# Supplementary material for: Aluminum Responsive Genes in Flax (Linum usitatissimum L.)
Source: Biomed Res Int. 2019 Feb 28;2019:5023125. doi: 10.1155/2019/5023125 (PMC6421055; doi:10.1155/2019/5023125)
Supplement: Supplementary Materials — S1 Table. Gene expression alterations in all analyzed flax genotypes under aluminum stress. S2 Table. Gene expression alterations in resistant flax genotypes under aluminum stress. S3 Table. Gene expression alterations in sensitive flax genotypes under aluminum stress. S4 Table. Gene expression alterations in resistant flax cultivar Hermes under aluminum stress. S5 Table. Gene expression alterations in resistant flax cultivar TMP1919 under aluminum stress. S6 Table. Gene expression alterations in sensitive flax cultivar Lira under aluminum stress. S7 Table. Gene expression alterations in sensitive flax cultivar Orshanskiy under aluminum stress. S8 Table. Diverse expression alterations between groups of resistant and sensitive to aluminum flax genotypes. S9 Table. GO enrichment analysis for tops of up- and downregulated genes in the pool of all studied flax cultivars after aluminum exposure. S10 Table. GO enrichment analysis for tops of up- and downregulated genes in the pool of resistant flax cultivars after aluminum exposure. S11 Table. GO enrichment analysis for tops of up- and downregulated genes in the pool of sensitive flax cultivars after aluminum exposure. S12 Table. GO enrichment analysis for tops of up- and downregulated genes in resistant flax cultivar Hermes after aluminum exposure. S13 Table. GO enrichment analysis for tops of up- and downregulated genes in resistant flax cultivar TMP1919 after aluminum exposure. S14 Table. GO enrichment analysis for tops of up- and downregulated genes in sensitive flax cultivar Lira after aluminum exposure. S15 Table. GO enrichment analysis for tops of up- and downregulated genes in sensitive flax cultivar Orshanskiy after aluminum exposure. S16 Figure. Hierarchical cluster dendrogram showing coexpression modules identified using weighted gene coexpression network analysis (WGCNA) for flax under aluminum stress. Symbols in Supplementary Tables: Gene-gene identifier (generated by Trinity). Transcript lengths: comma-separ [file 5023125.f1.zip › 5023125.f1/S1 Table.xlsx]

## Sheet: S1 Table
S1 Table. Genes expression alterations in all analyzed flax genotypes under aluminum stress.
Gene	Transcript lengths	Blast symbol	Blast name	Blast species	KEGG Orthology	KEGG A.Thaliana	Gene Ontology	logFC	logCPM	LR	PValue	FDR	Lira-C	Lira-Al4	Hermes-C	Hermes-Al4	Orshanskiy-C	Orshanskiy-Al4	TMP-C	TMP-Al4
TR32133|c1_g1	3190; 3186	LHY	Protein LHY	ARATH	K12133	AT1G01060	GO:0000975,GO:0001067,GO:0001071,GO:0001101,GO:0003674,GO:0003676,GO:0003677,GO:0003700,GO:0005488,GO:0005575,GO:0005634,GO:0006139,GO:0006351,GO:0006355,GO:0006725,GO:0006807,GO:0006950,GO:0006970,GO:0007623,GO:0008150,GO:0008152,GO:0009058,GO:0009059,GO:0009266,GO:0009314,GO:0009409,GO:0009416,GO:0009628,GO:0009648,GO:0009651,GO:0009719,GO:0009723,GO:0009725,GO:0009733,GO:0009737,GO:0009739,GO:…	-4.92753	6.09475	290.509	3.85082e-65	7.48369e-61	152.926410814237	6.13787446852906	175.2517281662	2.89113855860821	111.585029269765	5.08376479239981	89.0450827401254	3.24693817961395
TR31676|c0_g1	3001; 2868; 2854; 2742; 2728; 1412; 1289; 760; 746							-3.25728	7.50244	237.91	1.12332e-53	1.09153e-49	393.428326783339	33.1737501037166	389.607243297374	39.433234110853	267.966968100383	34.3154123486987	261.738576539156	30.3480488521251
TR19190|c0_g1	2102; 2073; 1734; 1705; 624	JMJ30	Putative lysine-specific demethylase JMJD5	ARATH			GO:0001071,GO:0003674,GO:0003700,GO:0003824,GO:0005488,GO:0005515,GO:0005575,GO:0005634,GO:0005737,GO:0006325,GO:0006355,GO:0006464,GO:0006479,GO:0006482,GO:0006996,GO:0007623,GO:0008150,GO:0008152,GO:0008168,GO:0008170,GO:0008213,GO:0008214,GO:0008276,GO:0008757,GO:0009889,GO:0009987,GO:0010452,GO:0010468,GO:0010556,GO:0016043,GO:0016278,GO:0016279,GO:0016491,GO:0016568,GO:0016569,GO:0016570,GO:…	3.48447	4.88005	110.285	8.48712e-26	5.49796e-22	4.86824560377501	27.1333022140531	4.00575378665599	47.0639440770157	3.88733512718158	47.5987977740014	6.48471032662692	93.7282821181894
TR49856|c0_g1	1218; 1218	LHY	Protein LHY	ARATH	K12133	AT1G01060	GO:0000975,GO:0001067,GO:0001071,GO:0001101,GO:0003674,GO:0003676,GO:0003677,GO:0003700,GO:0005488,GO:0005575,GO:0005634,GO:0006139,GO:0006351,GO:0006355,GO:0006725,GO:0006807,GO:0006950,GO:0006970,GO:0007623,GO:0008150,GO:0008152,GO:0009058,GO:0009059,GO:0009266,GO:0009314,GO:0009409,GO:0009416,GO:0009628,GO:0009648,GO:0009651,GO:0009719,GO:0009723,GO:0009725,GO:0009733,GO:0009737,GO:0009739,GO:…	-2.77083	3.97168	105.66	8.75559e-25	4.2539e-21	30.6381978759319	4.38419604894933	37.0532225265679	4.21821855272346	20.954587447474	4.14080841961597	20.3245618962065	3.20364567055243
TR8893|c0_g1	1174; 1174; 1111; 1111	LHY	Protein LHY	ARATH	K12133	AT1G01060	GO:0000975,GO:0001067,GO:0001071,GO:0001101,GO:0003674,GO:0003676,GO:0003677,GO:0003700,GO:0005488,GO:0005575,GO:0005634,GO:0006139,GO:0006351,GO:0006355,GO:0006725,GO:0006807,GO:0006950,GO:0006970,GO:0007623,GO:0008150,GO:0008152,GO:0009058,GO:0009059,GO:0009266,GO:0009314,GO:0009409,GO:0009416,GO:0009628,GO:0009648,GO:0009651,GO:0009719,GO:0009723,GO:0009725,GO:0009733,GO:0009737,GO:0009739,GO:…	-2.87484	3.21498	100.073	1.46863e-23	5.70826e-20	17.0917753262971	2.2895246033402	21.1255824701024	2.27499427562613	14.5497400474511	2.13190136455476	12.0554681911118	2.12133294401445
TR12175|c1_g1	640; 636; 624; 602	HMGB1; HMGB3	High mobility group B protein 1; High mobility group B protein 3	ARATH	K10802	AT3G51880	GO:0000785,GO:0001071,GO:0003674,GO:0003676,GO:0003677,GO:0003682,GO:0003700,GO:0005198,GO:0005488,GO:0005575,GO:0005634,GO:0006325,GO:0006333,GO:0006355,GO:0008150,GO:0009889,GO:0010468,GO:0010556,GO:0016043,GO:0019219,GO:0019222,GO:0030527,GO:0031323,GO:0031326,GO:0032991,GO:0043226,GO:0043227,GO:0043229,GO:0043231,GO:0043933,GO:0044422,GO:0044424,GO:0044427,GO:0044446,GO:0044464,GO:0044877,GO:…	1.91163	5.22966	91.5432	1.09182e-21	3.53641e-18	16.1392924907759	65.7629407342399	11.3973232739379	66.7331654183666	16.8451188844535	52.8465549790593	18.4531354261061	51.3016232379004
TR53996|c0_g1	1991; 1917; 1901	COL10	Zinc finger protein CONSTANS-LIKE 10	ARATH		AT5G48250	GO:0001071,GO:0003674,GO:0003700,GO:0005488,GO:0005515,GO:0005575,GO:0005634,GO:0005886,GO:0006355,GO:0008150,GO:0008270,GO:0009889,GO:0010468,GO:0010556,GO:0016020,GO:0019219,GO:0019222,GO:0031323,GO:0031326,GO:0043167,GO:0043169,GO:0043226,GO:0043227,GO:0043229,GO:0043231,GO:0044424,GO:0044464,GO:0046872,GO:0046914,GO:0050789,GO:0050794,GO:0051171,GO:0051252,GO:0060255,GO:0065007,GO:0080090,GO:…	1.80258	5.44405	90.4828	1.86596e-21	5.18044e-18	17.2505224655506	56.8971220574757	16.3568279621786	70.3826354021835	18.8813420463105	63.5470599049976	24.8943242069168	79.3118766007035
TR53387|c0_g1	2076; 2005; 1987; 1909; 1901; 1830; 1691; 1565; 1524; 1512; 1358; 1260; 514; 497	HERC4; HERC5; UVR8	E3 ISG15--protein ligase HERC5; Probable E3 ubiquitin-protein ligase HERC4; Ultraviolet-B receptor UVR8	ARATH; HUMAN; MOUSE	K10615	AT5G63860	GO:0000079,GO:0000785,GO:0001817,GO:0001818,GO:0001932,GO:0002252,GO:0002376,GO:0002682,GO:0002697,GO:0002831,GO:0003674,GO:0003676,GO:0003682,GO:0003723,GO:0003824,GO:0004842,GO:0004871,GO:0004872,GO:0005085,GO:0005488,GO:0005515,GO:0005575,GO:0005634,GO:0005829,GO:0006464,GO:0006950,GO:0006952,GO:0006955,GO:0007165,GO:0007166,GO:0007276,GO:0007283,GO:0008150,GO:0008152,GO:0009314,GO:0009411,GO:…	-2.75878	3.24942	88.9195	4.112e-21	9.98909e-18	16.3509553431139	2.2895246033402	21.6978330110533	2.70155570230604	13.8463175006277	1.76291843607413	13.8398515695796	2.94389061618332
TR26619|c0_g1	1170; 1169	NRT31	High-affinity nitrate transporter 3.1	ARATH		AT5G50200	GO:0001101,GO:0003674,GO:0005215,GO:0005575,GO:0005886,GO:0006082,GO:0006807,GO:0006810,GO:0006811,GO:0006820,GO:0006950,GO:0008150,GO:0008152,GO:0008509,GO:0009611,GO:0009987,GO:0010035,GO:0010167,GO:0015075,GO:0015103,GO:0015112,GO:0015698,GO:0015706,GO:0016020,GO:0016021,GO:0022857,GO:0022891,GO:0022892,GO:0031224,GO:0042126,GO:0042128,GO:0042221,GO:0043436,GO:0044237,GO:0044281,GO:0044425,GO:…	1.54737	5.70665	75.8724	3.02603e-18	6.5342e-15	26.0345308375794	83.9329976926632	32.1414053834064	63.5576525753051	23.064855087944	90.2368250650966	25.1119319359982	72.9911702777216
TR49613|c0_g1	411							3.92935	1.75952	74.0825	7.49209e-18	1.45601e-14	0.52915713084511	8.71967880846588	0.71531317618857	3.8390528401191	0.222133435838947	7.33866046644811	0.174086183265152	4.84876101489017
TR15193|c0_g1	1300; 1200; 1197							3.23124	2.74857	72.5409	1.63609e-17	2.89052e-14	1.00539854860571	7.40441999378109	0.858375811426284	12.7020513722459	1.07364493988825	10.3315219974577	2.13255574499812	17.4901736608538
TR27759|c0_g2	1655; 1639; 888	HSFA3	Heat stress transcription factor A-3	ARATH	K09419	AT5G03720	GO:0001071,GO:0003674,GO:0003676,GO:0003677,GO:0003700,GO:0005488,GO:0005575,GO:0005634,GO:0006139,GO:0006351,GO:0006355,GO:0006725,GO:0006807,GO:0006950,GO:0008150,GO:0008152,GO:0009058,GO:0009059,GO:0009266,GO:0009408,GO:0009628,GO:0009719,GO:0009889,GO:0009987,GO:0010033,GO:0010200,GO:0010243,GO:0010468,GO:0010556,GO:0016070,GO:0018130,GO:0019219,GO:0019222,GO:0019438,GO:0031323,GO:0031326,GO:…	2.30376	3.33462	71.2959	3.07474e-17	4.97955e-14	2.85744850656359	18.2674835372889	2.7658776145958	15.5457942167786	4.81289110984386	16.4812374721349	2.95946511550759	16.2779834071313
TR32104|c0_g2	1748; 1604; 1531; 1277; 285	APRR1	Two-component response regulator-like APRR1	ARATH	K12127	AT5G61380	GO:0000160,GO:0001071,GO:0003006,GO:0003674,GO:0003676,GO:0003677,GO:0003700,GO:0005488,GO:0005515,GO:0005575,GO:0005634,GO:0006139,GO:0006351,GO:0006355,GO:0006725,GO:0006807,GO:0007165,GO:0007623,GO:0008150,GO:0008152,GO:0009058,GO:0009059,GO:0009791,GO:0009889,GO:0009892,GO:0009908,GO:0009987,GO:0010031,GO:0010468,GO:0010556,GO:0010605,GO:0010629,GO:0016070,GO:0018130,GO:0019219,GO:0019222,GO:…	2.60566	4.39722	67.0519	2.64454e-16	3.95338e-13	6.08530700471877	29.5202533962588	2.90894024983352	32.9400212825034	4.44266871677895	34.8483876898374	10.2275632668277	46.8424948045639
TR44570|c0_g2	1681; 1422; 1063; 1062; 996	PCL1	Transcription factor LUX	ARATH		AT3G46640	GO:0003674,GO:0003676,GO:0003677,GO:0005488,GO:0005575,GO:0005634,GO:0006139,GO:0006351,GO:0006355,GO:0006725,GO:0006807,GO:0007623,GO:0008150,GO:0008152,GO:0009058,GO:0009059,GO:0009889,GO:0009987,GO:0010468,GO:0010556,GO:0016070,GO:0018130,GO:0019219,GO:0019222,GO:0019438,GO:0031323,GO:0031326,GO:0032774,GO:0034641,GO:0034645,GO:0034654,GO:0042752,GO:0042753,GO:0043170,GO:0043226,GO:0043227,GO:…	3.04406	3.50085	64.6454	8.96656e-16	1.24469e-12	1.79913424487337	15.8805323550831	1.001438446664	20.3327613384086	2.03622316185702	22.1799738120024	4.83089158560798	21.7328395488827
TR46925|c0_g1	1966	M810; COPIA	Uncharacterized mitochondrial protein AtMg00810; Copia protein	ARATH; DROME		ArthMp070	GO:0005575,GO:0005739,GO:0043226,GO:0043227,GO:0043229,GO:0043231,GO:0044424,GO:0044444,GO:0044464	2.27481	4.12901	62.2875	2.96805e-15	3.8454e-12	8.20193552809921	22.1645466919105	5.53175522919161	38.5801112574932	6.51591411794246	33.7414389043955	3.61228830275191	20.9102818767138
TR34893|c0_g1	915; 915	PCL1	Transcription factor LUX	ARATH		AT3G46640	GO:0003674,GO:0003676,GO:0003677,GO:0005488,GO:0005575,GO:0005634,GO:0006139,GO:0006351,GO:0006355,GO:0006725,GO:0006807,GO:0007623,GO:0008150,GO:0008152,GO:0009058,GO:0009059,GO:0009889,GO:0009987,GO:0010468,GO:0010556,GO:0016070,GO:0018130,GO:0019219,GO:0019222,GO:0019438,GO:0031323,GO:0031326,GO:0032774,GO:0034641,GO:0034645,GO:0034654,GO:0042752,GO:0042753,GO:0043170,GO:0043226,GO:0043227,GO:…	3.20218	2.2285	62.1167	3.23696e-15	3.93169e-12	0.740819983183154	7.16085354661723	0.286125270475428	6.87237854095395	0.962578221968772	8.56860356138355	1.56677564938637	10.5633722110107
TR19736|c2_g1	540	PIP24	Aquaporin PIP2-4	MAIZE	K09872		GO:0003674,GO:0005215,GO:0005575,GO:0005886,GO:0006810,GO:0008150,GO:0016020,GO:0016021,GO:0031224,GO:0044425,GO:0044464,GO:0051179,GO:0051234	-1.82544	8.26478	60.2923	8.17687e-15	9.3476e-12	461.054608105345	160.656428549276	605.441072326005	119.058033757768	567.624973047123	133.243835284672	284.413301909443	128.362289367405
TR50249|c0_g1	2029	SCGT	Scopoletin glucosyltransferase	TOBAC			GO:0003674,GO:0003824,GO:0005488,GO:0005515,GO:0008150,GO:0008152,GO:0008194,GO:0016740,GO:0016757,GO:0016758,GO:0035251,GO:0042802,GO:0046527,GO:0050275	1.39975	7.29865	58.8742	1.68078e-14	1.81468e-11	103.026893375543	239.377104272633	83.3101412534288	232.85514325315	94.7028881460046	235.739093195959	64.9341463579018	204.86015287911
TR52297|c0_g1	740; 717	APRR1	Two-component response regulator-like APRR1	ARATH	K12127	AT5G61380	GO:0000160,GO:0001071,GO:0003006,GO:0003674,GO:0003676,GO:0003677,GO:0003700,GO:0005488,GO:0005575,GO:0005634,GO:0006139,GO:0006351,GO:0006355,GO:0006725,GO:0006807,GO:0007165,GO:0007623,GO:0008150,GO:0008152,GO:0009058,GO:0009059,GO:0009791,GO:0009889,GO:0009892,GO:0009908,GO:0009987,GO:0010031,GO:0010468,GO:0010556,GO:0010605,GO:0010629,GO:0016070,GO:0018130,GO:0019219,GO:0019222,GO:0019438,GO:…	2.72003	2.09953	57.321	3.70176e-14	3.78632e-11	0.952482835521198	5.89430802136521	0.810688266347046	6.3984214001985	0.851511504049298	7.01067564113199	1.78438337846781	9.82739955696489
TR53313|c1_g1	421	APRR1	Two-component response regulator-like APRR1	ARATH	K12127	AT5G61380	GO:0000160,GO:0001071,GO:0003006,GO:0003674,GO:0003676,GO:0003677,GO:0003700,GO:0005488,GO:0005575,GO:0005634,GO:0006139,GO:0006351,GO:0006355,GO:0006725,GO:0006807,GO:0007165,GO:0007623,GO:0008150,GO:0008152,GO:0009058,GO:0009059,GO:0009791,GO:0009889,GO:0009892,GO:0009908,GO:0009987,GO:0010031,GO:0010468,GO:0010556,GO:0010605,GO:0010629,GO:0016070,GO:0018130,GO:0019219,GO:0019222,GO:0019438,GO:…	2.99856	1.15563	56.2888	6.25706e-14	6.07999e-11	0.52915713084511	3.1176505236973	0.333812815554666	3.31769998528811	0.333200153758421	3.73082738797083	0.696344733060609	5.02193105113624
TR15187|c0_g1	1740; 1718; 1709; 1687; 1678; 1656; 818; 332							-2.88751	2.21131	56.053	7.05449e-14	6.52842e-11	7.24945269257801	0.876839209789865	8.24994529870817	1.37447570819079	11.9581832959967	1.31193930126447	4.48271921907767	0.735972654045829
TR34617|c0_g1	2281; 2254; 2244; 2220; 2217; 2193; 1975; 1906; 1889; 1745; 1718; 1525; 750; 321	DHQSD; HEM1	Bifunctional 3-dehydroquinate dehydratase/shikimate dehydrogenase, chloroplastic; Glutamyl-tRNA reductase {ECO:0000255|HAMAP-Rule:MF_00087}	ARATH; IGNH4	K13832,K02492	AT3G06350	GO:0000166,GO:0003006,GO:0003674,GO:0003824,GO:0003855,GO:0004764,GO:0005488,GO:0005575,GO:0006082,GO:0006520,GO:0006725,GO:0006778,GO:0006779,GO:0006782,GO:0006807,GO:0008150,GO:0008152,GO:0008652,GO:0008883,GO:0009058,GO:0009072,GO:0009073,GO:0009423,GO:0009507,GO:0009532,GO:0009536,GO:0009570,GO:0009790,GO:0009793,GO:0009987,GO:0016053,GO:0016491,GO:0016614,GO:0016616,GO:0016620,GO:0016829,GO:…	1.29422	6.9891	54.8899	1.27474e-13	1.12606e-10	80.2731367492032	164.017645520138	73.534194512185	165.268854981424	80.0791036199405	220.528796921924	60.277340955559	171.568213410801
TR17189|c0_g1	612; 594; 490; 444							-3.05729	1.10927	52.9454	3.42955e-13	2.89782e-10	3.17494278507066	0.487132894327703	5.34100504887465	0.568748568906534	3.62817945203614	0.491977237974175	2.65481429479357	0.216462545307597
TR19795|c0_g1	1994	CCD	Carotenoid 9,10(9',10')-cleavage dioxygenase	CROSA			GO:0003674,GO:0003824,GO:0005488,GO:0005575,GO:0005737,GO:0008150,GO:0008152,GO:0016491,GO:0016701,GO:0016702,GO:0043167,GO:0043169,GO:0044424,GO:0044464,GO:0044699,GO:0044710,GO:0046872,GO:0051213,GO:0055114	-1.31116	5.0645	52.8026	3.68811e-13	2.98645e-10	42.4384018937778	21.9209802447466	51.8840490462109	18.3895370613113	54.4597140198486	17.2192033290961	41.4760331629225	19.1785815142531
TR44845|c0_g1	2956	POT5	Potassium transporter 5	ARATH	K03549	AT4G13420	GO:0003674,GO:0005215,GO:0005575,GO:0005886,GO:0006810,GO:0006811,GO:0006812,GO:0006813,GO:0008150,GO:0008324,GO:0009674,GO:0009987,GO:0015075,GO:0015077,GO:0015079,GO:0015291,GO:0015293,GO:0015672,GO:0016020,GO:0016021,GO:0022804,GO:0022820,GO:0022857,GO:0022890,GO:0022891,GO:0022892,GO:0030001,GO:0031224,GO:0034220,GO:0044425,GO:0044464,GO:0044699,GO:0044763,GO:0044765,GO:0046873,GO:0051179,GO:…	1.65296	4.54004	51.6935	6.48765e-13	4.9744e-10	9.73649120755003	42.5267016748085	10.3481972821946	31.7551284306148	15.5123182694198	28.5346798025022	9.05248152978792	37.924237937891
TR18949|c0_g1	1822; 1753	CDF3	Cyclic dof factor 3	ARATH		AT3G47500	GO:0001071,GO:0003006,GO:0003674,GO:0003676,GO:0003677,GO:0003700,GO:0005488,GO:0005575,GO:0005634,GO:0006139,GO:0006351,GO:0006355,GO:0006725,GO:0006807,GO:0008150,GO:0008152,GO:0009058,GO:0009059,GO:0009791,GO:0009889,GO:0009908,GO:0009987,GO:0010468,GO:0010556,GO:0016070,GO:0018130,GO:0019219,GO:0019222,GO:0019438,GO:0022414,GO:0031323,GO:0031326,GO:0032501,GO:0032502,GO:0032774,GO:0034641,GO:…	-1.4248	4.84376	51.6435	6.65506e-13	4.9744e-10	47.7299732022289	19.1930360365115	43.0141656614727	14.1239227945123	42.2053528094	16.1122545436542	33.9468057367047	12.7279976640867
TR19773|c0_g2	1279; 1191							2.17532	4.05449	49.3712	2.11835e-12	1.48583e-09	3.8628470551693	22.1158334024777	4.1488164218937	17.6786013501781	8.07084816881509	32.7984825316117	7.79035670111556	35.6297349576304
TR51798|c0_g1	1490; 1049; 961; 844							2.08355	5.28695	49.3505	2.14075e-12	1.48583e-09	10.2656483383951	47.4467439075183	7.86844493807427	80.6675053565767	17.2893857561314	67.7698645309426	23.9803717447747	56.2802617799752
TR44741|c0_g1	554							3.52531	0.679648	48.773	2.87372e-12	1.90326e-09	0.105831426169022	3.02022394483176	0.619938086030094	2.5593685600794	0.148088957225965	2.58288049936442	0.0870430916325761	2.98718312524484
TR20973|c0_g1	240							1.56938	7.12181	48.7296	2.93804e-12	1.90326e-09	69.478331279963	198.116948123077	41.1066638583031	197.782314837247	71.8601664938995	237.952990766843	98.1410858157296	199.015664155804
TR735|c0_g1	1328; 1288	BBX24	B-box zinc finger protein 24 {ECO:0000303|PubMed:19920209}	ARATH		AT1G06040	GO:0000988,GO:0000989,GO:0001071,GO:0003674,GO:0003676,GO:0003677,GO:0003700,GO:0003712,GO:0005488,GO:0005575,GO:0005622,GO:0005634,GO:0006139,GO:0006351,GO:0006355,GO:0006725,GO:0006807,GO:0008150,GO:0008152,GO:0008270,GO:0009058,GO:0009059,GO:0009314,GO:0009416,GO:0009628,GO:0009889,GO:0009987,GO:0010468,GO:0010556,GO:0016070,GO:0018130,GO:0019219,GO:0019222,GO:0019438,GO:0031323,GO:0031326,GO:…	-1.39932	5.64969	48.3873	3.49825e-12	2.19306e-09	71.1716340986673	26.0616098465321	79.1613248315351	24.9775413178119	84.6698612939454	37.3082738797083	55.7075786448487	21.8194245670058
TR23208|c0_g1	1004; 999	PSBR	Photosystem II 10 kDa polypeptide, chloroplastic	SOLTU	K03541		GO:0005575,GO:0008150,GO:0008152,GO:0009521,GO:0009523,GO:0009535,GO:0009654,GO:0009987,GO:0015979,GO:0016020,GO:0032991,GO:0034357,GO:0042651,GO:0043234,GO:0044237,GO:0044422,GO:0044424,GO:0044425,GO:0044434,GO:0044435,GO:0044436,GO:0044444,GO:0044446,GO:0044464,GO:0055035,GO:1902494,GO:1990204	-1.30501	5.11253	47.8356	4.6349e-12	2.81483e-09	52.3336402405814	21.7748403764483	57.4634918204818	20.6171356228618	40.4282853226884	16.0712564404897	46.3504462943468	21.0834519129599
TR44664|c0_g1	767; 605; 497	PIP21; PIP24	Aquaporin PIP2-1; Probable aquaporin PIP2-4	ARATH; MAIZE	K09872	AT5G60660	GO:0001101,GO:0003674,GO:0005215,GO:0005372,GO:0005575,GO:0005773,GO:0005886,GO:0005911,GO:0006810,GO:0006811,GO:0006833,GO:0008150,GO:0008643,GO:0009506,GO:0009719,GO:0009725,GO:0009737,GO:0009987,GO:0010033,GO:0015144,GO:0015166,GO:0015168,GO:0015250,GO:0015254,GO:0015267,GO:0015665,GO:0015791,GO:0015793,GO:0015850,GO:0016020,GO:0016021,GO:0016049,GO:0022803,GO:0022838,GO:0022857,GO:0022891,GO:…	-1.76279	9.9228	47.2794	6.15545e-12	3.625e-09	1596.89038946437	531.900407316419	1711.74443061925	394.569319678908	1779.10370987344	442.000550216632	909.469742922972	398.767300965655
TR23153|c0_g1	1291; 1276; 1043; 1028	DNAJ; DNAJ1	Chaperone protein DnaJ 1 {ECO:0000255|HAMAP-Rule:MF_01152}; Chaperone protein DnaJ {ECO:0000255|HAMAP-Rule:MF_01152}	THET2; THET8	K03686		GO:0000166,GO:0001882,GO:0001883,GO:0003674,GO:0005488,GO:0005524,GO:0005575,GO:0005737,GO:0006139,GO:0006259,GO:0006260,GO:0006457,GO:0006725,GO:0006807,GO:0006950,GO:0008150,GO:0008152,GO:0008270,GO:0009058,GO:0009059,GO:0009266,GO:0009408,GO:0009628,GO:0009987,GO:0017076,GO:0019538,GO:0030554,GO:0032549,GO:0032550,GO:0032553,GO:0032555,GO:0032559,GO:0034641,GO:0034645,GO:0035639,GO:0036094,GO:…	1.2634	5.94436	46.7464	8.07922e-12	4.61799e-09	41.7504976236792	97.2804389972423	25.9897120681847	85.0279110515268	33.8753489654395	75.3955117195423	43.0428088123089	89.5722012482835
TR15681|c0_g1	594; 594	PIP24	Aquaporin PIP2-4	MAIZE	K09872		GO:0003674,GO:0005215,GO:0005575,GO:0005886,GO:0006810,GO:0008150,GO:0016020,GO:0016021,GO:0031224,GO:0044425,GO:0044464,GO:0051179,GO:0051234	-2.06313	6.57318	46.5416	8.96939e-12	4.98032e-09	97.8940692063454	25.1360573473095	192.085431579171	35.0728284159029	232.832862998523	54.7734658277915	91.1776384851235	31.9065791783398
TR19773|c0_g1	1115							2.31883	3.31167	44.8212	2.15868e-11	1.16533e-08	1.69330281870435	13.8832874883395	2.62281497935809	10.5218485247709	4.77586887053737	18.9821217651703	3.96046066928221	22.1657646394979
TR18861|c0_g1	1491	Y8948	Putative methyltransferase DDB_G0268948	DICDI				1.76269	5.39516	44.0618	3.18168e-11	1.67116e-08	22.6479252001707	58.1636675827277	22.2223960069249	79.1034467920837	22.0282323873623	78.2653789410584	9.57474007958338	43.9418966974421
TR31582|c1_g1	2241; 2129; 2116; 2055; 1968; 1952; 1950; 1878; 1790; 1634; 1514; 693	DTX30; DTX33	Protein DETOXIFICATION 30 {ECO:0000303|PubMed:11739388}; Protein DETOXIFICATION 33 {ECO:0000303|PubMed:11739388}	ARATH	K03327	AT1G47530	GO:0003674,GO:0005215,GO:0005575,GO:0005774,GO:0006810,GO:0006855,GO:0008150,GO:0009987,GO:0015238,GO:0015291,GO:0015297,GO:0015893,GO:0016020,GO:0016021,GO:0022804,GO:0022857,GO:0031090,GO:0031224,GO:0044422,GO:0044424,GO:0044425,GO:0044437,GO:0044444,GO:0044446,GO:0044464,GO:0044699,GO:0044763,GO:0044765,GO:0051179,GO:0051234,GO:0055085,GO:0090484,GO:0098588,GO:1902578	1.75337	7.82986	43.6354	3.95613e-11	2.02325e-08	159.540874949801	215.702445608307	88.6034587572242	437.794210915804	90.74150854021	428.799160997658	77.3813084613602	320.884077163981
TR5651|c0_g1	2949; 2863; 2582; 1785	FBL3	F-box/LRR-repeat protein 3	ARATH	K10268	AT5G01720	GO:0003674,GO:0005488,GO:0005515	1.26772	7.10856	42.8293	5.97315e-11	2.97647e-08	74.0290826052309	153.105868687197	91.36933637182	249.680621749968	66.4549195551517	199.865752927009	91.9175047640004	176.893192025368
TR16236|c0_g1	393; 392	CCA1; LHY	Protein CCA1; Protein LHY	ARATH	K12133,K12134	AT1G01060,AT2G46830	GO:0000975,GO:0001067,GO:0001071,GO:0001101,GO:0003674,GO:0003676,GO:0003677,GO:0003700,GO:0005488,GO:0005575,GO:0005634,GO:0006139,GO:0006351,GO:0006355,GO:0006725,GO:0006807,GO:0006950,GO:0006970,GO:0007623,GO:0008150,GO:0008152,GO:0009058,GO:0009059,GO:0009266,GO:0009314,GO:0009409,GO:0009416,GO:0009628,GO:0009648,GO:0009651,GO:0009719,GO:0009723,GO:0009725,GO:0009733,GO:0009737,GO:0009739,GO:…	-2.75525	0.732134	42.1983	8.24697e-11	4.00679e-08	2.53995422805653	0.438419604894933	3.62425342602209	0.236978570377722	2.81369018729333	0.53297534113869	2.00199110754925	0.389632581553674
TR12175|c4_g1	882							1.74844	3.69491	41.8862	9.67422e-11	4.58558e-08	7.56694697108508	21.7261270870156	4.43494169236913	24.4561884629809	5.77546933181263	19.8020838284605	5.8318871393826	13.334092790948
TR1738|c0_g1	2119; 1753; 1690; 1681; 1598; 1597; 1558; 716; 633	WTR15; WTR17; WTR32; WTR5; WTR6	WAT1-related protein At1g21890; WAT1-related protein At1g25270; WAT1-related protein At2g40900; WAT1-related protein At3g18200; WAT1-related protein At4g08300	ARATH		AT4G08300,AT1G21890,AT2G40900,AT1G25270	GO:0003333,GO:0003674,GO:0005215,GO:0005342,GO:0005575,GO:0005886,GO:0006810,GO:0006811,GO:0006820,GO:0006865,GO:0008150,GO:0008509,GO:0008514,GO:0009987,GO:0015075,GO:0015171,GO:0015711,GO:0015849,GO:0016020,GO:0016021,GO:0022857,GO:0022891,GO:0022892,GO:0031224,GO:0032973,GO:0034220,GO:0042592,GO:0043090,GO:0044425,GO:0044464,GO:0044699,GO:0044763,GO:0044765,GO:0046942,GO:0046943,GO:0048878,GO:…	-1.33234	4.57398	41.5979	1.12112e-10	5.18757e-08	27.9924122217063	16.8060848543058	34.0012196414967	10.9484099514508	37.3184172209432	14.4723304170736	36.5145769398657	11.7322699556717
TR3339|c1_g1	1243; 1238; 911; 906	GRP1	Glycine-rich RNA-binding protein; Glycine-rich RNA-binding protein GRP1A	DAUCA; SINAL			GO:0000166,GO:0003674,GO:0003676,GO:0003723,GO:0005488,GO:0005575,GO:0005634,GO:0036094,GO:0043226,GO:0043227,GO:0043229,GO:0043231,GO:0044424,GO:0044464,GO:0097159,GO:1901265,GO:1901363	1.65539	11.046	39.9003	2.67261e-10	1.20789e-07	1038.8941949882	2855.62173983843	717.077615356501	3098.77918197317	1036.99292297482	3484.92076519007	1282.62347675183	3399.24122649238
TR24456|c1_g1	2522; 2447; 2444; 2369; 2317; 2242; 2239; 2199; 2191; 2164; 2121; 1660; 1582; 1563; 1485; 519; 494	IP5P2	Type I inositol polyphosphate 5-phosphatase 2 {ECO:0000303|PubMed:11402208}	ARATH		AT4G18010	GO:0001101,GO:0003674,GO:0003824,GO:0004439,GO:0004445,GO:0005975,GO:0006066,GO:0006629,GO:0006644,GO:0006650,GO:0006793,GO:0006796,GO:0007165,GO:0008150,GO:0008152,GO:0009056,GO:0009719,GO:0009725,GO:0009737,GO:0009738,GO:0009755,GO:0009791,GO:0009845,GO:0009987,GO:0010033,GO:0016311,GO:0016787,GO:0016788,GO:0016791,GO:0019637,GO:0019751,GO:0030258,GO:0032501,GO:0032502,GO:0032957,GO:0033993,GO:…	1.37822	4.4517	39.6083	3.10364e-10	1.37082e-07	15.3455567945082	34.9761418127291	9.72825919616455	37.3952184056046	10.5143159630435	26.1977879221248	12.8823775616213	27.3608657268802
TR18690|c0_g1	764							-2.91244	0.477515	39.0182	4.19875e-10	1.8133e-07	2.69870136731006	0.146139868298311	2.62281497935809	0.473957140755445	1.40684509364667	0.286986722151602	2.567771203161	0.303047563430635
TR2644|c0_g1	2699; 2673; 2593; 2488	DTX42	Protein DETOXIFICATION 42 {ECO:0000303|PubMed:11739388}	ARATH		AT1G51340	GO:0003674,GO:0005215,GO:0005342,GO:0005575,GO:0005886,GO:0006810,GO:0006811,GO:0006820,GO:0006842,GO:0006855,GO:0008150,GO:0008509,GO:0008514,GO:0009987,GO:0010035,GO:0010038,GO:0010044,GO:0015075,GO:0015137,GO:0015142,GO:0015238,GO:0015291,GO:0015297,GO:0015711,GO:0015746,GO:0015849,GO:0015893,GO:0016020,GO:0016021,GO:0022804,GO:0022857,GO:0022891,GO:0022892,GO:0031224,GO:0042221,GO:0044425,GO:…	1.26421	7.54816	37.9031	7.43476e-10	3.14103e-07	83.87140523895	231.485551384524	143.873323504061	282.00449874949	123.172990172696	293.177435729444	88.9580396484928	250.014239830274
TR18861|c0_g2	1370	Y8948	Putative methyltransferase DDB_G0268948	DICDI			GO:0003674,GO:0003824,GO:0005575,GO:0008150,GO:0008152,GO:0008168,GO:0008757,GO:0016023,GO:0016740,GO:0016741,GO:0030139,GO:0031410,GO:0031982,GO:0031988,GO:0032259,GO:0043226,GO:0043227,GO:0043229,GO:0043231,GO:0044424,GO:0044444,GO:0044464,GO:0045335	1.7442	5.4296	37.8551	7.61993e-10	3.15076e-07	24.0766494534525	58.5533738981899	24.4637106256491	78.7242810794794	22.2133435838947	79.987299273968	8.35613679672731	47.7083449857943
TR5844|c0_g1	403	PRPX	Pathogen-related protein	HORVU			GO:0006950,GO:0006952,GO:0008150,GO:0009607,GO:0050896	2.42892	0.759376	36.1201	1.85524e-09	7.51139e-07	0.582072843929621	2.53309105050406	0.381500360633904	2.41718141785277	0.629378068210351	3.60783307847728	0.391693912346593	2.25121047119901
TR27703|c0_g1	2683; 2683; 2195	HAK19; HAK5; POT5	Potassium transporter 19; Potassium transporter 5	ARATH; ORYSJ	K03549	AT4G13420	GO:0003674,GO:0005215,GO:0005575,GO:0005886,GO:0006810,GO:0006811,GO:0006812,GO:0006813,GO:0008150,GO:0008324,GO:0009674,GO:0009987,GO:0015075,GO:0015077,GO:0015079,GO:0015291,GO:0015293,GO:0015672,GO:0016020,GO:0016021,GO:0022804,GO:0022820,GO:0022857,GO:0022890,GO:0022891,GO:0022892,GO:0030001,GO:0031224,GO:0034220,GO:0044425,GO:0044464,GO:0044699,GO:0044763,GO:0044765,GO:0046873,GO:0051179,GO:…	0.977577	5.59375	35.8011	2.18521e-09	8.66681e-07	32.1198378422982	62.0120174479166	36.9578474364094	58.2493325988442	33.690237768907	71.0497127841038	27.1139230435475	64.4192534835408
TR15233|c0_g2	586; 467							2.2974	2.46554	35.6479	2.36401e-09	9.18845e-07	2.22245994954946	8.5248256507348	2.33668970888266	13.318195655228	1.92515644393754	9.51155993416739	0.870430916325762	4.80546850582865
TR12623|c0_g1	299							2.54282	1.06583	35.5049	2.54407e-09	9.6944e-07	1.05831426169022	3.45864354972669	0.572250540950856	2.74895141638158	0.518311350290877	4.5097913480966	0.21760772908144	2.94389061618332
TR17206|c0_g1	1355; 1339; 1338	HSA32	Protein HEAT-STRESS-ASSOCIATED 32 {ECO:0000303|PubMed:16500991}	ARATH		AT4G21320	GO:0003674,GO:0003824,GO:0006732,GO:0006790,GO:0006950,GO:0008150,GO:0008152,GO:0009058,GO:0009108,GO:0009266,GO:0009408,GO:0009628,GO:0009987,GO:0010286,GO:0010468,GO:0010608,GO:0019222,GO:0019295,GO:0019296,GO:0044237,GO:0044249,GO:0044272,GO:0044699,GO:0044710,GO:0044711,GO:0044763,GO:0050789,GO:0050896,GO:0051186,GO:0051188,GO:0060255,GO:0065007,GO:0071704,GO:1901576	-1.89042	3.59936	35.1543	3.04591e-09	1.13835e-06	13.4405911234658	4.67647578554595	24.5113981707283	3.64946998381692	26.2117454289958	5.37075151455141	11.5767311871326	6.7103389045355
TR4296|c0_g1	1368	PRPX	Pathogen-related protein	HORVU			GO:0006950,GO:0006952,GO:0008150,GO:0009607,GO:0050896	2.15351	9.144	34.2761	4.78231e-09	1.7386e-06	342.682157935293	897.444931219927	243.397230084431	1141.09921208281	179.187638243418	987.890293852144	65.2387971786158	668.349754891736
TR50863|c0_g1	4774	PDR1	Pleiotropic drug resistance protein 1	TOBAC			GO:0000166,GO:0001882,GO:0001883,GO:0003674,GO:0003824,GO:0005488,GO:0005524,GO:0005575,GO:0006810,GO:0008150,GO:0016020,GO:0016021,GO:0016462,GO:0016787,GO:0016817,GO:0016818,GO:0016887,GO:0017076,GO:0017111,GO:0030554,GO:0031224,GO:0032549,GO:0032550,GO:0032553,GO:0032555,GO:0032559,GO:0035639,GO:0036094,GO:0043167,GO:0043168,GO:0044425,GO:0051179,GO:0051234,GO:0097159,GO:0097367,GO:1901265,GO:…	1.1008	4.96748	34.2564	4.83093e-09	1.7386e-06	21.1133695207199	43.4522541740311	22.4131461872418	45.2155112280694	20.6584095330221	45.9588736474209	15.1890194898845	35.5864424485689
TR8372|c2_g1	992; 868; 848	SAMT	Salicylate carboxymethyltransferase	CLABR			GO:0003674,GO:0003824,GO:0005488,GO:0008168,GO:0016740,GO:0016741,GO:0043167,GO:0043169,GO:0046872	-1.91045	4.55264	33.6093	6.73703e-09	2.3805e-06	37.2526620114958	10.5707838069112	51.693298865894	9.57393424325998	44.0194425354181	13.0783949094802	14.7973255775379	6.06095126861271
TR7744|c0_g1	1882; 1817; 1764; 1699	RVE8	Protein REVEILLE 8	ARATH		AT3G09600	GO:0001071,GO:0001101,GO:0003674,GO:0003676,GO:0003677,GO:0003700,GO:0005488,GO:0005575,GO:0005634,GO:0006139,GO:0006325,GO:0006351,GO:0006355,GO:0006464,GO:0006473,GO:0006475,GO:0006725,GO:0006807,GO:0006950,GO:0006970,GO:0006996,GO:0007623,GO:0008150,GO:0008152,GO:0009058,GO:0009059,GO:0009314,GO:0009416,GO:0009628,GO:0009648,GO:0009651,GO:0009719,GO:0009723,GO:0009725,GO:0009733,GO:0009737,GO:…	-1.5649	4.54674	33.0796	8.84629e-09	3.06998e-06	51.5928202573982	13.8345741989068	38.1500360633904	12.275489945566	22.2133435838947	13.0373968063156	27.4185738642615	7.92252915825804
TR47969|c0_g1	680; 680	HSFA3	Heat stress transcription factor A-3	ARATH	K09419	AT5G03720	GO:0001071,GO:0003674,GO:0003676,GO:0003677,GO:0003700,GO:0005488,GO:0005575,GO:0005634,GO:0006139,GO:0006351,GO:0006355,GO:0006725,GO:0006807,GO:0006950,GO:0008150,GO:0008152,GO:0009058,GO:0009059,GO:0009266,GO:0009408,GO:0009628,GO:0009719,GO:0009889,GO:0009987,GO:0010033,GO:0010200,GO:0010243,GO:0010468,GO:0010556,GO:0016070,GO:0018130,GO:0019219,GO:0019222,GO:0019438,GO:0031323,GO:0031326,GO:…	2.2823	0.692836	32.8799	9.8032e-09	3.34238e-06	0.370409991591577	2.48437776107129	0.572250540950856	2.41718141785277	0.629378068210351	2.04990515822573	0.478737003979169	3.20364567055243
TR1063|c0_g1	1295; 1292	PER27	Peroxidase 27	ARATH	K00430	AT3G01190	GO:0003674,GO:0003824,GO:0004601,GO:0005488,GO:0005575,GO:0005576,GO:0006950,GO:0006979,GO:0008150,GO:0008152,GO:0009056,GO:0009987,GO:0016209,GO:0016491,GO:0016684,GO:0020037,GO:0042743,GO:0042744,GO:0043167,GO:0043169,GO:0044237,GO:0044248,GO:0044699,GO:0044710,GO:0044712,GO:0044763,GO:0046872,GO:0046906,GO:0050896,GO:0055114,GO:0072593,GO:0097159,GO:1901363	1.57016	4.40172	32.7757	1.03429e-08	3.46557e-06	12.4881082879446	30.4458058954814	10.2051346469569	22.5603598999592	11.3658274670928	51.1246346461497	8.35613679672731	21.7761320579442
TR3298|c0_g2	1445; 1419; 1374; 1334; 1015	BIOHC; MHPC; YUGF	2-hydroxy-6-oxononadienedioate/2-hydroxy-6-oxononatrienedioate hydrolase; Biotin biosynthesis bifunctional protein BioHC; Uncharacterized hydrolase YugF	BACSU; ECO57; ECOSE; TERTT	K02169,K05714		GO:0003674,GO:0003824,GO:0005575,GO:0005737,GO:0006082,GO:0006725,GO:0006766,GO:0006767,GO:0006768,GO:0006790,GO:0006805,GO:0006807,GO:0008150,GO:0008152,GO:0008168,GO:0008171,GO:0009056,GO:0009058,GO:0009102,GO:0009110,GO:0009987,GO:0010340,GO:0016053,GO:0016054,GO:0016740,GO:0016741,GO:0016787,GO:0016788,GO:0016822,GO:0016823,GO:0018130,GO:0018771,GO:0018962,GO:0019380,GO:0019439,GO:0019752,GO:…	1.99296	2.78273	32.2975	1.32285e-08	4.35732e-06	2.53995422805653	6.47886749455845	1.90750180316952	11.8015328048106	3.10986810174526	17.2192033290961	3.30763748203789	7.87923664919652
TR23371|c2_g1	2033; 2031; 2027; 2025; 583	NDA1; NDA2	Internal alternative NAD(P)H-ubiquinone oxidoreductase A1, mitochondrial; Internal alternative NAD(P)H-ubiquinone oxidoreductase A2, mitochondrial	ARATH	K17871	AT1G07180,AT2G29990	GO:0003674,GO:0003824,GO:0003954,GO:0003959,GO:0005575,GO:0005739,GO:0005759,GO:0005777,GO:0008150,GO:0008152,GO:0009314,GO:0009416,GO:0009628,GO:0009987,GO:0016491,GO:0016651,GO:0031224,GO:0031300,GO:0031304,GO:0031974,GO:0042579,GO:0043226,GO:0043227,GO:0043229,GO:0043231,GO:0043233,GO:0044422,GO:0044424,GO:0044425,GO:0044429,GO:0044444,GO:0044446,GO:0044455,GO:0044464,GO:0044699,GO:0044710,GO:…	1.24519	5.3251	31.8439	1.67077e-08	5.33382e-06	20.0021395459452	58.2610941615933	26.1327747034224	57.4436054595599	33.5791710509875	53.5025246296915	15.1454979440683	55.8906291984215
TR50184|c0_g1	1361	U74F1	UDP-glycosyltransferase 74F1	ARATH	K13691	AT2G43840	GO:0003674,GO:0003824,GO:0008150,GO:0008152,GO:0016740,GO:0016757,GO:0016758	2.25364	5.23778	31.8399	1.67419e-08	5.33382e-06	20.8487909552973	31.0303653686747	10.4912599174324	82.2789596351452	16.0306296197107	95.2385936511674	4.83089158560798	40.348618445336
TR747|c1_g1	771; 759; 742							2.84226	3.57196	30.8616	2.77094e-08	8.68555e-06	2.27537566263397	25.2821972156078	0.286125270475428	13.9817356522856	3.59115721272965	21.3190136455476	5.35315013540343	22.2956421666825
TR43223|c2_g1	1979; 1200	RVE7; RZ1A	Glycine-rich RNA-binding protein RZ1A {ECO:0000305}; Protein REVEILLE 7	ARATH	K12885	AT1G18330,AT3G26420	GO:0000166,GO:0001071,GO:0003674,GO:0003676,GO:0003677,GO:0003700,GO:0003723,GO:0005488,GO:0005575,GO:0005634,GO:0005737,GO:0005829,GO:0006139,GO:0006351,GO:0006355,GO:0006725,GO:0006807,GO:0006950,GO:0006970,GO:0007623,GO:0008150,GO:0008152,GO:0008270,GO:0009058,GO:0009059,GO:0009266,GO:0009409,GO:0009628,GO:0009651,GO:0009719,GO:0009723,GO:0009725,GO:0009889,GO:0009987,GO:0010033,GO:0010035,GO:…	-1.57939	4.15462	30.637	3.111e-08	9.5967e-06	27.7807493693683	10.3759306491801	24.6067732608868	8.53122853359801	36.3928612382809	11.6434612987221	17.4086183265152	4.97863854207473
TR18407|c0_g1	309	PIP12	Aquaporin PIP1-2	MAIZE				-1.49788	3.76419	30.4154	3.48747e-08	1.05068e-05	11.8531197309305	7.59927315151217	22.4131461872418	6.54060854242514	27.1002791723516	6.80568512530942	18.279049242841	7.27314152233525
TR15118|c0_g1	1670; 1510; 1491; 1383; 1332; 1025; 639	BBX19	B-box zinc finger protein 19 {ECO:0000303|PubMed:19920209}	ARATH		AT4G38960	GO:0003674,GO:0005488,GO:0005575,GO:0005622,GO:0005634,GO:0006139,GO:0006351,GO:0006355,GO:0006725,GO:0006807,GO:0008150,GO:0008152,GO:0008270,GO:0009058,GO:0009059,GO:0009889,GO:0009987,GO:0010099,GO:0010100,GO:0010468,GO:0010556,GO:0016070,GO:0018130,GO:0019219,GO:0019222,GO:0019438,GO:0031323,GO:0031326,GO:0032774,GO:0034641,GO:0034645,GO:0034654,GO:0043167,GO:0043169,GO:0043170,GO:0043226,GO:…	-1.16657	4.95721	30.388	3.53705e-08	1.05068e-05	52.2278088144124	24.2105048480868	40.3913506821146	19.669221341351	35.6153942128446	19.3921027968154	43.2604165413903	13.1176302456404
TR2461|c1_g1	5216; 5216; 5016; 4908; 4820; 4626; 4012; 3973; 3192; 3185; 2978; 2944; 2847; 2688; 2685; 2513; 2449; 1540; 1100; 723; 268							-0.937385	7.04927	30.371	3.56821e-08	1.05068e-05	204.201736793128	104.684858991023	168.003221314155	94.5070538666357	154.123582232923	86.9979749151	169.342334771177	77.0606661295044
TR6241|c2_g1	4094; 708							1.58647	4.17208	30.0805	4.1448e-08	1.20224e-05	9.47191264212747	28.5947008970362	6.48550613077637	33.2243955669567	5.36822469944123	21.2370174392186	14.5361963026402	24.6334376560045
TR1484|c0_g1	2304; 1004	ADO3	Adagio protein 3	ARATH	K12116	AT1G68050	GO:0000975,GO:0001047,GO:0001067,GO:0003006,GO:0003674,GO:0003676,GO:0003677,GO:0004871,GO:0004872,GO:0005488,GO:0005515,GO:0005575,GO:0005634,GO:0005737,GO:0006355,GO:0006464,GO:0007623,GO:0008150,GO:0008152,GO:0009314,GO:0009416,GO:0009628,GO:0009637,GO:0009791,GO:0009881,GO:0009889,GO:0009908,GO:0009909,GO:0009911,GO:0009987,GO:0010468,GO:0010556,GO:0016567,GO:0018298,GO:0019219,GO:0019222,GO:…	1.68835	4.64041	29.8572	4.6507e-08	1.32914e-05	9.20733407670492	29.0331205019311	7.58231966759884	43.4618698072743	8.36702608326702	31.4455451271827	21.8913375455929	47.7949300039174
TR43919|c0_g1	699							-2.08371	1.43886	29.4277	5.80432e-08	1.6348e-05	4.76241417760599	0.633272762626014	4.81644205300304	1.09010142373752	4.81289110984386	1.55792792025155	2.61129274897728	0.69268014498431
TR11327|c0_g3	3289; 1971; 838	AB12A; AB7A	ABC transporter A family member 12; ABC transporter A family member 7	ARATH		AT5G61700,AT3G47780	GO:0000166,GO:0001882,GO:0001883,GO:0003674,GO:0003824,GO:0005215,GO:0005488,GO:0005524,GO:0005575,GO:0005886,GO:0005911,GO:0006810,GO:0006869,GO:0008150,GO:0009506,GO:0009987,GO:0015399,GO:0015405,GO:0016020,GO:0016021,GO:0016462,GO:0016787,GO:0016817,GO:0016818,GO:0016820,GO:0016887,GO:0017076,GO:0017111,GO:0022804,GO:0022857,GO:0030054,GO:0030554,GO:0031224,GO:0032549,GO:0032550,GO:0032553,GO:…	0.934248	5.70263	29.3337	6.09257e-08	1.69147e-05	36.6176734544816	64.7399616561517	36.3379093503793	72.8946082481874	37.5405506567821	82.4881835670034	32.3800300873183	52.9034460731766
TR1137|c0_g1	1573; 1559	GLNA2	Glutamine synthetase cytosolic isozyme 2	VITVI	K01915		GO:0000166,GO:0001882,GO:0001883,GO:0003674,GO:0003824,GO:0004356,GO:0005488,GO:0005524,GO:0005575,GO:0005737,GO:0006082,GO:0006520,GO:0006541,GO:0006542,GO:0006807,GO:0008150,GO:0008152,GO:0008652,GO:0009058,GO:0009064,GO:0009084,GO:0009987,GO:0016053,GO:0016211,GO:0016874,GO:0016879,GO:0016880,GO:0017076,GO:0019752,GO:0030554,GO:0032549,GO:0032550,GO:0032553,GO:0032555,GO:0032559,GO:0035639,GO:…	2.01778	6.44706	29.2856	6.2458e-08	1.70959e-05	31.9081749899601	253.357818339838	54.4591764804898	102.564325259478	32.5795705897123	148.618123971365	19.1494801591668	54.7217314537605
TR12456|c0_g1	1368; 1340						GO:0003674,GO:0005488,GO:0005515	1.22036	7.25906	28.8556	7.79799e-08	2.10481e-05	71.7007912295124	168.158275121923	129.137872074576	227.404636134462	104.88400395529	227.539472563056	62.0182027882105	233.822841441266
TR27768|c0_g2	2234; 2193; 1934; 1914; 516	SCGT	Scopoletin glucosyltransferase	TOBAC			GO:0003674,GO:0003824,GO:0005488,GO:0005515,GO:0008150,GO:0008152,GO:0008194,GO:0016740,GO:0016757,GO:0016758,GO:0035251,GO:0042802,GO:0046527,GO:0050275	0.977383	6.18453	28.7666	8.16487e-08	2.17364e-05	55.8260773041591	111.602146090477	55.4129273820745	94.4596581525601	48.2029555770516	100.281360340403	36.3404907566005	79.0521215463343
TR19818|c0_g1	841; 754							2.35501	1.4481	28.6555	8.64675e-08	2.27082e-05	1.69330281870435	5.11489539044088	0.906063356505522	4.36040569495009	0.629378068210351	5.16576099872884	0.261129274897728	3.03047563430635
TR13449|c0_g2	2054	CLPB1	Chaperone protein ClpB1	ARATH	K03695	AT1G74310	GO:0000166,GO:0000302,GO:0001882,GO:0001883,GO:0003674,GO:0003824,GO:0005488,GO:0005515,GO:0005524,GO:0005575,GO:0005634,GO:0005829,GO:0006355,GO:0006417,GO:0006950,GO:0006979,GO:0008134,GO:0008150,GO:0008152,GO:0009266,GO:0009314,GO:0009408,GO:0009416,GO:0009526,GO:0009532,GO:0009570,GO:0009628,GO:0009642,GO:0009644,GO:0009889,GO:0009891,GO:0009893,GO:0009941,GO:0009987,GO:0010035,GO:0010468,GO:…	-2.03061	3.6251	28.4503	9.61342e-08	2.49103e-05	11.800204017846	4.48162262781487	33.2382189202289	3.88644855419465	25.249167207027	4.55078945126112	8.3996583425436	6.32070632298183
TR37464|c0_g2	833	PIP25	Aquaporin PIP2-5	ORYSJ			GO:0003674,GO:0005215,GO:0005372,GO:0005575,GO:0005773,GO:0005886,GO:0005911,GO:0006810,GO:0006811,GO:0006833,GO:0008150,GO:0008643,GO:0009506,GO:0009987,GO:0015144,GO:0015166,GO:0015168,GO:0015250,GO:0015254,GO:0015267,GO:0015665,GO:0015791,GO:0015793,GO:0015850,GO:0016020,GO:0016021,GO:0022803,GO:0022838,GO:0022857,GO:0022891,GO:0022892,GO:0030054,GO:0031224,GO:0034220,GO:0042044,GO:0043226,GO:…	-1.93254	1.85851	27.8503	1.31073e-07	3.35167e-05	3.70409991591577	1.21783223581926	5.86556804474627	1.18489285188861	8.10787040812158	2.2548956740483	4.65680540234282	1.16889774466102
TR50863|c0_g2	4773	PDR1	Pleiotropic drug resistance protein 1	TOBAC			GO:0000166,GO:0001882,GO:0001883,GO:0003674,GO:0003824,GO:0005488,GO:0005524,GO:0005575,GO:0006810,GO:0008150,GO:0016020,GO:0016021,GO:0016462,GO:0016787,GO:0016817,GO:0016818,GO:0016887,GO:0017076,GO:0017111,GO:0030554,GO:0031224,GO:0032549,GO:0032550,GO:0032553,GO:0032555,GO:0032559,GO:0035639,GO:0036094,GO:0043167,GO:0043168,GO:0044425,GO:0051179,GO:0051234,GO:0097159,GO:0097367,GO:1901265,GO:…	1.03531	5.09995	27.5387	1.53983e-07	3.88637e-05	24.5528908712131	45.9853452245352	25.0359611665999	49.8128954933972	24.1385000278323	50.7966498208336	16.015928860394	37.3181428110297
TR21048|c0_g1	847	CML45	Probable calcium-binding protein CML45	ARATH		AT5G39670	GO:0003674,GO:0005488,GO:0005509,GO:0043167,GO:0043169,GO:0046872	1.15033	4.50961	27.3731	1.67745e-07	4.17944e-05	12.3293611486911	36.04783418025	15.2600144253562	28.0108670186468	18.5851641318586	31.1585584050311	10.1405201751951	29.9584162705714
TR45852|c0_g1	1015	TIL	Temperature-induced lipocalin-1 {ECO:0000303|PubMed:18671872}	ARATH	K03098	AT5G58070	GO:0001101,GO:0003006,GO:0003674,GO:0005215,GO:0005575,GO:0005737,GO:0005739,GO:0005773,GO:0005774,GO:0005783,GO:0005794,GO:0005886,GO:0005911,GO:0006629,GO:0006873,GO:0006875,GO:0006883,GO:0006950,GO:0006970,GO:0006972,GO:0008150,GO:0008152,GO:0009266,GO:0009314,GO:0009408,GO:0009409,GO:0009414,GO:0009415,GO:0009416,GO:0009506,GO:0009526,GO:0009628,GO:0009642,GO:0009644,GO:0009651,GO:0009719,GO:…	-0.969006	5.01167	26.6637	2.42132e-07	5.95644e-05	44.5550304171583	22.2132599813433	48.0213578947927	21.5176541902972	33.912371204746	17.8751729797284	43.9132397286347	25.4127028191119
TR14551|c0_g1	2656; 2633	COP1	E3 ubiquitin-protein ligase COP1	ARATH	K10143	AT2G32950	GO:0000151,GO:0000152,GO:0003674,GO:0003824,GO:0004842,GO:0005488,GO:0005515,GO:0005575,GO:0005634,GO:0005737,GO:0006139,GO:0006259,GO:0006281,GO:0006725,GO:0006807,GO:0006950,GO:0006974,GO:0007165,GO:0007602,GO:0008150,GO:0008152,GO:0008270,GO:0009314,GO:0009416,GO:0009581,GO:0009582,GO:0009583,GO:0009585,GO:0009605,GO:0009628,GO:0009639,GO:0009640,GO:0009641,GO:0009642,GO:0009646,GO:0009647,GO:…	-1.13286	4.04881	26.6228	2.47311e-07	6.0078e-05	20.8487909552973	11.3501964378355	27.5634010557996	8.81560281805127	23.5461441989284	10.2905238942932	18.4966569719224	10.7798347563183
TR29899|c1_g1	684	C83B1	Cytochrome P450 83B1	ARATH	K11818	AT4G31500	GO:0000162,GO:0002376,GO:0003674,GO:0003824,GO:0004497,GO:0005488,GO:0005506,GO:0005575,GO:0005739,GO:0005783,GO:0005886,GO:0006082,GO:0006520,GO:0006568,GO:0006576,GO:0006586,GO:0006725,GO:0006790,GO:0006807,GO:0006950,GO:0006952,GO:0006955,GO:0008150,GO:0008152,GO:0008652,GO:0009058,GO:0009072,GO:0009073,GO:0009308,GO:0009309,GO:0009314,GO:0009416,GO:0009605,GO:0009607,GO:0009617,GO:0009628,GO:…	2.25116	1.2776	26.5299	2.59489e-07	6.22583e-05	0.846651409352176	2.72794420823514	0.906063356505522	3.45988712751475	1.11066717919474	6.55969650632233	0.348172366530305	2.64084305275268
TR8902|c1_g1	658; 637; 512							1.34135	5.56211	26.3859	2.79578e-07	6.626e-05	26.4578565422555	70.7804095458152	28.3740893221466	65.3586897101758	36.9481948278782	91.5897624695256	14.9278902149868	42.7729989527811
TR26953|c0_g2	1140; 1050	XTH22; XTH23	Probable xyloglucan endotransglucosylase/hydrolase protein 23; Xyloglucan endotransglucosylase/hydrolase protein 22	ARATH	K08235,K14504	AT4G25810,AT5G57560	GO:0003674,GO:0003824,GO:0004553,GO:0005575,GO:0005576,GO:0005618,GO:0005794,GO:0005975,GO:0005976,GO:0006073,GO:0006950,GO:0008150,GO:0008152,GO:0009266,GO:0009408,GO:0009409,GO:0009605,GO:0009612,GO:0009628,GO:0009664,GO:0009719,GO:0009725,GO:0009733,GO:0009741,GO:0009987,GO:0010033,GO:0010383,GO:0010410,GO:0010411,GO:0014070,GO:0016043,GO:0016740,GO:0016757,GO:0016758,GO:0016762,GO:0016787,GO:…	2.182	0.687328	26.3393	2.864e-07	6.70589e-05	0.846651409352176	2.43566447163851	0.47687545079238	3.45988712751475	0.370222393064912	2.45988618987088	0.522258549795457	1.64511534433774
TR29467|c0_g1	1711	CYSX; SAT3	Putative uncharacterized protein CysX; Serine acetyltransferase 3, mitochondrial	ARATH; ECOLI	K00640	AT3G13110	GO:0000096,GO:0000097,GO:0003674,GO:0003824,GO:0005488,GO:0005575,GO:0005737,GO:0005739,GO:0006082,GO:0006520,GO:0006534,GO:0006535,GO:0006563,GO:0006790,GO:0006807,GO:0008150,GO:0008152,GO:0008270,GO:0008374,GO:0008652,GO:0009001,GO:0009058,GO:0009069,GO:0009070,GO:0009987,GO:0010035,GO:0010038,GO:0016053,GO:0016407,GO:0016412,GO:0016413,GO:0016740,GO:0016746,GO:0016747,GO:0019344,GO:0019752,GO:…	1.37613	6.88044	26.3079	2.91101e-07	6.73483e-05	68.1554384528502	119.688552136317	79.3043874667728	210.910927636173	83.3370606789118	200.931703609286	31.117905258646	148.363428553827
TR4656|c0_g1	2080; 2077; 1055	HQGT	Hydroquinone glucosyltransferase	RAUSE			GO:0003674,GO:0003824,GO:0008150,GO:0008152,GO:0008194,GO:0016740,GO:0016757,GO:0016758,GO:0035251,GO:0046527,GO:0050505	1.65797	8.85819	26.1241	3.20168e-07	7.32018e-05	246.745970113075	440.709129498273	285.743770114794	801.698503587835	265.15327791309	1021.87772137553	95.5297930667523	554.317286023694
TR50162|c0_g1	1456	PUP3	Purine permease 3	ARATH		AT1G28220	GO:0003674,GO:0005215,GO:0005345,GO:0005575,GO:0006810,GO:0006863,GO:0008150,GO:0015205,GO:0015851,GO:0015932,GO:0016020,GO:0016021,GO:0022857,GO:0022891,GO:0022892,GO:0031224,GO:0044425,GO:0044699,GO:0044765,GO:0051179,GO:0051234,GO:0071702,GO:0071705,GO:1902578,GO:1904823	-0.937146	5.66874	25.805	3.77708e-07	8.53532e-05	58.7893572368917	45.4494990407747	61.7553708776132	28.1056584467979	67.8987868881049	30.9535678892085	78.3823040151348	34.8937623035846
TR44483|c0_g1	1527; 1523; 1519	MYB36	Transcription factor MYB36 {ECO:0000303|PubMed:9839469}	ARATH	K09422	AT5G57620	GO:0001071,GO:0003674,GO:0003676,GO:0003677,GO:0003700,GO:0005488,GO:0005575,GO:0006355,GO:0008150,GO:0008285,GO:0009889,GO:0009890,GO:0009891,GO:0009892,GO:0009893,GO:0009987,GO:0010468,GO:0010556,GO:0010557,GO:0010558,GO:0010604,GO:0010605,GO:0010628,GO:0010629,GO:0019219,GO:0019222,GO:0022603,GO:0030154,GO:0031323,GO:0031324,GO:0031325,GO:0031326,GO:0031327,GO:0031328,GO:0032502,GO:0032844,GO:…	0.819755	6.58357	25.7352	3.91624e-07	8.74806e-05	58.6306100976382	112.284132142536	81.8318273559724	118.584076617012	71.4899441008346	126.848131191008	65.2387971786158	131.609227547019
TR32284|c0_g1	519							-1.79027	2.58278	25.6964	3.99564e-07	8.82401e-05	8.20193552809921	3.16636381313007	10.1097595567985	2.08541141932396	10.8104938774954	4.09981031645146	7.48570588040155	1.21219025372254
TR7509|c0_g1	3029	NIA	Nitrate reductase [NADH]	CUCMA			GO:0003674,GO:0003824,GO:0005488,GO:0006082,GO:0006807,GO:0006809,GO:0008150,GO:0008152,GO:0008940,GO:0009058,GO:0009703,GO:0009987,GO:0016491,GO:0016661,GO:0020037,GO:0030151,GO:0034641,GO:0042126,GO:0042128,GO:0043167,GO:0043169,GO:0043436,GO:0043546,GO:0044237,GO:0044249,GO:0044271,GO:0044281,GO:0044699,GO:0044710,GO:0044763,GO:0046209,GO:0046857,GO:0046872,GO:0046906,GO:0046914,GO:0048037,GO:…	1.81437	2.83312	25.6633	4.06477e-07	8.87581e-05	1.79913424487337	10.814350254075	6.00863067998399	10.4270570966198	2.5175122728414	10.9464935449254	2.13255574499812	11.6456849375487
TR53954|c0_g1	2244; 2225; 563; 538	Y2766; Y5224	Uncharacterized protein At2g37660, chloroplastic; Uncharacterized protein At5g02240	ARATH		AT5G02240	GO:0001101,GO:0003674,GO:0003824,GO:0005488,GO:0005575,GO:0005576,GO:0005774,GO:0005829,GO:0005886,GO:0008150,GO:0009532,GO:0009570,GO:0009719,GO:0009725,GO:0009737,GO:0010033,GO:0016020,GO:0031090,GO:0033993,GO:0042221,GO:0044422,GO:0044424,GO:0044434,GO:0044435,GO:0044437,GO:0044444,GO:0044446,GO:0044464,GO:0048037,GO:0048046,GO:0050662,GO:0050896,GO:0097305,GO:0098588,GO:1901700	-1.16171	4.01969	25.4018	4.65491e-07	0.000100515	20.2138023982832	11.3501964378355	26.5619626091356	8.95778996027791	25.249167207027	11.1924821639125	17.1474890516175	8.35545424887323
TR41248|c0_g2	2317; 2202	PTR36	Probable peptide/nitrate transporter At3g43790	ARATH		AT3G43790	GO:0003674,GO:0005215,GO:0005575,GO:0006810,GO:0008150,GO:0009605,GO:0009607,GO:0009624,GO:0009987,GO:0016021,GO:0022857,GO:0031224,GO:0043207,GO:0044425,GO:0044699,GO:0044763,GO:0044765,GO:0050896,GO:0051179,GO:0051234,GO:0051704,GO:0051707,GO:0055085,GO:1902578	1.00508	4.98863	25.0373	5.62318e-07	0.000120089	27.5161708039457	44.329093383821	21.4593952856571	37.3004269774535	20.5103205757961	42.146050053121	14.7973255775379	45.2406719692877
TR37065|c0_g1	2097	PTR27	Protein NRT1/ PTR FAMILY 6.2	ARATH		AT2G26690	GO:0001101,GO:0003674,GO:0005215,GO:0005575,GO:0006082,GO:0006807,GO:0006810,GO:0006857,GO:0006950,GO:0008150,GO:0008152,GO:0009611,GO:0009719,GO:0009725,GO:0009753,GO:0009987,GO:0010033,GO:0015291,GO:0015293,GO:0015833,GO:0016020,GO:0016021,GO:0022804,GO:0022857,GO:0031224,GO:0042126,GO:0042128,GO:0042221,GO:0042886,GO:0043436,GO:0044237,GO:0044281,GO:0044425,GO:0044699,GO:0044710,GO:0044763,GO:…	1.62118	5.04891	24.9553	5.8674e-07	0.000123942	7.88444124959214	23.333665638297	18.9319553964575	69.0555554080683	23.138899566557	53.5845208360206	14.7538040317217	53.3363711637918
TR9225|c0_g1	1031	SWET3	Bidirectional sugar transporter SWEET3 {ECO:0000303|PubMed:21107422}	ARATH	K15382	AT5G53190	GO:0003674,GO:0005215,GO:0005575,GO:0005887,GO:0006810,GO:0008150,GO:0008643,GO:0009987,GO:0015144,GO:0016021,GO:0022857,GO:0022891,GO:0022892,GO:0031224,GO:0031226,GO:0034219,GO:0044425,GO:0044459,GO:0044464,GO:0044699,GO:0044763,GO:0044765,GO:0051119,GO:0051179,GO:0051234,GO:0055085,GO:0071702,GO:1901476,GO:1902578	-1.92979	3.11054	24.8859	6.08255e-07	0.000127106	12.011866870184	5.16360867987365	17.5013290440803	2.1328071333995	18.918364285617	4.30480083227403	5.70132250193374	2.59755054369116
TR31593|c0_g2	2967; 2911	Y1770	Uncharacterized protein sll1770	SYNY3			GO:0000166,GO:0001882,GO:0001883,GO:0003674,GO:0003824,GO:0004672,GO:0005488,GO:0005524,GO:0016301,GO:0016740,GO:0016772,GO:0016773,GO:0017076,GO:0030554,GO:0032549,GO:0032550,GO:0032553,GO:0032555,GO:0032559,GO:0035639,GO:0036094,GO:0043167,GO:0043168,GO:0097159,GO:0097367,GO:1901265,GO:1901363	-0.912034	5.12065	24.7745	6.44442e-07	0.000133235	52.1748931013279	23.2849523488642	45.493918005593	28.6744070157044	40.8355299550598	24.7218562082023	42.8252010832275	19.6547991139298
TR38808|c0_g1	3615; 3376; 3292; 1850; 1739; 1610; 1499; 839	SD11; Y4729	G-type lectin S-receptor-like serine/threonine-protein kinase At4g27290; G-type lectin S-receptor-like serine/threonine-protein kinase SD1-1	ARATH		AT4G27300,AT4G27290	GO:0000166,GO:0001882,GO:0001883,GO:0003674,GO:0003824,GO:0004672,GO:0004674,GO:0005488,GO:0005515,GO:0005516,GO:0005524,GO:0005575,GO:0005886,GO:0005911,GO:0006464,GO:0006468,GO:0006793,GO:0006796,GO:0008037,GO:0008150,GO:0008152,GO:0009506,GO:0009987,GO:0016020,GO:0016021,GO:0016301,GO:0016310,GO:0016740,GO:0016772,GO:0016773,GO:0017076,GO:0019538,GO:0019899,GO:0030054,GO:0030246,GO:0030554,GO:…	0.844188	5.94487	24.5144	7.37547e-07	0.000150438	50.4815902826235	88.6094734782092	36.2902218053001	79.5300082187636	44.7969095608544	84.6200849315581	44.4790198242464	63.2936482479413
TR32890|c0_g1	1447	CHI5	Chitinase 5	ORYSJ	K01183		GO:0000272,GO:0003674,GO:0003824,GO:0004553,GO:0004568,GO:0005488,GO:0005975,GO:0005976,GO:0006022,GO:0006026,GO:0006030,GO:0006032,GO:0006040,GO:0006807,GO:0006950,GO:0006952,GO:0008061,GO:0008150,GO:0008152,GO:0009056,GO:0009057,GO:0009987,GO:0016052,GO:0016787,GO:0016798,GO:0016998,GO:0043170,GO:0044036,GO:0044237,GO:0044238,GO:0044248,GO:0044260,GO:0046348,GO:0050896,GO:0071704,GO:0097367,GO:…	1.18768	8.11048	24.4945	7.45238e-07	0.000150438	156.577595017068	438.955451078693	191.560868583299	492.583656387134	217.542678164942	302.320012735131	108.586256811639	302.181713249405
TR47936|c1_g1	1299; 1210; 1210; 422	HFC1B; HFC2A; HSFC1	Heat stress transcription factor C-1; Heat stress transcription factor C-1b; Heat stress transcription factor C-2a	ARATH; ORYSJ	K09419	AT3G24520	GO:0001071,GO:0001101,GO:0003674,GO:0003676,GO:0003677,GO:0003700,GO:0005488,GO:0005575,GO:0005634,GO:0006139,GO:0006351,GO:0006355,GO:0006725,GO:0006807,GO:0006950,GO:0006970,GO:0008150,GO:0008152,GO:0009058,GO:0009059,GO:0009628,GO:0009719,GO:0009725,GO:0009737,GO:0009889,GO:0009987,GO:0010033,GO:0010468,GO:0010556,GO:0016070,GO:0018130,GO:0019219,GO:0019222,GO:0019438,GO:0031323,GO:0031326,GO:…	1.34243	3.35221	24.4799	7.50876e-07	0.000150438	4.65658275143697	12.519315384222	4.05344133173523	13.6499656537568	7.5895590578307	14.5133285202382	6.52823187244321	17.4035886427308
TR39892|c1_g1	1702; 894; 874							-0.907538	7.34261	24.4055	7.80472e-07	0.000154772	229.760026212947	115.888915560561	231.284593634304	119.058033757768	227.538682777695	123.363292422024	157.939689767309	92.949016955082
TR19736|c3_g1	1263; 1242	PIP12	Aquaporin PIP1-2	ARATH			GO:0003674,GO:0005215,GO:0005575,GO:0005886,GO:0006810,GO:0008150,GO:0016020,GO:0016021,GO:0031224,GO:0044425,GO:0044464,GO:0051179,GO:0051234	-1.11564	9.42441	24.3385	8.08057e-07	0.000158624	797.228133331243	457.028081458251	1233.10454065894	414.807289589165	1044.24928187889	427.159236871077	686.117169793781	436.5183688673
TR3165|c0_g1	2116; 2023; 1805; 1529; 1416; 1390; 1297; 938	DTX15; DTX16	Protein DETOXIFICATION 15 {ECO:0000303|PubMed:11739388}; Protein DETOXIFICATION 16 {ECO:0000303|PubMed:11739388}	ARATH	K03327	AT5G52450,AT2G34360	GO:0003674,GO:0005215,GO:0005575,GO:0005774,GO:0006810,GO:0006855,GO:0008150,GO:0009605,GO:0009607,GO:0009624,GO:0009987,GO:0015238,GO:0015291,GO:0015297,GO:0015893,GO:0016020,GO:0016021,GO:0022804,GO:0022857,GO:0031090,GO:0031224,GO:0043207,GO:0044422,GO:0044424,GO:0044425,GO:0044437,GO:0044444,GO:0044446,GO:0044464,GO:0044699,GO:0044763,GO:0044765,GO:0050896,GO:0051179,GO:0051234,GO:0051704,GO:…	1.005	5.18172	24.3092	8.20465e-07	0.000159449	29.4211364749881	54.2178911386733	21.0302073799439	41.4238541020259	27.7296572405619	55.5934278910818	18.1484846053921	42.0803188077968
TR32104|c0_g1	3199; 3196; 3185; 3182; 3101; 3087; 2900; 2897; 2886; 2883; 2876; 2873; 2862; 2859; 2802; 2788; 2778; 2764	APRR1	Two-component response regulator-like APRR1	ARATH	K12127	AT5G61380	GO:0000160,GO:0001071,GO:0003006,GO:0003674,GO:0003676,GO:0003677,GO:0003700,GO:0005488,GO:0005515,GO:0005575,GO:0005634,GO:0006139,GO:0006351,GO:0006355,GO:0006725,GO:0006807,GO:0007165,GO:0007623,GO:0008150,GO:0008152,GO:0009058,GO:0009059,GO:0009791,GO:0009889,GO:0009892,GO:0009908,GO:0009987,GO:0010031,GO:0010468,GO:0010556,GO:0010605,GO:0010629,GO:0016070,GO:0018130,GO:0019219,GO:0019222,GO:…	1.00746	6.22576	24.1884	8.73556e-07	0.000168086	62.8638671443991	102.931180571444	48.8797337062189	109.294516658206	30.2471695134033	94.3776334847126	56.7520957444397	92.7325544097745
TR44253|c0_g1	2479; 2476; 2473; 2470	INVA	Acid beta-fructofuranosidase	VIGRR			GO:0003674,GO:0003824,GO:0004553,GO:0004564,GO:0004575,GO:0005575,GO:0005773,GO:0005975,GO:0005984,GO:0005985,GO:0008150,GO:0008152,GO:0009311,GO:0009987,GO:0015926,GO:0016787,GO:0016798,GO:0043226,GO:0043227,GO:0043229,GO:0043231,GO:0044237,GO:0044238,GO:0044262,GO:0044424,GO:0044444,GO:0044464,GO:0044699,GO:0044710,GO:0044723,GO:0044763,GO:0071704,GO:0090599	-1.4725	7.3106	23.9074	1.01083e-06	0.000190979	157.318415000251	72.7289411231261	371.10447580663	77.5393882275908	273.261148321212	124.839224135947	131.348025273557	61.0857302858038
TR45257|c0_g1	1615							-1.22498	3.11397	23.9048	1.01219e-06	0.000190979	13.7580854019729	5.21232196930642	12.9710122615527	5.1187371201588	10.3292047665111	4.87877427657724	11.0109510915209	5.32497861456688
TR43913|c0_g1	1830; 1701; 1258; 1181							1.05017	4.16341	23.8698	1.03075e-06	0.000192612	12.8056025664517	29.1792603702294	11.0635104583832	27.5369098778913	10.625382680963	19.597093312638	11.9684250994792	19.9145541682989
TR26599|c0_g1	1202; 432	CA4; CB24	Chlorophyll a-b binding protein 4, chloroplastic {ECO:0000303|PubMed:10366881}; Chlorophyll a-b binding protein P4, chloroplastic	ARATH; PEA	K08910	AT3G47470	GO:0003674,GO:0005488,GO:0005575,GO:0006091,GO:0006464,GO:0006950,GO:0008150,GO:0008152,GO:0009266,GO:0009314,GO:0009409,GO:0009416,GO:0009507,GO:0009521,GO:0009522,GO:0009523,GO:0009526,GO:0009534,GO:0009535,GO:0009536,GO:0009579,GO:0009628,GO:0009642,GO:0009644,GO:0009645,GO:0009765,GO:0009768,GO:0009941,GO:0009987,GO:0010287,GO:0016020,GO:0016021,GO:0016168,GO:0018298,GO:0019538,GO:0031224,GO:…	-1.83746	2.07525	23.8224	1.05648e-06	0.000195539	7.83152553650763	1.65625184071419	4.67337941776532	2.22759856155059	6.77506979308789	2.62387860252893	6.52823187244321	0.69268014498431
TR9|c2_g2	2194	U87A1; U87A2	UDP-glycosyltransferase 87A1; UDP-glycosyltransferase 87A2	ARATH		AT2G30140	GO:0003674,GO:0003824,GO:0005575,GO:0005634,GO:0005737,GO:0005829,GO:0005975,GO:0005996,GO:0006063,GO:0006082,GO:0008150,GO:0008152,GO:0008194,GO:0009058,GO:0009812,GO:0009813,GO:0009909,GO:0009987,GO:0016740,GO:0016757,GO:0016758,GO:0019585,GO:0019752,GO:0032787,GO:0035251,GO:0043226,GO:0043227,GO:0043229,GO:0043231,GO:0043436,GO:0044237,GO:0044238,GO:0044281,GO:0044424,GO:0044444,GO:0044464,GO:…	1.05492	6.61154	23.7288	1.10911e-06	0.000203345	76.83361539871	101.421068599028	65.0458114880806	148.253793628303	71.7861220152865	163.8284202454	40.3009514258828	114.075761377103
TR37207|c0_g1	918; 917; 813; 812; 789; 765	ATESY	Alpha-terpineol synthase, chloroplastic	MAGGA			GO:0000287,GO:0003674,GO:0003824,GO:0005488,GO:0005575,GO:0006629,GO:0006644,GO:0006720,GO:0006721,GO:0006793,GO:0006796,GO:0008150,GO:0008152,GO:0008299,GO:0008610,GO:0009058,GO:0009532,GO:0009570,GO:0009987,GO:0010333,GO:0016114,GO:0016829,GO:0016835,GO:0016838,GO:0019637,GO:0033383,GO:0042214,GO:0043167,GO:0043169,GO:0043692,GO:0043693,GO:0044237,GO:0044238,GO:0044249,GO:0044255,GO:0044422,GO:…	-2.56169	1.19187	23.4815	1.26121e-06	0.000229069	1.53455567945082	0.535846183760473	8.05919511839122	0.379165712604356	1.96217868324404	0.614971547467719	3.52524521111933	0.995727708414945
TR42829|c0_g2	1363	DHE1	Glutamate dehydrogenase 1	ARATH	K00261	AT5G18170	GO:0000166,GO:0001882,GO:0001883,GO:0003674,GO:0003824,GO:0004353,GO:0005488,GO:0005507,GO:0005524,GO:0005575,GO:0005739,GO:0006082,GO:0006520,GO:0006807,GO:0006950,GO:0006970,GO:0008150,GO:0008152,GO:0008270,GO:0009314,GO:0009416,GO:0009628,GO:0009642,GO:0009646,GO:0009651,GO:0009987,GO:0010035,GO:0010038,GO:0016491,GO:0016638,GO:0016639,GO:0017076,GO:0019752,GO:0030554,GO:0032549,GO:0032550,GO:…	0.955119	5.17043	22.85	1.75145e-06	0.000315164	26.51077225534	65.4706609976433	23.4145846339059	36.731678408547	24.0644555492193	44.6879324493209	23.8062855615096	42.7297064437196
TR23209|c0_g1	1531	EXL3	GDSL esterase/lipase EXL3	ARATH		AT1G75900	GO:0003674,GO:0003824,GO:0005575,GO:0005576,GO:0006629,GO:0008150,GO:0008152,GO:0009056,GO:0016042,GO:0016298,GO:0016787,GO:0016788,GO:0044238,GO:0044699,GO:0044710,GO:0044712,GO:0071704,GO:1901575	1.16177	5.07288	22.3287	2.2975e-06	0.000409629	23.3887451833539	32.443050762225	22.3177710970834	70.9513839710901	15.4382737908068	47.4348053613434	21.8478159997766	34.7638847764
TR50511|c0_g2	833	HS157	15.7 kDa heat shock protein, peroxisomal	ARATH	K13993	AT5G37670	GO:0000302,GO:0005575,GO:0005782,GO:0006457,GO:0006950,GO:0006979,GO:0008150,GO:0008152,GO:0009266,GO:0009408,GO:0009628,GO:0009987,GO:0019538,GO:0031907,GO:0031974,GO:0042221,GO:0043170,GO:0043233,GO:0044237,GO:0044238,GO:0044260,GO:0044267,GO:0044422,GO:0044424,GO:0044438,GO:0044439,GO:0044444,GO:0044446,GO:0044464,GO:0050896,GO:0070013,GO:0071704,GO:1901700	-1.2637	3.04527	22.2595	2.38174e-06	0.000420788	12.6468554271981	4.0919163123527	12.8756371713943	4.83436283570554	12.4024501676746	5.41174961771593	8.22557215927845	4.84876101489017
TR9225|c0_g2	1116	SWET3	Bidirectional sugar transporter SWEET3 {ECO:0000303|PubMed:21107422}	ARATH	K15382	AT5G53190	GO:0003674,GO:0005215,GO:0005575,GO:0005887,GO:0006810,GO:0008150,GO:0008643,GO:0009987,GO:0015144,GO:0016021,GO:0022857,GO:0022891,GO:0022892,GO:0031224,GO:0031226,GO:0034219,GO:0044425,GO:0044459,GO:0044464,GO:0044699,GO:0044763,GO:0044765,GO:0051119,GO:0051179,GO:0051234,GO:0055085,GO:0071702,GO:1901476,GO:1902578	-1.84073	2.96831	22.1362	2.53977e-06	0.000444665	9.52482835521198	5.26103525873919	15.7845774212278	2.27499427562613	17.8817415850353	3.3618444594902	5.13554240632199	2.59755054369116
TR31732|c0_g1	484							2.05593	1.3676	22.0609	2.64139e-06	0.000458328	1.9049656710424	3.02022394483176	0.667625631109332	4.31300998087455	0.333200153758421	4.34579893543855	1.00099555377463	4.37254341521345
TR9677|c0_g2	1038; 815	AGD7	ADP-ribosylation factor GTPase-activating protein AGD7	ARATH	K12492	AT2G37550	GO:0003674,GO:0005096,GO:0005488,GO:0005575,GO:0005634,GO:0005794,GO:0005829,GO:0006810,GO:0008047,GO:0008150,GO:0016192,GO:0030234,GO:0030695,GO:0043167,GO:0043169,GO:0043226,GO:0043227,GO:0043229,GO:0043231,GO:0044424,GO:0044444,GO:0044464,GO:0046872,GO:0051179,GO:0051234,GO:0060589	-1.93052	0.812226	21.9985	2.72858e-06	0.000469268	2.32829137571848	0.779412630924325	3.29044061046742	0.473957140755445	2.14728987977649	1.10694878544189	2.82890047805872	0.389632581553674
TR26571|c0_g1	1247	HS17C	17.6 kDa class I heat shock protein 3	ARATH	K13993	AT1G53540	GO:0005575,GO:0005737,GO:0044424,GO:0044464	-1.96637	2.75675	21.9232	2.83781e-06	0.000483771	7.03778984023997	3.21507710256284	16.0707026917032	2.32238998970168	15.9565851410977	2.58288049936442	3.35115902785418	2.72742807087572
TR12151|c2_g1	2295; 2203; 2171; 2079; 2077; 2036; 2034; 2009; 2007; 1820; 1808; 1561	TPPA	Trehalose-phosphate phosphatase A	ARATH	K01087	AT5G51460	GO:0003674,GO:0003824,GO:0004805,GO:0005975,GO:0005984,GO:0005991,GO:0005992,GO:0006793,GO:0006796,GO:0008150,GO:0008152,GO:0009058,GO:0009311,GO:0009312,GO:0009987,GO:0016051,GO:0016311,GO:0016787,GO:0016788,GO:0016791,GO:0019203,GO:0034637,GO:0042578,GO:0044237,GO:0044238,GO:0044249,GO:0044262,GO:0044699,GO:0044710,GO:0044711,GO:0044723,GO:0044763,GO:0046351,GO:0071704,GO:1901576	0.885905	5.84871	21.7308	3.13714e-06	0.00053015	53.1802916499336	84.4688438764237	35.6225961741908	57.5857926017865	38.5031288787509	82.775170289155	34.3820211948676	73.8137279498905
TR15765|c0_g1	1909; 1754; 1693; 1619; 1391; 1317	BG1; E13A; E13B	Glucan endo-1,3-beta-glucosidase; Glucan endo-1,3-beta-glucosidase, basic isoform; Probable glucan endo-1,3-beta-glucosidase BG1 {ECO:0000305}	ARATH; PRUPE; SOYBN		AT3G57270	GO:0003674,GO:0003824,GO:0004553,GO:0005575,GO:0005576,GO:0005773,GO:0005975,GO:0006950,GO:0006952,GO:0008150,GO:0008152,GO:0008422,GO:0009607,GO:0015926,GO:0016787,GO:0016798,GO:0042973,GO:0043226,GO:0043227,GO:0043229,GO:0043231,GO:0044238,GO:0044424,GO:0044444,GO:0044464,GO:0050896,GO:0071704	1.08161	5.498	21.309	3.909e-06	0.000653902	34.3952135049322	50.0772615368879	31.5691548424555	72.1836725370542	33.5051265723746	73.7555875929617	16.320579681108	49.0071202576399
TR41121|c0_g3	974	PSBY	Photosystem II core complex proteins psbY, chloroplastic	SPIOL			GO:0003674,GO:0005488,GO:0005575,GO:0008150,GO:0008152,GO:0009521,GO:0009523,GO:0009535,GO:0009987,GO:0015979,GO:0016020,GO:0016021,GO:0030145,GO:0031224,GO:0032991,GO:0034357,GO:0042651,GO:0043167,GO:0043169,GO:0043234,GO:0044237,GO:0044422,GO:0044424,GO:0044425,GO:0044434,GO:0044435,GO:0044436,GO:0044444,GO:0044446,GO:0044464,GO:0046872,GO:0046914,GO:0055035	-1.65756	1.22586	21.2954	3.93673e-06	0.000653902	4.8153298906905	0.828125920357095	3.3858157006259	1.04270570966198	2.5175122728414	1.06595068227738	3.04650820714017	1.38536028996862
TR6241|c3_g5	986							1.63714	1.5936	21.1224	4.30855e-06	0.000709596	1.00539854860571	3.06893723426453	1.76443916793181	7.01456568318058	1.55493405087263	3.60783307847728	1.34916792030493	4.06949585178282
TR49147|c0_g1	1407	CSE	Caffeoylshikimate esterase	ARATH	K18368	AT1G52760	GO:0000302,GO:0003674,GO:0003824,GO:0003846,GO:0004620,GO:0004622,GO:0005575,GO:0005886,GO:0005911,GO:0006629,GO:0006725,GO:0006950,GO:0006979,GO:0008150,GO:0008152,GO:0008374,GO:0009058,GO:0009506,GO:0009698,GO:0009699,GO:0009808,GO:0009809,GO:0009987,GO:0010035,GO:0010038,GO:0010043,GO:0016020,GO:0016298,GO:0016411,GO:0016740,GO:0016746,GO:0016747,GO:0016787,GO:0016788,GO:0019438,GO:0019748,GO:…	0.823381	7.4926	21.0892	4.38385e-06	0.00071593	135.622972635602	255.257636627716	108.107664694633	220.342674737206	116.583031576141	219.58584054914	159.637030054145	224.904584574593
TR5844|c0_g2	402	PRPX	Pathogen-related protein	HORVU			GO:0006950,GO:0006952,GO:0008150,GO:0009607,GO:0050896	2.34028	1.02403	21.025	4.53336e-06	0.000734178	1.4287242532818	2.97151065539899	0.47687545079238	2.84374284453267	0.59235582890386	4.38679703860306	0.0870430916325761	2.77072057993724
TR24888|c1_g1	2260; 2232	ALA4	Probable phospholipid-transporting ATPase 4 {ECO:0000303|PubMed:11402198}	ARATH	K01530	AT1G17500	GO:0000166,GO:0000287,GO:0001882,GO:0001883,GO:0003674,GO:0003824,GO:0004012,GO:0005215,GO:0005319,GO:0005488,GO:0005524,GO:0005548,GO:0005575,GO:0005886,GO:0016020,GO:0016021,GO:0016462,GO:0016787,GO:0016817,GO:0016818,GO:0016887,GO:0017076,GO:0017111,GO:0022892,GO:0030554,GO:0031224,GO:0032549,GO:0032550,GO:0032553,GO:0032555,GO:0032559,GO:0035639,GO:0036094,GO:0042623,GO:0043167,GO:0043168,GO:…	0.720291	5.58671	20.8466	4.97573e-06	0.00079916	33.3368992432419	60.2583390283369	32.5705932891195	63.368069719003	38.9844179897353	60.8001869929751	39.9963006051687	54.4186838903298
TR31220|c0_g2	1519	TIP21	Aquaporin TIP2-1	ARATH	K09873	AT3G16240	GO:0000322,GO:0000325,GO:0000326,GO:0003674,GO:0005215,GO:0005275,GO:0005372,GO:0005575,GO:0005618,GO:0005773,GO:0005774,GO:0005794,GO:0005886,GO:0005911,GO:0006810,GO:0006811,GO:0006812,GO:0006820,GO:0006833,GO:0008150,GO:0008324,GO:0008509,GO:0008519,GO:0008643,GO:0009505,GO:0009506,GO:0009507,GO:0009526,GO:0009536,GO:0009705,GO:0009941,GO:0009987,GO:0015075,GO:0015077,GO:0015101,GO:0015103,GO:…	-0.943564	8.77398	20.4645	6.07473e-06	0.000960377	725.05110068397	362.816579695273	575.350231381006	259.491534563606	545.966963052826	261.485901983274	457.280881891739	313.957275714138
TR19561|c0_g1	1593; 1562	AGCT2	Agmatine coumaroyltransferase-2 {ECO:0000303|PubMed:18270436, ECO:0000312|EMBL:BAF97627.1}	HORVU			GO:0003674,GO:0003824,GO:0016740,GO:0016746,GO:0016747,GO:0047634	1.71442	2.21609	20.4634	6.07833e-06	0.000960377	2.381207088803	8.91453196619696	3.19506552030894	3.98123998234574	1.77706748671158	9.06058079935772	1.17508173703978	5.97436625048967
TR25076|c0_g1	1804; 1787; 1781; 1764	C81E8	Cytochrome P450 81E8 {ECO:0000303|PubMed:14617078}	MEDTR			GO:0003674,GO:0003824,GO:0004497,GO:0005488,GO:0005506,GO:0005575,GO:0008150,GO:0008152,GO:0016021,GO:0016491,GO:0016705,GO:0020037,GO:0031224,GO:0043167,GO:0043169,GO:0044425,GO:0044699,GO:0044710,GO:0046872,GO:0046906,GO:0046914,GO:0055114,GO:0097159,GO:1901363	1.59698	5.58103	20.3133	6.57429e-06	0.00102356	21.1133695207199	26.305176293696	21.4593952856571	67.7758711280286	37.1703282637172	123.527284834682	15.1454979440683	69.5710620618616
TR53263|c0_g1	4284; 4278; 4214; 4208; 3142; 3136; 568	ADO3; PP209	Adagio protein 3; Pentatricopeptide repeat-containing protein At3g02650, mitochondrial	ARATH	K12116	AT1G68050,AT3G02650	GO:0000975,GO:0001047,GO:0001067,GO:0003006,GO:0003674,GO:0003676,GO:0003677,GO:0004871,GO:0004872,GO:0005488,GO:0005515,GO:0005575,GO:0005634,GO:0005737,GO:0005739,GO:0006355,GO:0006464,GO:0007623,GO:0008150,GO:0008152,GO:0009314,GO:0009416,GO:0009628,GO:0009637,GO:0009791,GO:0009881,GO:0009889,GO:0009908,GO:0009909,GO:0009911,GO:0009987,GO:0010468,GO:0010556,GO:0016567,GO:0018298,GO:0019219,GO:…	0.748002	5.47059	20.3106	6.58355e-06	0.00102356	33.1781521039884	50.9541007466777	27.6110886008788	58.7706854536751	33.3570376151486	52.3545777410851	37.9507879518032	59.8302475230197
TR54192|c0_g2	934							1.3863	3.63348	20.2313	6.86197e-06	0.00105838	11.2181311739163	17.2445044592007	4.38725414728989	20.1431784821064	5.9235582890386	21.6060003676992	5.78836559356631	12.2950725734715
TR37505|c0_g1	1482	6OMT	(RS)-norcoclaurine 6-O-methyltransferase {ECO:0000303|PubMed:12946416}	PAPSO			GO:0003674,GO:0003824,GO:0005488,GO:0005515,GO:0006807,GO:0008150,GO:0008152,GO:0008168,GO:0008171,GO:0008757,GO:0009058,GO:0009820,GO:0009821,GO:0009987,GO:0016740,GO:0016741,GO:0030786,GO:0034641,GO:0042802,GO:0044237,GO:0044249,GO:0044271,GO:0046983,GO:0071704,GO:1901564,GO:1901566,GO:1901576	-1.37146	7.36478	20.1854	7.0288e-06	0.00107346	182.506294428478	126.995545551232	390.608681744038	86.354991045642	266.893323160495	84.374096312571	110.501204827555	69.6576470799846
TR1778|c0_g1	1373; 1364; 1354; 949	G2OX	Gibberellin 2-beta-dioxygenase	PHACN			GO:0003674,GO:0003824,GO:0005488,GO:0005506,GO:0006082,GO:0006629,GO:0006720,GO:0006721,GO:0008150,GO:0008152,GO:0008299,GO:0008610,GO:0009058,GO:0009685,GO:0009686,GO:0009987,GO:0016053,GO:0016101,GO:0016102,GO:0016114,GO:0016491,GO:0016705,GO:0016706,GO:0019752,GO:0043167,GO:0043169,GO:0043436,GO:0044237,GO:0044238,GO:0044249,GO:0044255,GO:0044281,GO:0044283,GO:0044699,GO:0044710,GO:0044711,GO:…	1.28317	3.32716	20.1741	7.07024e-06	0.00107346	7.24945269257801	16.6112316965747	3.43350324570513	10.616639952922	5.44226917805421	14.8003152423898	7.05049042223867	14.3731130084244
TR50184|c1_g1	372							1.99214	2.2647	20.0124	7.69416e-06	0.00115913	2.59286994114104	4.04320302291993	1.09681353682247	9.8109128136377	2.81369018729333	11.9714461240383	1.04451709959091	4.28595839709042
TR5517|c0_g1	494							0.688299	6.86594	19.8518	8.36835e-06	0.001251	91.1737736446125	141.755672249362	83.7870167042211	131.523106559636	88.483151942514	159.154636484646	93.6148450508356	142.908572412075
TR19736|c3_g2	626; 626	PIP22	Aquaporin PIP2-2	ARATH	K09872	AT2G37170	GO:0001101,GO:0003674,GO:0005215,GO:0005372,GO:0005575,GO:0005773,GO:0005886,GO:0005911,GO:0006810,GO:0006811,GO:0006833,GO:0006950,GO:0008150,GO:0008643,GO:0009414,GO:0009415,GO:0009506,GO:0009507,GO:0009536,GO:0009628,GO:0009719,GO:0009725,GO:0009737,GO:0009987,GO:0010033,GO:0010035,GO:0015144,GO:0015166,GO:0015168,GO:0015250,GO:0015254,GO:0015267,GO:0015665,GO:0015791,GO:0015793,GO:0015850,GO:…	-0.788425	5.91879	19.83	8.46435e-06	0.0012557	67.9966913135967	39.5064777299767	75.8231966759884	36.8264698366981	83.7072830719767	42.3100424657791	78.5128686525837	58.5314722511742
TR37130|c0_g1	2310	TOLB	Protein TolB {ECO:0000255|HAMAP-Rule:MF_00671}	PELCD	K03641		GO:0005575,GO:0006810,GO:0008104,GO:0008150,GO:0015031,GO:0017038,GO:0033036,GO:0042597,GO:0044464,GO:0044699,GO:0044765,GO:0045184,GO:0051179,GO:0051234,GO:0071702,GO:1902578	0.849521	8.03642	19.7974	8.61008e-06	0.00126499	219.282715022214	285.070169760572	164.855843338926	374.473536910877	178.891460328966	405.102257368569	186.359259185346	285.600682278843
TR31220|c0_g1	1518	TIP21	Aquaporin TIP2-1	ARATH	K09873	AT3G16240	GO:0000322,GO:0000325,GO:0000326,GO:0003674,GO:0005215,GO:0005275,GO:0005372,GO:0005575,GO:0005618,GO:0005773,GO:0005774,GO:0005794,GO:0005886,GO:0005911,GO:0006810,GO:0006811,GO:0006812,GO:0006820,GO:0006833,GO:0008150,GO:0008324,GO:0008509,GO:0008519,GO:0008643,GO:0009505,GO:0009506,GO:0009507,GO:0009526,GO:0009536,GO:0009705,GO:0009941,GO:0009987,GO:0015075,GO:0015077,GO:0015101,GO:0015103,GO:…	-0.931286	8.8072	19.7869	8.65721e-06	0.00126499	739.444174642957	376.992146920209	581.931112601941	265.747768821578	559.294969203163	270.505484679467	469.771565541013	319.282254328705
TR29134|c1_g1	679							0.960039	7.00765	19.7419	8.86346e-06	0.00128547	124.034431470094	186.523185238077	66.2380001150616	209.489056213907	71.675055297367	141.115471092259	87.3912639991065	142.345769794276
TR31288|c0_g1	1398; 1134	SAU72	Auxin-responsive protein SAUR72 {ECO:0000305}	ARATH	K14488	AT3G12830	GO:0005575,GO:0005737,GO:0007165,GO:0007275,GO:0008150,GO:0009719,GO:0009725,GO:0009733,GO:0009734,GO:0009755,GO:0010033,GO:0032501,GO:0032502,GO:0040008,GO:0042221,GO:0044424,GO:0044464,GO:0044699,GO:0044707,GO:0044767,GO:0050789,GO:0050794,GO:0050896,GO:0065007	0.74058	6.8273	19.7241	8.94646e-06	0.00128789	80.2731367492032	141.999238696525	98.9516560394188	160.718866430171	88.2610185066751	124.101258278986	72.3763306924871	141.090287031492
TR6241|c3_g2	683	AGL31	Agamous-like MADS-box protein AGL31	ARATH		AT5G65050	GO:0001071,GO:0003006,GO:0003674,GO:0003676,GO:0003677,GO:0003700,GO:0005488,GO:0005515,GO:0005575,GO:0005634,GO:0006139,GO:0006351,GO:0006355,GO:0006725,GO:0006807,GO:0006950,GO:0008150,GO:0008152,GO:0009058,GO:0009059,GO:0009266,GO:0009409,GO:0009628,GO:0009791,GO:0009889,GO:0009908,GO:0009909,GO:0009910,GO:0009987,GO:0010048,GO:0010219,GO:0010221,GO:0010468,GO:0010556,GO:0016070,GO:0018130,GO:…	1.38621	2.79751	19.434	1.04139e-05	0.00148811	2.80453279347908	6.33272762626014	4.53031678252761	13.7921527959834	3.73924616995561	11.315476473406	4.09102530673108	8.2688692307502
TR37464|c0_g1	876	PIP25	Aquaporin PIP2-5	ORYSJ			GO:0003674,GO:0005215,GO:0005372,GO:0005575,GO:0005773,GO:0005886,GO:0005911,GO:0006810,GO:0006811,GO:0006833,GO:0008150,GO:0008643,GO:0009506,GO:0009987,GO:0015144,GO:0015166,GO:0015168,GO:0015250,GO:0015254,GO:0015267,GO:0015665,GO:0015791,GO:0015793,GO:0015850,GO:0016020,GO:0016021,GO:0022803,GO:0022838,GO:0022857,GO:0022891,GO:0022892,GO:0030054,GO:0031224,GO:0034220,GO:0042044,GO:0043226,GO:…	-1.72309	1.33499	19.3815	1.07041e-05	0.00151837	1.95788138412691	0.828125920357095	3.43350324570513	1.23228856596416	5.18311350290877	1.55792792025155	4.26511148999623	0.865850181230387
TR45330|c0_g1	1886; 1865; 1857	PUMP4; PUMP5	Mitochondrial uncoupling protein 4; Mitochondrial uncoupling protein 5	ARATH	K13577	AT4G24570	GO:0003674,GO:0003735,GO:0005198,GO:0005215,GO:0005310,GO:0005342,GO:0005575,GO:0005743,GO:0006412,GO:0006810,GO:0006811,GO:0006820,GO:0006835,GO:0006839,GO:0008150,GO:0008152,GO:0008509,GO:0008514,GO:0009058,GO:0009059,GO:0009987,GO:0015075,GO:0015711,GO:0015849,GO:0016020,GO:0016021,GO:0019538,GO:0019866,GO:0022857,GO:0022891,GO:0022892,GO:0031090,GO:0031224,GO:0031966,GO:0034645,GO:0043170,GO:…	1.02049	5.25329	19.3579	1.08368e-05	0.00151837	25.9286994114104	72.1930949393656	27.9449014164335	43.5092655213498	28.6552132232242	35.135374411989	17.974398422127	53.1199086184842
TR34188|c0_g1	2904; 2237; 2229; 1463	C72A1; C7A14; C7A15	Cytochrome P450 72A14; Cytochrome P450 72A15; Secologanin synthase	ARATH; CATRO	K13400	AT3G14690,AT3G14680	GO:0003674,GO:0003824,GO:0004497,GO:0005488,GO:0005506,GO:0005575,GO:0005774,GO:0006807,GO:0008150,GO:0008152,GO:0009820,GO:0016020,GO:0016021,GO:0016491,GO:0016627,GO:0016634,GO:0016705,GO:0020037,GO:0031090,GO:0031224,GO:0043167,GO:0043169,GO:0044422,GO:0044424,GO:0044425,GO:0044437,GO:0044444,GO:0044446,GO:0044464,GO:0044699,GO:0044710,GO:0046872,GO:0046906,GO:0046914,GO:0050616,GO:0055114,GO:…	0.999839	7.78966	19.3538	1.086e-05	0.00151837	101.492337696092	198.019521544211	139.438381811692	359.733469833383	164.971098349725	319.006240723088	183.878531073817	302.831100885328
TR19428|c0_g1	765	PST2	Photosystem II 5 kDa protein, chloroplastic; Photosystem II 5 kDa protein, chloroplastic {ECO:0000303|PubMed:22700981}	GOSHI; PETHY			GO:0005575,GO:0008150,GO:0008152,GO:0009521,GO:0009523,GO:0009535,GO:0009987,GO:0015979,GO:0016020,GO:0032991,GO:0034357,GO:0042651,GO:0043234,GO:0044237,GO:0044422,GO:0044424,GO:0044425,GO:0044434,GO:0044435,GO:0044436,GO:0044444,GO:0044446,GO:0044464,GO:0055035	-1.75028	1.14723	19.3256	1.10219e-05	0.00152222	2.32829137571848	0.974265788655406	4.38725414728989	0.947914281510889	3.29497929827772	0.450979134809661	3.09002975295645	1.51523781715318
TR41166|c0_g1	389							-1.59767	1.92488	19.3217	1.10442e-05	0.00152222	5.82072843929621	1.21783223581926	4.62569187268608	2.08541141932396	6.14569172487754	3.03385963417408	5.70132250193374	0.995727708414945
TR49049|c0_g1	2047; 1878	PMGI	2,3-bisphosphoglycerate-independent phosphoglycerate mutase	RICCO			GO:0003674,GO:0003824,GO:0004619,GO:0005488,GO:0005575,GO:0005737,GO:0005975,GO:0005996,GO:0006006,GO:0006007,GO:0006082,GO:0006090,GO:0006091,GO:0006096,GO:0008150,GO:0008152,GO:0009056,GO:0009987,GO:0016052,GO:0016853,GO:0016866,GO:0016868,GO:0019318,GO:0019320,GO:0019752,GO:0030145,GO:0032787,GO:0043167,GO:0043169,GO:0043436,GO:0044237,GO:0044238,GO:0044281,GO:0044424,GO:0044464,GO:0044699,GO:…	-0.843951	5.29655	19.2952	1.11987e-05	0.00153264	45.1371032610879	22.6516795862382	57.7496170909572	26.7311827386071	55.5333589597368	26.8537575727571	43.0428088123089	35.9760750301226
TR13332|c0_g1	4301; 1512; 1116; 1069	ALDO1; ALDO2	Indole-3-acetaldehyde oxidase	ARATH	K11817	AT3G43600,AT5G20960	GO:0000166,GO:0003674,GO:0003824,GO:0004031,GO:0004854,GO:0005488,GO:0005506,GO:0005575,GO:0005829,GO:0006066,GO:0006082,GO:0006139,GO:0006144,GO:0006145,GO:0006629,GO:0006714,GO:0006720,GO:0006721,GO:0006725,GO:0006807,GO:0008150,GO:0008152,GO:0008299,GO:0008610,GO:0009055,GO:0009056,GO:0009058,GO:0009112,GO:0009115,GO:0009687,GO:0009688,GO:0009850,GO:0009851,GO:0009987,GO:0010817,GO:0016053,GO:…	0.847297	4.39738	19.1937	1.18101e-05	0.00160502	15.6630510730153	24.4053580058179	15.8799525113862	30.2858612942729	16.0676518590172	26.9767518822506	12.3601190118258	26.2352604912807
TR16536|c0_g1	1468; 1460; 1449; 1318; 652; 644	AB20I	ABC transporter I family member 20	ARATH			GO:0000166,GO:0001882,GO:0001883,GO:0003674,GO:0003824,GO:0005488,GO:0005524,GO:0005575,GO:0005737,GO:0006810,GO:0008150,GO:0016462,GO:0016787,GO:0016817,GO:0016818,GO:0016887,GO:0017076,GO:0017111,GO:0030554,GO:0032549,GO:0032550,GO:0032553,GO:0032555,GO:0032559,GO:0035639,GO:0036094,GO:0043167,GO:0043168,GO:0044424,GO:0044464,GO:0051179,GO:0051234,GO:0097159,GO:0097367,GO:1901265,GO:1901363	-1.19736	4.78508	19.1469	1.21032e-05	0.00163154	28.6274007787205	16.1728120916797	60.1816818899983	15.0244413619476	42.8717531169168	20.1710667569412	21.4126005416137	15.3688407168394
TR13157|c0_g1	5070; 4928; 4909; 4783; 4764; 808; 275; 230	NOL6	Nucleolar protein 6	MOUSE; XENLA; XENTR	K14544		GO:0000228,GO:0000793,GO:0000794,GO:0003674,GO:0003676,GO:0003723,GO:0005488,GO:0005575,GO:0005634,GO:0005694,GO:0005730,GO:0005739,GO:0006139,GO:0006364,GO:0006405,GO:0006409,GO:0006725,GO:0006807,GO:0006810,GO:0006913,GO:0008150,GO:0008152,GO:0009987,GO:0015931,GO:0016070,GO:0016072,GO:0016482,GO:0030529,GO:0030684,GO:0032040,GO:0032545,GO:0032991,GO:0034456,GO:0034470,GO:0034641,GO:0034660,GO:…	0.910237	5.77969	19.1359	1.21732e-05	0.00163154	51.7515673966518	61.8658775796183	31.9983427481687	84.0326010559403	34.3566380764239	87.161967327758	34.3384996490513	53.2930786547303
TR28066|c0_g1	2195						GO:0000166,GO:0001882,GO:0001883,GO:0003674,GO:0003824,GO:0004672,GO:0005488,GO:0005524,GO:0006464,GO:0006468,GO:0006793,GO:0006796,GO:0008150,GO:0008152,GO:0009987,GO:0016301,GO:0016310,GO:0016740,GO:0016772,GO:0016773,GO:0017076,GO:0019538,GO:0030554,GO:0032549,GO:0032550,GO:0032553,GO:0032555,GO:0032559,GO:0035639,GO:0036094,GO:0036211,GO:0043167,GO:0043168,GO:0043170,GO:0043412,GO:0044237,GO:…	0.870652	4.90911	19.037	1.28209e-05	0.00170658	26.7753508207626	39.5551910194095	16.3091404170994	31.1863798617083	20.1771204220377	44.3189495208403	21.4996436332463	39.8291083365978
TR19508|c0_g1	1573	MTDH	Probable mannitol dehydrogenase	FRAAN			GO:0003674,GO:0003824,GO:0005488,GO:0008150,GO:0008152,GO:0008270,GO:0016491,GO:0016614,GO:0016616,GO:0031320,GO:0043167,GO:0043169,GO:0044699,GO:0044710,GO:0046029,GO:0046872,GO:0046914,GO:0055114	1.08777	8.35248	18.9923	1.31244e-05	0.0017351	224.52137061758	360.575768381366	229.66321710161	437.794210915804	265.930744938526	583.64899665003	116.246048875305	395.650240313225
TR9331|c0_g1	2338	ROMT	Trans-resveratrol di-O-methyltransferase	VITVI			GO:0003674,GO:0003824,GO:0005488,GO:0005515,GO:0006725,GO:0008150,GO:0008152,GO:0008168,GO:0008171,GO:0008757,GO:0009058,GO:0009987,GO:0016740,GO:0016741,GO:0019438,GO:0044237,GO:0044249,GO:0046983	-1.64428	6.0341	18.9229	1.36107e-05	0.00178724	40.1101105180594	34.0993026029392	212.209575602609	19.4796384850488	72.1563444083514	35.6273516499632	72.2022445092219	37.6644828835218
TR31159|c0_g2	2314							-1.27686	2.31457	18.8348	1.42543e-05	0.0018502	8.1490198150147	2.6305176293696	6.72394385617256	3.64946998381692	5.9235582890386	2.45988618987088	6.9199257847898	2.6841355618142
TR13257|c0_g1	4284; 3740	AB15B	ABC transporter B family member 15	ARATH	K05658	AT3G28345	GO:0000166,GO:0001882,GO:0001883,GO:0003674,GO:0003824,GO:0005215,GO:0005488,GO:0005524,GO:0005575,GO:0005886,GO:0006810,GO:0008150,GO:0009987,GO:0015399,GO:0015405,GO:0016020,GO:0016021,GO:0016301,GO:0016462,GO:0016740,GO:0016772,GO:0016787,GO:0016817,GO:0016818,GO:0016820,GO:0016887,GO:0017076,GO:0017111,GO:0022804,GO:0022857,GO:0030554,GO:0031224,GO:0032549,GO:0032550,GO:0032553,GO:0032555,GO:…	1.09719	6.36558	18.8313	1.42807e-05	0.0018502	27.7807493693683	79.5000883542811	59.1325558982551	115.835125200631	65.5293635724895	156.202773056801	57.3613973858677	97.4947304065416
TR48821|c0_g2	1516; 1431; 1426	NAC81	Protein ATAF2	ARATH		AT5G08790	GO:0001101,GO:0003674,GO:0003676,GO:0003677,GO:0005488,GO:0005515,GO:0005575,GO:0005634,GO:0006139,GO:0006351,GO:0006355,GO:0006725,GO:0006807,GO:0006950,GO:0008150,GO:0008152,GO:0008361,GO:0009058,GO:0009059,GO:0009314,GO:0009416,GO:0009605,GO:0009607,GO:0009611,GO:0009620,GO:0009628,GO:0009719,GO:0009725,GO:0009743,GO:0009744,GO:0009751,GO:0009753,GO:0009889,GO:0009987,GO:0010033,GO:0010468,GO:…	0.952277	7.70966	18.8036	1.44895e-05	0.00186483	176.103493145253	240.302656771856	158.227274572912	315.987225741655	146.756156610931	319.088236929417	89.3062120150231	228.194815263269
TR43900|c0_g1	1055; 945							1.63134	0.906855	18.7865	1.46199e-05	0.00186924	0.846651409352176	2.24081131390743	0.810688266347046	2.51197284600386	1.18471165780772	3.6488311816418	0.609301641428033	2.38108799838356
TR27462|c0_g1	1300; 1300	HSP70; MD37C	Heat shock 70 kDa protein; Probable mediator of RNA polymerase II transcription subunit 37c	ARATH; SOYBN			GO:0000166,GO:0001882,GO:0001883,GO:0003674,GO:0005488,GO:0005524,GO:0017076,GO:0030554,GO:0032549,GO:0032550,GO:0032553,GO:0032555,GO:0032559,GO:0035639,GO:0036094,GO:0043167,GO:0043168,GO:0097159,GO:0097367,GO:1901265,GO:1901363	-1.46775	2.52048	18.7317	1.50461e-05	0.00190724	7.14362126640899	2.97151065539899	9.87132183140226	2.03801570524841	11.4768941850123	3.32084635632568	4.65680540234282	3.63657076116763
TR19174|c0_g1	2143	INO1	Inositol-3-phosphate synthase	NICPA			GO:0003674,GO:0003824,GO:0004512,GO:0005575,GO:0005737,GO:0005975,GO:0006020,GO:0006021,GO:0006066,GO:0006629,GO:0006644,GO:0006793,GO:0006796,GO:0008150,GO:0008152,GO:0008610,GO:0008654,GO:0009058,GO:0009987,GO:0016051,GO:0016853,GO:0016872,GO:0019637,GO:0019751,GO:0034637,GO:0044237,GO:0044238,GO:0044249,GO:0044255,GO:0044262,GO:0044281,GO:0044283,GO:0044424,GO:0044464,GO:0044699,GO:0044710,GO:…	-1.21045	5.32695	18.7232	1.51135e-05	0.00190724	34.2893820787631	24.0643649797885	93.8014011708611	23.0343170407146	59.235582890386	19.3101065904864	36.3840123024168	30.261463834002
TR7751|c0_g1	2169; 2168; 2069; 1057	UGT8	7-deoxyloganetic acid glucosyltransferase	CATRO			GO:0003674,GO:0003824,GO:0006629,GO:0006720,GO:0006721,GO:0008150,GO:0008152,GO:0008194,GO:0008299,GO:0008610,GO:0009058,GO:0009987,GO:0016098,GO:0016099,GO:0016114,GO:0016137,GO:0016138,GO:0016740,GO:0016757,GO:0016758,GO:0018130,GO:0035251,GO:0044237,GO:0044238,GO:0044249,GO:0044255,GO:0044699,GO:0044710,GO:0044711,GO:0044763,GO:0046483,GO:0046527,GO:0071704,GO:1900992,GO:1900994,GO:1901135,GO:…	1.00838	7.39071	18.6885	1.53909e-05	0.00192972	145.041969564645	156.564512236924	116.691422808895	292.858117272789	95.3322662142149	274.277310170603	88.5228241903299	172.520648610155
TR31159|c0_g1	2397							-1.20218	2.50698	18.636	1.58204e-05	0.00197086	7.99027267576116	3.40993026029392	8.05919511839122	3.45988712751475	6.7380475537814	2.66487670569345	8.44317988835989	4.0262033427213
TR48124|c0_g1	1972	C94A1	Cytochrome P450 94A1	VICSA			GO:0003674,GO:0003824,GO:0004497,GO:0005488,GO:0005506,GO:0005575,GO:0005789,GO:0008150,GO:0008152,GO:0016020,GO:0016021,GO:0016491,GO:0016705,GO:0020037,GO:0031090,GO:0031224,GO:0043167,GO:0043169,GO:0044422,GO:0044424,GO:0044425,GO:0044432,GO:0044444,GO:0044446,GO:0044464,GO:0044699,GO:0044710,GO:0046872,GO:0046906,GO:0046914,GO:0055114,GO:0097159,GO:0098588,GO:0098589,GO:1901363	1.41048	3.23826	18.4489	1.74525e-05	0.00216033	4.3390884729299	7.59927315151217	5.10256732347846	16.4463127842139	5.22013574221526	21.114023129725	5.74484404775003	9.13471941198058
TR17139|c0_g1	1035; 998; 910; 873; 711; 586	R18AL	60S ribosomal protein L18a-like protein	ARATH			GO:0005575,GO:0005840,GO:0030529,GO:0032991,GO:0043226,GO:0043228,GO:0043229,GO:0043232,GO:0044424,GO:0044444,GO:0044464	1.71328	1.77885	18.2389	1.94854e-05	0.00239428	0.846651409352176	5.45588841647027	1.47831389745638	7.39373139578494	1.62897852948561	2.29589377721282	2.26312038244698	5.41156363268992
TR34867|c0_g1	1425; 1424	ANXD4	Annexin D4	ARATH		AT2G38750	GO:0001101,GO:0003674,GO:0005488,GO:0005509,GO:0005543,GO:0005544,GO:0005575,GO:0005911,GO:0006950,GO:0006970,GO:0008150,GO:0008289,GO:0009266,GO:0009408,GO:0009409,GO:0009414,GO:0009415,GO:0009506,GO:0009628,GO:0009651,GO:0009719,GO:0009725,GO:0009737,GO:0010033,GO:0010035,GO:0030054,GO:0033993,GO:0042221,GO:0043167,GO:0043168,GO:0043169,GO:0046872,GO:0050896,GO:0097305,GO:1901700	-1.25784	5.94814	18.2289	1.95889e-05	0.00239428	58.5247786714692	36.2914006274139	122.509303308562	34.124914134392	123.7653460016	47.9677807024821	42.91224417486	27.0145256543881
TR14297|c0_g1	1488	PER1; PER70	Cationic peroxidase 1; Peroxidase 70	ARAHY; MAIZE			GO:0003674,GO:0003824,GO:0004601,GO:0005488,GO:0005575,GO:0005576,GO:0006950,GO:0006979,GO:0008150,GO:0008152,GO:0009056,GO:0009987,GO:0016209,GO:0016491,GO:0016684,GO:0020037,GO:0042743,GO:0042744,GO:0043167,GO:0043169,GO:0044237,GO:0044248,GO:0044699,GO:0044710,GO:0044712,GO:0044763,GO:0046872,GO:0046906,GO:0050896,GO:0055114,GO:0072593,GO:0097159,GO:1901363	1.08255	7.01345	18.0361	2.16756e-05	0.00263277	122.288212938305	189.73826234064	78.7798244709011	134.177266547866	72.5265668014163	253.942251001003	57.7530912982143	123.686698388761
TR13112|c0_g1	2924; 2910	TLC1	ADP,ATP carrier protein 1, chloroplastic; Plastidic ATP/ADP-transporter	ARATH; SOLTU	K03301		GO:0000166,GO:0000295,GO:0001882,GO:0001883,GO:0003674,GO:0005215,GO:0005337,GO:0005346,GO:0005347,GO:0005471,GO:0005488,GO:0005524,GO:0005575,GO:0006810,GO:0008150,GO:0008509,GO:0008514,GO:0015075,GO:0015211,GO:0015215,GO:0015216,GO:0015217,GO:0015291,GO:0015297,GO:0015301,GO:0015605,GO:0015932,GO:0016020,GO:0016021,GO:0017076,GO:0022804,GO:0022857,GO:0022891,GO:0022892,GO:0030554,GO:0031090,GO:…	0.853577	8.3276	17.9323	2.28903e-05	0.00274969	298.815031788234	417.716456886005	164.808155793846	416.371348153658	212.137431226195	398.337570346424	239.629631264482	421.582453241075
TR48260|c0_g1	1571	7SB1	Basic 7S globulin	SOYBN			GO:0003674,GO:0003824,GO:0004175,GO:0004190,GO:0005488,GO:0005515,GO:0006508,GO:0008150,GO:0008152,GO:0008233,GO:0009056,GO:0009057,GO:0016787,GO:0019538,GO:0030163,GO:0042802,GO:0043170,GO:0044238,GO:0045735,GO:0070001,GO:0070011,GO:0071704,GO:1901575	1.4738	3.74532	17.9297	2.29211e-05	0.00274969	6.98487412715545	34.2454424712375	5.05487977839923	12.1806985174149	5.29418022082825	13.8163607664414	10.880386454072	18.1828538058381
TR25219|c0_g1	1991	U71K2	UDP-glycosyltransferase 71K2 {ECO:0000303|Ref.1}	PYRCO			GO:0003674,GO:0003824,GO:0008150,GO:0008152,GO:0016740,GO:0016757,GO:0016758	1.41642	4.77249	17.916	2.30868e-05	0.00275257	26.8282665338471	47.933876801846	12.2080115402849	38.7222983997198	14.1054731757732	46.6148432980531	6.31062414336177	25.2828252919273
TR33729|c0_g1	1739	UGT2	7-deoxyloganetin glucosyltransferase	GARJA			GO:0003674,GO:0003824,GO:0008150,GO:0008152,GO:0008194,GO:0016740,GO:0016757,GO:0016758,GO:0035251,GO:0046527	0.700663	7.10187	17.8215	2.4262e-05	0.00287505	105.46101617743	150.134358031798	93.1337755397518	183.942766327188	114.768941850123	192.035115222586	104.930446963071	153.774992186517
TR41328|c0_g1	547							1.5787	1.48226	17.6938	2.59466e-05	0.00305604	1.48163996636631	3.31250368142838	1.001438446664	5.07134140608326	1.74004524740509	5.65773823670301	1.17508173703978	2.16462545307597
TR12786|c0_g1	1045; 940	GL113; GL118	Germin-like protein subfamily 1 member 13; Germin-like protein subfamily 1 member 18	ARATH		AT5G39100	GO:0003674,GO:0005488,GO:0005575,GO:0005576,GO:0030145,GO:0043167,GO:0043169,GO:0045735,GO:0046872,GO:0046914,GO:0048046	1.91608	3.01756	17.6457	2.66119e-05	0.00311551	3.91576276825382	9.30423828165913	3.91037869649751	8.00987567876702	3.73924616995561	28.124698770857	1.8279049242841	5.10851606925928
TR27486|c0_g1	2193; 2119; 1788; 1714; 1508; 1114; 1103; 999	AB17I; U82A1	ABC transporter I family member 17; UDP-glycosyltransferase 82A1	ARATH		AT1G67940,AT3G22250	GO:0000166,GO:0001882,GO:0001883,GO:0003674,GO:0003824,GO:0005215,GO:0005488,GO:0005524,GO:0005575,GO:0005774,GO:0005886,GO:0008150,GO:0008152,GO:0016020,GO:0016462,GO:0016740,GO:0016757,GO:0016758,GO:0016787,GO:0016817,GO:0016818,GO:0016887,GO:0017076,GO:0017111,GO:0030554,GO:0031090,GO:0032549,GO:0032550,GO:0032553,GO:0032555,GO:0032559,GO:0035639,GO:0036094,GO:0043167,GO:0043168,GO:0044422,GO:…	0.688562	6.18113	17.6057	2.71771e-05	0.00316263	64.7688328154415	97.0368725500784	54.0299885747766	85.0279110515268	56.3108259851732	97.1245063967351	46.9162263899585	78.5759039466576
TR11558|c0_g1	325	GSTX3	Probable glutathione S-transferase	TOBAC			GO:0003674,GO:0003824,GO:0004364,GO:0007165,GO:0008150,GO:0009734,GO:0009755,GO:0016740,GO:0016765,GO:0050789,GO:0050794,GO:0065007	1.19301	7.20491	17.4613	2.93224e-05	0.00339197	86.358443753922	119.444985689153	74.4879454137697	215.792686185954	139.388730988939	307.280783218037	58.62352221454	178.062089770029
TR13324|c1_g1	3700; 3693; 3608; 3601; 3414; 3007; 2997	AB2A	ABC transporter A family member 2	ARATH		AT3G47730	GO:0000166,GO:0001882,GO:0001883,GO:0003674,GO:0003824,GO:0005215,GO:0005488,GO:0005524,GO:0005575,GO:0006810,GO:0006869,GO:0008150,GO:0009987,GO:0015399,GO:0015405,GO:0016021,GO:0016462,GO:0016787,GO:0016817,GO:0016818,GO:0016820,GO:0016887,GO:0017076,GO:0017111,GO:0022804,GO:0022857,GO:0030554,GO:0031224,GO:0032549,GO:0032550,GO:0032553,GO:0032555,GO:0032559,GO:0035639,GO:0036094,GO:0042623,GO:…	0.830601	5.20194	17.4477	2.95318e-05	0.00339599	26.6695193945936	46.7647578554595	30.4246537605538	48.5806069274331	27.9147684370944	57.602334946143	20.7162558085531	35.0669323398307
TR26879|c0_g1	601							1.7304	1.85279	17.3773	3.06467e-05	0.00350345	1.74621853178886	5.69945486363413	2.62281497935809	2.51197284600386	0.740444786129825	7.17466805379005	1.43621101193751	6.23412130485879
TR25193|c0_g1	1652							2.05606	1.3216	17.3192	3.15984e-05	0.00359113	1.4287242532818	2.48437776107129	0.572250540950856	2.65415998823049	1.14768941850123	8.19962063290292	0.565780095611745	2.12133294401445
TR43202|c1_g1	2209; 1784; 1775; 1757; 1371; 1173; 1164	COL13	Zinc finger protein CONSTANS-LIKE 13	ARATH		AT2G47890	GO:0000975,GO:0001067,GO:0001071,GO:0003674,GO:0003676,GO:0003677,GO:0003700,GO:0005488,GO:0005515,GO:0005575,GO:0005622,GO:0005634,GO:0006355,GO:0008150,GO:0008270,GO:0009889,GO:0010468,GO:0010556,GO:0019219,GO:0019222,GO:0031323,GO:0031326,GO:0043167,GO:0043169,GO:0043226,GO:0043227,GO:0043229,GO:0043231,GO:0044212,GO:0044424,GO:0044464,GO:0046872,GO:0046914,GO:0050789,GO:0050794,GO:0051171,GO:…	0.784534	4.8599	17.1759	3.40739e-05	0.00383982	19.9492238328607	29.8125331328554	19.7903312078838	40.0967741079106	25.2121449677205	42.6380272910952	20.0634326213088	33.9846196132927
TR14735|c0_g1	933	PR4B	Pathogenesis-related protein PR-4B	TOBAC			GO:0005575,GO:0005576,GO:0005618,GO:0006950,GO:0006952,GO:0008150,GO:0009605,GO:0009607,GO:0009617,GO:0009620,GO:0030312,GO:0042742,GO:0043207,GO:0044464,GO:0050832,GO:0050896,GO:0051704,GO:0051707,GO:0098542	0.71669	6.42014	17.169	3.41977e-05	0.00383982	71.4362126640899	99.9596699160446	67.7640015575972	122.897086597887	67.0102531447491	118.361523835954	52.7045919835249	84.2472226337167
TR43144|c0_g1	1756; 1670	CHLP	Geranylgeranyl diphosphate reductase, chloroplastic	ARATH	K10960	AT1G74470	GO:0000166,GO:0003674,GO:0003824,GO:0005488,GO:0005575,GO:0006139,GO:0006399,GO:0006725,GO:0006766,GO:0006775,GO:0006778,GO:0006779,GO:0006807,GO:0008033,GO:0008150,GO:0008152,GO:0009058,GO:0009110,GO:0009507,GO:0009526,GO:0009534,GO:0009535,GO:0009536,GO:0009579,GO:0009941,GO:0009987,GO:0010189,GO:0015979,GO:0015994,GO:0015995,GO:0016020,GO:0016070,GO:0016491,GO:0016627,GO:0016628,GO:0018130,GO:…	-1.50413	1.3289	17.1589	3.43794e-05	0.00383982	5.2915713084511	1.21783223581926	3.29044061046742	0.947914281510889	3.22093481966474	1.14794688860641	2.61129274897728	1.73170036246077
TR26137|c0_g2	2094	OCT7	Organic cation/carnitine transporter 7	ARATH		AT3G13050	GO:0000166,GO:0001882,GO:0001883,GO:0003674,GO:0005215,GO:0005488,GO:0005524,GO:0005575,GO:0005886,GO:0006810,GO:0006811,GO:0006812,GO:0006820,GO:0008150,GO:0009987,GO:0015695,GO:0015697,GO:0015711,GO:0015718,GO:0015849,GO:0016020,GO:0016021,GO:0017076,GO:0022857,GO:0022891,GO:0022892,GO:0030554,GO:0031224,GO:0032549,GO:0032550,GO:0032553,GO:0032555,GO:0032559,GO:0035639,GO:0036094,GO:0043167,GO:…	1.5874	1.94018	17.0488	3.64312e-05	0.00404574	3.17494278507066	6.43015420512568	1.43062635237714	4.265614266799	1.51791181156614	8.28161683923195	1.39268946612122	3.50669323398307
TR16270|c0_g1	645; 639	H4	Histone H4	SOYBN	K11254		GO:0000786,GO:0003674,GO:0003676,GO:0003677,GO:0005488,GO:0005575,GO:0005634,GO:0005730,GO:0005774,GO:0005829,GO:0005886,GO:0005911,GO:0006139,GO:0006325,GO:0006334,GO:0006352,GO:0006461,GO:0006725,GO:0006807,GO:0008150,GO:0008152,GO:0009058,GO:0009059,GO:0009506,GO:0009507,GO:0009536,GO:0009579,GO:0009987,GO:0016020,GO:0016043,GO:0016070,GO:0018130,GO:0019438,GO:0022607,GO:0030054,GO:0031090,GO:…	-0.812559	5.59864	17.0151	3.70839e-05	0.00409291	41.5917504844257	35.5119879964895	65.0458114880806	28.9113855860821	76.5990131251303	34.4794047613568	63.2368060710666	41.4742236809355
TR33820|c1_g1	1540	GGPPS	Geranylgeranyl pyrophosphate synthase, chloroplastic	HEVBR			GO:0003674,GO:0003824,GO:0004161,GO:0004311,GO:0004337,GO:0004659,GO:0005488,GO:0005575,GO:0006629,GO:0006644,GO:0006720,GO:0006721,GO:0006793,GO:0006796,GO:0008150,GO:0008152,GO:0008299,GO:0008610,GO:0008654,GO:0009058,GO:0009507,GO:0009536,GO:0009987,GO:0016108,GO:0016109,GO:0016114,GO:0016116,GO:0016117,GO:0016740,GO:0016765,GO:0019637,GO:0033383,GO:0033384,GO:0033385,GO:0033386,GO:0042440,GO:…	0.856239	5.09407	17.0052	3.72772e-05	0.00409291	25.1878794282272	43.1112611480017	27.3249633304034	30.9967970054061	21.250765361926	42.146050053121	23.2405054658978	59.26744490522
TR31319|c0_g2	343							1.05158	3.79349	16.9825	3.77256e-05	0.00411887	8.1490198150147	13.6884343306085	9.01294601997598	20.1905741961819	6.7380475537814	19.9250781379541	11.9684250994792	20.5206492951602
TR31084|c1_g1	5469	AB2C	ABC transporter C family member 2	ARATH		AT2G34660	GO:0000166,GO:0000325,GO:0001882,GO:0001883,GO:0003674,GO:0003824,GO:0005215,GO:0005488,GO:0005524,GO:0005575,GO:0005773,GO:0005774,GO:0006810,GO:0008150,GO:0008559,GO:0009987,GO:0015238,GO:0015399,GO:0015405,GO:0016020,GO:0016021,GO:0016462,GO:0016787,GO:0016817,GO:0016818,GO:0016820,GO:0016887,GO:0017076,GO:0017111,GO:0022804,GO:0022857,GO:0022891,GO:0022892,GO:0030554,GO:0031090,GO:0031224,GO:…	0.731377	8.28094	16.9702	3.79712e-05	0.00412253	268.38849676464	349.274285232963	208.728384811825	391.962555404753	226.650149034339	423.223418967284	231.360537559387	387.987466209336
TR42829|c0_g1	1284	DHE1	Glutamate dehydrogenase 1	ARATH	K00261	AT5G18170	GO:0000166,GO:0001882,GO:0001883,GO:0003674,GO:0003824,GO:0004353,GO:0005488,GO:0005507,GO:0005524,GO:0005575,GO:0005739,GO:0006082,GO:0006520,GO:0006807,GO:0006950,GO:0006970,GO:0008150,GO:0008152,GO:0008270,GO:0009314,GO:0009416,GO:0009628,GO:0009642,GO:0009646,GO:0009651,GO:0009987,GO:0010035,GO:0010038,GO:0016491,GO:0016638,GO:0016639,GO:0017076,GO:0019752,GO:0030554,GO:0032549,GO:0032550,GO:…	0.81457	5.34017	16.9561	3.82548e-05	0.00413024	31.4848492852841	72.5828012548277	28.4217768672258	42.7035383820656	29.8399248810319	48.2547674246337	27.4620954100778	42.6431214255966
TR19900|c2_g1	2833; 2736	CRK10; SD18	Cysteine-rich receptor-like protein kinase 10; Receptor-like serine/threonine-protein kinase SD1-8	ARATH		AT4G21380,AT4G23180	GO:0000166,GO:0001882,GO:0001883,GO:0003674,GO:0003824,GO:0004672,GO:0004674,GO:0004675,GO:0004871,GO:0004872,GO:0004888,GO:0005488,GO:0005515,GO:0005524,GO:0005575,GO:0005773,GO:0005886,GO:0005911,GO:0006464,GO:0006468,GO:0006793,GO:0006796,GO:0006950,GO:0006952,GO:0007165,GO:0007166,GO:0007167,GO:0007178,GO:0008037,GO:0008150,GO:0008152,GO:0009506,GO:0009605,GO:0009607,GO:0009617,GO:0009987,GO:…	0.856919	6.36519	16.8815	3.97865e-05	0.00427188	85.4588766314853	111.943139116506	48.9751087963774	108.39399809077	41.9461971342546	116.557607296715	58.0577421189283	87.4941608133306
TR51721|c0_g1	474							1.62691	2.23444	16.8588	4.02658e-05	0.00429959	2.01079709721142	7.45313328321386	1.19218862698095	9.43174710103335	1.55493405087263	4.96077048290627	4.26511148999623	6.10424377767423
TR50257|c0_g1	1271; 1065; 1034; 907							-1.3524	1.67766	16.8469	4.05186e-05	0.00430294	4.86824560377501	1.55882526184865	3.91037869649751	1.61145427856851	3.48009049481018	1.31193930126447	5.65780095611745	2.51096552556812
TR49863|c0_g1	1069; 961; 946; 916; 632; 524	HSP11; HSP12; HSP14; HSP16	17.5 kDa class I heat shock protein; 17.6 kDa class I heat shock protein; 18.1 kDa class I heat shock protein; 18.2 kDa class I heat shock protein; 18.5 kDa class I heat shock protein	MEDSA; SOLPE; SOYBN	K13993		GO:0005575,GO:0005737,GO:0044424,GO:0044464	-0.77757	7.11286	16.7995	4.15442e-05	0.004356	204.042989653874	109.945894249763	190.320992411239	99.2466252741901	172.930879800621	79.2903315201712	131.652676094271	119.227569955424
TR33784|c0_g2	1951; 1871	LHT1	Lysine histidine transporter 1	ARATH		AT5G40780	GO:0003333,GO:0003674,GO:0005215,GO:0005342,GO:0005575,GO:0005886,GO:0006810,GO:0006811,GO:0006820,GO:0006865,GO:0008150,GO:0008509,GO:0008514,GO:0009628,GO:0009987,GO:0015075,GO:0015171,GO:0015291,GO:0015293,GO:0015711,GO:0015849,GO:0016020,GO:0016021,GO:0022804,GO:0022857,GO:0022891,GO:0022892,GO:0031224,GO:0034220,GO:0043090,GO:0044425,GO:0044464,GO:0044699,GO:0044763,GO:0044765,GO:0046942,GO:…	0.777406	6.77087	16.7913	4.17233e-05	0.004356	85.7763709099924	163.627939204675	72.6758187007587	115.171585203573	87.5205737205453	170.101130029571	75.6404466287087	102.386783930493
TR43260|c0_g1	2012; 1899; 1877; 1730; 1708; 1528							-1.2566	3.8002	16.785	4.1864e-05	0.004356	22.3833466347482	9.69394459712129	20.0764564783592	9.85830852771325	25.0270337711881	8.32261494239646	10.575735633358	4.80546850582865
TR47842|c0_g1	1734	ROMT	Trans-resveratrol di-O-methyltransferase	VITVI			GO:0003674,GO:0003824,GO:0005488,GO:0005515,GO:0006725,GO:0008150,GO:0008152,GO:0008168,GO:0008171,GO:0008757,GO:0009058,GO:0009987,GO:0016740,GO:0016741,GO:0019438,GO:0044237,GO:0044249,GO:0046983	0.972847	4.41368	16.7733	4.21225e-05	0.004356	18.3088367272408	34.8787152338635	14.0678257983752	28.9113855860821	16.0306296197107	24.4348694860507	8.92191689233906	24.2870975835124
TR54424|c0_g1	332							1.10346	3.85186	16.7725	4.21389e-05	0.004356	11.8531197309305	15.685679197352	6.34244349553865	23.6978570377722	8.70022623702544	24.4348694860507	9.57474007958338	14.502990535609
TR37767|c0_g1	280	PIP1	Probable aquaporin PIP-type pTOM75	SOLLC	K09872		GO:0003674,GO:0005215,GO:0005372,GO:0005575,GO:0005773,GO:0005886,GO:0005911,GO:0006810,GO:0006811,GO:0006833,GO:0008150,GO:0008643,GO:0009506,GO:0009987,GO:0015144,GO:0015166,GO:0015168,GO:0015250,GO:0015254,GO:0015267,GO:0015665,GO:0015791,GO:0015793,GO:0015850,GO:0016020,GO:0016021,GO:0022803,GO:0022838,GO:0022857,GO:0022891,GO:0022892,GO:0030054,GO:0031224,GO:0034220,GO:0042044,GO:0043226,GO:…	-1.29984	1.84447	16.7443	4.27694e-05	0.00439778	3.28077421123968	1.94853157731081	5.24562995871618	1.61145427856851	6.07164724626456	2.33689188037733	5.26610704377086	2.16462545307597
TR21509|c1_g1	1329; 1313; 1229; 1212; 931; 916							-0.863102	7.22024	16.6018	4.61078e-05	0.00469548	188.485770007028	107.364089909826	228.184903204154	94.364866724409	232.203484930313	126.397152056198	120.380595727853	94.7673023356659
TR47750|c0_g1	802; 801							0.805294	6.05735	16.5979	4.62018e-05	0.00469548	63.3930242752442	105.561698200813	35.7179712643492	73.4159611030184	50.64642337128	86.1780128518097	43.9132397286347	73.2509253320907
TR4156|c1_g1	2767; 2704; 2688; 2666; 2621; 2472; 2376; 2363; 2256; 2120; 1992; 1989; 1710; 1703; 1611; 1599; 1520; 1353; 726; 631; 588; 512; 509	APRR2	Two-component response regulator-like APRR2	ARATH		AT4G18020	GO:0000160,GO:0001071,GO:0003674,GO:0003676,GO:0003677,GO:0003700,GO:0005488,GO:0005575,GO:0005634,GO:0006139,GO:0006351,GO:0006725,GO:0006807,GO:0007165,GO:0008150,GO:0008152,GO:0009058,GO:0009059,GO:0009987,GO:0016070,GO:0018130,GO:0019438,GO:0032774,GO:0034641,GO:0034645,GO:0034654,GO:0035556,GO:0043170,GO:0043226,GO:0043227,GO:0043229,GO:0043231,GO:0044237,GO:0044238,GO:0044249,GO:0044260,GO:…	-0.670957	6.78462	16.5902	4.63894e-05	0.00469548	115.620833089657	80.5230674323693	138.770756180583	87.6820710397573	133.724328375046	74.2475648309359	153.152319727518	97.5380229156031
TR49153|c0_g1	1146							1.31549	4.0782	16.5786	4.66754e-05	0.00469994	8.1490198150147	18.6084765633183	4.57800432760685	18.3421413472357	10.2921825272046	24.2298789702281	15.4501487647823	34.677299758277
TR14635|c0_g1	2926; 2832; 2825; 2824; 2726; 2709; 2631; 2528; 2428; 2019	IFRH	Isoflavone reductase homolog	SOLTU			GO:0003674,GO:0003824,GO:0003854,GO:0005488,GO:0005575,GO:0005737,GO:0006629,GO:0006694,GO:0008150,GO:0008152,GO:0008202,GO:0008610,GO:0009058,GO:0016229,GO:0016491,GO:0016614,GO:0016616,GO:0033764,GO:0044238,GO:0044424,GO:0044464,GO:0044699,GO:0044710,GO:0044711,GO:0048037,GO:0050662,GO:0055114,GO:0071704,GO:1901360,GO:1901362,GO:1901576	0.692302	6.45606	16.5626	4.70712e-05	0.00471537	78.1565082258228	96.5497396557507	59.6571188941267	104.744528106953	62.3454509921312	136.564681640998	68.1112192024908	95.5032749897117
TR50128|c0_g1	879							1.11794	5.2923	16.3276	5.32835e-05	0.00531031	40.8509305012425	65.2270945504794	16.3091404170994	48.8175854978108	23.6201886775414	64.4900162777815	17.9308768763107	35.5864424485689
TR35799|c1_g3	1213; 1079; 996; 859; 840	APRR5	Two-component response regulator-like APRR5	ARATH	K12130	AT5G24470	GO:0000160,GO:0005575,GO:0005634,GO:0006139,GO:0006351,GO:0006355,GO:0006725,GO:0006807,GO:0007165,GO:0008150,GO:0008152,GO:0009058,GO:0009059,GO:0009889,GO:0009987,GO:0010468,GO:0010556,GO:0016070,GO:0018130,GO:0019219,GO:0019222,GO:0019438,GO:0031323,GO:0031326,GO:0032774,GO:0034641,GO:0034645,GO:0034654,GO:0035556,GO:0043170,GO:0043226,GO:0043227,GO:0043229,GO:0043231,GO:0044237,GO:0044238,GO:…	-1.13762	3.32001	16.3013	5.40259e-05	0.00533609	12.4881082879446	5.89430802136521	11.1588855485417	8.72081138990018	16.5119187306951	6.1907135778417	14.2315454819262	3.93961832459826
TR12500|c5_g1	640; 527	XTH16	Probable xyloglucan endotransglucosylase/hydrolase protein 16	ARATH	K08235	AT3G23730	GO:0003674,GO:0003824,GO:0004553,GO:0005575,GO:0005576,GO:0005618,GO:0005975,GO:0005976,GO:0006073,GO:0008150,GO:0008152,GO:0009987,GO:0010383,GO:0010410,GO:0010411,GO:0016043,GO:0016740,GO:0016757,GO:0016758,GO:0016762,GO:0016787,GO:0016798,GO:0030312,GO:0042546,GO:0043170,GO:0044036,GO:0044042,GO:0044085,GO:0044237,GO:0044238,GO:0044260,GO:0044262,GO:0044264,GO:0044464,GO:0045229,GO:0048046,GO:…	1.43751	2.85541	16.299	5.40913e-05	0.00533609	2.53995422805653	14.5652735403983	2.95662779491275	6.06665140166969	5.84951381042561	7.95363201391583	4.0039822150985	13.2042152637634
TR9702|c1_g1	1244	ZIFL1	Protein ZINC INDUCED FACILITATOR-LIKE 1	ARATH		AT5G13750	GO:0001101,GO:0003674,GO:0005215,GO:0005575,GO:0005774,GO:0005886,GO:0006810,GO:0006811,GO:0006812,GO:0006813,GO:0006950,GO:0008150,GO:0008324,GO:0009414,GO:0009415,GO:0009605,GO:0009606,GO:0009628,GO:0009629,GO:0009630,GO:0009705,GO:0009914,GO:0009926,GO:0009987,GO:0010035,GO:0010119,GO:0010540,GO:0010817,GO:0015075,GO:0015077,GO:0015079,GO:0015291,GO:0015297,GO:0015672,GO:0016020,GO:0016021,GO:…	1.2623	4.34783	16.2725	5.48534e-05	0.00538394	19.049656710424	19.1443227470787	10.0620720117192	33.6983527077121	10.0330268520591	43.7859741797016	8.61726607162504	17.7932212242845
TR23030|c0_g1	1375	NQR	NADPH:quinone oxidoreductase	ARATH		AT3G27890	GO:0003674,GO:0003824,GO:0003955,GO:0005575,GO:0005829,GO:0005886,GO:0006950,GO:0006952,GO:0006970,GO:0008150,GO:0009507,GO:0009532,GO:0009536,GO:0009570,GO:0009605,GO:0009607,GO:0009617,GO:0009628,GO:0009651,GO:0009719,GO:0009725,GO:0009735,GO:0010033,GO:0016020,GO:0016491,GO:0016651,GO:0016655,GO:0042221,GO:0042742,GO:0043207,GO:0043226,GO:0043227,GO:0043229,GO:0043231,GO:0044422,GO:0044424,GO:…	1.17926	7.83671	16.2561	5.53325e-05	0.00540368	136.575455471123	236.064600591205	211.303512246104	336.793944220819	151.087758609791	415.187790747039	61.0172072344359	280.059241118969
TR50250|c0_g1	1672; 1578; 950	YQJG	Glutathionyl-hydroquinone reductase YqjG	ECOLI	K07393		GO:0003674,GO:0003824,GO:0005488,GO:0005515,GO:0016491	0.953786	5.89046	16.1849	5.7449e-05	0.00558232	61.5938900303708	65.6168008659416	37.1485976167264	80.2883396439723	34.1715268798914	105.201132720144	28.5066125096687	61.3454853401729
TR44227|c0_g1	2286; 2197; 2196	ASO	L-ascorbate oxidase	CUCMA; CUCPM; CUCSA	K00423		GO:0003674,GO:0003824,GO:0005488,GO:0005507,GO:0005575,GO:0005576,GO:0008150,GO:0008152,GO:0008447,GO:0016491,GO:0016679,GO:0016682,GO:0043167,GO:0043169,GO:0044699,GO:0044710,GO:0046872,GO:0046914,GO:0055114	0.874668	5.36811	16.1253	5.92852e-05	0.00573208	35.3476963404534	68.4421716530423	28.1356515967504	41.1868755316481	32.2093481966474	60.5951964771526	20.6727342627368	43.1193390252733
TR25564|c0_g1	284							1.38873	2.02536	16.075	6.08825e-05	0.00584045	2.32829137571848	4.96875552214257	2.86125270475428	6.01925568759415	2.5175122728414	7.50265287910617	1.0880386454072	4.54571345145953
TR54166|c3_g1	3001; 2928; 2502; 1348; 1196; 297	DJC28; SAPK8; SAPKA; SRK2E	DnaJ homolog subfamily C member 28; Serine/threonine-protein kinase SAPK10; Serine/threonine-protein kinase SAPK8; Serine/threonine-protein kinase SRK2E	ARATH; MOUSE; ORYSJ	K14498		GO:0000166,GO:0000301,GO:0001101,GO:0001882,GO:0001883,GO:0003674,GO:0003824,GO:0004672,GO:0004674,GO:0005488,GO:0005515,GO:0005524,GO:0005575,GO:0005634,GO:0005737,GO:0005829,GO:0005975,GO:0005984,GO:0005985,GO:0006082,GO:0006461,GO:0006464,GO:0006468,GO:0006629,GO:0006631,GO:0006633,GO:0006636,GO:0006638,GO:0006639,GO:0006641,GO:0006793,GO:0006796,GO:0006810,GO:0006890,GO:0006891,GO:0006950,GO:…	-0.811091	5.89643	16.0711	6.10071e-05	0.00584045	62.1759628743004	41.9421422016152	108.059977149553	40.0493783938351	78.4501250904549	46.6148432980531	54.4019322703601	44.1150667336882
TR24706|c0_g1	3093; 3081; 2784; 2772; 2023; 522; 510	UFAA1	Tuberculostearic acid methyltransferase UfaA1 {ECO:0000305}	MYCTU	K00574		GO:0003674,GO:0003824,GO:0005975,GO:0006082,GO:0006629,GO:0006631,GO:0006633,GO:0008150,GO:0008152,GO:0008168,GO:0008610,GO:0008757,GO:0009058,GO:0009311,GO:0009312,GO:0009877,GO:0009987,GO:0016043,GO:0016051,GO:0016053,GO:0016491,GO:0016740,GO:0016741,GO:0019752,GO:0032259,GO:0032787,GO:0043436,GO:0044237,GO:0044238,GO:0044249,GO:0044255,GO:0044281,GO:0044283,GO:0044403,GO:0044419,GO:0044699,GO:…	-1.28737	3.27877	16.0402	6.2012e-05	0.00590755	10.1598169122261	5.21232196930642	20.7440821094685	6.77758711280286	15.9936073804042	5.98572306201913	7.6597920636667	4.37254341521345
TR34902|c0_g1	1537; 1448; 1352; 982	USPAL; Y1101	Universal stress protein A-like protein; Universal stress protein Slr1101	ARATH; SYNY3		AT3G01520	GO:0000166,GO:0001882,GO:0001883,GO:0003674,GO:0005488,GO:0005575,GO:0005886,GO:0006950,GO:0008150,GO:0016020,GO:0016208,GO:0017076,GO:0030554,GO:0032549,GO:0032550,GO:0032553,GO:0032555,GO:0032559,GO:0036094,GO:0043167,GO:0043168,GO:0043169,GO:0044464,GO:0050896,GO:0097159,GO:0097367,GO:1901265,GO:1901363	0.78161	5.36705	15.7538	7.21433e-05	0.00682024	36.0885163236365	65.9090806025382	22.7946465478758	48.0592540726021	27.6556127619489	46.286858472737	34.6431504697653	48.0546850582865
TR50306|c0_g1	1153; 1121							-1.00843	3.749	15.7498	7.22944e-05	0.00682024	14.5518210982405	9.3529515710919	21.4593952856571	7.77289710838929	22.1763213445882	7.99463011708035	13.143506836519	10.3469096657031
TR52305|c0_g1	1532; 427	YCF36	Uncharacterized protein ycf36	PORPU			GO:0005575,GO:0009507,GO:0009536,GO:0043226,GO:0043227,GO:0043229,GO:0043231,GO:0044424,GO:0044444,GO:0044464	-1.2877	1.63815	15.6981	7.42996e-05	0.00697554	4.70949846452148	2.19209802447466	4.67337941776532	1.23228856596416	3.51711273411667	2.29589377721282	4.30863303581252	1.29877527184558
TR46015|c0_g1	1298; 1275; 1248; 1225	HYES	Bifunctional epoxide hydrolase 2	HUMAN; MOUSE; PIG	K08726		GO:0000287,GO:0003674,GO:0003824,GO:0004301,GO:0005488,GO:0005575,GO:0005777,GO:0006629,GO:0006725,GO:0006793,GO:0006796,GO:0008150,GO:0008152,GO:0009056,GO:0009636,GO:0009987,GO:0016311,GO:0016787,GO:0016788,GO:0016791,GO:0016801,GO:0016803,GO:0019439,GO:0030258,GO:0033885,GO:0042221,GO:0042577,GO:0042578,GO:0042579,GO:0043167,GO:0043169,GO:0043226,GO:0043227,GO:0043229,GO:0043231,GO:0044237,GO:…	1.07386	7.06597	15.6852	7.48061e-05	0.00698934	152.132675117969	225.298963626563	54.3638013903313	158.301685012319	65.196163418731	191.256151262461	73.3773262462617	151.350611679072
TR23157|c0_g1	1045	DHAR2	Glutathione S-transferase DHAR2	ARATH		AT1G75270	GO:0003674,GO:0003824,GO:0004364,GO:0005488,GO:0005515,GO:0005575,GO:0005829,GO:0005886,GO:0006464,GO:0006518,GO:0006575,GO:0006749,GO:0006790,GO:0006807,GO:0008150,GO:0008152,GO:0009987,GO:0010731,GO:0015036,GO:0015037,GO:0015038,GO:0016020,GO:0016209,GO:0016491,GO:0016667,GO:0016672,GO:0016740,GO:0016765,GO:0019538,GO:0033218,GO:0034641,GO:0036211,GO:0042277,GO:0043167,GO:0043168,GO:0043170,GO:…	-1.32256	4.89884	15.6455	7.63935e-05	0.0071035	22.2245994954946	9.10938512392805	55.7467401976292	20.5223441947108	48.6472224487295	27.6737196360473	43.3039380872066	10.6066647200722
TR21789|c0_g1	1941; 1895; 1285; 1248	Y2309	Uncharacterized protein At2g23090	ARATH		AT2G23090		-0.678336	6.28508	15.6202	7.74226e-05	0.00712891	88.633819416556	53.5359050866146	113.591732378745	62.325364009341	105.809559937952	65.8839517853749	75.4663604454435	57.8820846152514
TR3297|c0_g2	2802; 2642; 709							1.45184	1.22804	15.6185	7.74923e-05	0.00712891	0.899567122436687	3.65349670745777	1.71675162285257	4.07603141049682	1.07364493988825	2.00890705506121	1.13156019122349	3.50669323398307
TR19142|c1_g1	1996; 1968; 1611; 1400; 1308; 899; 452; 409	WRK25; WRK26; WRK33	Probable WRKY transcription factor 25; Probable WRKY transcription factor 26; Probable WRKY transcription factor 33	ARATH	K13424,K13423	AT2G38470,AT2G30250,AT5G07100	GO:0000975,GO:0001067,GO:0001071,GO:0001101,GO:0003674,GO:0003676,GO:0003677,GO:0003700,GO:0005488,GO:0005575,GO:0005634,GO:0006139,GO:0006351,GO:0006355,GO:0006725,GO:0006790,GO:0006807,GO:0006950,GO:0006952,GO:0006970,GO:0008150,GO:0008152,GO:0009058,GO:0009059,GO:0009266,GO:0009403,GO:0009404,GO:0009408,GO:0009409,GO:0009414,GO:0009415,GO:0009605,GO:0009607,GO:0009617,GO:0009620,GO:0009628,GO:…	0.727716	6.99654	15.6118	7.77673e-05	0.00712891	118.266618743882	189.592122472342	93.6106509905442	156.311065021146	98.2570231194277	159.236632690975	74.2477571625874	131.34947249265
TR1772|c2_g1	1502; 1414; 1414; 830	DBR; P2	2-alkenal reductase (NADP(+)-dependent); NADP-dependent alkenal double bond reductase P2	ARATH; TOBAC	K08070	AT5G16990	GO:0003674,GO:0003824,GO:0005488,GO:0005575,GO:0005829,GO:0005886,GO:0006950,GO:0006979,GO:0008150,GO:0008152,GO:0008270,GO:0016020,GO:0016491,GO:0016627,GO:0016628,GO:0032440,GO:0043167,GO:0043169,GO:0044424,GO:0044444,GO:0044464,GO:0044699,GO:0044710,GO:0046872,GO:0046914,GO:0050896,GO:0055114	1.08602	7.45885	15.562	7.98432e-05	0.00728485	117.367051621445	200.11419298982	66.0472499347446	144.414740788184	160.824607547398	287.519697492741	106.149050245927	324.174307852657
TR12500|c7_g1	605; 491; 491; 447	XTH16; XTH22	Probable xyloglucan endotransglucosylase/hydrolase protein 16; Xyloglucan endotransglucosylase/hydrolase protein 22	ARATH	K14504	AT5G57560	GO:0003674,GO:0003824,GO:0004553,GO:0005575,GO:0005576,GO:0005618,GO:0005794,GO:0005975,GO:0005976,GO:0006073,GO:0006950,GO:0008150,GO:0008152,GO:0009266,GO:0009408,GO:0009409,GO:0009605,GO:0009612,GO:0009628,GO:0009664,GO:0009719,GO:0009725,GO:0009733,GO:0009741,GO:0009987,GO:0010033,GO:0010383,GO:0010410,GO:0010411,GO:0014070,GO:0016043,GO:0016740,GO:0016757,GO:0016758,GO:0016762,GO:0016787,GO:…	1.25917	3.14323	15.5152	8.18434e-05	0.00743245	4.39200418601441	16.6599449860074	3.71962851618056	6.8249828268784	5.33120246013474	11.8484518145447	7.13753351387124	14.0267729359323
TR5710|c1_g1	2258; 461	GH31; GH32	Indole-3-acetic acid-amido synthetase GH3.2; Probable indole-3-acetic acid-amido synthetase GH3.1	ARATH	K14487	AT2G14960,AT4G37390	GO:0003674,GO:0003824,GO:0008150,GO:0009719,GO:0009725,GO:0009733,GO:0010033,GO:0010252,GO:0010279,GO:0016874,GO:0016879,GO:0016881,GO:0042221,GO:0042592,GO:0048878,GO:0050896,GO:0065007,GO:0065008	0.892864	4.27341	15.5009	8.24675e-05	0.00745429	14.8693153767476	17.0983645909024	10.5866350075908	25.4514984585674	13.2539616717239	31.6095375398407	15.1890194898845	25.8889204187886
TR51930|c1_g1	814; 723							1.58444	2.3008	15.4565	8.44268e-05	0.00759606	4.28617275984539	10.0349376231507	0.906063356505522	5.78227711721643	2.33240107630895	7.95363201391583	2.1760772908144	5.28168610550536
TR43678|c0_g1	1161	PI5K9	Phosphatidylinositol 4-phosphate 5-kinase 9	ARATH	K00889	AT3G09920	GO:0000166,GO:0001882,GO:0001883,GO:0003674,GO:0003824,GO:0005488,GO:0005524,GO:0005575,GO:0005634,GO:0005829,GO:0005975,GO:0006082,GO:0006520,GO:0006807,GO:0008150,GO:0008152,GO:0009987,GO:0016020,GO:0016301,GO:0016307,GO:0016308,GO:0016740,GO:0016772,GO:0016773,GO:0017076,GO:0019752,GO:0030554,GO:0032549,GO:0032550,GO:0032553,GO:0032555,GO:0032559,GO:0035639,GO:0036094,GO:0043167,GO:0043168,GO:…	0.782149	4.49766	15.4228	8.59436e-05	0.00768406	17.3563538917196	25.0386307684439	14.3539510688506	32.2290855713702	19.9920092255053	30.4615906512343	14.4491532110076	26.1053829640962
TR13512|c0_g1	4373; 3246	GT645	Glycosyltransferase family protein 64 protein C5 {ECO:0000303|PubMed:24905498}	ARATH		AT5G04500	GO:0003674,GO:0003824,GO:0005488,GO:0005575,GO:0005975,GO:0006022,GO:0006023,GO:0006024,GO:0006029,GO:0006082,GO:0006464,GO:0006486,GO:0006790,GO:0006807,GO:0008150,GO:0008152,GO:0009058,GO:0009059,GO:0009100,GO:0009101,GO:0009987,GO:0015012,GO:0016021,GO:0016740,GO:0019538,GO:0030166,GO:0030201,GO:0030203,GO:0031224,GO:0034645,GO:0036211,GO:0043167,GO:0043169,GO:0043170,GO:0043412,GO:0043413,GO:…	0.78624	7.09734	15.4139	8.63529e-05	0.00768406	117.843293039206	185.354066291691	102.957409826075	168.491763538561	115.213208721801	195.888936920051	65.8045772742276	143.211619975506
TR1418|c0_g1	1948; 1854; 1783	P2C34; P2C48	Probable protein phosphatase 2C 34; Probable protein phosphatase 2C 48	ARATH; ORYSJ		AT3G05640	GO:0001101,GO:0003674,GO:0003824,GO:0004721,GO:0004722,GO:0005488,GO:0006950,GO:0008150,GO:0009414,GO:0009415,GO:0009628,GO:0010035,GO:0016787,GO:0016788,GO:0016791,GO:0042221,GO:0042578,GO:0043167,GO:0043169,GO:0046872,GO:0050896,GO:1901700	-0.787303	5.82994	15.4063	8.67007e-05	0.00768406	64.0809285453428	45.9853452245352	78.6844493807427	38.5801112574932	94.6288436673916	46.5328470917241	50.2238638719964	35.5864424485689
TR23405|c0_g1	2491; 1447	COB23; RAE1	Coatomer subunit beta'-3; Protein RAE1 {ECO:0000303|PubMed:21189294}	ARATH	K14298	AT1G80670	GO:0000139,GO:0000151,GO:0003674,GO:0005198,GO:0005488,GO:0005515,GO:0005575,GO:0005635,GO:0005643,GO:0005829,GO:0006810,GO:0006886,GO:0008104,GO:0008150,GO:0012506,GO:0015031,GO:0015931,GO:0016020,GO:0016192,GO:0030117,GO:0030659,GO:0030660,GO:0030662,GO:0030663,GO:0031090,GO:0031461,GO:0031967,GO:0031975,GO:0032991,GO:0033036,GO:0043234,GO:0044422,GO:0044424,GO:0044425,GO:0044428,GO:0044431,GO:…	1.2827	6.32308	15.4	8.69864e-05	0.00768406	36.24726346289	190.127968656102	56.7481786442932	96.8768395704129	65.0480744615051	116.352616780892	28.2890047805872	50.1327254932394
TR5865|c0_g2	1568	GAI1	DELLA protein GAI1	VITVI	K14494		GO:0000988,GO:0000989,GO:0003674,GO:0005575,GO:0005634,GO:0006139,GO:0006351,GO:0006355,GO:0006725,GO:0006807,GO:0007165,GO:0008150,GO:0008152,GO:0009058,GO:0009059,GO:0009740,GO:0009755,GO:0009889,GO:0009987,GO:0010468,GO:0010476,GO:0010556,GO:0016070,GO:0018130,GO:0019219,GO:0019222,GO:0019438,GO:0031323,GO:0031326,GO:0032774,GO:0034641,GO:0034645,GO:0034654,GO:0043170,GO:0043226,GO:0043227,GO:…	1.54479	1.14124	15.3486	8.93886e-05	0.00786053	1.64038710561984	4.4329093383821	0.71531317618857	2.9859299867593	0.814489264742807	3.32084635632568	1.17508173703978	1.90487039870685
TR53372|c0_g2	1082; 1070; 1068; 1068; 1056; 1048; 1042; 1037; 1037; 1036; 1030; 1025; 973; 959; 675	P2B15	F-box protein PP2-B15	ARATH		AT1G09155	GO:0003674,GO:0005488,GO:0005515,GO:0030246	1.18536	3.89342	15.3097	9.1245e-05	0.00798764	9.94815405988807	32.0046311573301	6.43781858569713	13.6499656537568	10.8475161168019	23.1229301847862	8.83487380070648	13.334092790948
TR53384|c4_g1	585	HS901	Heat shock protein 90-1 {ECO:0000305}	ARATH	K04079	AT5G52640	GO:0000166,GO:0001882,GO:0001883,GO:0002376,GO:0003674,GO:0005488,GO:0005515,GO:0005524,GO:0005575,GO:0005737,GO:0006457,GO:0006950,GO:0006952,GO:0006955,GO:0008150,GO:0008152,GO:0009605,GO:0009607,GO:0009617,GO:0009814,GO:0009816,GO:0009987,GO:0017076,GO:0019538,GO:0030554,GO:0032549,GO:0032550,GO:0032553,GO:0032555,GO:0032559,GO:0035639,GO:0036094,GO:0042742,GO:0043167,GO:0043168,GO:0043170,GO:…	-1.47846	3.77413	15.24	9.46754e-05	0.00825077	16.1922082038604	8.67096551903311	32.665968379278	4.21821855272346	23.7682776347674	9.18357510885127	7.39866278876897	6.62375388641246
TR20530|c0_g1	1846	UGT2	7-deoxyloganetin glucosyltransferase	GARJA			GO:0003674,GO:0003824,GO:0008150,GO:0008152,GO:0008194,GO:0016740,GO:0016757,GO:0016758,GO:0035251,GO:0046527	0.912367	8.42001	15.1855	9.74467e-05	0.00845172	312.202707198615	360.380915223635	242.681916908242	442.20201232483	227.982949649373	615.381528499364	167.644994484342	370.886925130036
TR12466|c0_g1	1763; 1760; 1741; 1663; 1660	PPAF2	Purple acid phosphatase 2	IPOBA			GO:0003674,GO:0003824,GO:0003993,GO:0005488,GO:0005575,GO:0005576,GO:0016787,GO:0016788,GO:0016791,GO:0042578,GO:0043167,GO:0043169,GO:0046872	0.958169	5.246	15.1777	9.7851e-05	0.00845172	38.4697234124395	65.7629407342399	19.4565183923291	38.2483412589644	25.8045007966244	54.732467724627	19.2365232507993	41.2144686265664
TR49084|c0_g1	1991; 1982	SERB1	Phosphoserine aminotransferase 1, chloroplastic	ARATH	K00831	AT4G35630	GO:0003674,GO:0003824,GO:0004648,GO:0005575,GO:0006082,GO:0006520,GO:0006563,GO:0006564,GO:0006807,GO:0008150,GO:0008152,GO:0008483,GO:0008652,GO:0009058,GO:0009069,GO:0009070,GO:0009507,GO:0009532,GO:0009536,GO:0009570,GO:0009719,GO:0009725,GO:0009735,GO:0009987,GO:0010033,GO:0016053,GO:0016740,GO:0016769,GO:0019752,GO:0042221,GO:0043226,GO:0043227,GO:0043229,GO:0043231,GO:0043436,GO:0044237,GO:…	0.954828	6.22172	15.156	9.89845e-05	0.00851179	40.9567619274115	108.728062013943	69.528440725529	83.8430181996382	64.7889187863596	113.892730591022	27.6361815933429	86.9313581955309
TR12914|c0_g2	1830; 842; 776	PLT3; PLT6	Probable polyol transporter 3; Probable polyol transporter 6	ARATH		AT2G18480,AT4G36670	GO:0003674,GO:0005215,GO:0005351,GO:0005355,GO:0005402,GO:0005575,GO:0005887,GO:0006810,GO:0006811,GO:0006812,GO:0006818,GO:0008150,GO:0008324,GO:0008643,GO:0008645,GO:0009791,GO:0009987,GO:0010311,GO:0015075,GO:0015144,GO:0015145,GO:0015149,GO:0015291,GO:0015293,GO:0015294,GO:0015295,GO:0015672,GO:0015749,GO:0015758,GO:0015992,GO:0016021,GO:0022804,GO:0022857,GO:0022891,GO:0022892,GO:0031224,GO:…	1.83519	2.53065	15.0708	0.000103553	0.00886538	5.71489701312719	10.3759306491801	1.76443916793181	8.86299853212682	1.92515644393754	9.63455424366093	0.609301641428033	6.7103389045355
TR41020|c0_g1	1508; 1409; 1343	ROMT	Trans-resveratrol di-O-methyltransferase	VITVI			GO:0003674,GO:0003824,GO:0005488,GO:0005515,GO:0006725,GO:0008150,GO:0008152,GO:0008168,GO:0008171,GO:0008757,GO:0009058,GO:0009987,GO:0016740,GO:0016741,GO:0019438,GO:0044237,GO:0044249,GO:0046983	-2.16452	3.74092	15.0528	0.000104543	0.00891091	4.44491989909893	4.87132894327703	55.4606149271538	2.1328071333995	15.2901848335809	5.94472495885462	11.7072958245815	6.40729134110486
TR17653|c0_g1	557; 551	APRR5	Two-component response regulator-like APRR5	ARATH	K12130	AT5G24470	GO:0000160,GO:0005575,GO:0005634,GO:0006139,GO:0006351,GO:0006355,GO:0006725,GO:0006807,GO:0007165,GO:0008150,GO:0008152,GO:0009058,GO:0009059,GO:0009889,GO:0009987,GO:0010468,GO:0010556,GO:0016070,GO:0018130,GO:0019219,GO:0019222,GO:0019438,GO:0031323,GO:0031326,GO:0032774,GO:0034641,GO:0034645,GO:0034654,GO:0035556,GO:0043170,GO:0043226,GO:0043227,GO:0043229,GO:0043231,GO:0044237,GO:0044238,GO:…	-1.29122	1.58545	15.0094	0.000106976	0.00907845	3.12202707198615	1.70496513014696	3.52887833586361	2.32238998970168	5.29418022082825	1.59892602341607	4.52624076489396	1.1256052355995
TR48004|c0_g1	1612	Y3028	Uncharacterized acetyltransferase At3g50280	ARATH		AT3G50280	GO:0003674,GO:0003824,GO:0016740,GO:0016746,GO:0016747	1.18596	3.44508	14.9753	0.000108927	0.00917225	8.83692408511334	16.9522247226041	6.00863067998399	10.7588270951486	8.14489264742807	18.4081483208671	3.39468057367047	13.8968954087477
TR17810|c0_g1	1876; 1779; 1773; 1676; 666	ACOC; DHAA; Y6239	Dihydrolipoyllysine-residue acetyltransferase component of acetoin cleaving system; Haloalkane dehalogenase {ECO:0000255|HAMAP-Rule:MF_01231}; Serine hydrolase-like protein DDB_G0286239	BRADU; CUPNH; DICDI	K01563,K00627		GO:0003674,GO:0003824,GO:0004742,GO:0005488,GO:0005515,GO:0006805,GO:0008150,GO:0008152,GO:0009056,GO:0009987,GO:0016407,GO:0016417,GO:0016418,GO:0016740,GO:0016746,GO:0016747,GO:0016787,GO:0016824,GO:0018786,GO:0019120,GO:0030523,GO:0042178,GO:0042180,GO:0042182,GO:0042197,GO:0042206,GO:0042802,GO:0044237,GO:0044248,GO:0044281,GO:0044282,GO:0044699,GO:0044710,GO:0044712,GO:0044763,GO:0045149,GO:…	-1.60785	1.4293	14.971	0.000109175	0.00917225	3.54535277666224	0.779412630924325	5.67481786442932	1.42187142226633	4.51671319539193	2.04990515822573	1.95846956173296	0.865850181230387
TR30356|c0_g1	1345	C734A	Cytochrome P450 734A1	ARATH	K15639	AT2G26710	GO:0003674,GO:0003824,GO:0004497,GO:0005488,GO:0005506,GO:0005575,GO:0006066,GO:0006629,GO:0008150,GO:0008152,GO:0008202,GO:0008395,GO:0009719,GO:0009725,GO:0009741,GO:0010033,GO:0010268,GO:0010817,GO:0014070,GO:0016021,GO:0016128,GO:0016131,GO:0016491,GO:0016705,GO:0020037,GO:0031224,GO:0033993,GO:0040008,GO:0042221,GO:0042445,GO:0042592,GO:0043167,GO:0043169,GO:0044238,GO:0044281,GO:0044425,GO:…	-1.93679	1.40868	14.9655	0.000109497	0.00917225	6.40280128322583	0.974265788655406	5.00719223331999	1.04270570966198	3.55413497342316	1.88591274556767	1.43621101193751	0.346340072492155
TR32883|c0_g1	1817	PME59; PME60	Probable pectinesterase/pectinesterase inhibitor 59; Probable pectinesterase/pectinesterase inhibitor 60	ARATH	K01051	AT5G51500	GO:0000272,GO:0003674,GO:0003824,GO:0004857,GO:0005575,GO:0005576,GO:0005618,GO:0005975,GO:0005976,GO:0008150,GO:0008152,GO:0009056,GO:0009057,GO:0009987,GO:0010393,GO:0016043,GO:0016052,GO:0016787,GO:0016788,GO:0030234,GO:0030312,GO:0030599,GO:0042545,GO:0043170,GO:0044238,GO:0044464,GO:0045229,GO:0045330,GO:0045488,GO:0045490,GO:0052689,GO:0071554,GO:0071555,GO:0071704,GO:0071840,GO:1901575	1.27523	1.89545	14.9534	0.000110202	0.00918296	3.06911135890164	4.53033591724764	1.90750180316952	6.87237854095395	1.85111196532456	3.89481980062889	1.69734028683523	5.28168610550536
TR32883|c0_g2	1303	PME59; PME60	Probable pectinesterase/pectinesterase inhibitor 59; Probable pectinesterase/pectinesterase inhibitor 60	ARATH	K01051	AT5G51500	GO:0000272,GO:0003674,GO:0003824,GO:0004857,GO:0005575,GO:0005576,GO:0005618,GO:0005975,GO:0005976,GO:0008150,GO:0008152,GO:0009056,GO:0009057,GO:0009987,GO:0010393,GO:0016043,GO:0016052,GO:0016787,GO:0016788,GO:0030234,GO:0030312,GO:0030599,GO:0042545,GO:0043170,GO:0044238,GO:0044464,GO:0045229,GO:0045330,GO:0045488,GO:0045490,GO:0052689,GO:0071554,GO:0071555,GO:0071704,GO:0071840,GO:1901575	1.46039	1.06722	14.9471	0.00011057	0.00918296	1.4287242532818	2.6305176293696	1.09681353682247	4.50259283717673	0.777467025436316	2.33689188037733	1.00099555377463	2.33779548932204
TR5147|c0_g2	1574; 1477; 1471; 1407; 1380; 717	HD1; KNAT7	Homeobox protein HD1; Homeobox protein knotted-1-like 7	ARATH; BRANA		AT1G62990	GO:0001071,GO:0003674,GO:0003676,GO:0003677,GO:0003700,GO:0005488,GO:0005575,GO:0005634,GO:0006355,GO:0008150,GO:0009888,GO:0009889,GO:0009890,GO:0009892,GO:0010087,GO:0010089,GO:0010468,GO:0010556,GO:0010558,GO:0010605,GO:0010629,GO:0019219,GO:0019222,GO:0031323,GO:0031324,GO:0031326,GO:0031327,GO:0032502,GO:0043226,GO:0043227,GO:0043229,GO:0043231,GO:0044087,GO:0044424,GO:0044464,GO:0045892,GO:…	-0.629524	5.90439	14.9293	0.000111619	0.00923062	74.7169868753296	49.0542824587997	81.545702085497	53.8889269038941	70.0830990071879	45.2619058936241	64.2813231706575	39.6559383003517
TR627|c0_g1	1722	FB72	Putative F-box protein At1g65770	ARATH		AT1G65770	GO:0003674,GO:0005488,GO:0005515,GO:0006109,GO:0008150,GO:0009889,GO:0009890,GO:0009892,GO:0010565,GO:0019222,GO:0030656,GO:0031323,GO:0031324,GO:0031326,GO:0031327,GO:0043255,GO:0045912,GO:0046137,GO:0048519,GO:0048523,GO:0050789,GO:0050794,GO:0065007,GO:0080090,GO:2000082,GO:2000083	-0.952644	3.85031	14.8772	0.000114741	0.00944863	14.1284953935644	10.8630635435078	22.7469590027965	7.72550139431375	22.5835659769596	9.51155993416739	16.1029719520266	10.9530047925644
TR44103|c0_g1	1123							1.54043	2.03445	14.8136	0.000118674	0.00969739	3.22785849815517	3.50735683915946	1.19218862698095	5.78227711721643	2.29537883700246	9.88054286264802	1.47973255775379	4.63229846958257
TR23326|c0_g1	346	GL117	Germin-like protein subfamily 1 member 17	ARATH		AT5G39150	GO:0003674,GO:0005488,GO:0005575,GO:0005576,GO:0030145,GO:0043167,GO:0043169,GO:0045735,GO:0046872,GO:0046914,GO:0048046	0.884625	4.87283	14.8123	0.00011876	0.00969739	21.748358077734	35.6094145753551	15.832264966307	32.7030427121257	16.0676518590172	50.5506612018465	28.4630909638524	32.6858443414471
TR36384|c0_g1	1223	BGAL5	Beta-galactosidase 5	ARATH		AT1G45130	GO:0003674,GO:0003824,GO:0004553,GO:0004565,GO:0005575,GO:0005576,GO:0005618,GO:0005975,GO:0008150,GO:0008152,GO:0009341,GO:0015925,GO:0016787,GO:0016798,GO:0030312,GO:0032991,GO:0043234,GO:0044238,GO:0044464,GO:0048046,GO:0071704,GO:1902494	-0.93038	4.24298	14.7956	0.000119813	0.00970396	19.6317295543536	8.96324525562973	22.1270209167664	16.3041256419873	28.1739241122398	16.0712564404897	28.8983064220153	10.5200797019492
TR48357|c3_g1	1830; 1828; 1475; 1158; 950							1.11414	2.96989	14.7952	0.000119839	0.00970396	5.02699274302855	9.20681170279359	5.57944277427084	12.1333028033394	5.99760276765158	9.01958269619321	2.95946511550759	12.0353175191024
TR34647|c1_g1	2160; 2063	SERA1	D-3-phosphoglycerate dehydrogenase 1, chloroplastic	ARATH	K00058	AT4G34200	GO:0000166,GO:0001882,GO:0001883,GO:0003006,GO:0003674,GO:0003824,GO:0004617,GO:0005488,GO:0005524,GO:0005575,GO:0005739,GO:0006082,GO:0006520,GO:0006563,GO:0006564,GO:0006807,GO:0007275,GO:0008150,GO:0008152,GO:0008652,GO:0009058,GO:0009069,GO:0009070,GO:0009507,GO:0009532,GO:0009536,GO:0009555,GO:0009561,GO:0009570,GO:0009790,GO:0009793,GO:0009987,GO:0016020,GO:0016053,GO:0016491,GO:0016597,GO:…	0.921727	5.67862	14.7792	0.000120861	0.00974607	33.0194049647349	84.3714172975582	42.1557898500464	49.4337297807929	46.351843611727	64.4080200714524	19.7587818005948	69.5277695528001
TR9331|c0_g2	1522	ROMT	Trans-resveratrol di-O-methyltransferase	VITVI			GO:0003674,GO:0003824,GO:0006725,GO:0008150,GO:0008152,GO:0008168,GO:0008171,GO:0008757,GO:0009058,GO:0009987,GO:0016740,GO:0016741,GO:0019438,GO:0044237,GO:0044249	-1.423	4.14776	14.7452	0.000123064	0.00987104	10.9006368954093	9.30423828165913	52.2655494068448	6.87237854095395	18.4740974139391	10.7005049259383	21.151471266716	11.4292223922411
TR4177|c0_g1	900; 883; 624; 384; 363; 310	MIRA	Miraculin	SYNDU			GO:0003674,GO:0004857,GO:0004866,GO:0030234,GO:0030414,GO:0061134,GO:0061135	1.82787	5.56293	14.7396	0.000123426	0.00987104	7.99027267576116	170.886219330158	26.0373996132639	61.80401115451	20.5473428151026	37.5542624986954	28.3760478722198	24.4169751106969
TR47831|c0_g1	2013; 1048; 936; 936	HACD2; TIP13	Aquaporin TIP1-3; Very-long-chain (3R)-3-hydroxyacyl-CoA dehydratase 2 {ECO:0000305}	ARATH; BOVIN	K09873,K10703	AT4G01470	GO:0000038,GO:0000325,GO:0003674,GO:0003824,GO:0005215,GO:0005372,GO:0005488,GO:0005515,GO:0005575,GO:0005773,GO:0005774,GO:0005783,GO:0005789,GO:0006082,GO:0006629,GO:0006631,GO:0006633,GO:0006643,GO:0006665,GO:0006807,GO:0006810,GO:0006811,GO:0006833,GO:0008150,GO:0008152,GO:0008610,GO:0008643,GO:0009058,GO:0009705,GO:0009987,GO:0015144,GO:0015166,GO:0015168,GO:0015204,GO:0015250,GO:0015254,GO:…	-1.33245	8.83861	14.7206	0.000124676	0.00993016	361.096826088703	262.905623068661	1103.6328557688	223.612979008419	879.759472640151	312.528540423095	276.448859025062	241.702078090463
TR4412|c0_g1	1715	6OMT	(RS)-norcoclaurine 6-O-methyltransferase	COPJA	K13383		GO:0003674,GO:0003824,GO:0005488,GO:0005515,GO:0008168,GO:0008171,GO:0008757,GO:0016740,GO:0016741,GO:0030786,GO:0046983	-1.24518	6.89051	14.6833	0.000127165	0.0100871	86.4113594670065	95.9164668931247	320.317240297242	56.4482954639735	157.788783924266	62.9730864606944	102.536761943175	66.0643688278785
TR32284|c0_g2	521							-1.64205	1.31083	14.6656	0.00012837	0.0101348	3.01619564581713	1.60753855128142	3.52887833586361	0.4265614266799	4.55373543469842	1.92691084873219	3.35115902785418	0.64938763592279
TR16541|c0_g1	4078; 3973; 3914; 3832	DEGP7	Protease Do-like 7	ARATH		AT3G03380	GO:0003674,GO:0003824,GO:0004175,GO:0004252,GO:0005488,GO:0005515,GO:0005575,GO:0005829,GO:0008150,GO:0008233,GO:0008236,GO:0009314,GO:0009416,GO:0009507,GO:0009536,GO:0009628,GO:0009642,GO:0009644,GO:0009892,GO:0010109,GO:0010205,GO:0016787,GO:0017171,GO:0019222,GO:0031323,GO:0031324,GO:0042548,GO:0043155,GO:0043226,GO:0043227,GO:0043229,GO:0043231,GO:0043467,GO:0044424,GO:0044444,GO:0044464,GO:…	0.604385	6.82853	14.6591	0.00012881	0.0101348	87.8929994333728	128.749223970812	87.6020203105602	134.698619402697	91.1857754118879	160.384579579581	93.7889312341008	124.206208497499
TR8328|c2_g1	5453; 5366; 4376; 4284; 4260; 4095; 4003; 3979; 3299; 3018; 2036; 1789; 1344; 1323; 1292; 1285; 1264; 933; 568; 534; 528; 470; 320; 273	AT21A; GEX2; PP271; PPR53; SD25	G-type lectin S-receptor-like serine/threonine-protein kinase SD2-5; Pentatricopeptide repeat-containing protein At1g20230; Protein GAMETE EXPRESSED 2; Putative RING-H2 finger protein ATL21A; Putative pentatricopeptide repeat-containing protein At3g49142	ARATH		AT5G49150,AT2G46495,AT4G32300,AT3G49142,AT1G20230	GO:0000166,GO:0001871,GO:0001882,GO:0001883,GO:0003006,GO:0003674,GO:0003824,GO:0004672,GO:0004674,GO:0005488,GO:0005515,GO:0005516,GO:0005524,GO:0005575,GO:0005886,GO:0005887,GO:0006464,GO:0006468,GO:0006793,GO:0006796,GO:0008150,GO:0008152,GO:0008270,GO:0009987,GO:0016020,GO:0016021,GO:0016301,GO:0016310,GO:0016567,GO:0016740,GO:0016772,GO:0016773,GO:0017076,GO:0019538,GO:0019899,GO:0022412,GO:…	0.737591	5.27319	14.6269	0.000131031	0.0102435	36.4060106021436	46.9108977237578	28.3740893221466	52.0404940549478	26.8781457365126	56.2083994385495	24.1109363822236	37.7510679016449
TR19692|c0_g1	1996	Y1720	UPF0392 protein At1g27200	ARATH		AT1G27200	GO:0005575,GO:0005794,GO:0016021,GO:0031224,GO:0043226,GO:0043227,GO:0043229,GO:0043231,GO:0044424,GO:0044425,GO:0044444,GO:0044464	1.25297	2.03824	14.6238	0.000131246	0.0102435	3.12202707198615	7.59927315151217	1.85981425809028	4.59738426532781	2.48049003353491	6.39570409366428	2.04551265336554	4.06949585178282
TR53691|c0_g1	870	GST23	Glutathione transferase GST 23	MAIZE	K00799		GO:0003674,GO:0003824,GO:0004364,GO:0005488,GO:0005515,GO:0006950,GO:0006952,GO:0008150,GO:0016740,GO:0016765,GO:0050896	1.16757	9.87322	14.5436	0.000136957	0.0106167	621.230471612159	792.906212097202	508.921481085628	1363.10073681266	805.122638198265	2003.45430734033	375.634461940382	1031.66049093601
TR54473|c0_g2	808	FA32A	Protein FAM32A-like	DANRE	K13120		GO:0005575,GO:0005634,GO:0006915,GO:0007049,GO:0008150,GO:0008219,GO:0009987,GO:0012501,GO:0016265,GO:0043226,GO:0043227,GO:0043229,GO:0043231,GO:0044424,GO:0044464,GO:0044699,GO:0044763	-1.23952	2.37229	14.5413	0.00013712	0.0106167	6.29696985705681	2.53309105050406	9.20369620029293	3.27030427121257	8.77427071563842	3.73082738797083	4.30863303581252	2.55425803462964
TR2482|c1_g1	2765; 2748; 1995; 1827; 1810; 470	SRK2E; SRK2I	Serine/threonine-protein kinase SRK2E; Serine/threonine-protein kinase SRK2I	ARATH	K14498	AT5G66880	GO:0000166,GO:0001101,GO:0001882,GO:0001883,GO:0003674,GO:0003824,GO:0004672,GO:0004674,GO:0005488,GO:0005515,GO:0005524,GO:0005575,GO:0005634,GO:0005737,GO:0005829,GO:0005975,GO:0005984,GO:0005985,GO:0006082,GO:0006464,GO:0006468,GO:0006629,GO:0006631,GO:0006633,GO:0006636,GO:0006638,GO:0006639,GO:0006641,GO:0006793,GO:0006796,GO:0006950,GO:0006952,GO:0006970,GO:0007165,GO:0008150,GO:0008152,GO:…	0.660572	7.35807	14.5184	0.000138795	0.0106836	135.305478357095	187.741017473897	105.627912350512	208.920307645	113.436141235089	205.482493060547	153.935707552211	201.310167136065
TR53543|c0_g1	987	PR06	Pathogenesis-related leaf protein 6	SOLLC	K13449		GO:0001906,GO:0005575,GO:0005576,GO:0006950,GO:0006952,GO:0008150,GO:0009605,GO:0009607,GO:0009620,GO:0031640,GO:0035821,GO:0043207,GO:0044364,GO:0050832,GO:0050896,GO:0051704,GO:0051707,GO:0065007,GO:0065008,GO:0098542	-1.54598	1.89406	14.5145	0.000139084	0.0106836	3.43952135049322	0.633272762626014	5.72250540950856	1.61145427856851	7.62658129713719	2.50088429303539	4.7438484939754	2.59755054369116
TR52855|c0_g3	599							-1.702	1.09424	14.4889	0.000140991	0.0107702	2.32829137571848	1.21783223581926	4.38725414728989	0.616144282982078	3.73924616995561	1.59892602341607	2.04551265336554	0.389632581553674
TR50091|c1_g1	1626; 1168	Q8OMT; ROMT	8-hydroxyquercetin 8-O-methyltransferase; Trans-resveratrol di-O-methyltransferase	MENPI; VITVI			GO:0003674,GO:0003824,GO:0005488,GO:0005515,GO:0006725,GO:0008150,GO:0008152,GO:0008168,GO:0008171,GO:0008757,GO:0009058,GO:0009987,GO:0016740,GO:0016741,GO:0019438,GO:0044237,GO:0044249,GO:0046983	0.761748	7.38307	14.4845	0.000141319	0.0107702	170.018186140534	233.385369672403	112.63798147716	203.70677909669	117.027298447819	229.261392895966	95.5297930667523	173.170036246077
TR6359|c0_g1	590; 578	COL4	Zinc finger protein CONSTANS-LIKE 4	ARATH		AT5G24930	GO:0003674,GO:0005488,GO:0005575,GO:0005622,GO:0005634,GO:0008270,GO:0043167,GO:0043169,GO:0043226,GO:0043227,GO:0043229,GO:0043231,GO:0044424,GO:0044464,GO:0046872,GO:0046914	-1.37255	1.19475	14.3949	0.000148205	0.0112509	4.70949846452148	1.36397210411757	3.14737797522971	1.18489285188861	2.07324540116351	1.06595068227738	2.87242202387501	1.29877527184558
TR1481|c0_g1	2480; 2452	S38A1	Sodium-coupled neutral amino acid transporter 1	HUMAN	K14990		GO:0001504,GO:0001505,GO:0003333,GO:0003674,GO:0005215,GO:0005283,GO:0005290,GO:0005342,GO:0005343,GO:0005416,GO:0005575,GO:0005886,GO:0005887,GO:0006810,GO:0006811,GO:0006812,GO:0006820,GO:0006836,GO:0006865,GO:0006867,GO:0006868,GO:0007154,GO:0007267,GO:0007268,GO:0008150,GO:0008324,GO:0008509,GO:0008514,GO:0009987,GO:0015075,GO:0015077,GO:0015081,GO:0015171,GO:0015174,GO:0015175,GO:0015179,GO:…	-0.739689	9.07314	14.3637	0.000150677	0.0113381	679.808165996713	443.047367391046	665.813504396321	425.139555257634	573.955775968534	357.544457697732	775.031687896458	387.987466209336
TR666|c0_g1	1378; 1377; 1376; 1375; 661; 660	CYBP	Calcyclin-binding protein	MOUSE; RAT	K04507		GO:0003674,GO:0005488,GO:0005515,GO:0005575,GO:0005641,GO:0005654,GO:0005737,GO:0030877,GO:0031970,GO:0031974,GO:0031982,GO:0031988,GO:0032991,GO:0042802,GO:0042803,GO:0043226,GO:0043227,GO:0043230,GO:0043234,GO:0044421,GO:0044422,GO:0044424,GO:0044428,GO:0044444,GO:0044446,GO:0044464,GO:0046983,GO:0065010,GO:0070062,GO:1903561	-0.883474	4.47806	14.3603	0.00015095	0.0113381	27.2515922385232	15.685679197352	37.1962851618056	12.7020513722459	32.6536150683253	16.5222355752994	18.0614415137596	17.4901736608538
TR28363|c0_g1	1906	C734A	Cytochrome P450 734A1	ARATH	K15639	AT2G26710	GO:0003674,GO:0003824,GO:0004497,GO:0005488,GO:0005506,GO:0005575,GO:0006066,GO:0006629,GO:0008150,GO:0008152,GO:0008202,GO:0008395,GO:0009719,GO:0009725,GO:0009741,GO:0010033,GO:0010268,GO:0010817,GO:0014070,GO:0016021,GO:0016128,GO:0016131,GO:0016491,GO:0016705,GO:0020037,GO:0031224,GO:0033993,GO:0040008,GO:0042221,GO:0042445,GO:0042592,GO:0043167,GO:0043169,GO:0044238,GO:0044281,GO:0044425,GO:…	0.823947	6.99215	14.3584	0.000151104	0.0113381	71.4362126640899	123.9753216064	105.866350075908	188.255776308063	115.546408875559	207.286409599786	74.4653648916689	130.829962383911
TR27564|c0_g2	2358	LRKS5	Probable L-type lectin-domain containing receptor kinase S.5	ARATH		AT5G06740	GO:0000166,GO:0001882,GO:0001883,GO:0003674,GO:0003824,GO:0004672,GO:0004674,GO:0005488,GO:0005524,GO:0005575,GO:0005886,GO:0006464,GO:0006468,GO:0006793,GO:0006796,GO:0008150,GO:0008152,GO:0009987,GO:0016020,GO:0016021,GO:0016301,GO:0016310,GO:0016740,GO:0016772,GO:0016773,GO:0017076,GO:0019538,GO:0030246,GO:0030554,GO:0031224,GO:0032549,GO:0032550,GO:0032553,GO:0032555,GO:0032559,GO:0035639,GO:…	1.35663	3.77276	14.2608	0.000159149	0.0118958	5.60906558695817	11.1553432801044	10.01438446664	21.7072370465994	9.95898237344614	33.1264673569278	4.87441313142426	12.0786100281639
TR30250|c0_g1	1063	HSP83	Heat shock protein 83	IPONI			GO:0000166,GO:0001882,GO:0001883,GO:0003674,GO:0005488,GO:0005515,GO:0005524,GO:0005575,GO:0005737,GO:0006457,GO:0006950,GO:0008150,GO:0008152,GO:0009987,GO:0017076,GO:0019538,GO:0030554,GO:0032549,GO:0032550,GO:0032553,GO:0032555,GO:0032559,GO:0035639,GO:0036094,GO:0043167,GO:0043168,GO:0043170,GO:0044237,GO:0044238,GO:0044260,GO:0044267,GO:0044424,GO:0044464,GO:0050896,GO:0051082,GO:0071704,GO:…	-1.67246	2.92152	14.2522	0.000159875	0.0118992	6.61446413556388	3.75092328632331	18.7412052161405	2.89113855860821	16.9932078416795	4.5097913480966	3.17707284458903	3.11706065242939
TR21296|c0_g1	3083; 2941; 2923; 2846; 2325; 1384; 1327; 877; 782	SD11; SD18; Y4729	G-type lectin S-receptor-like serine/threonine-protein kinase At4g27290; G-type lectin S-receptor-like serine/threonine-protein kinase SD1-1; Receptor-like serine/threonine-protein kinase SD1-8	ARATH		AT4G27300,AT4G27290	GO:0000166,GO:0001882,GO:0001883,GO:0003674,GO:0003824,GO:0004672,GO:0004674,GO:0005488,GO:0005515,GO:0005516,GO:0005524,GO:0005575,GO:0005886,GO:0005911,GO:0006464,GO:0006468,GO:0006793,GO:0006796,GO:0008037,GO:0008150,GO:0008152,GO:0009506,GO:0009987,GO:0016020,GO:0016021,GO:0016301,GO:0016310,GO:0016740,GO:0016772,GO:0016773,GO:0017076,GO:0019538,GO:0019899,GO:0030054,GO:0030246,GO:0030554,GO:…	0.697512	5.66443	14.2396	0.000160946	0.0118992	38.9459648302001	68.3447450741767	36.1948467151416	47.3483183614689	41.9461971342546	80.9302556467518	37.3850078561915	53.8991737815916
TR29841|c0_g1	829; 812	PIP12; PIP13	Aquaporin PIP1-3/PIP1-4; Probable aquaporin PIP1-2	MAIZE; ORYSJ	K09872		GO:0003674,GO:0005215,GO:0005372,GO:0005575,GO:0005773,GO:0005886,GO:0005911,GO:0006810,GO:0006811,GO:0006833,GO:0008150,GO:0008643,GO:0009506,GO:0009987,GO:0015144,GO:0015166,GO:0015168,GO:0015250,GO:0015254,GO:0015267,GO:0015665,GO:0015791,GO:0015793,GO:0015850,GO:0016020,GO:0016021,GO:0022803,GO:0022838,GO:0022857,GO:0022891,GO:0022892,GO:0030054,GO:0031224,GO:0034220,GO:0042044,GO:0043226,GO:…	-1.14458	2.4152	14.2386	0.000161031	0.0118992	5.45031844770464	3.604783418025	7.63000721267808	4.17082283864791	8.92235967286438	2.82886911835151	6.83288269315723	2.4676730165066
TR14162|c1_g1	3585; 3585; 3140; 3140	MFL1; PUB29	Protein MITOFERRINLIKE 1, chloroplastic; U-box domain-containing protein 29	ARATH		AT3G18710,AT5G42130	GO:0000041,GO:0003674,GO:0003735,GO:0003824,GO:0004842,GO:0005102,GO:0005198,GO:0005488,GO:0005515,GO:0005575,GO:0005911,GO:0006412,GO:0006464,GO:0006810,GO:0006811,GO:0006812,GO:0006826,GO:0008150,GO:0008152,GO:0009058,GO:0009059,GO:0009506,GO:0009507,GO:0009526,GO:0009528,GO:0009536,GO:0009706,GO:0009719,GO:0009941,GO:0009987,GO:0010033,GO:0010035,GO:0010038,GO:0010039,GO:0010200,GO:0010243,GO:…	0.75024	4.35118	14.0652	0.000176581	0.0129741	15.8747139253533	26.8897357668892	16.5475781424956	21.9442156169771	16.4378742520821	28.8626646278183	11.7508173703978	24.2438050744508
TR24751|c0_g1	3455							0.740066	6.60767	14.0617	0.000176914	0.0129741	93.0258236025704	154.713407238478	67.9070641928349	99.7679781290211	74.0444786129825	132.505869427711	56.9697034735211	100.568498549909
TR25217|c0_g1	1180	BIG1E	Protein BIG GRAIN 1-like E {ECO:0000305}	ARATH		AT1G69160	GO:0005575,GO:0005886,GO:0006810,GO:0007165,GO:0008150,GO:0009734,GO:0009755,GO:0009914,GO:0009966,GO:0009967,GO:0010646,GO:0010647,GO:0010817,GO:0010928,GO:0010929,GO:0016020,GO:0023051,GO:0023056,GO:0044464,GO:0044699,GO:0044765,GO:0048518,GO:0048522,GO:0048583,GO:0048584,GO:0050789,GO:0050794,GO:0051179,GO:0051234,GO:0060918,GO:0065007,GO:0065008,GO:1902578	-1.87759	1.96126	14.0151	0.000181351	0.0132495	4.02159419442284	1.07169236752095	1.66906407777333	1.09010142373752	7.36742562199175	1.31193930126447	10.7498218166232	2.98718312524484
TR27564|c0_g1	1212	LRKS5	Probable L-type lectin-domain containing receptor kinase S.5	ARATH		AT5G06740	GO:0000166,GO:0001882,GO:0001883,GO:0003674,GO:0003824,GO:0004672,GO:0004674,GO:0005488,GO:0005524,GO:0005575,GO:0005886,GO:0006464,GO:0006468,GO:0006793,GO:0006796,GO:0008150,GO:0008152,GO:0009987,GO:0016020,GO:0016021,GO:0016301,GO:0016310,GO:0016740,GO:0016772,GO:0016773,GO:0017076,GO:0019538,GO:0030246,GO:0030554,GO:0031224,GO:0032549,GO:0032550,GO:0032553,GO:0032555,GO:0032559,GO:0035639,GO:…	1.37138	2.42376	13.9881	0.000183976	0.0133745	2.85744850656359	4.67647578554595	3.33812815554666	9.28955995880672	3.62817945203614	11.7254575050512	1.91494801591668	4.71888348770561
TR43855|c1_g1	955	GSTX1; GST23	Probable glutathione S-transferase; Glutathione transferase GST 23	TOBAC; MAIZE			GO:0003674,GO:0003824,GO:0004364,GO:0005488,GO:0005515,GO:0007165,GO:0008150,GO:0009734,GO:0009755,GO:0016740,GO:0016765,GO:0050789,GO:0050794,GO:0065007	1.32937	11.2494	13.9833	0.000184438	0.0133745	1190.12730298374	2215.09069708693	1484.99015376747	4355.33435354401	2178.24047183672	4658.04048913949	690.295238192145	2702.44829314722
TR13440|c0_g1	2204; 2142; 2101; 2022; 2014; 2002; 1907; 1849; 1746; 1647; 1644; 1433; 1277; 1263; 1077; 985; 713; 547; 546; 517; 416; 351	AUL1; AUXI2; JAC1	Auxilin-like protein 1; Auxilin-related protein 2; J domain-containing protein required for chloroplast accumulation response 1	ARATH		AT1G75310	GO:0005575,GO:0005829,GO:0005886,GO:0016020,GO:0044424,GO:0044444,GO:0044464	0.707349	5.73561	13.9126	0.000191512	0.0138359	54.1327744854548	59.1379333713831	31.4737797522971	68.249828268784	33.5791710509875	76.2154737828326	42.5205502625134	60.2631726136349
TR5633|c4_g1	1265; 1253	AI5L5; AI5L7	ABSCISIC ACID-INSENSITIVE 5-like protein 5; ABSCISIC ACID-INSENSITIVE 5-like protein 7	ARATH			GO:0001071,GO:0003674,GO:0003676,GO:0003677,GO:0003700,GO:0005488,GO:0005575,GO:0005634,GO:0006139,GO:0006351,GO:0006725,GO:0006807,GO:0007165,GO:0008150,GO:0008152,GO:0009058,GO:0009059,GO:0009738,GO:0009755,GO:0009987,GO:0016070,GO:0018130,GO:0019438,GO:0032774,GO:0034641,GO:0034645,GO:0034654,GO:0043170,GO:0043226,GO:0043227,GO:0043229,GO:0043231,GO:0043565,GO:0044237,GO:0044238,GO:0044249,GO:…	-0.664857	4.70014	13.8725	0.000195644	0.0140783	33.4956463824955	20.0211619568686	30.7584665761085	22.2759856155059	28.9513911376761	20.4580534790928	33.9032841908884	17.4035886427308
TR2513|c0_g2	1106; 459	CAB6; CB121	Chlorophyll a-b binding protein 1B-21, chloroplastic; Chlorophyll a-b binding protein 6, chloroplastic	ARATH; HORVU			GO:0003674,GO:0005488,GO:0005575,GO:0006091,GO:0006464,GO:0006950,GO:0008150,GO:0008152,GO:0009266,GO:0009314,GO:0009409,GO:0009416,GO:0009507,GO:0009521,GO:0009522,GO:0009523,GO:0009526,GO:0009534,GO:0009535,GO:0009536,GO:0009579,GO:0009628,GO:0009637,GO:0009639,GO:0009642,GO:0009644,GO:0009645,GO:0009765,GO:0009768,GO:0009941,GO:0009987,GO:0010114,GO:0010218,GO:0010287,GO:0016020,GO:0016021,GO:…	-1.1257	4.19037	13.866	0.000196317	0.0140783	33.8660563740871	9.01195854506251	26.4188999738978	12.7020513722459	10.1070713306721	11.1104859575835	29.4205649718107	12.8578751912712
TR2812|c1_g1	1217	CYB5	Cytochrome b5	ORYSJ			GO:0003674,GO:0005488,GO:0005575,GO:0005789,GO:0008150,GO:0008152,GO:0016020,GO:0016021,GO:0020037,GO:0031090,GO:0031224,GO:0043167,GO:0043169,GO:0044422,GO:0044424,GO:0044425,GO:0044432,GO:0044444,GO:0044446,GO:0044464,GO:0044699,GO:0044710,GO:0046872,GO:0046906,GO:0055114,GO:0097159,GO:0098588,GO:0098589,GO:1901363	0.630673	4.90718	13.8172	0.000201486	0.0143959	25.7699522721569	37.5579461526659	21.2209575602609	35.2150155581295	22.9167661307181	37.3082738797083	24.023893290591	35.3266873941998
TR17653|c1_g1	2027; 2006; 1947; 1801; 1780	APRR5; PRR95	Two-component response regulator-like APRR5; Two-component response regulator-like PRR95	ARATH; ORYSJ	K12130	AT5G24470	GO:0000160,GO:0003674,GO:0005488,GO:0005515,GO:0005575,GO:0005634,GO:0006139,GO:0006351,GO:0006355,GO:0006725,GO:0006807,GO:0007165,GO:0008150,GO:0008152,GO:0009058,GO:0009059,GO:0009889,GO:0009987,GO:0010468,GO:0010556,GO:0016070,GO:0018130,GO:0019219,GO:0019222,GO:0019438,GO:0031323,GO:0031326,GO:0032774,GO:0034641,GO:0034645,GO:0034654,GO:0035556,GO:0043170,GO:0043226,GO:0043227,GO:0043229,GO:…	0.882722	5.2291	13.8048	0.000202812	0.0144083	23.917902314199	40.5781700974977	17.8828294047142	59.8133911633371	22.6946326948791	46.0408698537499	40.7361668840456	47.6650524767328
TR43686|c0_g1	1140; 1118							-1.09086	3.59444	13.8018	0.000203143	0.0144083	14.5518210982405	9.40166486052467	17.5967041342388	5.45050711868761	22.2873880625077	9.8395447594835	10.7933433624394	5.93107374142815
TR23209|c0_g2	2282	EXL3; GDL52	GDSL esterase/lipase At3g14820; GDSL esterase/lipase EXL3	ARATH		AT1G75900,AT3G14820	GO:0003674,GO:0003824,GO:0005575,GO:0005576,GO:0006629,GO:0008150,GO:0008152,GO:0009056,GO:0016042,GO:0016298,GO:0016787,GO:0016788,GO:0044238,GO:0044699,GO:0044710,GO:0044712,GO:0071704,GO:1901575	1.04587	4.99115	13.6847	0.000216214	0.0152796	26.5636879684245	25.5744769522044	22.5085212774003	69.2451382643705	13.8833397399342	44.851924861979	19.8893464380436	31.257191542417
TR31198|c0_g1	694	GL113	Germin-like protein subfamily 1 member 13	ARATH		AT5G39100	GO:0003674,GO:0005488,GO:0005575,GO:0005576,GO:0030145,GO:0043167,GO:0043169,GO:0045735,GO:0046872,GO:0046914,GO:0048046	0.834444	4.98675	13.6525	0.000219943	0.0154815	29.1036421964811	40.3346036503338	19.1703931218537	31.8973155728414	17.030230080986	55.1424487562721	25.6341904857937	34.6340072492155
TR5633|c3_g1	1094; 1001; 870; 828	AI5L5	ABSCISIC ACID-INSENSITIVE 5-like protein 5	ARATH			GO:0001071,GO:0003674,GO:0003676,GO:0003677,GO:0003700,GO:0005488,GO:0005575,GO:0005634,GO:0006139,GO:0006351,GO:0006355,GO:0006725,GO:0006807,GO:0007165,GO:0008150,GO:0008152,GO:0009058,GO:0009059,GO:0009738,GO:0009755,GO:0009889,GO:0009987,GO:0010468,GO:0010556,GO:0016070,GO:0018130,GO:0019219,GO:0019222,GO:0019438,GO:0031323,GO:0031326,GO:0032774,GO:0034641,GO:0034645,GO:0034654,GO:0043170,GO:…	-0.744954	5.10173	13.6464	0.000220663	0.0154815	51.7515673966518	27.2307287929186	40.0098503214807	25.5462898867185	35.948594366603	31.1995565081956	43.956761274451	18.3993163511457
TR49153|c1_g1	562							1.59807	3.08561	13.635	0.000222005	0.0155196	3.38660563740871	10.0836509125835	1.62137653269409	8.38904139137137	4.40564647747246	8.1586225297384	7.22457660550382	23.8541724928972
TR53555|c0_g1	1229	CHI4	Chitinase 4	ORYSJ	K01183		GO:0000272,GO:0003674,GO:0003824,GO:0004553,GO:0004568,GO:0005488,GO:0005975,GO:0005976,GO:0006022,GO:0006026,GO:0006030,GO:0006032,GO:0006040,GO:0006807,GO:0006950,GO:0006952,GO:0008061,GO:0008150,GO:0008152,GO:0009056,GO:0009057,GO:0009987,GO:0016052,GO:0016787,GO:0016798,GO:0016998,GO:0043170,GO:0044036,GO:0044237,GO:0044238,GO:0044248,GO:0044260,GO:0046348,GO:0050896,GO:0071704,GO:0097367,GO:…	0.802195	7.06284	13.6122	0.000224721	0.0156205	75.0873968669211	183.502961293246	101.669846108935	205.792190516014	128.467170393525	111.719831123302	84.2577127003337	178.36513733346
TR40135|c0_g1	2192; 2097	LACE1	Lactation elevated protein 1	MOUSE	K18798		GO:0000166,GO:0001882,GO:0001883,GO:0003674,GO:0005488,GO:0005524,GO:0005575,GO:0005739,GO:0017076,GO:0030554,GO:0032549,GO:0032550,GO:0032553,GO:0032555,GO:0032559,GO:0035639,GO:0036094,GO:0043167,GO:0043168,GO:0043226,GO:0043227,GO:0043229,GO:0043231,GO:0044424,GO:0044444,GO:0044464,GO:0097159,GO:0097367,GO:1901265,GO:1901363	-1.20158	2.20362	13.6094	0.000225057	0.0156205	4.28617275984539	3.02022394483176	9.01294601997598	2.32238998970168	7.03422546823333	2.95186342784505	4.83089158560798	2.64084305275268
TR3168|c2_g1	1443; 1436	PIP12	Probable aquaporin PIP1-2	ORYSJ			GO:0003674,GO:0005215,GO:0005372,GO:0005575,GO:0005773,GO:0005886,GO:0005911,GO:0006810,GO:0006811,GO:0006833,GO:0008150,GO:0008643,GO:0009506,GO:0009987,GO:0015144,GO:0015166,GO:0015168,GO:0015250,GO:0015254,GO:0015267,GO:0015665,GO:0015791,GO:0015793,GO:0015850,GO:0016020,GO:0016021,GO:0022803,GO:0022838,GO:0022857,GO:0022891,GO:0022892,GO:0030054,GO:0031224,GO:0034220,GO:0042044,GO:0043226,GO:…	-0.983057	11.8407	13.5873	0.000227721	0.0157492	4461.11210730279	2466.20770411286	5631.56526104245	2502.44630747467	5685.98657940884	2572.75396788278	3705.5114538904	2315.75960220973
TR53237|c1_g2	4068	QKY	Protein QUIRKY {ECO:0000303|PubMed:19180193}	ARATH		AT1G74720	GO:0003674,GO:0003824,GO:0005488,GO:0005509,GO:0005515,GO:0005543,GO:0005544,GO:0005575,GO:0005886,GO:0005911,GO:0008150,GO:0008289,GO:0009506,GO:0016020,GO:0016021,GO:0016740,GO:0016757,GO:0030054,GO:0031224,GO:0032502,GO:0043167,GO:0043168,GO:0043169,GO:0044425,GO:0044464,GO:0046872,GO:0048513,GO:0048856	0.67879	5.02715	13.5668	0.000230225	0.0158659	28.0982436478753	37.314379705502	22.7946465478758	47.7274840740733	24.7308558567361	43.1300045290693	24.4155872029376	31.9498716874013
TR50096|c0_g1	955; 953	GL116; GL120	Germin-like protein subfamily 1 member 16; Germin-like protein subfamily 1 member 20	ARATH		AT5G39130	GO:0003674,GO:0005488,GO:0005575,GO:0005576,GO:0030145,GO:0043167,GO:0043169,GO:0045735,GO:0046872,GO:0046914,GO:0048046	2.30833	6.28102	13.5556	0.000231597	0.0159041	35.0302020619463	225.396390205428	34.0012196414967	62.7993211500964	33.8753489654395	50.0176858607078	1.47973255775379	178.884647442198
TR43902|c1_g1	1423; 1240	HMGB2	High mobility group B protein 2	ARATH		AT1G20693	GO:0000785,GO:0001071,GO:0003674,GO:0003676,GO:0003677,GO:0003682,GO:0003700,GO:0005198,GO:0005488,GO:0005575,GO:0005634,GO:0005829,GO:0006325,GO:0006333,GO:0006355,GO:0008150,GO:0009889,GO:0010468,GO:0010556,GO:0016043,GO:0019219,GO:0019222,GO:0030527,GO:0031323,GO:0031326,GO:0032991,GO:0043226,GO:0043227,GO:0043229,GO:0043231,GO:0043933,GO:0044422,GO:0044424,GO:0044427,GO:0044444,GO:0044446,GO:…	0.718424	9.25605	13.4437	0.00024583	0.016822	484.284606149445	721.054110183866	397.666438415766	847.150993386282	469.071772013244	761.00679093972	497.755919500887	712.767869188855
TR1378|c0_g1	779							1.08154	2.95898	13.3307	0.000261095	0.0178039	6.87904270098643	12.4218888053564	4.24419151205218	9.19476853065563	4.59075767400491	12.9554005999866	4.04750376091479	7.18655650421221
TR19006|c0_g1	2966; 2599; 2526; 2482; 2383; 2266; 1943; 1826; 1058	APK1A; APK1B	Protein kinase APK1A, chloroplastic; Protein kinase APK1B, chloroplastic	ARATH		AT2G28930	GO:0000166,GO:0001882,GO:0001883,GO:0003674,GO:0003824,GO:0004672,GO:0004674,GO:0004713,GO:0005488,GO:0005524,GO:0005575,GO:0006464,GO:0006468,GO:0006793,GO:0006796,GO:0008150,GO:0008152,GO:0009507,GO:0009536,GO:0009987,GO:0016301,GO:0016310,GO:0016740,GO:0016772,GO:0016773,GO:0017076,GO:0019538,GO:0030554,GO:0032549,GO:0032550,GO:0032553,GO:0032555,GO:0032559,GO:0035639,GO:0036094,GO:0036211,GO:…	0.647413	7.3057	13.2188	0.000277153	0.0188328	123.87568433084	153.495575002659	129.805497705686	235.556698955456	123.284056890616	212.124185773198	115.941398054591	170.875533265817
TR14636|c0_g1	3289; 3208; 3142; 2361; 1767; 1456; 1222; 1222	SD11; Y4729	G-type lectin S-receptor-like serine/threonine-protein kinase At4g27290; G-type lectin S-receptor-like serine/threonine-protein kinase SD1-1	ARATH		AT4G27300,AT4G27290	GO:0000166,GO:0001882,GO:0001883,GO:0003674,GO:0003824,GO:0004672,GO:0004674,GO:0005488,GO:0005515,GO:0005516,GO:0005524,GO:0005575,GO:0005886,GO:0005911,GO:0006464,GO:0006468,GO:0006793,GO:0006796,GO:0008037,GO:0008150,GO:0008152,GO:0009506,GO:0009987,GO:0016020,GO:0016021,GO:0016301,GO:0016310,GO:0016740,GO:0016772,GO:0016773,GO:0017076,GO:0019538,GO:0019899,GO:0030054,GO:0030246,GO:0030554,GO:…	0.688137	6.06907	13.1929	0.000281014	0.0190287	68.3671013051882	86.1738090065707	45.3985429154346	88.2034238945883	43.4641089458207	93.2296865961062	48.2653943102635	63.3369407570028
TR4571|c0_g1	1779; 1779; 1767	CDF2	Cyclic dof factor 2	ARATH		AT5G39660	GO:0001071,GO:0003006,GO:0003674,GO:0003676,GO:0003677,GO:0003700,GO:0005488,GO:0005575,GO:0005634,GO:0006139,GO:0006351,GO:0006355,GO:0006725,GO:0006807,GO:0008150,GO:0008152,GO:0009058,GO:0009059,GO:0009791,GO:0009889,GO:0009908,GO:0009987,GO:0010468,GO:0010556,GO:0016070,GO:0018130,GO:0019219,GO:0019222,GO:0019438,GO:0022414,GO:0031323,GO:0031326,GO:0032501,GO:0032502,GO:0032774,GO:0034641,GO:…	-1.21581	2.38761	13.1405	0.000288987	0.0195006	9.78940692063454	3.21507710256284	5.7701929545878	2.70155570230604	7.29338114337877	4.59178755442563	5.96245177683147	1.86157788964533
TR35181|c1_g1	499							-1.4476	7.22962	13.0829	0.000297999	0.0200391	183.088367272408	22.261973270776	123.081553849513	78.7242810794794	332.68184240813	146.773209328962	239.06385116887	74.0734830042596
TR50618|c0_g1	690							1.01659	5.02799	13.0445	0.000304182	0.0203844	20.6371281029593	22.3106865602088	20.8871447447062	59.0076640240529	27.6926350012554	60.5541983739881	16.8428382309035	32.2962117598934
TR24888|c1_g2	2399; 2352; 546	ALA4	Probable phospholipid-transporting ATPase 4 {ECO:0000303|PubMed:11402198}	ARATH	K01530	AT1G17500	GO:0000166,GO:0000287,GO:0001882,GO:0001883,GO:0003674,GO:0003824,GO:0004012,GO:0005215,GO:0005319,GO:0005488,GO:0005524,GO:0005548,GO:0005575,GO:0005886,GO:0016020,GO:0016021,GO:0016462,GO:0016787,GO:0016817,GO:0016818,GO:0016887,GO:0017076,GO:0017111,GO:0022892,GO:0030554,GO:0031224,GO:0032549,GO:0032550,GO:0032553,GO:0032555,GO:0032559,GO:0035639,GO:0036094,GO:0042623,GO:0043167,GO:0043168,GO:…	0.853952	4.08291	12.9976	0.000311897	0.0208296	8.57234551969078	21.5312739292845	9.39444638060988	23.2712956110923	16.2157408162432	20.4990515822573	13.752808477947	21.5596695126366
TR53821|c0_g1	1074	PTR27	Protein NRT1/ PTR FAMILY 6.2	ARATH		AT2G26690	GO:0001101,GO:0003674,GO:0005215,GO:0005575,GO:0006082,GO:0006807,GO:0006810,GO:0006857,GO:0006950,GO:0008150,GO:0008152,GO:0009611,GO:0009719,GO:0009725,GO:0009753,GO:0009987,GO:0010033,GO:0015291,GO:0015293,GO:0015833,GO:0016020,GO:0016021,GO:0022804,GO:0022857,GO:0031224,GO:0042126,GO:0042128,GO:0042221,GO:0042886,GO:0043436,GO:0044237,GO:0044281,GO:0044425,GO:0044699,GO:0044710,GO:0044763,GO:…	-1.58882	0.916948	12.9382	0.000321937	0.0214264	4.44491989909893	0.730699341491554	1.57368898761485	1.51666285041742	2.59155675145439	0.491977237974175	2.26312038244698	0.865850181230387
TR36859|c2_g1	1770	NIP1	NEP1-interacting protein 1	ARATH		AT4G35840	GO:0003674,GO:0005488,GO:0005515,GO:0005575,GO:0008270,GO:0009535,GO:0016020,GO:0016021,GO:0031224,GO:0034357,GO:0042651,GO:0043167,GO:0043169,GO:0044422,GO:0044424,GO:0044425,GO:0044434,GO:0044435,GO:0044436,GO:0044444,GO:0044446,GO:0044464,GO:0046872,GO:0046914,GO:0055035	0.54861	6.60266	12.8675	0.000334334	0.0221756	82.8130909772597	109.166481618838	77.4445732086825	126.593952295779	72.2303888869644	119.50947072456	82.9520663258451	106.066647200722
TR11641|c0_g1	2724; 2615; 1328; 729	Y5162	Uncharacterized protein At5g41620	ARATH		AT5G41620	GO:0005575,GO:0005886,GO:0009507,GO:0009536,GO:0016020,GO:0043226,GO:0043227,GO:0043229,GO:0043231,GO:0044424,GO:0044444,GO:0044464	-0.664619	5.04521	12.8255	0.000341926	0.022602	34.5010449311012	23.0900991911331	45.6369806408307	21.6124456184483	44.389664928483	30.5845849607279	36.9933139438449	26.5816005637729
TR43917|c0_g1	1681; 1194						GO:0003674,GO:0003682,GO:0005488,GO:0044877	-1.22906	3.16184	12.773	0.000351664	0.0231669	7.40819983183154	5.21232196930642	21.7932081012118	6.20883854389633	12.9948059965784	4.87877427657724	7.48570588040155	4.89205352395169
TR32237|c0_g2	463	PIP21	Kunitz-type trypsin inhibitor-like 1 protein	PEA			GO:0003674,GO:0004857,GO:0004866,GO:0004867,GO:0005575,GO:0005576,GO:0030234,GO:0030414,GO:0061134,GO:0061135	2.48325	3.17333	12.763	0.00035355	0.0232125	0.582072843929621	44.2803800943882	4.7687545079238	4.31300998087455	3.44306825550368	3.68982928480631	2.04551265336554	8.52862428511931
TR33373|c1_g1	4435	GIGAN	Protein GIGANTEA	ARATH	K12124	AT1G22770	GO:0000302,GO:0003006,GO:0005575,GO:0005634,GO:0005654,GO:0005737,GO:0006355,GO:0006950,GO:0006979,GO:0007165,GO:0007602,GO:0007623,GO:0008150,GO:0009266,GO:0009314,GO:0009409,GO:0009416,GO:0009581,GO:0009582,GO:0009583,GO:0009585,GO:0009605,GO:0009628,GO:0009637,GO:0009639,GO:0009791,GO:0009889,GO:0009908,GO:0009987,GO:0010035,GO:0010218,GO:0010378,GO:0010468,GO:0010556,GO:0019219,GO:0019222,GO:…	0.576834	7.21715	12.7365	0.000358582	0.0234636	118.266618743882	177.706079850746	104.244973543214	177.686532069216	129.911037726478	165.140359546665	124.993879584379	191.655937615346
TR24674|c0_g2	3761; 3702; 3677; 3367; 3336; 3278; 3247							0.811555	3.86389	12.7301	0.00035982	0.0234656	9.84232263371905	18.7059031421838	11.826511179651	16.4937084982895	11.3658274670928	22.3439662246605	8.96543843815534	16.1913983890082
TR28173|c0_g2	1038; 758							0.97521	2.6742	12.6952	0.000366589	0.0238271	4.70949846452148	8.37868578243649	4.81644205300304	9.33695567288226	4.36862423816596	8.60960166454806	3.09002975295645	7.05667897702765
TR12730|c0_g1	2405; 2397; 2324; 2246	CRK10; CRK15; CRK25; Y4119	Cysteine-rich receptor-like protein kinase 10; Cysteine-rich receptor-like protein kinase 15; Cysteine-rich receptor-like protein kinase 25; G-type lectin S-receptor-like serine/threonine-protein kinase At4g11900	ARATH		AT4G05200,AT4G23180,AT4G11900	GO:0000166,GO:0001882,GO:0001883,GO:0003674,GO:0003824,GO:0004672,GO:0004674,GO:0005488,GO:0005515,GO:0005516,GO:0005524,GO:0005575,GO:0005886,GO:0005911,GO:0006464,GO:0006468,GO:0006793,GO:0006796,GO:0006950,GO:0006952,GO:0008037,GO:0008150,GO:0008152,GO:0009506,GO:0009605,GO:0009607,GO:0009617,GO:0009987,GO:0016020,GO:0016021,GO:0016301,GO:0016310,GO:0016740,GO:0016772,GO:0016773,GO:0017076,GO:…	0.92182	3.88487	12.6866	0.000368277	0.023857	14.604736811325	22.895246033402	8.48838302410436	19.764012769502	9.95898237344614	19.4331008999799	7.57274897203413	14.8060380990396
TR38289|c1_g1	2964; 2952	WNK4	Probable serine/threonine-protein kinase WNK4	ARATH	K08867	AT5G58350	GO:0000166,GO:0001882,GO:0001883,GO:0003674,GO:0003824,GO:0004672,GO:0004674,GO:0005488,GO:0005524,GO:0005575,GO:0005634,GO:0005737,GO:0006464,GO:0006468,GO:0006793,GO:0006796,GO:0008150,GO:0008152,GO:0009987,GO:0016301,GO:0016310,GO:0016740,GO:0016772,GO:0016773,GO:0017076,GO:0019538,GO:0030554,GO:0032549,GO:0032550,GO:0032553,GO:0032555,GO:0032559,GO:0035639,GO:0036094,GO:0036211,GO:0043167,GO:…	0.660449	6.02013	12.6733	0.000370922	0.0239485	54.6090159032154	66.8346331017608	51.5502362306563	81.046671069181	51.9051795077007	105.61111375179	42.8687226290438	64.0296209019871
TR37962|c0_g1	1129	CB23	Chlorophyll a-b binding protein 13, chloroplastic	SOLLC	K08914		GO:0003674,GO:0005488,GO:0005575,GO:0006091,GO:0006464,GO:0008150,GO:0008152,GO:0009314,GO:0009416,GO:0009521,GO:0009522,GO:0009523,GO:0009526,GO:0009535,GO:0009628,GO:0009765,GO:0009768,GO:0009941,GO:0009987,GO:0010287,GO:0016020,GO:0016021,GO:0016168,GO:0018298,GO:0019538,GO:0031224,GO:0031409,GO:0031967,GO:0031975,GO:0032991,GO:0034357,GO:0036211,GO:0042651,GO:0043167,GO:0043169,GO:0043170,GO:…	-1.40183	4.30945	12.6024	0.000385258	0.0247917	37.9405662815944	7.89155288810879	35.5272210840323	12.6546556581704	18.3630306960196	19.5150971063089	22.8488115535512	3.29023068867547
TR10042|c0_g1	432	COB21	Coatomer subunit beta'-1	ORYSJ	K17302		GO:0003674,GO:0005198,GO:0005575,GO:0006810,GO:0006886,GO:0006888,GO:0006890,GO:0006891,GO:0008104,GO:0008150,GO:0015031,GO:0016192,GO:0016482,GO:0030117,GO:0030120,GO:0030126,GO:0032991,GO:0033036,GO:0043234,GO:0044422,GO:0044424,GO:0044425,GO:0044431,GO:0044433,GO:0044444,GO:0044446,GO:0044464,GO:0044699,GO:0044765,GO:0045184,GO:0046907,GO:0048193,GO:0051179,GO:0051234,GO:0051649,GO:0071702,GO:…	2.22912	3.45543	12.5901	0.000387787	0.0248721	2.80453279347908	31.7610647101662	4.1488164218937	22.2285899014304	6.84911427170088	16.6862279879574	1.47973255775379	1.16889774466102
TR53975|c0_g1	1881; 1770; 1750; 1296; 1237; 1091	TIF6B	Protein TIFY 6B	ARATH	K13464	AT3G17860	GO:0000988,GO:0000989,GO:0003674,GO:0003712,GO:0003714,GO:0005488,GO:0005515,GO:0005575,GO:0005634,GO:0006139,GO:0006351,GO:0006355,GO:0006725,GO:0006807,GO:0006950,GO:0006952,GO:0007165,GO:0008150,GO:0008152,GO:0009058,GO:0009059,GO:0009611,GO:0009755,GO:0009867,GO:0009889,GO:0009890,GO:0009892,GO:0009966,GO:0009987,GO:0010468,GO:0010556,GO:0010558,GO:0010605,GO:0010646,GO:0016070,GO:0018130,GO:…	0.572644	6.31817	12.5675	0.000392517	0.0249617	70.3778984023997	104.392579254427	51.4071735954185	99.8153738430967	65.270207897344	89.4578611049708	69.2863009395306	87.6240383405152
TR40636|c0_g1	1959	C81E8	Cytochrome P450 81E8 {ECO:0000303|PubMed:14617078}	MEDTR			GO:0003674,GO:0003824,GO:0004497,GO:0005488,GO:0005506,GO:0005575,GO:0008150,GO:0008152,GO:0016021,GO:0016491,GO:0016705,GO:0020037,GO:0031224,GO:0043167,GO:0043169,GO:0044425,GO:0044699,GO:0044710,GO:0046872,GO:0046906,GO:0046914,GO:0055114,GO:0097159,GO:1901363	0.837057	8.1582	12.5638	0.000393283	0.0249617	197.111031239804	227.344921782739	210.683574160073	464.00404079958	241.755222671388	474.020068788118	170.343330324952	299.324407651345
TR48239|c0_g1	1583	YQJG	Glutathionyl-hydroquinone reductase YqjG	ECOLI	K07393		GO:0003674,GO:0003824,GO:0005488,GO:0005515,GO:0016491	0.917477	8.42674	12.5599	0.000394108	0.0249617	366.229650257901	388.001350332015	238.199287670794	485.616486418029	207.731784748722	550.440533086773	140.618114532427	375.389346072434
TR48757|c0_g1	4079	AHK1	Histidine kinase 1	ARATH		AT2G17820	GO:0000155,GO:0000160,GO:0001101,GO:0003002,GO:0003006,GO:0003674,GO:0003824,GO:0004672,GO:0004673,GO:0004871,GO:0004872,GO:0004888,GO:0005034,GO:0005057,GO:0005575,GO:0005783,GO:0005886,GO:0006950,GO:0006970,GO:0007165,GO:0007389,GO:0008150,GO:0009414,GO:0009415,GO:0009628,GO:0009738,GO:0009755,GO:0009927,GO:0009966,GO:0009968,GO:0010035,GO:0010104,GO:0010105,GO:0010375,GO:0010431,GO:0010646,GO:…	-0.637167	6.18782	12.5589	0.000394322	0.0249617	70.8012241070757	55.4357233744926	77.8260735693164	51.2821626297391	94.5547991887786	53.9125056613367	111.284592652249	67.3198515906626
TR23427|c0_g1	3127; 3022; 330	PHO1	Phosphate transporter PHO1	ARATH		AT3G23430	GO:0003674,GO:0005215,GO:0005575,GO:0005794,GO:0005802,GO:0005886,GO:0006810,GO:0006811,GO:0006817,GO:0006820,GO:0006950,GO:0007154,GO:0008150,GO:0008509,GO:0009267,GO:0009605,GO:0009987,GO:0009991,GO:0015075,GO:0015103,GO:0015114,GO:0015698,GO:0016020,GO:0016021,GO:0016036,GO:0022857,GO:0022891,GO:0022892,GO:0031224,GO:0031667,GO:0031668,GO:0031669,GO:0033554,GO:0034220,GO:0035435,GO:0042594,GO:…	-0.797582	7.49284	12.5418	0.000397947	0.0251094	239.65526455975	169.229967489444	244.207918350778	93.8909095836536	252.454649830964	97.2475007062286	177.959600842802	165.637139669373
TR26137|c0_g1	2103	OCT7	Organic cation/carnitine transporter 7	ARATH		AT3G13050	GO:0000166,GO:0001882,GO:0001883,GO:0003674,GO:0005215,GO:0005488,GO:0005524,GO:0005575,GO:0005886,GO:0006810,GO:0006811,GO:0006812,GO:0006820,GO:0008150,GO:0009987,GO:0015695,GO:0015697,GO:0015711,GO:0015718,GO:0015849,GO:0016020,GO:0016021,GO:0017076,GO:0022857,GO:0022891,GO:0022892,GO:0030554,GO:0031224,GO:0032549,GO:0032550,GO:0032553,GO:0032555,GO:0032559,GO:0035639,GO:0036094,GO:0043167,GO:…	1.38369	1.97457	12.4966	0.000407698	0.0255487	3.70409991591577	7.45313328321386	1.57368898761485	3.8390528401191	1.40684509364667	7.37965856961263	1.87142647010039	3.54998574304459
TR24433|c0_g1	1893; 1608; 1605; 1604	WRK40	Probable WRKY transcription factor 40	ARATH		AT1G80840	GO:0000975,GO:0001067,GO:0001071,GO:0001101,GO:0002237,GO:0003674,GO:0003676,GO:0003677,GO:0003700,GO:0005488,GO:0005575,GO:0005634,GO:0006139,GO:0006351,GO:0006355,GO:0006725,GO:0006807,GO:0006950,GO:0006952,GO:0008150,GO:0008152,GO:0009058,GO:0009059,GO:0009605,GO:0009607,GO:0009611,GO:0009617,GO:0009620,GO:0009719,GO:0009751,GO:0009889,GO:0009890,GO:0009892,GO:0009987,GO:0010033,GO:0010200,GO:…	0.663872	6.57566	12.4945	0.000408158	0.0255487	95.989103535303	126.946832261799	63.9013104061789	119.389803756297	64.0484740002298	133.243835284672	71.1142058638147	87.7539158676997
TR35204|c0_g1	1022	SILD	Secoisolariciresinol dehydrogenase	FORIN			GO:0003674,GO:0003824,GO:0016491	-1.54312	3.26111	12.4913	0.000408853	0.0255487	7.77860982342312	5.89430802136521	27.9449014164335	1.65884999264406	11.4768941850123	6.60069460948685	9.40065389631822	5.23839359644384
TR47790|c0_g1	1608; 1602; 1593; 1434; 1405; 1072; 1072; 1057	SL30A; SRC33	Serine/arginine-rich SC35-like splicing factor SCL30A; Serine/arginine-rich SC35-like splicing factor SCL33	ARATH	K12900	AT1G55310,AT3G13570	GO:0000166,GO:0000375,GO:0000377,GO:0000398,GO:0003674,GO:0003676,GO:0003723,GO:0005488,GO:0005515,GO:0005575,GO:0005681,GO:0005737,GO:0005829,GO:0006139,GO:0006396,GO:0006397,GO:0006725,GO:0006807,GO:0008150,GO:0008152,GO:0008380,GO:0009987,GO:0016070,GO:0016071,GO:0016604,GO:0016607,GO:0030529,GO:0032991,GO:0034641,GO:0036094,GO:0042802,GO:0043170,GO:0044237,GO:0044238,GO:0044260,GO:0044422,GO:…	-0.791003	5.51689	12.4552	0.000416824	0.0259634	42.5971490330314	23.0413859017004	79.5428251921689	36.3525126959426	63.7893183250844	36.1193288879374	45.7411446529188	38.3571630285061
TR19795|c0_g2	982	CCD1	Carotenoid 9,10(9',10')-cleavage dioxygenase 1	ARATH	K11159	AT3G63520	GO:0003674,GO:0003824,GO:0005488,GO:0005575,GO:0005737,GO:0005773,GO:0005774,GO:0005794,GO:0005886,GO:0005911,GO:0006629,GO:0006720,GO:0006721,GO:0008150,GO:0008152,GO:0008300,GO:0009056,GO:0009506,GO:0009987,GO:0010436,GO:0016020,GO:0016042,GO:0016108,GO:0016110,GO:0016115,GO:0016116,GO:0016118,GO:0016119,GO:0016121,GO:0016122,GO:0016124,GO:0016491,GO:0016701,GO:0016702,GO:0030054,GO:0031090,GO:…	-1.01303	2.18318	12.4276	0.000423025	0.0261738	4.76241417760599	2.97151065539899	6.34244349553865	2.70155570230604	6.58995859655544	2.91086532468054	6.09301641428033	3.20364567055243
TR45066|c0_g1	1046; 1034; 952							0.835141	3.95571	12.4216	0.00042439	0.0261738	12.5939397141136	25.2821972156078	8.77450829457979	16.9676656390449	12.8467170393525	20.5810477885863	10.0969986293788	16.2779834071313
TR28916|c0_g2	2827	RAA5D; U92A1	Ras-related protein RABA5d; UDP-glycosyltransferase 92A1	ARATH	K07904	AT5G12890,AT2G31680	GO:0000166,GO:0001882,GO:0001883,GO:0003674,GO:0003824,GO:0005488,GO:0005525,GO:0005575,GO:0005829,GO:0005886,GO:0006810,GO:0007165,GO:0007264,GO:0008104,GO:0008150,GO:0008152,GO:0015031,GO:0016020,GO:0016740,GO:0016757,GO:0016758,GO:0017076,GO:0019001,GO:0032549,GO:0032550,GO:0032553,GO:0032555,GO:0032561,GO:0033036,GO:0035556,GO:0035639,GO:0036094,GO:0043167,GO:0043168,GO:0044424,GO:0044444,GO:…	0.866261	6.34164	12.4171	0.000425429	0.0261738	45.1371032610879	55.4844366639254	77.0630728480486	135.930907968662	54.792914173607	126.930127397337	52.574027346076	100.135573459294
TR34648|c0_g2	929	GSTF1	Glutathione S-transferase PARB	TOBAC			GO:0003674,GO:0003824,GO:0004364,GO:0005488,GO:0005515,GO:0016740,GO:0016765	1.80632	4.82417	12.4164	0.00042559	0.0261738	33.654393521749	64.3502553406896	3.81500360633904	30.9967970054061	4.47969095608544	39.1941866252759	8.35613679672731	41.2144686265664
TR36589|c0_g1	361	MIRA	Miraculin	SYNDU			GO:0003674,GO:0004857,GO:0004866,GO:0030234,GO:0030414,GO:0061134,GO:0061135	2.11684	1.68678	12.3948	0.000430527	0.0263939	0.582072843929621	12.9577349891169	0.858375811426284	4.265614266799	1.07364493988825	1.55792792025155	2.1760772908144	1.73170036246077
TR45853|c0_g1	986; 837	TI205	Protein TIC 20-v, chloroplastic	ARATH		AT5G55710	GO:0005575,GO:0006810,GO:0008104,GO:0008150,GO:0009507,GO:0009528,GO:0009535,GO:0009536,GO:0009579,GO:0009706,GO:0015031,GO:0016020,GO:0016021,GO:0019866,GO:0031090,GO:0031224,GO:0031969,GO:0033036,GO:0034357,GO:0042170,GO:0042651,GO:0043226,GO:0043227,GO:0043229,GO:0043231,GO:0044422,GO:0044424,GO:0044425,GO:0044434,GO:0044435,GO:0044436,GO:0044444,GO:0044446,GO:0044464,GO:0045184,GO:0051179,GO:…	0.945502	2.82074	12.3828	0.000433314	0.0264812	4.60366703835246	8.5248256507348	4.19650396697294	8.53122853359801	4.25755752024649	8.9785845930287	6.00597332264775	10.6932497381953
TR45699|c0_g1	639							-0.980056	2.79605	12.3427	0.00044271	0.0269706	10.9535526084938	4.33548275951656	10.1097595567985	5.49790283276316	6.66400307516842	4.46879324493209	8.7478307090739	4.15608086990586
TR19|c0_g1	2807; 2700	SD18	Receptor-like serine/threonine-protein kinase SD1-8	ARATH		AT4G21380	GO:0000166,GO:0001882,GO:0001883,GO:0003674,GO:0003824,GO:0004672,GO:0004674,GO:0004675,GO:0004871,GO:0004872,GO:0004888,GO:0005488,GO:0005515,GO:0005524,GO:0005575,GO:0005773,GO:0005886,GO:0005911,GO:0006464,GO:0006468,GO:0006793,GO:0006796,GO:0006950,GO:0006952,GO:0007165,GO:0007166,GO:0007167,GO:0007178,GO:0008037,GO:0008150,GO:0008152,GO:0009506,GO:0009987,GO:0016020,GO:0016021,GO:0016301,GO:…	0.681883	6.21518	12.2637	0.000461861	0.0280494	71.2774655248363	96.0138934719903	41.1543514033824	93.227369586596	46.0186434579686	95.6485746828125	69.5474302144283	80.7838219087951
TR52163|c0_g1	1201; 477						GO:0003674,GO:0005488,GO:0005575,GO:0005622,GO:0008270,GO:0043167,GO:0043169,GO:0044464,GO:0046872,GO:0046914	-0.690287	5.51061	12.2465	0.000466138	0.028221	70.1133198369771	37.4605195738004	50.0719223331999	33.6509569936366	45.9075767400491	42.5970291879307	58.7105653061726	25.5425803462964
TR37059|c0_g1	348							1.55052	1.03456	12.229	0.000470533	0.0283985	1.05831426169022	1.12040565695372	0.667625631109332	3.88644855419465	0.851511504049298	4.26380272910952	1.39268946612122	2.38108799838356
TR32215|c0_g1	2890	AB22G	ABC transporter G family member 22	ARATH		AT5G06530	GO:0000166,GO:0001101,GO:0001882,GO:0001883,GO:0003674,GO:0003824,GO:0005215,GO:0005488,GO:0005524,GO:0005575,GO:0005886,GO:0006810,GO:0006833,GO:0006950,GO:0008150,GO:0009414,GO:0009415,GO:0009628,GO:0009987,GO:0010035,GO:0010148,GO:0015399,GO:0015405,GO:0016020,GO:0016021,GO:0016462,GO:0016787,GO:0016817,GO:0016818,GO:0016820,GO:0016887,GO:0017076,GO:0017111,GO:0022804,GO:0022857,GO:0030554,GO:…	-0.879844	4.57298	12.1484	0.000491292	0.0294953	49.2116131685952	18.1213436689906	24.5113981707283	19.3374513428221	25.1010782498011	13.0783949094802	24.1979794738562	16.2779834071313
TR4704|c0_g1	1410; 1289	PDX1	Probable pyridoxal 5'-phosphate synthase subunit PDX1	HEVBR			GO:0003674,GO:0003824,GO:0006081,GO:0006725,GO:0006732,GO:0006766,GO:0006767,GO:0006793,GO:0006796,GO:0006807,GO:0008150,GO:0008152,GO:0009058,GO:0009108,GO:0009110,GO:0009987,GO:0016829,GO:0016840,GO:0016843,GO:0018130,GO:0019438,GO:0019637,GO:0034641,GO:0036381,GO:0042364,GO:0042816,GO:0042819,GO:0042822,GO:0042823,GO:0044237,GO:0044249,GO:0044271,GO:0044281,GO:0044283,GO:0044699,GO:0044710,GO:…	0.633332	5.83896	12.145	0.000492202	0.0294953	52.7569659452575	70.3907032303531	34.1442822767344	57.2540226032577	50.8315345678125	70.7627260619522	41.4760331629225	79.5716316550726
TR53696|c0_g2	747							1.06595	2.86713	12.141	0.000493257	0.0294953	5.60906558695817	9.59651801825575	3.14737797522971	8.95778996027791	4.47969095608544	13.7343645601124	5.39667168121972	6.7103389045355
TR563|c0_g1	412	DIRL1	Putative lipid-transfer protein DIR1	ARATH		AT5G48485	GO:0003674,GO:0005488,GO:0005504,GO:0005515,GO:0005575,GO:0005576,GO:0005783,GO:0005911,GO:0006810,GO:0006869,GO:0007165,GO:0008150,GO:0008270,GO:0008289,GO:0009506,GO:0009862,GO:0009863,GO:0030054,GO:0031406,GO:0033293,GO:0036094,GO:0043167,GO:0043168,GO:0043169,GO:0043177,GO:0043226,GO:0043227,GO:0043229,GO:0043231,GO:0043621,GO:0044424,GO:0044444,GO:0044464,GO:0044699,GO:0044765,GO:0046872,GO:…	-1.33619	2.6749	12.1336	0.00049522	0.0295218	7.83152553650763	1.85110499844527	4.95950468824075	3.12811712898594	8.07084816881509	5.45274772088044	15.1890194898845	3.8097407974137
TR31919|c0_g1	886; 565	HR3	RPW8-like protein 3 {ECO:0000303|PubMed:11141561}	ARATH		AT3G50470	GO:0002376,GO:0005575,GO:0006950,GO:0006952,GO:0006955,GO:0008150,GO:0008219,GO:0009605,GO:0009607,GO:0009620,GO:0009626,GO:0009987,GO:0012501,GO:0016021,GO:0016265,GO:0031224,GO:0033554,GO:0034050,GO:0043207,GO:0044425,GO:0044699,GO:0044763,GO:0045087,GO:0050896,GO:0051704,GO:0051707,GO:0051716	1.56978	1.11708	12.1152	0.00050012	0.0295655	1.48163996636631	2.38695118220574	1.43062635237714	2.79634713045712	0.814489264742807	5.45274772088044	0.478737003979169	1.77499287152229
TR12169|c0_g1	1811; 1803	SUS5	Sucrose synthase 5	ORYSJ	K00695		GO:0003674,GO:0003824,GO:0005575,GO:0005737,GO:0005975,GO:0005984,GO:0005985,GO:0008150,GO:0008152,GO:0008194,GO:0009311,GO:0009987,GO:0016020,GO:0016157,GO:0016740,GO:0016757,GO:0016758,GO:0035251,GO:0044237,GO:0044238,GO:0044262,GO:0044424,GO:0044464,GO:0044699,GO:0044710,GO:0044723,GO:0044763,GO:0046527,GO:0071704	1.38326	1.46117	12.115	0.000500169	0.0295655	1.26997711402826	2.48437776107129	1.19218862698095	3.4124914134392	2.55453451214789	3.89481980062889	0.826909370509473	5.584733668936
TR53228|c0_g1	3771; 3749; 3742; 3662; 3640; 3426; 3075; 2912						GO:0003674,GO:0003676,GO:0003677,GO:0005488,GO:0097159,GO:1901363	-0.689044	5.01661	12.1137	0.000500517	0.0295655	39.6867848133833	23.0900991911331	48.3551707103473	24.7405627474342	43.9824202961116	23.5739093195959	27.3750523184452	27.4474507450033
TR31627|c0_g2	1390; 1309; 1296	NLP1; NLP5	Protein NLP1; Protein NLP5	ARATH		AT1G76350	GO:0001071,GO:0003674,GO:0003676,GO:0003677,GO:0003700,GO:0005488,GO:0005515,GO:0005575,GO:0005634,GO:0006139,GO:0006351,GO:0006355,GO:0006725,GO:0006807,GO:0008150,GO:0008152,GO:0009058,GO:0009059,GO:0009889,GO:0009987,GO:0010468,GO:0010556,GO:0016070,GO:0018130,GO:0019219,GO:0019222,GO:0019438,GO:0031323,GO:0031326,GO:0032774,GO:0034641,GO:0034645,GO:0034654,GO:0043170,GO:0043226,GO:0043227,GO:…	0.568266	6.0831	12.101	0.000503948	0.0296779	45.9308389573556	81.1076269055625	63.1383096849111	78.5820939372527	48.7212669273425	76.2154737828326	60.3643840471916	87.5807458314537
TR28468|c2_g1	2914; 2911	MKP1	Protein-tyrosine-phosphatase MKP1	ARATH		AT3G55270	GO:0000188,GO:0001932,GO:0001933,GO:0003674,GO:0003824,GO:0004721,GO:0004725,GO:0005575,GO:0005829,GO:0006464,GO:0006469,GO:0006470,GO:0006793,GO:0006796,GO:0006950,GO:0006952,GO:0006970,GO:0008138,GO:0008150,GO:0008152,GO:0009314,GO:0009411,GO:0009416,GO:0009628,GO:0009651,GO:0009892,GO:0009966,GO:0009968,GO:0009987,GO:0010224,GO:0010225,GO:0010563,GO:0010605,GO:0010646,GO:0010648,GO:0016311,GO:…	0.641054	6.62673	12.0542	0.00051675	0.03034	97.8940692063454	128.651797391946	77.1584479382071	115.74033377248	74.4147010060474	138.983569727704	59.1893023101518	97.8410704790337
TR43009|c0_g1	607							1.22684	1.54551	12.0479	0.00051852	0.0303522	1.00539854860571	3.65349670745777	2.14593952856571	5.1187371201588	2.44346779422842	3.6488311816418	1.13156019122349	3.46340072492155
TR44511|c1_g1	2141; 2029							0.591077	5.09791	12.0245	0.000525064	0.0306429	27.5690865170302	44.8162262781487	26.7527127894525	43.1300998087455	29.1365023342086	41.1620955771726	25.5471473941611	35.1535173579537
TR53519|c0_g1	1064	RBS	Ribulose bisphosphate carboxylase small chain, chloroplastic	MALSP; PYRPY			GO:0003674,GO:0003824,GO:0004497,GO:0005575,GO:0005975,GO:0008150,GO:0008152,GO:0009058,GO:0009507,GO:0009536,GO:0009853,GO:0009987,GO:0016051,GO:0016491,GO:0016829,GO:0016830,GO:0016831,GO:0016984,GO:0019253,GO:0019685,GO:0043094,GO:0043226,GO:0043227,GO:0043229,GO:0043231,GO:0044237,GO:0044238,GO:0044249,GO:0044424,GO:0044444,GO:0044464,GO:0044699,GO:0044710,GO:0044711,GO:0044723,GO:0071704,GO:…	-2.92313	2.31504	12.0018	0.000531486	0.0309248	0.740819983183154	0.633272762626014	22.651583912638	0.710935711133167	2.99880138382579	0.122994309493544	8.22557215927845	3.07376814336787
TR44878|c0_g1	487							1.41156	2.98058	11.9894	0.000535041	0.0309536	1.95788138412691	8.08640604583987	6.48550613077637	5.35571569053653	4.55373543469842	19.7200876221315	4.0039822150985	12.1219025372254
TR53237|c1_g1	3878	QKY	Protein QUIRKY {ECO:0000303|PubMed:19180193}	ARATH		AT1G74720	GO:0003674,GO:0003824,GO:0005488,GO:0005509,GO:0005515,GO:0005543,GO:0005544,GO:0005575,GO:0005886,GO:0005911,GO:0008150,GO:0008289,GO:0009506,GO:0016020,GO:0016021,GO:0016740,GO:0016757,GO:0030054,GO:0031224,GO:0032502,GO:0043167,GO:0043168,GO:0043169,GO:0044425,GO:0044464,GO:0046872,GO:0048513,GO:0048856	0.656211	5.05105	11.989	0.000535165	0.0309536	28.786147917974	41.0653029918254	20.7917696545478	48.4384197852064	27.0262346937386	40.9981031645146	26.0694059439566	31.34377656054
TR43177|c0_g1	2223; 2198	ASPG1	Protein ASPARTIC PROTEASE IN GUARD CELL 1	ARATH		AT3G18490	GO:0001101,GO:0002376,GO:0003674,GO:0003676,GO:0003677,GO:0003824,GO:0004175,GO:0004190,GO:0005488,GO:0005575,GO:0005783,GO:0006950,GO:0006952,GO:0006955,GO:0008150,GO:0008152,GO:0008233,GO:0009056,GO:0009057,GO:0009414,GO:0009415,GO:0009605,GO:0009607,GO:0009627,GO:0009628,GO:0009719,GO:0009725,GO:0009737,GO:0009814,GO:0010033,GO:0010035,GO:0016787,GO:0019538,GO:0030163,GO:0033993,GO:0042221,GO:…	0.677521	4.21122	11.9468	0.0005474	0.0315673	15.8747139253533	25.233483926175	13.6386378926621	20.4749484806352	14.4756955688381	20.7450402012444	12.7518129241724	24.2870975835124
TR8904|c0_g1	1605; 1050; 882; 855	ALMT8	Aluminum-activated malate transporter 8	ARATH		AT3G11680	GO:0005575,GO:0006810,GO:0006811,GO:0006820,GO:0006835,GO:0008150,GO:0015711,GO:0015740,GO:0015743,GO:0015849,GO:0016021,GO:0031224,GO:0044425,GO:0044699,GO:0044765,GO:0046942,GO:0051179,GO:0051234,GO:0071702,GO:1902578	-1.62892	0.847159	11.9251	0.000553829	0.0318082	1.37580854019729	0.243566447163852	2.86125270475428	1.37447570819079	2.70262346937386	0.573973444303204	3.35115902785418	1.1256052355995
TR28815|c0_g1	804	MBF1C	Multiprotein-bridging factor 1c	ARATH			GO:0000160,GO:0000988,GO:0000989,GO:0001071,GO:0001101,GO:0003674,GO:0003676,GO:0003677,GO:0003700,GO:0003712,GO:0003713,GO:0005488,GO:0005575,GO:0005730,GO:0005737,GO:0006139,GO:0006351,GO:0006355,GO:0006725,GO:0006807,GO:0006950,GO:0007165,GO:0008150,GO:0008152,GO:0009058,GO:0009059,GO:0009266,GO:0009408,GO:0009414,GO:0009415,GO:0009628,GO:0009719,GO:0009725,GO:0009737,GO:0009755,GO:0009873,GO:…	-0.961952	3.81506	11.9217	0.000554851	0.0318082	17.7796795963957	9.54780472882298	22.7469590027965	7.82029282246484	23.4720997203154	10.8234992354319	9.92291244611368	9.74081453884185
TR25284|c0_g2	2039; 2016; 1908	DTX42; DTX43	Protein DETOXIFICATION 42 {ECO:0000303|PubMed:11739388}; Protein DETOXIFICATION 43 {ECO:0000303|PubMed:11739388}	ARATH		AT1G51340,AT3G08040	GO:0000302,GO:0001101,GO:0003674,GO:0005215,GO:0005342,GO:0005575,GO:0005886,GO:0006810,GO:0006811,GO:0006812,GO:0006820,GO:0006842,GO:0006855,GO:0006873,GO:0006875,GO:0006879,GO:0006950,GO:0006979,GO:0008150,GO:0008324,GO:0008509,GO:0008514,GO:0009719,GO:0009723,GO:0009725,GO:0009737,GO:0009987,GO:0010033,GO:0010035,GO:0010038,GO:0010039,GO:0010044,GO:0015075,GO:0015137,GO:0015142,GO:0015238,GO:…	1.60601	2.90495	11.9029	0.000560471	0.0320359	1.4287242532818	8.71967880846588	7.1531317618857	4.92915426385663	3.92435736648807	18.4081483208671	2.08903419918183	12.4249501006561
TR38842|c0_g1	2679; 2539; 2432; 2292; 2268; 2128; 2021; 1881; 1028	IPPK	Inositol-pentakisphosphate 2-kinase	ARATH	K10572	AT5G42810	GO:0000166,GO:0001882,GO:0001883,GO:0002252,GO:0002376,GO:0003674,GO:0003824,GO:0005488,GO:0005524,GO:0005575,GO:0005634,GO:0005737,GO:0006066,GO:0006793,GO:0006796,GO:0006873,GO:0006950,GO:0006952,GO:0008150,GO:0008152,GO:0009058,GO:0009605,GO:0009607,GO:0009615,GO:0009617,GO:0009620,GO:0009791,GO:0009987,GO:0010264,GO:0016301,GO:0016740,GO:0016772,GO:0016773,GO:0017076,GO:0019637,GO:0019725,GO:…	0.584506	6.65606	11.855	0.000575074	0.0327742	94.1370535773451	115.401782666233	81.8795149010516	128.063219432121	75.1551457921772	141.03347488593	71.3753351387124	99.0532607327563
TR28880|c0_g1	1329; 585	WNK11	Probable serine/threonine-protein kinase WNK11	ARATH	K08867	AT5G55560	GO:0000166,GO:0001882,GO:0001883,GO:0003674,GO:0003824,GO:0004672,GO:0004674,GO:0005488,GO:0005524,GO:0006464,GO:0006468,GO:0006793,GO:0006796,GO:0008150,GO:0008152,GO:0009987,GO:0016301,GO:0016310,GO:0016740,GO:0016772,GO:0016773,GO:0017076,GO:0019538,GO:0030554,GO:0032549,GO:0032550,GO:0032553,GO:0032555,GO:0032559,GO:0035639,GO:0036094,GO:0036211,GO:0043167,GO:0043168,GO:0043170,GO:0043412,GO:…	0.629343	4.54633	11.8474	0.000577413	0.0328113	19.5258981281846	27.1820155034858	16.3091404170994	29.8119041535175	18.4740974139391	27.0587480885796	18.8013077926364	29.0492735802795
TR5681|c0_g1	2462; 1440	LRK91	L-type lectin-domain containing receptor kinase IX.1	ARATH		AT5G10530	GO:0000166,GO:0001882,GO:0001883,GO:0003674,GO:0003824,GO:0004672,GO:0004674,GO:0005488,GO:0005524,GO:0005575,GO:0005886,GO:0006464,GO:0006468,GO:0006793,GO:0006796,GO:0008150,GO:0008152,GO:0009987,GO:0016020,GO:0016021,GO:0016301,GO:0016310,GO:0016740,GO:0016772,GO:0016773,GO:0017076,GO:0019538,GO:0030246,GO:0030554,GO:0031224,GO:0032549,GO:0032550,GO:0032553,GO:0032555,GO:0032559,GO:0035639,GO:…	0.747068	4.25523	11.7991	0.000592596	0.0334843	16.4567867692829	26.8897357668892	14.9738891548807	21.3754670480706	15.2161403549679	27.0997461917441	10.1405201751951	19.9145541682989
TR12551|c0_g1	1286; 1243; 1223; 1212; 1200; 1184; 922; 859; 681; 400	GRP1; GRP2	Glycine-rich RNA-binding protein; Glycine-rich RNA-binding protein GRP1A; Glycine-rich RNA-binding protein GRP2A	DAUCA; SINAL			GO:0000166,GO:0003674,GO:0003676,GO:0003723,GO:0005488,GO:0005575,GO:0005634,GO:0036094,GO:0043226,GO:0043227,GO:0043229,GO:0043231,GO:0044424,GO:0044464,GO:0097159,GO:1901265,GO:1901363	0.836164	10.1271	11.7988	0.000592704	0.0334843	880.887875717855	1413.26995302353	612.880329358367	1430.63962937031	639.670250737555	1299.8858589341	1078.4203837818	1590.30702786585
TR34615|c1_g1	2174; 2049; 1959; 1219							0.528903	5.91641	11.7743	0.000600539	0.0338286	51.1694945527222	68.7344513896389	50.3580476036753	72.5628382496586	51.4979348753293	79.5363201391583	44.4790198242464	64.1162059201102
TR41248|c0_g1	1117	PTR36	Probable peptide/nitrate transporter At3g43790	ARATH		AT3G43790	GO:0003674,GO:0005215,GO:0005575,GO:0006810,GO:0008150,GO:0009605,GO:0009607,GO:0009624,GO:0009987,GO:0016021,GO:0022857,GO:0031224,GO:0043207,GO:0044425,GO:0044699,GO:0044763,GO:0044765,GO:0050896,GO:0051179,GO:0051234,GO:0051704,GO:0051707,GO:0055085,GO:1902578	1.07575	1.30919	11.7473	0.000609314	0.0341838	1.48163996636631	3.21507710256284	1.71675162285257	3.08072141491039	1.59195629017912	3.03385963417408	1.34916792030493	3.63657076116763
TR45908|c0_g1	1359; 1352	BZP53	bZIP transcription factor 53 {ECO:0000303|PubMed:11906833}	ARATH		AT3G62420	GO:0001071,GO:0003674,GO:0003676,GO:0003677,GO:0003700,GO:0005488,GO:0005515,GO:0005575,GO:0005634,GO:0006139,GO:0006351,GO:0006355,GO:0006725,GO:0006807,GO:0006950,GO:0006970,GO:0006971,GO:0007154,GO:0008150,GO:0008152,GO:0009058,GO:0009059,GO:0009267,GO:0009605,GO:0009628,GO:0009889,GO:0009891,GO:0009893,GO:0009987,GO:0009991,GO:0010468,GO:0010556,GO:0010557,GO:0010604,GO:0010628,GO:0016070,GO:…	-0.778818	4.64602	11.7441	0.000610363	0.0341838	20.2138023982832	19.1930360365115	37.6254730675188	14.6926713634188	40.021040690317	20.5400496854218	28.1584401431384	19.0487039870685
TR17298|c1_g1	1551	AKR2	Probable aldo-keto reductase 2	ORYSJ			GO:0003674,GO:0003824,GO:0016491	0.79811	6.26853	11.6949	0.000626726	0.0349994	87.1521794501896	132.792426993732	43.8725414728989	77.9185539401951	46.499932568953	92.1227378106643	47.4820064855703	88.273425976438
TR20600|c0_g1	1282	GSTUO	Glutathione S-transferase U24	ARATH	K00799	AT1G17170	GO:0003674,GO:0003824,GO:0004364,GO:0005488,GO:0005515,GO:0005575,GO:0005737,GO:0005829,GO:0006518,GO:0006575,GO:0006725,GO:0006749,GO:0006790,GO:0006807,GO:0008150,GO:0008152,GO:0009056,GO:0009404,GO:0009407,GO:0009636,GO:0009987,GO:0016740,GO:0016765,GO:0018973,GO:0018974,GO:0019326,GO:0019439,GO:0019748,GO:0033218,GO:0034641,GO:0042221,GO:0042277,GO:0042537,GO:0043167,GO:0043168,GO:0043295,GO:…	1.38504	6.78562	11.6775	0.000632594	0.0352259	57.3606329836099	58.9917935030848	102.00365892449	231.385876116808	62.3824732314377	231.926269601659	22.4135960953884	115.374536648949
TR17213|c1_g1	1537; 1522	FLA7	Fasciclin-like arabinogalactan protein 7	ARATH		AT2G04780	GO:0005575,GO:0005886,GO:0016020,GO:0031224,GO:0031225,GO:0031226,GO:0044425,GO:0044459,GO:0044464,GO:0046658	-1.42991	6.15624	11.6452	0.000643694	0.0357416	39.3163748217917	37.119526547771	226.086651220667	49.9076869215483	105.883604416565	43.662979870208	44.3049336409813	23.5511249294665
TR19736|c0_g1	477	PIP13	Aquaporin PIP1-3	ARATH				-0.668647	4.78242	11.6037	0.000658221	0.0364441	28.2040750740444	21.0441410349568	42.1557898500464	23.7452527518478	35.1711273411667	21.6469984708637	29.159435696913	18.3127313330227
TR24465|c1_g1	1872; 1863	Y5707	Probable receptor-like protein kinase At5g47070	ARATH	K00924	AT5G47070	GO:0000166,GO:0001882,GO:0001883,GO:0003674,GO:0003824,GO:0004672,GO:0004674,GO:0005488,GO:0005524,GO:0005575,GO:0005886,GO:0006464,GO:0006468,GO:0006793,GO:0006796,GO:0008150,GO:0008152,GO:0009987,GO:0016020,GO:0016301,GO:0016310,GO:0016740,GO:0016772,GO:0016773,GO:0017076,GO:0019538,GO:0030554,GO:0032549,GO:0032550,GO:0032553,GO:0032555,GO:0032559,GO:0035639,GO:0036094,GO:0036211,GO:0043167,GO:…	0.558005	5.4033	11.5983	0.000660106	0.0364446	33.8660563740871	47.6415970652493	39.866787686243	55.0738197557827	29.8399248810319	49.238721900582	33.1198963661952	49.2235828029475
TR14293|c0_g1	1280	GSTX6	Probable glutathione S-transferase	SOYBN	K00799		GO:0003674,GO:0003824,GO:0004364,GO:0005488,GO:0005515,GO:0005575,GO:0005737,GO:0006518,GO:0006575,GO:0006749,GO:0006790,GO:0006807,GO:0008150,GO:0008152,GO:0009056,GO:0009404,GO:0009407,GO:0009987,GO:0016740,GO:0016765,GO:0019748,GO:0034641,GO:0043603,GO:0044237,GO:0044248,GO:0044424,GO:0044464,GO:0044699,GO:0044710,GO:0044712,GO:0044763,GO:0071704,GO:0090487,GO:1901564	0.800491	10.0609	11.5668	0.000671404	0.0369633	878.400837202883	1086.35506764021	619.795023394856	1578.65644442824	822.745224108155	1605.77270664454	795.486814430113	1157.07888968723
TR11983|c0_g1	342	OPR11	Putative 12-oxophytodienoate reductase 11	ORYSJ			GO:0000166,GO:0003674,GO:0003824,GO:0003959,GO:0005488,GO:0005575,GO:0005622,GO:0006082,GO:0006629,GO:0006631,GO:0006633,GO:0008150,GO:0008152,GO:0008610,GO:0009058,GO:0009987,GO:0010181,GO:0016053,GO:0016491,GO:0016651,GO:0019752,GO:0031407,GO:0031408,GO:0032553,GO:0032787,GO:0036094,GO:0043167,GO:0043168,GO:0043436,GO:0044237,GO:0044238,GO:0044249,GO:0044255,GO:0044281,GO:0044283,GO:0044464,GO:…	0.958381	3.7452	11.5402	0.000681084	0.0373903	8.1490198150147	13.9320007777723	9.63288410600607	20.7119270510129	12.3284056890616	22.6719510499766	6.04949486846404	13.0310452275173
TR660|c0_g1	1244; 1242	Y1736	REF/SRPP-like protein At1g67360	ARATH		AT1G67360	GO:0005575,GO:0005773,GO:0043226,GO:0043227,GO:0043229,GO:0043231,GO:0044424,GO:0044444,GO:0044464	-0.588815	6.78408	11.5234	0.000687254	0.0376228	171.817320385407	92.5552499222636	128.708684168863	89.5305038887035	114.324674978445	89.6628516207934	114.374622405205	80.0478492547493
TR1467|c0_g1	3569; 3496; 2948; 2729; 2566; 2371; 2005; 2000; 1927; 1165; 1002; 883	CLT1; CLT3; YI31B	Protein CLT1, chloroplastic {ECO:0000303|PubMed:20080670}; Protein CLT3, chloroplastic {ECO:0000303|PubMed:20080670}; Transposon Ty3-I Gag-Pol polyprotein	ARATH; YEAST	K07497	AT5G12170	GO:0000166,GO:0000943,GO:0001882,GO:0001883,GO:0002229,GO:0002239,GO:0003674,GO:0003676,GO:0003677,GO:0003723,GO:0003824,GO:0003887,GO:0003964,GO:0004175,GO:0004190,GO:0004518,GO:0004519,GO:0004521,GO:0004523,GO:0004540,GO:0005488,GO:0005524,GO:0005575,GO:0005634,GO:0005737,GO:0006139,GO:0006259,GO:0006260,GO:0006278,GO:0006310,GO:0006725,GO:0006807,GO:0006810,GO:0006811,GO:0006820,GO:0006857,GO:…	0.762373	4.03399	11.5112	0.000691788	0.0377646	15.7159667860998	17.3419310380662	11.1111980034624	22.2285899014304	10.55133820235	23.7788998354185	11.0109510915209	18.6157788964533
TR20288|c0_g1	1913; 1850; 1839; 1779; 825	Y5738	BTB/POZ domain-containing protein At5g67385	ARATH		AT5G67385	GO:0006464,GO:0008150,GO:0008152,GO:0009987,GO:0016567,GO:0019538,GO:0032446,GO:0036211,GO:0043170,GO:0043412,GO:0044237,GO:0044238,GO:0044260,GO:0044267,GO:0070647,GO:0071704	-1.1431	1.27445	11.4689	0.000707708	0.0385255	2.85744850656359	1.36397210411757	2.86125270475428	1.09010142373752	2.88773466590632	1.55792792025155	4.22158994417994	1.77499287152229
TR26040|c0_g2	2413	BAM9	Inactive beta-amylase 9	ARATH		AT5G18670	GO:0000272,GO:0003674,GO:0003824,GO:0004553,GO:0005575,GO:0005737,GO:0005975,GO:0005976,GO:0008150,GO:0008152,GO:0009056,GO:0009057,GO:0016052,GO:0016160,GO:0016161,GO:0016787,GO:0016798,GO:0043170,GO:0044238,GO:0044424,GO:0044464,GO:0071704,GO:1901575	-0.627833	5.77211	11.4466	0.000716231	0.0388805	79.003159635175	41.1140162812581	80.0197006429613	47.44310978962	52.5715798152175	37.6772568081889	53.487979808218	45.2406719692877
TR26321|c1_g1	523							1.213	1.3384	11.4165	0.000727952	0.0394067	1.37580854019729	2.38695118220574	1.71675162285257	5.26092426238544	1.51791181156614	3.3618444594902	1.26212482867235	2.64084305275268
TR6090|c0_g1	1252	HBL1	Non-symbiotic hemoglobin 1	GOSHI			GO:0003674,GO:0005488,GO:0019825,GO:0020037,GO:0043167,GO:0043169,GO:0046872,GO:0046906,GO:0097159,GO:1901363	1.21238	3.14292	11.3714	0.000745856	0.0402638	7.56694697108508	16.8060848543058	3.86269115141828	10.7588270951486	6.96018098962035	14.2673399012511	2.69833584060986	7.05667897702765
TR49325|c0_g1	710	DHE3	Glutamate dehydrogenase	SOLLC	K00261		GO:0003674,GO:0003824,GO:0004353,GO:0005575,GO:0005759,GO:0006082,GO:0006520,GO:0006807,GO:0008150,GO:0008152,GO:0009987,GO:0016491,GO:0016638,GO:0016639,GO:0019752,GO:0031974,GO:0043233,GO:0043436,GO:0044237,GO:0044238,GO:0044281,GO:0044422,GO:0044424,GO:0044429,GO:0044444,GO:0044446,GO:0044464,GO:0044699,GO:0044710,GO:0044763,GO:0070013,GO:0071704,GO:1901564	0.832261	3.91231	11.3384	0.000759203	0.0408708	13.1760125580432	25.1847706367422	8.86988338473826	19.1952642005955	10.0700490913656	18.8591274556767	10.9674295457046	13.4639703181325
TR42503|c0_g1	882	PRF1	36.4 kDa proline-rich protein	SOLLC				-0.912367	4.28004	11.3307	0.000762347	0.0409267	26.8282665338471	12.5680286736547	25.7035867977093	15.5457942167786	23.8052998740739	19.1871122809928	24.7202380236516	6.36399883204334
TR51320|c0_g1	1351; 1251; 1183; 733; 360	AGL15	Agamous-like MADS-box protein AGL15	ARATH		AT5G13790	GO:0001071,GO:0003006,GO:0003674,GO:0003676,GO:0003677,GO:0003700,GO:0005488,GO:0005515,GO:0005575,GO:0005634,GO:0005737,GO:0006082,GO:0006139,GO:0006351,GO:0006355,GO:0006629,GO:0006720,GO:0006721,GO:0006725,GO:0006807,GO:0008150,GO:0008152,GO:0008300,GO:0009056,GO:0009058,GO:0009059,GO:0009685,GO:0009719,GO:0009725,GO:0009733,GO:0009790,GO:0009793,GO:0009838,GO:0009889,GO:0009890,GO:0009891,GO:…	-1.13729	1.36023	11.3191	0.000767148	0.041071	2.80453279347908	1.65625184071419	4.19650396697294	1.13749713781307	3.70222393064912	1.35293740442898	2.9159435696913	2.03474792589141
TR26040|c0_g1	2413	BAM9	Inactive beta-amylase 9	ARATH		AT5G18670	GO:0000272,GO:0003674,GO:0003824,GO:0004553,GO:0005575,GO:0005737,GO:0005975,GO:0005976,GO:0008150,GO:0008152,GO:0009056,GO:0009057,GO:0016052,GO:0016160,GO:0016161,GO:0016787,GO:0016798,GO:0043170,GO:0044238,GO:0044424,GO:0044464,GO:0071704,GO:1901575	-0.604683	5.4152	11.2953	0.000777026	0.0414855	58.7893572368917	33.0276102354183	61.1831203366623	36.8264698366981	42.8347308776103	29.395639968957	42.7816795374112	35.8894900119995
TR37767|c0_g2	283	PIP15	Aquaporin PIP1-5	MAIZE	K09872		GO:0003674,GO:0005215,GO:0005575,GO:0005886,GO:0016020,GO:0016021,GO:0031224,GO:0044425,GO:0044464	-1.16416	1.16712	11.2711	0.000787224	0.0419148	2.01079709721142	1.3152588146848	2.67050252443733	1.42187142226633	3.99840184510105	1.31193930126447	3.17707284458903	1.25548276278406
TR32178|c2_g1	2561; 1268	USPAL	Universal stress protein A-like protein	ARATH		AT3G01520	GO:0000166,GO:0001882,GO:0001883,GO:0003674,GO:0005488,GO:0005575,GO:0005886,GO:0006950,GO:0008150,GO:0016020,GO:0016208,GO:0017076,GO:0030554,GO:0032549,GO:0032550,GO:0032553,GO:0032555,GO:0032559,GO:0036094,GO:0043167,GO:0043168,GO:0043169,GO:0044464,GO:0050896,GO:0097159,GO:0097367,GO:1901265,GO:1901363	1.21318	6.95274	11.2565	0.000793426	0.0421296	59.7947557854975	247.219943871309	93.4675883553064	245.320216055018	32.7276595469382	83.8821190745969	112.459674389288	115.547706685195
TR21760|c0_g1	2284	NIR	Ferredoxin--nitrite reductase, chloroplastic	BETPN			GO:0003674,GO:0003824,GO:0005488,GO:0005575,GO:0006082,GO:0006807,GO:0008150,GO:0008152,GO:0009507,GO:0009536,GO:0009987,GO:0016491,GO:0016661,GO:0016664,GO:0020037,GO:0042126,GO:0042128,GO:0043167,GO:0043169,GO:0043226,GO:0043227,GO:0043229,GO:0043231,GO:0043436,GO:0044237,GO:0044281,GO:0044424,GO:0044444,GO:0044464,GO:0044699,GO:0044710,GO:0044763,GO:0046872,GO:0046906,GO:0048307,GO:0051536,GO:…	1.21042	1.73823	11.2487	0.000796792	0.0421931	2.48703851497202	6.77114723115507	2.24131461872419	2.5593685600794	1.74004524740509	3.85382169746437	1.39268946612122	4.97863854207473
TR6417|c0_g1	295							1.05015	2.32257	11.24	0.000800538	0.0422103	4.02159419442284	6.2353010473946	2.71819006951656	6.68279568465177	3.96137960579456	7.99463011708035	2.08903419918183	5.584733668936
TR44436|c0_g1	1085; 1076	NHL3; YLS9	NDR1/HIN1-Like protein 3 {ECO:0000303|Ref.1}; Protein YLS9	ARATH		AT2G35980	GO:0002252,GO:0002376,GO:0003674,GO:0004871,GO:0005575,GO:0005911,GO:0006950,GO:0006952,GO:0007165,GO:0007568,GO:0008150,GO:0009506,GO:0009507,GO:0009536,GO:0009605,GO:0009607,GO:0009615,GO:0010150,GO:0010260,GO:0030054,GO:0031224,GO:0031225,GO:0031226,GO:0032502,GO:0043207,GO:0043226,GO:0043227,GO:0043229,GO:0043231,GO:0044424,GO:0044425,GO:0044444,GO:0044459,GO:0044464,GO:0044699,GO:0044767,GO:…	0.982671	4.0234	11.2378	0.000801461	0.0422103	11.5356254524234	25.866756688801	9.06063356505522	17.1572484953471	16.9932078416795	18.5721407335251	5.8318871393826	24.3303900925739
TR20082|c1_g2	1023; 1022; 1021; 1020; 829; 828; 607	H32	Histone H3.2	WHEAT			GO:0000786,GO:0003674,GO:0003676,GO:0003677,GO:0005488,GO:0005575,GO:0005634,GO:0032991,GO:0032993,GO:0043226,GO:0043227,GO:0043229,GO:0043231,GO:0043234,GO:0044422,GO:0044424,GO:0044427,GO:0044446,GO:0044464,GO:0044815,GO:0097159,GO:1901363,GO:1990104	-0.793476	6.26157	11.106	0.000860497	0.045197	57.678127262117	65.1296679716139	108.8706654159	42.6087469539145	122.284456429341	43.0480083227403	99.8384261025648	73.5106803864599
TR13035|c0_g3	1572							-0.877101	6.88827	11.0852	0.000870214	0.0455842	118.689944448558	90.7041449238183	234.431971609534	86.1654081893399	180.927683490823	91.6307605726901	79.0786487481954	65.3283961738327
TR51849|c0_g1	1854	PCS1L	Aspartic proteinase PCS1	ARATH		AT5G02190	GO:0003674,GO:0003824,GO:0004175,GO:0004190,GO:0005575,GO:0005783,GO:0008150,GO:0008219,GO:0008233,GO:0009987,GO:0012501,GO:0016265,GO:0016787,GO:0043226,GO:0043227,GO:0043229,GO:0043231,GO:0044424,GO:0044444,GO:0044464,GO:0044699,GO:0044763,GO:0070001,GO:0070011	0.872154	5.67542	11.0691	0.0008778	0.0455997	21.2192009468889	39.3116245722456	43.8725414728989	81.9471896366164	30.8025031030007	62.3171168100622	48.2653943102635	80.3508968181799
TR16114|c0_g1	1146	CER2	Protein ECERIFERUM 1	ARATH		AT4G24510	GO:0000038,GO:0003674,GO:0003824,GO:0005575,GO:0005634,GO:0005783,GO:0006082,GO:0006629,GO:0006631,GO:0006633,GO:0007275,GO:0008150,GO:0008152,GO:0008610,GO:0009058,GO:0009555,GO:0009987,GO:0010025,GO:0010166,GO:0016043,GO:0016053,GO:0016740,GO:0016746,GO:0016747,GO:0019752,GO:0032501,GO:0032502,GO:0032787,GO:0042761,GO:0043226,GO:0043227,GO:0043229,GO:0043231,GO:0043436,GO:0044237,GO:0044238,GO:…	-1.52421	0.751351	11.0683	0.00087814	0.0455997	2.43412280188751	0.974265788655406	3.57656588094285	0.710935711133167	2.73964570868035	0.819962063290292	0.739866278876897	0.779265163107348
TR14328|c0_g1	1551	PER5	Peroxidase 5 {ECO:0000250|UniProtKB:P22195}	VITVI			GO:0003674,GO:0003824,GO:0004601,GO:0005488,GO:0005575,GO:0005576,GO:0006950,GO:0006979,GO:0008150,GO:0008152,GO:0009056,GO:0009987,GO:0016209,GO:0016491,GO:0016684,GO:0020037,GO:0042743,GO:0042744,GO:0043167,GO:0043169,GO:0044237,GO:0044248,GO:0044699,GO:0044710,GO:0044712,GO:0044763,GO:0046872,GO:0046906,GO:0050896,GO:0055114,GO:0072593,GO:0097159,GO:1901363	0.637529	6.87442	11.064	0.000880189	0.0455997	101.016096278332	161.971687363961	94.7074645273666	136.594447965719	110.807562244328	136.482685434669	60.4514271388241	135.895185944109
TR11697|c0_g1	1213	TRNHF	Tropinone reductase homolog At5g06060 {ECO:0000305}	ARATH	K08081	AT5G06060	GO:0003674,GO:0003824,GO:0005575,GO:0005829,GO:0016491,GO:0044424,GO:0044444,GO:0044464	0.542607	5.77218	11.0622	0.000881037	0.0455997	53.8152802069477	60.9890383698284	39.5806624157675	66.1644168494601	41.1687301088182	71.787678641065	43.1733734497578	59.8302475230197
TR16482|c0_g1	1312; 718	XTHB	Probable xyloglucan endotransglucosylase/hydrolase protein B	PHAAN			GO:0003674,GO:0003824,GO:0004553,GO:0005575,GO:0005576,GO:0005618,GO:0005975,GO:0005976,GO:0006073,GO:0008150,GO:0008152,GO:0009987,GO:0010383,GO:0010410,GO:0010411,GO:0016043,GO:0016740,GO:0016757,GO:0016758,GO:0016762,GO:0016787,GO:0016798,GO:0030312,GO:0042546,GO:0043170,GO:0044036,GO:0044042,GO:0044085,GO:0044237,GO:0044238,GO:0044260,GO:0044262,GO:0044264,GO:0044464,GO:0045229,GO:0048046,GO:…	-0.719295	8.02305	11.0597	0.000882242	0.0455997	329.982386795011	260.128965570993	397.38031314529	151.666285041742	273.150081603292	221.512751397872	293.726912714128	152.779264478102
TR40678|c0_g1	1198	E134	Endo-1,3;1,4-beta-D-glucanase	MAIZE			GO:0003674,GO:0003824,GO:0005575,GO:0005576,GO:0016787	-0.639652	5.57766	11.0001	0.000911059	0.0469642	47.6770574891444	32.0533444467629	65.7134371191899	29.859299867593	63.233984735487	36.5293099195825	55.6205355532162	50.6089430929161
TR20921|c0_g1	560	SDIR1	E3 ubiquitin-protein ligase SDIR1	ARATH	K16283	AT3G55530	GO:0000209,GO:0001101,GO:0003674,GO:0003824,GO:0004842,GO:0005488,GO:0005575,GO:0005783,GO:0006464,GO:0006508,GO:0006511,GO:0006950,GO:0006970,GO:0008150,GO:0008152,GO:0008270,GO:0009056,GO:0009057,GO:0009414,GO:0009415,GO:0009628,GO:0009651,GO:0009719,GO:0009725,GO:0009737,GO:0009787,GO:0009789,GO:0009966,GO:0009967,GO:0009987,GO:0010033,GO:0010035,GO:0010498,GO:0010646,GO:0010647,GO:0016020,GO:…	-1.11692	1.14644	10.9805	0.000920739	0.0473282	3.01619564581713	1.3152588146848	2.67050252443733	1.56405856449297	3.66520169134263	1.3939355075935	2.26312038244698	1.08231272653798
TR47981|c1_g1	1668; 1653; 1638						GO:0000166,GO:0003674,GO:0003824,GO:0005488,GO:0006629,GO:0006720,GO:0006721,GO:0008150,GO:0008152,GO:0008299,GO:0008610,GO:0009058,GO:0009987,GO:0016108,GO:0016109,GO:0016114,GO:0016116,GO:0016117,GO:0016491,GO:0016705,GO:0036094,GO:0042440,GO:0043167,GO:0043168,GO:0044237,GO:0044238,GO:0044249,GO:0044255,GO:0044699,GO:0044710,GO:0044711,GO:0044763,GO:0046148,GO:0048037,GO:0050660,GO:0050662,GO:…	1.4126	6.48947	10.9711	0.000925441	0.0473282	17.8325953094802	37.1682398372037	70.529879172193	124.745519446833	64.3816741539882	231.967267704824	43.2604165413903	128.015949294913
TR12764|c0_g1	1356; 1356	AKRC9	Aldo-keto reductase family 4 member C9	ARATH		AT2G37770	GO:0000166,GO:0001101,GO:0003674,GO:0003824,GO:0004033,GO:0005488,GO:0005575,GO:0006950,GO:0006970,GO:0008106,GO:0008150,GO:0008152,GO:0009266,GO:0009409,GO:0009414,GO:0009415,GO:0009507,GO:0009536,GO:0009628,GO:0009636,GO:0009651,GO:0010035,GO:0016229,GO:0016491,GO:0016614,GO:0016616,GO:0036094,GO:0042221,GO:0043167,GO:0043168,GO:0043226,GO:0043227,GO:0043229,GO:0043231,GO:0044424,GO:0044444,GO:…	0.557667	5.92187	10.9697	0.000926128	0.0473282	43.6025475816371	73.0699341491554	51.5979237757355	79.7195910750658	45.1671319539193	56.7823728828527	55.5334924615836	78.8356590010267
TR17791|c0_g1	1472; 1390; 845	SDIR1	E3 ubiquitin-protein ligase SDIR1	ARATH	K16283	AT3G55530	GO:0000151,GO:0000152,GO:0000209,GO:0001101,GO:0003674,GO:0003824,GO:0004842,GO:0005488,GO:0005515,GO:0005575,GO:0005680,GO:0005783,GO:0006464,GO:0006508,GO:0006511,GO:0006950,GO:0006970,GO:0008150,GO:0008152,GO:0008270,GO:0009056,GO:0009057,GO:0009414,GO:0009415,GO:0009628,GO:0009651,GO:0009719,GO:0009725,GO:0009737,GO:0009787,GO:0009789,GO:0009966,GO:0009967,GO:0009987,GO:0010033,GO:0010035,GO:…	-0.794943	3.8166	10.9663	0.000927861	0.0473282	16.562618195452	10.814350254075	21.650145465974	8.95778996027791	19.6958313110533	9.18357510885127	13.143506836519	11.9920250100409
TR21522|c0_g1	1420; 1344; 1301; 1225; 1179; 1060; 1030; 849	IF2	Translation initiation factor IF-2 {ECO:0000255|HAMAP-Rule:MF_00100}	PORG3; PORGI	K02519		GO:0000166,GO:0001882,GO:0001883,GO:0003674,GO:0003676,GO:0003723,GO:0003743,GO:0003824,GO:0003924,GO:0005488,GO:0005525,GO:0005575,GO:0005737,GO:0008135,GO:0016462,GO:0016787,GO:0016817,GO:0016818,GO:0017076,GO:0017111,GO:0019001,GO:0032549,GO:0032550,GO:0032553,GO:0032555,GO:0032561,GO:0035639,GO:0036094,GO:0043167,GO:0043168,GO:0044424,GO:0044464,GO:0097159,GO:0097367,GO:1901265,GO:1901363	-0.581961	5.54877	10.9571	0.00093244	0.0474373	59.1597672284833	40.8217365446615	60.0386192547606	33.9353312780898	46.3888658510335	30.2156020322473	58.5364791229075	44.7211618605495
TR19125|c0_g1	2287; 2231	CAO	Chlorophyllide a oxygenase, chloroplastic	ARATH	K13600	AT1G44446	GO:0003674,GO:0003824,GO:0004497,GO:0005488,GO:0005506,GO:0005575,GO:0006725,GO:0006778,GO:0006779,GO:0006807,GO:0008150,GO:0008152,GO:0009058,GO:0009507,GO:0009528,GO:0009535,GO:0009536,GO:0009706,GO:0009987,GO:0010277,GO:0015994,GO:0015995,GO:0016020,GO:0016491,GO:0016701,GO:0016703,GO:0016705,GO:0018130,GO:0019438,GO:0019866,GO:0031090,GO:0031969,GO:0033013,GO:0033014,GO:0034357,GO:0034641,GO:…	-1.01737	2.26329	10.9202	0.000951219	0.0482663	7.09070555332448	3.75092328632331	6.1516933152217	3.74426141196801	5.10906902429579	2.04990515822573	6.9199257847898	2.94389061618332
TR668|c0_g1	935; 903; 903	P21; TLP	Protein P21; Thaumatin-like protein	ACTDE; SOYBN			GO:0001906,GO:0005575,GO:0005576,GO:0006950,GO:0006952,GO:0008150,GO:0009605,GO:0009607,GO:0009620,GO:0031640,GO:0035821,GO:0043207,GO:0044364,GO:0050832,GO:0050896,GO:0051704,GO:0051707,GO:0065007,GO:0065008,GO:0098542	1.00168	5.13873	10.9112	0.000955848	0.0483541	14.393073958987	55.776716400522	22.7469590027965	53.1305954786854	41.9461971342546	31.4455451271827	14.4491532110076	47.1888348770561
TR6228|c0_g1	2107; 1965; 1890; 1317; 1165	OCT7	Organic cation/carnitine transporter 7	ARATH		AT3G13050	GO:0000166,GO:0001882,GO:0001883,GO:0003674,GO:0005215,GO:0005488,GO:0005524,GO:0005575,GO:0005886,GO:0006810,GO:0006811,GO:0006812,GO:0006820,GO:0008150,GO:0009987,GO:0015695,GO:0015697,GO:0015711,GO:0015718,GO:0015849,GO:0016020,GO:0016021,GO:0017076,GO:0022857,GO:0022891,GO:0022892,GO:0030554,GO:0031224,GO:0032549,GO:0032550,GO:0032553,GO:0032555,GO:0032559,GO:0035639,GO:0036094,GO:0043167,GO:…	0.564577	5.52187	10.9072	0.000957926	0.0483541	32.2785849815517	52.2206462719298	37.5777855224395	59.6712040211105	33.0238374613902	48.4187598372917	45.0883214656744	58.5747647602357
TR16157|c1_g1	394	H2B3	Probable histone H2B.3	MEDTR	K11252		GO:0000786,GO:0003674,GO:0003676,GO:0003677,GO:0005488,GO:0005575,GO:0005634,GO:0032991,GO:0032993,GO:0043226,GO:0043227,GO:0043229,GO:0043231,GO:0043234,GO:0044422,GO:0044424,GO:0044427,GO:0044446,GO:0044464,GO:0044815,GO:0097159,GO:1901363,GO:1990104	-0.900132	3.09939	10.8913	0.000966163	0.0485864	7.40819983183154	5.30974854817196	11.5403859091756	5.45050711868761	13.0688504751914	5.6167401335385	12.0989897369281	7.27314152233525
TR12484|c0_g1	1496; 1400; 1186; 1149; 1113						GO:0000151,GO:0000152,GO:0003674,GO:0003824,GO:0004842,GO:0005488,GO:0005515,GO:0005575,GO:0005680,GO:0008270,GO:0016740,GO:0019787,GO:0031461,GO:0032991,GO:0043167,GO:0043169,GO:0043234,GO:0044422,GO:0044424,GO:0044428,GO:0044446,GO:0044464,GO:0046872,GO:0046914,GO:1902494,GO:1990234	-0.834234	3.40521	10.8887	0.000967527	0.0485864	11.3239626000854	6.08916117909629	16.1660777818617	7.29893996763385	11.9581832959967	7.09267184746102	14.4056316651914	9.69752202978033
TR25647|c1_g2	1760; 1726; 1726; 1654; 1654	SCP40	Serine carboxypeptidase-like 40	ARATH	K16297	AT3G63470	GO:0003674,GO:0003824,GO:0004180,GO:0004185,GO:0005575,GO:0005576,GO:0006508,GO:0008150,GO:0008152,GO:0008233,GO:0008236,GO:0008238,GO:0016787,GO:0017171,GO:0019538,GO:0043170,GO:0044238,GO:0051603,GO:0070008,GO:0070011,GO:0071704	-1.45562	2.99496	10.8832	0.000970412	0.0486057	6.77321127481741	2.77665749766791	19.647268572646	4.02863569642128	14.4016510902251	7.74864149809326	5.35315013540343	2.25121047119901
TR46798|c2_g2	570; 497; 288	EDR1	Serine/threonine-protein kinase EDR1	ARATH		AT1G08720	GO:0000139,GO:0000160,GO:0000165,GO:0000166,GO:0000186,GO:0001101,GO:0001882,GO:0001883,GO:0001932,GO:0001934,GO:0002229,GO:0002239,GO:0002831,GO:0003674,GO:0003824,GO:0004672,GO:0004674,GO:0004702,GO:0004709,GO:0004712,GO:0004871,GO:0005057,GO:0005488,GO:0005524,GO:0005575,GO:0005634,GO:0005768,GO:0005769,GO:0005783,GO:0005802,GO:0005829,GO:0006464,GO:0006468,GO:0006793,GO:0006796,GO:0006950,GO:…	-1.00707	1.80648	10.8439	0.00099122	0.0495202	3.49243706357773	2.24081131390743	5.67481786442932	2.03801570524841	5.14609126360228	2.2548956740483	3.87341757764964	2.51096552556812
TR17298|c1_g2	1510	AKR2	Probable aldo-keto reductase 2	ORYSJ			GO:0003674,GO:0003824,GO:0016491	0.818283	5.47829	10.8284	0.00099955	0.0497	51.1165788396376	78.4283959867602	23.3192095437474	42.9405169524433	26.8041012578996	51.9855948126045	27.6361815933429	53.769296254407
TR34194|c0_g1	2054; 1965; 1962; 1351	P2C38; P2C42	Probable protein phosphatase 2C 38; Probable protein phosphatase 2C 42	ARATH	K01102	AT3G12620,AT3G17090	GO:0003674,GO:0003824,GO:0004721,GO:0004722,GO:0005488,GO:0016787,GO:0016788,GO:0016791,GO:0042578,GO:0043167,GO:0043169,GO:0046872	-1.74129	3.25491	10.8277	0.000999933	0.0497	5.39740273462012	2.43566447163851	29.2801526786521	5.49790283276316	18.0668527815677	7.5846490854352	5.44019322703601	1.86157788964533
TR24829|c0_g1	2340							0.965386	4.15282	10.8217	0.00100315	0.0497306	6.98487412715545	14.5652735403983	12.9710122615527	30.5702355787262	15.4752960301133	31.0355640955375	12.4471621034584	17.4468811517923
TR31198|c0_g3	494	GL113	Germin-like protein subfamily 1 member 13	ARATH		AT5G39100	GO:0003674,GO:0005488,GO:0005575,GO:0005576,GO:0030145,GO:0043167,GO:0043169,GO:0045735,GO:0046872,GO:0046914,GO:0048046	0.742586	5.13374	10.8162	0.00100617	0.0497306	34.0248035133406	42.8676947008379	22.3177710970834	35.5941812707339	18.3630306960196	58.1763083904462	30.1604312506876	38.6602105919368
TR670|c0_g1	1169; 1156							0.643235	4.93727	10.8124	0.00100823	0.0497306	19.4729824151001	32.0046311573301	27.0865256050072	42.5139555257634	28.5441465053047	40.4651278233759	20.237518804574	34.0279121223542
TR26534|c1_g1	584	ALKR6	Probable aldo-keto reductase 6	ARATH		AT1G60750	GO:0003674,GO:0003824,GO:0016491	0.971468	5.71542	10.8009	0.00101451	0.0499046	61.7526371696244	54.0230379809423	26.3235248837394	84.5065581966958	29.1735245735151	95.3205898574964	24.5461518403865	44.0284817155652
TR28129|c0_g2	387							1.4801	2.5912	10.7966	0.00101689	0.0499046	3.43952135049322	10.5220705174784	0.524562995871618	5.64008997498979	3.70222393064912	9.22457321201578	4.83089158560798	9.56764450259578
TR5671|c0_g1	2667; 2641	PALY	Phenylalanine ammonia-lyase	POPTR			GO:0003674,GO:0003824,GO:0005575,GO:0005737,GO:0006082,GO:0006520,GO:0006558,GO:0006559,GO:0006725,GO:0006807,GO:0008150,GO:0008152,GO:0009056,GO:0009058,GO:0009063,GO:0009072,GO:0009074,GO:0009698,GO:0009699,GO:0009800,GO:0009803,GO:0009987,GO:0016053,GO:0016054,GO:0016829,GO:0016840,GO:0016841,GO:0019438,GO:0019439,GO:0019748,GO:0019752,GO:0032787,GO:0042537,GO:0043436,GO:0044237,GO:0044238,GO:…	0.849823	8.20268	10.7671	0.00103322	0.0505783	251.667131429934	518.163259696378	213.974014770541	268.164950239431	254.268739556982	422.854436038803	120.902854277648	306.207916592126
TR54473|c0_g1	816	FA32A	Protein FAM32A-like	DANRE	K13120		GO:0005575,GO:0005634,GO:0006915,GO:0007049,GO:0008150,GO:0008219,GO:0009987,GO:0012501,GO:0016265,GO:0043226,GO:0043227,GO:0043229,GO:0043231,GO:0044424,GO:0044464,GO:0044699,GO:0044763	-1.07667	2.06116	10.7414	0.00104766	0.0511562	4.8153298906905	2.24081131390743	6.39013104061789	2.27499427562613	7.44147010060474	3.3618444594902	3.48172366530305	2.59755054369116
TR1121|c3_g1	525							1.08411	2.1261	10.7206	0.00105949	0.0516045	2.48703851497202	7.84283959867602	1.85981425809028	6.01925568759415	3.14689034105175	5.69873633986753	3.43820211948676	3.72315577929066
TR53949|c1_g1	994	SCP20	Serine carboxypeptidase-like 20	ARATH	K16296	AT4G12910	GO:0003674,GO:0003824,GO:0004180,GO:0004185,GO:0005575,GO:0005576,GO:0005773,GO:0005777,GO:0006508,GO:0008150,GO:0008152,GO:0008233,GO:0008236,GO:0008238,GO:0016740,GO:0016746,GO:0016747,GO:0016787,GO:0017171,GO:0019538,GO:0019748,GO:0042579,GO:0043170,GO:0043226,GO:0043227,GO:0043229,GO:0043231,GO:0044238,GO:0044424,GO:0044444,GO:0044464,GO:0044699,GO:0044710,GO:0070008,GO:0070011,GO:0071704	0.79055	3.38254	10.6926	0.00107565	0.0522604	6.98487412715545	13.4935811728774	7.58231966759884	10.8536185232997	8.99640415147737	12.8324062904931	6.70231805570836	15.2389631896548
TR43166|c0_g1	377							1.1106	1.61636	10.6831	0.0010812	0.0523991	2.43412280188751	3.31250368142838	1.66906407777333	4.02863569642128	2.29537883700246	5.49374582404496	1.13156019122349	3.42010821586003
TR30100|c0_g1	1261	SYP71	Syntaxin-71	ARATH	K08506	AT3G09740	GO:0000149,GO:0003674,GO:0005215,GO:0005484,GO:0005488,GO:0005515,GO:0005575,GO:0005783,GO:0005886,GO:0005911,GO:0006605,GO:0006612,GO:0006810,GO:0006886,GO:0006906,GO:0006996,GO:0008104,GO:0008150,GO:0008565,GO:0009506,GO:0009987,GO:0015031,GO:0016020,GO:0016021,GO:0016043,GO:0016050,GO:0022406,GO:0022892,GO:0030054,GO:0031201,GO:0031224,GO:0032991,GO:0033036,GO:0034613,GO:0043226,GO:0043227,GO:…	-0.606348	5.02309	10.6608	0.00109431	0.0529025	40.4805205096509	28.3511344498723	43.9202290179782	19.9061999117287	39.6878405365586	27.5097272233893	32.5105947247672	27.0578181634496
TR45237|c0_g1	761							1.15829	2.1019	10.6209	0.00111818	0.0539225	2.75161708039457	8.5248256507348	1.81212671301104	3.93384426827019	3.88733512718158	6.06771926834816	1.91494801591668	4.71888348770561
TR33820|c1_g2	899	GGPPS	Geranylgeranyl pyrophosphate synthase, chloroplastic	HEVBR			GO:0003674,GO:0003824,GO:0004161,GO:0004311,GO:0004337,GO:0004659,GO:0005488,GO:0005575,GO:0006629,GO:0006644,GO:0006720,GO:0006721,GO:0006793,GO:0006796,GO:0008150,GO:0008152,GO:0008299,GO:0008610,GO:0008654,GO:0009058,GO:0009507,GO:0009536,GO:0009987,GO:0016108,GO:0016109,GO:0016114,GO:0016116,GO:0016117,GO:0016740,GO:0016765,GO:0019637,GO:0033383,GO:0033384,GO:0033385,GO:0033386,GO:0042440,GO:…	0.963714	3.19833	10.6113	0.00112398	0.0540677	6.77321127481741	10.814350254075	5.34100504887465	8.10466710691811	4.66480215261789	11.8484518145447	7.87739979274814	17.2737111155462
TR2779|c2_g1	498							0.673148	4.71469	10.5802	0.00114308	0.0548507	19.3142352758465	30.2022394483176	18.2166422202689	35.0728284159029	26.2117454289958	38.2922283556566	16.8863597767198	25.1096552556812
TR5668|c0_g1	2176; 1925	RLF33	Protein RALF-like 33	ARATH		AT4G15800	GO:0003674,GO:0004871,GO:0005102,GO:0005179,GO:0005488,GO:0005515,GO:0005575,GO:0005576,GO:0005618,GO:0005622,GO:0005911,GO:0007154,GO:0007165,GO:0007267,GO:0008150,GO:0009505,GO:0009506,GO:0009987,GO:0019722,GO:0019932,GO:0023052,GO:0030054,GO:0030312,GO:0035556,GO:0044464,GO:0044699,GO:0044700,GO:0044763,GO:0048046,GO:0050789,GO:0050794,GO:0060089,GO:0065007	0.506159	5.8737	10.5708	0.00114891	0.0549947	45.9308389573556	61.5248845535889	42.3465400303633	71.7571111103743	51.2758014394904	70.1477545144845	53.9231952663809	71.4326399515069
TR41080|c0_g1	1649; 1642	UVB31	UV-B-induced protein At3g17800, chloroplastic {ECO:0000305}	ARATH			GO:0000302,GO:0001101,GO:0005575,GO:0006950,GO:0006979,GO:0008150,GO:0009314,GO:0009411,GO:0009416,GO:0009507,GO:0009536,GO:0009611,GO:0009628,GO:0010035,GO:0010193,GO:0010224,GO:0042221,GO:0043226,GO:0043227,GO:0043229,GO:0043231,GO:0044424,GO:0044444,GO:0044464,GO:0050896,GO:1901700	0.680573	5.8504	10.5631	0.00115367	0.0550869	55.5614987387366	99.1802572851203	36.3379093503793	54.2206969024229	47.5735775088412	62.3171168100622	37.6026155852729	68.0991167537699
TR44558|c0_g1	1599; 1580	CHIT1	Chitotriosidase-1	MOUSE	K01183		GO:0000272,GO:0000323,GO:0003674,GO:0003824,GO:0004553,GO:0004568,GO:0005488,GO:0005575,GO:0005576,GO:0005615,GO:0005764,GO:0005773,GO:0005975,GO:0005976,GO:0006022,GO:0006026,GO:0006030,GO:0006032,GO:0006040,GO:0006807,GO:0008061,GO:0008150,GO:0008152,GO:0008843,GO:0009056,GO:0009057,GO:0016052,GO:0016787,GO:0016798,GO:0043170,GO:0043226,GO:0043227,GO:0043229,GO:0043231,GO:0044238,GO:0044421,GO:…	-1.07817	5.86216	10.5585	0.00115658	0.0550906	115.620833089657	70.5855563880842	59.0848683531759	31.4707541461615	67.0842976233621	30.7075792702214	73.5949339753431	16.6243234796234
TR53934|c0_g1	2769; 2700; 2055; 2005; 1570; 1098; 1018	Y2028	von Willebrand factor A domain-containing protein DDB_G0292028	DICDI				0.570971	6.26196	10.4738	0.00121081	0.0575328	48.6295403246656	93.8705087369484	66.1903125699823	83.0846867744295	78.1909694153095	93.3936790087642	53.6185444456669	96.195955134696
TR53307|c1_g1	2624; 2608; 2605; 2597; 2581; 2578; 2463; 2439; 2436; 2412; 2401; 2398; 2374; 2371	FPP	Filament-like plant protein	SOLLC				-0.723614	4.92443	10.4656	0.00121619	0.0576476	26.0874465506639	18.4136234055872	49.6427344274867	24.2192098926032	44.5377538857089	26.3207822316184	30.5521251630342	22.3822271848055
TR13461|c0_g2	1940; 1939	ASOL	L-ascorbate oxidase homolog	BRANA			GO:0003674,GO:0003824,GO:0005488,GO:0005507,GO:0005575,GO:0005576,GO:0008150,GO:0008152,GO:0016491,GO:0043167,GO:0043169,GO:0044699,GO:0044710,GO:0046872,GO:0046914,GO:0055114	-0.94912	3.43691	10.4517	0.00122537	0.0579412	11.6414568785924	4.0919163123527	11.1588855485417	9.00518567435345	17.2523635168249	9.47056183100287	16.4946658643732	6.7103389045355
TR18493|c0_g1	466	GSTU7	Glutathione S-transferase U7	ARATH	K00799	AT2G29420	GO:0001101,GO:0003674,GO:0003824,GO:0004364,GO:0005575,GO:0005737,GO:0005829,GO:0006518,GO:0006575,GO:0006749,GO:0006790,GO:0006807,GO:0008150,GO:0008152,GO:0009056,GO:0009404,GO:0009407,GO:0009636,GO:0009751,GO:0009987,GO:0010033,GO:0014070,GO:0016740,GO:0016765,GO:0019748,GO:0034641,GO:0042221,GO:0043603,GO:0044237,GO:0044248,GO:0044424,GO:0044444,GO:0044464,GO:0044699,GO:0044710,GO:0044712,GO:…	0.767768	4.0188	10.43	0.00123984	0.0584427	13.2818439842123	15.7343924867848	8.96525847489674	22.1811941873548	13.4390728682563	25.9927974063023	12.0119466452955	17.3170036246077
TR18073|c0_g1	1855; 1750	DNAJ	Chaperone protein DnaJ {ECO:0000255|HAMAP-Rule:MF_01152}	BIFLO	K03686		GO:0000166,GO:0001882,GO:0001883,GO:0003674,GO:0005488,GO:0005524,GO:0005575,GO:0005737,GO:0006139,GO:0006259,GO:0006260,GO:0006457,GO:0006725,GO:0006807,GO:0006950,GO:0008150,GO:0008152,GO:0008270,GO:0009058,GO:0009059,GO:0009266,GO:0009408,GO:0009628,GO:0009987,GO:0017076,GO:0019538,GO:0030554,GO:0032549,GO:0032550,GO:0032553,GO:0032555,GO:0032559,GO:0034641,GO:0034645,GO:0035639,GO:0036094,GO:…	1.07707	3.31698	10.4268	0.00124199	0.0584427	4.60366703835246	13.3474413045791	3.7673160612598	16.019751357534	6.07164724626456	8.85559028353515	10.9239079998883	15.4121332259009
TR52804|c0_g1	1123; 1011; 905	MSRB1	Peptide methionine sulfoxide reductase B1, chloroplastic	ARATH; ORYSJ	K07305	AT1G53670	GO:0003674,GO:0003824,GO:0005488,GO:0005575,GO:0006950,GO:0006979,GO:0008150,GO:0008152,GO:0009507,GO:0009532,GO:0009536,GO:0009570,GO:0009987,GO:0016491,GO:0016667,GO:0016671,GO:0019538,GO:0030091,GO:0033743,GO:0043167,GO:0043169,GO:0043170,GO:0043226,GO:0043227,GO:0043229,GO:0043231,GO:0044237,GO:0044238,GO:0044260,GO:0044267,GO:0044422,GO:0044424,GO:0044434,GO:0044435,GO:0044444,GO:0044446,GO:…	-0.711959	4.207	10.3972	0.00126207	0.059189	30.1619564581713	13.1038748574152	21.9362707364495	16.0671470716096	16.88214112376	14.3083380044156	22.4135960953884	12.25178006441
TR34335|c0_g1	822	GL33; GLP1	Germin-like protein subfamily 3 member 3; Germin-like protein {ECO:0000303|PubMed:23284650}	ARATH; MORAL		AT5G20630	GO:0003674,GO:0003824,GO:0005488,GO:0005575,GO:0005576,GO:0005618,GO:0005634,GO:0006082,GO:0006950,GO:0008150,GO:0008152,GO:0009266,GO:0009409,GO:0009505,GO:0009628,GO:0009719,GO:0009725,GO:0009735,GO:0009987,GO:0010033,GO:0016829,GO:0016830,GO:0016831,GO:0019752,GO:0030145,GO:0030312,GO:0031012,GO:0033609,GO:0042221,GO:0043167,GO:0043169,GO:0043226,GO:0043227,GO:0043229,GO:0043231,GO:0043436,GO:…	-1.25596	1.62439	10.3945	0.00126394	0.059189	4.92116131685952	0.681986052058784	2.28900216380342	2.1328071333995	4.70182439192439	1.88591274556767	4.96145622305684	2.33779548932204
TR25320|c0_g1	1429; 480	PIN8	Putative auxin efflux carrier component 8	ARATH	K13947	AT5G16530	GO:0003674,GO:0005215,GO:0005575,GO:0005783,GO:0005886,GO:0006810,GO:0007165,GO:0007275,GO:0008150,GO:0009555,GO:0009734,GO:0009755,GO:0009914,GO:0009926,GO:0009966,GO:0009987,GO:0010252,GO:0010315,GO:0010329,GO:0010646,GO:0010817,GO:0010928,GO:0015562,GO:0016020,GO:0016021,GO:0022857,GO:0022891,GO:0022892,GO:0023051,GO:0031224,GO:0032501,GO:0032502,GO:0042592,GO:0043226,GO:0043227,GO:0043229,GO:…	-1.57985	1.82254	10.376	0.00127661	0.0594733	2.53995422805653	2.72794420823514	7.82075739299503	0.568748568906534	7.40444786129825	2.50088429303539	2.82890047805872	1.08231272653798
TR49083|c0_g1	1716; 1689	DJ1E	DJ-1 protein homolog E	ARATH			GO:0003674,GO:0003824,GO:0006081,GO:0006082,GO:0006089,GO:0008150,GO:0008152,GO:0009056,GO:0009058,GO:0009438,GO:0009987,GO:0016053,GO:0016829,GO:0016835,GO:0016836,GO:0019172,GO:0019243,GO:0019249,GO:0019752,GO:0032787,GO:0042180,GO:0042182,GO:0043436,GO:0044237,GO:0044248,GO:0044249,GO:0044281,GO:0044282,GO:0044283,GO:0044699,GO:0044710,GO:0044711,GO:0044712,GO:0044763,GO:0046185,GO:0046394,GO:…	-0.641816	6.66102	10.3737	0.00127825	0.0594733	91.1737736446125	78.7206757233568	169.958410662404	69.0081596939928	132.687705674465	86.0550185423161	99.0985598236879	82.1258896897022
TR17242|c0_g1	732							-0.928484	4.42311	10.3723	0.00127919	0.0594733	23.917902314199	11.8373293321632	14.4970137040883	17.4890184938759	36.5039279562004	10.8234992354319	37.0368354896612	18.7023639145764
TR31259|c1_g1	1300; 599							1.16108	3.38539	10.3295	0.00130923	0.0607245	7.51403125800057	16.0753855128142	2.57512743427885	8.05727139284256	7.99680369020211	21.114023129725	7.48570588040155	11.9920250100409
TR21|c0_g1	2544	CSLG3	Cellulose synthase-like protein G3	ARATH		AT4G23990	GO:0000139,GO:0000271,GO:0003674,GO:0003824,GO:0005575,GO:0005975,GO:0005976,GO:0006073,GO:0008150,GO:0008152,GO:0008194,GO:0009058,GO:0009059,GO:0009250,GO:0009987,GO:0016020,GO:0016021,GO:0016043,GO:0016051,GO:0016740,GO:0016757,GO:0016758,GO:0016759,GO:0016760,GO:0030243,GO:0030244,GO:0031090,GO:0031224,GO:0033692,GO:0034637,GO:0034645,GO:0035251,GO:0043170,GO:0044042,GO:0044237,GO:0044238,GO:…	0.851635	4.01339	10.3173	0.00131787	0.0609795	17.1446910393816	24.6976377424145	10.4435723723531	18.8160984879912	10.403249245124	23.6969036290894	7.87739979274814	15.4554257349624
TR40958|c0_g2	581	PIP12	Aquaporin PIP1-2	ARATH			GO:0003674,GO:0005215,GO:0005575,GO:0005886,GO:0006810,GO:0008150,GO:0016020,GO:0016021,GO:0031224,GO:0044425,GO:0044464,GO:0051179,GO:0051234	-0.870432	4.11354	10.2815	0.00134372	0.0619125	14.181411106649	11.1553432801044	35.2410958135569	14.0291313663612	19.6588090717468	9.67555234682544	19.9763895296762	13.8536028996862
TR2251|c0_g1	2383; 1607; 1520; 979	TRNH1; TRNHF	Tropinone reductase homolog At1g07440 {ECO:0000305}; Tropinone reductase homolog At5g06060 {ECO:0000305}	ARATH	K08081	AT5G06060	GO:0003674,GO:0003824,GO:0005575,GO:0005829,GO:0016491,GO:0044424,GO:0044444,GO:0044464	0.682707	4.64459	10.2801	0.00134475	0.0619125	18.9438252842549	33.9531627346409	13.4002001672659	29.7645084394419	19.1775199607625	25.0498410335184	24.9813672985494	34.1144971404772
TR2772|c1_g1	2529; 1525; 1525	GAE1; HDDC2	HD domain-containing protein 2; UDP-glucuronate 4-epimerase 1	ARATH; DANRE	K08679,K07023	AT4G30440	GO:0000139,GO:0003674,GO:0003824,GO:0003854,GO:0005488,GO:0005575,GO:0005768,GO:0005794,GO:0005802,GO:0005975,GO:0006629,GO:0006694,GO:0008150,GO:0008152,GO:0008202,GO:0008610,GO:0009058,GO:0016020,GO:0016021,GO:0016229,GO:0016491,GO:0016614,GO:0016616,GO:0016853,GO:0016854,GO:0016857,GO:0031090,GO:0031224,GO:0032580,GO:0033764,GO:0043226,GO:0043227,GO:0043229,GO:0043231,GO:0044238,GO:0044422,GO:…	-0.517504	6.83417	10.2762	0.00134759	0.0619125	136.787118323461	91.9706904490703	132.332937594885	84.3169753403936	152.605670421357	103.397216180906	115.245053321531	95.4166899715887
TR19171|c0_g1	2746; 2725; 2560; 2540; 2457; 2437	C3H66	Zinc finger CCCH domain-containing protein 66	ARATH		AT5G58620	GO:0001071,GO:0003674,GO:0003676,GO:0003677,GO:0003700,GO:0005488,GO:0005515,GO:0006355,GO:0008150,GO:0009889,GO:0010468,GO:0010556,GO:0019219,GO:0019222,GO:0031323,GO:0031326,GO:0043167,GO:0043169,GO:0046872,GO:0050789,GO:0050794,GO:0051171,GO:0051252,GO:0060255,GO:0065007,GO:0080090,GO:0097159,GO:1901363,GO:1903506,GO:2000112,GO:2001141	0.584953	6.30448	10.223	0.00138699	0.0635725	82.6014281249217	85.6379628228102	51.3117985052601	89.9096696013079	60.6794502233391	116.680601606209	58.1012636647446	86.6716031411617
TR38351|c0_g1	665	UGT; U84A1	Putative UDP-glucose glucosyltransferase; UDP-glycosyltransferase 84A1	FRAAN; ARATH			GO:0003674,GO:0003824,GO:0016740,GO:0016757,GO:0016758	1.08577	2.02895	10.2181	0.00139067	0.0635914	2.80453279347908	4.48162262781487	1.57368898761485	5.30831997646098	2.77666794798684	7.99463011708035	3.04650820714017	3.89632581553674
TR1080|c0_g1	933; 913	ALA10	Phospholipid-transporting ATPase 10 {ECO:0000303|PubMed:11402198}	ARATH	K01530	AT3G25610	GO:0000139,GO:0000166,GO:0000287,GO:0001882,GO:0001883,GO:0003674,GO:0003824,GO:0004012,GO:0005215,GO:0005319,GO:0005488,GO:0005524,GO:0005548,GO:0005575,GO:0005802,GO:0005886,GO:0006810,GO:0006811,GO:0006820,GO:0006869,GO:0006900,GO:0006996,GO:0008150,GO:0009987,GO:0015711,GO:0015748,GO:0015914,GO:0016020,GO:0016021,GO:0016043,GO:0016050,GO:0016462,GO:0016787,GO:0016817,GO:0016818,GO:0016887,GO:…	0.915594	2.65401	10.1974	0.00140636	0.0641101	3.54535277666224	9.69394459712129	3.71962851618056	7.44112710986048	5.99760276765158	8.44560925189	3.87341757764964	6.88350894078158
TR23897|c0_g1	1242							1.20558	1.43981	10.1945	0.00140862	0.0641101	1.95788138412691	4.48162262781487	1.14450108190171	1.7062457067196	1.33280061503368	3.81282359429986	1.91494801591668	4.63229846958257
TR23179|c1_g1	1509; 1487; 1479	TRNHF	Tropinone reductase homolog At5g06060 {ECO:0000305}	ARATH	K08081	AT5G06060	GO:0003674,GO:0003824,GO:0005575,GO:0005829,GO:0016491,GO:0044424,GO:0044444,GO:0044464	1.05826	8.13707	10.1829	0.00141747	0.0643623	375.436984334606	405.976554132708	123.27230402983	430.49527094817	103.106936468578	390.301942126179	128.693210978764	294.259184091147
TR26429|c0_g1	748							1.08228	2.22969	10.1738	0.00142447	0.0645294	3.22785849815517	8.37868578243649	2.43206479904114	4.265614266799	4.07244632371404	7.25666426011908	2.04551265336554	5.10851606925928
TR4610|c1_g1	720	CML19	Putative calcium-binding protein CML19	ORYSJ			GO:0003674,GO:0005488,GO:0005509,GO:0043167,GO:0043169,GO:0046872	0.999965	2.04667	10.1678	0.00142912	0.0645898	2.27537566263397	6.28401433682737	2.67050252443733	3.98123998234574	3.44306825550368	4.55078945126112	2.35016347407956	6.75363141359702
TR8394|c0_g1	4053; 3828; 2230; 1538; 1382; 838	WAKLA; WAKLB; WAKLI	Wall-associated receptor kinase-like 1; Wall-associated receptor kinase-like 2; Wall-associated receptor kinase-like 22	ARATH		AT1G79670,AT1G16120,AT1G16130	GO:0000166,GO:0001871,GO:0001882,GO:0001883,GO:0003674,GO:0003676,GO:0003677,GO:0003690,GO:0003824,GO:0004672,GO:0004674,GO:0005488,GO:0005509,GO:0005524,GO:0005575,GO:0005739,GO:0006355,GO:0006464,GO:0006468,GO:0006793,GO:0006796,GO:0008150,GO:0008152,GO:0009605,GO:0009607,GO:0009620,GO:0009889,GO:0009987,GO:0010468,GO:0010556,GO:0016021,GO:0016301,GO:0016310,GO:0016740,GO:0016772,GO:0016773,GO:…	0.638159	4.29201	10.1592	0.00143586	0.0647435	19.155488136593	24.7950643212801	13.1617624418697	22.1811941873548	15.8084961838718	24.3938713828862	12.9258991074376	23.594417438528
TR47834|c0_g1	910; 878							1.08612	2.41183	10.1386	0.00145197	0.0653183	1.48163996636631	7.45313328321386	3.86269115141828	8.43643710544692	4.55373543469842	7.17466805379005	3.43820211948676	5.41156363268992
TR44249|c0_g1	1711; 1505; 1405; 224	AAH	Allantoate deiminase	ARATH	K02083	AT4G20070	GO:0003674,GO:0003824,GO:0005488,GO:0005575,GO:0005783,GO:0006139,GO:0006144,GO:0006145,GO:0006725,GO:0006807,GO:0008150,GO:0008152,GO:0008233,GO:0008237,GO:0009056,GO:0009112,GO:0009987,GO:0010135,GO:0010136,GO:0016787,GO:0016810,GO:0016813,GO:0019439,GO:0034641,GO:0043167,GO:0043169,GO:0043226,GO:0043227,GO:0043229,GO:0043231,GO:0043603,GO:0044237,GO:0044238,GO:0044248,GO:0044270,GO:0044281,GO:…	-0.680638	4.96991	10.1311	0.0014579	0.0654337	37.8876505685099	23.2362390594314	53.2193003084296	23.413482753319	37.9477952891535	24.1478827638991	24.9378457527331	25.2395327828658
TR8114|c0_g1	2628	FBT9	Probable folate-biopterin transporter 9, chloroplastic	ARATH		AT2G33280	GO:0005575,GO:0006810,GO:0008150,GO:0009987,GO:0016020,GO:0016021,GO:0031090,GO:0031224,GO:0031969,GO:0042170,GO:0044422,GO:0044424,GO:0044425,GO:0044434,GO:0044435,GO:0044444,GO:0044446,GO:0044464,GO:0044699,GO:0044763,GO:0044765,GO:0051179,GO:0051234,GO:0055085,GO:1902578	-0.762371	3.40318	10.1144	0.00147118	0.0658776	12.223529722522	7.45313328321386	15.6892023310693	7.15675282540722	14.1795176543861	8.44560925189	10.7063002708069	8.0524066854426
TR53356|c0_g1	2298; 2284; 2256; 2242; 2238; 2224; 2224; 2210; 2141; 2127							-0.53304	6.12418	10.1011	0.0014818	0.0662005	88.0517465726263	50.7592475889466	87.6497078556394	66.2592082776112	67.0842976233621	51.3706232651368	86.8254839034947	59.354029923343
TR24577|c1_g3	1059							-0.716387	7.31255	10.08	0.0014989	0.0668111	181.395064453704	119.542412268018	127.278057816486	116.309082341386	188.332131352121	103.06923135559	293.074089526884	141.956137212722
TR47245|c0_g1	410							-0.874085	3.98877	10.0713	0.001506	0.0669737	20.3725495375367	10.3272173597473	11.6357609993341	10.9010142373752	18.918364285617	9.92154096581253	30.7697328921157	13.420677809071
TR7746|c0_g1	1559; 1486; 1270; 1270	GLFT	Glutamate formimidoyltransferase	STRP1	K00603		GO:0003674,GO:0003824,GO:0005488,GO:0005542,GO:0005575,GO:0005737,GO:0006082,GO:0006520,GO:0006536,GO:0006547,GO:0006548,GO:0006575,GO:0006725,GO:0006730,GO:0006732,GO:0006760,GO:0006807,GO:0008150,GO:0008152,GO:0009056,GO:0009063,GO:0009064,GO:0009987,GO:0015942,GO:0016054,GO:0016597,GO:0016740,GO:0016741,GO:0016742,GO:0016874,GO:0016879,GO:0016882,GO:0019439,GO:0019556,GO:0019557,GO:0019752,GO:…	-0.490355	6.56258	10.0286	0.0015413	0.0683874	105.143521898923	73.3135005963193	124.369117566653	85.7862424767355	109.659872825827	72.3616520853682	102.145068030828	82.688692307502
TR32959|c0_g1	467							0.68125	5.11473	10.0086	0.0015581	0.0689754	23.2299980441003	41.7472890438841	17.7397667694765	46.9691526488646	27.9517906764009	40.3831316170469	37.2109216729263	41.2144686265664
TR30700|c0_g1	869; 655	ZRAB2	Zinc finger Ran-binding domain-containing protein 2	CHICK			GO:0003674,GO:0003676,GO:0003723,GO:0005488,GO:0005575,GO:0005654,GO:0008270,GO:0043167,GO:0043169,GO:0044422,GO:0044424,GO:0044428,GO:0044446,GO:0044464,GO:0044822,GO:0046872,GO:0046914,GO:0097159,GO:1901363	1.15177	2.5521	10.0014	0.00156419	0.0690873	4.02159419442284	6.77114723115507	3.86269115141828	7.34633568170939	1.99920092255053	4.59178755442563	4.48271921907767	13.1609227547019
TR23183|c0_g1	1839	TBA3; TBA6	Tubulin alpha-3 chain; Tubulin alpha-6 chain	ELEIN; MAIZE			GO:0000166,GO:0001882,GO:0001883,GO:0003674,GO:0003824,GO:0003924,GO:0005198,GO:0005200,GO:0005488,GO:0005525,GO:0005575,GO:0005737,GO:0005874,GO:0007017,GO:0008150,GO:0009987,GO:0016462,GO:0016787,GO:0016817,GO:0016818,GO:0017076,GO:0017111,GO:0019001,GO:0032549,GO:0032550,GO:0032553,GO:0032555,GO:0032561,GO:0032991,GO:0035639,GO:0036094,GO:0043167,GO:0043168,GO:0043234,GO:0044422,GO:0044424,GO:…	0.524004	7.1233	9.98106	0.00158159	0.0696224	100.698601999824	171.178499066755	137.578567553602	169.676656390449	114.768941850123	151.446993089717	104.147059138377	165.160922069696
TR24481|c0_g1	1937; 1845; 1813; 1559	CNGC1	Cyclic nucleotide-gated ion channel 1	ARATH	K05391	AT5G53130	GO:0000166,GO:0003674,GO:0005215,GO:0005216,GO:0005488,GO:0005575,GO:0005886,GO:0006810,GO:0006811,GO:0008150,GO:0009987,GO:0015075,GO:0015267,GO:0016020,GO:0016021,GO:0017076,GO:0019001,GO:0022803,GO:0022838,GO:0022857,GO:0022891,GO:0022892,GO:0030551,GO:0030552,GO:0030553,GO:0030554,GO:0031224,GO:0032553,GO:0032555,GO:0032559,GO:0032561,GO:0036094,GO:0042391,GO:0043167,GO:0043168,GO:0044425,GO:…	0.612148	5.42961	9.9772	0.0015849	0.0696224	35.1889492011998	64.252828761824	33.1428438300704	47.3483183614689	41.6870414591091	55.3064411689302	26.0258843981403	41.1278836084434
TR53313|c1_g2	2336; 2327	NEN2	Protein NEN2 {ECO:0000303|PubMed:25081480}	ARATH		AT5G61390	GO:0003674,GO:0003676,GO:0003824,GO:0004518,GO:0004527,GO:0005488,GO:0005575,GO:0005634,GO:0005737,GO:0016787,GO:0016788,GO:0043167,GO:0043169,GO:0043226,GO:0043227,GO:0043229,GO:0043231,GO:0044424,GO:0044464,GO:0046872,GO:0097159,GO:1901363	0.688173	4.00425	9.97471	0.00158705	0.0696224	10.8477211823248	16.5138051177091	11.1588855485417	19.8114084835776	12.1432944925291	19.0231198683348	14.7102824859054	23.421247402282
TR43166|c1_g1	266							1.155	2.23633	9.95784	0.00160166	0.0700329	3.65118420283126	6.91728709945338	1.47831389745638	7.91508425061593	3.14689034105175	7.42065667277714	3.17707284458903	3.29023068867547
TR42513|c0_g1	1381; 744						GO:0003674,GO:0005488,GO:0005515	-1.2452	1.77922	9.95559	0.00160362	0.0700329	4.92116131685952	1.16911894638649	5.57944277427084	2.51197284600386	4.84991334915035	3.32084635632568	3.48172366530305	0.909142690291906
TR52172|c0_g1	404; 386	MIRA	Miraculin	SYNDU			GO:0003674,GO:0004857,GO:0004866,GO:0030234,GO:0030414,GO:0061134,GO:0061135	1.80726	1.70328	9.93184	0.00162444	0.0707832	0.211662852338044	8.42739907186926	2.43206479904114	6.8249828268784	1.92515644393754	2.99286153100957	1.04451709959091	1.5585303262147
TR13160|c2_g1	3967; 3823; 3791; 3109; 1918; 1903	AHK5	Histidine kinase 5	ARATH		AT5G10720	GO:0000155,GO:0000160,GO:0000302,GO:0002237,GO:0003674,GO:0003824,GO:0004672,GO:0004673,GO:0004871,GO:0004872,GO:0005057,GO:0005488,GO:0005575,GO:0005737,GO:0005773,GO:0005886,GO:0006464,GO:0006468,GO:0006793,GO:0006796,GO:0006950,GO:0006952,GO:0006979,GO:0007165,GO:0008150,GO:0008152,GO:0009605,GO:0009607,GO:0009736,GO:0009738,GO:0009755,GO:0009787,GO:0009788,GO:0009873,GO:0009966,GO:0009968,GO:…	-0.641307	4.21391	9.88156	0.00166943	0.072581	24.0766494534525	13.2500147257135	26.2758373386601	16.9202699249694	18.8813420463105	14.5543266234027	20.846820446002	12.9877527184558
TR41954|c0_g1	4497; 1176	SCL3; WSD1	O-acyltransferase WSD1; Scarecrow-like protein 3	ARATH	K15406	AT5G37300,AT1G50420	GO:0000988,GO:0000989,GO:0001071,GO:0001101,GO:0003674,GO:0003700,GO:0003824,GO:0004144,GO:0005575,GO:0005634,GO:0005783,GO:0005789,GO:0005886,GO:0006139,GO:0006351,GO:0006355,GO:0006629,GO:0006638,GO:0006639,GO:0006641,GO:0006725,GO:0006807,GO:0008150,GO:0008152,GO:0008374,GO:0008610,GO:0009058,GO:0009059,GO:0009719,GO:0009725,GO:0009739,GO:0009889,GO:0009987,GO:0010025,GO:0010033,GO:0010166,GO:…	0.47941	5.64401	9.86555	0.00168402	0.0730521	45.4016818265105	60.1121991600385	42.5372902106803	54.5524669009517	39.5027293400261	61.0461756119622	39.3869989637407	56.7997718887134
TR26101|c0_g1	466; 443	H4	Histone H4	SOYBN	K11254		GO:0000786,GO:0003674,GO:0003676,GO:0003677,GO:0005488,GO:0005575,GO:0005634,GO:0005730,GO:0005774,GO:0005829,GO:0005886,GO:0005911,GO:0006139,GO:0006325,GO:0006334,GO:0006352,GO:0006461,GO:0006725,GO:0006807,GO:0008150,GO:0008152,GO:0009058,GO:0009059,GO:0009506,GO:0009507,GO:0009536,GO:0009579,GO:0009987,GO:0016020,GO:0016043,GO:0016070,GO:0018130,GO:0019438,GO:0022607,GO:0030054,GO:0031090,GO:…	-0.715037	4.07666	9.8499	0.00169841	0.0735121	14.1284953935644	13.7371476200412	21.0302073799439	10.9484099514508	25.397256164253	12.504421465177	22.8052900077349	13.6371403543786
TR34712|c0_g1	1590	FDH	Formate dehydrogenase, mitochondrial {ECO:0000255|HAMAP-Rule:MF_03210, ECO:0000303|Ref.1}	SOLTU	K00122		GO:0000166,GO:0003674,GO:0003824,GO:0004616,GO:0005488,GO:0005575,GO:0005739,GO:0008150,GO:0008152,GO:0008863,GO:0016491,GO:0016614,GO:0016616,GO:0016620,GO:0016903,GO:0036094,GO:0043226,GO:0043227,GO:0043229,GO:0043231,GO:0044424,GO:0044444,GO:0044464,GO:0044699,GO:0044710,GO:0048037,GO:0050662,GO:0051287,GO:0055114,GO:0097159,GO:1901265,GO:1901363	0.71554	7.79119	9.8181	0.00172803	0.0745569	255.582894198188	294.228268173933	131.903749689172	266.837870245315	140.351309210908	322.737068111059	142.663627185792	217.068640434458
TR25934|c0_g1	2152; 1063; 1018; 959	HSP21; NSUN5	17.9 kDa class II heat shock protein; Probable 28S rRNA (cytosine-C(5))-methyltransferase	MOUSE; SOYBN	K15264,K13993		GO:0003674,GO:0003676,GO:0003723,GO:0003824,GO:0005488,GO:0005575,GO:0005634,GO:0005730,GO:0005737,GO:0006139,GO:0006364,GO:0006725,GO:0006807,GO:0008150,GO:0008152,GO:0008168,GO:0009987,GO:0016070,GO:0016072,GO:0016740,GO:0016741,GO:0034470,GO:0034641,GO:0034660,GO:0043170,GO:0043226,GO:0043227,GO:0043228,GO:0043229,GO:0043231,GO:0043232,GO:0044237,GO:0044238,GO:0044260,GO:0044422,GO:0044424,GO:…	-0.562812	5.76821	9.81185	0.00173391	0.0745569	63.0226142836526	45.4494990407747	64.7596862176052	37.4426141196801	75.7475016210811	36.8572947448986	56.0122294655628	55.9772142165445
TR41703|c1_g1	312							1.22493	1.42284	9.81169	0.00173406	0.0745569	1.26997711402826	1.99724486674358	1.33525126221866	6.01925568759415	1.36982285434018	3.44384066581923	2.21959883663069	3.07376814336787
TR35793|c0_g1	2168; 2147; 1675	GH35	Jasmonic acid-amido synthetase JAR1 {ECO:0000305}	ORYSJ	K14506		GO:0002218,GO:0002252,GO:0002253,GO:0002376,GO:0002682,GO:0002684,GO:0003674,GO:0003824,GO:0006082,GO:0006950,GO:0007165,GO:0007275,GO:0008150,GO:0008152,GO:0009314,GO:0009411,GO:0009416,GO:0009611,GO:0009628,GO:0009636,GO:0009694,GO:0009719,GO:0009725,GO:0009733,GO:0009755,GO:0009864,GO:0009867,GO:0009987,GO:0010033,GO:0010046,GO:0010224,GO:0016874,GO:0016879,GO:0016881,GO:0019752,GO:0031347,GO:…	0.670259	7.79374	9.77809	0.00176604	0.0757427	136.416708331869	259.105986492905	213.640201954986	284.326888739191	218.616323104831	267.3486307358	116.028441146224	278.933635883369
TR53994|c1_g1	1171; 1071; 987						GO:0003674,GO:0005488,GO:0006810,GO:0006811,GO:0006812,GO:0008150,GO:0030001,GO:0043167,GO:0043169,GO:0044699,GO:0044765,GO:0046872,GO:0051179,GO:0051234,GO:1902578	0.583642	5.18828	9.77456	0.00176944	0.0757427	25.7170365590724	43.6471073317622	25.3220864370754	48.8175854978108	33.616193290294	34.3564104518632	31.727206900074	47.7516374948558
TR13035|c0_g2	590							-0.864777	7.5192	9.75034	0.00179289	0.0765577	182.400463002309	139.417434356589	373.393477970433	138.82204652727	272.483681295775	141.238465401753	118.596212349385	100.481913531786
TR28036|c0_g1	2392	AB36G	ABC transporter G family member 36	ARATH		AT1G59870	GO:0000041,GO:0000166,GO:0001101,GO:0001882,GO:0001883,GO:0002376,GO:0003674,GO:0003824,GO:0005215,GO:0005488,GO:0005524,GO:0005575,GO:0005739,GO:0005774,GO:0005886,GO:0006082,GO:0006725,GO:0006790,GO:0006807,GO:0006810,GO:0006811,GO:0006812,GO:0006855,GO:0006950,GO:0006952,GO:0006955,GO:0008150,GO:0008152,GO:0008324,GO:0009056,GO:0009507,GO:0009526,GO:0009536,GO:0009605,GO:0009607,GO:0009617,GO:…	0.643623	4.36279	9.7468	0.00179635	0.0765577	13.3876754103813	26.8897357668892	17.024453593288	26.4468084541538	20.5103205757961	24.7628543113668	12.9694206532538	21.8627170760673
TR14142|c1_g1	3004; 2963; 2649; 1648	DTX10; DTX12; DTX14	Protein DETOXIFICATION 10 {ECO:0000303|PubMed:11739388}; Protein DETOXIFICATION 12 {ECO:0000303|PubMed:11739388}; Protein DETOXIFICATION 14 {ECO:0000303|PubMed:11739388}	ARATH	K03327	AT1G15170,AT1G15150,AT1G71140	GO:0003674,GO:0005215,GO:0005575,GO:0005774,GO:0006810,GO:0006855,GO:0008150,GO:0009507,GO:0009536,GO:0009987,GO:0015238,GO:0015291,GO:0015297,GO:0015893,GO:0016020,GO:0016021,GO:0022804,GO:0022857,GO:0031090,GO:0031224,GO:0043226,GO:0043227,GO:0043229,GO:0043231,GO:0044422,GO:0044424,GO:0044425,GO:0044437,GO:0044444,GO:0044446,GO:0044464,GO:0044699,GO:0044763,GO:0044765,GO:0051179,GO:0051234,GO:…	0.577974	5.18886	9.73236	0.00181052	0.0769927	35.6651906189604	38.6783518096196	28.850964772939	45.4524897984471	25.7304563180114	51.7806042967819	26.591664493752	38.3571630285061
TR12496|c0_g1	1350; 1256	ERF22	Ethylene-responsive transcription factor ERF022	ARATH		AT1G33760	GO:0000160,GO:0001071,GO:0003674,GO:0003676,GO:0003677,GO:0003700,GO:0005488,GO:0005575,GO:0005634,GO:0006139,GO:0006351,GO:0006355,GO:0006725,GO:0006807,GO:0007165,GO:0008150,GO:0008152,GO:0009058,GO:0009059,GO:0009755,GO:0009873,GO:0009889,GO:0009987,GO:0010468,GO:0010556,GO:0016070,GO:0018130,GO:0019219,GO:0019222,GO:0019438,GO:0031323,GO:0031326,GO:0032774,GO:0034641,GO:0034645,GO:0034654,GO:…	1.3733	0.815341	9.70957	0.00183311	0.0777829	0.793735696267665	3.31250368142838	0.286125270475428	2.41718141785277	1.29577837572719	2.2548956740483	1.30564637448864	1.68840785339925
TR41076|c0_g1	765; 763	PI5K9	Phosphatidylinositol 4-phosphate 5-kinase 9	ARATH	K00889	AT3G09920	GO:0000166,GO:0001882,GO:0001883,GO:0003674,GO:0003824,GO:0005488,GO:0005524,GO:0005575,GO:0005634,GO:0005829,GO:0005975,GO:0006082,GO:0006520,GO:0006807,GO:0008150,GO:0008152,GO:0009987,GO:0016020,GO:0016301,GO:0016307,GO:0016308,GO:0016740,GO:0016772,GO:0016773,GO:0017076,GO:0019752,GO:0030554,GO:0032549,GO:0032550,GO:0032553,GO:0032555,GO:0032559,GO:0035639,GO:0036094,GO:0043167,GO:0043168,GO:…	0.857791	3.18836	9.68151	0.00186132	0.0786961	5.2915713084511	11.5450495955666	4.67337941776532	11.8015328048106	9.10747086939684	13.2833854253027	6.52823187244321	9.91398457508793
TR24570|c0_g2	687; 411							1.01636	2.04492	9.68012	0.00186273	0.0786961	3.75701562900028	4.14062960178548	2.14593952856571	5.73488140314088	2.11026764047	7.2976623632836	2.69833584060986	4.41583592427497
TR20982|c0_g1	2843; 846; 746	PRPX; YDJ7	Pathogen-related protein; Uncharacterized protein C57A10.07	HORVU; SCHPO			GO:0005575,GO:0005634,GO:0005737,GO:0005829,GO:0006950,GO:0006952,GO:0008150,GO:0009607,GO:0016021,GO:0031224,GO:0043226,GO:0043227,GO:0043229,GO:0043231,GO:0044424,GO:0044425,GO:0044444,GO:0044464,GO:0050896	0.816287	6.73458	9.64292	0.00190083	0.0801315	100.010697729726	81.010200326697	81.545702085497	157.827727871563	65.0850967008116	208.844337520037	61.7135519674965	95.1569349172195
TR44545|c0_g1	1437; 1334; 1329; 1011; 980	U2AFA	Splicing factor U2af small subunit A	ORYSJ	K12836		GO:0000166,GO:0003674,GO:0003676,GO:0003677,GO:0003723,GO:0005488,GO:0005575,GO:0005634,GO:0006139,GO:0006396,GO:0006397,GO:0006725,GO:0006807,GO:0008150,GO:0008152,GO:0008380,GO:0009987,GO:0016070,GO:0016071,GO:0034641,GO:0036094,GO:0043167,GO:0043169,GO:0043170,GO:0043226,GO:0043227,GO:0043229,GO:0043231,GO:0044237,GO:0044238,GO:0044260,GO:0044424,GO:0044464,GO:0046483,GO:0046872,GO:0071704,GO:…	-0.662501	4.22024	9.62701	0.00191736	0.0801727	21.748358077734	14.2242805143689	30.0431533999199	13.1286127989258	21.9912101480558	14.7183190360607	17.1910105974338	15.3688407168394
TR7066|c0_g1	4054; 3941; 1125	P2SAF; Y3475	Photosystem II stability/assembly factor HCF136, chloroplastic; Probable LRR receptor-like serine/threonine-protein kinase At3g47570	ARATH; ORYSJ		AT3G47570,AT5G23120	GO:0000166,GO:0001882,GO:0001883,GO:0003674,GO:0003824,GO:0004672,GO:0004674,GO:0005488,GO:0005515,GO:0005524,GO:0005575,GO:0005886,GO:0006081,GO:0006098,GO:0006139,GO:0006351,GO:0006355,GO:0006364,GO:0006461,GO:0006464,GO:0006468,GO:0006629,GO:0006720,GO:0006721,GO:0006725,GO:0006732,GO:0006733,GO:0006739,GO:0006753,GO:0006778,GO:0006779,GO:0006793,GO:0006796,GO:0006807,GO:0006996,GO:0008150,GO:…	-0.847699	2.78644	9.62682	0.00191757	0.0801727	7.93735696267665	4.48162262781487	11.5403859091756	5.1187371201588	8.81129295494491	5.00176858607078	6.74583960152465	4.84876101489017
TR49893|c0_g1	1084	YP20	Uncharacterized N-acetyltransferase p20	BACLI			GO:0003674,GO:0003824,GO:0008080,GO:0016407,GO:0016410,GO:0016740,GO:0016746,GO:0016747	0.695108	4.18283	9.62246	0.00192212	0.0801727	14.498905385156	30.9816520792419	13.2571375320282	19.9061999117287	15.5493405087263	20.9090326139024	11.8813820078466	17.6200511880384
TR36198|c0_g2	1278	TRNH	Tropinone reductase homolog	DATST			GO:0003674,GO:0003824,GO:0016491	1.67832	2.59051	9.62029	0.00192439	0.0801727	6.56154842247937	10.7169236752095	2.09825198348647	7.53591853801157	2.33240107630895	11.9714461240383	0.348172366530305	5.97436625048967
TR43920|c0_g1	871; 802; 757							0.919456	4.39729	9.61935	0.00192537	0.0801727	15.0809782290856	46.9108977237578	10.6820100977493	22.9869213266391	20.0290314648118	22.8359434626346	12.2295543743769	17.1438335883617
TR47769|c0_g2	881	FKB65	Peptidyl-prolyl cis-trans isomerase FKBP65	ARATH	K01802	AT5G48570	GO:0000413,GO:0003674,GO:0003755,GO:0003824,GO:0005488,GO:0005527,GO:0005528,GO:0005575,GO:0005634,GO:0005773,GO:0005789,GO:0006457,GO:0006464,GO:0006950,GO:0008144,GO:0008150,GO:0008152,GO:0009266,GO:0009408,GO:0009628,GO:0009987,GO:0010286,GO:0016020,GO:0016853,GO:0016859,GO:0018193,GO:0018208,GO:0019538,GO:0031090,GO:0033554,GO:0034605,GO:0036211,GO:0043170,GO:0043226,GO:0043227,GO:0043229,GO:…	-1.35983	0.794505	9.61823	0.00192655	0.0801727	1.32289282711278	0.487132894327703	3.29044061046742	0.663539997057623	2.48049003353491	0.901958269619321	2.35016347407956	1.60182283527622
TR54103|c1_g1	5165; 2049	AB3C	ABC transporter C family member 3	ARATH		AT3G13080	GO:0000166,GO:0000325,GO:0001882,GO:0001883,GO:0003674,GO:0003824,GO:0005215,GO:0005488,GO:0005524,GO:0005575,GO:0005576,GO:0005773,GO:0005774,GO:0005911,GO:0006810,GO:0008150,GO:0008559,GO:0009506,GO:0009987,GO:0010290,GO:0015238,GO:0015399,GO:0015405,GO:0015431,GO:0016020,GO:0016021,GO:0016462,GO:0016787,GO:0016817,GO:0016818,GO:0016820,GO:0016887,GO:0017076,GO:0017111,GO:0022804,GO:0022857,GO:…	0.552069	6.42785	9.58217	0.00196476	0.0815881	77.6273510949777	122.075503318522	57.511179365561	84.7909324811491	66.3068305979258	115.942635749247	77.5553946446254	86.2386780505466
TR12355|c1_g1	1967; 1943; 1937; 1913; 961; 957	RH53; RH9	DEAD-box ATP-dependent RNA helicase 53; DEAD-box ATP-dependent RNA helicase 9	ARATH		AT3G22330	GO:0000166,GO:0000373,GO:0000375,GO:0000377,GO:0001882,GO:0001883,GO:0003674,GO:0003676,GO:0003723,GO:0003724,GO:0003824,GO:0004004,GO:0004386,GO:0005488,GO:0005524,GO:0005575,GO:0005618,GO:0005730,GO:0005739,GO:0006139,GO:0006396,GO:0006725,GO:0006807,GO:0006950,GO:0008026,GO:0008150,GO:0008152,GO:0008186,GO:0008380,GO:0009266,GO:0009409,GO:0009628,GO:0009987,GO:0010501,GO:0016070,GO:0016462,GO:…	0.537816	6.11535	9.57265	0.00197498	0.081697	51.7515673966518	76.3824378305838	44.683229739246	85.7388467626599	60.7905169412586	74.329561037265	68.6334777522863	91.5636566651134
TR43905|c0_g1	889; 537							-0.795205	6.30215	9.57056	0.00197722	0.081697	70.6424769678222	59.8686327128747	163.663654711945	49.8128954933972	101.589024657012	46.9428281233692	64.1507585332086	73.9003129680135
TR479|c0_g1	1096; 1084	PRU1	Major allergen Pru ar 1	PRUAR			GO:0006950,GO:0006952,GO:0008150,GO:0009607,GO:0050896	-1.02992	8.84313	9.56708	0.00198098	0.081697	662.610559244247	486.597048143943	836.487228234913	337.504879931952	672.360888045187	216.510982811802	294.29269280974	166.97920745028
TR43742|c0_g1	750; 747; 484	TRXH2; TRXH7	Thioredoxin H2; Thioredoxin H7	ARATH	K03671	AT1G59730,AT5G39950	GO:0000103,GO:0003674,GO:0003824,GO:0005575,GO:0005739,GO:0005829,GO:0005886,GO:0006457,GO:0006662,GO:0006790,GO:0006950,GO:0006979,GO:0008150,GO:0008152,GO:0009987,GO:0015035,GO:0015036,GO:0016020,GO:0016491,GO:0016667,GO:0016671,GO:0018904,GO:0019538,GO:0019725,GO:0033554,GO:0034599,GO:0042221,GO:0042592,GO:0043170,GO:0043226,GO:0043227,GO:0043229,GO:0043231,GO:0044237,GO:0044238,GO:0044260,GO:…	-1.25101	1.92777	9.56409	0.0019842	0.081697	2.96327993273262	3.45864354972669	8.5360705691836	1.18489285188861	5.62738037458667	1.72192033290961	3.78637448601706	2.42438050744508
TR21226|c3_g1	2061; 2013; 1876	HT1	Serine/threonine-protein kinase HT1	ARATH		AT1G62400	GO:0000166,GO:0001882,GO:0001883,GO:0003674,GO:0003824,GO:0004672,GO:0004674,GO:0005488,GO:0005524,GO:0006464,GO:0006468,GO:0006793,GO:0006796,GO:0008150,GO:0008152,GO:0009987,GO:0016301,GO:0016310,GO:0016740,GO:0016772,GO:0016773,GO:0017076,GO:0019538,GO:0030554,GO:0032549,GO:0032550,GO:0032553,GO:0032555,GO:0032559,GO:0035639,GO:0036094,GO:0036211,GO:0043167,GO:0043168,GO:0043170,GO:0043412,GO:…	0.467095	6.06351	9.5554	0.00199362	0.0817945	53.4448702153561	79.9872212486088	61.8507459677717	72.2310682511298	56.7180706175446	78.55236566321	52.269376525362	79.2685840916419
TR45146|c0_g1	1123; 1050							-1.1067	2.13471	9.55414	0.00199499	0.0817945	3.43952135049322	2.82537078710068	9.39444638060988	2.36978570377722	6.81209203239439	2.5418823961999	3.82989603183335	3.16035316149091
TR24248|c0_g1	1413	PR1	Pathogenesis-related protein 1	ARATH	K13449	AT2G14610	GO:0001101,GO:0002376,GO:0005575,GO:0005576,GO:0005618,GO:0006950,GO:0006952,GO:0006955,GO:0007584,GO:0008150,GO:0009414,GO:0009415,GO:0009605,GO:0009607,GO:0009627,GO:0009628,GO:0009719,GO:0009814,GO:0009991,GO:0010033,GO:0010035,GO:0010243,GO:0010266,GO:0014070,GO:0030312,GO:0031667,GO:0033273,GO:0042221,GO:0043207,GO:0044464,GO:0045087,GO:0048046,GO:0050896,GO:0051704,GO:0051707,GO:0098542,GO:…	0.666903	6.63688	9.54254	0.00200764	0.0819161	84.294730943626	141.122399486736	84.5023298804097	150.102226477249	90.1491527113061	100.486350856225	48.4394804935286	96.3691251709421
TR14411|c0_g1	970; 335							4.75302	4.11871	9.54177	0.00200848	0.0819161	0.687904270098643	113.307111220624	2.09825198348647	20.285365624333	2.14728987977649	0.122994309493544	0	0
TR22782|c0_g2	1373	PDR1	Pleiotropic drug resistance protein 1	NICPL			GO:0000166,GO:0001882,GO:0001883,GO:0003674,GO:0003824,GO:0005488,GO:0005524,GO:0005575,GO:0005886,GO:0006810,GO:0006950,GO:0006952,GO:0008150,GO:0016020,GO:0016021,GO:0016462,GO:0016787,GO:0016817,GO:0016818,GO:0016887,GO:0017076,GO:0017111,GO:0030554,GO:0031224,GO:0032549,GO:0032550,GO:0032553,GO:0032555,GO:0032559,GO:0035639,GO:0036094,GO:0043167,GO:0043168,GO:0044425,GO:0044464,GO:0050896,GO:…	1.29336	2.38579	9.53983	0.0020106	0.0819161	1.00539854860571	4.14062960178548	3.81500360633904	7.48852282393603	4.44266871677895	11.4794688860641	2.567771203161	6.01765875955119
TR1038|c0_g1	2433; 2433; 2339; 2250; 2250; 2207; 2177; 1642; 1350; 235							-1.43507	2.8689	9.52981	0.00202161	0.0821925	4.07450990750735	4.04320302291993	13.7817005278998	1.94322427709732	19.2515644393754	6.10871737151267	4.87441313142426	3.42010821586003
TR19695|c2_g1	1824; 1009	ERF62; OPF13	Ethylene-responsive transcription factor ERF062; Transcription repressor OFP13	ARATH		AT4G13620,AT5G04820	GO:0000160,GO:0001071,GO:0003674,GO:0003676,GO:0003677,GO:0003700,GO:0005488,GO:0005575,GO:0005634,GO:0006139,GO:0006351,GO:0006355,GO:0006725,GO:0006807,GO:0007165,GO:0008150,GO:0008152,GO:0009058,GO:0009059,GO:0009755,GO:0009873,GO:0009889,GO:0009890,GO:0009892,GO:0009987,GO:0010468,GO:0010556,GO:0010558,GO:0010605,GO:0010629,GO:0016070,GO:0018130,GO:0019219,GO:0019222,GO:0019438,GO:0031323,GO:…	-1.15625	2.76224	9.52434	0.00202764	0.0822656	7.1965369794935	4.23805618065102	14.4970137040883	4.45519712310118	11.1807162705604	5.37075151455141	4.09102530673108	2.51096552556812
TR31141|c1_g1	2414; 2414; 2262; 2094; 1980; 1977; 1942; 1893; 1858; 1580	SPL12	Squamosa promoter-binding-like protein 12	ORYSI; ORYSJ			GO:0003674,GO:0003676,GO:0003677,GO:0005488,GO:0005575,GO:0005634,GO:0006139,GO:0006351,GO:0006355,GO:0006725,GO:0006807,GO:0008150,GO:0008152,GO:0009058,GO:0009059,GO:0009889,GO:0009987,GO:0010468,GO:0010556,GO:0016070,GO:0018130,GO:0019219,GO:0019222,GO:0019438,GO:0031323,GO:0031326,GO:0032774,GO:0034641,GO:0034645,GO:0034654,GO:0043167,GO:0043169,GO:0043170,GO:0043226,GO:0043227,GO:0043229,GO:…	-0.696724	3.92137	9.51311	0.00204009	0.0825944	16.0863767776913	9.74265788655406	22.7469590027965	12.7020513722459	20.3992538578767	11.3564745765705	15.2760625815171	12.1651950462869
TR13443|c0_g1	3451; 1190; 726; 726	Y1684; Y5374	Probable LRR receptor-like serine/threonine-protein kinase At1g06840; Probable LRR receptor-like serine/threonine-protein kinase At5g37450	ARATH		AT5G37450,AT1G06840	GO:0000166,GO:0001882,GO:0001883,GO:0003674,GO:0003824,GO:0004672,GO:0004674,GO:0005488,GO:0005515,GO:0005524,GO:0005575,GO:0005886,GO:0006464,GO:0006468,GO:0006793,GO:0006796,GO:0008150,GO:0008152,GO:0009987,GO:0016020,GO:0016021,GO:0016301,GO:0016310,GO:0016740,GO:0016772,GO:0016773,GO:0017076,GO:0019538,GO:0030554,GO:0031224,GO:0032549,GO:0032550,GO:0032553,GO:0032555,GO:0032559,GO:0035639,GO:…	0.720595	4.68518	9.50937	0.00204425	0.0825944	20.0021395459452	32.6866172093889	22.5562088224796	30.7598184350284	18.0298305422612	44.6469343461564	16.8863597767198	19.5249215867452
TR38323|c0_g1	2166; 2145; 2142; 2121; 1948; 1927; 1924; 1903	B2	B2 protein	DAUCA				0.579035	8.46991	9.49586	0.00205936	0.0830325	270.875535279612	492.00422327098	287.937397188439	404.095858208092	334.977221245133	396.410659497692	243.28544111305	406.213612524236
TR7064|c0_g1	2464; 1207	FB253; FB341	F-box protein At5g07610; F-box protein At5g49610	ARATH		AT5G07610,AT5G49610	GO:0003674,GO:0005488,GO:0005515,GO:0006464,GO:0008150,GO:0008152,GO:0009987,GO:0016567,GO:0019538,GO:0032446,GO:0036211,GO:0043170,GO:0043412,GO:0044237,GO:0044238,GO:0044260,GO:0044267,GO:0070647,GO:0071704	0.514276	5.44453	9.48793	0.00206828	0.0832193	42.0150761891017	54.9973037695977	30.0908409449992	47.3957140755445	33.5421488116811	53.379530320198	37.5590940394566	48.7040726942093
TR26117|c0_g2	1353							0.58311	7.27063	9.47181	0.00208654	0.0836412	135.358394070179	186.961604842972	103.958848272739	197.355753410567	102.329469443142	209.705297686492	152.586539631906	146.328680627935
TR46782|c0_g3	1532; 1522; 1469	TIC32	Short-chain dehydrogenase TIC 32, chloroplastic	ARATH		AT4G23430	GO:0003674,GO:0003824,GO:0005575,GO:0005886,GO:0006810,GO:0008104,GO:0008150,GO:0009507,GO:0009526,GO:0009528,GO:0009536,GO:0009706,GO:0009941,GO:0015031,GO:0016020,GO:0016491,GO:0019866,GO:0031090,GO:0031967,GO:0031969,GO:0031975,GO:0033036,GO:0042170,GO:0043226,GO:0043227,GO:0043229,GO:0043231,GO:0044422,GO:0044424,GO:0044434,GO:0044435,GO:0044444,GO:0044446,GO:0044464,GO:0045184,GO:0051179,GO:…	0.983091	7.48286	9.47107	0.00208737	0.0836412	160.916683489998	384.299140335125	118.741987247303	146.215777923055	147.903846029432	193.757035555496	52.9657212584226	225.597264719577
TR44439|c0_g1	895	H2AV1	Histone H2A variant 1	ARATH	K11251	AT3G54560	GO:0000785,GO:0000786,GO:0000790,GO:0003006,GO:0003674,GO:0003676,GO:0003677,GO:0005488,GO:0005575,GO:0006342,GO:0006355,GO:0006950,GO:0006952,GO:0008150,GO:0009266,GO:0009581,GO:0009582,GO:0009605,GO:0009607,GO:0009617,GO:0009628,GO:0009791,GO:0009889,GO:0009890,GO:0009892,GO:0009908,GO:0009987,GO:0010468,GO:0010556,GO:0010558,GO:0010605,GO:0010629,GO:0016048,GO:0016458,GO:0019219,GO:0019222,GO:…	-0.844305	3.91755	9.46401	0.00209542	0.083791	10.5302269038177	10.9604901223733	22.3177710970834	8.48383281952246	22.8056994127986	9.75754855315447	21.45612208743	13.7670178815632
TR20565|c0_g1	1261	PER4	Peroxidase 4 {ECO:0000250|UniProtKB:Q42578}	VITVI	K00430		GO:0003674,GO:0003824,GO:0004601,GO:0005488,GO:0005575,GO:0005576,GO:0006950,GO:0006979,GO:0008150,GO:0008152,GO:0009056,GO:0009987,GO:0016209,GO:0016491,GO:0016684,GO:0020037,GO:0042743,GO:0042744,GO:0043167,GO:0043169,GO:0044237,GO:0044248,GO:0044699,GO:0044710,GO:0044712,GO:0044763,GO:0046872,GO:0046906,GO:0050896,GO:0055114,GO:0072593,GO:0097159,GO:1901363	-1.90188	5.24924	9.45675	0.00210373	0.0839507	17.1446910393816	14.5652735403983	142.347322061525	30.7598184350284	61.4939394880819	16.1122545436542	18.4966569719224	2.64084305275268
TR20583|c0_g1	1109	GSTX6	Probable glutathione S-transferase	SOYBN	K00799		GO:0003674,GO:0003824,GO:0004364,GO:0005488,GO:0005515,GO:0005575,GO:0005737,GO:0006518,GO:0006575,GO:0006749,GO:0006790,GO:0006807,GO:0008150,GO:0008152,GO:0009056,GO:0009404,GO:0009407,GO:0009987,GO:0016740,GO:0016765,GO:0019748,GO:0034641,GO:0043603,GO:0044237,GO:0044248,GO:0044424,GO:0044464,GO:0044699,GO:0044710,GO:0044712,GO:0044763,GO:0071704,GO:0090487,GO:1901564	0.545779	6.62505	9.44673	0.00211526	0.0842378	105.302269038177	123.244622264909	73.534194512185	107.209105238882	73.8963896557565	132.58786563404	68.0676976566746	105.114212001369
TR26055|c0_g1	583	COL1	Zinc finger protein CONSTANS-LIKE 1	ARATH				-0.877054	3.66748	9.43011	0.00213452	0.0848308	15.0280625160011	10.181077491449	18.5981425809028	10.2848699543931	20.7324540116351	9.8395447594835	10.9674295457046	5.28168610550536
TR34946|c1_g1	907; 814							0.815734	2.74891	9.40536	0.00216352	0.0858079	4.60366703835246	9.20681170279359	4.29187905713142	8.72081138990018	4.99800230637632	9.42956372783836	5.30962858958715	6.4938763592279
TR23253|c0_g1	1887	TPS3	Probable terpene synthase 3	RICCO			GO:0000287,GO:0003674,GO:0003824,GO:0005488,GO:0008150,GO:0008152,GO:0010333,GO:0016829,GO:0016835,GO:0016838,GO:0043167,GO:0043169,GO:0046872	-1.24375	3.09935	9.39655	0.00217395	0.0860458	6.40280128322583	4.53033591724764	12.7325745361565	6.73019139872731	10.55133820235	7.21566615695457	17.974398422127	1.64511534433774
TR50186|c0_g1	1934	PGLR	Probable polygalacturonase	VITVI			GO:0003674,GO:0003824,GO:0004553,GO:0004650,GO:0005575,GO:0005975,GO:0008150,GO:0008152,GO:0016021,GO:0016787,GO:0016798,GO:0031224,GO:0044238,GO:0044425,GO:0071704	-0.594439	5.49673	9.36593	0.00221055	0.0873169	45.1371032610879	38.4834986518885	56.4143658287385	29.4327384409131	72.3784778441903	36.3653175069244	42.8687226290438	39.3528907369211
TR35709|c0_g2	2141; 2097							1.09821	1.8327	9.36186	0.00221547	0.0873336	1.58747139253533	4.67647578554595	1.43062635237714	5.1187371201588	3.40604601619719	6.10871737151267	2.35016347407956	3.03047563430635
TR11643|c1_g1	2469; 2200; 2146; 1877; 1871	PIF5	Transcription factor PIF5	ARATH		AT3G59060	GO:0001071,GO:0003674,GO:0003676,GO:0003677,GO:0003700,GO:0005488,GO:0005515,GO:0005575,GO:0005634,GO:0006139,GO:0006351,GO:0006725,GO:0006807,GO:0007165,GO:0007602,GO:0008150,GO:0008152,GO:0009058,GO:0009059,GO:0009314,GO:0009416,GO:0009581,GO:0009582,GO:0009583,GO:0009585,GO:0009605,GO:0009628,GO:0009692,GO:0009693,GO:0009889,GO:0009966,GO:0009987,GO:0010600,GO:0010646,GO:0010928,GO:0016070,GO:…	-0.493694	5.32342	9.33701	0.00224572	0.0883466	50.640337421877	32.5404773410906	47.5444824440003	32.7504384262012	41.3168190660442	33.9054313170536	47.438484939754	33.508402013616
TR40396|c0_g2	2281	BGH3B	Beta-glucosidase BoGH3B	BACO1			GO:0000272,GO:0003674,GO:0003824,GO:0004553,GO:0005575,GO:0005975,GO:0005976,GO:0006073,GO:0008150,GO:0008152,GO:0008422,GO:0009056,GO:0009057,GO:0009251,GO:0009987,GO:0010383,GO:0010410,GO:0010411,GO:0015926,GO:0016052,GO:0016787,GO:0016798,GO:0042597,GO:0043170,GO:0044036,GO:0044042,GO:0044237,GO:0044238,GO:0044260,GO:0044262,GO:0044264,GO:0044403,GO:0044419,GO:0044464,GO:0051704,GO:0071704,GO:…	-1.92556	1.04548	9.32731	0.00225764	0.0886364	1.00539854860571	0.243566447163852	5.81788049966703	0.4265614266799	3.96137960579456	2.09090326139024	1.65381874101895	0.476217599676713
TR17085|c0_g1	632							0.776336	3.53451	9.31883	0.0022681	0.0887711	10.2656483383951	20.1673018251669	7.29619439712341	12.4176770877927	8.18191488673456	12.7094119809995	8.18205061346216	12.8145826822097
TR16171|c0_g2	1919; 1628	RGL1	DELLA protein RGL1	ARATH	K14494	AT1G66350	GO:0000988,GO:0000989,GO:0001071,GO:0001101,GO:0003006,GO:0003674,GO:0003700,GO:0005575,GO:0005634,GO:0006139,GO:0006351,GO:0006725,GO:0006807,GO:0007165,GO:0008150,GO:0008152,GO:0009058,GO:0009059,GO:0009719,GO:0009725,GO:0009739,GO:0009740,GO:0009755,GO:0009791,GO:0009908,GO:0009937,GO:0009938,GO:0009966,GO:0009968,GO:0009987,GO:0010033,GO:0010476,GO:0010646,GO:0010648,GO:0016070,GO:0018130,GO:…	0.811602	2.6525	9.31276	0.00227563	0.0887711	4.39200418601441	8.0376927564071	4.10112887681447	8.19945853506919	3.88733512718158	7.91263391075132	5.61427941030116	7.44631155858133
TR4576|c0_g2	2264	AB5G	ABC transporter G family member 5	ARATH		AT2G13610	GO:0000166,GO:0001882,GO:0001883,GO:0003674,GO:0003824,GO:0005215,GO:0005488,GO:0005524,GO:0005575,GO:0005886,GO:0006810,GO:0008150,GO:0009987,GO:0015399,GO:0015405,GO:0016020,GO:0016021,GO:0016462,GO:0016787,GO:0016817,GO:0016818,GO:0016820,GO:0016887,GO:0017076,GO:0017111,GO:0022804,GO:0022857,GO:0030554,GO:0031224,GO:0032549,GO:0032550,GO:0032553,GO:0032555,GO:0032559,GO:0035639,GO:0036094,GO:…	-1.17469	1.85851	9.31092	0.00227792	0.0887711	3.28077421123968	2.38695118220574	7.63000721267808	1.7062457067196	4.73884663123088	3.40284256265471	3.96046066928221	1.16889774466102
TR54219|c0_g1	360	COB23	Coatomer subunit beta'-3	ARATH			GO:0000139,GO:0003674,GO:0005198,GO:0005575,GO:0006810,GO:0006886,GO:0008104,GO:0008150,GO:0012506,GO:0015031,GO:0016020,GO:0016192,GO:0030117,GO:0030659,GO:0030660,GO:0030662,GO:0030663,GO:0031090,GO:0032991,GO:0033036,GO:0043234,GO:0044422,GO:0044424,GO:0044425,GO:0044431,GO:0044433,GO:0044444,GO:0044446,GO:0044464,GO:0045184,GO:0046907,GO:0051179,GO:0051234,GO:0051649,GO:0071702,GO:0098588	1.96029	2.32643	9.30978	0.00227934	0.0887711	0.952482835521198	16.4650918282764	2.67050252443733	4.45519712310118	3.92435736648807	9.10157890252224	0.478737003979169	1.38536028996862
TR35803|c0_g1	908; 902	PUB24	E3 ubiquitin-protein ligase PUB24	ARATH		AT3G11840	GO:0003674,GO:0003824,GO:0004842,GO:0006464,GO:0006950,GO:0006952,GO:0008150,GO:0008152,GO:0009987,GO:0016567,GO:0016740,GO:0016874,GO:0019538,GO:0019787,GO:0032446,GO:0036211,GO:0043170,GO:0043412,GO:0044237,GO:0044238,GO:0044260,GO:0044267,GO:0050896,GO:0070647,GO:0071704	1.03862	1.64043	9.29481	0.00229804	0.0893201	2.32829137571848	6.08916117909629	1.52600144253562	2.65415998823049	2.36942331561544	3.85382169746437	1.69734028683523	3.72315577929066
TR985|c0_g1	2301; 2269; 671	PI5K9; SF3A2	Phosphatidylinositol 4-phosphate 5-kinase 9; Splicing factor 3A subunit 2	ARATH; DICDI	K00889,K12826	AT3G09920	GO:0000166,GO:0000245,GO:0001882,GO:0001883,GO:0003674,GO:0003676,GO:0003824,GO:0005488,GO:0005524,GO:0005575,GO:0005634,GO:0005681,GO:0005684,GO:0005686,GO:0005829,GO:0005975,GO:0006082,GO:0006520,GO:0006629,GO:0006644,GO:0006650,GO:0006793,GO:0006796,GO:0006807,GO:0008150,GO:0008152,GO:0008270,GO:0009987,GO:0016020,GO:0016043,GO:0016301,GO:0016307,GO:0016308,GO:0016740,GO:0016772,GO:0016773,GO:…	0.461695	6.17335	9.28557	0.00230966	0.0895926	65.2450742332021	82.5203122991129	53.8869259395389	85.4544724782067	64.6408298291337	84.4970906220646	58.7976083978052	81.606379580964
TR20306|c0_g1	1208	NLTL2	Non-specific lipid-transfer protein-like protein At2g13820	ARATH		AT2G13820	GO:0003674,GO:0005488,GO:0005575,GO:0005576,GO:0005886,GO:0006810,GO:0006869,GO:0008150,GO:0008289,GO:0016020,GO:0031224,GO:0031225,GO:0031226,GO:0044425,GO:0044459,GO:0044464,GO:0044699,GO:0044765,GO:0046658,GO:0051179,GO:0051234,GO:0071702,GO:1902578	0.850223	6.57379	9.27043	0.00232883	0.0901565	104.138123350318	130.502902390392	81.545702085497	121.048653748941	56.2738037458667	140.66449195745	29.768737338341	97.4947304065416
TR50156|c0_g1	2660; 1869; 1847; 1815; 1793	WRK42; WRK47	Probable WRKY transcription factor 42; Probable WRKY transcription factor 47	ARATH		AT4G04450	GO:0000975,GO:0001067,GO:0001071,GO:0003674,GO:0003676,GO:0003677,GO:0003700,GO:0005488,GO:0005575,GO:0005634,GO:0006139,GO:0006351,GO:0006355,GO:0006725,GO:0006807,GO:0008150,GO:0008152,GO:0009058,GO:0009059,GO:0009889,GO:0009890,GO:0009892,GO:0009987,GO:0010468,GO:0010556,GO:0010558,GO:0010605,GO:0010629,GO:0016070,GO:0018130,GO:0019219,GO:0019222,GO:0019438,GO:0031323,GO:0031324,GO:0031326,GO:…	0.769027	3.5614	9.24819	0.00235728	0.091	9.73649120755003	19.290462615377	7.63000721267808	13.4129870833791	8.55213727979947	15.8662659246671	8.7478307090739	10.5200797019492
TR4132|c0_g1	2509; 2491; 2157; 2147	NDB2	External alternative NAD(P)H-ubiquinone oxidoreductase B2, mitochondrial	ARATH			GO:0003674,GO:0003824,GO:0005488,GO:0005509,GO:0005575,GO:0005739,GO:0005743,GO:0005758,GO:0005777,GO:0008150,GO:0008152,GO:0016020,GO:0016491,GO:0019866,GO:0031090,GO:0031966,GO:0031970,GO:0031974,GO:0042579,GO:0043167,GO:0043169,GO:0043226,GO:0043227,GO:0043229,GO:0043231,GO:0044422,GO:0044424,GO:0044429,GO:0044444,GO:0044446,GO:0044464,GO:0044699,GO:0044710,GO:0046872,GO:0055114	-0.702746	5.06079	9.24336	0.00236351	0.091	30.1090407450868	25.6719035310699	58.5603053573042	21.849424188826	47.5365552695347	29.477636175286	28.7242202387501	24.3303900925739
TR14749|c1_g1	2691; 2665; 2662; 2647; 2572; 2569; 2554; 2553; 2550; 2535; 2527; 2524; 2509; 1013; 855	ATOX1; CCH	Copper transport protein ATX1; Copper transport protein CCH	ARATH	K07213	AT1G66240	GO:0000041,GO:0000785,GO:0003674,GO:0005488,GO:0005575,GO:0005829,GO:0006810,GO:0006811,GO:0006812,GO:0006825,GO:0008150,GO:0030001,GO:0032991,GO:0043167,GO:0043169,GO:0044422,GO:0044424,GO:0044427,GO:0044444,GO:0044446,GO:0044464,GO:0044699,GO:0044765,GO:0046872,GO:0051179,GO:0051234,GO:1902578	-0.467039	6.02751	9.24246	0.00236467	0.091	70.2720669762306	58.4072340298916	76.6815724874147	50.9029969171348	80.6714594488444	49.8946915512143	74.7264941665666	59.5704924686506
TR13035|c0_g4	691							-0.616377	9.12142	9.22922	0.00238183	0.0914792	552.545876028464	436.373646738756	803.630509675318	406.276061055567	757.882260843182	463.155571449521	582.100675292853	452.926229801615
TR26822|c0_g1	367							-1.12602	1.13753	9.1721	0.00245733	0.0940585	1.95788138412691	1.8023917090125	3.14737797522971	1.18489285188861	4.14649080232702	1.31193930126447	2.26312038244698	0.995727708414945
TR43155|c0_g1	2635; 2632	GLYT3	Probable glycosyltransferase At5g03795	ARATH		AT5G03795	GO:0000139,GO:0003674,GO:0003824,GO:0005575,GO:0008150,GO:0009987,GO:0016020,GO:0016021,GO:0016043,GO:0016740,GO:0016757,GO:0031090,GO:0031224,GO:0044422,GO:0044424,GO:0044425,GO:0044431,GO:0044444,GO:0044446,GO:0044464,GO:0045229,GO:0071554,GO:0071555,GO:0071840,GO:0098588	0.687983	4.04089	9.1711	0.00245867	0.0940585	15.2397253683392	23.3823789277297	11.9695738148887	19.669221341351	13.9944064578537	19.8020838284605	8.96543843815534	17.9663912605305
TR19612|c1_g1	1034; 972; 925; 330							1.25543	1.24542	9.1267	0.00251906	0.0960788	2.01079709721142	4.57904920668041	0.763000721267808	4.12342712457237	1.36982285434018	2.66487670569345	1.26212482867235	1.5585303262147
TR13035|c0_g1	1673							-0.644169	9.55082	9.12503	0.00252136	0.0960788	747.80485731031	573.404129913139	1093.14159585137	528.746586226774	1019.1852258684	618.538382443032	798.446279545621	620.295069833449
TR43009|c0_g2	695							1.08594	1.09617	9.08859	0.0025721	0.0977698	0.793735696267665	3.40993026029392	1.52600144253562	3.27030427121257	1.62897852948561	2.41888808670636	1.26212482867235	2.07804043495293
TR20551|c0_g1	1345	YAI5	Uncharacterized protein C24B11.05	SCHPO	K18551		GO:0003674,GO:0003824,GO:0005575,GO:0005634,GO:0005737,GO:0005829,GO:0006139,GO:0006206,GO:0006725,GO:0006793,GO:0006796,GO:0006807,GO:0008150,GO:0008152,GO:0008252,GO:0009112,GO:0009987,GO:0016311,GO:0016787,GO:0016788,GO:0016791,GO:0016798,GO:0016799,GO:0034641,GO:0042578,GO:0043226,GO:0043227,GO:0043229,GO:0043231,GO:0044237,GO:0044238,GO:0044281,GO:0044424,GO:0044444,GO:0044464,GO:0044699,GO:…	-0.604377	8.54688	9.08595	0.0025758	0.0977698	564.504827185563	289.405652520088	438.67772718391	311.200258620025	329.275796391933	296.088301054124	472.03468592346	290.146395730303
TR28141|c0_g1	2876; 2755	GSH1	Glutamate--cysteine ligase, chloroplastic	MEDTR; SOLLC	K01919		GO:0000096,GO:0000097,GO:0000166,GO:0000271,GO:0001882,GO:0001883,GO:0002213,GO:0002376,GO:0003006,GO:0003674,GO:0003824,GO:0004357,GO:0005488,GO:0005524,GO:0005575,GO:0005975,GO:0005976,GO:0005996,GO:0006006,GO:0006007,GO:0006073,GO:0006082,GO:0006090,GO:0006091,GO:0006094,GO:0006096,GO:0006518,GO:0006520,GO:0006534,GO:0006575,GO:0006725,GO:0006749,GO:0006750,GO:0006790,GO:0006807,GO:0006950,GO:…	0.873801	9.96806	9.06905	0.00259972	0.0982641	713.727138083885	1035.4983934724	746.405455580233	1418.55372228105	982.64427567289	1729.99695923302	385.774982115577	999.27769415799
TR51306|c0_g1	1808; 1717; 1583; 1492; 1492	ACR9	ACT domain-containing protein ACR9 {ECO:0000305}	ARATH		AT2G39570	GO:0003674,GO:0005488,GO:0008150,GO:0008152,GO:0016597,GO:0031406,GO:0036094,GO:0043167,GO:0043168,GO:0043177	-0.935122	2.74542	9.0674	0.00260207	0.0982641	6.7202955617329	3.65349670745777	8.72682074950055	6.35102568612296	7.33040338268526	3.19785204683214	11.9684250994792	4.97863854207473
TR28565|c0_g1	3781	CSLE1	Cellulose synthase-like protein E1	ARATH		AT1G55850	GO:0000139,GO:0000271,GO:0003674,GO:0003824,GO:0005575,GO:0005783,GO:0005789,GO:0005886,GO:0005975,GO:0005976,GO:0006073,GO:0008150,GO:0008152,GO:0008194,GO:0009058,GO:0009059,GO:0009250,GO:0009987,GO:0016020,GO:0016021,GO:0016043,GO:0016051,GO:0016740,GO:0016757,GO:0016758,GO:0016759,GO:0016760,GO:0030243,GO:0030244,GO:0031090,GO:0031224,GO:0033692,GO:0034637,GO:0034645,GO:0035251,GO:0043170,GO:…	0.732746	6.5651	9.06397	0.00260695	0.0982641	108.847621814839	146.529574613773	42.2988524852841	97.6825667096972	58.1989601898042	126.561144468857	75.0311449872806	101.694103785509
TR35708|c0_g1	790; 768							0.583552	5.70034	9.0625	0.00260905	0.0982641	43.6025475816371	70.6829829669497	40.1052254116391	58.7706854536751	51.6460238325553	71.8696748473941	30.813254437932	47.7516374948558
TR7737|c1_g1	1838; 1781; 1442; 1335; 926; 849	Y1500	Probable tyrosine-protein phosphatase At1g05000	ARATH			GO:0003674,GO:0003824,GO:0004721,GO:0004725,GO:0016787,GO:0016788,GO:0016791,GO:0042578	0.69213	4.26275	9.05832	0.00261501	0.0982983	19.1025724235085	22.9926726122676	10.3958848272739	27.3473270215892	16.3268075341626	25.33682775567	12.6212482867235	18.7456564236379
TR32959|c0_g2	468							0.655964	4.24002	9.04949	0.00262768	0.0985837	12.9114339926207	21.1902809032551	10.9204478231455	24.0770227503766	14.4756955688381	23.4919131132669	20.0634326213088	23.2913698750974
TR28201|c0_g1	4570	COPIA; M810; POLX	Copia protein; Retrovirus-related Pol polyprotein from transposon TNT 1-94; Uncharacterized mitochondrial protein AtMg00810	ARATH; DROME; TOBAC		ArthMp070	GO:0003674,GO:0003676,GO:0003824,GO:0003964,GO:0004175,GO:0004190,GO:0004518,GO:0004519,GO:0005488,GO:0005575,GO:0005739,GO:0006139,GO:0006259,GO:0006725,GO:0006807,GO:0008150,GO:0008152,GO:0008233,GO:0008270,GO:0009987,GO:0015074,GO:0016740,GO:0016772,GO:0016779,GO:0016787,GO:0016788,GO:0034061,GO:0034641,GO:0043167,GO:0043169,GO:0043170,GO:0043226,GO:0043227,GO:0043229,GO:0043231,GO:0044237,GO:…	1.28557	1.63414	9.0337	0.00265048	0.0992475	2.11662852338044	2.58180433993683	2.86125270475428	6.73019139872731	1.07364493988825	2.5418823961999	1.00099555377463	5.28168610550536
TR14575|c1_g2	3178; 3128; 3107; 3095; 2695; 2671; 2572; 2562; 2250; 2240	FOLT1; HYES	Bifunctional epoxide hydrolase 2; Folate transporter 1, chloroplastic	ARATH; HUMAN; PIG	K15115,K08726	AT5G66380	GO:0000287,GO:0001676,GO:0003674,GO:0003735,GO:0003824,GO:0004301,GO:0005102,GO:0005198,GO:0005488,GO:0005515,GO:0005575,GO:0005737,GO:0005777,GO:0005829,GO:0006082,GO:0006412,GO:0006629,GO:0006631,GO:0006690,GO:0006725,GO:0006793,GO:0006796,GO:0006805,GO:0006810,GO:0006873,GO:0006874,GO:0006875,GO:0006950,GO:0006952,GO:0006954,GO:0008150,GO:0008152,GO:0008217,GO:0009056,GO:0009058,GO:0009059,GO:…	0.539902	6.33833	9.02704	0.00266015	0.099418	84.6651409352176	91.8732638702048	59.2756185334928	101.948180976496	55.7925146348823	111.309850091657	63.8461077124946	77.9265163107348
TR50152|c0_g1	1388; 1387; 1299; 1298	GEML4	GEM-like protein 4	ARATH		AT5G08350		-0.620596	5.53742	9.02169	0.00266795	0.0994619	46.4070803751162	30.2509527377504	65.8564997544277	42.0873940990835	69.564787656897	43.7449760765371	42.8252010832275	30.0450012886944
TR53267|c1_g1	2857; 2679; 275						GO:0000166,GO:0001871,GO:0001882,GO:0001883,GO:0003674,GO:0003824,GO:0004672,GO:0005488,GO:0005524,GO:0006464,GO:0006468,GO:0006793,GO:0006796,GO:0008150,GO:0008152,GO:0009987,GO:0016301,GO:0016310,GO:0016740,GO:0016772,GO:0016773,GO:0017076,GO:0019538,GO:0030246,GO:0030247,GO:0030554,GO:0032549,GO:0032550,GO:0032553,GO:0032555,GO:0032559,GO:0035639,GO:0036094,GO:0036211,GO:0043167,GO:0043168,GO:…	0.496403	5.19867	9.01922	0.00267156	0.0994619	29.9502936058332	46.1801983822662	30.5677163957915	40.0019826797595	32.8757485041642	43.9499665923596	28.1584401431384	41.3876386628125
TR38344|c0_g1	1886; 1795; 1727; 1636	U91A1	UDP-glycosyltransferase 91A1	ARATH		AT2G22590	GO:0003674,GO:0003824,GO:0008150,GO:0008152,GO:0016740,GO:0016757,GO:0016758	-0.768943	5.94643	9.0068	0.00268977	0.0997625	55.9848244434127	54.3640310069717	111.588855485417	40.7603141049682	100.737513152963	45.7128850284338	42.0853348043506	41.344346153751
TR52016|c0_g1	254							-0.961844	1.91059	9.00399	0.00269391	0.0997625	3.54535277666224	1.94853157731081	5.53175522919161	2.60676427415495	6.44186963932947	2.95186342784505	3.82989603183335	2.42438050744508
TR16497|c0_g1	1600; 1600; 1554	PME53	Probable pectinesterase 53	ARATH	K01051	AT5G19730	GO:0000272,GO:0003674,GO:0003824,GO:0005575,GO:0005576,GO:0005618,GO:0005737,GO:0005975,GO:0005976,GO:0008150,GO:0008152,GO:0009056,GO:0009057,GO:0009987,GO:0010393,GO:0016043,GO:0016052,GO:0016787,GO:0016788,GO:0030312,GO:0030599,GO:0042545,GO:0043170,GO:0044238,GO:0044424,GO:0044464,GO:0045229,GO:0045330,GO:0045488,GO:0045490,GO:0052689,GO:0071554,GO:0071555,GO:0071704,GO:0071840,GO:1901575	-0.566632	5.70039	9.00323	0.00269504	0.0997625	52.598218806004	43.695820621195	82.7378907124779	44.0780140902564	64.4186963932947	44.2369533145112	48.1348296728146	35.3699799032613
TR35808|c0_g2	850	PCKA	Phosphoenolpyruvate carboxykinase [ATP]	ARATH	K01610	AT4G37870	GO:0000166,GO:0001882,GO:0001883,GO:0002376,GO:0003674,GO:0003824,GO:0004611,GO:0004612,GO:0005488,GO:0005524,GO:0005575,GO:0005634,GO:0005730,GO:0005829,GO:0005975,GO:0005996,GO:0006006,GO:0006094,GO:0006950,GO:0006952,GO:0006955,GO:0007154,GO:0008150,GO:0008152,GO:0009058,GO:0009267,GO:0009605,GO:0009607,GO:0009620,GO:0009814,GO:0009817,GO:0009987,GO:0009991,GO:0010035,GO:0010038,GO:0016020,GO:…	0.70386	5.89441	8.98455	0.00272271	0.100596	60.270997203258	59.1379333713831	38.3884737887866	95.3601767199955	28.3220130694658	81.8322139163711	53.8361521747483	58.0552546514974
TR33812|c0_g1	3618	BAG5; BAG6	BAG family molecular chaperone regulator 5, mitochondrial; BAG family molecular chaperone regulator 6	ARATH		AT1G12060	GO:0003674,GO:0005488,GO:0005515,GO:0005575,GO:0005739,GO:0043226,GO:0043227,GO:0043229,GO:0043231,GO:0044424,GO:0044444,GO:0044464,GO:0051087	-1.00398	2.34738	8.9596	0.00276016	0.101689	6.50863270939486	3.26379039199561	6.19938086030094	2.32238998970168	9.88493789483316	4.222804625945	4.04750376091479	3.46340072492155
TR25041|c0_g1	333	SCGT	Scopoletin glucosyltransferase	TOBAC			GO:0003674,GO:0003824,GO:0005488,GO:0005515,GO:0008194,GO:0016740,GO:0016757,GO:0016758,GO:0035251,GO:0042802,GO:0046527,GO:0050275	1.33298	1.08015	8.95787	0.00276277	0.101689	1.69330281870435	2.58180433993683	1.23987617206019	3.17551284306148	1.36982285434018	4.01781411012243	0.304650820714017	1.81828538058381
TR16475|c0_g1	2059; 936	C78A7	Cytochrome P450 78A7	ARATH		AT5G09970	GO:0003674,GO:0003824,GO:0004497,GO:0005488,GO:0005506,GO:0005575,GO:0007275,GO:0008150,GO:0008152,GO:0009058,GO:0016020,GO:0016021,GO:0016491,GO:0016705,GO:0016709,GO:0019748,GO:0020037,GO:0031224,GO:0032501,GO:0032502,GO:0040008,GO:0043167,GO:0043169,GO:0044425,GO:0044550,GO:0044699,GO:0044707,GO:0044710,GO:0044711,GO:0044767,GO:0046872,GO:0046906,GO:0046914,GO:0050789,GO:0055114,GO:0065007,GO:…	1.23249	1.59161	8.94858	0.00277686	0.102014	1.85204995795789	4.38419604894933	1.81212671301104	3.79165712604356	1.07364493988825	1.55792792025155	2.26312038244698	6.7103389045355
TR51906|c0_g1	970; 952							-0.576216	4.92391	8.9245	0.0028137	0.103172	31.6435964245376	21.62870050815	39.3899122354506	29.1009684423843	42.9087753562233	25.7878068904797	30.9438190753808	20.6938193314062
TR43242|c0_g1	2621; 2235; 2205	SMBP2	DNA-binding protein SMUBP-2	HUMAN; MESAU; MOUSE; RAT	K19036		GO:0000049,GO:0000122,GO:0000166,GO:0000981,GO:0000982,GO:0001071,GO:0001078,GO:0001227,GO:0001882,GO:0001883,GO:0003674,GO:0003676,GO:0003677,GO:0003678,GO:0003697,GO:0003700,GO:0003723,GO:0003724,GO:0003824,GO:0004003,GO:0004004,GO:0004386,GO:0005488,GO:0005515,GO:0005524,GO:0005575,GO:0005634,GO:0005737,GO:0006139,GO:0006259,GO:0006260,GO:0006281,GO:0006310,GO:0006351,GO:0006355,GO:0006357,GO:…	0.494105	5.59159	8.9164	0.0028262	0.103436	43.7083790078061	58.8943669242193	42.9187905713142	54.2206969024229	42.279397288013	59.3652533822171	30.9873406211971	52.6869835278691
TR54017|c0_g1	592	SAG21	Protein SENESCENCE-ASSOCIATED GENE 21, mitochondrial {ECO:0000303|PubMed:9617813}	ARATH		AT4G02380	GO:0000302,GO:0001101,GO:0005575,GO:0005739,GO:0006950,GO:0006979,GO:0007154,GO:0008150,GO:0009266,GO:0009409,GO:0009414,GO:0009415,GO:0009605,GO:0009628,GO:0009987,GO:0009991,GO:0010035,GO:0031668,GO:0033554,GO:0042221,GO:0042631,GO:0043226,GO:0043227,GO:0043229,GO:0043231,GO:0044424,GO:0044444,GO:0044464,GO:0044699,GO:0044763,GO:0050896,GO:0051716,GO:0070887,GO:0071214,GO:0071229,GO:0071462,GO:…	0.983918	3.7675	8.90545	0.00284321	0.103675	11.2710468870008	22.7491061651037	8.5360705691836	16.7780827827427	12.9577837572719	18.5721407335251	3.56876675693562	13.8103103906247
TR53384|c1_g1	283	HSP83	Heat shock protein 83	IPONI			GO:0000166,GO:0001882,GO:0001883,GO:0003674,GO:0005488,GO:0005524,GO:0005575,GO:0005737,GO:0006457,GO:0006950,GO:0008150,GO:0008152,GO:0009987,GO:0017076,GO:0019538,GO:0030554,GO:0032549,GO:0032550,GO:0032553,GO:0032555,GO:0032559,GO:0035639,GO:0036094,GO:0043167,GO:0043168,GO:0043170,GO:0044237,GO:0044238,GO:0044260,GO:0044267,GO:0044424,GO:0044464,GO:0050896,GO:0071704,GO:0097159,GO:0097367,GO:…	-1.59237	1.14059	8.90532	0.00284341	0.103675	2.80453279347908	0.974265788655406	4.7687545079238	0.616144282982078	4.59075767400491	1.63992412658058	0.522258549795457	0.952435199353426
TR26575|c0_g1	1137; 880	BIP; MD37F	Luminal-binding protein; Mediator of RNA polymerase II transcription subunit 37f	ARATH; SPIOL			GO:0000166,GO:0001882,GO:0001883,GO:0003674,GO:0005488,GO:0005524,GO:0005575,GO:0005618,GO:0005634,GO:0005730,GO:0005773,GO:0005774,GO:0005783,GO:0005788,GO:0005886,GO:0005911,GO:0006139,GO:0006351,GO:0006355,GO:0006725,GO:0006807,GO:0006950,GO:0008150,GO:0008152,GO:0009058,GO:0009059,GO:0009506,GO:0009719,GO:0009725,GO:0009735,GO:0009889,GO:0009987,GO:0010033,GO:0010035,GO:0010038,GO:0010468,GO:…	0.72206	3.31253	8.89478	0.00285987	0.10408	7.6727783972541	11.9347559110287	6.5331936758556	11.232784235904	8.66320399771895	14.3903342107446	6.83288269315723	11.4725149013026
TR16132|c0_g1	2268; 2215; 2210; 1860	LYPA2	Acyl-protein thioesterase 2	HUMAN	K06130		GO:0002084,GO:0003674,GO:0003824,GO:0005575,GO:0005737,GO:0006082,GO:0006464,GO:0006629,GO:0006631,GO:0008150,GO:0008152,GO:0008474,GO:0009056,GO:0009057,GO:0009987,GO:0016787,GO:0016788,GO:0016790,GO:0019538,GO:0019752,GO:0030163,GO:0031982,GO:0031988,GO:0032787,GO:0035601,GO:0036211,GO:0042157,GO:0042159,GO:0043170,GO:0043226,GO:0043227,GO:0043230,GO:0043412,GO:0043436,GO:0044237,GO:0044238,GO:…	-0.555163	4.33529	8.89071	0.00286625	0.104117	21.2721166599734	15.9292456445159	25.3697739821546	16.1619384997607	23.2499662844765	14.9643076550478	25.7647551232425	18.0529762786536
TR21443|c0_g1	1429; 1306; 1306; 765							-1.35735	1.57908	8.88412	0.00287662	0.104299	5.66198130004268	1.60753855128142	5.96094313490475	2.27499427562613	4.18351304163351	1.47593171392253	0.957474007958338	1.16889774466102
TR49816|c0_g1	1293; 985	FKB62; FKB65	Peptidyl-prolyl cis-trans isomerase FKBP62; Peptidyl-prolyl cis-trans isomerase FKBP65	ARATH	K01802	AT5G48570	GO:0000413,GO:0003674,GO:0003755,GO:0003824,GO:0005488,GO:0005515,GO:0005527,GO:0005528,GO:0005575,GO:0005634,GO:0005737,GO:0005773,GO:0005789,GO:0006457,GO:0006464,GO:0006950,GO:0008144,GO:0008150,GO:0008152,GO:0009266,GO:0009408,GO:0009628,GO:0009987,GO:0010286,GO:0016020,GO:0016853,GO:0016859,GO:0018193,GO:0018208,GO:0019538,GO:0031090,GO:0033554,GO:0034605,GO:0036211,GO:0043170,GO:0043226,GO:…	-1.22919	3.10915	8.86733	0.0029032	0.10499	5.39740273462012	3.604783418025	16.6906407777333	3.03332570083485	13.5501395861758	3.48483876898374	12.1860328285607	10.2603246475801
TR50780|c0_g1	1888	P2B10	F-box protein PP2-B10	ARATH		AT2G02360	GO:0003674,GO:0005488,GO:0006464,GO:0008150,GO:0008152,GO:0009987,GO:0016567,GO:0019538,GO:0030246,GO:0032446,GO:0036211,GO:0043170,GO:0043412,GO:0044237,GO:0044238,GO:0044260,GO:0044267,GO:0070647,GO:0071704	1.1019	3.38621	8.86203	0.00291163	0.10499	10.1069011991416	10.3272173597473	7.67769475775732	13.6973613678324	5.25715798152175	24.0248884544055	3.35115902785418	8.48533177605779
TR22226|c0_g1	1530	Y2168	Ankyrin repeat-containing protein At2g01680	ARATH		AT2G01680	GO:0003674,GO:0005488,GO:0005515,GO:0005575,GO:0005886,GO:0016020,GO:0016021,GO:0031224,GO:0044425,GO:0044464	0.769615	2.93303	8.85989	0.00291505	0.10499	6.2440541439723	9.45037814995744	5.53175522919161	10.0478913840154	5.29418022082825	11.1104859575835	5.26610704377086	7.44631155858133
TR19183|c0_g1	2098; 2020; 2000; 1370; 1291; 1272	HEMH	Ferrochelatase-2, chloroplastic	ORYSI			GO:0003674,GO:0003824,GO:0004325,GO:0005575,GO:0006725,GO:0006778,GO:0006779,GO:0006783,GO:0006807,GO:0008150,GO:0008152,GO:0009058,GO:0009507,GO:0009536,GO:0009987,GO:0016829,GO:0018130,GO:0019438,GO:0033013,GO:0033014,GO:0034641,GO:0042168,GO:0042440,GO:0043226,GO:0043227,GO:0043229,GO:0043231,GO:0044237,GO:0044249,GO:0044271,GO:0044424,GO:0044444,GO:0044464,GO:0044699,GO:0044710,GO:0044711,GO:…	0.705115	3.9928	8.85849	0.00291729	0.10499	9.78940692063454	21.1415676138223	11.5880734542548	16.5884999264406	12.0692500139161	15.4152867898575	14.6667609400891	25.3694103100503
TR23178|c0_g1	351							-1.06865	1.65964	8.84373	0.00294097	0.105555	3.75701562900028	2.82537078710068	5.7701929545878	1.7062457067196	4.88693558845684	1.84491464240316	2.21959883663069	1.5585303262147
TR41041|c0_g1	1316; 1189; 1133; 1006	LOG1; LOGL2; LOGL6	Cytokinin riboside 5'-monophosphate phosphoribohydrolase LOG1; Probable cytokinin riboside 5'-monophosphate phosphoribohydrolase LOGL2; Probable cytokinin riboside 5'-monophosphate phosphoribohydrolase LOGL6	ARATH; ORYSJ	K06966	AT2G28305	GO:0003674,GO:0003824,GO:0005575,GO:0005634,GO:0005829,GO:0006725,GO:0006807,GO:0008150,GO:0008152,GO:0009058,GO:0009308,GO:0009690,GO:0009691,GO:0009987,GO:0010817,GO:0016787,GO:0016798,GO:0016799,GO:0034754,GO:0042445,GO:0042446,GO:0043226,GO:0043227,GO:0043229,GO:0043231,GO:0044237,GO:0044249,GO:0044424,GO:0044444,GO:0044464,GO:0046483,GO:0065007,GO:0065008,GO:0071704,GO:1901564	0.695731	4.52552	8.84168	0.00294428	0.105555	19.049656710424	26.8410224774564	19.027330486616	32.3712727135969	19.3626311572949	35.3403649278116	12.6212482867235	18.918826459884
TR41889|c0_g1	3136	PDR1	Pleiotropic drug resistance protein 1	TOBAC			GO:0000166,GO:0001882,GO:0001883,GO:0003674,GO:0003824,GO:0005488,GO:0005524,GO:0005575,GO:0006810,GO:0008150,GO:0016020,GO:0016021,GO:0016462,GO:0016787,GO:0016817,GO:0016818,GO:0016887,GO:0017076,GO:0017111,GO:0030554,GO:0031224,GO:0032549,GO:0032550,GO:0032553,GO:0032555,GO:0032559,GO:0035639,GO:0036094,GO:0043167,GO:0043168,GO:0044425,GO:0051179,GO:0051234,GO:0097159,GO:0097367,GO:1901265,GO:…	0.923131	5.3288	8.83858	0.00294928	0.105555	15.9276296384378	39.2629112828129	38.8176616944997	54.2680926164984	39.7618850151716	76.9944377429584	16.1900150436592	39.4827682641057
TR53915|c0_g1	921; 915; 915; 909	P2B10	F-box protein PP2-B10	ARATH		AT2G02360	GO:0003674,GO:0005488,GO:0006464,GO:0008150,GO:0008152,GO:0009987,GO:0016567,GO:0019538,GO:0030246,GO:0032446,GO:0036211,GO:0043170,GO:0043412,GO:0044237,GO:0044238,GO:0044260,GO:0044267,GO:0070647,GO:0071704	-1.39702	2.99781	8.82349	0.00297378	0.106236	6.13822271780328	0.925552499222636	7.05775667172722	5.07134140608326	18.5111196532456	6.72368891898039	13.9268946612122	4.58900596052105
TR11616|c0_g1	3720	ATCA1; PP345	Alpha carbonic anhydrase 1, chloroplastic; Pentatricopeptide repeat-containing protein At4g32430, mitochondrial	ARATH	K01674	AT4G32430,AT3G52720	GO:0003674,GO:0003824,GO:0004089,GO:0005488,GO:0005575,GO:0005739,GO:0005783,GO:0006730,GO:0008150,GO:0008152,GO:0008270,GO:0009532,GO:0009570,GO:0009987,GO:0016829,GO:0016835,GO:0016836,GO:0043167,GO:0043169,GO:0043226,GO:0043227,GO:0043229,GO:0043231,GO:0044237,GO:0044281,GO:0044422,GO:0044424,GO:0044434,GO:0044435,GO:0044444,GO:0044446,GO:0044464,GO:0044699,GO:0044710,GO:0044763,GO:0046872,GO:…	-0.74438	3.57492	8.80626	0.00300199	0.107047	14.1284953935644	11.3501964378355	11.3973232739379	6.87237854095395	17.3634302347444	8.40461114872549	16.320579681108	8.74508683042691
TR11327|c0_g2	744	AB12A	ABC transporter A family member 12	ARATH		AT5G61700	GO:0000166,GO:0001882,GO:0001883,GO:0003674,GO:0003824,GO:0005215,GO:0005488,GO:0005524,GO:0005575,GO:0016021,GO:0016462,GO:0016787,GO:0016817,GO:0016818,GO:0016887,GO:0017076,GO:0017111,GO:0030554,GO:0031224,GO:0032549,GO:0032550,GO:0032553,GO:0032555,GO:0032559,GO:0035639,GO:0036094,GO:0043167,GO:0043168,GO:0044425,GO:0097159,GO:0097367,GO:1901265,GO:1901363	0.897431	2.03962	8.78167	0.00304273	0.108301	3.17494278507066	5.21232196930642	2.57512743427885	5.35571569053653	2.9617791445193	6.64169271265136	2.52424965734471	3.72315577929066
TR51927|c0_g1	896; 893	MGST3	Microsomal glutathione S-transferase 3	BOVIN; MOUSE	K00799		GO:0003674,GO:0003824,GO:0004364,GO:0004601,GO:0004602,GO:0005575,GO:0005789,GO:0008150,GO:0009719,GO:0010033,GO:0010243,GO:0016020,GO:0016021,GO:0016209,GO:0016491,GO:0016684,GO:0016740,GO:0016765,GO:0031090,GO:0031224,GO:0031982,GO:0031988,GO:0042221,GO:0043226,GO:0043227,GO:0043230,GO:0044421,GO:0044422,GO:0044424,GO:0044425,GO:0044432,GO:0044444,GO:0044446,GO:0044464,GO:0050896,GO:0065010,GO:…	0.69724	7.3759	8.77707	0.0030504	0.108376	126.891879976657	135.861364227996	135.14650275456	205.176046233032	127.948859043234	324.540984650298	116.637742787652	155.809740112408
TR43705|c0_g1	1124; 1121	MYB4	Myb-related protein Myb4	ORYSJ	K09422		GO:0003674,GO:0003676,GO:0003677,GO:0005488,GO:0005575,GO:0005634,GO:0006139,GO:0006351,GO:0006355,GO:0006725,GO:0006807,GO:0008150,GO:0008152,GO:0009058,GO:0009059,GO:0009889,GO:0009987,GO:0010468,GO:0010556,GO:0016070,GO:0018130,GO:0019219,GO:0019222,GO:0019438,GO:0031323,GO:0031326,GO:0032774,GO:0034641,GO:0034645,GO:0034654,GO:0043170,GO:0043226,GO:0043227,GO:0043229,GO:0043231,GO:0044237,GO:…	0.720922	4.51481	8.76439	0.00307169	0.108933	25.3995422805653	34.3915823395358	12.3987617206019	25.593685600794	13.9944064578537	30.6665811670569	17.0604459599849	22.7285672572977
TR45157|c0_g3	1798; 1266; 1093; 664							1.12593	0.80702	8.73077	0.00312883	0.110757	1.21706140094375	2.92279736596622	0.619938086030094	2.41718141785277	1.11066717919474	1.59892602341607	1.21860328285607	2.20791796213749
TR38269|c1_g2	1276; 1206; 1179; 1100; 1060; 1024; 1018; 987; 987	COL4	Zinc finger protein CONSTANS-LIKE 4	ARATH		AT5G24930	GO:0003674,GO:0005488,GO:0005515,GO:0005575,GO:0005634,GO:0008270,GO:0043167,GO:0043169,GO:0043226,GO:0043227,GO:0043229,GO:0043231,GO:0044424,GO:0044464,GO:0046872,GO:0046914	-0.778578	3.34771	8.7256	0.00313772	0.11087	16.880112473959	7.5505598620794	13.4002001672659	7.86768853654038	8.33000384396053	7.17466805379005	12.4906836492747	7.14326399515069
TR6411|c0_g1	1424	CDSP	Thioredoxin-like protein CDSP32, chloroplastic	ARATH		AT1G76080	GO:0000103,GO:0001101,GO:0003674,GO:0003824,GO:0005575,GO:0006457,GO:0006662,GO:0006790,GO:0006950,GO:0006979,GO:0008150,GO:0008152,GO:0009414,GO:0009415,GO:0009507,GO:0009526,GO:0009532,GO:0009536,GO:0009570,GO:0009628,GO:0009941,GO:0009987,GO:0010035,GO:0015035,GO:0015036,GO:0016491,GO:0016667,GO:0016671,GO:0018904,GO:0019538,GO:0019725,GO:0031967,GO:0031975,GO:0033554,GO:0034599,GO:0042221,GO:…	-0.592087	5.05485	8.7191	0.00314894	0.111064	49.4232760209333	27.1820155034858	36.6240346208548	31.5655455743126	29.2475690521281	22.9179396689637	44.2178905493487	24.1139275472663
TR4124|c0_g1	2361	AATP9; ASD	AAA-ATPase ASD, mitochondrial; AAA-ATPase At3g28580	ARATH		AT5G40010,AT3G28580	GO:0000166,GO:0000302,GO:0000304,GO:0001101,GO:0001882,GO:0001883,GO:0003006,GO:0003674,GO:0003824,GO:0005488,GO:0005524,GO:0005575,GO:0005739,GO:0005783,GO:0006950,GO:0006970,GO:0006979,GO:0008150,GO:0009266,GO:0009409,GO:0009414,GO:0009415,GO:0009628,GO:0009651,GO:0009719,GO:0009725,GO:0009737,GO:0010033,GO:0010035,GO:0010154,GO:0010431,GO:0016020,GO:0016021,GO:0016462,GO:0016787,GO:0016817,GO:…	0.822971	3.77908	8.71083	0.00316325	0.111196	7.88444124959214	24.2105048480868	10.3958848272739	12.3702813737171	13.1058727144979	19.597093312638	7.96444288438072	13.5505553362556
TR50618|c0_g2	690							0.887379	4.09059	8.7055	0.00317251	0.111196	11.4297940262544	11.3014831484027	12.3033866304434	29.337947012762	13.5871618254823	32.265507190473	10.2275632668277	15.0657931534087
TR12728|c0_g1	1480; 1365; 1361	USPAL	Universal stress protein A-like protein	ARATH		AT3G01520	GO:0000166,GO:0001882,GO:0001883,GO:0003674,GO:0005488,GO:0005575,GO:0005886,GO:0006950,GO:0008150,GO:0016020,GO:0016208,GO:0017076,GO:0030554,GO:0032549,GO:0032550,GO:0032553,GO:0032555,GO:0032559,GO:0036094,GO:0043167,GO:0043168,GO:0043169,GO:0044464,GO:0050896,GO:0097159,GO:0097367,GO:1901265,GO:1901363	0.594744	8.13218	8.70523	0.00317298	0.111196	303.048288834995	403.394749792771	196.52037327154	316.982535737241	201.993337656216	342.416157630026	192.365232507993	287.115920095996
TR43690|c0_g1	1466	OPR1; OPR11	12-oxophytodienoate reductase 1; Putative 12-oxophytodienoate reductase 11	ARATH; ORYSJ	K05894	AT1G76680	GO:0000166,GO:0003674,GO:0003824,GO:0005488,GO:0005575,GO:0005737,GO:0006082,GO:0006629,GO:0006631,GO:0006633,GO:0008150,GO:0008152,GO:0008610,GO:0009058,GO:0009987,GO:0010181,GO:0016053,GO:0016491,GO:0016627,GO:0016628,GO:0016629,GO:0019752,GO:0031407,GO:0031408,GO:0032553,GO:0032787,GO:0036094,GO:0043167,GO:0043168,GO:0043436,GO:0044237,GO:0044238,GO:0044249,GO:0044255,GO:0044281,GO:0044283,GO:…	0.897922	10.4444	8.70375	0.00317556	0.111196	996.191214529004	1458.03746601225	1250.46280706778	2044.93547950344	1162.09106959145	2351.40520889757	483.959589477123	1399.21389286831
TR28911|c0_g1	1778; 1364; 965	AMT2; AMT21	Ammonium transporter 2; Ammonium transporter 2 member 1	ARATH; ORYSJ	K03320	AT2G38290	GO:0000165,GO:0002237,GO:0002682,GO:0003674,GO:0005215,GO:0005575,GO:0005737,GO:0005886,GO:0005887,GO:0005911,GO:0006082,GO:0006605,GO:0006612,GO:0006725,GO:0006793,GO:0006796,GO:0006810,GO:0006811,GO:0006812,GO:0006820,GO:0006862,GO:0006865,GO:0006886,GO:0006888,GO:0006950,GO:0006952,GO:0006984,GO:0006995,GO:0007154,GO:0007165,GO:0008104,GO:0008150,GO:0008152,GO:0008324,GO:0008509,GO:0008519,GO:…	0.698644	4.27732	8.69862	0.0031845	0.111309	12.6468554271981	22.895246033402	11.1111980034624	21.9916113310526	21.6580099942974	21.196019336054	13.3611145656004	29.4821986708947
TR46963|c0_g1	975	LTPG2	Non-specific lipid transfer protein GPI-anchored 2	ARATH		AT3G43720	GO:0003674,GO:0005488,GO:0005575,GO:0005886,GO:0006810,GO:0006869,GO:0008150,GO:0008289,GO:0016020,GO:0031224,GO:0031225,GO:0031226,GO:0032502,GO:0042335,GO:0044425,GO:0044459,GO:0044464,GO:0044699,GO:0044765,GO:0044767,GO:0046658,GO:0048856,GO:0051179,GO:0051234,GO:0071702,GO:1902578	-1.38494	2.31992	8.68766	0.00320372	0.111774	2.32829137571848	2.2895246033402	15.2600144253562	3.12811712898594	6.55293635724895	3.60783307847728	4.22158994417994	1.81828538058381
TR31198|c0_g2	694	GL113	Germin-like protein subfamily 1 member 13	ARATH		AT5G39100	GO:0003674,GO:0005488,GO:0005575,GO:0005576,GO:0030145,GO:0043167,GO:0043169,GO:0045735,GO:0046872,GO:0046914,GO:0048046	0.673396	6.38469	8.68448	0.00320931	0.111774	91.332520783866	105.074565306486	50.2626725135168	87.919049610135	43.3160199885947	133.120840975179	72.5068953299359	84.2472226337167
TR31239|c0_g2	1182	GSTL3	Glutathione S-transferase L3	ARATH	K00799	AT5G02790	GO:0003674,GO:0003824,GO:0004364,GO:0005488,GO:0005515,GO:0005575,GO:0005829,GO:0006464,GO:0006518,GO:0006575,GO:0006749,GO:0006790,GO:0006807,GO:0008150,GO:0008152,GO:0009636,GO:0009987,GO:0010035,GO:0010038,GO:0010731,GO:0016740,GO:0016765,GO:0019538,GO:0034641,GO:0036211,GO:0042221,GO:0043170,GO:0043412,GO:0043603,GO:0044237,GO:0044238,GO:0044260,GO:0044267,GO:0044424,GO:0044444,GO:0044464,GO:…	0.811881	7.12227	8.68036	0.00321657	0.111826	137.263359741222	167.184009333268	108.203039784791	155.931899308541	108.438138928713	263.002831800361	50.3544285094453	123.470235843453
TR18922|c0_g3	1597; 1595; 1592; 1590	PUB22	E3 ubiquitin-protein ligase PUB22	ARATH		AT3G52450	GO:0001101,GO:0003674,GO:0003824,GO:0004842,GO:0005575,GO:0005829,GO:0006464,GO:0006950,GO:0006952,GO:0008150,GO:0008152,GO:0009414,GO:0009415,GO:0009628,GO:0009719,GO:0009987,GO:0010033,GO:0010035,GO:0010200,GO:0010243,GO:0016567,GO:0016740,GO:0016874,GO:0019538,GO:0019787,GO:0032446,GO:0036211,GO:0042221,GO:0043170,GO:0043412,GO:0044237,GO:0044238,GO:0044260,GO:0044267,GO:0044424,GO:0044444,GO:…	0.954729	2.39572	8.67669	0.00322305	0.111851	2.69870136731006	8.76839209789865	4.81644205300304	4.6921756934789	3.55413497342316	5.37075151455141	3.00298666132388	8.48533177605779
TR1121|c1_g1	614	CAMT5	Caffeoyl-CoA O-methyltransferase 5	TOBAC			GO:0003674,GO:0003824,GO:0005488,GO:0006725,GO:0008150,GO:0008152,GO:0008168,GO:0008171,GO:0008757,GO:0009058,GO:0009698,GO:0009699,GO:0009808,GO:0009809,GO:0009987,GO:0016740,GO:0016741,GO:0019438,GO:0019748,GO:0042409,GO:0043167,GO:0043169,GO:0044237,GO:0044249,GO:0044550,GO:0044699,GO:0044710,GO:0044711,GO:0044763,GO:0046872,GO:0071704,GO:1901360,GO:1901362,GO:1901576	0.653366	5.47386	8.65544	0.00326086	0.112962	31.9081749899601	60.7941852120973	40.8682261329069	45.3103026562205	44.9449985180803	57.4383425334849	20.1504757129414	53.3796636728534
TR26117|c0_g1	1688							0.576847	7.77328	8.64558	0.00327856	0.113373	195.576475560353	269.628057010384	145.447012491676	277.549301626388	146.497000935786	295.350335197163	214.648263965933	204.773567860987
TR43275|c1_g1	2639; 717; 514	PYRG; PYRG2	CTP synthase; CTP synthase 2	DICDI; HUMAN; XENLA	K01937		GO:0000166,GO:0001882,GO:0001883,GO:0003674,GO:0003824,GO:0003883,GO:0005488,GO:0005524,GO:0005575,GO:0005739,GO:0005829,GO:0006082,GO:0006139,GO:0006206,GO:0006213,GO:0006220,GO:0006221,GO:0006241,GO:0006520,GO:0006541,GO:0006629,GO:0006644,GO:0006725,GO:0006753,GO:0006793,GO:0006796,GO:0006807,GO:0008150,GO:0008152,GO:0008610,GO:0008654,GO:0009058,GO:0009064,GO:0009112,GO:0009116,GO:0009117,GO:…	0.548717	7.80796	8.62439	0.00331692	0.114331	213.567818009086	256.816461889565	136.243316291383	262.477464550365	163.342119820239	281.943955462367	214.517699328484	263.131870075915
TR20024|c0_g1	1837							-0.876601	5.32884	8.62378	0.00331803	0.114331	33.9189720871716	26.0128965570993	90.6063356505522	29.3853427268376	57.2734042071419	32.4704977062956	25.8953197606914	25.2395327828658
TR48238|c0_g1	1343							-1.69949	8.09803	8.61883	0.00332705	0.114439	79.6910639052736	170.886219330158	958.185843277129	32.1816898572947	474.032752080314	139.065565934033	163.466926085978	173.689546354816
TR1713|c0_g1	2287; 2204; 1890; 1744; 1539	TBL29	Protein ESKIMO 1	ARATH		AT3G55990	GO:0000139,GO:0000271,GO:0003674,GO:0003824,GO:0005575,GO:0005794,GO:0005975,GO:0005976,GO:0006355,GO:0006950,GO:0008150,GO:0008152,GO:0008374,GO:0009058,GO:0009059,GO:0009266,GO:0009409,GO:0009628,GO:0009889,GO:0009891,GO:0009893,GO:0009987,GO:0010383,GO:0010410,GO:0010468,GO:0010556,GO:0010557,GO:0010604,GO:0010628,GO:0016020,GO:0016021,GO:0016051,GO:0016407,GO:0016413,GO:0016740,GO:0016746,GO:…	-0.613618	5.22521	8.58147	0.00339601	0.116601	30.7440293021009	30.4945191849142	60.4678071604738	33.4139784232589	45.6854433042102	24.9268467240249	43.6085889079206	29.179151107464
TR1125|c0_g1	1900; 1888	ASPG1; NEP2	Aspartic proteinase nepenthesin-2; Protein ASPARTIC PROTEASE IN GUARD CELL 1	ARATH; NEPGR			GO:0003674,GO:0003824,GO:0004175,GO:0004190,GO:0005575,GO:0005576,GO:0008233,GO:0016787,GO:0070001,GO:0070011	0.981081	3.35003	8.57831	0.0034019	0.116601	3.75701562900028	15.1498330135916	11.826511179651	9.24216424473117	5.84951381042561	12.1764366398608	5.74484404775003	17.1005410793001
TR5655|c0_g1	2644; 2638	SBT19	Subtilisin-like protease SBT1.9 {ECO:0000303|PubMed:16193095}	ARATH		AT5G67090	GO:0003674,GO:0003824,GO:0004175,GO:0004252,GO:0006508,GO:0008150,GO:0008152,GO:0008233,GO:0008236,GO:0016787,GO:0017171,GO:0019538,GO:0043170,GO:0044238,GO:0070011,GO:0071704	-1.47363	3.89246	8.56621	0.0034246	0.117172	7.35528411874703	8.0376927564071	46.3522938170193	10.3796613825442	26.7300567792867	9.01958269619321	6.35414568917806	3.8097407974137
TR13274|c0_g1	5605; 5510; 2300; 1589; 1493; 1391; 1390; 1362; 1300; 1073; 964; 921; 298	PEX10; PP381	Pentatricopeptide repeat-containing protein At5g14770, mitochondrial; Peroxisome biogenesis factor 10	ARATH	K13346	AT2G26350,AT5G14770	GO:0003006,GO:0003674,GO:0003824,GO:0004842,GO:0005488,GO:0005515,GO:0005575,GO:0005739,GO:0005777,GO:0005778,GO:0005779,GO:0005829,GO:0006082,GO:0006464,GO:0006513,GO:0006605,GO:0006625,GO:0006629,GO:0006631,GO:0006635,GO:0006810,GO:0006886,GO:0006996,GO:0007031,GO:0008104,GO:0008150,GO:0008152,GO:0008270,GO:0009056,GO:0009058,GO:0009062,GO:0009790,GO:0009793,GO:0009853,GO:0009987,GO:0010381,GO:…	0.542392	4.61609	8.55336	0.00344885	0.117794	22.0129366431566	32.9301836565527	19.1227055767744	26.3994127400783	19.1775199607625	24.9268467240249	19.2800447966156	31.6468241239706
TR12290|c0_g1	1862; 1761; 1728; 1627; 1615	PLP7	Patatin-like protein 7	ARATH		AT3G54950	GO:0003674,GO:0003824,GO:0004620,GO:0005575,GO:0005886,GO:0006629,GO:0006643,GO:0006644,GO:0006664,GO:0006793,GO:0006796,GO:0008150,GO:0008152,GO:0009056,GO:0009605,GO:0009607,GO:0009987,GO:0016020,GO:0016042,GO:0016289,GO:0016298,GO:0016787,GO:0016788,GO:0016790,GO:0019374,GO:0019637,GO:0040008,GO:0043207,GO:0044237,GO:0044238,GO:0044255,GO:0044464,GO:0044699,GO:0044710,GO:0044712,GO:0044763,GO:…	-0.65958	5.28591	8.52935	0.00349465	0.119024	42.9146433115384	30.6406590532125	69.2423154550535	28.7691984438555	49.3876672348593	32.6344901189536	29.159435696913	28.6596409987258
TR21|c0_g2	1597	CSLG3	Cellulose synthase-like protein G3	ARATH		AT4G23990	GO:0000139,GO:0000271,GO:0003674,GO:0003824,GO:0005575,GO:0005975,GO:0005976,GO:0006073,GO:0008150,GO:0008152,GO:0008194,GO:0009058,GO:0009059,GO:0009250,GO:0009987,GO:0016020,GO:0016021,GO:0016043,GO:0016051,GO:0016740,GO:0016757,GO:0016758,GO:0016759,GO:0016760,GO:0030243,GO:0030244,GO:0031090,GO:0031224,GO:0033692,GO:0034637,GO:0034645,GO:0035251,GO:0043170,GO:0044042,GO:0044237,GO:0044238,GO:…	0.857781	3.33011	8.52496	0.00350308	0.119024	10.9006368954093	14.8575532769949	5.7701929545878	12.7020513722459	6.29378068210351	15.0873019645414	5.44019322703601	8.74508683042691
TR2731|c1_g1	1855; 1735; 1640; 1520	TGA21	TGACG-sequence-specific DNA-binding protein TGA-2.1	TOBAC			GO:0001071,GO:0003674,GO:0003676,GO:0003677,GO:0003700,GO:0005488,GO:0005575,GO:0005634,GO:0006139,GO:0006351,GO:0006355,GO:0006725,GO:0006807,GO:0008150,GO:0008152,GO:0009058,GO:0009059,GO:0009889,GO:0009987,GO:0010468,GO:0010556,GO:0016070,GO:0018130,GO:0019219,GO:0019222,GO:0019438,GO:0031323,GO:0031326,GO:0032774,GO:0034641,GO:0034645,GO:0034654,GO:0043170,GO:0043226,GO:0043227,GO:0043229,GO:…	0.612541	4.0865	8.52319	0.00350649	0.119024	16.6155339085365	20.1673018251669	13.4955752574243	22.7025470421858	11.7360498601577	19.679089518967	11.6637742787652	19.1785815142531
TR21033|c0_g3	2470	RPM1; DRL8	Disease resistance protein RPM1; Putative disease resistance protein At1g58400	ARATH; ARATH	K13457	AT3G07040	GO:0000166,GO:0001882,GO:0001883,GO:0002376,GO:0003674,GO:0005488,GO:0005515,GO:0005524,GO:0005575,GO:0005886,GO:0006950,GO:0006952,GO:0006955,GO:0008150,GO:0008219,GO:0009626,GO:0009987,GO:0012501,GO:0012505,GO:0016020,GO:0016265,GO:0017076,GO:0019897,GO:0019898,GO:0030554,GO:0032549,GO:0032550,GO:0032553,GO:0032555,GO:0032559,GO:0033554,GO:0034050,GO:0035639,GO:0036094,GO:0043167,GO:0043168,GO:…	0.764567	3.416	8.52171	0.00350936	0.119024	7.09070555332448	12.2270356476253	5.19794241363694	13.6973613678324	8.29298160465403	12.750410084164	10.7498218166232	14.6328680627935
TR26611|c0_g1	3061; 3054; 2989; 739	RKS1; Y1141	G-type lectin S-receptor-like serine/threonine-protein kinase At1g11410; G-type lectin S-receptor-like serine/threonine-protein kinase RKS1	ARATH		AT1G11340,AT1G11410	GO:0000166,GO:0001882,GO:0001883,GO:0003674,GO:0003824,GO:0004672,GO:0004674,GO:0005488,GO:0005515,GO:0005516,GO:0005524,GO:0005575,GO:0005886,GO:0006464,GO:0006468,GO:0006793,GO:0006796,GO:0008037,GO:0008150,GO:0008152,GO:0009987,GO:0016020,GO:0016021,GO:0016301,GO:0016310,GO:0016740,GO:0016772,GO:0016773,GO:0017076,GO:0019538,GO:0030246,GO:0030554,GO:0031224,GO:0032549,GO:0032550,GO:0032553,GO:…	0.755461	4.51645	8.51587	0.00352062	0.119198	26.0345308375794	39.0680581250818	13.4478877123451	22.370777043657	13.8092952613212	29.6826266911086	14.6232393942728	23.421247402282
TR27332|c0_g1	4831; 4610	POLX	Retrovirus-related Pol polyprotein from transposon TNT 1-94	TOBAC			GO:0003674,GO:0003676,GO:0003824,GO:0003964,GO:0004175,GO:0004190,GO:0004518,GO:0004519,GO:0005488,GO:0006139,GO:0006259,GO:0006725,GO:0006807,GO:0008150,GO:0008152,GO:0008233,GO:0008270,GO:0009987,GO:0015074,GO:0016740,GO:0016772,GO:0016779,GO:0016787,GO:0016788,GO:0034061,GO:0034641,GO:0043167,GO:0043169,GO:0043170,GO:0044237,GO:0044238,GO:0044260,GO:0046483,GO:0046872,GO:0046914,GO:0070001,GO:…	0.503535	4.81559	8.50824	0.00353542	0.119491	23.4416608964384	34.8787152338635	24.3683355354906	34.3618927047697	23.3980552417025	29.6006304847795	21.6737298165115	32.8590143776932
TR41916|c0_g1	1359; 1344; 899; 676; 604							0.466769	6.36043	8.49761	0.00355614	0.119983	84.1359838043725	104.343865964994	64.9027488528429	89.2461296042502	63.085895778261	92.737709358132	63.5849784375969	94.5941322994198
TR4639|c0_g1	1599; 1470; 1135	XTH32	Probable xyloglucan endotransglucosylase/hydrolase protein 32	ARATH			GO:0003674,GO:0003824,GO:0004553,GO:0005575,GO:0005576,GO:0005618,GO:0005975,GO:0005976,GO:0006073,GO:0008150,GO:0008152,GO:0009056,GO:0009987,GO:0010383,GO:0010410,GO:0010411,GO:0016043,GO:0016740,GO:0016757,GO:0016758,GO:0016762,GO:0016787,GO:0016798,GO:0016998,GO:0030312,GO:0042546,GO:0043170,GO:0044036,GO:0044042,GO:0044085,GO:0044237,GO:0044238,GO:0044248,GO:0044260,GO:0044262,GO:0044264,GO:…	-1.27121	6.62794	8.48871	0.00357358	0.120271	57.1489701312719	64.252828761824	271.962069586894	43.5566612354254	192.552666633061	72.7306350138489	37.2109216729263	50.9985756744698
TR21033|c0_g2	2470	DRL8	Putative disease resistance protein At1g58400	ARATH		AT1G58400	GO:0000166,GO:0001882,GO:0001883,GO:0003674,GO:0005488,GO:0005515,GO:0005524,GO:0006950,GO:0006952,GO:0008150,GO:0017076,GO:0030554,GO:0032549,GO:0032550,GO:0032553,GO:0032555,GO:0032559,GO:0035639,GO:0036094,GO:0043167,GO:0043168,GO:0043531,GO:0050896,GO:0097159,GO:0097367,GO:1901265,GO:1901363	0.650022	4.64259	8.48604	0.00357882	0.120271	18.7321624319169	29.0331205019311	11.4926983640964	30.7124227209528	23.8793443526868	29.0266570404763	23.3275485575304	32.8590143776932
TR19732|c0_g1	1906; 1886; 1733; 1713; 1133	GDL53; GDL54	GDSL esterase/lipase At3g26430; GDSL esterase/lipase At3g27950	ARATH		AT3G26430,AT3G27950	GO:0003674,GO:0003824,GO:0005575,GO:0005576,GO:0006629,GO:0008150,GO:0008152,GO:0009056,GO:0016042,GO:0016298,GO:0016787,GO:0016788,GO:0044238,GO:0044699,GO:0044710,GO:0044712,GO:0071704,GO:1901575	-0.844233	5.46372	8.48378	0.00358326	0.120271	90.8562793661054	40.9678764129598	51.3594860503393	27.157744165287	50.2391787389086	40.0551467917308	33.9468057367047	17.8798062424075
TR9479|c0_g1	453	U73B4	UDP-glycosyltransferase 73B4	ARATH			GO:0003674,GO:0003824,GO:0005575,GO:0005829,GO:0005975,GO:0005996,GO:0006063,GO:0006082,GO:0008150,GO:0008152,GO:0008194,GO:0009058,GO:0009605,GO:0009607,GO:0009636,GO:0009812,GO:0009813,GO:0009987,GO:0016740,GO:0016757,GO:0016758,GO:0019585,GO:0019752,GO:0032787,GO:0035251,GO:0042221,GO:0043207,GO:0043226,GO:0043227,GO:0043229,GO:0043231,GO:0043436,GO:0044237,GO:0044238,GO:0044281,GO:0044424,GO:…	1.04843	2.25472	8.45727	0.00363586	0.121827	4.49783561218344	5.11489539044088	2.7658776145958	6.8249828268784	3.22093481966474	9.18357510885127	1.74086183265152	4.11278836084434
TR23240|c0_g1	2172	HSP7H	Heat shock 70 kDa protein 8	ARATH	K09489	AT2G32120	GO:0000166,GO:0000302,GO:0000902,GO:0001882,GO:0001883,GO:0003674,GO:0005488,GO:0005524,GO:0006950,GO:0006979,GO:0008150,GO:0009266,GO:0009314,GO:0009408,GO:0009416,GO:0009628,GO:0009642,GO:0009644,GO:0009653,GO:0009987,GO:0010035,GO:0016043,GO:0017076,GO:0030554,GO:0032502,GO:0032549,GO:0032550,GO:0032553,GO:0032555,GO:0032559,GO:0032989,GO:0035639,GO:0036094,GO:0042221,GO:0042542,GO:0043167,GO:…	-0.591747	4.02876	8.4529	0.00364461	0.121905	20.1608866851987	13.5422944623101	21.9362707364495	12.6072599440948	18.3260084567132	12.0534423303673	17.669747601413	13.5938478453171
TR12360|c0_g1	1879; 1875						GO:0003674,GO:0005488,GO:0005515	-1.5667	2.45172	8.44985	0.00365074	0.121905	2.69870136731006	3.1176505236973	19.838018752963	1.80103713487069	7.40444786129825	3.03385963417408	2.26312038244698	2.9005981071218
TR13435|c0_g1	2255	FUT11; FUT12	Glycoprotein 3-alpha-L-fucosyltransferase A; Putative fucosyltransferase-like protein	ARATH	K00753	AT3G19280,AT1G49710	GO:0000139,GO:0003674,GO:0003824,GO:0005575,GO:0005768,GO:0005794,GO:0005802,GO:0005975,GO:0005996,GO:0006004,GO:0006464,GO:0006486,GO:0006487,GO:0008150,GO:0008152,GO:0008417,GO:0009056,GO:0009987,GO:0016020,GO:0016021,GO:0016043,GO:0016052,GO:0016740,GO:0016757,GO:0016758,GO:0018392,GO:0019317,GO:0019318,GO:0019320,GO:0019538,GO:0031090,GO:0031224,GO:0032580,GO:0036065,GO:0036211,GO:0042354,GO:…	0.462452	6.0501	8.43312	0.00368447	0.12282	65.4567370855401	74.4826195427058	54.6499266608067	77.6341796557418	50.3132232175216	85.1940583758613	52.269376525362	69.3978920256155
TR51310|c0_g1	1494; 1462	PERN1	Peroxidase N1	TOBAC			GO:0003674,GO:0003824,GO:0004601,GO:0005488,GO:0005575,GO:0005576,GO:0006950,GO:0006979,GO:0008150,GO:0008152,GO:0009056,GO:0009987,GO:0016209,GO:0016491,GO:0016684,GO:0020037,GO:0042743,GO:0042744,GO:0043167,GO:0043169,GO:0044237,GO:0044248,GO:0044699,GO:0044710,GO:0044712,GO:0044763,GO:0046872,GO:0046906,GO:0050896,GO:0055114,GO:0072593,GO:0097159,GO:1901363	0.875521	5.81999	8.41504	0.0037213	0.123835	66.5150513472304	111.163726485582	34.4780950922891	57.1592311751066	23.7682776347674	79.2493334170067	34.5125858323164	44.5046993152419
TR41095|c0_g1	1292; 1226	HY5	Transcription factor HY5	ARATH; SOLLC	K16241		GO:0001071,GO:0003674,GO:0003676,GO:0003677,GO:0003700,GO:0005488,GO:0005575,GO:0005634,GO:0006139,GO:0006351,GO:0006355,GO:0006725,GO:0006807,GO:0007165,GO:0007602,GO:0008150,GO:0008152,GO:0009058,GO:0009059,GO:0009314,GO:0009416,GO:0009581,GO:0009582,GO:0009583,GO:0009585,GO:0009605,GO:0009628,GO:0009889,GO:0009987,GO:0010468,GO:0010556,GO:0016070,GO:0018130,GO:0019219,GO:0019222,GO:0019438,GO:…	-0.83655	2.76809	8.39322	0.00376623	0.125045	10.6889740430712	5.01746881157534	8.05919511839122	4.83436283570554	9.40364878384877	6.02672116518364	6.35414568917806	3.42010821586003
TR12808|c0_g1	945						GO:0003674,GO:0005488,GO:0005509,GO:0043167,GO:0043169,GO:0046872	-0.841337	2.60973	8.39116	0.00377051	0.125045	8.30776695426823	3.45864354972669	8.72682074950055	3.74426141196801	7.1823144254593	6.1907135778417	6.70231805570836	3.8097407974137
TR450|c0_g2	839; 748							0.783019	6.46991	8.36603	0.00382299	0.126434	110.646756059713	145.847588561714	50.5487977839923	93.6065352992003	45.0930874753063	132.259880808724	54.1843245412786	76.3246934754586
TR27744|c0_g1	1776; 1669; 1655; 1490; 1434; 452; 268	WTR17	WAT1-related protein At3g18200	ARATH			GO:0003674,GO:0005215,GO:0005575,GO:0016020,GO:0016021,GO:0022857,GO:0031224,GO:0044425	-1.62374	2.64051	8.36488	0.00382541	0.126434	2.32829137571848	1.3152588146848	17.5967041342388	4.40780140902564	13.4020506289498	4.67378376075466	3.69933139438449	1.60182283527622
TR54123|c3_g2	2011; 2009	NET1D	Protein NETWORKED 1D {ECO:0000303|PubMed:22840520}	ARATH		AT1G03080	GO:0003674,GO:0003779,GO:0005488,GO:0005515,GO:0005575,GO:0005886,GO:0008092,GO:0016020,GO:0044464	0.569466	4.27399	8.3423	0.00387325	0.127498	12.5939397141136	24.2105048480868	15.8799525113862	20.806718479164	16.1787185769367	21.2370174392186	17.3215752348827	25.8023354006655
TR19770|c0_g1	1532	YJX4	CRAL-TRIO domain-containing protein C23B6.04c	SCHPO			GO:0003674,GO:0005215,GO:0005319,GO:0005548,GO:0005575,GO:0005628,GO:0005886,GO:0006066,GO:0006629,GO:0006694,GO:0006696,GO:0006810,GO:0006811,GO:0006820,GO:0006869,GO:0008150,GO:0008152,GO:0008202,GO:0008204,GO:0008526,GO:0008610,GO:0009058,GO:0009987,GO:0015711,GO:0015748,GO:0015914,GO:0016020,GO:0016125,GO:0016126,GO:0016128,GO:0016129,GO:0022892,GO:0044107,GO:0044108,GO:0044237,GO:0044238,GO:…	-1.05502	1.48729	8.34226	0.00387333	0.127498	1.85204995795789	1.85110499844527	5.34100504887465	1.51666285041742	4.6277799133114	1.80391653923864	2.78537893224244	1.86157788964533
TR39875|c0_g4	634							-1.27771	3.6972	8.3404	0.0038773	0.127498	14.4459896720715	7.30699341491554	31.6168423875348	10.1900785262421	20.2141426613442	10.1675295847996	6.70231805570836	2.42438050744508
TR21506|c0_g1	1847	CCX1; CCX2	Cation/calcium exchanger 1; Cation/calcium exchanger 2	ARATH	K13754	AT5G17860	GO:0003674,GO:0005215,GO:0005575,GO:0005774,GO:0006810,GO:0006811,GO:0006812,GO:0006813,GO:0006814,GO:0008150,GO:0009987,GO:0015291,GO:0015297,GO:0015672,GO:0016020,GO:0016021,GO:0022804,GO:0022857,GO:0030001,GO:0031090,GO:0031224,GO:0044422,GO:0044424,GO:0044425,GO:0044437,GO:0044444,GO:0044446,GO:0044464,GO:0044699,GO:0044763,GO:0044765,GO:0051179,GO:0051234,GO:0055085,GO:0098588,GO:1902578	0.871813	2.3257	8.33357	0.00389191	0.127762	2.06371281029593	6.96600038888615	4.05344133173523	6.35102568612296	3.92435736648807	6.06771926834816	3.82989603183335	6.10424377767423
TR53888|c3_g1	769; 717; 292	FABG	3-oxoacyl-[acyl-carrier-protein] reductase FabG	CHLMU	K00059		GO:0000166,GO:0003674,GO:0003824,GO:0004312,GO:0004316,GO:0005488,GO:0006082,GO:0006629,GO:0006631,GO:0006633,GO:0008150,GO:0008152,GO:0008610,GO:0009058,GO:0009987,GO:0016053,GO:0016491,GO:0016614,GO:0016616,GO:0016740,GO:0016746,GO:0016747,GO:0019752,GO:0032787,GO:0036094,GO:0043436,GO:0044237,GO:0044238,GO:0044249,GO:0044255,GO:0044281,GO:0044283,GO:0044699,GO:0044710,GO:0044711,GO:0044763,GO:…	0.486072	5.74618	8.32182	0.00391717	0.128067	51.5399045443137	59.2840732396815	46.8291692678117	62.7045297219453	45.1671319539193	72.976623632836	35.0783659279282	55.1113640353141
TR12182|c0_g1	2552	IQM3; OHP1	Histidine-containing phosphotransfer protein 1 {ECO:0000305}; IQ domain-containing protein IQM3 {ECO:0000305}	ARATH; ORYSJ	K14490	AT3G52870	GO:0000160,GO:0003674,GO:0003824,GO:0004871,GO:0005488,GO:0005515,GO:0005575,GO:0005634,GO:0005737,GO:0005829,GO:0006793,GO:0006796,GO:0007165,GO:0008150,GO:0008152,GO:0009736,GO:0009755,GO:0009927,GO:0009987,GO:0016301,GO:0016310,GO:0016740,GO:0016772,GO:0019899,GO:0019900,GO:0019901,GO:0035556,GO:0043226,GO:0043227,GO:0043229,GO:0043231,GO:0043424,GO:0044237,GO:0044424,GO:0044444,GO:0044464,GO:…	-0.621497	5.72929	8.31984	0.00392143	0.128067	52.9686287975955	41.4550093072875	88.9849591178581	41.8978112427813	71.0826994684632	50.509663098682	43.7391535453695	33.0321844139393
TR35965|c0_g1	3239; 3213; 878	RNJ; RNJ1	Ribonuclease J 1 {ECO:0000255|HAMAP-Rule:MF_01491}; Ribonuclease J {ECO:0000255|HAMAP-Rule:MF_01491}	CORGL; STAHJ; STAS1	K12574		GO:0003674,GO:0003676,GO:0003723,GO:0003824,GO:0004518,GO:0004519,GO:0004521,GO:0004527,GO:0004532,GO:0004534,GO:0004540,GO:0005488,GO:0005575,GO:0005737,GO:0006139,GO:0006364,GO:0006725,GO:0006807,GO:0008150,GO:0008152,GO:0008270,GO:0008409,GO:0009987,GO:0016070,GO:0016072,GO:0016787,GO:0016788,GO:0016796,GO:0016896,GO:0034470,GO:0034641,GO:0034660,GO:0043167,GO:0043169,GO:0043170,GO:0044237,GO:…	0.581967	4.08213	8.31857	0.00392417	0.128067	12.6468554271981	20.1673018251669	12.1126364501264	21.8968199029015	13.6982285434018	18.2851540113735	15.4936703105986	20.4773567860987
TR21226|c4_g2	1983							0.914642	3.43037	8.3145	0.00393298	0.128067	9.41899692904296	15.4421127501882	8.01150757331198	7.72550139431375	7.44147010060474	20.950030717067	4.78737003979169	11.7322699556717
TR24126|c0_g1	805							-1.23157	2.40441	8.3123	0.00393775	0.128067	15.5043039337617	4.04320302291993	4.10112887681447	3.22290855713702	3.44306825550368	2.58288049936442	6.35414568917806	2.64084305275268
TR51769|c0_g1	1151; 1132	LAML	Lamin-like protein	ARATH		AT5G15350	GO:0003674,GO:0005575,GO:0005773,GO:0005886,GO:0009055,GO:0016020,GO:0031224,GO:0031225,GO:0031226,GO:0043226,GO:0043227,GO:0043229,GO:0043231,GO:0044424,GO:0044425,GO:0044444,GO:0044459,GO:0044464,GO:0046658	-0.742879	4.89991	8.31093	0.00394072	0.128067	23.1770823310158	19.3391759048098	55.8898028328669	22.8447341844124	43.7973090995791	26.7307632632635	26.1564490355891	20.1310167136065
TR36789|c0_g1	595							-0.855147	6.80687	8.29689	0.00397131	0.128845	99.0582148942046	96.7445928134818	215.500016213076	36.731678408547	160.38034067572	81.9962063290292	101.405201751951	103.122756584539
TR47842|c0_g2	787	D7OMT	Isoflavone 7-O-methyltransferase	GLYEC			GO:0003674,GO:0003824,GO:0006725,GO:0008150,GO:0008152,GO:0008168,GO:0008171,GO:0008757,GO:0009058,GO:0009698,GO:0009699,GO:0009717,GO:0009987,GO:0016740,GO:0016741,GO:0018130,GO:0019438,GO:0019748,GO:0033800,GO:0044237,GO:0044249,GO:0044550,GO:0044699,GO:0044710,GO:0044711,GO:0044763,GO:0046287,GO:0046483,GO:0071704,GO:1901360,GO:1901362,GO:1901576	0.927093	2.09932	8.28266	0.00400254	0.129574	4.02159419442284	6.91728709945338	2.57512743427885	4.97654997793217	2.48049003353491	6.43670219682879	2.52424965734471	3.67986327022914
TR26125|c0_g1	1904	DTX40	Protein DETOXIFICATION 40 {ECO:0000303|PubMed:11739388}	ARATH	K03327	AT3G21690	GO:0003674,GO:0005215,GO:0005575,GO:0005773,GO:0005774,GO:0006810,GO:0006855,GO:0008150,GO:0009987,GO:0015238,GO:0015291,GO:0015297,GO:0015893,GO:0016020,GO:0016021,GO:0022804,GO:0022857,GO:0031090,GO:0031224,GO:0043226,GO:0043227,GO:0043229,GO:0043231,GO:0044422,GO:0044424,GO:0044425,GO:0044437,GO:0044444,GO:0044446,GO:0044464,GO:0044699,GO:0044763,GO:0044765,GO:0051179,GO:0051234,GO:0055085,GO:…	0.72648	4.7272	8.28059	0.00400711	0.129574	23.7062394618609	34.1967291818047	23.5576472691436	37.3004269774535	22.7316549341856	32.3065052936375	9.57474007958338	27.8370833265569
TR31438|c0_g1	1467							-0.730664	5.17815	8.26962	0.00403138	0.130143	29.2623893357346	28.9844072124983	37.9592858830734	18.7213070598401	65.8995859655544	24.6808581050378	47.0467910274074	36.2358300844917
TR19919|c0_g1	966	HS22M	Heat shock 22 kDa protein, mitochondrial	PEA			GO:0005575,GO:0005739,GO:0043226,GO:0043227,GO:0043229,GO:0043231,GO:0044424,GO:0044444,GO:0044464	-1.33974	2.83167	8.25362	0.00406707	0.131077	9.20733407670492	3.79963657575608	15.2600144253562	1.46926713634188	12.4024501676746	7.50265287910617	3.43820211948676	3.11706065242939
TR44433|c0_g1	1238; 1205	CABO; CALL3; CML10	Calmodulin-like protein 3; Probable calcium-binding protein CML10; Squidulin	DORPE; HUMAN; ORYSJ	K13448		GO:0003674,GO:0005488,GO:0005509,GO:0043167,GO:0043169,GO:0046872	0.615271	5.87887	8.24511	0.0040862	0.131476	44.1317047124822	56.8484087680429	53.6008006690635	72.4680468215075	56.8661595747705	94.7056183100287	31.0308621670134	60.349757631758
TR54596|c1_g1	834	BH151	Transcription factor UPBEAT1	ARATH		AT2G47270	GO:0001071,GO:0003674,GO:0003676,GO:0003677,GO:0003700,GO:0005488,GO:0005575,GO:0005634,GO:0006139,GO:0006351,GO:0006355,GO:0006725,GO:0006807,GO:0008150,GO:0008152,GO:0009058,GO:0009059,GO:0009889,GO:0009987,GO:0010468,GO:0010556,GO:0016070,GO:0018130,GO:0019219,GO:0019222,GO:0019438,GO:0030154,GO:0031323,GO:0031326,GO:0032502,GO:0032774,GO:0034641,GO:0034645,GO:0034654,GO:0043170,GO:0043226,GO:…	-1.02692	2.0918	8.23937	0.00409915	0.131674	5.39740273462012	2.48437776107129	8.01150757331198	2.70155570230604	5.66440261389316	4.09981031645146	3.35115902785418	1.68840785339925
TR40958|c0_g1	580	PIP12	Aquaporin PIP1-2	ARATH			GO:0003674,GO:0005215,GO:0005575,GO:0005886,GO:0006810,GO:0008150,GO:0016020,GO:0016021,GO:0031224,GO:0044425,GO:0044464,GO:0051179,GO:0051234	-0.606564	4.19778	8.22521	0.00413124	0.13216	22.0129366431566	14.6139868298311	23.0807718183512	16.2567299279118	26.3968566255282	14.8413133455543	16.6687520476383	12.2084875553485
TR49356|c0_g1	445							1.00318	2.94168	8.22199	0.00413858	0.13216	6.93195841407094	10.2297907808818	5.34100504887465	11.6593456625839	5.44226917805421	13.3653816316318	2.52424965734471	5.28168610550536
TR23192|c0_g1	952	ACPM2	Acyl carrier protein 2, mitochondrial	ARATH	K03955	AT1G65290	GO:0003674,GO:0005488,GO:0005575,GO:0005739,GO:0005759,GO:0006082,GO:0006629,GO:0006631,GO:0006633,GO:0008150,GO:0008152,GO:0008610,GO:0009058,GO:0009987,GO:0016053,GO:0019752,GO:0031974,GO:0032787,GO:0043167,GO:0043169,GO:0043226,GO:0043227,GO:0043229,GO:0043231,GO:0043233,GO:0043436,GO:0044237,GO:0044238,GO:0044249,GO:0044255,GO:0044281,GO:0044283,GO:0044422,GO:0044424,GO:0044425,GO:0044429,GO:…	-0.459046	6.524	8.22082	0.00414125	0.13216	99.5873720250497	73.6544936223487	112.447231296843	75.4065810941913	124.838990941488	84.1281076935839	88.8709965568602	76.5411560207662
TR19724|c1_g1	2275; 2192; 873; 860	CDF4; DOF15; PROT1; PROT2	Cyclic dof factor 4; Dof zinc finger protein DOF1.5; Proline transporter 1; Proline transporter 2	ARATH		AT3G55740,AT2G39890,AT2G34140	GO:0001071,GO:0003006,GO:0003333,GO:0003674,GO:0003676,GO:0003677,GO:0003700,GO:0005215,GO:0005342,GO:0005488,GO:0005575,GO:0005634,GO:0005886,GO:0006139,GO:0006351,GO:0006355,GO:0006725,GO:0006807,GO:0006810,GO:0006811,GO:0006812,GO:0006820,GO:0006865,GO:0008150,GO:0008152,GO:0008324,GO:0008509,GO:0008514,GO:0009058,GO:0009059,GO:0009791,GO:0009889,GO:0009890,GO:0009892,GO:0009908,GO:0009987,GO:…	0.507236	6.28579	8.21884	0.00414578	0.13216	72.8649369173717	98.2547047858977	52.0271116814486	89.2461296042502	52.7196687724435	91.9587453980062	79.9055581187049	86.4984331049157
TR12100|c0_g1	1757; 1733; 1695; 1671; 934; 875; 512							-0.777643	3.31259	8.21774	0.00414828	0.13216	14.0755796804799	6.91728709945338	10.4435723723531	6.8249828268784	8.44107056188	7.17466805379005	16.8428382309035	8.09569919450412
TR24883|c3_g2	949	HSFB4	Heat stress transcription factor B-4	ARATH	K09419	AT1G46264	GO:0001071,GO:0003674,GO:0003676,GO:0003677,GO:0003700,GO:0005488,GO:0005575,GO:0005634,GO:0005737,GO:0006139,GO:0006351,GO:0006355,GO:0006725,GO:0006807,GO:0008150,GO:0008152,GO:0008356,GO:0009058,GO:0009059,GO:0009889,GO:0009987,GO:0010468,GO:0010556,GO:0016070,GO:0018130,GO:0019219,GO:0019222,GO:0019438,GO:0031323,GO:0031326,GO:0032774,GO:0034641,GO:0034645,GO:0034654,GO:0043170,GO:0043226,GO:…	-0.826651	2.41189	8.21138	0.00416285	0.13234	5.07990845611306	3.50735683915946	6.91469403648951	3.4124914134392	8.36702608326702	4.5097913480966	6.35414568917806	3.63657076116763
TR41055|c0_g1	1450; 1318	ALA9	Putative phospholipid-transporting ATPase 9 {ECO:0000303|PubMed:11402198}	ARATH	K01530	AT1G68710	GO:0000166,GO:0000287,GO:0001882,GO:0001883,GO:0003674,GO:0003824,GO:0004012,GO:0005215,GO:0005319,GO:0005488,GO:0005524,GO:0005548,GO:0005575,GO:0016021,GO:0016462,GO:0016787,GO:0016817,GO:0016818,GO:0016887,GO:0017076,GO:0017111,GO:0022892,GO:0030554,GO:0031224,GO:0032549,GO:0032550,GO:0032553,GO:0032555,GO:0032559,GO:0035639,GO:0036094,GO:0042623,GO:0043167,GO:0043168,GO:0043169,GO:0043492,GO:…	0.615837	4.8196	8.20656	0.00417392	0.13234	18.4146681534098	43.1112611480017	20.5533319291516	31.944711286917	30.2841917527098	33.8644332138891	19.5846956173296	27.4041582359418
TR37173|c1_g1	735; 712							-0.890603	3.29604	8.20435	0.004179	0.13234	11.800204017846	7.5505598620794	18.3120173104274	6.73019139872731	13.4390728682563	8.32261494239646	7.05049042223867	4.67559097864409
TR1425|c0_g2	2144; 2106	WRKY3; WRKY4	Probable WRKY transcription factor 3; Probable WRKY transcription factor 4	ARATH		AT1G13960,AT2G03340	GO:0000975,GO:0001067,GO:0001071,GO:0001101,GO:0002831,GO:0002832,GO:0003674,GO:0003676,GO:0003677,GO:0003700,GO:0005488,GO:0005575,GO:0005634,GO:0006139,GO:0006351,GO:0006355,GO:0006725,GO:0006807,GO:0006950,GO:0006952,GO:0008150,GO:0008152,GO:0009058,GO:0009059,GO:0009719,GO:0009723,GO:0009725,GO:0009751,GO:0009753,GO:0009889,GO:0009987,GO:0010033,GO:0010468,GO:0010556,GO:0014070,GO:0016070,GO:…	0.444264	5.70333	8.19999	0.00418906	0.13234	50.0582645779474	61.1351782381267	42.7280403909972	59.0076640240529	40.7985077157533	64.777002999933	42.7381579915949	54.8949014900065
TR12459|c0_g1	298	H4	Histone H4	SOLLC	K11254		GO:0000786,GO:0003674,GO:0003676,GO:0003677,GO:0005488,GO:0005575,GO:0005634,GO:0006325,GO:0006334,GO:0006461,GO:0008150,GO:0016043,GO:0022607,GO:0032991,GO:0032993,GO:0034622,GO:0034728,GO:0043226,GO:0043227,GO:0043229,GO:0043231,GO:0043234,GO:0043933,GO:0044422,GO:0044424,GO:0044427,GO:0044446,GO:0044464,GO:0044815,GO:0065003,GO:0065004,GO:0071822,GO:0071824,GO:0071840,GO:0097159,GO:1901363,GO:…	-0.52153	5.17118	8.19754	0.00419473	0.13234	33.3898149563265	28.3024211604395	38.2454111535489	30.3332570083485	49.7578896279242	30.2156020322473	48.0042650353657	29.2224436165256
TR41053|c0_g1	1189; 1185	BIP; GRP78; MD37B; YAA4	78 kDa glucose-regulated protein homolog; Luminal-binding protein; Probable mediator of RNA polymerase II transcription subunit 37b; Putative uncharacterized protein YAL004W	ARATH; ASPNG; SPIOL; YEAST	K09490	AT1G09080	GO:0000166,GO:0000902,GO:0000904,GO:0001882,GO:0001883,GO:0003006,GO:0003674,GO:0005488,GO:0005524,GO:0005575,GO:0005788,GO:0006139,GO:0006351,GO:0006355,GO:0006725,GO:0006807,GO:0008150,GO:0008152,GO:0009058,GO:0009059,GO:0009653,GO:0009826,GO:0009860,GO:0009889,GO:0009932,GO:0009987,GO:0010468,GO:0010556,GO:0016043,GO:0016049,GO:0016070,GO:0016592,GO:0017076,GO:0018130,GO:0019219,GO:0019222,GO:…	0.836906	2.52065	8.19751	0.00419479	0.13234	4.12742562059186	6.86857381002061	3.24275306538818	6.63539997057623	5.62738037458667	8.40461114872549	3.17707284458903	7.05667897702765
TR4139|c0_g2	2744; 2654; 2646; 2634; 2585; 2561; 2536; 2471; 2463; 2451; 2353; 1760; 484; 317; 284	MLO11; MLO4	MLO-like protein 11; MLO-like protein 4	ARATH	K08472	AT1G11000,AT5G53760	GO:0005575,GO:0005886,GO:0006950,GO:0006952,GO:0008150,GO:0009607,GO:0016020,GO:0016021,GO:0031224,GO:0044425,GO:0044464,GO:0050896	0.907269	2.58686	8.18074	0.00423374	0.133215	3.33368992432419	5.55331499533581	5.86556804474627	10.0478913840154	3.18391258035825	6.06771926834816	4.09102530673108	9.22130443010362
TR22585|c0_g1	1558	NDHS	NAD(P)H-quinone oxidoreductase subunit S, chloroplastic {ECO:0000305}	ARATH		AT4G23890	GO:0003674,GO:0003824,GO:0005488,GO:0005575,GO:0006091,GO:0006810,GO:0008150,GO:0008152,GO:0009507,GO:0009534,GO:0009535,GO:0009536,GO:0009579,GO:0009767,GO:0009987,GO:0010598,GO:0016020,GO:0016491,GO:0022900,GO:0031976,GO:0031984,GO:0032991,GO:0034357,GO:0042651,GO:0043226,GO:0043227,GO:0043229,GO:0043231,GO:0043234,GO:0044237,GO:0044422,GO:0044424,GO:0044425,GO:0044434,GO:0044435,GO:0044436,GO:…	-0.535667	4.5559	8.17968	0.00423621	0.133215	31.6435964245376	18.023917090125	26.7050252443733	20.7593227650885	25.7304563180114	20.5400496854218	26.896315314466	17.1871260974232
TR22584|c0_g1	1001; 919; 779							1.09188	2.80794	8.15647	0.00429079	0.134713	4.07450990750735	8.76839209789865	3.48119079078437	13.9343399382101	2.11026764047	8.48660735505452	8.00796443019701	6.4938763592279
TR28862|c1_g1	1165; 1159							0.603486	4.34323	8.14484	0.00431838	0.135118	15.6101353599308	27.9127148449774	15.4030770605939	21.3754670480706	13.4020506289498	19.4331008999799	19.7587818005948	28.7895185259104
TR46307|c0_g1	2080	RPT2	Root phototropism protein 2	ARATH		AT2G30520	GO:0003674,GO:0004871,GO:0005488,GO:0005515,GO:0005575,GO:0005634,GO:0005737,GO:0006464,GO:0008150,GO:0008152,GO:0009314,GO:0009416,GO:0009605,GO:0009606,GO:0009628,GO:0009637,GO:0009638,GO:0009987,GO:0016567,GO:0019538,GO:0032446,GO:0036211,GO:0043170,GO:0043226,GO:0043227,GO:0043229,GO:0043231,GO:0043412,GO:0044237,GO:0044238,GO:0044260,GO:0044267,GO:0044424,GO:0044464,GO:0050896,GO:0060089,GO:…	-0.813019	4.3587	8.14402	0.00432033	0.135118	19.049656710424	8.08640604583987	37.863910792915	18.8160984879912	26.5079233434477	19.3101065904864	20.7162558085531	13.0310452275173
TR12630|c0_g1	1615	SHT	Spermidine hydroxycinnamoyl transferase	ARATH		AT2G19070	GO:0003674,GO:0003824,GO:0006807,GO:0007275,GO:0008150,GO:0008152,GO:0009058,GO:0009555,GO:0009987,GO:0010208,GO:0010584,GO:0010927,GO:0016043,GO:0016410,GO:0016740,GO:0016746,GO:0016747,GO:0032501,GO:0032502,GO:0034641,GO:0043603,GO:0043604,GO:0044237,GO:0044249,GO:0044271,GO:0044699,GO:0044707,GO:0044763,GO:0044767,GO:0045229,GO:0048229,GO:0048646,GO:0048856,GO:0050734,GO:0071704,GO:0071840,GO:…	-1.36666	4.69039	8.14226	0.00432454	0.135118	56.7256444265958	21.7748403764483	38.0069734281527	11.754137090735	48.0918888591321	17.4241938449187	5.57075786448487	6.58046137735094
TR33752|c0_g1	2277; 2198; 2189; 2166; 2110; 2086; 2078; 1998; 1301; 1189	DNAJ; DNAJ1; SIRB	Chaperone protein DnaJ 1 {ECO:0000255|HAMAP-Rule:MF_01152}; Chaperone protein DnaJ {ECO:0000255|HAMAP-Rule:MF_01152}; Sirohydrochlorin ferrochelatase, chloroplastic {ECO:0000303|PubMed:15545265}	AQUAE; ARATH; MYCCT	K03686	AT1G50170	GO:0000166,GO:0001882,GO:0001883,GO:0003674,GO:0003824,GO:0004325,GO:0005488,GO:0005524,GO:0005575,GO:0005737,GO:0006139,GO:0006259,GO:0006260,GO:0006457,GO:0006725,GO:0006766,GO:0006767,GO:0006778,GO:0006779,GO:0006783,GO:0006807,GO:0006950,GO:0006979,GO:0008150,GO:0008152,GO:0008270,GO:0009058,GO:0009059,GO:0009110,GO:0009235,GO:0009236,GO:0009266,GO:0009408,GO:0009507,GO:0009536,GO:0009628,GO:…	0.56369	4.87803	8.12937	0.00435538	0.135705	24.7116380104666	30.4945191849142	19.4565183923291	36.3525126959426	21.3618320798454	30.1336058259182	29.1159141510967	42.9028764799657
TR51354|c0_g1	656							-1.04464	0.791809	8.12792	0.00435887	0.135705	1.74621853178886	1.07169236752095	2.28900216380342	0.805727139284256	2.48049003353491	1.47593171392253	2.30664192826327	0.909142690291906
TR33800|c0_g1	1317; 1309	ATCA7	Alpha carbonic anhydrase 7	ARATH	K01674	AT1G08080	GO:0003674,GO:0003824,GO:0004089,GO:0005488,GO:0005575,GO:0006730,GO:0008150,GO:0008152,GO:0008270,GO:0009532,GO:0009570,GO:0009987,GO:0016829,GO:0016835,GO:0016836,GO:0043167,GO:0043169,GO:0044237,GO:0044281,GO:0044422,GO:0044424,GO:0044434,GO:0044435,GO:0044444,GO:0044446,GO:0044464,GO:0044699,GO:0044710,GO:0044763,GO:0046872,GO:0046914	0.679492	6.53971	8.12566	0.0043643	0.135705	63.9221814060893	69.2702975733994	94.7074645273666	150.576183618005	75.5623904245486	138.573588696059	51.6165533381177	99.3130157871254
TR24449|c0_g1	1690; 1367	B561P	Cytochrome b561 and DOMON domain-containing protein At5g35735	ARATH		AT5G35735	GO:0003674,GO:0005488,GO:0005575,GO:0005886,GO:0008150,GO:0008152,GO:0016020,GO:0016021,GO:0031224,GO:0043167,GO:0043169,GO:0044425,GO:0044464,GO:0044699,GO:0044710,GO:0046872,GO:0055114	0.582802	8.4878	8.1107	0.00440048	0.136612	309.821500109812	531.997833895284	316.549924235982	403.195339640657	309.542942841573	428.963153410316	213.603746866342	357.552832339088
TR14792|c0_g1	1714; 1630	FLA8	Fasciclin-like arabinogalactan protein 8	ARATH		AT2G45470	GO:0005575,GO:0005576,GO:0005618,GO:0005886,GO:0009505,GO:0016020,GO:0030312,GO:0031224,GO:0031225,GO:0031226,GO:0044425,GO:0044459,GO:0044464,GO:0046658,GO:0048046	-1.19876	4.56295	8.09501	0.00443874	0.13758	13.3347596972968	12.9090216996841	69.6238158156875	14.8348585056454	36.0966833238289	18.5311426303606	12.1425112827444	10.8664197744414
TR45348|c0_g1	1346; 1320	GALM	Aldose 1-epimerase	BOVIN	K01785		GO:0003674,GO:0003824,GO:0004034,GO:0005488,GO:0005575,GO:0005737,GO:0005975,GO:0005996,GO:0006006,GO:0006012,GO:0008150,GO:0008152,GO:0016853,GO:0016854,GO:0016857,GO:0019318,GO:0030246,GO:0031982,GO:0031988,GO:0043226,GO:0043227,GO:0043230,GO:0044238,GO:0044421,GO:0044424,GO:0044464,GO:0044699,GO:0044710,GO:0044723,GO:0065010,GO:0070062,GO:0071704,GO:1903561	-0.734789	4.98833	8.08454	0.00446445	0.138156	25.9816151244949	16.5138051177091	55.9851779230254	27.3947227356647	36.4669057168939	32.8804787379407	39.735171330271	18.2261463148996
TR41350|c0_g1	949	HEBP2	Heme-binding protein 2	HUMAN			GO:0005575,GO:0005737,GO:0005739,GO:0006996,GO:0007005,GO:0007006,GO:0008150,GO:0009987,GO:0010917,GO:0010939,GO:0010940,GO:0010941,GO:0010942,GO:0016043,GO:0031982,GO:0031988,GO:0035794,GO:0042391,GO:0043226,GO:0043227,GO:0043229,GO:0043230,GO:0043231,GO:0044421,GO:0044424,GO:0044444,GO:0044464,GO:0044699,GO:0044763,GO:0044802,GO:0045837,GO:0046902,GO:0048518,GO:0048522,GO:0050789,GO:0050794,GO:…	-0.484666	5.05108	8.06197	0.00452041	0.139616	37.9405662815944	26.5487427408598	33.2859064653081	30.2384655801974	40.3172186047689	25.3778258588345	42.6946364457786	28.0968383809261
TR14766|c0_g1	2627; 2618	SCL14	Scarecrow-like protein 14	ARATH		AT1G07530	GO:0001071,GO:0003674,GO:0003700,GO:0005575,GO:0005634,GO:0005829,GO:0006139,GO:0006351,GO:0006355,GO:0006725,GO:0006807,GO:0008150,GO:0008152,GO:0009058,GO:0009059,GO:0009410,GO:0009889,GO:0009891,GO:0009893,GO:0009987,GO:0010468,GO:0010556,GO:0010557,GO:0010604,GO:0010628,GO:0016070,GO:0018130,GO:0019219,GO:0019222,GO:0019438,GO:0031323,GO:0031325,GO:0031326,GO:0031328,GO:0032774,GO:0034641,GO:…	0.49251	5.62987	8.05973	0.00452599	0.139616	46.6716589405387	66.3962134968659	42.1557898500464	57.8701668862398	43.3160199885947	58.955272350572	32.1624223582369	47.9248075311019
TR6204|c1_g1	3714; 3710; 3487; 3392; 410; 394	Y5738	BTB/POZ domain-containing protein At5g67385	ARATH		AT5G67385	GO:0003674,GO:0005488,GO:0005515,GO:0006464,GO:0008150,GO:0008152,GO:0009987,GO:0016567,GO:0019538,GO:0032446,GO:0036211,GO:0043170,GO:0043412,GO:0044237,GO:0044238,GO:0044260,GO:0044267,GO:0070647,GO:0071704	-0.529968	5.30706	8.04732	0.0045571	0.140353	35.0831177750308	31.3713583947041	41.2020389484616	33.2717912810322	57.051270771303	32.5524939126246	53.2703720791366	32.1230417236474
TR46949|c0_g2	2022	C83B1	Cytochrome P450 83B1	ARATH	K11818	AT4G31500	GO:0000162,GO:0002376,GO:0003674,GO:0003824,GO:0004497,GO:0005488,GO:0005506,GO:0005575,GO:0005739,GO:0005783,GO:0005886,GO:0006082,GO:0006520,GO:0006568,GO:0006576,GO:0006586,GO:0006725,GO:0006790,GO:0006807,GO:0006950,GO:0006952,GO:0006955,GO:0008150,GO:0008152,GO:0008652,GO:0009058,GO:0009072,GO:0009073,GO:0009308,GO:0009309,GO:0009314,GO:0009416,GO:0009605,GO:0009607,GO:0009617,GO:0009628,GO:…	-0.904024	4.58147	8.02132	0.00462299	0.141487	16.2980396300294	18.4623366950199	59.9909317096814	15.2140242182498	28.0628573943203	16.1122545436542	20.0199110754925	16.667615988685
TR25297|c0_g1	715; 695	GASA4	Gibberellin-regulated protein 4	ARATH			GO:0001101,GO:0005575,GO:0005576,GO:0005623,GO:0007165,GO:0008150,GO:0009719,GO:0009725,GO:0009739,GO:0009740,GO:0009755,GO:0009987,GO:0010033,GO:0010476,GO:0019725,GO:0033993,GO:0042221,GO:0042592,GO:0044699,GO:0044763,GO:0045454,GO:0050789,GO:0050794,GO:0050896,GO:0065007,GO:0065008,GO:1901700	-0.963671	2.56727	8.02053	0.00462501	0.141487	7.40819983183154	2.38695118220574	6.43781858569713	5.16613283423435	11.4398719457058	5.12476289556432	5.52723631866859	3.11706065242939
TR28495|c0_g1	275	H2B6	Histone H2B.6	ARATH	K11252	AT3G45980	GO:0000786,GO:0000788,GO:0003674,GO:0003676,GO:0003677,GO:0005488,GO:0005575,GO:0005730,GO:0006325,GO:0006334,GO:0006461,GO:0008150,GO:0009532,GO:0009534,GO:0009570,GO:0009579,GO:0016043,GO:0022607,GO:0031976,GO:0031984,GO:0032991,GO:0032993,GO:0034622,GO:0034728,GO:0043226,GO:0043228,GO:0043229,GO:0043232,GO:0043234,GO:0043933,GO:0044422,GO:0044424,GO:0044427,GO:0044428,GO:0044434,GO:0044435,GO:…	-0.725222	3.44961	8.01874	0.00462957	0.141487	9.41899692904296	8.0376927564071	12.7325745361565	8.05727139284256	17.8076971064223	7.13366995062554	13.9704162070285	9.43776697541122
TR38420|c0_g1	1949; 1917; 1656; 1624; 1180	SPS1; SPS2	Solanesyl diphosphate synthase 1; Solanesyl diphosphate synthase 2, chloroplastic	ARATH	K05356	AT1G78510,AT1G17050	GO:0003674,GO:0003824,GO:0005488,GO:0005575,GO:0005783,GO:0006629,GO:0006720,GO:0006732,GO:0008150,GO:0008152,GO:0008299,GO:0008610,GO:0009058,GO:0009108,GO:0009507,GO:0009532,GO:0009536,GO:0009570,GO:0009987,GO:0010236,GO:0015979,GO:0016740,GO:0016765,GO:0042180,GO:0042181,GO:0043167,GO:0043169,GO:0043226,GO:0043227,GO:0043229,GO:0043231,GO:0044237,GO:0044238,GO:0044249,GO:0044255,GO:0044281,GO:…	-0.571171	5.82648	8.01853	0.00463012	0.141487	81.8606081417386	41.6498624650186	69.8622535410836	48.9123769259619	74.4517232453539	54.4454810024754	44.7836706449604	37.3181428110297
TR39297|c0_g1	4136; 4032; 4025; 3921; 2910; 1103	CSA1; TMVRN; Y4117	Disease resistance-like protein CSA1 {ECO:0000305}; Putative disease resistance protein At4g11170; TMV resistance protein N	ARATH; NICGU		AT4G11170,AT5G17880	GO:0000166,GO:0000302,GO:0001101,GO:0001882,GO:0001883,GO:0002376,GO:0003674,GO:0005488,GO:0005515,GO:0005524,GO:0005575,GO:0005737,GO:0005739,GO:0006950,GO:0006952,GO:0006955,GO:0006979,GO:0007165,GO:0007275,GO:0008150,GO:0008219,GO:0009314,GO:0009416,GO:0009605,GO:0009607,GO:0009617,GO:0009626,GO:0009628,GO:0009639,GO:0009987,GO:0010035,GO:0010114,GO:0010193,GO:0012501,GO:0016265,GO:0017076,GO:…	0.628416	5.98117	8.01845	0.00463031	0.141487	72.9707683435407	89.5837392668646	37.673160612598	67.9654539843308	44.167531492644	91.7537548821837	43.4780242704718	57.102819452144
TR8384|c0_g1	3067; 2298; 1604; 1576; 762; 283	AMY3	Alpha-amylase 3, chloroplastic	ARATH		AT1G69830	GO:0000272,GO:0003674,GO:0003824,GO:0004553,GO:0004556,GO:0005488,GO:0005509,GO:0005575,GO:0005975,GO:0005976,GO:0005982,GO:0005983,GO:0006073,GO:0008150,GO:0008152,GO:0009056,GO:0009057,GO:0009251,GO:0009507,GO:0009532,GO:0009536,GO:0009570,GO:0009987,GO:0016052,GO:0016160,GO:0016787,GO:0016798,GO:0043167,GO:0043169,GO:0043170,GO:0043226,GO:0043227,GO:0043229,GO:0043231,GO:0044042,GO:0044237,GO:…	0.748369	3.05476	7.97366	0.00474628	0.144578	4.76241417760599	9.79137117598683	4.86412959808227	9.8109128136377	7.66360353644368	10.4135182037867	7.18105505968753	11.2127598469335
TR51861|c0_g1	1014; 1003; 939; 928	DYL	Dynein light chain, cytoplasmic	DICDI	K10418		GO:0003674,GO:0003774,GO:0003824,GO:0005575,GO:0005737,GO:0005874,GO:0005875,GO:0007017,GO:0008150,GO:0009987,GO:0016462,GO:0016787,GO:0016817,GO:0016818,GO:0017111,GO:0030286,GO:0032991,GO:0043234,GO:0044422,GO:0044424,GO:0044430,GO:0044446,GO:0044464,GO:0044699,GO:0044763,GO:1902494	-0.97055	2.90592	7.96976	0.00475652	0.144578	7.30236840566252	4.28676947008379	15.5938272409108	6.49321282834959	10.3292047665111	6.02672116518364	6.00597332264775	3.20364567055243
TR52809|c0_g1	1297; 814; 792	AOP1C; AOP1L	Probable 2-oxoglutarate-dependent dioxygenase AOP1; Probable 2-oxoglutarate-dependent dioxygenase AOP1.2	ARATH		AT4G03070	GO:0003674,GO:0003824,GO:0005488,GO:0005575,GO:0008150,GO:0008152,GO:0016020,GO:0016491,GO:0043167,GO:0043169,GO:0044699,GO:0044710,GO:0046872,GO:0051213,GO:0055114	-1.8813	1.42484	7.96911	0.00475822	0.144578	2.01079709721142	0.779412630924325	10.9204478231455	0.710935711133167	3.03582362313228	0.901958269619321	0.435215458162881	2.03474792589141
TR53863|c0_g1	1323; 1323	XTH5	Probable xyloglucan endotransglucosylase/hydrolase protein 5	ARATH	K08235	AT5G13870	GO:0003674,GO:0003824,GO:0004553,GO:0005575,GO:0005576,GO:0005618,GO:0005975,GO:0005976,GO:0006073,GO:0008150,GO:0008152,GO:0009987,GO:0010383,GO:0010410,GO:0010411,GO:0016043,GO:0016740,GO:0016757,GO:0016758,GO:0016762,GO:0016787,GO:0016798,GO:0030312,GO:0042546,GO:0043170,GO:0044036,GO:0044042,GO:0044085,GO:0044237,GO:0044238,GO:0044260,GO:0044262,GO:0044264,GO:0044464,GO:0045229,GO:0048046,GO:…	-0.676086	4.17376	7.96719	0.00476328	0.144578	26.9340979600161	12.6167419630875	16.3091404170994	12.6546556581704	23.9904110706063	19.3511046936509	21.151471266716	10.6499572291338
TR46798|c0_g1	726; 525	EDR1	Serine/threonine-protein kinase EDR1	ARATH		AT1G08720	GO:0000139,GO:0000160,GO:0000165,GO:0000166,GO:0000186,GO:0001101,GO:0001882,GO:0001883,GO:0001932,GO:0001934,GO:0002229,GO:0002239,GO:0002831,GO:0003674,GO:0003824,GO:0004672,GO:0004674,GO:0004702,GO:0004709,GO:0004712,GO:0004871,GO:0005057,GO:0005488,GO:0005524,GO:0005575,GO:0005634,GO:0005768,GO:0005769,GO:0005783,GO:0005802,GO:0005829,GO:0006464,GO:0006468,GO:0006793,GO:0006796,GO:0006950,GO:…	-0.666959	3.47082	7.963	0.00477433	0.144578	11.906035444015	9.06067183449528	16.0707026917032	8.34164567729583	14.8088957225965	9.01958269619321	11.185037274786	7.57618908576589
TR49048|c0_g1	2112; 1983; 1973	UAP1; UAP2	UDP-N-acetylglucosamine diphosphorylase 1; UDP-N-acetylglucosamine diphosphorylase 2	ARATH	K00972	AT1G31070,AT2G35020	GO:0003674,GO:0003824,GO:0003977,GO:0003983,GO:0005575,GO:0005829,GO:0005886,GO:0006011,GO:0006040,GO:0006047,GO:0006048,GO:0006139,GO:0006725,GO:0006753,GO:0006793,GO:0006796,GO:0006807,GO:0008150,GO:0008152,GO:0009058,GO:0009117,GO:0009165,GO:0009225,GO:0009226,GO:0009987,GO:0016020,GO:0016740,GO:0016772,GO:0016779,GO:0018130,GO:0019276,GO:0019438,GO:0019637,GO:0034641,GO:0034654,GO:0044237,GO:…	-0.756743	5.9447	7.96231	0.00477613	0.144578	46.1425018096936	38.8732049673507	137.578567553602	52.9884083364587	68.1579425632503	46.8198338138757	57.2308327484188	44.2449442608728
TR49243|c0_g1	2023; 2009; 1457	DTX40	Protein DETOXIFICATION 40 {ECO:0000303|PubMed:11739388}	ARATH	K03327	AT3G21690	GO:0003674,GO:0005215,GO:0005575,GO:0005773,GO:0005774,GO:0006810,GO:0006855,GO:0008150,GO:0009987,GO:0015238,GO:0015291,GO:0015297,GO:0015893,GO:0016020,GO:0016021,GO:0022804,GO:0022857,GO:0031090,GO:0031224,GO:0043226,GO:0043227,GO:0043229,GO:0043231,GO:0044422,GO:0044424,GO:0044425,GO:0044437,GO:0044444,GO:0044446,GO:0044464,GO:0044699,GO:0044763,GO:0044765,GO:0051179,GO:0051234,GO:0055085,GO:…	0.926616	6.3295	7.95145	0.0048049	0.145223	50.1111802910319	122.367783055119	88.6988338473826	111.853885218285	65.196163418731	76.8304453303003	17.5391829639641	110.092850543444
TR20542|c0_g1	4338	BGAL8	Beta-galactosidase 8	ARATH			GO:0003674,GO:0003824,GO:0004553,GO:0004565,GO:0005488,GO:0005575,GO:0005576,GO:0005618,GO:0005975,GO:0008150,GO:0008152,GO:0009341,GO:0015925,GO:0016787,GO:0016798,GO:0030246,GO:0030312,GO:0032991,GO:0043234,GO:0044238,GO:0044464,GO:0048046,GO:0071704,GO:1902494	-0.668162	5.74382	7.94793	0.00481424	0.145279	36.9351677329887	35.4632747070568	79.6382002823274	36.9212612648491	91.7781312407918	48.2547674246337	54.2278460870949	44.6345768424265
TR12492|c0_g1	1649	TPT	Triose phosphate/phosphate translocator TPT, chloroplastic	ARATH			GO:0003674,GO:0005215,GO:0005342,GO:0005575,GO:0006810,GO:0006811,GO:0006820,GO:0008028,GO:0008150,GO:0008509,GO:0008514,GO:0008643,GO:0009314,GO:0009416,GO:0009628,GO:0009642,GO:0009643,GO:0009987,GO:0015075,GO:0015120,GO:0015144,GO:0015605,GO:0015711,GO:0015713,GO:0015717,GO:0015718,GO:0015748,GO:0015849,GO:0016020,GO:0016021,GO:0022857,GO:0022891,GO:0022892,GO:0031090,GO:0031224,GO:0031969,GO:…	-1.14298	1.57318	7.937	0.00484341	0.145933	2.96327993273262	1.16911894638649	5.38869259395389	1.51666285041742	3.62817945203614	0.942956372783836	3.91693912346593	3.54998574304459
TR47754|c0_g1	1525	GDU3	Protein GLUTAMINE DUMPER 3	ARATH		AT5G57685	GO:0005575,GO:0005623,GO:0006810,GO:0006811,GO:0006820,GO:0006865,GO:0008150,GO:0009605,GO:0009607,GO:0009615,GO:0009987,GO:0015711,GO:0015849,GO:0016021,GO:0016032,GO:0019048,GO:0031224,GO:0032879,GO:0032890,GO:0032940,GO:0035821,GO:0043207,GO:0043269,GO:0044003,GO:0044070,GO:0044403,GO:0044419,GO:0044425,GO:0044699,GO:0044763,GO:0044764,GO:0044765,GO:0046903,GO:0046942,GO:0050789,GO:0050896,GO:…	-0.57069	5.16914	7.93361	0.0048525	0.145981	42.7558961722849	24.3079314269524	41.0589763132239	30.1910698661218	31.505925649824	27.5507253265538	56.3168802862768	33.4651095045545
TR53994|c3_g2	729							0.451596	5.46756	7.92735	0.0048693	0.14626	39.9513633788058	54.8998771907321	35.7179712643492	55.0738197557827	35.6894386914575	43.5399855607145	37.8637448601706	50.5656505838546
TR49818|c0_g2	1484; 1377; 1348; 1241; 1203; 1096; 1092; 985; 953; 819	SDR1	(+)-neomenthol dehydrogenase	ARATH			GO:0003674,GO:0003824,GO:0005488,GO:0006950,GO:0006952,GO:0008150,GO:0016491,GO:0016614,GO:0016616,GO:0047501,GO:0048037,GO:0050662,GO:0050896	0.874112	4.27184	7.91483	0.00490312	0.146948	18.4675838664943	32.6379039199561	5.91325558982551	15.8775642153074	12.735650321433	28.3706873898441	17.1910105974338	22.6419822391746
TR44574|c0_g1	1845; 1769; 1254; 1250; 1174; 1161	NAC41; NAC83; NAC92; NC100	NAC domain-containing protein 100; NAC domain-containing protein 41 {ECO:0000303|PubMed:15029955}; NAC domain-containing protein 83 {ECO:0000303|PubMed:15029955}; NAC domain-containing protein 92 {ECO:0000303|PubMed:15029955}	ARATH		AT5G39610,AT5G13180	GO:0000302,GO:0001071,GO:0001101,GO:0003674,GO:0003676,GO:0003677,GO:0003700,GO:0005488,GO:0005515,GO:0005575,GO:0005634,GO:0006139,GO:0006351,GO:0006355,GO:0006725,GO:0006807,GO:0006950,GO:0006970,GO:0006979,GO:0007568,GO:0007569,GO:0008150,GO:0008152,GO:0009058,GO:0009059,GO:0009628,GO:0009651,GO:0009719,GO:0009723,GO:0009725,GO:0009733,GO:0009737,GO:0009791,GO:0009888,GO:0009889,GO:0009890,GO:…	-0.620373	5.03972	7.91328	0.00490733	0.146948	30.9556921544389	17.1957911697679	47.9259828046342	31.8499198587659	45.3152209111453	29.641628587944	34.7737151072142	24.7200226741275
TR1114|c0_g1	1540; 1499; 1389	KDSA	2-dehydro-3-deoxyphosphooctonate aldolase	PEA			GO:0003674,GO:0003824,GO:0005575,GO:0005737,GO:0008150,GO:0008152,GO:0008676,GO:0009058,GO:0016740,GO:0016765,GO:0044424,GO:0044464	-0.527616	4.68881	7.90621	0.00492653	0.147296	27.5161708039457	22.4568264285071	31.855280112931	17.2046442094226	34.8009049481018	23.2869225974443	27.20096613518	21.256621949206
TR41867|c0_g1	1269	FATB	Palmitoyl-acyl carrier protein thioesterase, chloroplastic	CUPHO			GO:0003674,GO:0003824,GO:0005575,GO:0006082,GO:0006629,GO:0006631,GO:0006633,GO:0008150,GO:0008152,GO:0008610,GO:0009058,GO:0009507,GO:0009536,GO:0009987,GO:0016053,GO:0016787,GO:0016788,GO:0016790,GO:0019752,GO:0032787,GO:0043226,GO:0043227,GO:0043229,GO:0043231,GO:0043436,GO:0044237,GO:0044238,GO:0044249,GO:0044255,GO:0044281,GO:0044283,GO:0044424,GO:0044444,GO:0044464,GO:0044699,GO:0044710,GO:…	-1.63914	0.788242	7.89697	0.00495176	0.147696	1.00539854860571	0.146139868298311	3.00431533999199	1.09010142373752	2.9617791445193	1.63992412658058	2.87242202387501	0.259755054369116
TR28388|c0_g1	2007	DTX46	Protein DETOXIFICATION 46, chloroplastic {ECO:0000303|PubMed:11739388}	ARATH		AT2G21340	GO:0003674,GO:0005215,GO:0005575,GO:0006810,GO:0006855,GO:0008150,GO:0009507,GO:0009526,GO:0009536,GO:0009941,GO:0009987,GO:0015238,GO:0015291,GO:0015297,GO:0015893,GO:0016020,GO:0016021,GO:0022804,GO:0022857,GO:0031090,GO:0031224,GO:0031967,GO:0031969,GO:0031975,GO:0042170,GO:0043226,GO:0043227,GO:0043229,GO:0043231,GO:0044422,GO:0044424,GO:0044425,GO:0044434,GO:0044435,GO:0044444,GO:0044446,GO:…	-0.960491	2.85355	7.89574	0.00495513	0.147696	5.39740273462012	3.26379039199561	12.5895119009188	5.40311140461207	8.44107056188	7.13366995062554	11.2720803664186	3.54998574304459
TR19495|c0_g1	1473	GSTU7	Glutathione S-transferase U7	ARATH	K00799	AT2G29420	GO:0001101,GO:0003674,GO:0003824,GO:0004364,GO:0005488,GO:0005515,GO:0005575,GO:0005737,GO:0005829,GO:0006518,GO:0006575,GO:0006749,GO:0006790,GO:0006807,GO:0008150,GO:0008152,GO:0009056,GO:0009404,GO:0009407,GO:0009636,GO:0009751,GO:0009987,GO:0010033,GO:0014070,GO:0016740,GO:0016765,GO:0019748,GO:0034641,GO:0042221,GO:0043603,GO:0044237,GO:0044248,GO:0044424,GO:0044444,GO:0044464,GO:0044699,GO:…	0.63157	8.91007	7.88546	0.00498337	0.148311	430.945567360258	464.04279513657	413.260265656676	669.274878460763	395.175382357487	725.625427908744	270.007670244251	479.421245347265
TR43166|c0_g2	2023; 1533	DTX27	Protein DETOXIFICATION 27 {ECO:0000303|PubMed:11739388}	ARATH	K03327	AT5G65380	GO:0003674,GO:0005215,GO:0005575,GO:0006810,GO:0006855,GO:0008150,GO:0009987,GO:0015238,GO:0015291,GO:0015297,GO:0015893,GO:0016020,GO:0016021,GO:0022804,GO:0022857,GO:0031224,GO:0044425,GO:0044699,GO:0044763,GO:0044765,GO:0051179,GO:0051234,GO:0055085,GO:0090484,GO:1902578	0.764799	7.69397	7.87256	0.00501906	0.149144	264.790228274893	291.354184097399	135.957191020907	284.990428736249	118.249032344933	277.188175495283	94.572319058794	188.841924526347
TR1434|c0_g1	877							-1.08739	3.75732	7.857	0.00506243	0.150204	9.57774406829649	7.74541301981048	33.858157006259	8.10466710691811	22.4724992590402	10.3315219974577	7.13753351387124	8.18228421262716
TR19612|c0_g1	753							1.17913	0.885591	7.85144	0.00507802	0.150436	0.793735696267665	3.45864354972669	0.95375090158476	2.65415998823049	1.77706748671158	2.33689188037733	0.739866278876897	1.3420677809071
TR39411|c0_g1	952							0.474816	6.25349	7.84444	0.00509773	0.15079	57.0431387051029	94.1140751841122	75.8231966759884	92.184663876934	70.4162991609463	90.1138307556031	51.7906395213828	78.1429788560424
TR42497|c0_g1	1339	PER44	Peroxidase 44	ARATH	K00430	AT4G26010	GO:0003674,GO:0003824,GO:0004601,GO:0005488,GO:0005575,GO:0005576,GO:0006950,GO:0006979,GO:0008150,GO:0008152,GO:0009056,GO:0009987,GO:0016209,GO:0016491,GO:0016684,GO:0020037,GO:0042743,GO:0042744,GO:0043167,GO:0043169,GO:0044237,GO:0044248,GO:0044699,GO:0044710,GO:0044712,GO:0044763,GO:0046872,GO:0046906,GO:0050896,GO:0055114,GO:0072593,GO:0097159,GO:1901363	-1.73653	4.32679	7.8345	0.00512583	0.151391	6.50863270939486	4.18934289121825	75.3940087702752	9.43174710103335	35.5043274949251	16.5632336784639	5.4837147728523	6.66704639547398
TR47247|c1_g1	434	OPR2	12-oxophytodienoate reductase 2	ARATH	K05894	AT1G76690	GO:0000166,GO:0003674,GO:0003824,GO:0003959,GO:0005488,GO:0005575,GO:0005622,GO:0005737,GO:0006082,GO:0006629,GO:0006631,GO:0006633,GO:0006950,GO:0008150,GO:0008152,GO:0008610,GO:0009058,GO:0009611,GO:0009987,GO:0010181,GO:0016053,GO:0016491,GO:0016627,GO:0016628,GO:0016629,GO:0016651,GO:0019752,GO:0031407,GO:0031408,GO:0032553,GO:0032787,GO:0036094,GO:0043167,GO:0043168,GO:0043436,GO:0044237,GO:…	0.98267	1.36282	7.82825	0.00514358	0.151685	1.74621853178886	2.77665749766791	1.62137653269409	4.02863569642128	1.81408972601807	4.38679703860306	1.47973255775379	1.99145541682989
TR50459|c0_g1	669							0.95469	2.97121	7.82492	0.00515306	0.151734	5.92655986546523	9.15809841336082	4.10112887681447	8.29424996322028	5.40524693874772	17.8751729797284	5.65780095611745	5.54144115987448
TR51836|c3_g1	1451	PIP24	Aquaporin PIP2-4	MAIZE	K09872		GO:0003674,GO:0005215,GO:0005575,GO:0005886,GO:0006810,GO:0008150,GO:0016020,GO:0016021,GO:0031224,GO:0044425,GO:0044464,GO:0051179,GO:0051234	-0.729358	10.8624	7.79949	0.0052261	0.153652	2267.59705281055	1531.93552608176	2965.87917865813	1605.38762716684	2464.90367078688	1294.72009793537	1591.14771504349	1171.14895513222
TR46072|c1_g1	1797; 1715; 1617; 1535; 327; 255	NAATB; TAT; TAT2	Nicotianamine aminotransferase B {ECO:0000312|EMBL:BAA87053.1}; Probable aminotransferase TAT2; Tyrosine aminotransferase	ARATH; HORVU	K00815	AT5G53970,AT5G36160	GO:0003674,GO:0003824,GO:0004838,GO:0005488,GO:0005575,GO:0005829,GO:0006082,GO:0006520,GO:0006558,GO:0006559,GO:0006725,GO:0006766,GO:0006775,GO:0006807,GO:0008150,GO:0008152,GO:0008483,GO:0009056,GO:0009058,GO:0009063,GO:0009072,GO:0009074,GO:0009110,GO:0009987,GO:0010189,GO:0016054,GO:0016740,GO:0016769,GO:0016829,GO:0018130,GO:0019439,GO:0019752,GO:0030170,GO:0033855,GO:0042360,GO:0042362,GO:…	0.457054	7.45972	7.79275	0.00524562	0.153993	164.726614832083	210.928543243895	131.379186693301	200.815640538082	151.717136678001	193.019069698535	145.405484572218	209.579036366815
TR35799|c0_g2	647	APRR9	Two-component response regulator-like APRR9	ARATH				-0.996726	0.78941	7.78715	0.00526192	0.154239	2.32829137571848	1.26654552525203	1.66906407777333	1.09010142373752	2.59155675145439	1.10694878544189	2.13255574499812	0.909142690291906
TR31336|c0_g1	1016							-1.13863	2.778	7.7477	0.0053781	0.157407	7.09070555332448	5.30974854817196	16.0707026917032	3.69686569789247	10.9956050740279	5.00176858607078	3.09002975295645	2.9005981071218
TR16290|c0_g1	2232	PHSL2	Alpha-1,4 glucan phosphorylase L-2 isozyme, chloroplastic/amyloplastic	SOLTU	K00688		GO:0003674,GO:0003824,GO:0004645,GO:0005488,GO:0005575,GO:0005975,GO:0008150,GO:0008152,GO:0008184,GO:0009501,GO:0009507,GO:0009536,GO:0016740,GO:0016757,GO:0016758,GO:0030170,GO:0043167,GO:0043168,GO:0043226,GO:0043227,GO:0043229,GO:0043231,GO:0044238,GO:0044424,GO:0044444,GO:0044464,GO:0048037,GO:0071704,GO:0097159,GO:1901363	0.921683	1.50944	7.73692	0.00541032	0.157549	1.74621853178886	5.16360867987365	1.62137653269409	2.41718141785277	1.88813420463105	3.11585584050311	2.35016347407956	3.76644828835218
TR37064|c0_g1	1184	AB19A; ABP20	Auxin-binding protein ABP19a; Auxin-binding protein ABP20	PRUPE			GO:0003674,GO:0005488,GO:0005575,GO:0005576,GO:0005618,GO:0007165,GO:0008150,GO:0009734,GO:0009755,GO:0030145,GO:0030312,GO:0043167,GO:0043169,GO:0044464,GO:0045735,GO:0046872,GO:0046914,GO:0048046,GO:0050789,GO:0050794,GO:0065007	0.621277	6.64386	7.73659	0.00541129	0.157549	106.942656143797	135.910077517429	83.5008914337457	109.436703800432	75.5994126638551	146.93720174162	48.9182174975078	92.0831667738517
TR33771|c1_g1	5206; 5001; 3599; 3531; 2692; 2544; 1645; 1348; 1279	SNC1	Protein SUPPRESSOR OF npr1-1, CONSTITUTIVE 1	ARATH		AT4G16890	GO:0000166,GO:0001882,GO:0001883,GO:0003674,GO:0005488,GO:0005515,GO:0005524,GO:0005575,GO:0005634,GO:0005737,GO:0005783,GO:0005829,GO:0006950,GO:0006952,GO:0007165,GO:0008150,GO:0009605,GO:0009607,GO:0009617,GO:0009719,GO:0009725,GO:0009733,GO:0009862,GO:0009863,GO:0010033,GO:0017076,GO:0030554,GO:0032549,GO:0032550,GO:0032553,GO:0032555,GO:0032559,GO:0035639,GO:0036094,GO:0042221,GO:0042742,GO:…	0.437175	5.69381	7.73543	0.00541475	0.157549	45.0312718349189	61.9633041584838	38.4361613338658	55.5477768965381	41.6129969804961	61.3331623341138	50.5285146927105	58.9211048327278
TR6832|c2_g2	2316; 2012	APY2	Apyrase 2	ARATH			GO:0000139,GO:0000166,GO:0001882,GO:0001883,GO:0003674,GO:0003824,GO:0005488,GO:0005524,GO:0005575,GO:0016020,GO:0016021,GO:0016787,GO:0017076,GO:0030554,GO:0031090,GO:0031224,GO:0032549,GO:0032550,GO:0032553,GO:0032555,GO:0032559,GO:0035639,GO:0036094,GO:0043167,GO:0043168,GO:0044422,GO:0044424,GO:0044425,GO:0044431,GO:0044444,GO:0044446,GO:0044464,GO:0097159,GO:0097367,GO:0098588,GO:1901265,GO:…	-0.502553	5.23833	7.73522	0.0054154	0.157549	38.9988805432846	30.2022394483176	53.9346134846182	31.1863798617083	46.7220660047919	34.6023990708503	36.9497923980286	28.6596409987258
TR20329|c0_g1	1444; 1415	TIP; TIP23	Aquaporin TIP2-3; Probable aquaporin TIP-type	ANTMA; MAIZE	K09873		GO:0003674,GO:0005215,GO:0005575,GO:0005886,GO:0006810,GO:0008150,GO:0016020,GO:0016021,GO:0031224,GO:0044425,GO:0044464,GO:0051179,GO:0051234	-0.784812	10.1315	7.72985	0.00543153	0.157698	1353.31936213637	782.530281448022	1977.3640567106	801.271942161155	1642.67675802902	837.714241960527	704.091568215908	873.816002897707
TR45|c0_g1	2329	HFA2D; HFA7B	Heat stress transcription factor A-2d; Heat stress transcription factor A-7b	ARATH; ORYSJ	K09419	AT3G63350	GO:0001071,GO:0003674,GO:0003676,GO:0003677,GO:0003700,GO:0005488,GO:0005575,GO:0005634,GO:0005737,GO:0006139,GO:0006351,GO:0006355,GO:0006725,GO:0006807,GO:0006950,GO:0008150,GO:0008152,GO:0009058,GO:0009059,GO:0009266,GO:0009314,GO:0009408,GO:0009416,GO:0009628,GO:0009642,GO:0009644,GO:0009889,GO:0009987,GO:0010468,GO:0010556,GO:0016070,GO:0018130,GO:0019219,GO:0019222,GO:0019438,GO:0031323,GO:…	-0.630793	4.34085	7.72543	0.00544484	0.157698	26.2461936899175	20.0698752463014	30.7584665761085	15.5931899308541	23.4720997203154	15.8252678215026	17.6262260555967	11.8621474828563
TR37218|c0_g1	734; 701; 601							-0.994755	3.05097	7.72393	0.00544937	0.157698	6.61446413556388	4.96875552214257	17.3105788637634	6.8249828268784	13.4020506289498	6.64169271265136	6.31062414336177	3.46340072492155
TR28525|c1_g1	4509; 4282; 4014; 3960; 1414	PERK1; PERK8; Y4407	Inactive protein kinase SELMODRAFT_444075; Proline-rich receptor-like protein kinase PERK1; Proline-rich receptor-like protein kinase PERK8	ARATH; SELML		AT5G38560	GO:0000166,GO:0001882,GO:0001883,GO:0003674,GO:0003824,GO:0004672,GO:0004674,GO:0005198,GO:0005199,GO:0005488,GO:0005524,GO:0005575,GO:0005886,GO:0006464,GO:0006468,GO:0006793,GO:0006796,GO:0008150,GO:0008152,GO:0009987,GO:0016020,GO:0016021,GO:0016301,GO:0016310,GO:0016740,GO:0016772,GO:0016773,GO:0017076,GO:0019538,GO:0030554,GO:0031224,GO:0032549,GO:0032550,GO:0032553,GO:0032555,GO:0032559,GO:…	0.427305	6.21333	7.72274	0.00545296	0.157698	60.3768286294271	90.9964246604149	67.1917510166463	82.610729633674	68.8983873493802	87.8589350815548	56.3604018320931	78.5759039466576
TR24060|c0_g1	805							-0.52668	8.1928	7.71745	0.00546897	0.157926	366.864638814915	244.881705978536	351.028019328271	203.185426241859	382.513776514667	217.740925906737	280.888056698323	293.003701328363
TR5669|c0_g1	2316; 1890; 614							0.522828	5.19436	7.69822	0.00552755	0.15938	36.8293363068197	50.0772615368879	26.657337699294	36.5894912663203	27.8777461977879	48.4597579404562	28.5936556013013	37.1449727747836
TR49046|c0_g1	1861; 1850; 1850	IAA11	Auxin-responsive protein IAA11	ARATH			GO:0005575,GO:0005634,GO:0006139,GO:0006351,GO:0006355,GO:0006725,GO:0006807,GO:0007165,GO:0008150,GO:0008152,GO:0009058,GO:0009059,GO:0009734,GO:0009755,GO:0009889,GO:0009987,GO:0010468,GO:0010556,GO:0016070,GO:0018130,GO:0019219,GO:0019222,GO:0019438,GO:0031323,GO:0031326,GO:0032774,GO:0034641,GO:0034645,GO:0034654,GO:0043170,GO:0043226,GO:0043227,GO:0043229,GO:0043231,GO:0044237,GO:0044238,GO:…	0.535748	4.98381	7.68834	0.00555788	0.159967	26.8282665338471	35.2684215493257	21.4593952856571	41.5660412442525	21.2137431226195	34.1514199360407	33.5551118243581	38.4004555375677
TR29107|c1_g3	910	ML328	MLP-like protein 328	ARATH		AT2G01520	GO:0003006,GO:0003674,GO:0005488,GO:0005507,GO:0005575,GO:0005829,GO:0006950,GO:0006952,GO:0008150,GO:0009607,GO:0010033,GO:0010035,GO:0010038,GO:0010043,GO:0010228,GO:0014070,GO:0022414,GO:0032502,GO:0042221,GO:0043167,GO:0043169,GO:0044424,GO:0044444,GO:0044464,GO:0046872,GO:0046914,GO:0050896,GO:0080184,GO:1990267	-0.93437	8.79572	7.68606	0.00556488	0.159967	264.261071144048	333.052759851851	1022.3255914087	183.137039187904	557.11065708408	274.236312067438	489.74795507069	430.587295125871
TR24577|c1_g1	1059							-0.649948	6.49102	7.68274	0.00557515	0.159967	103.608966219473	71.900815202769	63.2813723201488	62.1357811530388	106.14276009171	61.0051775087977	165.991175743323	84.7667327424549
TR26593|c0_g1	818; 790; 477; 457	ZAT11	Zinc finger protein ZAT11	ARATH		AT2G37430	GO:0001071,GO:0003674,GO:0003700,GO:0005488,GO:0005575,GO:0005634,GO:0006139,GO:0006351,GO:0006355,GO:0006725,GO:0006807,GO:0008150,GO:0008152,GO:0009058,GO:0009059,GO:0009719,GO:0009889,GO:0009987,GO:0010033,GO:0010035,GO:0010038,GO:0010045,GO:0010200,GO:0010243,GO:0010468,GO:0010556,GO:0016070,GO:0018130,GO:0019219,GO:0019222,GO:0019438,GO:0031323,GO:0031326,GO:0032774,GO:0034641,GO:0034645,GO:…	0.845661	3.49614	7.6809	0.00558084	0.159967	10.9535526084938	17.4880709063645	6.58088122093484	10.5218485247709	9.6998266983007	18.6541369398541	4.78737003979169	10.8664197744414
TR50306|c1_g1	269							-1.07681	1.3345	7.67264	0.00560643	0.160465	2.01079709721142	1.55882526184865	4.72106696284456	1.32707999411525	4.29457975955298	1.18894499177092	2.13255574499812	2.16462545307597
TR12467|c0_g2	1970	PME3	Pectinesterase 3	CITSI			GO:0000272,GO:0003674,GO:0003824,GO:0004857,GO:0005575,GO:0005576,GO:0005618,GO:0005975,GO:0005976,GO:0008150,GO:0008152,GO:0009056,GO:0009057,GO:0009987,GO:0010393,GO:0016043,GO:0016052,GO:0016787,GO:0016788,GO:0030234,GO:0030312,GO:0030599,GO:0042545,GO:0043170,GO:0044238,GO:0044464,GO:0045229,GO:0045330,GO:0045488,GO:0045490,GO:0052689,GO:0071554,GO:0071555,GO:0071704,GO:0071840,GO:1901575	-0.881484	4.55375	7.66675	0.00562475	0.160752	15.6101353599308	15.3933994607554	53.6484882141427	15.0244413619476	32.5425483504058	21.7289946771927	19.4976525256971	13.6804328634401
TR35935|c0_g1	4411	UFOG6	UDP-glucose flavonoid 3-O-glucosyltransferase 6 {ECO:0000303|PubMed:18487633}	FRAAN			GO:0003674,GO:0003824,GO:0008150,GO:0008152,GO:0008194,GO:0016740,GO:0016757,GO:0016758,GO:0035251,GO:0046527,GO:0047893	0.633216	7.49552	7.65717	0.0056547	0.161371	105.619763316684	159.779589339487	162.042278179251	240.011896078557	187.924886719749	278.582111002877	109.97894627776	198.929079137681
TR47245|c0_g2	1245							-0.615755	4.76452	7.64924	0.00567964	0.161845	37.1997462984112	26.6948826091581	21.1732700151817	21.2332799058439	34.7638827087953	16.6452298847929	37.9943094976195	21.0401594038984
TR32223|c0_g1	792; 789	STEP1	Stress enhanced protein 1, chloroplastic	ARATH		AT4G34190	GO:0003674,GO:0005488,GO:0005575,GO:0006950,GO:0008150,GO:0008152,GO:0009314,GO:0009411,GO:0009416,GO:0009521,GO:0009523,GO:0009535,GO:0009611,GO:0009628,GO:0009642,GO:0009644,GO:0009987,GO:0015979,GO:0016020,GO:0016021,GO:0016168,GO:0031224,GO:0032991,GO:0034357,GO:0034644,GO:0042651,GO:0043234,GO:0044237,GO:0044422,GO:0044424,GO:0044425,GO:0044434,GO:0044435,GO:0044436,GO:0044444,GO:0044446,GO:…	-0.870356	2.09887	7.64499	0.00569303	0.161989	7.46111554491605	3.21507710256284	5.19794241363694	3.45988712751475	4.40564647747246	2.00890705506121	4.70032694815911	3.20364567055243
TR1434|c1_g1	2324; 2087; 2058; 1760; 1513; 1359; 308							-0.882645	5.55671	7.63927	0.00571111	0.162266	35.1360334881153	38.386072073023	110.682792128911	29.6697170112908	69.63883213551	33.5364483885729	28.2019616889547	30.5645113974327
TR13108|c0_g1	2580; 698	NPY1	BTB/POZ domain-containing protein NPY1	ARATH		AT4G31820	GO:0003006,GO:0003674,GO:0004871,GO:0005488,GO:0005515,GO:0005575,GO:0005768,GO:0005770,GO:0005886,GO:0006464,GO:0006810,GO:0008104,GO:0008105,GO:0008150,GO:0008152,GO:0009790,GO:0009791,GO:0009793,GO:0009908,GO:0009909,GO:0009911,GO:0009914,GO:0009926,GO:0009987,GO:0010229,GO:0010540,GO:0010817,GO:0016020,GO:0016567,GO:0019538,GO:0022414,GO:0032446,GO:0032501,GO:0032502,GO:0033036,GO:0036211,GO:…	0.606026	5.59935	7.61302	0.00579483	0.164404	47.4653946368064	45.2059325936108	42.8711030262349	76.781056802382	35.5783719735381	67.7288664277781	27.6361815933429	43.8986041883806
TR34866|c2_g1	1790; 1756; 1178; 459							-1.1328	0.67023	7.59651	0.00584815	0.165675	1.32289282711278	0.487132894327703	2.47975234412038	1.32707999411525	2.03622316185702	1.14794688860641	2.39368501989584	0.779265163107348
TR48730|c0_g1	1935; 1923							0.770548	3.45304	7.57141	0.00593014	0.167753	9.89523834680356	18.8033297210493	6.29475595045941	9.66872567141107	9.73684893760719	12.1764366398608	6.18005950591291	14.1566504631168
TR11930|c0_g1	1892	Y5278	Uncharacterized protein PAM68-like	ARATH		AT5G52780	GO:0005575,GO:0009507,GO:0009535,GO:0009536,GO:0016020,GO:0016021,GO:0031224,GO:0034357,GO:0042651,GO:0043226,GO:0043227,GO:0043229,GO:0043231,GO:0044422,GO:0044424,GO:0044425,GO:0044434,GO:0044435,GO:0044436,GO:0044444,GO:0044446,GO:0044464,GO:0055035	0.549215	4.42171	7.56535	0.00595011	0.168073	16.5097024823674	29.0331205019311	14.5923887942468	20.9015099073151	17.7706748671158	26.5257727474409	20.4116049878391	24.9797777284967
TR51789|c0_g1	1050; 1048; 919; 917	ZAT12	Zinc finger protein ZAT12	ARATH		AT5G59820	GO:0001071,GO:0003674,GO:0003700,GO:0005488,GO:0005575,GO:0005634,GO:0006139,GO:0006351,GO:0006725,GO:0006807,GO:0006950,GO:0006970,GO:0006972,GO:0006979,GO:0008150,GO:0008152,GO:0009058,GO:0009059,GO:0009266,GO:0009314,GO:0009408,GO:0009409,GO:0009411,GO:0009416,GO:0009611,GO:0009628,GO:0009631,GO:0009642,GO:0009643,GO:0009651,GO:0009719,GO:0009987,GO:0010033,GO:0010200,GO:0010224,GO:0010243,GO:…	0.785994	3.40226	7.56056	0.00596594	0.168245	7.46111554491605	12.519315384222	7.77306984791579	14.3135056508144	9.25555982662281	18.4901445271961	6.26710259754548	7.74935912201196
TR46833|c0_g1	1741; 1650; 1619							0.472333	5.2129	7.5563	0.00598006	0.168245	34.6068763572702	47.3493173286527	28.850964772939	40.0967741079106	27.1373014116581	43.2939969417274	33.4245471869092	41.2577611356279
TR47896|c0_g1	387	ZIFL1	Protein ZINC INDUCED FACILITATOR-LIKE 1	ARATH		AT5G13750	GO:0001101,GO:0003674,GO:0005215,GO:0005575,GO:0005774,GO:0005886,GO:0006810,GO:0006811,GO:0006812,GO:0006813,GO:0006950,GO:0008150,GO:0008324,GO:0009414,GO:0009415,GO:0009605,GO:0009606,GO:0009628,GO:0009629,GO:0009630,GO:0009705,GO:0009914,GO:0009926,GO:0009987,GO:0010035,GO:0010119,GO:0010540,GO:0010817,GO:0015075,GO:0015077,GO:0015079,GO:0015291,GO:0015297,GO:0015672,GO:0016020,GO:0016021,GO:…	-1.02536	1.24958	7.55567	0.00598215	0.168245	3.65118420283126	1.41268539355034	1.57368898761485	1.84843284894623	3.51711273411667	1.72192033290961	3.52524521111933	1.03902021747646
TR31399|c0_g2	1303	INV1; INV3	Beta-fructofuranosidase, insoluble isoenzyme 1; Beta-fructofuranosidase, insoluble isoenzyme 3	DAUCA; ORYSJ	K01193		GO:0003674,GO:0003824,GO:0004553,GO:0004564,GO:0004575,GO:0005575,GO:0005576,GO:0005618,GO:0005975,GO:0008150,GO:0008152,GO:0015926,GO:0016787,GO:0016798,GO:0030312,GO:0044238,GO:0044464,GO:0048046,GO:0071704,GO:0090599	-0.815905	2.98991	7.55088	0.00599809	0.168449	7.6727783972541	4.57904920668041	14.6877638844053	6.68279568465177	10.1440935699786	6.68269081581588	7.57274897203413	4.80546850582865
TR2743|c0_g1	2485; 2473; 2468; 2455; 2438	IQM1	IQ domain-containing protein IQM1 {ECO:0000305}	ARATH			GO:0003674,GO:0005488,GO:0005515,GO:0005575,GO:0005634,GO:0005737,GO:0043226,GO:0043227,GO:0043229,GO:0043231,GO:0044424,GO:0044464	0.651758	5.97308	7.5351	0.00605084	0.16919	54.7148473293844	120.126971741212	41.8219770344917	66.3539997057623	61.4939394880819	62.6451016353783	37.1238785812937	57.5790370518207
TR16118|c1_g1	2681; 2267; 2228; 1866; 1715; 1659	SKU5	Monocopper oxidase-like protein SKU5	ARATH		AT4G12420	GO:0000902,GO:0003674,GO:0003824,GO:0005488,GO:0005507,GO:0005575,GO:0005576,GO:0005618,GO:0005774,GO:0005886,GO:0005911,GO:0008150,GO:0008152,GO:0009505,GO:0009506,GO:0009653,GO:0009826,GO:0009932,GO:0009987,GO:0016020,GO:0016043,GO:0016049,GO:0016491,GO:0016722,GO:0030054,GO:0030312,GO:0031090,GO:0031224,GO:0031225,GO:0031226,GO:0032502,GO:0032989,GO:0040007,GO:0043167,GO:0043169,GO:0044422,GO:…	-0.842616	6.32428	7.53318	0.0060573	0.16919	52.704050232173	50.9541007466777	171.627474740177	66.6383739902155	124.913035420101	70.8857203714457	61.8005950591291	40.7382510268897
TR34214|c0_g1	1517; 1515; 1448; 1446	Y1689	Uncharacterized membrane protein At1g06890	ARATH	K15285	AT1G06890	GO:0000139,GO:0003674,GO:0005215,GO:0005338,GO:0005464,GO:0005575,GO:0005768,GO:0005794,GO:0005802,GO:0006810,GO:0006811,GO:0006820,GO:0006862,GO:0008150,GO:0008509,GO:0008514,GO:0015075,GO:0015165,GO:0015215,GO:0015605,GO:0015711,GO:0015748,GO:0015780,GO:0015781,GO:0015790,GO:0015931,GO:0015932,GO:0016020,GO:0016021,GO:0022857,GO:0022891,GO:0022892,GO:0031090,GO:0031224,GO:0043226,GO:0043227,GO:…	-1.31721	4.54582	7.53268	0.00605897	0.16919	10.3185640514796	8.42739907186926	68.6700649141027	16.541104212365	44.167531492644	16.4402393689703	9.61826162539966	11.8621474828563
TR4124|c0_g2	1841	ASD	AAA-ATPase ASD, mitochondrial	ARATH		AT5G40010	GO:0000166,GO:0001101,GO:0001882,GO:0001883,GO:0003006,GO:0003674,GO:0003824,GO:0005488,GO:0005524,GO:0005575,GO:0005739,GO:0005783,GO:0006950,GO:0006970,GO:0008150,GO:0009266,GO:0009409,GO:0009414,GO:0009415,GO:0009628,GO:0009651,GO:0009719,GO:0009725,GO:0009737,GO:0010033,GO:0010035,GO:0010154,GO:0010431,GO:0016020,GO:0016021,GO:0016462,GO:0016787,GO:0016817,GO:0016818,GO:0016887,GO:0017076,GO:…	0.734265	3.8756	7.53258	0.00605929	0.16919	8.6252612327753	24.5514978741162	11.9695738148887	12.9864256566992	14.2905843723056	20.0480724474476	8.87839534652277	15.3255482077779
TR47828|c0_g1	1010; 992	ENL1	Early nodulin-like protein 1	ARATH		AT2G25060	GO:0003674,GO:0005575,GO:0005886,GO:0005911,GO:0009055,GO:0009506,GO:0016020,GO:0030054,GO:0031224,GO:0031225,GO:0031226,GO:0044425,GO:0044459,GO:0044464,GO:0046658	-1.0873	4.47313	7.51755	0.00611008	0.170249	14.604736811325	11.886042621596	58.2741800868288	18.9108899161422	34.2455713585044	17.4651919480832	13.1870283823353	8.35545424887323
TR32132|c1_g2	3674; 317	Y4885	Probable LRR receptor-like serine/threonine-protein kinase At4g08850	ARATH		AT4G08850	GO:0000166,GO:0001882,GO:0001883,GO:0003674,GO:0003824,GO:0004672,GO:0004674,GO:0005488,GO:0005515,GO:0005524,GO:0005575,GO:0005886,GO:0005911,GO:0006464,GO:0006468,GO:0006793,GO:0006796,GO:0008150,GO:0008152,GO:0009506,GO:0009987,GO:0016020,GO:0016021,GO:0016301,GO:0016310,GO:0016740,GO:0016772,GO:0016773,GO:0017076,GO:0019538,GO:0030054,GO:0030554,GO:0031224,GO:0032549,GO:0032550,GO:0032553,GO:…	0.81017	4.13541	7.51362	0.00612341	0.170249	21.4837795123115	30.4458058954814	8.9175709298175	17.2994356375737	9.2925820659293	23.901894144912	11.185037274786	17.4468811517923
TR1175|c0_g1	1506; 1506	CADH9	Probable cinnamyl alcohol dehydrogenase 9	ARATH	K00083	AT4G39330	GO:0000166,GO:0003674,GO:0003824,GO:0005488,GO:0005575,GO:0005576,GO:0006725,GO:0008150,GO:0008152,GO:0008270,GO:0009058,GO:0009698,GO:0009699,GO:0009719,GO:0009725,GO:0009735,GO:0009808,GO:0009809,GO:0009987,GO:0010033,GO:0016491,GO:0016614,GO:0016616,GO:0019438,GO:0019748,GO:0036094,GO:0042221,GO:0043167,GO:0043169,GO:0044237,GO:0044249,GO:0044550,GO:0044699,GO:0044710,GO:0044711,GO:0044763,GO:…	-0.656306	3.8004	7.51145	0.0061308	0.170249	14.498905385156	9.98622433371791	20.7440821094685	12.1806985174149	18.918364285617	11.6844594018867	13.5787222946819	9.13471941198058
TR17850|c0_g1	1520; 1429; 1390	AAPC	Putative glucose-6-phosphate 1-epimerase	CENCI			GO:0003674,GO:0003824,GO:0005488,GO:0005975,GO:0008150,GO:0008152,GO:0016853,GO:0016854,GO:0016857,GO:0030246,GO:0044238,GO:0047938,GO:0071704	-0.659308	4.23826	7.51102	0.00613228	0.170249	16.6155339085365	15.8805323550831	23.0330842732719	10.3322656684687	26.8411234972061	12.3814271556834	25.4601043025285	19.6547991139298
TR25237|c0_g1	788							-0.8452	2.04324	7.50307	0.0061594	0.170368	3.59826848974675	3.1176505236973	6.43781858569713	2.51197284600386	6.29378068210351	3.03385963417408	4.35215458162881	2.85730559806028
TR44822|c0_g2	1633							-0.452142	6.35644	7.5008	0.00616717	0.170368	95.8303563960495	67.857612179849	90.3202103800767	76.8284525164576	110.918628962248	57.684331152472	81.1676829473773	74.1600680223826
TR5175|c0_g1	1065; 1053; 815; 815; 786; 774							-0.785366	2.4263	7.50065	0.00616766	0.170368	8.25485124118372	4.57904920668041	6.39013104061789	3.08072141491039	6.62698083586193	4.14080841961597	5.52723631866859	3.72315577929066
TR45165|c0_g3	1318	KYNB	Kynurenine formamidase {ECO:0000255|HAMAP-Rule:MF_01969}	ERYLH	K07130		GO:0003674,GO:0003824,GO:0004061,GO:0004328,GO:0006082,GO:0006520,GO:0006568,GO:0006569,GO:0006575,GO:0006576,GO:0006586,GO:0006725,GO:0006807,GO:0008150,GO:0008152,GO:0009056,GO:0009063,GO:0009072,GO:0009074,GO:0009308,GO:0009310,GO:0009987,GO:0016054,GO:0016787,GO:0016810,GO:0016811,GO:0019439,GO:0019441,GO:0019752,GO:0032787,GO:0034641,GO:0042180,GO:0042402,GO:0042430,GO:0042436,GO:0042537,GO:…	0.628914	7.26317	7.4995	0.00617161	0.170368	175.944746005999	186.279618790914	99.5239065803697	175.41153779359	86.2618175841246	241.970804876965	120.685246548567	142.17259975803
TR43648|c0_g1	1337; 1317; 1317	PNSL5	Photosynthetic NDH subunit of lumenal location 5, chloroplastic {ECO:0000303|PubMed:21785130}	ARATH	K03768	AT5G13120	GO:0000413,GO:0003674,GO:0003755,GO:0003824,GO:0005488,GO:0005515,GO:0005575,GO:0006457,GO:0006461,GO:0006464,GO:0006810,GO:0008150,GO:0008152,GO:0009507,GO:0009533,GO:0009534,GO:0009535,GO:0009536,GO:0009579,GO:0009987,GO:0010275,GO:0016020,GO:0016043,GO:0016853,GO:0016859,GO:0018193,GO:0018208,GO:0019538,GO:0019899,GO:0019900,GO:0019901,GO:0022607,GO:0031976,GO:0031977,GO:0031984,GO:0033218,GO:…	-0.407778	6.20585	7.49254	0.00619552	0.170697	80.7493781669638	63.9118357357946	92.180024638167	60.2873483040926	84.0034609864286	64.5720124841105	79.3832995689095	64.7223010469714
TR35957|c0_g2	2647	SIR1	Sulfite reductase 1 [ferredoxin], chloroplastic	TOBAC			GO:0003674,GO:0003676,GO:0003677,GO:0003824,GO:0005488,GO:0005575,GO:0006275,GO:0006323,GO:0006355,GO:0006790,GO:0006996,GO:0008150,GO:0008152,GO:0009295,GO:0009532,GO:0009570,GO:0009889,GO:0009890,GO:0009892,GO:0009987,GO:0010468,GO:0010556,GO:0010558,GO:0010605,GO:0010629,GO:0016043,GO:0016491,GO:0016667,GO:0016673,GO:0019219,GO:0019222,GO:0019418,GO:0019424,GO:0020037,GO:0031323,GO:0031324,GO:…	0.677446	7.11508	7.49092	0.00620108	0.170697	108.74179038867	218.138110079945	126.467369550139	124.46114516238	131.799171931109	201.095696021944	59.3633884934169	138.232981433431
TR5134|c0_g2	1547; 1413; 1327; 1227; 1170; 1134; 1000; 764; 734	TRNH1; TRNH4; TRNHF	Tropinone reductase homolog At1g07440 {ECO:0000305}; Tropinone reductase homolog At2g29170 {ECO:0000305}; Tropinone reductase homolog At5g06060 {ECO:0000305}	ARATH	K08081	AT2G29170,AT5G06060	GO:0003674,GO:0003824,GO:0005575,GO:0005829,GO:0016491,GO:0044424,GO:0044444,GO:0044464	-0.54274	4.86137	7.48658	0.00621606	0.170806	25.6641208459878	26.9871623457547	41.869664579571	22.4181727577325	38.7622845538963	20.8680345107379	31.117905258646	24.1139275472663
TR21218|c0_g3	567; 551	SPE1	Arginine decarboxylase	SOYBN	K01583		GO:0003674,GO:0003824,GO:0006082,GO:0006520,GO:0006525,GO:0006527,GO:0006576,GO:0006595,GO:0006596,GO:0006807,GO:0008150,GO:0008152,GO:0008216,GO:0008295,GO:0008792,GO:0009056,GO:0009058,GO:0009063,GO:0009064,GO:0009065,GO:0009308,GO:0009309,GO:0009445,GO:0009446,GO:0009987,GO:0016054,GO:0016829,GO:0016830,GO:0016831,GO:0019752,GO:0034641,GO:0042401,GO:0043436,GO:0044106,GO:0044237,GO:0044238,GO:…	0.674879	6.07735	7.48467	0.00622264	0.170806	44.1846204255667	80.0846478274744	58.1788049966703	71.4727368259211	78.227991654616	89.5808554144644	27.1139230435475	90.5679289566985
TR19552|c0_g1	657							1.44806	2.26208	7.48039	0.00623747	0.170972	5.07990845611306	14.8575532769949	0.906063356505522	4.40780140902564	1.2587561364207	4.34579893543855	2.9159435696913	4.06949585178282
TR26534|c2_g1	944	AKR2	Probable aldo-keto reductase 2	ORYSJ			GO:0003674,GO:0003824,GO:0016491	0.826102	6.05076	7.46767	0.00628168	0.171941	85.6176237707388	70.6342696775169	37.6254730675188	94.0330967258802	43.0198420741428	113.974726797351	24.8072811152842	59.9601250502043
TR41915|c1_g1	3927	GBA2	Non-lysosomal glucosylceramidase	MOUSE	K17108		GO:0000139,GO:0003674,GO:0003824,GO:0004348,GO:0004553,GO:0005575,GO:0005789,GO:0006082,GO:0006629,GO:0006643,GO:0006664,GO:0006665,GO:0006672,GO:0006677,GO:0006678,GO:0006680,GO:0006687,GO:0006807,GO:0008150,GO:0008152,GO:0008202,GO:0008206,GO:0008422,GO:0009056,GO:0009987,GO:0015926,GO:0016020,GO:0016021,GO:0016042,GO:0016137,GO:0016139,GO:0016787,GO:0016798,GO:0019377,GO:0019752,GO:0021954,GO:…	0.48029	7.3869	7.46169	0.00630259	0.172271	147.105682374941	203.962542855009	106.677038342255	191.099519152595	156.752161223684	209.541305273834	148.190863504461	174.901736608538
TR25231|c0_g2	374	ZIFL1	Protein ZINC INDUCED FACILITATOR-LIKE 1	ARATH		AT5G13750	GO:0001101,GO:0003674,GO:0005215,GO:0005575,GO:0005774,GO:0005886,GO:0006810,GO:0006811,GO:0006812,GO:0006813,GO:0006950,GO:0008150,GO:0008324,GO:0009414,GO:0009415,GO:0009605,GO:0009606,GO:0009628,GO:0009629,GO:0009630,GO:0009705,GO:0009914,GO:0009926,GO:0009987,GO:0010035,GO:0010119,GO:0010540,GO:0010817,GO:0015075,GO:0015077,GO:0015079,GO:0015291,GO:0015297,GO:0015672,GO:0016020,GO:0016021,GO:…	-1.14864	0.776268	7.45331	0.00633198	0.172831	2.91036421964811	0.681986052058784	1.19218862698095	0.995309995586434	1.99920092255053	1.55792792025155	2.87242202387501	0.779265163107348
TR30279|c0_g1	2516; 2407; 1355	AP2	Floral homeotic protein APETALA 2	ARATH	K09284	AT4G36920	GO:0001071,GO:0003002,GO:0003006,GO:0003674,GO:0003676,GO:0003677,GO:0003700,GO:0005488,GO:0005575,GO:0005634,GO:0006139,GO:0006351,GO:0006355,GO:0006725,GO:0006807,GO:0007389,GO:0008150,GO:0008152,GO:0009058,GO:0009059,GO:0009791,GO:0009889,GO:0009908,GO:0009987,GO:0010073,GO:0010092,GO:0010093,GO:0010468,GO:0010556,GO:0016070,GO:0018130,GO:0019219,GO:0019222,GO:0019438,GO:0022414,GO:0030154,GO:…	0.488752	7.2601	7.44791	0.00635102	0.173108	110.858418912051	140.781406460706	137.817005278998	197.355753410567	141.795176543861	208.065373559912	119.466643265711	169.403587957725
TR32284|c1_g1	241							-1.07686	0.968248	7.44408	0.00636455	0.173233	2.64578565422555	1.65625184071419	3.19506552030894	1.18489285188861	2.99880138382579	1.18894499177092	1.30564637448864	0.779265163107348
TR6783|c0_g1	4086; 3710; 1731	Y1743	Probable LRR receptor-like serine/threonine-protein kinase At1g74360	ARATH		AT1G74360	GO:0000166,GO:0001882,GO:0001883,GO:0003674,GO:0003824,GO:0004672,GO:0004674,GO:0005488,GO:0005515,GO:0005524,GO:0005575,GO:0005739,GO:0006464,GO:0006468,GO:0006793,GO:0006796,GO:0008150,GO:0008152,GO:0009987,GO:0016020,GO:0016021,GO:0016301,GO:0016310,GO:0016740,GO:0016772,GO:0016773,GO:0017076,GO:0019538,GO:0030554,GO:0031090,GO:0031224,GO:0031966,GO:0032549,GO:0032550,GO:0032553,GO:0032555,GO:…	0.566751	4.29123	7.43626	0.00639226	0.173744	19.049656710424	27.0358756351875	13.6386378926621	21.8968199029015	17.3634302347444	24.0658865575701	12.7953344699887	20.087724204545
TR2596|c0_g1	2527; 2509; 1742; 1735; 509; 410	IQD31	Protein IQ-DOMAIN 31	ARATH		AT1G74690	GO:0003674,GO:0005488,GO:0005515,GO:0005575,GO:0005829,GO:0005875,GO:0005886,GO:0016020,GO:0032991,GO:0043234,GO:0044422,GO:0044424,GO:0044430,GO:0044444,GO:0044446,GO:0044464	-0.433693	5.86061	7.42894	0.00641832	0.174209	56.7785601396803	48.2748698278754	72.2943183401248	46.7795697925624	75.1181235528707	49.3207181069111	62.4534182463734	53.0766161094227
TR53696|c0_g1	740							0.790877	3.085	7.42277	0.00644037	0.174564	8.88983979819785	14.5165602509655	5.00719223331999	9.62132995733553	5.18311350290877	9.79854665631899	5.57075786448487	8.65850181230387
TR15624|c0_g2	735							0.502751	5.59709	7.41521	0.00646749	0.175054	39.3163748217917	70.1471367831892	40.0575378665599	42.3243726694612	47.3514440730023	57.4383425334849	33.1634179120115	56.7131868705903
TR16895|c0_g1	1316							0.861365	1.35217	7.40735	0.0064958	0.175576	1.79913424487337	3.79963657575608	1.90750180316952	2.93853427268376	1.85111196532456	2.74687291202248	1.43621101193751	3.24693817961395
TR53113|c0_g1	668; 630	H4	Histone H4	SOYBN	K11254		GO:0000786,GO:0003674,GO:0003676,GO:0003677,GO:0005488,GO:0005575,GO:0005634,GO:0005730,GO:0005774,GO:0005829,GO:0005886,GO:0005911,GO:0006139,GO:0006325,GO:0006334,GO:0006352,GO:0006461,GO:0006725,GO:0006807,GO:0008150,GO:0008152,GO:0009058,GO:0009059,GO:0009506,GO:0009507,GO:0009536,GO:0009579,GO:0009987,GO:0016020,GO:0016043,GO:0016070,GO:0018130,GO:0019438,GO:0022607,GO:0030054,GO:0031090,GO:…	-0.697152	4.21489	7.38988	0.00655917	0.177043	13.7051696888884	14.6627001192639	23.7007099043813	10.2374742403176	29.3586357700475	13.0373968063156	24.5896733862028	18.4426088602072
TR23367|c0_g1	3629; 978	PEAM3; PEAMT; PP142	Pentatricopeptide repeat-containing protein At2g01860; Phosphoethanolamine N-methyltransferase; Phosphoethanolamine N-methyltransferase 3	ARATH; SPIOL	K05929	AT2G01860,AT1G73600	GO:0000234,GO:0003674,GO:0003824,GO:0004719,GO:0005575,GO:0005737,GO:0006066,GO:0006464,GO:0006479,GO:0006480,GO:0006576,GO:0006629,GO:0006644,GO:0006650,GO:0006656,GO:0006793,GO:0006796,GO:0006807,GO:0008150,GO:0008152,GO:0008168,GO:0008170,GO:0008171,GO:0008213,GO:0008276,GO:0008610,GO:0008654,GO:0008757,GO:0009058,GO:0009308,GO:0009987,GO:0010340,GO:0016740,GO:0016741,GO:0019538,GO:0019637,GO:…	-0.856799	6.94743	7.36253	0.0066597	0.179434	93.1845707418239	96.9881592606457	248.022921957117	50.0972697778505	208.1760516204	108.97295821128	86.2161822620667	94.8971798628504
TR17172|c0_g1	1458; 572							-0.837127	2.81669	7.36022	0.00666825	0.179434	7.40819983183154	5.50460170590304	10.825072732987	5.16613283423435	12.1803167318356	4.87877427657724	5.22258549795457	4.41583592427497
TR49843|c0_g1	1429; 1417	SRC2	Protein SRC2 homolog {ECO:0000305}; Protein SRC2 {ECO:0000305}	ARATH; SOYBN			GO:0003674,GO:0005488,GO:0005515,GO:0005575,GO:0005774,GO:0005789,GO:0005886,GO:0009705,GO:0016020,GO:0016021,GO:0031090,GO:0031224,GO:0032586,GO:0044422,GO:0044424,GO:0044425,GO:0044432,GO:0044437,GO:0044444,GO:0044446,GO:0044464,GO:0098588,GO:0098589	0.437344	6.30284	7.35828	0.00667545	0.179434	66.1975570687233	91.191277818146	71.34056743854	86.6393653300953	71.6380330580605	77.5274130840971	58.7976083978052	107.538592508814
TR14826|c0_g1	656; 640							0.430831	5.54371	7.34872	0.00671105	0.180044	35.929769184383	57.0919752152068	41.678914399254	52.9410126223832	44.0194425354181	47.5168015676724	36.9497923980286	56.3235542890367
TR26303|c0_g1	2204; 1626	INT1	Inositol transporter 1	ARATH	K08150	AT2G43330	GO:0003674,GO:0005215,GO:0005365,GO:0005366,GO:0005575,GO:0005773,GO:0005774,GO:0006810,GO:0006811,GO:0006812,GO:0006818,GO:0008150,GO:0008324,GO:0009705,GO:0009987,GO:0015075,GO:0015166,GO:0015291,GO:0015293,GO:0015294,GO:0015295,GO:0015665,GO:0015672,GO:0015791,GO:0015798,GO:0015850,GO:0015992,GO:0016020,GO:0016021,GO:0022804,GO:0022857,GO:0022891,GO:0022892,GO:0031090,GO:0031224,GO:0043226,GO:…	-0.476629	7.31294	7.34722	0.00671667	0.180044	214.890710836199	124.949587395056	177.73148051032	140.054335093234	144.23864433809	123.158301906202	202.940968141351	143.428082520814
TR46849|c1_g1	1232	SWT17	Bidirectional sugar transporter SWEET17 {ECO:0000303|PubMed:21107422}	ARATH	K15382	AT4G15920	GO:0003674,GO:0005215,GO:0005353,GO:0005575,GO:0005774,GO:0006461,GO:0006810,GO:0006950,GO:0006995,GO:0007034,GO:0007154,GO:0007623,GO:0008150,GO:0008643,GO:0008645,GO:0009266,GO:0009267,GO:0009314,GO:0009409,GO:0009416,GO:0009605,GO:0009628,GO:0009642,GO:0009646,GO:0009705,GO:0009743,GO:0009746,GO:0009750,GO:0009987,GO:0009991,GO:0010033,GO:0015144,GO:0015145,GO:0015149,GO:0015749,GO:0015755,GO:…	-0.451274	5.71503	7.34326	0.00673146	0.180192	49.8995174386939	41.5524358861531	68.8608150944196	45.1681155139939	70.0460767678814	46.0818679569144	53.4444582624018	44.4181142971189
TR53673|c0_g1	1224	SUC5	Sucrose transport protein SUC5	ARATH	K15378	AT1G71890	GO:0003006,GO:0003674,GO:0005215,GO:0005575,GO:0005886,GO:0005887,GO:0005911,GO:0005975,GO:0005984,GO:0005985,GO:0006810,GO:0006811,GO:0006820,GO:0008150,GO:0008152,GO:0008515,GO:0009311,GO:0009506,GO:0009791,GO:0009987,GO:0015144,GO:0015154,GO:0015157,GO:0015225,GO:0015291,GO:0015293,GO:0015711,GO:0015718,GO:0015849,GO:0015878,GO:0016020,GO:0016021,GO:0022414,GO:0022804,GO:0022857,GO:0022891,GO:…	0.946375	1.68622	7.33372	0.00676729	0.180759	1.74621853178886	3.65349670745777	1.85981425809028	2.9859299867593	2.25835659769596	3.07485773733859	2.65481429479357	6.75363141359702
TR20290|c0_g1	1246; 1232	ACCO; ACCO1	1-aminocyclopropane-1-carboxylate oxidase; 1-aminocyclopropane-1-carboxylate oxidase 1	ACTDE; SOLLC	K05933		GO:0003006,GO:0003674,GO:0003824,GO:0005488,GO:0007568,GO:0008150,GO:0008152,GO:0009058,GO:0009692,GO:0009693,GO:0009815,GO:0009835,GO:0009987,GO:0016491,GO:0016638,GO:0016641,GO:0019842,GO:0021700,GO:0022414,GO:0030246,GO:0031406,GO:0031418,GO:0032502,GO:0036094,GO:0043167,GO:0043168,GO:0043169,GO:0043177,GO:0043449,GO:0043450,GO:0044237,GO:0044249,GO:0044699,GO:0044702,GO:0044710,GO:0044767,GO:…	0.861643	5.80248	7.33041	0.00677975	0.180759	62.2817943004695	94.8447745256038	28.5648395024636	50.4290397763793	50.3502454568281	85.6860356138355	17.0604459599849	56.5833093434058
TR39570|c0_g1	2626	CH62	Chaperonin CPN60-2, mitochondrial	CUCMA			GO:0000166,GO:0001882,GO:0001883,GO:0003674,GO:0005488,GO:0005524,GO:0005575,GO:0005739,GO:0006457,GO:0008150,GO:0008152,GO:0009987,GO:0017076,GO:0019538,GO:0030554,GO:0032549,GO:0032550,GO:0032553,GO:0032555,GO:0032559,GO:0035639,GO:0036094,GO:0042026,GO:0043167,GO:0043168,GO:0043170,GO:0043226,GO:0043227,GO:0043229,GO:0043231,GO:0044237,GO:0044238,GO:0044260,GO:0044267,GO:0044424,GO:0044444,GO:…	-0.524509	5.86662	7.3302	0.00678055	0.180759	59.0010200892298	46.7647578554595	66.4764378404577	36.1155341255649	90.815553018823	51.7396061936174	58.5800006687237	56.4967243252828
TR13606|c0_g1	349							-1.49119	2.73325	7.31175	0.00685052	0.182374	4.28617275984539	6.04044788966352	19.9333938431215	1.09010142373752	11.7730720994642	3.85382169746437	2.69833584060986	2.77072057993724
TR19134|c2_g2	1718; 1627; 1061; 1008; 944	7SB1; 7SBG2	Basic 7S globulin; Basic 7S globulin 2	SOYBN			GO:0003674,GO:0003824,GO:0004175,GO:0004190,GO:0005488,GO:0005515,GO:0006508,GO:0008150,GO:0008152,GO:0008233,GO:0009056,GO:0009057,GO:0016787,GO:0019538,GO:0030163,GO:0042802,GO:0043170,GO:0044238,GO:0045735,GO:0070001,GO:0070011,GO:0071704,GO:1901575	-0.587148	6.74306	7.30683	0.00686929	0.182623	112.975047435431	91.0938512392805	136.195628746304	89.6252953168546	144.645888970461	112.580791289757	120.206509544588	48.8772427304554
TR27430|c0_g2	2308; 2187	Y3236; Y5262	Ankyrin repeat-containing protein At3g12360; Ankyrin repeat-containing protein At5g02620	ARATH		AT3G12360,AT5G02620	GO:0003674,GO:0005488,GO:0005515,GO:0005575,GO:0005634,GO:0005783,GO:0005886,GO:0006950,GO:0006970,GO:0008104,GO:0008150,GO:0009628,GO:0009651,GO:0016020,GO:0016021,GO:0031224,GO:0033036,GO:0034613,GO:0043226,GO:0043227,GO:0043229,GO:0043231,GO:0044424,GO:0044425,GO:0044444,GO:0044464,GO:0050896,GO:0051179,GO:0051641,GO:0070727	0.920929	2.47163	7.2999	0.00689585	0.183079	5.66198130004268	6.2353010473946	1.85981425809028	7.2515442535583	4.22053528094	9.22457321201578	3.35115902785418	5.84448872330511
TR16551|c0_g1	1996; 1190	TET3	Tetraspanin-3	ARATH		AT3G45600	GO:0005575,GO:0005886,GO:0005911,GO:0009506,GO:0016020,GO:0016021,GO:0030054,GO:0031224,GO:0044425,GO:0044464	-0.48503	7.02592	7.29254	0.00692416	0.18358	124.933998592531	99.9109566266119	193.182245115993	122.944482311962	160.454385154333	102.61825222078	129.08490489111	108.707490253475
TR27509|c2_g1	1375; 1280; 1070	PER4; PER52	Peroxidase 4 {ECO:0000250|UniProtKB:Q42578}; Peroxidase 52	ARATH; VITVI	K00430	AT5G05340	GO:0003674,GO:0003824,GO:0004601,GO:0005488,GO:0005575,GO:0005576,GO:0005618,GO:0005794,GO:0005829,GO:0006725,GO:0006950,GO:0006979,GO:0008150,GO:0008152,GO:0009056,GO:0009058,GO:0009698,GO:0009699,GO:0009808,GO:0009809,GO:0009888,GO:0009889,GO:0009891,GO:0009893,GO:0009987,GO:0010087,GO:0010089,GO:0016209,GO:0016491,GO:0016684,GO:0019222,GO:0019438,GO:0019748,GO:0020037,GO:0030312,GO:0031323,GO:…	0.622998	8.89617	7.28856	0.0069395	0.183736	529.421709410533	623.53010473946	367.194097110132	494.526880664231	338.531356218556	684.750319053723	265.22030020446	507.734546273499
TR5519|c0_g1	545							-0.928573	1.02346	7.25989	0.00705116	0.186438	2.381207088803	1.07169236752095	2.7658776145958	1.65884999264406	3.07284586243877	1.22994309493544	1.95846956173296	1.38536028996862
TR33694|c0_g1	2142	C76A2	Cytochrome P450 76A2	SOLME			GO:0003674,GO:0003824,GO:0004497,GO:0005488,GO:0005506,GO:0008150,GO:0008152,GO:0016491,GO:0016705,GO:0020037,GO:0043167,GO:0043169,GO:0044699,GO:0044710,GO:0046872,GO:0046906,GO:0046914,GO:0055114,GO:0097159,GO:1901363	0.812164	5.81815	7.25534	0.00706906	0.186464	40.4805205096509	88.6094734782092	60.7062448858699	56.0217340372936	45.7224655435167	51.9035986062755	16.625230501822	90.61122146576
TR4685|c2_g3	1889; 1749; 806	PSY	Phytoene synthase, chloroplastic	CUCME; DAUCA			GO:0003674,GO:0003824,GO:0004337,GO:0004659,GO:0005575,GO:0006629,GO:0006720,GO:0006721,GO:0008150,GO:0008152,GO:0008299,GO:0008610,GO:0009058,GO:0009507,GO:0009536,GO:0009987,GO:0016108,GO:0016109,GO:0016114,GO:0016116,GO:0016117,GO:0016740,GO:0016765,GO:0016767,GO:0042440,GO:0043226,GO:0043227,GO:0043229,GO:0043231,GO:0044237,GO:0044238,GO:0044249,GO:0044255,GO:0044424,GO:0044444,GO:0044464,GO:…	-0.864583	4.14873	7.25476	0.00707132	0.186464	17.0917753262971	11.2527698589699	36.6240346208548	11.6119499485084	27.1373014116581	16.727226091122	10.271084812644	10.4334946838262
TR46949|c0_g1	2103	C83B1	Cytochrome P450 83B1	ARATH	K11818	AT4G31500	GO:0000162,GO:0002376,GO:0003674,GO:0003824,GO:0004497,GO:0005488,GO:0005506,GO:0005575,GO:0005739,GO:0005783,GO:0005886,GO:0006082,GO:0006520,GO:0006568,GO:0006576,GO:0006586,GO:0006725,GO:0006790,GO:0006807,GO:0006950,GO:0006952,GO:0006955,GO:0008150,GO:0008152,GO:0008652,GO:0009058,GO:0009072,GO:0009073,GO:0009308,GO:0009309,GO:0009314,GO:0009416,GO:0009605,GO:0009607,GO:0009617,GO:0009628,GO:…	-0.86528	4.48313	7.24624	0.00710495	0.187097	15.0809782290856	19.0468961682132	53.8392383944597	13.2234042270769	28.0628573943203	14.4313323139091	18.0614415137596	16.4511534433774
TR39651|c0_g1	2504	LRK72	Probable L-type lectin-domain containing receptor kinase VII.2	ARATH		AT4G28350	GO:0000166,GO:0001882,GO:0001883,GO:0003674,GO:0003824,GO:0004672,GO:0004674,GO:0005488,GO:0005524,GO:0005575,GO:0005886,GO:0006464,GO:0006468,GO:0006793,GO:0006796,GO:0008150,GO:0008152,GO:0009987,GO:0016020,GO:0016021,GO:0016301,GO:0016310,GO:0016740,GO:0016772,GO:0016773,GO:0017076,GO:0019538,GO:0030246,GO:0030554,GO:0031224,GO:0032549,GO:0032550,GO:0032553,GO:0032555,GO:0032559,GO:0035639,GO:…	0.842824	2.64418	7.22844	0.00717576	0.188524	6.40280128322583	10.4246439386128	3.09969043015047	7.10935711133167	4.81289110984386	8.03562822024486	3.35115902785418	6.10424377767423
TR46937|c0_g1	1564							0.872871	2.98547	7.22774	0.00717855	0.188524	5.07990845611306	7.16085354661723	7.01006912664798	12.4176770877927	6.14569172487754	14.5543266234027	3.87341757764964	6.36399883204334
TR53949|c0_g1	754	CBP1	Serine carboxypeptidase 1	ORYSJ	K16296		GO:0003674,GO:0003824,GO:0004180,GO:0004185,GO:0005575,GO:0005773,GO:0005777,GO:0006508,GO:0008150,GO:0008152,GO:0008233,GO:0008236,GO:0008238,GO:0016740,GO:0016746,GO:0016747,GO:0016787,GO:0017171,GO:0019538,GO:0019748,GO:0042579,GO:0043170,GO:0043226,GO:0043227,GO:0043229,GO:0043231,GO:0044238,GO:0044424,GO:0044444,GO:0044464,GO:0044699,GO:0044710,GO:0070008,GO:0070011,GO:0071704	0.861787	2.16402	7.21511	0.00722924	0.189599	1.95788138412691	6.18658775796183	2.43206479904114	5.1187371201588	4.47969095608544	5.73973444303204	3.52524521111933	5.62802617799752
TR33411|c0_g3	927; 927	ALA10; ALA9	Phospholipid-transporting ATPase 10 {ECO:0000303|PubMed:11402198}; Putative phospholipid-transporting ATPase 9 {ECO:0000303|PubMed:11402198}	ARATH	K01530	AT1G68710	GO:0000166,GO:0000287,GO:0001882,GO:0001883,GO:0003674,GO:0003824,GO:0004012,GO:0005215,GO:0005319,GO:0005488,GO:0005524,GO:0005548,GO:0005575,GO:0016021,GO:0016462,GO:0016787,GO:0016817,GO:0016818,GO:0016887,GO:0017076,GO:0017111,GO:0022892,GO:0030554,GO:0031224,GO:0032549,GO:0032550,GO:0032553,GO:0032555,GO:0032559,GO:0035639,GO:0036094,GO:0042623,GO:0043167,GO:0043168,GO:0043169,GO:0043492,GO:…	0.744888	3.14798	7.21012	0.00724936	0.189871	5.02699274302855	13.3961545940118	5.81788049966703	10.8062228092241	9.44067102315526	9.8395447594835	5.87540868519889	9.95727708414945
TR1750|c1_g1	1706; 1688; 1678; 1660	SMT1	Cycloartenol-C-24-methyltransferase	ARATH	K00559	AT5G13710	GO:0003006,GO:0003674,GO:0003824,GO:0003838,GO:0005575,GO:0005773,GO:0005783,GO:0005911,GO:0006066,GO:0006629,GO:0006694,GO:0008150,GO:0008152,GO:0008168,GO:0008169,GO:0008202,GO:0008610,GO:0008757,GO:0009058,GO:0009506,GO:0009790,GO:0009793,GO:0016125,GO:0016126,GO:0016740,GO:0016741,GO:0022414,GO:0030054,GO:0032502,GO:0043226,GO:0043227,GO:0043229,GO:0043231,GO:0044238,GO:0044281,GO:0044283,GO:…	-0.546899	7.35286	7.20663	0.00726347	0.189984	174.145611761126	109.361334776569	225.323650499399	157.022000732279	218.060989515233	163.664427832742	158.374905225472	101.044716149586
TR9324|c0_g2	1748	ERDL5	Sugar transporter ERD6-like 5	ARATH		AT1G54730	GO:0003674,GO:0005215,GO:0005575,GO:0006810,GO:0008150,GO:0008643,GO:0009987,GO:0016021,GO:0022857,GO:0022891,GO:0022892,GO:0031224,GO:0044425,GO:0044699,GO:0044763,GO:0044765,GO:0051179,GO:0051234,GO:0055085,GO:0071702,GO:1902578	-0.582409	6.03482	7.19197	0.00732305	0.191032	57.9956215406241	47.8851635124132	114.354733100013	49.3389383526418	86.372884302044	59.2012609695591	55.3158847325021	53.2930786547303
TR5179|c0_g1	1837; 1770; 1765	IN37	2-methyl-6-phytyl-1,4-hydroquinone methyltransferase, chloroplastic	SPIOL			GO:0003674,GO:0003824,GO:0005575,GO:0006766,GO:0006775,GO:0008150,GO:0008152,GO:0008168,GO:0009058,GO:0009110,GO:0009528,GO:0009706,GO:0009987,GO:0010189,GO:0016020,GO:0016021,GO:0016740,GO:0016741,GO:0018130,GO:0019866,GO:0031090,GO:0031224,GO:0031969,GO:0042170,GO:0042360,GO:0042362,GO:0044237,GO:0044249,GO:0044281,GO:0044283,GO:0044422,GO:0044424,GO:0044425,GO:0044434,GO:0044435,GO:0044444,GO:…	-0.41502	5.74398	7.19127	0.00732592	0.191032	54.2386059116238	43.7445339106277	71.4359425286985	46.9691526488646	63.1969624961805	46.4918489885595	55.7075786448487	46.2363996777027
TR20327|c0_g1	1550; 1535							0.538707	6.54375	7.18841	0.0073376	0.191032	83.6597423866119	102.249194519385	72.0558806147286	137.54236224723	79.6718589875691	131.931895983408	68.6334777522863	69.9174021343538
TR4583|c0_g2	1153; 1069; 946; 938; 868; 862	TPP4	Probable trehalose-phosphate phosphatase 4	ORYSJ	K01087		GO:0003674,GO:0003824,GO:0004805,GO:0005975,GO:0005984,GO:0005991,GO:0005992,GO:0008150,GO:0008152,GO:0009058,GO:0009311,GO:0009312,GO:0009987,GO:0016051,GO:0016787,GO:0016788,GO:0016791,GO:0019203,GO:0034637,GO:0042578,GO:0044237,GO:0044238,GO:0044249,GO:0044262,GO:0044699,GO:0044710,GO:0044711,GO:0044723,GO:0044763,GO:0046351,GO:0071704,GO:1901576	-0.790826	2.86506	7.18712	0.00734286	0.191032	5.82072843929621	5.16360867987365	12.2556990853642	5.16613283423435	10.403249245124	4.42779514176758	7.96444288438072	6.32070632298183
TR12175|c0_g1	768	RNLX	Intracellular ribonuclease LX	SOLLC	K01166		GO:0003674,GO:0003676,GO:0003723,GO:0003824,GO:0004518,GO:0004519,GO:0004521,GO:0004540,GO:0005488,GO:0005575,GO:0005737,GO:0016787,GO:0016788,GO:0016892,GO:0016894,GO:0033897,GO:0044424,GO:0044464,GO:0097159,GO:1901363	0.959758	1.81809	7.18071	0.00736915	0.19146	1.58747139253533	4.23805618065102	2.43206479904114	5.82967283129197	3.48009049481018	2.70587480885796	1.78438337846781	5.41156363268992
TR8676|c0_g1	766							0.867781	1.21027	7.17806	0.00738003	0.191469	1.85204995795789	3.31250368142838	1.33525126221866	3.08072141491039	1.59195629017912	2.82886911835151	1.52325410357008	2.29450298026053
TR53658|c0_g2	604							0.849383	3.61588	7.17419	0.00739597	0.191469	6.08530700471877	21.0928543243895	10.9204478231455	12.5598642300193	12.513516885594	17.5471881544122	5.17906395213828	11.4292223922411
TR44387|c0_g1	976	HFA6B	Heat stress transcription factor A-6b	ARATH	K09419	AT3G22830	GO:0001071,GO:0003674,GO:0003676,GO:0003677,GO:0003700,GO:0005488,GO:0005575,GO:0005634,GO:0005737,GO:0006139,GO:0006351,GO:0006355,GO:0006725,GO:0006807,GO:0008150,GO:0008152,GO:0009058,GO:0009059,GO:0009889,GO:0009987,GO:0010468,GO:0010556,GO:0016070,GO:0018130,GO:0019219,GO:0019222,GO:0019438,GO:0031323,GO:0031326,GO:0032774,GO:0034641,GO:0034645,GO:0034654,GO:0043170,GO:0043226,GO:0043227,GO:…	0.865753	1.53602	7.17344	0.00739906	0.191469	2.96327993273262	4.38419604894933	1.52600144253562	3.79165712604356	1.81408972601807	2.99286153100957	1.69734028683523	3.37681570679851
TR28860|c0_g1	2369; 2366; 2291; 2276; 2252; 2183; 2166; 2144; 1431; 1411; 778; 762	AGAL; AGAL1; AGALB	Alpha-galactosidase; Alpha-galactosidase 1 {ECO:0000303|PubMed:15034167}; Alpha-galactosidase mel1; Probable alpha-galactosidase B	ARATH; ASPNG; COFAR; CYATE; SCHPO	K07407		GO:0003674,GO:0003824,GO:0004553,GO:0004557,GO:0005575,GO:0005576,GO:0005737,GO:0005783,GO:0005788,GO:0005975,GO:0005976,GO:0005984,GO:0005994,GO:0005995,GO:0008150,GO:0008152,GO:0009056,GO:0009311,GO:0009313,GO:0009987,GO:0015925,GO:0016052,GO:0016137,GO:0016139,GO:0016787,GO:0016798,GO:0031974,GO:0043170,GO:0043226,GO:0043227,GO:0043229,GO:0043231,GO:0043233,GO:0044237,GO:0044238,GO:0044248,GO:…	0.496339	5.67644	7.16369	0.00743942	0.192258	41.6446661975102	45.1572193041781	46.5907315424155	65.2165025679492	47.2773995943893	72.4026501885328	33.9032841908884	56.1936767618521
TR14911|c0_g1	1042; 985	CAR4	Protein C2-DOMAIN ABA-RELATED 4 {ECO:0000303|PubMed:25465408}	ARATH		AT3G17980	GO:0002682,GO:0002684,GO:0002831,GO:0002833,GO:0003674,GO:0005096,GO:0005488,GO:0005515,GO:0005543,GO:0005575,GO:0005634,GO:0005829,GO:0005886,GO:0006950,GO:0006952,GO:0006970,GO:0007165,GO:0008047,GO:0008150,GO:0008289,GO:0009628,GO:0009651,GO:0009738,GO:0009755,GO:0009787,GO:0009789,GO:0009893,GO:0009966,GO:0009967,GO:0010646,GO:0010647,GO:0016020,GO:0019222,GO:0023051,GO:0023056,GO:0030234,GO:…	0.469794	5.12645	7.14901	0.00750056	0.19358	31.0086078675235	46.4237648294301	30.0908409449992	36.9212612648491	31.3578366925981	41.1210974740081	24.4155872029376	37.4047278291527
TR4141|c2_g1	1500; 1434; 1434; 1380; 399	NPR5	Regulatory protein NPR5	ARATH	K14508	AT2G41370	GO:0002218,GO:0002252,GO:0002253,GO:0002376,GO:0002682,GO:0002684,GO:0003002,GO:0003006,GO:0003674,GO:0005488,GO:0005515,GO:0005575,GO:0005634,GO:0005737,GO:0006464,GO:0007165,GO:0007389,GO:0008150,GO:0008152,GO:0009653,GO:0009755,GO:0009838,GO:0009864,GO:0009867,GO:0009886,GO:0009944,GO:0009954,GO:0009987,GO:0010016,GO:0010022,GO:0010227,GO:0010254,GO:0010434,GO:0010582,GO:0016567,GO:0019538,GO:…	-0.685978	3.71304	7.14615	0.00751252	0.193632	11.3239626000854	9.69394459712129	22.3654586421626	10.1426828121665	17.1412967989054	9.06058079935772	13.4046361114167	11.0395898106874
TR41953|c0_g1	2116; 1311; 1226	BAN; DFRA	Anthocyanidin reductase; Dihydroflavonol-4-reductase	ARATH; CALCH	K13082,K08695	AT5G42800,AT1G61720	GO:0003674,GO:0003824,GO:0003854,GO:0005488,GO:0005575,GO:0006629,GO:0006694,GO:0008150,GO:0008152,GO:0008202,GO:0008610,GO:0009058,GO:0009718,GO:0009812,GO:0009813,GO:0009889,GO:0009890,GO:0009892,GO:0009962,GO:0009964,GO:0016229,GO:0016491,GO:0016614,GO:0016616,GO:0016627,GO:0016628,GO:0019222,GO:0019898,GO:0031312,GO:0033729,GO:0033764,GO:0042406,GO:0042440,GO:0044238,GO:0044422,GO:0044424,GO:…	-0.677947	3.70921	7.12941	0.00758296	0.195188	15.6101353599308	11.6911894638649	13.5909503475828	8.57862424767355	22.2873880625077	9.22457321201578	12.4036405576421	10.4767871928877
TR31149|c0_g1	4296; 4228; 3841; 1670; 399	MTPC4	Metal tolerance protein C4	ARATH	K14696	AT1G51610	GO:0000166,GO:0003674,GO:0003824,GO:0005215,GO:0005488,GO:0005575,GO:0005774,GO:0006810,GO:0006811,GO:0006812,GO:0008150,GO:0008152,GO:0008324,GO:0009987,GO:0015075,GO:0016020,GO:0016021,GO:0016491,GO:0022857,GO:0022891,GO:0022892,GO:0031090,GO:0031224,GO:0036094,GO:0043167,GO:0043168,GO:0044422,GO:0044424,GO:0044425,GO:0044437,GO:0044444,GO:0044446,GO:0044464,GO:0044699,GO:0044710,GO:0044763,GO:…	0.415363	5.63875	7.11245	0.00765505	0.196783	47.5712260629754	56.3125625842825	43.1095407516311	58.8654768818262	41.7240636984156	60.1852154455074	38.1248741350684	51.9943033828847
TR687|c1_g1	711; 473							-0.718203	2.75851	7.1049	0.00768736	0.197353	7.1965369794935	5.94302131079798	8.82219583965903	4.6921756934789	10.2921825272046	4.71478186391918	6.87640423897352	4.84876101489017
TR14586|c1_g1	2748; 2734; 2657; 2433							-0.869975	5.18072	7.09475	0.00773099	0.198211	21.536695225396	23.4798055065953	82.2610152616855	24.3613970348299	54.86695865222	33.4954502854084	28.3760478722198	20.9968668948369
TR27717|c1_g1	2508; 2492; 2227	EDL16	Sugar transporter ERD6-like 16	ARATH		AT5G18840	GO:0003674,GO:0005215,GO:0005575,GO:0006810,GO:0008150,GO:0008643,GO:0009987,GO:0016021,GO:0022857,GO:0022891,GO:0022892,GO:0031224,GO:0044425,GO:0044699,GO:0044763,GO:0044765,GO:0051179,GO:0051234,GO:0055085,GO:0071702,GO:1902578	0.704022	9.87024	7.08944	0.00775394	0.198538	1036.5129878994	1287.10253339266	512.498046966571	1429.8812979451	562.256748347682	1023.96862463692	736.471598303227	898.059807972157
TR49155|c0_g1	1390	ALS3	Protein ALUMINUM SENSITIVE 3	ARATH	K02069	AT2G37330	GO:0003674,GO:0005215,GO:0005575,GO:0005886,GO:0005887,GO:0006810,GO:0006811,GO:0008150,GO:0009987,GO:0010035,GO:0010038,GO:0010044,GO:0015075,GO:0016020,GO:0016021,GO:0022857,GO:0022891,GO:0022892,GO:0031224,GO:0031226,GO:0034220,GO:0042221,GO:0044425,GO:0044459,GO:0044464,GO:0044699,GO:0044763,GO:0044765,GO:0050896,GO:0051179,GO:0051234,GO:0055085,GO:1902578	1.02191	4.08107	7.07951	0.00779703	0.1989	6.03239129163426	26.305176293696	22.9377091831135	16.7306870686672	10.5883604416565	28.4116854930086	4.87441313142426	18.7889489326994
TR21734|c0_g1	2364	Y2144	Putative leucine-rich repeat receptor-like serine/threonine-protein kinase At2g14440	ARATH		AT2G14440	GO:0000166,GO:0001882,GO:0001883,GO:0003674,GO:0003824,GO:0004672,GO:0004674,GO:0005488,GO:0005515,GO:0005524,GO:0005575,GO:0005886,GO:0016020,GO:0016021,GO:0016301,GO:0016740,GO:0016772,GO:0016773,GO:0017076,GO:0030554,GO:0031224,GO:0032549,GO:0032550,GO:0032553,GO:0032555,GO:0032559,GO:0035639,GO:0036094,GO:0043167,GO:0043168,GO:0044425,GO:0044464,GO:0097159,GO:0097367,GO:1901265,GO:1901363	-0.706426	3.49982	7.07662	0.0078096	0.1989	10.4773111907332	7.98897946697433	20.9348322897855	8.76820710397573	13.5131173468693	8.69159787087709	10.7498218166232	8.65850181230387
TR1001|c0_g1	2187; 2175; 1621	Y3545; Y5158	Probable receptor-like protein kinase At3g55450; Probable receptor-like protein kinase At5g15080	ARATH		AT5G15080	GO:0000166,GO:0001882,GO:0001883,GO:0003674,GO:0003824,GO:0004672,GO:0004674,GO:0005488,GO:0005524,GO:0005575,GO:0005886,GO:0006464,GO:0006468,GO:0006793,GO:0006796,GO:0008150,GO:0008152,GO:0009987,GO:0016020,GO:0016021,GO:0016301,GO:0016310,GO:0016740,GO:0016772,GO:0016773,GO:0017076,GO:0019538,GO:0030554,GO:0031224,GO:0032549,GO:0032550,GO:0032553,GO:0032555,GO:0032559,GO:0035639,GO:0036094,GO:…	0.444297	5.98303	7.07569	0.00781366	0.1989	63.0755299967371	84.4688438764237	47.1152945382871	73.1789825326407	54.3486473019291	70.9677165777748	49.5275191389358	62.6442606120185
TR10263|c0_g1	985							1.19647	0.885499	7.07478	0.00781762	0.1989	0.476241417760599	2.38695118220574	0.47687545079238	2.70155570230604	1.51791181156614	1.6809222297451	1.74086183265152	3.03047563430635
TR45|c0_g2	2208	HFA2D; HFA7B	Heat stress transcription factor A-2d; Heat stress transcription factor A-7b	ARATH; ORYSJ	K09419	AT3G63350	GO:0001071,GO:0003674,GO:0003676,GO:0003677,GO:0003700,GO:0005488,GO:0005575,GO:0005634,GO:0005737,GO:0006139,GO:0006351,GO:0006355,GO:0006725,GO:0006807,GO:0006950,GO:0008150,GO:0008152,GO:0009058,GO:0009059,GO:0009266,GO:0009314,GO:0009408,GO:0009416,GO:0009628,GO:0009642,GO:0009644,GO:0009889,GO:0009987,GO:0010468,GO:0010556,GO:0016070,GO:0018130,GO:0019219,GO:0019222,GO:0019438,GO:0031323,GO:…	-0.604563	4.36759	7.07402	0.00782096	0.1989	26.7224351076781	20.362154982898	31.1399669367424	16.9676656390449	24.1755222671388	15.374288686693	17.1910105974338	12.5548276278406
TR50089|c0_g1	1235; 794							0.859893	2.11089	7.07206	0.00782951	0.1989	1.85204995795789	7.01471367831892	3.43350324570513	4.54998855125227	3.8132906485686	6.02672116518364	2.87242202387501	4.2426658880289
[truncated: 18,669 more rows]
