# Supplementary material for: Aluminum Responsive Genes in Flax (Linum usitatissimum L.)
Source: Biomed Res Int. 2019 Feb 28;2019:5023125. doi: 10.1155/2019/5023125 (PMC6421055; doi:10.1155/2019/5023125)
Supplement: Supplementary Materials — S1 Table. Gene expression alterations in all analyzed flax genotypes under aluminum stress. S2 Table. Gene expression alterations in resistant flax genotypes under aluminum stress. S3 Table. Gene expression alterations in sensitive flax genotypes under aluminum stress. S4 Table. Gene expression alterations in resistant flax cultivar Hermes under aluminum stress. S5 Table. Gene expression alterations in resistant flax cultivar TMP1919 under aluminum stress. S6 Table. Gene expression alterations in sensitive flax cultivar Lira under aluminum stress. S7 Table. Gene expression alterations in sensitive flax cultivar Orshanskiy under aluminum stress. S8 Table. Diverse expression alterations between groups of resistant and sensitive to aluminum flax genotypes. S9 Table. GO enrichment analysis for tops of up- and downregulated genes in the pool of all studied flax cultivars after aluminum exposure. S10 Table. GO enrichment analysis for tops of up- and downregulated genes in the pool of resistant flax cultivars after aluminum exposure. S11 Table. GO enrichment analysis for tops of up- and downregulated genes in the pool of sensitive flax cultivars after aluminum exposure. S12 Table. GO enrichment analysis for tops of up- and downregulated genes in resistant flax cultivar Hermes after aluminum exposure. S13 Table. GO enrichment analysis for tops of up- and downregulated genes in resistant flax cultivar TMP1919 after aluminum exposure. S14 Table. GO enrichment analysis for tops of up- and downregulated genes in sensitive flax cultivar Lira after aluminum exposure. S15 Table. GO enrichment analysis for tops of up- and downregulated genes in sensitive flax cultivar Orshanskiy after aluminum exposure. S16 Figure. Hierarchical cluster dendrogram showing coexpression modules identified using weighted gene coexpression network analysis (WGCNA) for flax under aluminum stress. Symbols in Supplementary Tables: Gene-gene identifier (generated by Trinity). Transcript lengths: comma-separ [file 5023125.f1.zip › 5023125.f1/S10 Table.xlsx]

## Sheet: top 50 up
S10 Table. GO enrichment analysis for tops of up- and down-regulated genes in the pool of resistant flax cultivars after aluminum exposure.
internal ID	category	over represented P-Value	over represented FDR	under represented P-Value	under represented FDR	Genes in top-50 upreg	Expected genes	Genes in genome (background)	term	ontology
2680	GO:0007623	8.29256e-08	0.0011253	1	1	6	0.190528	137	circadian rhythm	BP
9693	GO:0048511	3.87832e-07	0.00263144	1	1	6	0.254501	183	rhythmic process	BP
3707	GO:0010031	2.11233e-06	0.00955479	1	1	3	0.0236422	17	circumnutation	BP
10063	GO:0050879	2.82601e-06	0.00958724	1	1	3	0.0250329	18	multicellular organismal movement	BP
8013	GO:0042752	0.000101264	0.262595	0.999998	1	3	0.0806615	58	regulation of circadian rhythm	BP
1159	GO:0004364	0.000116107	0.262595	0.999998	1	3	0.101522	73	glutathione transferase activity	MF
8014	GO:0042753	0.000171721	0.332894	0.999999	1	2	0.0180793	13	positive regulation of circadian rhythm	BP
3526	GO:0009791	0.000376418	0.638499	0.999956	1	6	0.87476	629	post-embryonic development	BP
857	GO:0003700	0.00092054	1	0.999828	1	8	1.98872	1430	DNA binding transcription factor activity	MF
381	GO:0001071	0.000932474	1	0.999825	1	8	1.9929	1433
4980	GO:0016765	0.00207479	1	0.999882	1	3	0.27258	196	transferase activity, transferring alkyl or aryl (other than methyl) groups	MF
9364	GO:0046839	0.00265971	1	0.999939	1	2	0.0625822	45	phospholipid dephosphorylation	BP
7793	GO:0042126	0.00268082	1	0.999938	1	2	0.0876151	63	nitrate metabolic process	BP
7795	GO:0042128	0.00268082	1	0.999938	1	2	0.0876151	63	nitrate assimilation	BP
4417	GO:0015293	0.003089	1	0.999797	1	3	0.285097	205	symporter activity	MF
11256	GO:0070544	0.00349145	1	0.999997	1	1	0.00278143	2	histone H3-K36 demethylation	BP
13530	GO:2001057	0.00359566	1	0.999902	1	2	0.101522	73	reactive nitrogen species metabolic process	BP
3032	GO:0008883	0.00370214	1	0.999997	1	1	0.00278143	2	glutamyl-tRNA reductase activity	MF
11702	GO:0071941	0.00433268	1	0.99987	1	2	0.109867	79	nitrogen cycle metabolic process	BP
4416	GO:0015291	0.00464508	1	0.999443	1	4	0.668934	481	secondary active transmembrane transporter activity	MF
1402	GO:0004764	0.0046648	1	0.999992	1	1	0.00556286	4	shikimate 3-dehydrogenase (NADP+) activity	MF
3079	GO:0009001	0.00500705	1	0.999991	1	1	0.00556286	4	serine O-acetyltransferase activity	MF
4801	GO:0016412	0.00500705	1	0.999991	1	1	0.00556286	4	serine O-acyltransferase activity	MF
901	GO:0003855	0.00521905	1	0.999989	1	1	0.00695358	5	3-dehydroquinate dehydratase activity	MF
3445	GO:0009674	0.00566585	1	0.99999	1	1	0.00417215	3	potassium:sodium symporter activity	MF
9370	GO:0046855	0.00581391	1	0.999989	1	1	0.00417215	3	inositol phosphate dephosphorylation	BP
11586	GO:0071545	0.00581391	1	0.999989	1	1	0.00417215	3	inositol phosphate catabolic process	BP
1205	GO:0004445	0.0064812	1	0.999983	1	1	0.0083443	6	inositol-polyphosphate 5-phosphatase activity	MF
9055	GO:0046030	0.0064812	1	0.999983	1	1	0.0083443	6	inositol trisphosphate phosphatase activity	MF
10635	GO:0052658	0.0064812	1	0.999983	1	1	0.0083443	6	inositol-1,4,5-trisphosphate 5-phosphatase activity	MF
10636	GO:0052659	0.0064812	1	0.999983	1	1	0.0083443	6	inositol-1,3,4,5-tetrakisphosphate 5-phosphatase activity	MF
10666	GO:0052743	0.0064812	1	0.999983	1	1	0.0083443	6	inositol tetrakisphosphate phosphatase activity	MF
10899	GO:0060416	0.00670989	1	0.999981	1	1	0.00973501	7	response to growth hormone	BP
5672	GO:0022820	0.00876095	1	0.99997	1	1	0.00695358	5	potassium ion symporter activity	MF
5942	GO:0030527	0.00889736	1	0.999966	1	1	0.0111257	8	structural constituent of chromatin	MF
87	GO:0000160	0.00893122	1	0.999139	1	3	0.421387	303	phosphorelay signal transduction system	BP
5479	GO:0019632	0.00923031	1	0.999965	1	1	0.0083443	6	shikimate metabolic process	BP
3615	GO:0009908	0.00931466	1	0.999088	1	3	0.376884	271	flower development	BP
9363	GO:0046838	0.0103555	1	0.999956	1	1	0.0083443	6	phosphorylated carbohydrate dephosphorylation	BP
12213	GO:0090567	0.0120578	1	0.998702	1	3	0.417215	300	reproductive shoot system development	BP
9883	GO:0050275	0.0136323	1	0.999917	1	1	0.0152979	11	scopoletin glucosyltransferase activity	MF
4975	GO:0016758	0.0142019	1	0.997646	1	4	0.934561	672	transferase activity, transferring hexosyl groups	MF
12149	GO:0090351	0.0152758	1	0.999897	1	1	0.0139072	10	seedling development	BP
9428	GO:0046975	0.0157404	1	0.999894	1	1	0.0111257	8	histone methyltransferase activity (H3-K36 specific)	MF
2066	GO:0006355	0.0159065	1	0.994837	1	9	3.68679	2651	regulation of transcription, DNA-templated	BP
13089	GO:1903506	0.0161084	1	0.99476	1	9	3.69374	2656	regulation of nucleic acid-templated transcription	BP
6414	GO:0031640	0.0161084	1	0.999882	1	1	0.01947	14	killing of cells of other organism	BP
8580	GO:0044364	0.0161084	1	0.999882	1	1	0.01947	14	disruption of cells of other organism	BP
13535	GO:2001141	0.0161316	1	0.994751	1	9	3.69513	2657	regulation of RNA biosynthetic process	BP
7269	GO:0034485	0.0164608	1	0.999884	1	1	0.0111257	8	phosphatidylinositol-3,4,5-trisphosphate 5-phosphatase activity	MF
6822	GO:0032957	0.0168132	1	0.999879	1	1	0.0111257	8	inositol trisphosphate metabolic process	BP
3416	GO:0009636	0.0169591	1	0.99896	1	2	0.222515	160	response to toxic substance	BP
563	GO:0001906	0.0173006	1	0.999862	1	1	0.0236422	17	cell killing	BP
12713	GO:1901698	0.0173159	1	0.997864	1	3	0.567412	408	response to nitrogen compound	BP
11967	GO:0080148	0.0178848	1	0.999853	1	1	0.0222515	16	negative regulation of response to water deprivation	BP
1203	GO:0004439	0.0180001	1	0.999859	1	1	0.0125164	9	phosphatidylinositol-4,5-bisphosphate 5-phosphatase activity	MF
10668	GO:0052745	0.0183406	1	0.999849	1	1	0.0166886	12	inositol phosphate phosphatase activity	MF
9650	GO:0048367	0.0185205	1	0.997659	1	3	0.493704	355	shoot system development	BP
10230	GO:0051252	0.018835	1	0.993704	1	9	3.79805	2731	regulation of RNA metabolic process	BP
4006	GO:0010452	0.0188893	1	0.999843	1	1	0.0139072	10	histone H3-K36 methylation	BP
7294	GO:0034595	0.019504	1	0.999832	1	1	0.0139072	10	phosphatidylinositol phosphate 5-phosphatase activity	MF
6252	GO:0031304	0.0207755	1	0.999799	1	1	0.029205	21	intrinsic component of mitochondrial inner membrane	CC
7293	GO:0034594	0.0216946	1	0.99979	1	1	0.0152979	11	phosphatidylinositol trisphosphate phosphatase activity	MF
7292	GO:0034593	0.0219586	1	0.999785	1	1	0.0152979	11	phosphatidylinositol bisphosphate phosphatase activity	MF
3320	GO:0009423	0.0225812	1	0.999768	1	1	0.01947	14	chorismate biosynthetic process	BP
5351	GO:0019219	0.0228552	1	0.992094	1	9	3.92599	2823	regulation of nucleobase-containing compound metabolic process	BP
958	GO:0003959	0.0242356	1	0.999726	1	1	0.0278143	20	NADPH dehydrogenase activity	MF
5671	GO:0022804	0.0253391	1	0.994997	1	4	1.19602	860	active transmembrane transporter activity	MF
10175	GO:0051171	0.0260404	1	0.990779	1	9	4.03447	2901	regulation of nitrogen compound metabolic process	BP
3469	GO:0009704	0.0262698	1	0.999681	1	1	0.0236422	17	de-etiolation	BP
13375	GO:2000112	0.0266744	1	0.990513	1	9	4.07897	2933	regulation of cellular macromolecule biosynthetic process	BP
4059	GO:0010556	0.0275386	1	0.990149	1	9	4.10539	2952	regulation of macromolecule biosynthetic process	BP
9117	GO:0046174	0.0284712	1	0.999618	1	1	0.0333772	24	polyol catabolic process	BP
2182	GO:0006535	0.029163	1	0.999601	1	1	0.0305958	22	cysteine biosynthetic process from serine	BP
9801	GO:0048731	0.0297788	1	0.995487	1	3	0.614696	442	system development	BP
9200	GO:0046417	0.0301463	1	0.999577	1	1	0.0264236	19	chorismate metabolic process	BP
10699	GO:0052866	0.0310638	1	0.999555	1	1	0.0222515	16	phosphatidylinositol phosphate phosphatase activity	MF
6267	GO:0031326	0.031172	1	0.988594	1	9	4.20413	3023	regulation of cellular biosynthetic process	BP
2326	GO:0006782	0.0315379	1	0.999535	1	1	0.0278143	20	protoporphyrinogen IX biosynthetic process	BP
9253	GO:0046501	0.0315379	1	0.999535	1	1	0.0278143	20	protoporphyrinogen IX metabolic process	BP
7099	GO:0033885	0.0315918	1	0.999535	1	1	0.0264236	19	10-hydroxy-9-(phosphonooxy)octadecanoate phosphatase activity	MF
7958	GO:0042577	0.0315918	1	0.999535	1	1	0.0264236	19	lipid phosphatase activity	MF
9757	GO:0048608	0.0323988	1	0.994926	1	3	0.639729	460	reproductive structure development	BP
3598	GO:0009889	0.032791	1	0.987889	1	9	4.25003	3056	regulation of biosynthetic process	BP
1109	GO:0004301	0.0334409	1	0.999476	1	1	0.029205	21	epoxide hydrolase activity	MF
9371	GO:0046856	0.0345728	1	0.999438	1	1	0.0305958	22	phosphatidylinositol dephosphorylation	BP
8408	GO:0043647	0.036296	1	0.999387	1	1	0.0250329	18	inositol phosphate metabolic process	BP
5830	GO:0030258	0.0364776	1	0.996626	1	2	0.296223	213	lipid modification	BP
5007	GO:0016803	0.0374519	1	0.999337	1	1	0.0333772	24	ether hydrolase activity	MF
13362	GO:2000070	0.0376823	1	0.999327	1	1	0.0361586	26	regulation of response to water deprivation	BP
8303	GO:0043434	0.0380904	1	0.999304	1	1	0.0500658	36	response to peptide hormone	BP
12688	GO:1901652	0.0380904	1	0.999304	1	1	0.0500658	36	response to peptide	BP
4011	GO:0010468	0.0387157	1	0.985251	1	9	4.35711	3133	regulation of gene expression	BP
4974	GO:0016757	0.0389404	1	0.991212	1	4	1.25999	906	transferase activity, transferring glycosyl groups	MF
4868	GO:0016577	0.039226	1	0.999275	1	1	0.0305958	22	histone demethylation	BP
11132	GO:0070076	0.039226	1	0.999275	1	1	0.0305958	22	histone lysine demethylation	BP
4344	GO:0015112	0.0394752	1	0.999261	1	1	0.0361586	26	nitrate transmembrane transporter activity	MF
8839	GO:0045335	0.0407748	1	0.999206	1	1	0.0431122	31	phagocytic vesicle	CC
2147	GO:0006482	0.0414923	1	0.999187	1	1	0.0319865	23	protein demethylation	BP
2778	GO:0008214	0.0414923	1	0.999187	1	1	0.0319865	23	protein dealkylation	BP
4109	GO:0010629	0.0415135	1	0.992837	1	3	0.721782	519	negative regulation of gene expression	BP
4490	GO:0015706	0.0427084	1	0.99913	1	1	0.0403308	29	nitrate transport	BP
3803	GO:0010167	0.0438358	1	0.999078	1	1	0.0472843	34	response to nitrate	BP
5389	GO:0019344	0.0443294	1	0.999057	1	1	0.0472843	34	cysteine biosynthetic process	BP
2052	GO:0006333	0.0445881	1	0.999046	1	1	0.0472843	34	chromatin assembly or disassembly	BP
5005	GO:0016801	0.0454611	1	0.99901	1	1	0.0445029	32	hydrolase activity, acting on ether bonds	MF
3311	GO:0009407	0.0456851	1	0.998996	1	1	0.0514565	37	toxin catabolic process	BP
12198	GO:0090487	0.0456851	1	0.998996	1	1	0.0514565	37	secondary metabolite catabolic process	BP
8659	GO:0044707	0.0478893	1	0.984533	1	6	2.54501	1830
6666	GO:0032501	0.0483684	1	0.98434	1	6	2.55196	1835	multicellular organismal process	BP
3400	GO:0009611	0.0502805	1	0.994456	1	2	0.340725	245	response to wounding	BP
2370	GO:0006857	0.0513078	1	0.998727	1	1	0.0584101	42	oligopeptide transport	BP
846	GO:0003677	0.0535076	1	0.979381	1	8	3.93016	2826	DNA binding	MF
7482	GO:0035428	0.0545613	1	0.998562	1	1	0.0528472	38	hexose transmembrane transport	BP
2181	GO:0006534	0.0549571	1	0.998538	1	1	0.0570194	41	cysteine metabolic process	BP
3654	GO:0009960	0.0550203	1	0.998534	1	1	0.0584101	42	endosperm development	BP
7437	GO:0035251	0.0551086	1	0.993605	1	2	0.379665	273	UDP-glucosyltransferase activity	MF
4773	GO:0016311	0.05564	1	0.993515	1	2	0.317083	228	dephosphorylation	BP
806	GO:0003006	0.0559047	1	0.983269	1	5	1.96369	1412	developmental process involved in reproduction	BP
9269	GO:0046527	0.055969	1	0.993449	1	2	0.385228	277	glucosyltransferase activity	MF
2207	GO:0006563	0.0587549	1	0.998326	1	1	0.0584101	42	L-serine metabolic process	BP
5769	GO:0030139	0.0588754	1	0.998315	1	1	0.0639729	46	endocytic vesicle	CC
8411	GO:0043650	0.0593893	1	0.998286	1	1	0.0639729	46	dicarboxylic acid biosynthetic process	BP
11379	GO:0070988	0.060378	1	0.998241	1	1	0.0472843	34	demethylation	BP
2993	GO:0008757	0.0609056	1	0.992533	1	2	0.35046	252	S-adenosylmethionine-dependent methyltransferase activity	MF
1583	GO:0005355	0.0610133	1	0.998192	1	1	0.0598008	43	glucose transmembrane transporter activity	MF
13210	GO:1904659	0.0610133	1	0.998192	1	1	0.0598008	43	glucose transmembrane transport	BP
9154	GO:0046323	0.0610488	1	0.99819	1	1	0.0598008	43	glucose import	BP
9705	GO:0048527	0.061476	1	0.998168	1	1	0.0556286	40	lateral root development	BP
3312	GO:0009408	0.0621391	1	0.992292	1	2	0.393573	283	response to heat	BP
11920	GO:0080090	0.062831	1	0.973709	1	9	4.7938	3447	regulation of primary metabolic process	BP
9111	GO:0046164	0.0636043	1	0.998025	1	1	0.0737079	53	alcohol catabolic process	BP
4516	GO:0015758	0.0638056	1	0.998019	1	1	0.0625822	45	glucose transport	BP
12381	GO:0098573	0.0647006	1	0.997958	1	1	0.0695358	50	intrinsic component of mitochondrial membrane	CC
9836	GO:0048856	0.0657451	1	0.977019	1	6	2.74249	1972	anatomical structure development	BP
12715	GO:1901700	0.0664766	1	0.979104	1	5	2.13197	1533	response to oxygen-containing compound	BP
4363	GO:0015149	0.06703	1	0.997807	1	1	0.0681451	49	hexose transmembrane transporter activity	MF
5682	GO:0022857	0.0673309	1	0.978757	1	5	2.22375	1599	transmembrane transporter activity	MF
3111	GO:0009070	0.0673825	1	0.997781	1	1	0.0723172	52	serine family amino acid biosynthetic process	BP
4360	GO:0015145	0.0674869	1	0.997776	1	1	0.0695358	50	monosaccharide transmembrane transporter activity	MF
1750	GO:0005777	0.068394	1	0.991046	1	2	0.428341	308	peroxisome	CC
2949	GO:0008645	0.0684819	1	0.997711	1	1	0.0667544	48	hexose transport	BP
3309	GO:0009404	0.0690176	1	0.997665	1	1	0.0820522	59	toxin metabolic process	BP
6570	GO:0032259	0.070168	1	0.990691	1	2	0.344898	248	methylation	BP
4510	GO:0015749	0.0707525	1	0.997553	1	1	0.0681451	49	monosaccharide transport	BP
10842	GO:0060255	0.0713454	1	0.969372	1	9	4.88837	3515	regulation of macromolecule metabolic process	BP
3865	GO:0010243	0.0716226	1	0.990375	1	2	0.463108	333	response to organonitrogen compound	BP
11889	GO:0080043	0.0723973	1	0.997426	1	1	0.0848337	61	quercetin 3-O-glucosyltransferase activity	MF
11890	GO:0080044	0.0723973	1	0.997426	1	1	0.0848337	61	quercetin 7-O-glucosyltransferase activity	MF
5646	GO:0022414	0.0726701	1	0.976566	1	5	2.13058	1532	reproductive process	BP
12684	GO:1901616	0.0728804	1	0.997391	1	1	0.0848337	61	organic hydroxy compound catabolic process	BP
2062	GO:0006351	0.0737198	1	0.971328	1	7	3.50182	2518	transcription, DNA-templated	BP
12368	GO:0097659	0.0739309	1	0.971227	1	7	3.50321	2519	nucleic acid-templated transcription	BP
3915	GO:0010311	0.0743582	1	0.997294	1	1	0.0681451	49	lateral root formation	BP
7833	GO:0042221	0.0751515	1	0.970637	1	7	3.67705	2644	response to chemical	BP
1580	GO:0005351	0.0754116	1	0.997212	1	1	0.0723172	52	sugar:proton symporter activity	MF
1597	GO:0005402	0.0754116	1	0.997212	1	1	0.0723172	52	cation:sugar symporter activity	MF
6264	GO:0031323	0.0757544	1	0.967078	1	9	4.98572	3585	regulation of cellular metabolic process	BP
9706	GO:0048528	0.0815962	1	0.996727	1	1	0.0750987	54	post-embryonic root development	BP
4560	GO:0015833	0.0820811	1	0.996675	1	1	0.093178	67	peptide transport	BP
7960	GO:0042579	0.0828791	1	0.987905	1	2	0.478406	344	microbody	CC
4097	GO:0010605	0.0842869	1	0.980627	1	3	0.962375	692	negative regulation of macromolecule metabolic process	BP
7565	GO:0035821	0.0861624	1	0.996335	1	1	0.0862244	62	modification of morphology or physiology of other organism	BP
955	GO:0003954	0.0861938	1	0.996317	1	1	0.11682	84	NADH dehydrogenase activity	MF
2309	GO:0006749	0.0867813	1	0.996276	1	1	0.0945687	68	glutathione metabolic process	BP
4419	GO:0015295	0.0882252	1	0.996153	1	1	0.0890058	64	solute:proton symporter activity	MF
10646	GO:0052695	0.0886317	1	0.996109	1	1	0.101522	73	cellular glucuronidation	BP
10647	GO:0052696	0.0886317	1	0.996109	1	1	0.101522	73	flavonoid glucuronidation	BP
2952	GO:0008652	0.0887787	1	0.986525	1	2	0.503439	362	cellular amino acid biosynthetic process	BP
5470	GO:0019585	0.0908984	1	0.995904	1	1	0.102913	74	glucuronate metabolic process	BP
6749	GO:0032774	0.0919493	1	0.962301	1	7	3.71738	2673	RNA biosynthetic process	BP
1912	GO:0006063	0.0931052	1	0.995698	1	1	0.104304	75	uronic acid metabolic process	BP
3566	GO:0009845	0.0952342	1	0.995506	1	1	0.0890058	64	seed germination	BP
7180	GO:0034219	0.0979656	1	0.995235	1	1	0.0945687	68	carbohydrate transmembrane transport	BP
5183	GO:0018024	0.0984505	1	0.995203	1	1	0.0764894	55	histone-lysine N-methyltransferase activity	MF
3114	GO:0009073	0.1006	1	0.994971	1	1	0.093178	67	aromatic amino acid family biosynthetic process	BP
7361	GO:0034968	0.103561	1	0.994676	1	1	0.0820522	59	histone lysine methylation	BP
48	GO:0000097	0.104166	1	0.994588	1	1	0.112648	81	sulfur amino acid biosynthetic process	BP
4475	GO:0015672	0.105269	1	0.982371	1	2	0.595226	428	monovalent inorganic cation transport	BP
4418	GO:0015294	0.106314	1	0.994362	1	1	0.105694	76	solute:cation symporter activity	MF
3110	GO:0009069	0.106859	1	0.994294	1	1	0.120992	87	serine family amino acid metabolic process	BP
8304	GO:0043436	0.107458	1	0.961089	1	5	2.70911	1948	oxoacid metabolic process	BP
7515	GO:0035556	0.107602	1	0.972572	1	3	1.20019	863	intracellular signal transduction	BP
1928	GO:0006082	0.109472	1	0.960136	1	5	2.72719	1961	organic acid metabolic process	BP
2324	GO:0006779	0.109747	1	0.993982	1	1	0.109867	79	porphyrin-containing compound biosynthetic process	BP
8065	GO:0042886	0.110039	1	0.993938	1	1	0.127946	92	amide transport	BP
10151	GO:0051119	0.110965	1	0.993841	1	1	0.115429	83	sugar transmembrane transporter activity	MF
2331	GO:0006790	0.11633	1	0.979351	1	2	0.64112	461	sulfur compound metabolic process	BP
7772	GO:0042054	0.11779	1	0.993061	1	1	0.093178	67	histone methyltransferase activity	MF
9209	GO:0046434	0.117997	1	0.992997	1	1	0.152979	110	organophosphate catabolic process	BP
2766	GO:0008194	0.118022	1	0.97888	1	2	0.572975	412	UDP-glycosyltransferase activity	MF
6850	GO:0033014	0.119106	1	0.992881	1	1	0.11682	84	tetrapyrrole biosynthetic process	BP
9767	GO:0048645	0.11938	1	0.992852	1	1	0.111257	80	animal organ formation	BP
5514	GO:0019751	0.120649	1	0.992688	1	1	0.120992	87	polyol metabolic process	BP
3601	GO:0009892	0.120734	1	0.967663	1	3	1.1529	829	negative regulation of metabolic process	BP
8552	GO:0044271	0.123194	1	0.942899	1	8	4.88559	3513	cellular nitrogen compound biosynthetic process	BP
1538	GO:0005215	0.124119	1	0.953026	1	5	2.66183	1914	transporter activity	MF
4802	GO:0016413	0.12743	1	0.991827	1	1	0.115429	83	O-acetyltransferase activity	MF
47	GO:0000096	0.127727	1	0.991768	1	1	0.146025	105	sulfur amino acid metabolic process	BP
5197	GO:0018130	0.12789	1	0.940194	1	8	4.91201	3532	heterocycle biosynthetic process	BP
8654	GO:0044702	0.128139	1	0.956881	1	4	1.83575	1320
12683	GO:1901615	0.129943	1	0.975386	1	2	0.659199	474	organic hydroxy compound metabolic process	BP
5354	GO:0019222	0.133372	1	0.934553	1	9	5.59763	4025	regulation of metabolic process	BP
4890	GO:0016620	0.133502	1	0.990969	1	1	0.184965	133	oxidoreductase activity, acting on the aldehyde or oxo group of donors, NAD or NADP as acceptor	MF
4757	GO:0016278	0.133533	1	0.991012	1	1	0.107085	77	lysine N-methyltransferase activity	MF
4758	GO:0016279	0.133533	1	0.991012	1	1	0.107085	77	protein-lysine N-methyltransferase activity	MF
11559	GO:0071482	0.133775	1	0.99096	1	1	0.129337	93	cellular response to light stimulus	BP
5181	GO:0018022	0.135001	1	0.99081	1	1	0.105694	76	peptidyl-lysine methylation	BP
2369	GO:0006855	0.136295	1	0.990599	1	1	0.140462	101	drug transmembrane transport	BP
11655	GO:0071804	0.1376	1	0.990421	1	1	0.129337	93	cellular potassium ion transport	BP
11656	GO:0071805	0.1376	1	0.990421	1	1	0.129337	93	potassium ion transmembrane transport	BP
4585	GO:0015893	0.14104	1	0.98991	1	1	0.147416	106	drug transport	BP
4863	GO:0016571	0.141456	1	0.989878	1	1	0.112648	81	histone methylation	BP
1669	GO:0005634	0.14199	1	0.925416	1	11	7.33325	5273	nucleus	CC
6667	GO:0032502	0.145284	1	0.929944	1	8	4.98433	3584	developmental process	BP
3113	GO:0009072	0.145478	1	0.98925	1	1	0.143244	103	aromatic amino acid family metabolic process	BP
5428	GO:0019438	0.145688	1	0.929701	1	8	5.06916	3645	aromatic compound biosynthetic process	BP
11101	GO:0065007	0.145979	1	0.919093	1	14	10.2204	7349	biological regulation	BP
9958	GO:0050661	0.146164	1	0.989121	1	1	0.189137	136	NADP binding	MF
2748	GO:0008168	0.146301	1	0.970277	1	2	0.585491	421	methyltransferase activity	MF
3480	GO:0009719	0.151452	1	0.945834	1	4	1.99707	1436	response to endogenous stimulus	BP
9245	GO:0046488	0.154302	1	0.987858	1	1	0.152979	110	phosphatidylinositol metabolic process	BP
4961	GO:0016741	0.155257	1	0.967308	1	2	0.620259	446	transferase activity, transferring one-carbon groups	MF
10069	GO:0050896	0.155274	1	0.915309	1	12	8.53761	6139	response to stimulus	BP
4999	GO:0016791	0.155483	1	0.967228	1	2	0.650855	468	phosphatase activity	MF
2323	GO:0006778	0.157316	1	0.987359	1	1	0.161323	116	porphyrin-containing compound metabolic process	BP
2167	GO:0006518	0.158225	1	0.987194	1	1	0.186356	134	peptide metabolic process	BP
9734	GO:0048569	0.159135	1	0.987055	1	1	0.162714	117	post-embryonic animal organ development	BP
4325	GO:0015075	0.159249	1	0.951787	1	3	1.35039	971	ion transmembrane transporter activity	MF
11555	GO:0071478	0.161406	1	0.986677	1	1	0.154369	111	cellular response to radiation	BP
10014	GO:0050789	0.162014	1	0.909505	1	13	9.44852	6794	regulation of biological process	BP
11979	GO:0080167	0.162422	1	0.98649	1	1	0.17384	125	response to karrikin	BP
2339	GO:0006807	0.163235	1	0.908686	1	13	9.57508	6885	nitrogen compound metabolic process	BP
6849	GO:0033013	0.164124	1	0.986201	1	1	0.166886	120	tetrapyrrole metabolic process	BP
4341	GO:0015103	0.164912	1	0.986067	1	1	0.161323	116	inorganic anion transmembrane transporter activity	MF
7314	GO:0034654	0.167531	1	0.919962	1	7	4.42804	3184	nucleobase-containing compound biosynthetic process	BP
2051	GO:0006325	0.167571	1	0.963046	1	2	0.64112	461	chromatin organization	BP
4359	GO:0015144	0.168639	1	0.985394	1	1	0.184965	133	carbohydrate transmembrane transporter activity	MF
4328	GO:0015079	0.169611	1	0.985223	1	1	0.179402	129	potassium ion transmembrane transporter activity	MF
12654	GO:1901476	0.170671	1	0.985027	1	1	0.186356	134
4405	GO:0015238	0.172155	1	0.984759	1	1	0.183575	132	drug transmembrane transporter activity	MF
5083	GO:0016903	0.17308	1	0.984568	1	1	0.226687	163	oxidoreductase activity, acting on the aldehyde or oxo group of donors	MF
2805	GO:0008276	0.173592	1	0.984524	1	1	0.144634	104	protein methyltransferase activity	MF
12197	GO:0090484	0.174206	1	0.98438	1	1	0.184965	133	drug transporter activity	MF
11635	GO:0071705	0.175438	1	0.960208	1	2	0.684232	492	nitrogen compound transport	BP
7310	GO:0034645	0.182081	1	0.907115	1	8	5.66021	4070	cellular macromolecule biosynthetic process	BP
8041	GO:0042802	0.182559	1	0.957562	1	2	0.752377	541	identical protein binding	MF
8558	GO:0044281	0.183679	1	0.91492	1	6	4.10122	2949	small molecule metabolic process	BP
6250	GO:0031300	0.185746	1	0.982152	1	1	0.200263	144	intrinsic component of organelle membrane	CC
12627	GO:1901362	0.187944	1	0.903344	1	8	5.40015	3883	organic cyclic compound biosynthetic process	BP
1734	GO:0005759	0.189014	1	0.981478	1	1	0.230859	166	mitochondrial matrix	CC
2750	GO:0008170	0.191351	1	0.981037	1	1	0.171058	123	N-methyltransferase activity	MF
2144	GO:0006479	0.194148	1	0.980467	1	1	0.159932	115	protein methylation	BP
2777	GO:0008213	0.194148	1	0.980467	1	1	0.159932	115	protein alkylation	BP
9698	GO:0048519	0.198272	1	0.921491	1	4	2.16395	1556	negative regulation of biological process	BP
8677	GO:0044767	0.20062	1	0.899295	1	7	4.56711	3284
3541	GO:0009813	0.200881	1	0.97898	1	1	0.23225	167	flavonoid biosynthetic process	BP
8675	GO:0044765	0.201239	1	0.904185	1	6	3.93016	2826
850	GO:0003682	0.20163	1	0.978848	1	1	0.183575	132	chromatin binding	MF
5028	GO:0016836	0.201975	1	0.978741	1	1	0.23225	167	hydro-lyase activity	MF
3506	GO:0009753	0.201988	1	0.978746	1	1	0.216952	156	response to jasmonic acid	BP
4488	GO:0015698	0.204171	1	0.978262	1	1	0.222515	160	inorganic anion transport	BP
396	GO:0001101	0.205197	1	0.93019	1	3	1.49224	1073	response to acid chemical	BP
2345	GO:0006813	0.210222	1	0.976895	1	1	0.228077	164	potassium ion transport	BP
7959	GO:0042578	0.21059	1	0.946502	1	2	0.798271	574	phosphoric ester hydrolase activity	MF
8409	GO:0043648	0.210835	1	0.976741	1	1	0.254501	183	dicarboxylic acid metabolic process	BP
2529	GO:0007165	0.21137	1	0.904878	1	5	3.21116	2309	signal transduction	BP
3540	GO:0009812	0.215984	1	0.975543	1	1	0.248938	179	flavonoid metabolic process	BP
3828	GO:0010200	0.21766	1	0.975152	1	1	0.236422	170	response to chitin	BP
12918	GO:1902578	0.220533	1	0.891994	1	6	4.04698	2910
3100	GO:0009059	0.220896	1	0.881482	1	8	5.93697	4269	macromolecule biosynthetic process	BP
2218	GO:0006575	0.224055	1	0.973586	1	1	0.265627	191	cellular modified amino acid metabolic process	BP
283	GO:0000785	0.224522	1	0.973493	1	1	0.226687	163	chromatin	CC
4914	GO:0016651	0.22511	1	0.973317	1	1	0.283706	204	oxidoreductase activity, acting on NAD(P)H	MF
5215	GO:0018205	0.22801	1	0.972646	1	1	0.198872	143	peptidyl-lysine modification	BP
3709	GO:0010033	0.230638	1	0.903073	1	4	2.40594	1730	response to organic substance	BP
2377	GO:0006869	0.234057	1	0.971053	1	1	0.273971	197	lipid transport	BP
8632	GO:0044455	0.236276	1	0.970453	1	1	0.324037	233	mitochondrial membrane part	CC
5690	GO:0022891	0.242274	1	0.910761	1	3	1.70919	1229	substrate-specific transmembrane transporter activity	MF
2168	GO:0006520	0.246478	1	0.930779	1	2	0.956813	688	cellular amino acid metabolic process	BP
10204	GO:0051213	0.248965	1	0.967042	1	1	0.280925	202	dioxygenase activity	MF
3484	GO:0009725	0.255744	1	0.903282	1	3	1.65912	1193	response to hormone	BP
10018	GO:0050794	0.255917	1	0.846743	1	11	8.49032	6105	regulation of cellular process	BP
2833	GO:0008324	0.257474	1	0.925619	1	2	0.980455	705	cation transmembrane transporter activity	MF
2849	GO:0008374	0.258289	1	0.9644	1	1	0.262845	189	O-acyltransferase activity	MF
3616	GO:0009909	0.262287	1	0.963228	1	1	0.262845	189	regulation of flower development	BP
2740	GO:0008150	0.262293	1	0.871122	1	33	30.7946	22143	biological_process	BP
3259	GO:0009266	0.26304	1	0.922951	1	2	0.948468	682	response to temperature stimulus	BP
2343	GO:0006811	0.26341	1	0.898917	1	3	1.7523	1260	ion transport	BP
2349	GO:0006818	0.265221	1	0.9623	1	1	0.376884	271	hydrogen transport	BP
4630	GO:0015992	0.265221	1	0.9623	1	1	0.376884	271	proton transport	BP
8381	GO:0043603	0.272582	1	0.960072	1	1	0.33099	238	cellular amide metabolic process	BP
4796	GO:0016407	0.275596	1	0.95916	1	1	0.279534	201	acetyltransferase activity	MF
3397	GO:0009607	0.276215	1	0.891475	1	3	1.72032	1237	response to biotic stimulus	BP
2344	GO:0006812	0.281686	1	0.913685	1	2	1.03747	746	cation transport	BP
4960	GO:0016740	0.282062	1	0.830016	1	10	7.83947	5637	transferase activity	MF
4641	GO:0016023	0.282323	1	0.956973	1	1	0.36854	265
2948	GO:0008643	0.282683	1	0.956869	1	1	0.339335	244	carbohydrate transport	BP
8553	GO:0044272	0.283694	1	0.956533	1	1	0.358805	258	sulfur compound biosynthetic process	BP
2421	GO:0006950	0.284769	1	0.836091	1	8	6.04266	4345	response to stress	BP
12675	GO:1901576	0.285412	1	0.824459	1	11	9.24687	6649	organic substance biosynthetic process	BP
2262	GO:0006650	0.286343	1	0.955683	1	1	0.324037	233	glycerophospholipid metabolic process	BP
11433	GO:0071214	0.287308	1	0.955372	1	1	0.31152	224	cellular response to abiotic stimulus	BP
3319	GO:0009416	0.294324	1	0.907153	1	2	0.991581	713	response to light stimulus	BP
4421	GO:0015297	0.299419	1	0.951256	1	1	0.347679	250	antiporter activity	MF
4862	GO:0016570	0.304213	1	0.949609	1	1	0.296223	213	histone modification	BP
4842	GO:0016491	0.306527	1	0.842392	1	5	3.87036	2783	oxidoreductase activity	MF
3494	GO:0009738	0.309136	1	0.947816	1	1	0.357414	257	abscisic acid-activated signaling pathway	BP
1813	GO:0005887	0.310332	1	0.94736	1	1	0.410261	295	integral component of plasma membrane	CC
5691	GO:0022892	0.312294	1	0.8694	1	3	1.95535	1406	substrate-specific transporter activity	MF
3490	GO:0009734	0.313873	1	0.946081	1	1	0.381056	274	auxin-activated signaling pathway	BP
6322	GO:0031410	0.319307	1	0.944049	1	1	0.415824	299	cytoplasmic vesicle	CC
4861	GO:0016569	0.319899	1	0.94388	1	1	0.314302	226	covalent chromatin modification	BP
8559	GO:0044282	0.327827	1	0.940797	1	1	0.424168	305	small molecule catabolic process	BP
4658	GO:0016053	0.328675	1	0.888265	1	2	1.19463	859	organic acid biosynthetic process	BP
9187	GO:0046394	0.328675	1	0.888265	1	2	1.19463	859	carboxylic acid biosynthetic process	BP
9829	GO:0048831	0.328744	1	0.940479	1	1	0.346288	249	regulation of shoot system development	BP
8297	GO:0043414	0.331159	1	0.939563	1	1	0.307348	221	macromolecule methylation	BP
5027	GO:0016835	0.331361	1	0.939423	1	1	0.410261	295	carbon-oxygen lyase activity	MF
9647	GO:0048364	0.331493	1	0.93939	1	1	0.371321	267	root development	BP
3284	GO:0009314	0.33162	1	0.886588	1	2	1.0778	775	response to radiation	BP
3597	GO:0009888	0.332808	1	0.938861	1	1	0.394963	284	tissue development	BP
1869	GO:0005996	0.333624	1	0.938503	1	1	0.48536	349	monosaccharide metabolic process	BP
9243	GO:0046486	0.338124	1	0.936742	1	1	0.393573	283	glycerolipid metabolic process	BP
10766	GO:0055085	0.338381	1	0.852448	1	3	2.00541	1442	transmembrane transport	BP
2008	GO:0006260	0.340633	1	0.935736	1	1	0.375493	270	DNA replication	BP
10191	GO:0051188	0.344217	1	0.934253	1	1	0.408871	294	cofactor biosynthetic process	BP
3099	GO:0009058	0.350976	1	0.772322	1	11	9.72667	6994	biosynthetic process	BP
10038	GO:0050832	0.354137	1	0.930085	1	1	0.428341	308	defense response to fungus	BP
11110	GO:0070013	0.354868	1	0.929736	1	1	0.527081	379	intracellular organelle lumen	CC
13411	GO:2000241	0.355775	1	0.929404	1	1	0.3894	280	regulation of reproductive process	BP
8218	GO:0043231	0.357478	1	0.75618	1	18	15.5983	11216	intracellular membrane-bounded organelle	CC
4664	GO:0016070	0.358087	1	0.78578	1	7	5.3626	3856	RNA metabolic process	BP
144	GO:0000287	0.361424	1	0.926923	1	1	0.456155	328	magnesium ion binding	MF
8220	GO:0043233	0.361431	1	0.926891	1	1	0.535426	385	organelle lumen	CC
12682	GO:1901607	0.365131	1	0.925288	1	1	0.457546	329	alpha-amino acid biosynthetic process	BP
6758	GO:0032787	0.369354	1	0.863819	1	2	1.36846	984	monocarboxylic acid metabolic process	BP
1915	GO:0006066	0.370086	1	0.923063	1	1	0.474234	341	alcohol metabolic process	BP
8661	GO:0044710	0.373188	1	0.753858	1	11	9.70859	6981
8214	GO:0043227	0.382054	1	0.735283	1	18	15.8542	11400	membrane-bounded organelle	CC
8541	GO:0044249	0.383051	1	0.749113	1	10	8.97568	6454	cellular biosynthetic process	BP
3507	GO:0009755	0.383727	1	0.854644	1	2	1.31145	943	hormone-mediated signaling pathway	BP
2904	GO:0008509	0.39167	1	0.912969	1	1	0.436685	314	anion transmembrane transporter activity	MF
9326	GO:0046686	0.39401	1	0.911806	1	1	0.481188	346	response to cadmium ion	BP
7308	GO:0034641	0.394034	1	0.7398	1	10	8.55986	6155	cellular nitrogen compound metabolic process	BP
844	GO:0003674	0.394288	1	0.780695	1	33	31.7806	22852	molecular_function	MF
4326	GO:0015077	0.395709	1	0.910944	1	1	0.552114	397	monovalent inorganic cation transmembrane transporter activity	MF
9768	GO:0048646	0.399098	1	0.909285	1	1	0.500658	360	anatomical structure formation involved in morphogenesis	BP
6468	GO:0031974	0.400545	1	0.908524	1	1	0.613306	441	membrane-enclosed lumen	CC
9380	GO:0046873	0.404854	1	0.906402	1	1	0.478406	344	metal ion transmembrane transporter activity	MF
5429	GO:0019439	0.408288	1	0.904631	1	1	0.521519	375	aromatic compound catabolic process	BP
2297	GO:0006725	0.409237	1	0.726737	1	10	8.65164	6221	cellular aromatic compound metabolic process	BP
4888	GO:0016616	0.411285	1	0.903075	1	1	0.547942	394	oxidoreductase activity, acting on the CH-OH group of donors, NAD or NADP as acceptor	MF
3528	GO:0009793	0.411617	1	0.902936	1	1	0.471453	339	embryo development ending in seed dormancy	BP
2260	GO:0006644	0.4118	1	0.902815	1	1	0.529863	381	phospholipid metabolic process	BP
12670	GO:1901566	0.413598	1	0.834611	1	2	1.42687	1026	organonitrogen compound biosynthetic process	BP
2131	GO:0006457	0.419334	1	0.898843	1	1	0.564631	406	protein folding	BP
12402	GO:0098662	0.425943	1	0.895282	1	1	0.591054	425	inorganic cation transmembrane transport	BP
3405	GO:0009620	0.437769	1	0.888754	1	1	0.546551	393	response to fungus	BP
7741	GO:0040008	0.439153	1	0.887978	1	1	0.534035	384	regulation of growth	BP
9744	GO:0048580	0.442518	1	0.886079	1	1	0.500658	360	regulation of post-embryonic development	BP
3411	GO:0009628	0.442525	1	0.752722	1	4	3.19726	2299	response to abiotic stimulus	BP
12400	GO:0098660	0.443584	1	0.885415	1	1	0.632776	455	inorganic ion transmembrane transport	BP
5515	GO:0019752	0.444283	1	0.774896	1	3	2.58812	1861	carboxylic acid metabolic process	BP
12127	GO:0090304	0.447784	1	0.70329	1	8	6.87848	4946	nucleic acid metabolic process	BP
8560	GO:0044283	0.448232	1	0.809766	1	2	1.51449	1089	small molecule biosynthetic process	BP
845	GO:0003676	0.449774	1	0.701516	1	8	7.1747	5159	nucleic acid binding	MF
3525	GO:0009790	0.449988	1	0.88174	1	1	0.535426	385	embryo development	BP
2815	GO:0008289	0.451101	1	0.881068	1	1	0.581319	418	lipid binding	MF
9749	GO:0048585	0.453903	1	0.879419	1	1	0.571584	411	negative regulation of response to stimulus	BP
1718	GO:0005739	0.459551	1	0.762548	1	3	2.40872	1732	mitochondrion	CC
2342	GO:0006810	0.460308	1	0.70882	1	6	5.31254	3820	transport	BP
5206	GO:0018193	0.464366	1	0.873127	1	1	0.557677	401	peptidyl-amino acid modification	BP
12396	GO:0098655	0.464862	1	0.872787	1	1	0.649464	467	cation transmembrane transport	BP
3711	GO:0010035	0.468919	1	0.794077	1	2	1.49502	1075	response to inorganic substance	BP
4860	GO:0016568	0.471736	1	0.868586	1	1	0.5243	377
6217	GO:0031226	0.473326	1	0.867539	1	1	0.64112	461	intrinsic component of plasma membrane	CC
10216	GO:0051234	0.47725	1	0.693696	1	6	5.38902	3875	establishment of localization	BP
2741	GO:0008152	0.479157	1	0.651589	1	23	22.0095	15826	metabolic process	BP
8663	GO:0044712	0.483766	1	0.782381	1	2	1.77734	1278
8665	GO:0044723	0.485489	1	0.78101	1	2	1.72588	1241
10189	GO:0051186	0.485929	1	0.859458	1	1	0.673107	484	cofactor metabolic process	BP
1241	GO:0004497	0.486058	1	0.859372	1	1	0.677279	487	monooxygenase activity	MF
2422	GO:0006952	0.486885	1	0.739648	1	3	2.46157	1770	defense response	BP
5705	GO:0030001	0.488112	1	0.858044	1	1	0.634167	456	metal ion transport	BP
12668	GO:1901564	0.488831	1	0.737969	1	3	2.65349	1908	organonitrogen compound metabolic process	BP
5513	GO:0019748	0.49144	1	0.855819	1	1	0.716219	515	secondary metabolic process	BP
3493	GO:0009737	0.492083	1	0.855429	1	1	0.614696	442	response to abscisic acid	BP
4886	GO:0016614	0.503435	1	0.847725	1	1	0.713437	513	oxidoreductase activity, acting on CH-OH group of donors	MF
12680	GO:1901605	0.509715	1	0.84337	1	1	0.723172	520	alpha-amino acid metabolic process	BP
1717	GO:0005737	0.511083	1	0.675415	1	5	4.71175	3388	cytoplasm	CC
8606	GO:0044427	0.516033	1	0.838935	1	1	0.656418	472	chromosomal part	CC
8714	GO:0044877	0.516506	1	0.838589	1	1	0.681451	490	macromolecular complex binding	MF
8216	GO:0043229	0.518682	1	0.610882	1	18	16.9876	12215	intracellular organelle	CC
1621	GO:0005506	0.519546	1	0.836391	1	1	0.739861	532	iron ion binding	MF
9241	GO:0046483	0.519727	1	0.630831	1	9	8.3735	6021	heterocycle metabolic process	BP
2350	GO:0006820	0.520494	1	0.835733	1	1	0.668934	481	anion transport	BP
10182	GO:0051179	0.526386	1	0.648144	1	6	5.64213	4057	localization	BP
8543	GO:0044255	0.5287	1	0.744936	1	2	1.74674	1256	cellular lipid metabolic process	BP
10782	GO:0055114	0.529896	1	0.701553	1	3	2.49077	1791	oxidation-reduction process	BP
9695	GO:0048513	0.534117	1	0.82569	1	1	0.728735	524	animal organ development	BP
6479	GO:0031988	0.534872	1	0.825069	1	1	0.928998	668
2800	GO:0008270	0.535421	1	0.696462	1	3	2.6368	1896	zinc ion binding	MF
1625	GO:0005515	0.535612	1	0.629416	1	7	5.79929	4170	protein binding	MF
12304	GO:0097305	0.539757	1	0.821433	1	1	0.710656	511	response to alcohol	BP
11955	GO:0080134	0.542442	1	0.819368	1	1	0.739861	532	regulation of response to stress	BP
8213	GO:0043226	0.544852	1	0.585413	1	18	17.2254	12386	organelle	CC
4939	GO:0016705	0.548574	1	0.814596	1	1	0.808006	581	oxidoreductase activity, acting on paired donors, with incorporation or reduction of molecular oxygen	MF
3714	GO:0010038	0.550821	1	0.812851	1	1	0.75794	545	response to metal ion	BP
8450	GO:0043933	0.551682	1	0.724488	1	2	1.7982	1293	macromolecular complex subunit organization	BP
11633	GO:0071702	0.552505	1	0.680459	1	3	2.80368	2016	organic substance transport	BP
5597	GO:0020037	0.552728	1	0.811322	1	1	0.839992	604	heme binding	MF
5689	GO:0022890	0.553109	1	0.811027	1	1	0.81635	587	inorganic cation transmembrane transporter activity	MF
9431	GO:0046983	0.557549	1	0.807521	1	1	0.725954	522	protein dimerization activity	MF
6474	GO:0031982	0.560649	1	0.804955	1	1	0.980455	705	vesicle	CC
8368	GO:0043565	0.564216	1	0.80211	1	1	0.781582	562	sequence-specific DNA binding	MF
9401	GO:0046914	0.57284	1	0.634103	1	4	3.86341	2778	transition metal ion binding	MF
1962	GO:0006139	0.574547	1	0.583084	1	8	7.73655	5563	nucleobase-containing compound metabolic process	BP
9396	GO:0046906	0.576884	1	0.791545	1	1	0.903965	650	tetrapyrrole binding	MF
3097	GO:0009056	0.57797	1	0.6558	1	3	3.16805	2278	catabolic process	BP
4966	GO:0016747	0.579256	1	0.78956	1	1	0.808006	581	transferase activity, transferring acyl groups other than amino-acyl groups	MF
8652	GO:0044699	0.595034	1	0.535003	1	18	18.007	12948
7181	GO:0034220	0.596284	1	0.77468	1	1	0.920654	662	ion transmembrane transport	BP
7118	GO:0033993	0.598027	1	0.773145	1	1	0.838602	603	response to lipid	BP
8540	GO:0044248	0.598264	1	0.680172	1	2	2.0819	1497	cellular catabolic process	BP
5022	GO:0016829	0.603554	1	0.768119	1	1	0.938733	675	lyase activity	MF
4965	GO:0016746	0.611668	1	0.760658	1	1	0.897012	645	transferase activity, transferring acyl groups	MF
12625	GO:1901360	0.614623	1	0.535516	1	9	9.01323	6481	organic cyclic compound metabolic process	BP
3431	GO:0009651	0.616585	1	0.756051	1	1	0.881714	634	response to salt stress	BP
8635	GO:0044459	0.623796	1	0.749142	1	1	0.998534	718	plasma membrane part	CC
9959	GO:0050662	0.628787	1	0.744304	1	1	0.991581	713	coenzyme binding	MF
13341	GO:2000026	0.636579	1	0.736634	1	1	0.910919	655	regulation of multicellular organismal development	BP
8547	GO:0044262	0.638485	1	0.734686	1	1	1.07085	770	cellular carbohydrate metabolic process	BP
3381	GO:0009570	0.643062	1	0.730103	1	1	0.927608	667	chloroplast stroma	CC
3361	GO:0009532	0.646138	1	0.726965	1	1	0.93317	671	plastid stroma	CC
8608	GO:0044429	0.661328	1	0.711023	1	1	1.13204	814	mitochondrial part	CC
2428	GO:0006970	0.671845	1	0.699642	1	1	1.04026	748	response to osmotic stress	BP
12376	GO:0098542	0.692941	1	0.675733	1	1	1.07502	773	defense response to other organism	BP
10220	GO:0051239	0.693918	1	0.674583	1	1	1.10979	798	regulation of multicellular organismal process	BP
1747	GO:0005774	0.696239	1	0.671844	1	1	1.17376	844	vacuolar membrane	CC
1780	GO:0005829	0.699413	1	0.52373	1	3	3.6256	2607	cytosol	CC
1532	GO:0005198	0.700877	1	0.666281	1	1	1.58681	1141	structural molecule activity	MF
2250	GO:0006629	0.702933	1	0.564976	1	2	2.39759	1724	lipid metabolic process	BP
9697	GO:0048518	0.705321	1	0.562071	1	2	2.30859	1660	positive regulation of biological process	BP
8616	GO:0044437	0.705436	1	0.660865	1	1	1.20992	870	vacuolar part	CC
4997	GO:0016788	0.724682	1	0.537924	1	2	2.46852	1775	hydrolase activity, acting on ester bonds	MF
9581	GO:0048037	0.73263	1	0.626672	1	1	1.33231	958	cofactor binding	MF
10017	GO:0050793	0.748112	1	0.605999	1	1	1.2739	916	regulation of developmental process	BP
1852	GO:0005975	0.762146	1	0.48837	1	2	2.87183	2065	carbohydrate metabolic process	BP
12925	GO:1902589	0.762306	1	0.586185	1	1	1.3184	948
5480	GO:0019637	0.767066	1	0.579323	1	1	1.49224	1073	organophosphate metabolic process	BP
8673	GO:0044763	0.767152	1	0.35093	1	12	13.6332	9803
8533	GO:0044237	0.779721	1	0.329061	1	17	18.662	13419	cellular metabolic process	BP
9747	GO:0048583	0.797197	1	0.5337	1	1	1.50336	1081	regulation of response to stimulus	BP
10415	GO:0051707	0.811766	1	0.510043	1	1	1.52701	1098	response to other organism	BP
8205	GO:0043207	0.823452	1	0.490235	1	1	1.5882	1142	response to external biotic stimulus	BP
6215	GO:0031224	0.852576	1	0.259843	1	7	8.95343	6438	intrinsic component of membrane	CC
2007	GO:0006259	0.854036	1	0.434499	1	1	1.84687	1328	DNA metabolic process	BP
3343	GO:0009507	0.85761	1	0.341494	1	2	2.99282	2152	chloroplast	CC
3365	GO:0009536	0.872578	1	0.315039	1	2	3.11381	2239	plastid	CC
11634	GO:0071704	0.87728	1	0.202463	1	17	19.8038	14240	organic substance metabolic process	BP
11102	GO:0065008	0.880799	1	0.380347	1	1	2.11806	1523	regulation of biological quality	BP
10413	GO:0051704	0.88157	1	0.378714	1	1	1.98594	1428	multi-organism process	BP
884	GO:0003824	0.886841	1	0.189336	1	16	19.2058	13810	catalytic activity	MF
3674	GO:0009987	0.887397	1	0.189932	1	21	23.8842	17174	cellular process	BP
9379	GO:0046872	0.894029	1	0.204546	1	6	8.56681	6160	metal ion binding	MF
8181	GO:0043169	0.897528	1	0.199003	1	6	8.61966	6198	cation binding	MF
1647	GO:0005576	0.90196	1	0.333181	1	1	2.43375	1750	extracellular region	CC
2334	GO:0006796	0.903041	1	0.257349	1	2	3.41143	2453	phosphate-containing compound metabolic process	BP
8613	GO:0044434	0.906593	1	0.322283	1	1	2.11111	1518	chloroplast part	CC
2441	GO:0006996	0.906655	1	0.322135	1	1	2.1125	1519	organelle organization	BP
8603	GO:0044424	0.907558	1	0.160903	1	21	24.0691	17307	intracellular part	CC
2333	GO:0006793	0.908028	1	0.247337	1	2	3.48513	2506	phosphorus metabolic process	BP
8614	GO:0044435	0.908194	1	0.318454	1	1	2.12362	1527	plastid part	CC
4640	GO:0016021	0.909704	1	0.179366	1	6	8.63078	6206	integral component of membrane	CC
8662	GO:0044711	0.914915	1	0.233202	1	2	3.97188	2856
3395	GO:0009605	0.919167	1	0.29139	1	1	2.30303	1656	response to external stimulus	BP
12628	GO:1901363	0.925531	1	0.137001	1	11	14.7499	10606	heterocyclic compound binding	MF
8604	GO:0044425	0.926041	1	0.147086	1	7	10.1272	7282	membrane part	CC
12271	GO:0097159	0.926497	1	0.135486	1	11	14.775	10624	organic cyclic compound binding	MF
12674	GO:1901575	0.927633	1	0.269445	1	1	2.67852	1926	organic substance catabolic process	BP
1812	GO:0005886	0.936966	1	0.161301	1	3	5.56982	4005	plasma membrane	CC
1616	GO:0005488	0.938395	1	0.112947	1	19	22.6617	16295	binding	MF
10417	GO:0051716	0.941477	1	0.231298	1	1	2.6215	1885	cellular response to stimulus	BP
8534	GO:0044238	0.959311	1	0.0793196	1	14	18.4089	13237	primary metabolic process	BP
8546	GO:0044260	0.959392	1	0.0840746	1	9	12.9058	9280	cellular macromolecule metabolic process	BP
8638	GO:0044464	0.959788	1	0.0817493	1	24	28.0368	20160	cell part	CC
1646	GO:0005575	0.971962	1	0.0641935	1	27	30.9379	22246	cellular_component	CC
4651	GO:0016043	0.973323	1	0.0936388	1	2	5.12896	3688	cellular component organization	BP
11667	GO:0071840	0.97878	1	0.077716	1	2	5.37373	3864	cellular component organization or biogenesis	BP
12384	GO:0098588	0.978781	1	0.107449	1	1	3.53242	2540	bounding membrane of organelle	CC
8182	GO:0043170	0.981025	1	0.0433877	1	9	13.8933	9990	macromolecule metabolic process	BP
8621	GO:0044444	0.982373	1	0.0398598	1	10	15.6539	11256	cytoplasmic part	CC
8550	GO:0044267	0.989175	1	0.0445153	1	2	5.76174	4143	cellular protein metabolic process	BP
2134	GO:0006464	0.992404	1	0.0472575	1	1	3.88288	2792	cellular protein modification process	BP
7644	GO:0036211	0.992404	1	0.0472575	1	1	3.88288	2792	protein modification process	BP
6158	GO:0031090	0.994195	1	0.0378981	1	1	4.63248	3331	organelle membrane	CC
8295	GO:0043412	0.995454	1	0.0309639	1	1	4.26254	3065	macromolecule modification	BP
5452	GO:0019538	0.995534	1	0.0210372	1	2	6.57531	4728	protein metabolic process	BP
4639	GO:0016020	0.995984	1	0.0130003	1	5	11.1563	8022	membrane	CC
4996	GO:0016787	0.996183	1	0.0183885	1	2	7.09821	5104	hydrolase activity	MF
6840	GO:0032991	0.998147	1	0.0145724	1	1	5.97313	4295	macromolecular complex	CC
8623	GO:0044446	0.998509	1	0.00587653	1	4	10.7391	7722	intracellular organelle part	CC
8601	GO:0044422	0.998631	1	0.00544431	1	4	10.8142	7776	organelle part	CC
1631	GO:0005524	0.998709	1	0.0107087	1	1	5.96478	4289	ATP binding	MF
92	GO:0000166	0.998792	1	0.00677685	1	2	8.06198	5797	nucleotide binding	MF
12607	GO:1901265	0.998792	1	0.00677685	1	2	8.06198	5797	nucleoside phosphate binding	MF
6696	GO:0032559	0.99883	1	0.00984508	1	1	6.05101	4351	adenyl ribonucleotide binding	MF
5955	GO:0030554	0.998845	1	0.0097351	1	1	6.06074	4358	adenyl nucleotide binding	MF
7618	GO:0036094	0.999091	1	0.00528244	1	2	8.30675	5973	small molecule binding	MF
7540	GO:0035639	0.999342	1	0.00599183	1	1	6.59199	4740	purine ribonucleoside triphosphate binding	MF
551	GO:0001883	0.999372	1	0.00575502	1	1	6.63372	4770	purine nucleoside binding	MF
6690	GO:0032550	0.999372	1	0.00575502	1	1	6.63372	4770	purine ribonucleoside binding	MF
6689	GO:0032549	0.999385	1	0.00565046	1	1	6.65319	4784	ribonucleoside binding	MF
550	GO:0001882	0.999388	1	0.00562741	1	1	6.65597	4786	nucleoside binding	MF
6694	GO:0032555	0.999405	1	0.0054909	1	1	6.67961	4803	purine ribonucleotide binding	MF
5130	GO:0017076	0.999415	1	0.00541356	1	1	6.69073	4811	purine nucleotide binding	MF
6692	GO:0032553	0.999462	1	0.0050295	1	1	6.76444	4864	ribonucleotide binding	MF
12315	GO:0097367	0.999551	1	0.00429847	1	1	6.94385	4993	carbohydrate derivative binding	MF
8179	GO:0043167	0.99959	1	0.00157078	1	6	14.8278	10662	ion binding	MF
8180	GO:0043168	0.999868	1	0.00146749	1	1	7.8798	5666	anion binding	MF
8960	GO:0045766	1	1	0.984989	1	0	0.0208607	15	positive regulation of angiogenesis	BP
3919	GO:0010315	1	1	0.942806	1	0	0.0584101	42	auxin efflux	BP
4600	GO:0015932	1	1	0.891541	1	0	0.104304	75	nucleobase-containing compound transmembrane transporter activity	MF
2772	GO:0008202	1	1	0.716881	1	0	0.312911	225	steroid metabolic process	BP
2090	GO:0006399	1	1	0.65295	1	0	0.362977	261	tRNA metabolic process	BP
137	GO:0000272	1	1	0.664048	1	0	0.439466	316	polysaccharide catabolic process	BP
9748	GO:0048584	1	1	0.531834	1	0	0.634167	456	positive regulation of response to stimulus	BP
8609	GO:0044430	1	1	0.417786	1	0	0.851118	612	cytoskeletal part	CC
7058	GO:0033692	1	1	0.642251	1	0	0.457546	329	cellular polysaccharide biosynthetic process	BP
10277	GO:0051338	1	1	0.710964	1	0	0.325428	234	regulation of transferase activity	BP
10767	GO:0055086	1	1	0.418783	1	0	0.926217	666	nucleobase-containing small molecule metabolic process	BP
10224	GO:0051246	1	1	0.367875	1	0	0.992971	714	regulation of protein metabolic process	BP
1268	GO:0004553	1	1	0.417458	1	0	0.899793	647	hydrolase activity, hydrolyzing O-glycosyl compounds	MF
5751	GO:0030111	1	1	0.944261	1	0	0.0500658	36	regulation of Wnt signaling pathway	BP
1853	GO:0005976	1	1	0.357884	1	0	1.06529	766	polysaccharide metabolic process	BP
2784	GO:0008233	1	1	0.187769	1	0	1.77177	1274	peptidase activity	MF
10225	GO:0051247	1	1	0.603409	1	0	0.493704	355	positive regulation of protein metabolic process	BP
1257	GO:0004527	1	1	0.816469	1	0	0.190528	137	exonuclease activity	MF
2452	GO:0007010	1	1	0.719455	1	0	0.33099	238	cytoskeleton organization	BP
71	GO:0000139	1	1	0.322476	1	0	1.02913	740	Golgi membrane	CC
2721	GO:0008104	1	1	0.160968	1	0	1.76621	1270	protein localization	BP
3149	GO:0009117	1	1	0.485336	1	0	0.791317	569	nucleotide metabolic process	BP
5818	GO:0030234	1	1	0.559659	1	0	0.607743	437	enzyme regulator activity	MF
5943	GO:0030529	1	1	0.154505	1	0	2.10137	1511	intracellular ribonucleoprotein complex	CC
7011	GO:0033554	1	1	0.105455	1	0	2.06243	1483	cellular response to stress	BP
10392	GO:0051649	1	1	0.211921	1	0	1.48668	1069	establishment of localization in cell	BP
1	GO:0000001	1	1	0.997402	1	0	0.00417215	3	mitochondrion inheritance	BP
2	GO:0000002	1	1	0.985179	1	0	0.0139072	10	mitochondrial genome maintenance	BP
3	GO:0000003	1	1	0.929379	1	0	0.0750987	54	reproduction	BP
4	GO:0000009	1	1	0.998532	1	0	0.00139072	1	alpha-1,6-mannosyltransferase activity	MF
5	GO:0000011	1	1	0.997567	1	0	0.00417215	3	vacuole inheritance	BP
6	GO:0000012	1	1	0.996153	1	0	0.00278143	2	single strand break repair	BP
7	GO:0000014	1	1	0.991353	1	0	0.00695358	5	single-stranded DNA endodeoxyribonuclease activity	MF
8	GO:0000015	1	1	0.982374	1	0	0.0250329	18	phosphopyruvate hydratase complex	CC
9	GO:0000018	1	1	0.960859	1	0	0.0333772	24	regulation of DNA recombination	BP
10	GO:0000019	1	1	0.997514	1	0	0.00139072	1	regulation of mitotic recombination	BP
11	GO:0000022	1	1	0.995442	1	0	0.00556286	4	mitotic spindle elongation	BP
12	GO:0000023	1	1	0.982585	1	0	0.0180793	13	maltose metabolic process	BP
13	GO:0000024	1	1	0.995073	1	0	0.00695358	5	maltose biosynthetic process	BP
14	GO:0000025	1	1	0.996754	1	0	0.00278143	2	maltose catabolic process	BP
15	GO:0000026	1	1	0.988915	1	0	0.0139072	10	alpha-1,2-mannosyltransferase activity	MF
16	GO:0000027	1	1	0.943159	1	0	0.0890058	64	ribosomal large subunit assembly	BP
17	GO:0000028	1	1	0.961071	1	0	0.0625822	45	ribosomal small subunit assembly	BP
18	GO:0000030	1	1	0.954539	1	0	0.0472843	34	mannosyltransferase activity	MF
19	GO:0000032	1	1	0.996708	1	0	0.00417215	3	cell wall mannoprotein biosynthetic process	BP
20	GO:0000033	1	1	0.998196	1	0	0.00278143	2	alpha-1,3-mannosyltransferase activity	MF
21	GO:0000035	1	1	0.997538	1	0	0.00139072	1	acyl binding	MF
22	GO:0000036	1	1	0.996956	1	0	0.00695358	5	acyl carrier activity	MF
23	GO:0000038	1	1	0.967491	1	0	0.0375493	27	very long-chain fatty acid metabolic process	BP
24	GO:0000041	1	1	0.805524	1	0	0.207217	149	transition metal ion transport	BP
25	GO:0000042	1	1	0.993252	1	0	0.00556286	4	protein targeting to Golgi	BP
26	GO:0000045	1	1	0.959758	1	0	0.0445029	32	autophagosome assembly	BP
27	GO:0000049	1	1	0.905698	1	0	0.093178	67	tRNA binding	MF
28	GO:0000050	1	1	0.99023	1	0	0.00973501	7	urea cycle	BP
29	GO:0000053	1	1	0.998614	1	0	0.00278143	2	argininosuccinate metabolic process	BP
30	GO:0000054	1	1	0.988549	1	0	0.0139072	10	ribosomal subunit export from nucleus	BP
31	GO:0000055	1	1	0.992193	1	0	0.00556286	4	ribosomal large subunit export from nucleus	BP
32	GO:0000056	1	1	0.996663	1	0	0.00417215	3	ribosomal small subunit export from nucleus	BP
33	GO:0000059	1	1	0.985267	1	0	0.0125164	9
34	GO:0000060	1	1	0.980985	1	0	0.0180793	13	protein import into nucleus, translocation	BP
35	GO:0000062	1	1	0.954606	1	0	0.0556286	40	fatty-acyl-CoA binding	MF
36	GO:0000064	1	1	0.995895	1	0	0.00417215	3	L-ornithine transmembrane transporter activity	MF
37	GO:0000066	1	1	0.999509	1	0	0.00139072	1	mitochondrial ornithine transport	BP
38	GO:0000070	1	1	0.986746	1	0	0.00973501	7	mitotic sister chromatid segregation	BP
39	GO:0000075	1	1	0.922137	1	0	0.0611915	44	cell cycle checkpoint	BP
40	GO:0000076	1	1	0.986585	1	0	0.00973501	7	DNA replication checkpoint	BP
41	GO:0000077	1	1	0.962882	1	0	0.0278143	20	DNA damage checkpoint	BP
42	GO:0000079	1	1	0.956984	1	0	0.0375493	27	regulation of cyclin-dependent protein serine/threonine kinase activity	BP
43	GO:0000082	1	1	0.959617	1	0	0.0417215	30	G1/S transition of mitotic cell cycle	BP
44	GO:0000083	1	1	0.996951	1	0	0.00278143	2	regulation of transcription involved in G1/S transition of mitotic cell cycle	BP
45	GO:0000086	1	1	0.988679	1	0	0.00973501	7	G2/M transition of mitotic cell cycle	BP
46	GO:0000095	1	1	0.997506	1	0	0.00139072	1	S-adenosyl-L-methionine transmembrane transporter activity	MF
49	GO:0000098	1	1	0.988297	1	0	0.0125164	9	sulfur amino acid catabolic process	BP
50	GO:0000099	1	1	0.997741	1	0	0.00139072	1	sulfur amino acid transmembrane transporter activity	MF
51	GO:0000101	1	1	0.997265	1	0	0.00278143	2	sulfur amino acid transport	BP
52	GO:0000103	1	1	0.934228	1	0	0.0737079	53	sulfate assimilation	BP
53	GO:0000104	1	1	0.9876	1	0	0.0152979	11	succinate dehydrogenase activity	MF
54	GO:0000105	1	1	0.973795	1	0	0.0222515	16	histidine biosynthetic process	BP
55	GO:0000107	1	1	0.995328	1	0	0.00278143	2	imidazoleglycerol-phosphate synthase activity	MF
56	GO:0000109	1	1	0.988331	1	0	0.00973501	7	nucleotide-excision repair complex	CC
57	GO:0000110	1	1	0.998942	1	0	0.00139072	1	nucleotide-excision repair factor 1 complex	CC
58	GO:0000111	1	1	0.996803	1	0	0.00278143	2	nucleotide-excision repair factor 2 complex	CC
59	GO:0000118	1	1	0.983877	1	0	0.0139072	10	histone deacetylase complex	CC
60	GO:0000120	1	1	0.985543	1	0	0.0083443	6	RNA polymerase I transcription factor complex	CC
61	GO:0000121	1	1	0.998016	1	0	0.00139072	1	glycerol-1-phosphatase activity	MF
62	GO:0000122	1	1	0.900093	1	0	0.111257	80	negative regulation of transcription from RNA polymerase II promoter	BP
63	GO:0000123	1	1	0.932115	1	0	0.0598008	43	histone acetyltransferase complex	CC
64	GO:0000124	1	1	0.993174	1	0	0.00556286	4	SAGA complex	CC
65	GO:0000125	1	1	0.996997	1	0	0.00278143	2	PCAF complex	CC
66	GO:0000126	1	1	0.992604	1	0	0.00417215	3	transcription factor TFIIIB complex	CC
67	GO:0000127	1	1	0.995553	1	0	0.00417215	3	transcription factor TFIIIC complex	CC
68	GO:0000131	1	1	0.996202	1	0	0.00417215	3	incipient cellular bud site	CC
69	GO:0000132	1	1	0.993622	1	0	0.00556286	4	establishment of mitotic spindle orientation	BP
70	GO:0000138	1	1	0.996008	1	0	0.00278143	2	Golgi trans cisterna	CC
72	GO:0000140	1	1	0.998121	1	0	0.00139072	1	acylglycerone-phosphate reductase activity	MF
73	GO:0000142	1	1	0.998171	1	0	0.00278143	2	cellular bud neck contractile ring	CC
74	GO:0000145	1	1	0.949844	1	0	0.0417215	30	exocyst	CC
75	GO:0000146	1	1	0.997025	1	0	0.00556286	4	microfilament motor activity	MF
76	GO:0000147	1	1	0.992559	1	0	0.00695358	5	actin cortical patch assembly	BP
77	GO:0000148	1	1	0.937929	1	0	0.0681451	49	1,3-beta-D-glucan synthase complex	CC
78	GO:0000149	1	1	0.923702	1	0	0.0764894	55	SNARE binding	MF
79	GO:0000150	1	1	0.982601	1	0	0.0139072	10	recombinase activity	MF
80	GO:0000151	1	1	0.698488	1	0	0.301785	217	ubiquitin ligase complex	CC
81	GO:0000152	1	1	0.894711	1	0	0.0903965	65	nuclear ubiquitin ligase complex	CC
82	GO:0000153	1	1	0.992517	1	0	0.0083443	6	cytoplasmic ubiquitin ligase complex	CC
83	GO:0000154	1	1	0.939259	1	0	0.0584101	42	rRNA modification	BP
84	GO:0000155	1	1	0.922958	1	0	0.0764894	55	phosphorelay sensor kinase activity	MF
85	GO:0000156	1	1	0.97595	1	0	0.0208607	15	phosphorelay response regulator activity	MF
86	GO:0000159	1	1	0.964661	1	0	0.0417215	30	protein phosphatase type 2A complex	CC
88	GO:0000161	1	1	0.999523	1	0	0.00139072	1	MAPK cascade involved in osmosensory signaling pathway	BP
89	GO:0000162	1	1	0.950871	1	0	0.0486751	35	tryptophan biosynthetic process	BP
90	GO:0000164	1	1	0.992092	1	0	0.00973501	7	protein phosphatase type 1 complex	CC
91	GO:0000165	1	1	0.911095	1	0	0.0903965	65	MAPK cascade	BP
93	GO:0000169	1	1	0.997077	1	0	0.00278143	2	activation of MAPK activity involved in osmosensory signaling pathway	BP
94	GO:0000171	1	1	0.997534	1	0	0.00139072	1	ribonuclease MRP activity	MF
95	GO:0000172	1	1	0.99527	1	0	0.00278143	2	ribonuclease MRP complex	CC
96	GO:0000175	1	1	0.946902	1	0	0.0598008	43	3'-5'-exoribonuclease activity	MF
97	GO:0000176	1	1	0.979122	1	0	0.0166886	12	nuclear exosome (RNase complex)	CC
98	GO:0000177	1	1	0.982224	1	0	0.0139072	10	cytoplasmic exosome (RNase complex)	CC
99	GO:0000178	1	1	0.977135	1	0	0.0180793	13	exosome (RNase complex)	CC
100	GO:0000179	1	1	0.994793	1	0	0.00695358	5	rRNA (adenine-N6,N6-)-dimethyltransferase activity	MF
101	GO:0000182	1	1	0.995407	1	0	0.00417215	3	rDNA binding	MF
102	GO:0000183	1	1	0.990141	1	0	0.00695358	5	chromatin silencing at rDNA	BP
103	GO:0000184	1	1	0.93355	1	0	0.0750987	54	nuclear-transcribed mRNA catabolic process, nonsense-mediated decay	BP
104	GO:0000185	1	1	0.997771	1	0	0.00139072	1	activation of MAPKKK activity	BP
105	GO:0000186	1	1	0.940954	1	0	0.0611915	44	activation of MAPKK activity	BP
106	GO:0000187	1	1	0.976349	1	0	0.0319865	23	activation of MAPK activity	BP
107	GO:0000188	1	1	0.98896	1	0	0.0111257	8	inactivation of MAPK activity	BP
108	GO:0000209	1	1	0.875539	1	0	0.118211	85	protein polyubiquitination	BP
109	GO:0000210	1	1	0.99147	1	0	0.0083443	6	NAD+ diphosphatase activity	MF
110	GO:0000212	1	1	0.984731	1	0	0.0152979	11	meiotic spindle organization	BP
111	GO:0000213	1	1	0.994945	1	0	0.00417215	3	tRNA-intron endonuclease activity	MF
112	GO:0000214	1	1	0.997737	1	0	0.00139072	1	tRNA-intron endonuclease complex	CC
113	GO:0000215	1	1	0.999023	1	0	0.00139072	1	tRNA 2'-phosphotransferase activity	MF
114	GO:0000217	1	1	0.964439	1	0	0.0305958	22	DNA secondary structure binding	MF
115	GO:0000220	1	1	0.991129	1	0	0.0125164	9	vacuolar proton-transporting V-type ATPase, V0 domain	CC
116	GO:0000221	1	1	0.995578	1	0	0.00556286	4	vacuolar proton-transporting V-type ATPase, V1 domain	CC
117	GO:0000224	1	1	0.989637	1	0	0.0111257	8	peptide-N4-(N-acetyl-beta-glucosaminyl)asparagine amidase activity	MF
118	GO:0000225	1	1	0.998518	1	0	0.00139072	1	N-acetylglucosaminylphosphatidylinositol deacetylase activity	MF
119	GO:0000226	1	1	0.820407	1	0	0.203045	146	microtubule cytoskeleton organization	BP
120	GO:0000228	1	1	0.961846	1	0	0.0347679	25	nuclear chromosome	CC
121	GO:0000229	1	1	0.983479	1	0	0.0111257	8	cytoplasmic chromosome	CC
122	GO:0000234	1	1	0.996355	1	0	0.00417215	3	phosphoethanolamine N-methyltransferase activity	MF
123	GO:0000242	1	1	0.999521	1	0	0.00139072	1	pericentriolar material	CC
124	GO:0000243	1	1	0.980419	1	0	0.0166886	12	commitment complex	CC
125	GO:0000244	1	1	0.98518	1	0	0.0125164	9	spliceosomal tri-snRNP complex assembly	BP
126	GO:0000245	1	1	0.96383	1	0	0.0250329	18	spliceosomal complex assembly	BP
127	GO:0000247	1	1	0.997426	1	0	0.00278143	2	C-8 sterol isomerase activity	MF
128	GO:0000249	1	1	0.997638	1	0	0.00139072	1	C-22 sterol desaturase activity	MF
129	GO:0000254	1	1	0.99197	1	0	0.0111257	8	C-4 methylsterol oxidase activity	MF
130	GO:0000255	1	1	0.991434	1	0	0.0083443	6	allantoin metabolic process	BP
131	GO:0000256	1	1	0.992936	1	0	0.00695358	5	allantoin catabolic process	BP
132	GO:0000257	1	1	0.989841	1	0	0.00973501	7	nitrilase activity	MF
133	GO:0000266	1	1	0.985059	1	0	0.00973501	7	mitochondrial fission	BP
134	GO:0000268	1	1	0.997535	1	0	0.00139072	1	peroxisome targeting sequence binding	MF
135	GO:0000270	1	1	0.990843	1	0	0.0152979	11	peptidoglycan metabolic process	BP
136	GO:0000271	1	1	0.605192	1	0	0.507611	365	polysaccharide biosynthetic process	BP
138	GO:0000275	1	1	0.993846	1	0	0.00973501	7	mitochondrial proton-transporting ATP synthase complex, catalytic core F(1)	CC
139	GO:0000276	1	1	0.98775	1	0	0.0152979	11	mitochondrial proton-transporting ATP synthase complex, coupling factor F(o)	CC
140	GO:0000278	1	1	0.950033	1	0	0.0445029	32	mitotic cell cycle	BP
141	GO:0000280	1	1	0.714911	1	0	0.301785	217	nuclear division	BP
142	GO:0000281	1	1	0.959765	1	0	0.0319865	23	mitotic cytokinesis	BP
143	GO:0000285	1	1	0.989027	1	0	0.0152979	11	1-phosphatidylinositol-3-phosphate 5-kinase activity	MF
145	GO:0000288	1	1	0.980051	1	0	0.029205	21	nuclear-transcribed mRNA catabolic process, deadenylation-dependent decay	BP
146	GO:0000289	1	1	0.984213	1	0	0.0152979	11	nuclear-transcribed mRNA poly(A) tail shortening	BP
147	GO:0000290	1	1	0.986915	1	0	0.00973501	7	deadenylation-dependent decapping of nuclear-transcribed mRNA	BP
148	GO:0000291	1	1	0.961769	1	0	0.0361586	26	nuclear-transcribed mRNA catabolic process, exonucleolytic	BP
149	GO:0000293	1	1	0.996613	1	0	0.00417215	3	ferric-chelate reductase activity	MF
150	GO:0000295	1	1	0.977706	1	0	0.0250329	18	adenine nucleotide transmembrane transporter activity	MF
151	GO:0000301	1	1	0.985875	1	0	0.00973501	7	retrograde transport, vesicle recycling within Golgi	BP
152	GO:0000302	1	1	0.727932	1	0	0.31152	224	response to reactive oxygen species	BP
153	GO:0000303	1	1	0.996611	1	0	0.00417215	3	response to superoxide	BP
154	GO:0000304	1	1	0.993963	1	0	0.00417215	3	response to singlet oxygen	BP
155	GO:0000305	1	1	0.996611	1	0	0.00417215	3	response to oxygen radical	BP
156	GO:0000306	1	1	0.995936	1	0	0.00695358	5	extrinsic component of vacuolar membrane	CC
157	GO:0000307	1	1	0.982402	1	0	0.0152979	11	cyclin-dependent protein kinase holoenzyme complex	CC
158	GO:0000309	1	1	0.997693	1	0	0.00139072	1	nicotinamide-nucleotide adenylyltransferase activity	MF
159	GO:0000311	1	1	0.99671	1	0	0.00278143	2	plastid large ribosomal subunit	CC
160	GO:0000312	1	1	0.998673	1	0	0.00139072	1	plastid small ribosomal subunit	CC
161	GO:0000313	1	1	0.998556	1	0	0.00139072	1	organellar ribosome	CC
162	GO:0000314	1	1	0.986096	1	0	0.0152979	11	organellar small ribosomal subunit	CC
163	GO:0000315	1	1	0.977558	1	0	0.0250329	18	organellar large ribosomal subunit	CC
164	GO:0000322	1	1	0.936994	1	0	0.0695358	50	storage vacuole	CC
165	GO:0000323	1	1	0.866265	1	0	0.161323	116	lytic vacuole	CC
166	GO:0000324	1	1	0.976086	1	0	0.0278143	20	fungal-type vacuole	CC
167	GO:0000325	1	1	0.876237	1	0	0.139072	100	plant-type vacuole	CC
168	GO:0000326	1	1	0.959975	1	0	0.0417215	30	protein storage vacuole	CC
169	GO:0000329	1	1	0.96653	1	0	0.03894	28	fungal-type vacuole membrane	CC
170	GO:0000333	1	1	0.994197	1	0	0.00417215	3	telomerase catalytic core complex	CC
171	GO:0000338	1	1	0.973192	1	0	0.0236422	17	protein deneddylation	BP
172	GO:0000339	1	1	0.987717	1	0	0.0125164	9	RNA cap binding	MF
173	GO:0000340	1	1	0.996387	1	0	0.00278143	2	RNA 7-methylguanosine cap binding	MF
174	GO:0000347	1	1	0.973188	1	0	0.0166886	12	THO complex	CC
175	GO:0000349	1	1	0.995118	1	0	0.00417215	3	generation of catalytic spliceosome for first transesterification step	BP
176	GO:0000350	1	1	0.992789	1	0	0.00417215	3	generation of catalytic spliceosome for second transesterification step	BP
177	GO:0000354	1	1	0.998177	1	0	0.00139072	1	cis assembly of pre-catalytic spliceosome	BP
178	GO:0000372	1	1	0.998973	1	0	0.00139072	1	Group I intron splicing	BP
179	GO:0000373	1	1	0.973689	1	0	0.0208607	15	Group II intron splicing	BP
180	GO:0000375	1	1	0.76025	1	0	0.250329	180	RNA splicing, via transesterification reactions	BP
181	GO:0000376	1	1	0.998973	1	0	0.00139072	1	RNA splicing, via transesterification reactions with guanosine as nucleophile	BP
182	GO:0000377	1	1	0.765522	1	0	0.243375	175	RNA splicing, via transesterification reactions with bulged adenosine as nucleophile	BP
183	GO:0000379	1	1	0.997737	1	0	0.00139072	1	tRNA-type intron splice site recognition and cleavage	BP
184	GO:0000380	1	1	0.995152	1	0	0.0111257	8	alternative mRNA splicing, via spliceosome	BP
185	GO:0000381	1	1	0.975358	1	0	0.0278143	20	regulation of alternative mRNA splicing, via spliceosome	BP
186	GO:0000386	1	1	0.995221	1	0	0.00556286	4	second spliceosomal transesterification activity	MF
187	GO:0000387	1	1	0.950622	1	0	0.0472843	34	spliceosomal snRNP assembly	BP
188	GO:0000389	1	1	0.99374	1	0	0.00417215	3	mRNA 3'-splice site recognition	BP
189	GO:0000390	1	1	0.996329	1	0	0.00278143	2	spliceosomal complex disassembly	BP
190	GO:0000394	1	1	0.966396	1	0	0.029205	21	RNA splicing, via endonucleolytic cleavage and ligation	BP
191	GO:0000395	1	1	0.993171	1	0	0.00973501	7	mRNA 5'-splice site recognition	BP
192	GO:0000398	1	1	0.782448	1	0	0.225296	162	mRNA splicing, via spliceosome	BP
193	GO:0000400	1	1	0.971111	1	0	0.0236422	17	four-way junction DNA binding	MF
194	GO:0000403	1	1	0.996922	1	0	0.00278143	2	Y-form DNA binding	MF
195	GO:0000404	1	1	0.995579	1	0	0.00556286	4	heteroduplex DNA loop binding	MF
196	GO:0000405	1	1	0.996978	1	0	0.00278143	2	bubble DNA binding	MF
197	GO:0000406	1	1	0.999431	1	0	0.00139072	1	double-strand/single-strand DNA junction binding	MF
198	GO:0000407	1	1	0.982135	1	0	0.0222515	16	pre-autophagosomal structure	CC
199	GO:0000408	1	1	0.997969	1	0	0.00139072	1	EKC/KEOPS complex	CC
200	GO:0000413	1	1	0.918746	1	0	0.0695358	50	protein peptidyl-prolyl isomerization	BP
201	GO:0000414	1	1	0.992548	1	0	0.00556286	4	regulation of histone H3-K36 methylation	BP
202	GO:0000416	1	1	0.997487	1	0	0.00278143	2	positive regulation of histone H3-K36 methylation	BP
203	GO:0000418	1	1	0.985129	1	0	0.0125164	9	DNA-directed RNA polymerase IV complex	CC
204	GO:0000419	1	1	0.96458	1	0	0.0347679	25	DNA-directed RNA polymerase V complex	CC
205	GO:0000421	1	1	0.965089	1	0	0.0486751	35	autophagosome membrane	CC
206	GO:0000422	1	1	0.969451	1	0	0.0361586	26	autophagy of mitochondrion	BP
207	GO:0000423	1	1	0.996572	1	0	0.00695358	5	mitophagy	BP
208	GO:0000427	1	1	0.992765	1	0	0.00556286	4	plastid-encoded plastid RNA polymerase complex	CC
209	GO:0000428	1	1	0.890716	1	0	0.104304	75	DNA-directed RNA polymerase complex	CC
210	GO:0000429	1	1	0.997482	1	0	0.00139072	1	carbon catabolite regulation of transcription from RNA polymerase II promoter	BP
211	GO:0000430	1	1	0.997482	1	0	0.00139072	1	regulation of transcription from RNA polymerase II promoter by glucose	BP
212	GO:0000433	1	1	0.997482	1	0	0.00139072	1	negative regulation of transcription from RNA polymerase II promoter by glucose	BP
213	GO:0000437	1	1	0.997482	1	0	0.00139072	1	carbon catabolite repression of transcription from RNA polymerase II promoter	BP
214	GO:0000439	1	1	0.988387	1	0	0.0111257	8	core TFIIH complex	CC
215	GO:0000445	1	1	0.996205	1	0	0.00278143	2	THO complex part of transcription export complex	CC
216	GO:0000447	1	1	0.99148	1	0	0.0125164	9	endonucleolytic cleavage in ITS1 to separate SSU-rRNA from 5.8S rRNA and LSU-rRNA from tricistronic rRNA transcript (SSU-rRNA, 5.8S rRNA, LSU-rRNA)	BP
217	GO:0000451	1	1	0.992507	1	0	0.00556286	4	rRNA 2'-O-methylation	BP
218	GO:0000453	1	1	0.992507	1	0	0.00556286	4	enzyme-directed rRNA 2'-O-methylation	BP
219	GO:0000455	1	1	0.997587	1	0	0.00278143	2	enzyme-directed rRNA pseudouridine synthesis	BP
220	GO:0000459	1	1	0.985044	1	0	0.0111257	8	exonucleolytic trimming involved in rRNA processing	BP
221	GO:0000460	1	1	0.990385	1	0	0.00695358	5	maturation of 5.8S rRNA	BP
222	GO:0000461	1	1	0.99681	1	0	0.00556286	4	endonucleolytic cleavage to generate mature 3'-end of SSU-rRNA from (SSU-rRNA, 5.8S rRNA, LSU-rRNA)	BP
223	GO:0000462	1	1	0.954222	1	0	0.0528472	38	maturation of SSU-rRNA from tricistronic rRNA transcript (SSU-rRNA, 5.8S rRNA, LSU-rRNA)	BP
224	GO:0000463	1	1	0.986451	1	0	0.0125164	9	maturation of LSU-rRNA from tricistronic rRNA transcript (SSU-rRNA, 5.8S rRNA, LSU-rRNA)	BP
225	GO:0000466	1	1	0.990385	1	0	0.00695358	5	maturation of 5.8S rRNA from tricistronic rRNA transcript (SSU-rRNA, 5.8S rRNA, LSU-rRNA)	BP
226	GO:0000467	1	1	0.985044	1	0	0.0111257	8	exonucleolytic trimming to generate mature 3'-end of 5.8S rRNA from tricistronic rRNA transcript (SSU-rRNA, 5.8S rRNA, LSU-rRNA)	BP
227	GO:0000469	1	1	0.972663	1	0	0.0305958	22	cleavage involved in rRNA processing	BP
228	GO:0000470	1	1	0.985736	1	0	0.0139072	10	maturation of LSU-rRNA	BP
229	GO:0000472	1	1	0.995136	1	0	0.00556286	4	endonucleolytic cleavage to generate mature 5'-end of SSU-rRNA from (SSU-rRNA, 5.8S rRNA, LSU-rRNA)	BP
230	GO:0000478	1	1	0.989906	1	0	0.0139072	10	endonucleolytic cleavage involved in rRNA processing	BP
231	GO:0000479	1	1	0.99148	1	0	0.0125164	9	endonucleolytic cleavage of tricistronic rRNA transcript (SSU-rRNA, 5.8S rRNA, LSU-rRNA)	BP
232	GO:0000480	1	1	0.995136	1	0	0.00556286	4	endonucleolytic cleavage in 5'-ETS of tricistronic rRNA transcript (SSU-rRNA, 5.8S rRNA, LSU-rRNA)	BP
233	GO:0000481	1	1	0.995362	1	0	0.00417215	3	maturation of 5S rRNA	BP
234	GO:0000491	1	1	0.99955	1	0	0.00139072	1	small nucleolar ribonucleoprotein complex assembly	BP
235	GO:0000492	1	1	0.99955	1	0	0.00139072	1	box C/D snoRNP assembly	BP
236	GO:0000494	1	1	0.995939	1	0	0.00556286	4	box C/D snoRNA 3'-end processing	BP
237	GO:0000495	1	1	0.998264	1	0	0.00278143	2	box H/ACA snoRNA 3'-end processing	BP
238	GO:0000500	1	1	0.987977	1	0	0.00695358	5	RNA polymerase I upstream activating factor complex	CC
239	GO:0000502	1	1	0.900037	1	0	0.115429	83	proteasome complex	CC
240	GO:0000506	1	1	0.994142	1	0	0.00417215	3	glycosylphosphatidylinositol-N-acetylglucosaminyltransferase (GPI-GnT) complex	CC
241	GO:0000578	1	1	0.965863	1	0	0.0278143	20	embryonic axis specification	BP
242	GO:0000702	1	1	0.992217	1	0	0.0083443	6	oxidized base lesion DNA N-glycosylase activity	MF
243	GO:0000703	1	1	0.998121	1	0	0.00278143	2	oxidized pyrimidine nucleobase lesion DNA N-glycosylase activity	MF
244	GO:0000706	1	1	0.995885	1	0	0.00278143	2	meiotic DNA double-strand break processing	BP
245	GO:0000707	1	1	0.992852	1	0	0.00695358	5	meiotic DNA recombinase assembly	BP
246	GO:0000710	1	1	0.995384	1	0	0.00695358	5	meiotic mismatch repair	BP
247	GO:0000712	1	1	0.974271	1	0	0.0250329	18	resolution of meiotic recombination intermediates	BP
248	GO:0000715	1	1	0.995094	1	0	0.00695358	5	nucleotide-excision repair, DNA damage recognition	BP
249	GO:0000719	1	1	0.99811	1	0	0.00278143	2	photoreactive repair	BP
250	GO:0000722	1	1	0.992244	1	0	0.00695358	5	telomere maintenance via recombination	BP
251	GO:0000723	1	1	0.933633	1	0	0.0584101	42	telomere maintenance	BP
252	GO:0000724	1	1	0.900639	1	0	0.0903965	65	double-strand break repair via homologous recombination	BP
253	GO:0000725	1	1	0.896811	1	0	0.093178	67	recombinational repair	BP
254	GO:0000726	1	1	0.963442	1	0	0.0319865	23	non-recombinational repair	BP
255	GO:0000727	1	1	0.987855	1	0	0.0111257	8	double-strand break repair via break-induced replication	BP
256	GO:0000729	1	1	0.99416	1	0	0.00417215	3	DNA double-strand break processing	BP
257	GO:0000730	1	1	0.982601	1	0	0.0139072	10	DNA recombinase assembly	BP
258	GO:0000731	1	1	0.992447	1	0	0.00695358	5	DNA synthesis involved in DNA repair	BP
259	GO:0000733	1	1	0.983828	1	0	0.0125164	9	DNA strand renaturation	BP
260	GO:0000737	1	1	0.99448	1	0	0.00695358	5	DNA catabolic process, endonucleolytic	BP
261	GO:0000738	1	1	0.991919	1	0	0.00556286	4	DNA catabolic process, exonucleolytic	BP
262	GO:0000741	1	1	0.935924	1	0	0.0570194	41	karyogamy	BP
263	GO:0000742	1	1	0.998829	1	0	0.00139072	1	karyogamy involved in conjugation with cellular fusion	BP
264	GO:0000743	1	1	0.998626	1	0	0.00278143	2	nuclear migration involved in conjugation with cellular fusion	BP
265	GO:0000746	1	1	0.990398	1	0	0.0139072	10	conjugation	BP
266	GO:0000747	1	1	0.994569	1	0	0.00973501	7	conjugation with cellular fusion	BP
267	GO:0000750	1	1	0.998055	1	0	0.00278143	2	pheromone-dependent signal transduction involved in conjugation with cellular fusion	BP
268	GO:0000753	1	1	0.997524	1	0	0.00139072	1	cell morphogenesis involved in conjugation with cellular fusion	BP
269	GO:0000767	1	1	0.997524	1	0	0.00139072	1	cell morphogenesis involved in conjugation	BP
270	GO:0000768	1	1	0.997442	1	0	0.00417215	3	syncytium formation by plasma membrane fusion	BP
271	GO:0000773	1	1	0.998179	1	0	0.00139072	1	phosphatidyl-N-methylethanolamine N-methyltransferase activity	MF
272	GO:0000774	1	1	0.98914	1	0	0.00973501	7	adenyl-nucleotide exchange factor activity	MF
273	GO:0000775	1	1	0.925979	1	0	0.0584101	42	chromosome, centromeric region	CC
274	GO:0000776	1	1	0.947803	1	0	0.0445029	32	kinetochore	CC
275	GO:0000777	1	1	0.953531	1	0	0.0403308	29	condensed chromosome kinetochore	CC
276	GO:0000778	1	1	0.994066	1	0	0.00556286	4	condensed nuclear chromosome kinetochore	CC
277	GO:0000779	1	1	0.989352	1	0	0.00973501	7	condensed chromosome, centromeric region	CC
278	GO:0000780	1	1	0.994283	1	0	0.00695358	5	condensed nuclear chromosome, centromeric region	CC
279	GO:0000781	1	1	0.929035	1	0	0.0584101	42	chromosome, telomeric region	CC
280	GO:0000782	1	1	0.982299	1	0	0.0166886	12	telomere cap complex	CC
281	GO:0000783	1	1	0.982299	1	0	0.0166886	12	nuclear telomere cap complex	CC
282	GO:0000784	1	1	0.97574	1	0	0.0208607	15	nuclear chromosome, telomeric region	CC
284	GO:0000786	1	1	0.909891	1	0	0.122383	88	nucleosome	CC
285	GO:0000788	1	1	0.9961	1	0	0.0083443	6	nuclear nucleosome	CC
286	GO:0000789	1	1	0.995962	1	0	0.00278143	2	cytoplasmic chromatin	CC
287	GO:0000790	1	1	0.884834	1	0	0.11682	84	nuclear chromatin	CC
288	GO:0000791	1	1	0.97977	1	0	0.01947	14	euchromatin	CC
289	GO:0000792	1	1	0.955886	1	0	0.0375493	27	heterochromatin	CC
290	GO:0000793	1	1	0.964647	1	0	0.0333772	24	condensed chromosome	CC
291	GO:0000794	1	1	0.979776	1	0	0.0208607	15	condensed nuclear chromosome	CC
292	GO:0000795	1	1	0.977238	1	0	0.0208607	15	synaptonemal complex	CC
293	GO:0000796	1	1	0.982318	1	0	0.0125164	9	condensin complex	CC
294	GO:0000798	1	1	0.993322	1	0	0.00695358	5	nuclear cohesin complex	CC
295	GO:0000799	1	1	0.995041	1	0	0.00278143	2	nuclear condensin complex	CC
296	GO:0000802	1	1	0.997503	1	0	0.00139072	1	transverse filament	CC
297	GO:0000808	1	1	0.985944	1	0	0.0111257	8	origin recognition complex	CC
298	GO:0000811	1	1	0.995889	1	0	0.00417215	3	GINS complex	CC
299	GO:0000812	1	1	0.983136	1	0	0.0166886	12	Swr1 complex	CC
300	GO:0000813	1	1	0.985554	1	0	0.0166886	12	ESCRT I complex	CC
301	GO:0000814	1	1	0.994296	1	0	0.00417215	3	ESCRT II complex	CC
302	GO:0000815	1	1	0.983458	1	0	0.0152979	11	ESCRT III complex	CC
303	GO:0000819	1	1	0.98427	1	0	0.0111257	8	sister chromatid segregation	BP
304	GO:0000820	1	1	0.996179	1	0	0.00278143	2	regulation of glutamine family amino acid metabolic process	BP
305	GO:0000822	1	1	0.989138	1	0	0.0152979	11	inositol hexakisphosphate binding	MF
306	GO:0000823	1	1	0.999165	1	0	0.00139072	1	inositol-1,4,5-trisphosphate 6-kinase activity	MF
307	GO:0000824	1	1	0.999165	1	0	0.00139072	1	inositol tetrakisphosphate 3-kinase activity	MF
308	GO:0000827	1	1	0.992242	1	0	0.0083443	6	inositol-1,3,4,5,6-pentakisphosphate kinase activity	MF
309	GO:0000828	1	1	0.992242	1	0	0.0083443	6	inositol hexakisphosphate kinase activity	MF
310	GO:0000832	1	1	0.992242	1	0	0.0083443	6	inositol hexakisphosphate 5-kinase activity	MF
311	GO:0000835	1	1	0.994058	1	0	0.00695358	5	ER ubiquitin ligase complex	CC
312	GO:0000836	1	1	0.996197	1	0	0.00556286	4	Hrd1p ubiquitin ligase complex	CC
313	GO:0000837	1	1	0.997431	1	0	0.00278143	2	Doa10p ubiquitin ligase complex	CC
314	GO:0000839	1	1	0.999578	1	0	0.00139072	1	Hrd1p ubiquitin ligase ERAD-L complex	CC
315	GO:0000900	1	1	0.997532	1	0	0.00139072	1	translation repressor activity, nucleic acid binding	MF
317	GO:0000904	1	1	0.741561	1	0	0.301785	217	cell morphogenesis involved in differentiation	BP
318	GO:0000905	1	1	0.997532	1	0	0.00139072	1	sporocarp development involved in asexual reproduction	BP
319	GO:0000906	1	1	0.99961	1	0	0.00139072	1	6,7-dimethyl-8-ribityllumazine synthase activity	MF
320	GO:0000907	1	1	0.990662	1	0	0.0166886	12	sulfonate dioxygenase activity	MF
321	GO:0000910	1	1	0.930743	1	0	0.0695358	50	cytokinesis	BP
322	GO:0000911	1	1	0.912264	1	0	0.0737079	53	cytokinesis by cell plate formation	BP
323	GO:0000912	1	1	0.9927	1	0	0.0083443	6	assembly of actomyosin apparatus involved in cytokinesis	BP
324	GO:0000913	1	1	0.991809	1	0	0.00695358	5	preprophase band assembly	BP
325	GO:0000914	1	1	0.995227	1	0	0.00278143	2	phragmoplast assembly	BP
326	GO:0000915	1	1	0.997462	1	0	0.00556286	4	actomyosin contractile ring assembly	BP
327	GO:0000916	1	1	0.999001	1	0	0.00278143	2	actomyosin contractile ring contraction	BP
328	GO:0000917	1	1	0.986841	1	0	0.0166886	12	division septum assembly	BP
329	GO:0000918	1	1	0.997948	1	0	0.00139072	1	division septum site selection	BP
330	GO:0000919	1	1	0.970302	1	0	0.0278143	20	cell plate assembly	BP
331	GO:0000920	1	1	0.996486	1	0	0.00556286	4	cell separation after cytokinesis	BP
332	GO:0000922	1	1	0.948817	1	0	0.0472843	34	spindle pole	CC
333	GO:0000923	1	1	0.993533	1	0	0.00417215	3	equatorial microtubule organizing center	CC
334	GO:0000930	1	1	0.986414	1	0	0.0125164	9	gamma-tubulin complex	CC
335	GO:0000931	1	1	0.997827	1	0	0.00278143	2	gamma-tubulin large complex	CC
336	GO:0000932	1	1	0.885177	1	0	0.123774	89	P-body	CC
337	GO:0000935	1	1	0.995014	1	0	0.00556286	4	division septum	CC
338	GO:0000938	1	1	0.991467	1	0	0.00556286	4	GARP complex	CC
339	GO:0000940	1	1	0.994649	1	0	0.00417215	3	condensed chromosome outer kinetochore	CC
340	GO:0000942	1	1	0.997128	1	0	0.00278143	2	condensed nuclear chromosome outer kinetochore	CC
341	GO:0000943	1	1	0.960684	1	0	0.0403308	29	retrotransposon nucleocapsid	CC
343	GO:0000957	1	1	0.999	1	0	0.00139072	1	mitochondrial RNA catabolic process	BP
344	GO:0000959	1	1	0.936501	1	0	0.0556286	40	mitochondrial RNA metabolic process	BP
345	GO:0000963	1	1	0.994002	1	0	0.00417215	3	mitochondrial RNA processing	BP
346	GO:0000965	1	1	0.997528	1	0	0.00139072	1	mitochondrial RNA 3'-end processing	BP
347	GO:0000966	1	1	0.988207	1	0	0.0111257	8	RNA 5'-end processing	BP
348	GO:0000967	1	1	0.993107	1	0	0.0083443	6	rRNA 5'-end processing	BP
349	GO:0000974	1	1	0.968514	1	0	0.0319865	23	Prp19 complex	CC
350	GO:0000975	1	1	0.70197	1	0	0.318474	229	regulatory region DNA binding	MF
351	GO:0000976	1	1	0.878827	1	0	0.120992	87	transcription regulatory region sequence-specific DNA binding	MF
352	GO:0000977	1	1	0.946409	1	0	0.0514565	37	RNA polymerase II regulatory region sequence-specific DNA binding	MF
353	GO:0000978	1	1	0.9904	1	0	0.00973501	7	RNA polymerase II core promoter proximal region sequence-specific DNA binding	MF
354	GO:0000979	1	1	0.997019	1	0	0.00278143	2	RNA polymerase II core promoter sequence-specific DNA binding	MF
355	GO:0000980	1	1	0.995227	1	0	0.00695358	5	RNA polymerase II distal enhancer sequence-specific DNA binding	MF
356	GO:0000981	1	1	0.900231	1	0	0.093178	67	RNA polymerase II transcription factor activity, sequence-specific DNA binding	MF
357	GO:0000982	1	1	0.973668	1	0	0.0236422	17	transcription factor activity, RNA polymerase II core promoter proximal region sequence-specific binding	MF
358	GO:0000984	1	1	0.996953	1	0	0.00417215	3	bacterial-type RNA polymerase regulatory region sequence-specific DNA binding	MF
359	GO:0000986	1	1	0.996953	1	0	0.00417215	3	bacterial-type RNA polymerase core promoter proximal region sequence-specific DNA binding	MF
360	GO:0000987	1	1	0.97269	1	0	0.0264236	19	core promoter proximal region sequence-specific DNA binding	MF
361	GO:0000988	1	1	0.733058	1	0	0.289269	208	transcription factor activity, protein binding	MF
362	GO:0000989	1	1	0.75801	1	0	0.255892	184	transcription factor activity, transcription factor binding	MF
363	GO:0000990	1	1	0.960355	1	0	0.0375493	27	transcription factor activity, core RNA polymerase binding	MF
364	GO:0000991	1	1	0.984128	1	0	0.00973501	7	transcription factor activity, core RNA polymerase II binding	MF
365	GO:0000993	1	1	0.979193	1	0	0.0152979	11	RNA polymerase II core binding	MF
366	GO:0000995	1	1	0.997508	1	0	0.00139072	1	transcription factor activity, core RNA polymerase III binding	MF
367	GO:0000996	1	1	0.978294	1	0	0.0264236	19	core DNA-dependent RNA polymerase binding promoter specificity activity	MF
368	GO:0001000	1	1	0.99918	1	0	0.00139072	1	bacterial-type RNA polymerase core enzyme binding	MF
369	GO:0001007	1	1	0.997508	1	0	0.00139072	1	transcription factor activity, RNA polymerase III transcription factor binding	MF
370	GO:0001012	1	1	0.946409	1	0	0.0514565	37	RNA polymerase II regulatory region DNA binding	MF
371	GO:0001013	1	1	0.988288	1	0	0.0083443	6	RNA polymerase I regulatory region DNA binding	MF
372	GO:0001017	1	1	0.996953	1	0	0.00417215	3	bacterial-type RNA polymerase regulatory region DNA binding	MF
373	GO:0001023	1	1	0.997803	1	0	0.00139072	1	transcription initiation from RNA polymerase III type 2 promoter	BP
374	GO:0001026	1	1	0.997508	1	0	0.00139072	1	TFIIIB-type transcription factor activity	MF
375	GO:0001046	1	1	0.960488	1	0	0.0361586	26	core promoter sequence-specific DNA binding	MF
376	GO:0001047	1	1	0.945257	1	0	0.0528472	38	core promoter binding	MF
377	GO:0001053	1	1	0.990317	1	0	0.00556286	4	plastid sigma factor activity	MF
378	GO:0001056	1	1	0.997803	1	0	0.00139072	1	RNA polymerase III activity	MF
379	GO:0001067	1	1	0.70197	1	0	0.318474	229	regulatory region nucleic acid binding	MF
380	GO:0001070	1	1	0.995855	1	0	0.00417215	3	RNA binding transcription regulator activity	MF
382	GO:0001072	1	1	0.995855	1	0	0.00417215	3	transcription antitermination factor activity, RNA binding	MF
383	GO:0001073	1	1	0.997482	1	0	0.00139072	1	transcription antitermination factor activity, DNA binding	MF
384	GO:0001076	1	1	0.955985	1	0	0.03894	28	transcription factor activity, RNA polymerase II transcription factor binding	MF
385	GO:0001077	1	1	0.97698	1	0	0.0208607	15	transcriptional activator activity, RNA polymerase II core promoter proximal region sequence-specific binding	MF
386	GO:0001078	1	1	0.996613	1	0	0.00278143	2	transcriptional repressor activity, RNA polymerase II core promoter proximal region sequence-specific binding	MF
387	GO:0001079	1	1	0.999145	1	0	0.00139072	1	nitrogen catabolite regulation of transcription from RNA polymerase II promoter	BP
388	GO:0001080	1	1	0.999145	1	0	0.00139072	1	nitrogen catabolite activation of transcription from RNA polymerase II promoter	BP
389	GO:0001082	1	1	0.995621	1	0	0.00417215	3	transcription factor activity, RNA polymerase I transcription factor binding	MF
390	GO:0001083	1	1	0.99751	1	0	0.00139072	1	transcription factor activity, RNA polymerase II basal transcription factor binding	MF
391	GO:0001085	1	1	0.959029	1	0	0.0333772	24	RNA polymerase II transcription factor binding	MF
392	GO:0001091	1	1	0.99752	1	0	0.00139072	1	RNA polymerase II basal transcription factor binding	MF
393	GO:0001094	1	1	0.99752	1	0	0.00139072	1	TFIID-class transcription factor binding	MF
394	GO:0001098	1	1	0.973321	1	0	0.01947	14	basal transcription machinery binding	MF
395	GO:0001099	1	1	0.973321	1	0	0.01947	14	basal RNA polymerase II transcription machinery binding	MF
397	GO:0001102	1	1	0.996467	1	0	0.00278143	2	RNA polymerase II activating transcription factor binding	MF
398	GO:0001104	1	1	0.961968	1	0	0.0333772	24	RNA polymerase II transcription cofactor activity	MF
399	GO:0001106	1	1	0.989536	1	0	0.0125164	9	RNA polymerase II transcription corepressor activity	MF
400	GO:0001121	1	1	0.997029	1	0	0.00278143	2	transcription from bacterial-type RNA polymerase promoter	BP
401	GO:0001123	1	1	0.989253	1	0	0.0166886	12	transcription initiation from bacterial-type RNA polymerase promoter	BP
402	GO:0001129	1	1	0.99751	1	0	0.00139072	1	RNA polymerase II transcription factor activity, TBP-class protein binding, involved in preinitiation complex assembly	MF
403	GO:0001130	1	1	0.99748	1	0	0.00278143	2	bacterial-type RNA polymerase transcription factor activity, sequence-specific DNA binding	MF
404	GO:0001131	1	1	0.99748	1	0	0.00278143	2	transcription factor activity, bacterial-type RNA polymerase core promoter proximal region sequence-specific binding	MF
405	GO:0001132	1	1	0.99751	1	0	0.00139072	1	RNA polymerase II transcription factor activity, TBP-class protein binding	MF
406	GO:0001134	1	1	0.995621	1	0	0.00417215	3	transcription factor activity, transcription factor recruiting	MF
407	GO:0001139	1	1	0.997621	1	0	0.00139072	1	transcription factor activity, core RNA polymerase II recruiting	MF
408	GO:0001141	1	1	0.997942	1	0	0.00139072	1	transcriptional repressor activity, bacterial-type RNA polymerase core promoter proximal region sequence-specific binding	MF
409	GO:0001158	1	1	0.990926	1	0	0.0125164	9	enhancer sequence-specific DNA binding	MF
410	GO:0001159	1	1	0.97269	1	0	0.0264236	19	core promoter proximal region DNA binding	MF
411	GO:0001161	1	1	0.99789	1	0	0.00139072	1	intronic transcription regulatory region sequence-specific DNA binding	MF
412	GO:0001162	1	1	0.99789	1	0	0.00139072	1	RNA polymerase II intronic transcription regulatory region sequence-specific DNA binding	MF
413	GO:0001163	1	1	0.988288	1	0	0.0083443	6	RNA polymerase I regulatory region sequence-specific DNA binding	MF
414	GO:0001164	1	1	0.993173	1	0	0.00556286	4	RNA polymerase I CORE element sequence-specific DNA binding	MF
415	GO:0001165	1	1	0.995082	1	0	0.00278143	2	RNA polymerase I upstream control element sequence-specific DNA binding	MF
416	GO:0001167	1	1	0.995621	1	0	0.00417215	3	RNA polymerase I transcription factor activity, sequence-specific DNA binding	MF
417	GO:0001169	1	1	0.995621	1	0	0.00417215	3	transcription factor activity, RNA polymerase I CORE element sequence-specific binding	MF
418	GO:0001171	1	1	0.964078	1	0	0.0486751	35	reverse transcription	BP
419	GO:0001172	1	1	0.996979	1	0	0.00278143	2	transcription, RNA-templated	BP
420	GO:0001178	1	1	0.997482	1	0	0.00139072	1	regulation of transcriptional start site selection at RNA polymerase II promoter	BP
421	GO:0001186	1	1	0.995621	1	0	0.00417215	3	transcription factor activity, RNA polymerase I transcription factor recruiting	MF
422	GO:0001187	1	1	0.995621	1	0	0.00417215	3	transcription factor activity, RNA polymerase I CORE element binding transcription factor recruiting	MF
423	GO:0001188	1	1	0.995621	1	0	0.00417215	3	RNA polymerase I transcriptional preinitiation complex assembly	BP
424	GO:0001189	1	1	0.995621	1	0	0.00417215	3	RNA polymerase I transcriptional preinitiation complex assembly at the promoter for the nuclear large rRNA transcript	BP
425	GO:0001191	1	1	0.989536	1	0	0.0125164	9	transcriptional repressor activity, RNA polymerase II transcription factor binding	MF
426	GO:0001192	1	1	0.998425	1	0	0.00139072	1	maintenance of transcriptional fidelity during DNA-templated transcription elongation	BP
427	GO:0001193	1	1	0.998425	1	0	0.00139072	1	maintenance of transcriptional fidelity during DNA-templated transcription elongation from RNA polymerase II promoter	BP
428	GO:0001205	1	1	0.994308	1	0	0.00417215	3	transcriptional activator activity, RNA polymerase II distal enhancer sequence-specific binding	MF
429	GO:0001217	1	1	0.997942	1	0	0.00139072	1	bacterial-type RNA polymerase transcriptional repressor activity, sequence-specific DNA binding	MF
430	GO:0001221	1	1	0.999494	1	0	0.00139072	1	transcription cofactor binding	MF
431	GO:0001222	1	1	0.999494	1	0	0.00139072	1	transcription corepressor binding	MF
432	GO:0001227	1	1	0.993774	1	0	0.00556286	4	transcriptional repressor activity, RNA polymerase II transcription regulatory region sequence-specific binding	MF
433	GO:0001228	1	1	0.915477	1	0	0.0750987	54	transcriptional activator activity, RNA polymerase II transcription regulatory region sequence-specific binding	MF
434	GO:0001300	1	1	0.998251	1	0	0.00417215	3	chronological cell aging	BP
435	GO:0001302	1	1	0.991132	1	0	0.00973501	7	replicative cell aging	BP
436	GO:0001306	1	1	0.99842	1	0	0.00278143	2	age-dependent response to oxidative stress	BP
437	GO:0001315	1	1	0.99842	1	0	0.00278143	2	age-dependent response to reactive oxygen species	BP
438	GO:0001320	1	1	0.99842	1	0	0.00278143	2	age-dependent response to reactive oxygen species involved in chronological cell aging	BP
439	GO:0001324	1	1	0.99842	1	0	0.00278143	2	age-dependent response to oxidative stress involved in chronological cell aging	BP
440	GO:0001401	1	1	0.997981	1	0	0.00278143	2	mitochondrial sorting and assembly machinery complex	CC
441	GO:0001411	1	1	0.9962	1	0	0.00556286	4	hyphal tip	CC
442	GO:0001501	1	1	0.97832	1	0	0.0347679	25	skeletal system development	BP
443	GO:0001502	1	1	0.998181	1	0	0.00139072	1	cartilage condensation	BP
444	GO:0001503	1	1	0.988094	1	0	0.0166886	12	ossification	BP
445	GO:0001504	1	1	0.995992	1	0	0.00278143	2	neurotransmitter uptake	BP
446	GO:0001505	1	1	0.982118	1	0	0.0152979	11	regulation of neurotransmitter levels	BP
447	GO:0001508	1	1	0.992168	1	0	0.00556286	4	action potential	BP
448	GO:0001510	1	1	0.89508	1	0	0.0917873	66	RNA methylation	BP
449	GO:0001516	1	1	0.997712	1	0	0.00139072	1	prostaglandin biosynthetic process	BP
450	GO:0001520	1	1	0.99865	1	0	0.00139072	1	outer dense fiber	CC
451	GO:0001522	1	1	0.9548	1	0	0.0458936	33	pseudouridine synthesis	BP
452	GO:0001523	1	1	0.998458	1	0	0.00139072	1	retinoid metabolic process	BP
453	GO:0001525	1	1	0.945754	1	0	0.0709265	51	angiogenesis	BP
454	GO:0001527	1	1	0.996523	1	0	0.0083443	6	microfibril	CC
455	GO:0001533	1	1	0.999381	1	0	0.00139072	1	cornified envelope	CC
456	GO:0001539	1	1	0.99709	1	0	0.00278143	2	cilium or flagellum-dependent cell motility	BP
457	GO:0001540	1	1	0.999525	1	0	0.00139072	1	amyloid-beta binding	MF
458	GO:0001541	1	1	0.989732	1	0	0.0083443	6	ovarian follicle development	BP
459	GO:0001555	1	1	0.997649	1	0	0.00139072	1	oocyte growth	BP
460	GO:0001556	1	1	0.998812	1	0	0.00139072	1	oocyte maturation	BP
461	GO:0001558	1	1	0.828343	1	0	0.180793	130	regulation of cell growth	BP
462	GO:0001560	1	1	0.99052	1	0	0.00695358	5	regulation of cell growth by extracellular stimulus	BP
463	GO:0001561	1	1	0.997567	1	0	0.00139072	1	fatty acid alpha-oxidation	BP
464	GO:0001568	1	1	0.983634	1	0	0.01947	14	blood vessel development	BP
465	GO:0001569	1	1	0.999559	1	0	0.00139072	1	branching involved in blood vessel morphogenesis	BP
466	GO:0001570	1	1	0.997487	1	0	0.00278143	2	vasculogenesis	BP
467	GO:0001575	1	1	0.998747	1	0	0.00139072	1	globoside metabolic process	BP
468	GO:0001576	1	1	0.998747	1	0	0.00139072	1	globoside biosynthetic process	BP
469	GO:0001578	1	1	0.993723	1	0	0.00556286	4	microtubule bundle formation	BP
470	GO:0001618	1	1	0.989745	1	0	0.0152979	11	virus receptor activity	MF
471	GO:0001635	1	1	0.997538	1	0	0.00139072	1	calcitonin gene-related peptide receptor activity	MF
472	GO:0001649	1	1	0.969512	1	0	0.0445029	32	osteoblast differentiation	BP
473	GO:0001650	1	1	0.999339	1	0	0.00139072	1	fibrillar center	CC
474	GO:0001651	1	1	0.999339	1	0	0.00139072	1	dense fibrillar component	CC
475	GO:0001653	1	1	0.978131	1	0	0.0166886	12	peptide receptor activity	MF
476	GO:0001654	1	1	0.978776	1	0	0.0222515	16	eye development	BP
477	GO:0001656	1	1	0.993543	1	0	0.00973501	7	metanephros development	BP
478	GO:0001658	1	1	0.997803	1	0	0.00556286	4	branching involved in ureteric bud morphogenesis	BP
479	GO:0001659	1	1	0.999568	1	0	0.00139072	1	temperature homeostasis	BP
480	GO:0001662	1	1	0.996742	1	0	0.00417215	3	behavioral fear response	BP
481	GO:0001664	1	1	0.986939	1	0	0.0208607	15	G-protein coupled receptor binding	MF
482	GO:0001666	1	1	0.874023	1	0	0.144634	104	response to hypoxia	BP
483	GO:0001667	1	1	0.977716	1	0	0.0264236	19	ameboidal-type cell migration	BP
484	GO:0001669	1	1	0.985014	1	0	0.0111257	8	acrosomal vesicle	CC
485	GO:0001671	1	1	0.982161	1	0	0.0139072	10	ATPase activator activity	MF
486	GO:0001672	1	1	0.995008	1	0	0.00278143	2	regulation of chromatin assembly or disassembly	BP
487	GO:0001673	1	1	0.988635	1	0	0.00973501	7	male germ cell nucleus	CC
488	GO:0001674	1	1	0.997512	1	0	0.00139072	1	female germ cell nucleus	CC
489	GO:0001675	1	1	0.995271	1	0	0.00278143	2	acrosome assembly	BP
490	GO:0001676	1	1	0.936229	1	0	0.0598008	43	long-chain fatty acid metabolic process	BP
491	GO:0001678	1	1	0.964665	1	0	0.0278143	20	cellular glucose homeostasis	BP
492	GO:0001680	1	1	0.997565	1	0	0.00139072	1	tRNA 3'-terminal CCA addition	BP
493	GO:0001682	1	1	0.98212	1	0	0.0139072	10	tRNA 5'-leader removal	BP
494	GO:0001701	1	1	0.971203	1	0	0.0319865	23	in utero embryonic development	BP
495	GO:0001703	1	1	0.998421	1	0	0.00139072	1	gastrulation with mouth forming first	BP
496	GO:0001704	1	1	0.999054	1	0	0.00278143	2	formation of primary germ layer	BP
497	GO:0001707	1	1	0.999054	1	0	0.00278143	2	mesoderm formation	BP
498	GO:0001708	1	1	0.964037	1	0	0.0361586	26	cell fate specification	BP
499	GO:0001709	1	1	0.980143	1	0	0.0139072	10	cell fate determination	BP
500	GO:0001716	1	1	0.996533	1	0	0.00417215	3	L-amino-acid oxidase activity	MF
501	GO:0001725	1	1	0.992182	1	0	0.0180793	13	stress fiber	CC
502	GO:0001726	1	1	0.987782	1	0	0.0236422	17	ruffle	CC
503	GO:0001727	1	1	0.996132	1	0	0.00278143	2	lipid kinase activity	MF
504	GO:0001729	1	1	0.997528	1	0	0.00139072	1	ceramide kinase activity	MF
505	GO:0001731	1	1	0.955537	1	0	0.0570194	41	formation of translation preinitiation complex	BP
506	GO:0001732	1	1	0.998149	1	0	0.00278143	2	formation of cytoplasmic translation initiation complex	BP
507	GO:0001735	1	1	0.998152	1	0	0.00278143	2	prenylcysteine oxidase activity	MF
508	GO:0001736	1	1	0.981627	1	0	0.0166886	12	establishment of planar polarity	BP
509	GO:0001737	1	1	0.997497	1	0	0.00139072	1	establishment of imaginal disc-derived wing hair orientation	BP
510	GO:0001738	1	1	0.997497	1	0	0.00139072	1	morphogenesis of a polarized epithelium	BP
511	GO:0001750	1	1	0.993697	1	0	0.00556286	4	photoreceptor outer segment	CC
512	GO:0001752	1	1	0.997497	1	0	0.00139072	1	compound eye photoreceptor fate commitment	BP
513	GO:0001754	1	1	0.998102	1	0	0.00278143	2	eye photoreceptor cell differentiation	BP
514	GO:0001755	1	1	0.998324	1	0	0.00139072	1	neural crest cell migration	BP
515	GO:0001756	1	1	0.995273	1	0	0.00278143	2	somitogenesis	BP
516	GO:0001763	1	1	0.944703	1	0	0.0625822	45	morphogenesis of a branching structure	BP
517	GO:0001764	1	1	0.993251	1	0	0.00556286	4	neuron migration	BP
518	GO:0001765	1	1	0.998913	1	0	0.00278143	2	membrane raft assembly	BP
519	GO:0001767	1	1	0.997442	1	0	0.00417215	3	establishment of lymphocyte polarity	BP
520	GO:0001768	1	1	0.997442	1	0	0.00417215	3	establishment of T cell polarity	BP
521	GO:0001772	1	1	0.999515	1	0	0.00139072	1	immunological synapse	CC
522	GO:0001775	1	1	0.907207	1	0	0.108476	78	cell activation	BP
523	GO:0001776	1	1	0.998985	1	0	0.00278143	2	leukocyte homeostasis	BP
524	GO:0001778	1	1	0.999583	1	0	0.00139072	1	plasma membrane repair	BP
525	GO:0001780	1	1	0.999381	1	0	0.00139072	1	neutrophil homeostasis	BP
526	GO:0001782	1	1	0.999604	1	0	0.00139072	1	B cell homeostasis	BP
527	GO:0001784	1	1	0.999559	1	0	0.00139072	1	phosphotyrosine residue binding	MF
528	GO:0001786	1	1	0.997887	1	0	0.00417215	3	phosphatidylserine binding	MF
529	GO:0001817	1	1	0.945206	1	0	0.0598008	43	regulation of cytokine production	BP
530	GO:0001818	1	1	0.968882	1	0	0.0347679	25	negative regulation of cytokine production	BP
531	GO:0001819	1	1	0.968061	1	0	0.0361586	26	positive regulation of cytokine production	BP
532	GO:0001822	1	1	0.979487	1	0	0.0222515	16	kidney development	BP
533	GO:0001824	1	1	0.991945	1	0	0.00556286	4	blastocyst development	BP
534	GO:0001825	1	1	0.995398	1	0	0.00278143	2	blastocyst formation	BP
535	GO:0001829	1	1	0.993339	1	0	0.00695358	5	trophectodermal cell differentiation	BP
536	GO:0001833	1	1	0.996116	1	0	0.00417215	3	inner cell mass cell proliferation	BP
537	GO:0001835	1	1	0.999411	1	0	0.00139072	1	blastocyst hatching	BP
538	GO:0001837	1	1	0.988805	1	0	0.0222515	16	epithelial to mesenchymal transition	BP
539	GO:0001838	1	1	0.996662	1	0	0.00417215	3	embryonic epithelial tube formation	BP
540	GO:0001841	1	1	0.997528	1	0	0.00139072	1	neural tube formation	BP
541	GO:0001842	1	1	0.998324	1	0	0.00139072	1	neural fold formation	BP
542	GO:0001843	1	1	0.999032	1	0	0.00139072	1	neural tube closure	BP
543	GO:0001846	1	1	0.997901	1	0	0.00139072	1	opsonin binding	MF
544	GO:0001848	1	1	0.997387	1	0	0.00278143	2	complement binding	MF
545	GO:0001849	1	1	0.997901	1	0	0.00139072	1	complement component C1q binding	MF
546	GO:0001871	1	1	0.889328	1	0	0.112648	81	pattern binding	MF
547	GO:0001872	1	1	0.984001	1	0	0.0139072	10	(1->3)-beta-D-glucan binding	MF
548	GO:0001878	1	1	0.999208	1	0	0.00139072	1	response to yeast	BP
549	GO:0001881	1	1	0.997707	1	0	0.00278143	2	receptor recycling	BP
552	GO:0001884	1	1	0.999018	1	0	0.00139072	1	pyrimidine nucleoside binding	MF
553	GO:0001885	1	1	0.999401	1	0	0.00139072	1	endothelial cell development	BP
554	GO:0001887	1	1	0.989174	1	0	0.0083443	6	selenium compound metabolic process	BP
555	GO:0001889	1	1	0.99473	1	0	0.00695358	5	liver development	BP
556	GO:0001890	1	1	0.997235	1	0	0.00417215	3	placenta development	BP
557	GO:0001891	1	1	0.997025	1	0	0.00417215	3	phagocytic cup	CC
558	GO:0001893	1	1	0.9977	1	0	0.00139072	1	maternal placenta development	BP
559	GO:0001894	1	1	0.984244	1	0	0.0166886	12	tissue homeostasis	BP
560	GO:0001895	1	1	0.998779	1	0	0.00417215	3	retina homeostasis	BP
561	GO:0001896	1	1	0.997532	1	0	0.00139072	1	autolysis	BP
562	GO:0001897	1	1	0.998626	1	0	0.00139072	1	cytolysis by symbiont of host cells	BP
564	GO:0001907	1	1	0.998626	1	0	0.00139072	1	killing by symbiont of host cells	BP
565	GO:0001909	1	1	0.998789	1	0	0.00417215	3	leukocyte mediated cytotoxicity	BP
566	GO:0001910	1	1	0.997399	1	0	0.00556286	4	regulation of leukocyte mediated cytotoxicity	BP
567	GO:0001912	1	1	0.997399	1	0	0.00556286	4	positive regulation of leukocyte mediated cytotoxicity	BP
568	GO:0001913	1	1	0.999604	1	0	0.00139072	1	T cell mediated cytotoxicity	BP
569	GO:0001914	1	1	0.99858	1	0	0.00278143	2	regulation of T cell mediated cytotoxicity	BP
570	GO:0001916	1	1	0.99858	1	0	0.00278143	2	positive regulation of T cell mediated cytotoxicity	BP
571	GO:0001917	1	1	0.997041	1	0	0.00417215	3	photoreceptor inner segment	CC
572	GO:0001919	1	1	0.999272	1	0	0.00139072	1	regulation of receptor recycling	BP
573	GO:0001927	1	1	0.99813	1	0	0.00278143	2	exocyst assembly	BP
574	GO:0001931	1	1	0.996845	1	0	0.00556286	4	uropod	CC
575	GO:0001932	1	1	0.732705	1	0	0.307348	221	regulation of protein phosphorylation	BP
576	GO:0001933	1	1	0.951872	1	0	0.0598008	43	negative regulation of protein phosphorylation	BP
577	GO:0001934	1	1	0.806038	1	0	0.21278	153	positive regulation of protein phosphorylation	BP
578	GO:0001935	1	1	0.997052	1	0	0.00556286	4	endothelial cell proliferation	BP
579	GO:0001936	1	1	0.991398	1	0	0.0125164	9	regulation of endothelial cell proliferation	BP
580	GO:0001937	1	1	0.995996	1	0	0.00556286	4	negative regulation of endothelial cell proliferation	BP
581	GO:0001938	1	1	0.995384	1	0	0.00695358	5	positive regulation of endothelial cell proliferation	BP
582	GO:0001939	1	1	0.999284	1	0	0.00139072	1	female pronucleus	CC
583	GO:0001940	1	1	0.999284	1	0	0.00139072	1	male pronucleus	CC
584	GO:0001944	1	1	0.951026	1	0	0.0500658	36	vasculature development	BP
585	GO:0001947	1	1	0.989055	1	0	0.00695358	5	heart looping	BP
586	GO:0001948	1	1	0.975798	1	0	0.0375493	27
587	GO:0001952	1	1	0.991549	1	0	0.0166886	12	regulation of cell-matrix adhesion	BP
588	GO:0001953	1	1	0.993972	1	0	0.00973501	7	negative regulation of cell-matrix adhesion	BP
589	GO:0001954	1	1	0.999309	1	0	0.00139072	1	positive regulation of cell-matrix adhesion	BP
590	GO:0001955	1	1	0.997388	1	0	0.00417215	3	blood vessel maturation	BP
591	GO:0001956	1	1	0.992598	1	0	0.00417215	3	positive regulation of neurotransmitter secretion	BP
592	GO:0001957	1	1	0.993994	1	0	0.00695358	5	intramembranous ossification	BP
593	GO:0001958	1	1	0.996015	1	0	0.00417215	3	endochondral ossification	BP
594	GO:0001959	1	1	0.986419	1	0	0.01947	14	regulation of cytokine-mediated signaling pathway	BP
595	GO:0001960	1	1	0.99268	1	0	0.0125164	9	negative regulation of cytokine-mediated signaling pathway	BP
596	GO:0001961	1	1	0.994214	1	0	0.00417215	3	positive regulation of cytokine-mediated signaling pathway	BP
597	GO:0001964	1	1	0.99345	1	0	0.00556286	4	startle response	BP
598	GO:0001967	1	1	0.999208	1	0	0.00139072	1	suckling behavior	BP
599	GO:0001968	1	1	0.992594	1	0	0.0139072	10	fibronectin binding	MF
600	GO:0001969	1	1	0.999486	1	0	0.00139072	1	regulation of activation of membrane attack complex	BP
601	GO:0001971	1	1	0.999486	1	0	0.00139072	1	negative regulation of activation of membrane attack complex	BP
602	GO:0001973	1	1	0.999498	1	0	0.00139072	1	adenosine receptor signaling pathway	BP
603	GO:0001975	1	1	0.998735	1	0	0.00139072	1	response to amphetamine	BP
604	GO:0002003	1	1	0.999487	1	0	0.00139072	1	angiotensin maturation	BP
605	GO:0002009	1	1	0.963568	1	0	0.03894	28	morphogenesis of an epithelium	BP
606	GO:0002011	1	1	0.997416	1	0	0.00278143	2	morphogenesis of an epithelial sheet	BP
607	GO:0002020	1	1	0.966467	1	0	0.0319865	23	protease binding	MF
608	GO:0002021	1	1	0.997502	1	0	0.00139072	1	response to dietary excess	BP
609	GO:0002026	1	1	0.999532	1	0	0.00139072	1	regulation of the force of heart contraction	BP
610	GO:0002027	1	1	0.997084	1	0	0.00278143	2	regulation of heart rate	BP
611	GO:0002028	1	1	0.988898	1	0	0.00973501	7	regulation of sodium ion transport	BP
612	GO:0002036	1	1	0.999542	1	0	0.00139072	1	regulation of L-glutamate transport	BP
613	GO:0002039	1	1	0.985395	1	0	0.0139072	10	p53 binding	MF
614	GO:0002040	1	1	0.995007	1	0	0.00695358	5	sprouting angiogenesis	BP
615	GO:0002041	1	1	0.998265	1	0	0.00417215	3	intussusceptive angiogenesis	BP
616	GO:0002042	1	1	0.995774	1	0	0.00695358	5	cell migration involved in sprouting angiogenesis	BP
617	GO:0002052	1	1	0.996101	1	0	0.00278143	2	positive regulation of neuroblast proliferation	BP
618	GO:0002062	1	1	0.995632	1	0	0.00556286	4	chondrocyte differentiation	BP
619	GO:0002063	1	1	0.999458	1	0	0.00139072	1	chondrocyte development	BP
620	GO:0002064	1	1	0.988482	1	0	0.0083443	6	epithelial cell development	BP
621	GO:0002066	1	1	0.991349	1	0	0.00556286	4	columnar/cuboidal epithelial cell development	BP
622	GO:0002069	1	1	0.999021	1	0	0.00139072	1	columnar/cuboidal epithelial cell maturation	BP
623	GO:0002070	1	1	0.999021	1	0	0.00139072	1	epithelial cell maturation	BP
624	GO:0002080	1	1	0.999242	1	0	0.00139072	1	acrosomal membrane	CC
625	GO:0002083	1	1	0.997582	1	0	0.00139072	1	4-hydroxybenzoate decaprenyltransferase activity	MF
626	GO:0002084	1	1	0.989071	1	0	0.00973501	7	protein depalmitoylation	BP
627	GO:0002088	1	1	0.996554	1	0	0.00278143	2	lens development in camera-type eye	BP
628	GO:0002090	1	1	0.988417	1	0	0.0125164	9	regulation of receptor internalization	BP
629	GO:0002092	1	1	0.988417	1	0	0.0125164	9	positive regulation of receptor internalization	BP
630	GO:0002093	1	1	0.999309	1	0	0.00139072	1	auditory receptor cell morphogenesis	BP
631	GO:0002094	1	1	0.996149	1	0	0.00278143	2	polyprenyltransferase activity	MF
632	GO:0002097	1	1	0.976635	1	0	0.0222515	16	tRNA wobble base modification	BP
633	GO:0002098	1	1	0.983377	1	0	0.0166886	12	tRNA wobble uridine modification	BP
634	GO:0002100	1	1	0.994574	1	0	0.00417215	3	tRNA wobble adenosine to inosine editing	BP
635	GO:0002102	1	1	0.998642	1	0	0.00417215	3	podosome	CC
636	GO:0002118	1	1	0.99345	1	0	0.00556286	4	aggressive behavior	BP
637	GO:0002119	1	1	0.997486	1	0	0.00139072	1	nematode larval development	BP
638	GO:0002121	1	1	0.993837	1	0	0.00417215	3	inter-male aggressive behavior	BP
639	GO:0002128	1	1	0.994912	1	0	0.00695358	5	tRNA nucleoside ribose methylation	BP
640	GO:0002130	1	1	0.998468	1	0	0.00139072	1	wobble position ribose methylation	BP
641	GO:0002131	1	1	0.998468	1	0	0.00139072	1	wobble position cytosine ribose methylation	BP
642	GO:0002132	1	1	0.998468	1	0	0.00139072	1	wobble position uridine ribose methylation	BP
643	GO:0002143	1	1	0.997294	1	0	0.00278143	2	tRNA wobble position uridine thiolation	BP
644	GO:0002151	1	1	0.997525	1	0	0.00139072	1	G-quadruplex RNA binding	MF
645	GO:0002155	1	1	0.993857	1	0	0.00695358	5	regulation of thyroid hormone mediated signaling pathway	BP
646	GO:0002161	1	1	0.97831	1	0	0.0208607	15	aminoacyl-tRNA editing activity	MF
647	GO:0002162	1	1	0.999593	1	0	0.00139072	1	dystroglycan binding	MF
648	GO:0002164	1	1	0.997486	1	0	0.00139072	1	larval development	BP
649	GO:0002165	1	1	0.999079	1	0	0.00278143	2	instar larval or pupal development	BP
650	GO:0002178	1	1	0.994966	1	0	0.00695358	5	palmitoyltransferase complex	CC
651	GO:0002181	1	1	0.901314	1	0	0.184965	133	cytoplasmic translation	BP
652	GO:0002182	1	1	0.997344	1	0	0.00695358	5	cytoplasmic translational elongation	BP
653	GO:0002183	1	1	0.985105	1	0	0.0139072	10	cytoplasmic translational initiation	BP
654	GO:0002184	1	1	0.992518	1	0	0.00556286	4	cytoplasmic translational termination	BP
655	GO:0002190	1	1	0.995941	1	0	0.00278143	2	cap-independent translational initiation	BP
656	GO:0002192	1	1	0.995941	1	0	0.00278143	2	IRES-dependent translational initiation of linear mRNA	BP
657	GO:0002200	1	1	0.993617	1	0	0.00556286	4	somatic diversification of immune receptors	BP
658	GO:0002204	1	1	0.997885	1	0	0.00139072	1	somatic recombination of immunoglobulin genes involved in immune response	BP
659	GO:0002208	1	1	0.997885	1	0	0.00139072	1	somatic diversification of immunoglobulins involved in immune response	BP
660	GO:0002209	1	1	0.996742	1	0	0.00417215	3	behavioral defense response	BP
661	GO:0002213	1	1	0.980403	1	0	0.0180793	13	defense response to insect	BP
662	GO:0002215	1	1	0.996299	1	0	0.00417215	3	defense response to nematode	BP
663	GO:0002218	1	1	0.866479	1	0	0.144634	104	activation of innate immune response	BP
664	GO:0002220	1	1	0.991095	1	0	0.0111257	8	innate immune response activating cell surface receptor signaling pathway	BP
665	GO:0002221	1	1	0.976829	1	0	0.0222515	16	pattern recognition receptor signaling pathway	BP
666	GO:0002223	1	1	0.991696	1	0	0.00973501	7	stimulatory C-type lectin receptor signaling pathway	BP
667	GO:0002224	1	1	0.990383	1	0	0.0111257	8	toll-like receptor signaling pathway	BP
668	GO:0002228	1	1	0.999185	1	0	0.00278143	2	natural killer cell mediated immunity	BP
669	GO:0002229	1	1	0.96351	1	0	0.0278143	20	defense response to oomycetes	BP
670	GO:0002230	1	1	0.964223	1	0	0.0347679	25	positive regulation of defense response to virus by host	BP
671	GO:0002237	1	1	0.916394	1	0	0.0917873	66	response to molecule of bacterial origin	BP
672	GO:0002238	1	1	0.986568	1	0	0.0125164	9	response to molecule of fungal origin	BP
673	GO:0002239	1	1	0.928857	1	0	0.0611915	44	response to oomycetes	BP
674	GO:0002244	1	1	0.990393	1	0	0.00556286	4	hematopoietic progenitor cell differentiation	BP
675	GO:0002246	1	1	0.997671	1	0	0.00417215	3	wound healing involved in inflammatory response	BP
676	GO:0002250	1	1	0.994764	1	0	0.00695358	5	adaptive immune response	BP
677	GO:0002252	1	1	0.853128	1	0	0.137681	99	immune effector process	BP
678	GO:0002253	1	1	0.863281	1	0	0.148807	107	activation of immune response	BP
679	GO:0002254	1	1	0.994944	1	0	0.00556286	4	kinin cascade	BP
680	GO:0002260	1	1	0.999604	1	0	0.00139072	1	lymphocyte homeostasis	BP
681	GO:0002262	1	1	0.995888	1	0	0.0083443	6	myeloid cell homeostasis	BP
682	GO:0002263	1	1	0.997023	1	0	0.00278143	2	cell activation involved in immune response	BP
683	GO:0002274	1	1	0.998814	1	0	0.00278143	2	myeloid leukocyte activation	BP
684	GO:0002285	1	1	0.997023	1	0	0.00278143	2	lymphocyte activation involved in immune response	BP
685	GO:0002312	1	1	0.997023	1	0	0.00278143	2	B cell activation involved in immune response	BP
686	GO:0002313	1	1	0.999136	1	0	0.00139072	1	mature B cell differentiation involved in immune response	BP
687	GO:0002317	1	1	0.999136	1	0	0.00139072	1	plasma cell differentiation	BP
688	GO:0002335	1	1	0.999136	1	0	0.00139072	1	mature B cell differentiation	BP
689	GO:0002353	1	1	0.994944	1	0	0.00556286	4	plasma kallikrein-kinin cascade	BP
690	GO:0002361	1	1	0.998908	1	0	0.00139072	1	CD4-positive, CD25-positive, alpha-beta regulatory T cell differentiation	BP
691	GO:0002366	1	1	0.997023	1	0	0.00278143	2	leukocyte activation involved in immune response	BP
692	GO:0002376	1	1	0.330356	1	0	1.018	732	immune system process	BP
693	GO:0002429	1	1	0.987476	1	0	0.0152979	11	immune response-activating cell surface receptor signaling pathway	BP
694	GO:0002431	1	1	0.997903	1	0	0.00278143	2	Fc receptor mediated stimulatory signaling pathway	BP
695	GO:0002433	1	1	0.997903	1	0	0.00278143	2	immune response-regulating cell surface receptor signaling pathway involved in phagocytosis	BP
696	GO:0002437	1	1	0.999453	1	0	0.00139072	1	inflammatory response to antigenic stimulus	BP
697	GO:0002443	1	1	0.998789	1	0	0.00417215	3	leukocyte mediated immunity	BP
698	GO:0002449	1	1	0.998789	1	0	0.00417215	3	lymphocyte mediated immunity	BP
699	GO:0002456	1	1	0.999604	1	0	0.00139072	1	T cell mediated immunity	BP
700	GO:0002460	1	1	0.999604	1	0	0.00139072	1	adaptive immune response based on somatic recombination of immune receptors built from immunoglobulin superfamily domains	BP
701	GO:0002474	1	1	0.979876	1	0	0.0264236	19	antigen processing and presentation of peptide antigen via MHC class I	BP
702	GO:0002478	1	1	0.981629	1	0	0.0250329	18	antigen processing and presentation of exogenous peptide antigen	BP
703	GO:0002479	1	1	0.992018	1	0	0.00973501	7	antigen processing and presentation of exogenous peptide antigen via MHC class I, TAP-dependent	BP
704	GO:0002480	1	1	0.999566	1	0	0.00139072	1	antigen processing and presentation of exogenous peptide antigen via MHC class I, TAP-independent	BP
705	GO:0002495	1	1	0.986035	1	0	0.0180793	13	antigen processing and presentation of peptide antigen via MHC class II	BP
706	GO:0002501	1	1	0.997901	1	0	0.00139072	1	peptide antigen assembly with MHC protein complex	BP
707	GO:0002502	1	1	0.997901	1	0	0.00139072	1	peptide antigen assembly with MHC class I protein complex	BP
708	GO:0002504	1	1	0.986035	1	0	0.0180793	13	antigen processing and presentation of peptide or polysaccharide antigen via MHC class II	BP
709	GO:0002521	1	1	0.980901	1	0	0.0236422	17	leukocyte differentiation	BP
710	GO:0002526	1	1	0.984661	1	0	0.0125164	9	acute inflammatory response	BP
711	GO:0002532	1	1	0.992964	1	0	0.00556286	4	production of molecular mediator involved in inflammatory response	BP
712	GO:0002538	1	1	0.992964	1	0	0.00556286	4	arachidonic acid metabolite production involved in inflammatory response	BP
713	GO:0002539	1	1	0.992964	1	0	0.00556286	4	prostaglandin production involved in inflammatory response	BP
714	GO:0002544	1	1	0.997887	1	0	0.00417215	3	chronic inflammatory response	BP
715	GO:0002548	1	1	0.999381	1	0	0.00139072	1	monocyte chemotaxis	BP
716	GO:0002551	1	1	0.999309	1	0	0.00139072	1	mast cell chemotaxis	BP
717	GO:0002562	1	1	0.99698	1	0	0.00278143	2	somatic diversification of immune receptors via germline recombination within a single locus	BP
718	GO:0002566	1	1	0.999093	1	0	0.00139072	1	somatic diversification of immune receptors via somatic mutation	BP
719	GO:0002573	1	1	0.994149	1	0	0.0083443	6	myeloid leukocyte differentiation	BP
720	GO:0002576	1	1	0.958679	1	0	0.0542379	39	platelet degranulation	BP
721	GO:0002577	1	1	0.997887	1	0	0.00417215	3	regulation of antigen processing and presentation	BP
722	GO:0002578	1	1	0.997887	1	0	0.00417215	3	negative regulation of antigen processing and presentation	BP
723	GO:0002580	1	1	0.997887	1	0	0.00417215	3	regulation of antigen processing and presentation of peptide or polysaccharide antigen via MHC class II	BP
724	GO:0002581	1	1	0.997887	1	0	0.00417215	3	negative regulation of antigen processing and presentation of peptide or polysaccharide antigen via MHC class II	BP
725	GO:0002604	1	1	0.997887	1	0	0.00417215	3	regulation of dendritic cell antigen processing and presentation	BP
726	GO:0002605	1	1	0.997887	1	0	0.00417215	3	negative regulation of dendritic cell antigen processing and presentation	BP
727	GO:0002637	1	1	0.994975	1	0	0.00417215	3	regulation of immunoglobulin production	BP
728	GO:0002639	1	1	0.997487	1	0	0.00278143	2	positive regulation of immunoglobulin production	BP
729	GO:0002643	1	1	0.998933	1	0	0.00139072	1	regulation of tolerance induction	BP
730	GO:0002673	1	1	0.998604	1	0	0.00417215	3	regulation of acute inflammatory response	BP
731	GO:0002674	1	1	0.999538	1	0	0.00139072	1	negative regulation of acute inflammatory response	BP
732	GO:0002675	1	1	0.99958	1	0	0.00139072	1	positive regulation of acute inflammatory response	BP
733	GO:0002679	1	1	0.986789	1	0	0.0152979	11	respiratory burst involved in defense response	BP
734	GO:0002682	1	1	0.690176	1	0	0.383838	276	regulation of immune system process	BP
735	GO:0002683	1	1	0.940515	1	0	0.0639729	46	negative regulation of immune system process	BP
736	GO:0002684	1	1	0.797971	1	0	0.236422	170	positive regulation of immune system process	BP
737	GO:0002685	1	1	0.990481	1	0	0.0166886	12	regulation of leukocyte migration	BP
738	GO:0002686	1	1	0.99765	1	0	0.00417215	3	negative regulation of leukocyte migration	BP
739	GO:0002687	1	1	0.994416	1	0	0.0083443	6	positive regulation of leukocyte migration	BP
740	GO:0002688	1	1	0.99401	1	0	0.00973501	7	regulation of leukocyte chemotaxis	BP
741	GO:0002689	1	1	0.999592	1	0	0.00139072	1	negative regulation of leukocyte chemotaxis	BP
742	GO:0002690	1	1	0.994416	1	0	0.0083443	6	positive regulation of leukocyte chemotaxis	BP
743	GO:0002694	1	1	0.975123	1	0	0.0347679	25	regulation of leukocyte activation	BP
744	GO:0002695	1	1	0.993378	1	0	0.0083443	6	negative regulation of leukocyte activation	BP
745	GO:0002696	1	1	0.983495	1	0	0.0264236	19	positive regulation of leukocyte activation	BP
746	GO:0002697	1	1	0.936684	1	0	0.0709265	51	regulation of immune effector process	BP
747	GO:0002698	1	1	0.988297	1	0	0.0152979	11	negative regulation of immune effector process	BP
748	GO:0002699	1	1	0.992345	1	0	0.0125164	9	positive regulation of immune effector process	BP
749	GO:0002700	1	1	0.991105	1	0	0.00973501	7	regulation of production of molecular mediator of immune response	BP
750	GO:0002701	1	1	0.997664	1	0	0.00417215	3	negative regulation of production of molecular mediator of immune response	BP
751	GO:0002702	1	1	0.997487	1	0	0.00278143	2	positive regulation of production of molecular mediator of immune response	BP
752	GO:0002703	1	1	0.988918	1	0	0.0139072	10	regulation of leukocyte mediated immunity	BP
753	GO:0002704	1	1	0.998058	1	0	0.00278143	2	negative regulation of leukocyte mediated immunity	BP
754	GO:0002705	1	1	0.994892	1	0	0.0083443	6	positive regulation of leukocyte mediated immunity	BP
755	GO:0002706	1	1	0.990842	1	0	0.0111257	8	regulation of lymphocyte mediated immunity	BP
756	GO:0002708	1	1	0.994892	1	0	0.0083443	6	positive regulation of lymphocyte mediated immunity	BP
757	GO:0002709	1	1	0.99858	1	0	0.00278143	2	regulation of T cell mediated immunity	BP
758	GO:0002711	1	1	0.99858	1	0	0.00278143	2	positive regulation of T cell mediated immunity	BP
759	GO:0002712	1	1	0.993426	1	0	0.00556286	4	regulation of B cell mediated immunity	BP
760	GO:0002714	1	1	0.997487	1	0	0.00278143	2	positive regulation of B cell mediated immunity	BP
761	GO:0002715	1	1	0.998817	1	0	0.00278143	2	regulation of natural killer cell mediated immunity	BP
762	GO:0002717	1	1	0.998817	1	0	0.00278143	2	positive regulation of natural killer cell mediated immunity	BP
763	GO:0002718	1	1	0.996111	1	0	0.00556286	4	regulation of cytokine production involved in immune response	BP
764	GO:0002719	1	1	0.997664	1	0	0.00417215	3	negative regulation of cytokine production involved in immune response	BP
765	GO:0002721	1	1	0.998444	1	0	0.00139072	1	regulation of B cell cytokine production	BP
766	GO:0002752	1	1	0.999394	1	0	0.00139072	1	cell surface pattern recognition receptor signaling pathway	BP
767	GO:0002753	1	1	0.99901	1	0	0.00278143	2	cytoplasmic pattern recognition receptor signaling pathway	BP
768	GO:0002755	1	1	0.992987	1	0	0.00695358	5	MyD88-dependent toll-like receptor signaling pathway	BP
769	GO:0002756	1	1	0.996551	1	0	0.00417215	3	MyD88-independent toll-like receptor signaling pathway	BP
770	GO:0002757	1	1	0.970027	1	0	0.0305958	22	immune response-activating signal transduction	BP
771	GO:0002758	1	1	0.972067	1	0	0.0278143	20	innate immune response-activating signal transduction	BP
772	GO:0002761	1	1	0.994076	1	0	0.00556286	4	regulation of myeloid leukocyte differentiation	BP
773	GO:0002763	1	1	0.997042	1	0	0.00278143	2	positive regulation of myeloid leukocyte differentiation	BP
774	GO:0002764	1	1	0.934177	1	0	0.0750987	54	immune response-regulating signaling pathway	BP
775	GO:0002768	1	1	0.975193	1	0	0.0305958	22	immune response-regulating cell surface receptor signaling pathway	BP
776	GO:0002790	1	1	0.998834	1	0	0.00278143	2	peptide secretion	BP
777	GO:0002791	1	1	0.990945	1	0	0.0083443	6	regulation of peptide secretion	BP
778	GO:0002792	1	1	0.99234	1	0	0.00556286	4	negative regulation of peptide secretion	BP
779	GO:0002793	1	1	0.997313	1	0	0.00278143	2	positive regulation of peptide secretion	BP
780	GO:0002819	1	1	0.990984	1	0	0.0111257	8	regulation of adaptive immune response	BP
781	GO:0002821	1	1	0.995035	1	0	0.0083443	6	positive regulation of adaptive immune response	BP
782	GO:0002822	1	1	0.991401	1	0	0.00973501	7	regulation of adaptive immune response based on somatic recombination of immune receptors built from immunoglobulin superfamily domains	BP
783	GO:0002824	1	1	0.995453	1	0	0.00695358	5	positive regulation of adaptive immune response based on somatic recombination of immune receptors built from immunoglobulin superfamily domains	BP
784	GO:0002825	1	1	0.999381	1	0	0.00139072	1	regulation of T-helper 1 type immune response	BP
785	GO:0002827	1	1	0.999381	1	0	0.00139072	1	positive regulation of T-helper 1 type immune response	BP
786	GO:0002828	1	1	0.998988	1	0	0.00278143	2	regulation of type 2 immune response	BP
787	GO:0002829	1	1	0.999381	1	0	0.00139072	1	negative regulation of type 2 immune response	BP
788	GO:0002831	1	1	0.840733	1	0	0.151588	109	regulation of response to biotic stimulus	BP
789	GO:0002832	1	1	0.960738	1	0	0.0347679	25	negative regulation of response to biotic stimulus	BP
790	GO:0002833	1	1	0.962546	1	0	0.0319865	23	positive regulation of response to biotic stimulus	BP
791	GO:0002886	1	1	0.998058	1	0	0.00278143	2	regulation of myeloid leukocyte mediated immunity	BP
792	GO:0002887	1	1	0.998058	1	0	0.00278143	2	negative regulation of myeloid leukocyte mediated immunity	BP
793	GO:0002889	1	1	0.994975	1	0	0.00417215	3	regulation of immunoglobulin mediated immune response	BP
794	GO:0002891	1	1	0.997487	1	0	0.00278143	2	positive regulation of immunoglobulin mediated immune response	BP
795	GO:0002902	1	1	0.997608	1	0	0.00278143	2	regulation of B cell apoptotic process	BP
796	GO:0002903	1	1	0.999163	1	0	0.00139072	1	negative regulation of B cell apoptotic process	BP
797	GO:0002920	1	1	0.999486	1	0	0.00139072	1	regulation of humoral immune response	BP
798	GO:0002921	1	1	0.999486	1	0	0.00139072	1	negative regulation of humoral immune response	BP
799	GO:0002931	1	1	0.989712	1	0	0.00695358	5	response to ischemia	BP
800	GO:0002935	1	1	0.996736	1	0	0.00278143	2	tRNA (adenine-C2-)-methyltransferase activity	MF
801	GO:0002938	1	1	0.998536	1	0	0.00139072	1	tRNA guanine ribose methylation	BP
802	GO:0002940	1	1	0.995582	1	0	0.00417215	3	tRNA N2-guanine methylation	BP
803	GO:0002943	1	1	0.994339	1	0	0.00695358	5	tRNA dihydrouridine synthesis	BP
804	GO:0002949	1	1	0.992763	1	0	0.00695358	5	tRNA threonylcarbamoyladenosine modification	BP
805	GO:0003002	1	1	0.769587	1	0	0.243375	175	regionalization	BP
807	GO:0003007	1	1	0.994105	1	0	0.00556286	4	heart morphogenesis	BP
808	GO:0003008	1	1	0.898111	1	0	0.112648	81	system process	BP
809	GO:0003009	1	1	0.999604	1	0	0.00139072	1	skeletal muscle contraction	BP
810	GO:0003012	1	1	0.987407	1	0	0.0236422	17	muscle system process	BP
811	GO:0003013	1	1	0.996001	1	0	0.00695358	5	circulatory system process	BP
812	GO:0003018	1	1	0.998805	1	0	0.00139072	1	vascular process in circulatory system	BP
813	GO:0003032	1	1	0.991203	1	0	0.0083443	6	detection of oxygen	BP
814	GO:0003073	1	1	0.999571	1	0	0.00139072	1	regulation of systemic arterial blood pressure	BP
815	GO:0003084	1	1	0.999583	1	0	0.00139072	1	positive regulation of systemic arterial blood pressure	BP
816	GO:0003085	1	1	0.993742	1	0	0.00695358	5	negative regulation of systemic arterial blood pressure	BP
817	GO:0003143	1	1	0.986586	1	0	0.0083443	6	embryonic heart tube morphogenesis	BP
818	GO:0003146	1	1	0.997505	1	0	0.00139072	1	heart jogging	BP
819	GO:0003151	1	1	0.993046	1	0	0.00695358	5	outflow tract morphogenesis	BP
820	GO:0003156	1	1	0.986531	1	0	0.0125164	9	regulation of animal organ formation	BP
821	GO:0003179	1	1	0.998265	1	0	0.00417215	3	heart valve morphogenesis	BP
822	GO:0003181	1	1	0.998265	1	0	0.00417215	3	atrioventricular valve morphogenesis	BP
823	GO:0003197	1	1	0.997887	1	0	0.00417215	3	endocardial cushion development	BP
824	GO:0003254	1	1	0.988575	1	0	0.00695358	5	regulation of membrane depolarization	BP
825	GO:0003256	1	1	0.999132	1	0	0.00278143	2	regulation of transcription from RNA polymerase II promoter involved in myocardial precursor cell differentiation	BP
826	GO:0003257	1	1	0.999132	1	0	0.00278143	2	positive regulation of transcription from RNA polymerase II promoter involved in myocardial precursor cell differentiation	BP
827	GO:0003278	1	1	0.998265	1	0	0.00417215	3	apoptotic process involved in heart morphogenesis	BP
828	GO:0003279	1	1	0.988044	1	0	0.0139072	10	cardiac septum development	BP
829	GO:0003281	1	1	0.996947	1	0	0.00695358	5	ventricular septum development	BP
830	GO:0003283	1	1	0.991071	1	0	0.00695358	5	atrial septum development	BP
831	GO:0003330	1	1	0.997583	1	0	0.00139072	1	regulation of extracellular matrix constituent secretion	BP
832	GO:0003331	1	1	0.997583	1	0	0.00139072	1	positive regulation of extracellular matrix constituent secretion	BP
833	GO:0003333	1	1	0.874456	1	0	0.108476	78	amino acid transmembrane transport	BP
834	GO:0003337	1	1	0.999132	1	0	0.00278143	2	mesenchymal to epithelial transition involved in metanephros morphogenesis	BP
835	GO:0003341	1	1	0.991507	1	0	0.00556286	4	cilium movement	BP
836	GO:0003351	1	1	0.991507	1	0	0.00556286	4	epithelial cilium movement	BP
837	GO:0003352	1	1	0.995874	1	0	0.00278143	2	regulation of cilium movement	BP
838	GO:0003356	1	1	0.997523	1	0	0.00139072	1	regulation of cilium beat frequency	BP
839	GO:0003376	1	1	0.999194	1	0	0.00139072	1	sphingosine-1-phosphate signaling pathway	BP
840	GO:0003382	1	1	0.996421	1	0	0.00556286	4	epithelial cell morphogenesis	BP
841	GO:0003401	1	1	0.998769	1	0	0.00278143	2	axis elongation	BP
842	GO:0003417	1	1	0.997887	1	0	0.00417215	3	growth plate cartilage development	BP
843	GO:0003433	1	1	0.999458	1	0	0.00139072	1	chondrocyte development involved in endochondral bone morphogenesis	BP
847	GO:0003678	1	1	0.832968	1	0	0.140462	101	DNA helicase activity	MF
848	GO:0003680	1	1	0.981137	1	0	0.0166886	12	AT DNA binding	MF
849	GO:0003681	1	1	0.99867	1	0	0.00139072	1	bent DNA binding	MF
851	GO:0003684	1	1	0.934057	1	0	0.0639729	46	damaged DNA binding	MF
852	GO:0003688	1	1	0.979991	1	0	0.0166886	12	DNA replication origin binding	MF
853	GO:0003689	1	1	0.99505	1	0	0.00278143	2	DNA clamp loader activity	MF
854	GO:0003690	1	1	0.810239	1	0	0.176621	127	double-stranded DNA binding	MF
855	GO:0003691	1	1	0.971023	1	0	0.0250329	18	double-stranded telomeric DNA binding	MF
856	GO:0003697	1	1	0.879158	1	0	0.119602	86	single-stranded DNA binding	MF
858	GO:0003705	1	1	0.994308	1	0	0.00417215	3	transcription factor activity, RNA polymerase II distal enhancer sequence-specific binding	MF
859	GO:0003712	1	1	0.803957	1	0	0.205826	148	transcription cofactor activity	MF
860	GO:0003713	1	1	0.915707	1	0	0.0862244	62	transcription coactivator activity	MF
861	GO:0003714	1	1	0.94424	1	0	0.0584101	42	transcription corepressor activity	MF
862	GO:0003720	1	1	0.994197	1	0	0.00417215	3	telomerase activity	MF
863	GO:0003721	1	1	0.994197	1	0	0.00417215	3	telomerase RNA reverse transcriptase activity	MF
864	GO:0003723	1	1	0.0669307	1	0	2.64236	1900	RNA binding	MF
865	GO:0003724	1	1	0.876922	1	0	0.107085	77	RNA helicase activity	MF
866	GO:0003725	1	1	0.959625	1	0	0.0375493	27	double-stranded RNA binding	MF
867	GO:0003726	1	1	0.997625	1	0	0.00139072	1	double-stranded RNA adenosine deaminase activity	MF
868	GO:0003727	1	1	0.910118	1	0	0.093178	67	single-stranded RNA binding	MF
869	GO:0003729	1	1	0.876933	1	0	0.134899	97	mRNA binding	MF
870	GO:0003730	1	1	0.976963	1	0	0.01947	14	mRNA 3'-UTR binding	MF
871	GO:0003735	1	1	0.399034	1	0	1.23357	887	structural constituent of ribosome	MF
872	GO:0003743	1	1	0.839833	1	0	0.204435	147	translation initiation factor activity	MF
873	GO:0003746	1	1	0.904957	1	0	0.144634	104	translation elongation factor activity	MF
874	GO:0003747	1	1	0.980213	1	0	0.0208607	15	translation release factor activity	MF
875	GO:0003755	1	1	0.876528	1	0	0.133509	96	peptidyl-prolyl cis-trans isomerase activity	MF
876	GO:0003756	1	1	0.947761	1	0	0.0598008	43	protein disulfide isomerase activity	MF
877	GO:0003774	1	1	0.817328	1	0	0.183575	132	motor activity	MF
878	GO:0003777	1	1	0.871027	1	0	0.114039	82	microtubule motor activity	MF
879	GO:0003779	1	1	0.862148	1	0	0.141853	102	actin binding	MF
880	GO:0003785	1	1	0.991527	1	0	0.00695358	5	actin monomer binding	MF
881	GO:0003786	1	1	0.99877	1	0	0.00139072	1	actin lateral binding	MF
882	GO:0003796	1	1	0.997014	1	0	0.00278143	2	lysozyme activity	MF
883	GO:0003823	1	1	0.994482	1	0	0.0083443	6	antigen binding	MF
885	GO:0003825	1	1	0.992583	1	0	0.00417215	3	alpha,alpha-trehalose-phosphate synthase (UDP-forming) activity	MF
886	GO:0003827	1	1	0.997519	1	0	0.00139072	1	alpha-1,3-mannosylglycoprotein 2-beta-N-acetylglucosaminyltransferase activity	MF
887	GO:0003830	1	1	0.993343	1	0	0.00556286	4	beta-1,4-mannosylglycoprotein 4-beta-N-acetylglucosaminyltransferase activity	MF
888	GO:0003837	1	1	0.997929	1	0	0.00278143	2	beta-ureidopropionase activity	MF
889	GO:0003838	1	1	0.996861	1	0	0.00417215	3	sterol 24-C-methyltransferase activity	MF
890	GO:0003840	1	1	0.997536	1	0	0.00139072	1
891	GO:0003841	1	1	0.985433	1	0	0.0111257	8	1-acylglycerol-3-phosphate O-acyltransferase activity	MF
892	GO:0003843	1	1	0.939186	1	0	0.0653637	47	1,3-beta-D-glucan synthase activity	MF
893	GO:0003844	1	1	0.986798	1	0	0.0139072	10	1,4-alpha-glucan branching enzyme activity	MF
894	GO:0003846	1	1	0.976087	1	0	0.0180793	13	2-acylglycerol O-acyltransferase activity	MF
895	GO:0003847	1	1	0.999593	1	0	0.00139072	1	1-alkyl-2-acetylglycerophosphocholine esterase activity	MF
896	GO:0003848	1	1	0.996874	1	0	0.00278143	2	2-amino-4-hydroxy-6-hydroxymethyldihydropteridine diphosphokinase activity	MF
897	GO:0003849	1	1	0.99216	1	0	0.00556286	4	3-deoxy-7-phosphoheptulonate synthase activity	MF
898	GO:0003850	1	1	0.998922	1	0	0.00139072	1	2-deoxyglucose-6-phosphatase activity	MF
899	GO:0003852	1	1	0.997563	1	0	0.00139072	1	2-isopropylmalate synthase activity	MF
900	GO:0003854	1	1	0.885379	1	0	0.0862244	62	3-beta-hydroxy-delta5-steroid dehydrogenase activity	MF
902	GO:0003856	1	1	0.996182	1	0	0.00278143	2	3-dehydroquinate synthase activity	MF
903	GO:0003857	1	1	0.992993	1	0	0.00695358	5	3-hydroxyacyl-CoA dehydrogenase activity	MF
904	GO:0003858	1	1	0.99591	1	0	0.00417215	3	3-hydroxybutyrate dehydrogenase activity	MF
905	GO:0003860	1	1	0.997591	1	0	0.00139072	1	3-hydroxyisobutyryl-CoA hydrolase activity	MF
906	GO:0003861	1	1	0.993353	1	0	0.0083443	6	3-isopropylmalate dehydratase activity	MF
907	GO:0003862	1	1	0.996637	1	0	0.00417215	3	3-isopropylmalate dehydrogenase activity	MF
908	GO:0003863	1	1	0.990216	1	0	0.00695358	5	3-methyl-2-oxobutanoate dehydrogenase (2-methylpropanoyl-transferring) activity	MF
909	GO:0003864	1	1	0.996654	1	0	0.00278143	2	3-methyl-2-oxobutanoate hydroxymethyltransferase activity	MF
910	GO:0003865	1	1	0.998092	1	0	0.00139072	1	3-oxo-5-alpha-steroid 4-dehydrogenase activity	MF
911	GO:0003866	1	1	0.997608	1	0	0.00139072	1	3-phosphoshikimate 1-carboxyvinyltransferase activity	MF
912	GO:0003867	1	1	0.996504	1	0	0.00278143	2	4-aminobutyrate transaminase activity	MF
913	GO:0003868	1	1	0.997116	1	0	0.00278143	2	4-hydroxyphenylpyruvate dioxygenase activity	MF
914	GO:0003871	1	1	0.990644	1	0	0.00973501	7	5-methyltetrahydropteroyltriglutamate-homocysteine S-methyltransferase activity	MF
915	GO:0003872	1	1	0.98568	1	0	0.00973501	7	6-phosphofructokinase activity	MF
916	GO:0003873	1	1	0.98991	1	0	0.0166886	12	6-phosphofructo-2-kinase activity	MF
917	GO:0003876	1	1	0.988653	1	0	0.0111257	8	AMP deaminase activity	MF
918	GO:0003878	1	1	0.99401	1	0	0.0083443	6	ATP citrate synthase activity	MF
919	GO:0003879	1	1	0.997717	1	0	0.00139072	1	ATP phosphoribosyltransferase activity	MF
920	GO:0003880	1	1	0.995541	1	0	0.00417215	3	protein C-terminal carboxyl O-methyltransferase activity	MF
921	GO:0003881	1	1	0.997531	1	0	0.00139072	1	CDP-diacylglycerol-inositol 3-phosphatidyltransferase activity	MF
922	GO:0003882	1	1	0.997092	1	0	0.00278143	2	CDP-diacylglycerol-serine O-phosphatidyltransferase activity	MF
923	GO:0003883	1	1	0.996294	1	0	0.00278143	2	CTP synthase activity	MF
924	GO:0003885	1	1	0.987691	1	0	0.0083443	6	D-arabinono-1,4-lactone oxidase activity	MF
925	GO:0003886	1	1	0.982169	1	0	0.0125164	9	DNA (cytosine-5-)-methyltransferase activity	MF
926	GO:0003887	1	1	0.874749	1	0	0.119602	86	DNA-directed DNA polymerase activity	MF
927	GO:0003896	1	1	0.986995	1	0	0.0139072	10	DNA primase activity	MF
928	GO:0003899	1	1	0.876783	1	0	0.143244	103	DNA-directed 5'-3' RNA polymerase activity	MF
929	GO:0003904	1	1	0.99811	1	0	0.00278143	2	deoxyribodipyrimidine photo-lyase activity	MF
930	GO:0003905	1	1	0.988795	1	0	0.00973501	7	alkylbase DNA N-glycosylase activity	MF
931	GO:0003906	1	1	0.978689	1	0	0.0222515	16	DNA-(apurinic or apyrimidinic site) lyase activity	MF
932	GO:0003909	1	1	0.988244	1	0	0.0111257	8	DNA ligase activity	MF
933	GO:0003910	1	1	0.988244	1	0	0.0111257	8	DNA ligase (ATP) activity	MF
934	GO:0003913	1	1	0.985967	1	0	0.00973501	7	DNA photolyase activity	MF
935	GO:0003914	1	1	0.997567	1	0	0.00139072	1	DNA (6-4) photolyase activity	MF
936	GO:0003916	1	1	0.954707	1	0	0.0445029	32	DNA topoisomerase activity	MF
937	GO:0003917	1	1	0.979346	1	0	0.0236422	17	DNA topoisomerase type I activity	MF
938	GO:0003918	1	1	0.981508	1	0	0.0180793	13	DNA topoisomerase type II (ATP-hydrolyzing) activity	MF
939	GO:0003919	1	1	0.989746	1	0	0.00695358	5	FMN adenylyltransferase activity	MF
940	GO:0003922	1	1	0.993639	1	0	0.00556286	4	GMP synthase (glutamine-hydrolyzing) activity	MF
941	GO:0003923	1	1	0.991348	1	0	0.00556286	4	GPI-anchor transamidase activity	MF
942	GO:0003924	1	1	0.741172	1	0	0.333772	240	GTPase activity	MF
943	GO:0003933	1	1	0.980366	1	0	0.0166886	12	GTP cyclohydrolase activity	MF
944	GO:0003934	1	1	0.997578	1	0	0.00139072	1	GTP cyclohydrolase I activity	MF
945	GO:0003935	1	1	0.982748	1	0	0.0152979	11	GTP cyclohydrolase II activity	MF
946	GO:0003937	1	1	0.998046	1	0	0.00278143	2	IMP cyclohydrolase activity	MF
947	GO:0003938	1	1	0.995221	1	0	0.00556286	4	IMP dehydrogenase activity	MF
948	GO:0003939	1	1	0.995801	1	0	0.00417215	3	L-iditol 2-dehydrogenase activity	MF
949	GO:0003941	1	1	0.996906	1	0	0.00278143	2	L-serine ammonia-lyase activity	MF
950	GO:0003942	1	1	0.994761	1	0	0.00695358	5	N-acetyl-gamma-glutamyl-phosphate reductase activity	MF
951	GO:0003949	1	1	0.99776	1	0	0.00139072	1	1-(5-phosphoribosyl)-5-[(5-phosphoribosylamino)methylideneamino]imidazole-4-carboxamide isomerase activity	MF
952	GO:0003950	1	1	0.979896	1	0	0.0208607	15	NAD+ ADP-ribosyltransferase activity	MF
953	GO:0003951	1	1	0.993099	1	0	0.00417215	3	NAD+ kinase activity	MF
954	GO:0003952	1	1	0.997537	1	0	0.00139072	1	NAD+ synthase (glutamine-hydrolyzing) activity	MF
956	GO:0003955	1	1	0.977589	1	0	0.0222515	16	NAD(P)H dehydrogenase (quinone) activity	MF
957	GO:0003958	1	1	0.992633	1	0	0.00417215	3	NADPH-hemoprotein reductase activity	MF
959	GO:0003960	1	1	0.994342	1	0	0.00417215	3	NADPH:quinone reductase activity	MF
960	GO:0003961	1	1	0.99646	1	0	0.00556286	4	O-acetylhomoserine aminocarboxypropyltransferase activity	MF
961	GO:0003962	1	1	0.99755	1	0	0.00139072	1	cystathionine gamma-synthase activity	MF
962	GO:0003964	1	1	0.660402	1	0	0.497876	358	RNA-directed DNA polymerase activity	MF
963	GO:0003968	1	1	0.981886	1	0	0.0152979	11	RNA-directed 5'-3' RNA polymerase activity	MF
964	GO:0003973	1	1	0.987987	1	0	0.0180793	13	(S)-2-hydroxy-acid oxidase activity	MF
965	GO:0003975	1	1	0.997562	1	0	0.00139072	1	UDP-N-acetylglucosamine-dolichyl-phosphate N-acetylglucosaminephosphotransferase activity	MF
966	GO:0003977	1	1	0.99316	1	0	0.0083443	6	UDP-N-acetylglucosamine diphosphorylase activity	MF
967	GO:0003978	1	1	0.982081	1	0	0.0278143	20	UDP-glucose 4-epimerase activity	MF
968	GO:0003979	1	1	0.992739	1	0	0.0125164	9	UDP-glucose 6-dehydrogenase activity	MF
969	GO:0003980	1	1	0.997479	1	0	0.00139072	1	UDP-glucose:glycoprotein glucosyltransferase activity	MF
970	GO:0003983	1	1	0.984157	1	0	0.01947	14	UTP:glucose-1-phosphate uridylyltransferase activity	MF
971	GO:0003984	1	1	0.992402	1	0	0.0083443	6	acetolactate synthase activity	MF
972	GO:0003985	1	1	0.994246	1	0	0.00556286	4	acetyl-CoA C-acetyltransferase activity	MF
973	GO:0003986	1	1	0.994641	1	0	0.0083443	6	acetyl-CoA hydrolase activity	MF
974	GO:0003987	1	1	0.989582	1	0	0.0166886	12	acetate-CoA ligase activity	MF
975	GO:0003988	1	1	0.987385	1	0	0.0125164	9	acetyl-CoA C-acyltransferase activity	MF
976	GO:0003989	1	1	0.97866	1	0	0.0278143	20	acetyl-CoA carboxylase activity	MF
977	GO:0003991	1	1	0.9969	1	0	0.00278143	2	acetylglutamate kinase activity	MF
978	GO:0003992	1	1	0.994419	1	0	0.0083443	6	N2-acetyl-L-ornithine:2-oxoglutarate 5-aminotransferase activity	MF
979	GO:0003993	1	1	0.898095	1	0	0.0890058	64	acid phosphatase activity	MF
980	GO:0003994	1	1	0.980334	1	0	0.0236422	17	aconitate hydratase activity	MF
981	GO:0003995	1	1	0.972217	1	0	0.03894	28	acyl-CoA dehydrogenase activity	MF
982	GO:0003997	1	1	0.986457	1	0	0.0152979	11	acyl-CoA oxidase activity	MF
983	GO:0003998	1	1	0.99751	1	0	0.00139072	1	acylphosphatase activity	MF
984	GO:0003999	1	1	0.991858	1	0	0.00695358	5	adenine phosphoribosyltransferase activity	MF
985	GO:0004000	1	1	0.990964	1	0	0.00695358	5	adenosine deaminase activity	MF
986	GO:0004001	1	1	0.992446	1	0	0.00973501	7	adenosine kinase activity	MF
987	GO:0004003	1	1	0.933678	1	0	0.0542379	39	ATP-dependent DNA helicase activity	MF
988	GO:0004004	1	1	0.896593	1	0	0.0876151	63	ATP-dependent RNA helicase activity	MF
989	GO:0004008	1	1	0.9975	1	0	0.00139072	1	copper-exporting ATPase activity	MF
990	GO:0004012	1	1	0.949345	1	0	0.0542379	39	phospholipid-translocating ATPase activity	MF
991	GO:0004013	1	1	0.991688	1	0	0.0111257	8	adenosylhomocysteinase activity	MF
992	GO:0004014	1	1	0.990097	1	0	0.0083443	6	adenosylmethionine decarboxylase activity	MF
993	GO:0004015	1	1	0.997512	1	0	0.00139072	1	adenosylmethionine-8-amino-7-oxononanoate transaminase activity	MF
994	GO:0004016	1	1	0.99897	1	0	0.00278143	2	adenylate cyclase activity	MF
995	GO:0004017	1	1	0.975522	1	0	0.0305958	22	adenylate kinase activity	MF
996	GO:0004018	1	1	0.99709	1	0	0.00278143	2	N6-(1,2-dicarboxyethyl)AMP AMP-lyase (fumarate-forming) activity	MF
997	GO:0004019	1	1	0.993674	1	0	0.00556286	4	adenylosuccinate synthase activity	MF
998	GO:0004020	1	1	0.992222	1	0	0.0111257	8	adenylylsulfate kinase activity	MF
999	GO:0004021	1	1	0.991819	1	0	0.00695358	5	L-alanine:2-oxoglutarate aminotransferase activity	MF
1000	GO:0004022	1	1	0.957668	1	0	0.0514565	37	alcohol dehydrogenase (NAD) activity	MF
1001	GO:0004026	1	1	0.99662	1	0	0.00417215	3	alcohol O-acetyltransferase activity	MF
1002	GO:0004028	1	1	0.989891	1	0	0.0125164	9	3-chloroallyl aldehyde dehydrogenase activity	MF
1003	GO:0004029	1	1	0.941809	1	0	0.0806615	58	aldehyde dehydrogenase (NAD) activity	MF
1004	GO:0004030	1	1	0.984101	1	0	0.01947	14	aldehyde dehydrogenase [NAD(P)+] activity	MF
1005	GO:0004031	1	1	0.991575	1	0	0.00556286	4	aldehyde oxidase activity	MF
1006	GO:0004032	1	1	0.998797	1	0	0.00278143	2	alditol:NADP+ 1-oxidoreductase activity	MF
1007	GO:0004033	1	1	0.966187	1	0	0.03894	28	aldo-keto reductase (NADP) activity	MF
1008	GO:0004034	1	1	0.989743	1	0	0.00973501	7	aldose 1-epimerase activity	MF
1009	GO:0004035	1	1	0.999214	1	0	0.00278143	2	alkaline phosphatase activity	MF
1010	GO:0004038	1	1	0.997581	1	0	0.00139072	1	allantoinase activity	MF
1011	GO:0004040	1	1	0.988869	1	0	0.0125164	9	amidase activity	MF
1012	GO:0004042	1	1	0.992101	1	0	0.00973501	7	acetyl-CoA:L-glutamate N-acetyltransferase activity	MF
1013	GO:0004043	1	1	0.999574	1	0	0.00139072	1	L-aminoadipate-semialdehyde dehydrogenase activity	MF
1014	GO:0004044	1	1	0.99192	1	0	0.0083443	6	amidophosphoribosyltransferase activity	MF
1015	GO:0004045	1	1	0.991235	1	0	0.0083443	6	aminoacyl-tRNA hydrolase activity	MF
1016	GO:0004046	1	1	0.995149	1	0	0.00278143	2	aminoacylase activity	MF
1017	GO:0004047	1	1	0.996915	1	0	0.00278143	2	aminomethyltransferase activity	MF
1018	GO:0004048	1	1	0.995115	1	0	0.00278143	2	anthranilate phosphoribosyltransferase activity	MF
1019	GO:0004049	1	1	0.994529	1	0	0.00556286	4	anthranilate synthase activity	MF
1020	GO:0004053	1	1	0.99765	1	0	0.00139072	1	arginase activity	MF
1021	GO:0004055	1	1	0.99502	1	0	0.0083443	6	argininosuccinate synthase activity	MF
1022	GO:0004056	1	1	0.997171	1	0	0.00278143	2	argininosuccinate lyase activity	MF
1023	GO:0004057	1	1	0.997535	1	0	0.00139072	1	arginyltransferase activity	MF
1024	GO:0004059	1	1	0.998855	1	0	0.00139072	1	aralkylamine N-acetyltransferase activity	MF
1025	GO:0004061	1	1	0.987737	1	0	0.00973501	7	arylformamidase activity	MF
1026	GO:0004065	1	1	0.999436	1	0	0.00139072	1	arylsulfatase activity	MF
1027	GO:0004066	1	1	0.989944	1	0	0.0111257	8	asparagine synthase (glutamine-hydrolyzing) activity	MF
1028	GO:0004067	1	1	0.992934	1	0	0.00695358	5	asparaginase activity	MF
1029	GO:0004069	1	1	0.979525	1	0	0.0180793	13	L-aspartate:2-oxoglutarate aminotransferase activity	MF
1030	GO:0004070	1	1	0.998416	1	0	0.00139072	1	aspartate carbamoyltransferase activity	MF
1031	GO:0004071	1	1	0.999425	1	0	0.00139072	1	aspartate-ammonia ligase activity	MF
1032	GO:0004072	1	1	0.993066	1	0	0.00556286	4	aspartate kinase activity	MF
1033	GO:0004073	1	1	0.997136	1	0	0.00556286	4	aspartate-semialdehyde dehydrogenase activity	MF
1034	GO:0004075	1	1	0.98454	1	0	0.0250329	18	biotin carboxylase activity	MF
1035	GO:0004076	1	1	0.996783	1	0	0.00417215	3	biotin synthase activity	MF
1036	GO:0004077	1	1	0.997584	1	0	0.00139072	1	biotin-[acetyl-CoA-carboxylase] ligase activity	MF
1037	GO:0004078	1	1	0.997584	1	0	0.00139072	1	biotin-[methylcrotonoyl-CoA-carboxylase] ligase activity	MF
1038	GO:0004081	1	1	0.997517	1	0	0.00278143	2	bis(5'-nucleosyl)-tetraphosphatase (asymmetrical) activity	MF
1039	GO:0004082	1	1	0.999509	1	0	0.00139072	1	bisphosphoglycerate mutase activity	MF
1040	GO:0004083	1	1	0.999509	1	0	0.00139072	1	bisphosphoglycerate 2-phosphatase activity	MF
1041	GO:0004084	1	1	0.985225	1	0	0.0152979	11	branched-chain-amino-acid transaminase activity	MF
1042	GO:0004087	1	1	0.997017	1	0	0.00278143	2	carbamoyl-phosphate synthase (ammonia) activity	MF
1043	GO:0004088	1	1	0.994077	1	0	0.00556286	4	carbamoyl-phosphate synthase (glutamine-hydrolyzing) activity	MF
1044	GO:0004089	1	1	0.974802	1	0	0.0250329	18	carbonate dehydratase activity	MF
1045	GO:0004090	1	1	0.998036	1	0	0.00139072	1	carbonyl reductase (NADPH) activity	MF
1046	GO:0004092	1	1	0.998921	1	0	0.00278143	2	carnitine O-acetyltransferase activity	MF
1047	GO:0004096	1	1	0.988653	1	0	0.01947	14	catalase activity	MF
1048	GO:0004097	1	1	0.986081	1	0	0.00973501	7	catechol oxidase activity	MF
1049	GO:0004099	1	1	0.998457	1	0	0.00417215	3	chitin deacetylase activity	MF
1050	GO:0004100	1	1	0.999464	1	0	0.00139072	1	chitin synthase activity	MF
1051	GO:0004103	1	1	0.992272	1	0	0.0111257	8	choline kinase activity	MF
1052	GO:0004104	1	1	0.999087	1	0	0.00139072	1	cholinesterase activity	MF
1053	GO:0004105	1	1	0.994584	1	0	0.00556286	4	choline-phosphate cytidylyltransferase activity	MF
1054	GO:0004106	1	1	0.993893	1	0	0.00417215	3	chorismate mutase activity	MF
1055	GO:0004107	1	1	0.997264	1	0	0.00278143	2	chorismate synthase activity	MF
1056	GO:0004108	1	1	0.992453	1	0	0.0125164	9	citrate (Si)-synthase activity	MF
1057	GO:0004109	1	1	0.994666	1	0	0.00417215	3	coproporphyrinogen oxidase activity	MF
1058	GO:0004112	1	1	0.996943	1	0	0.00278143	2	cyclic-nucleotide phosphodiesterase activity	MF
1059	GO:0004121	1	1	0.996453	1	0	0.00417215	3	cystathionine beta-lyase activity	MF
1060	GO:0004124	1	1	0.97628	1	0	0.0236422	17	cysteine synthase activity	MF
1061	GO:0004126	1	1	0.998032	1	0	0.00139072	1	cytidine deaminase activity	MF
1062	GO:0004127	1	1	0.995101	1	0	0.00556286	4	cytidylate kinase activity	MF
1063	GO:0004128	1	1	0.989955	1	0	0.0125164	9	cytochrome-b5 reductase activity, acting on NAD(P)H	MF
1064	GO:0004129	1	1	0.973263	1	0	0.0305958	22	cytochrome-c oxidase activity	MF
1065	GO:0004132	1	1	0.998192	1	0	0.00139072	1	dCMP deaminase activity	MF
1066	GO:0004133	1	1	0.989396	1	0	0.00695358	5	glycogen debranching enzyme activity	MF
1067	GO:0004134	1	1	0.996754	1	0	0.00278143	2	4-alpha-glucanotransferase activity	MF
1068	GO:0004137	1	1	0.999018	1	0	0.00139072	1	deoxycytidine kinase activity	MF
1069	GO:0004138	1	1	0.999018	1	0	0.00139072	1	deoxyguanosine kinase activity	MF
1070	GO:0004140	1	1	0.995071	1	0	0.00417215	3	dephospho-CoA kinase activity	MF
1071	GO:0004141	1	1	0.997512	1	0	0.00139072	1	dethiobiotin synthase activity	MF
1072	GO:0004142	1	1	0.990962	1	0	0.00973501	7	diacylglycerol cholinephosphotransferase activity	MF
1073	GO:0004143	1	1	0.991344	1	0	0.0139072	10	diacylglycerol kinase activity	MF
1074	GO:0004144	1	1	0.981933	1	0	0.01947	14	diacylglycerol O-acyltransferase activity	MF
1075	GO:0004145	1	1	0.999482	1	0	0.00139072	1	diamine N-acetyltransferase activity	MF
1076	GO:0004146	1	1	0.99784	1	0	0.00417215	3	dihydrofolate reductase activity	MF
1077	GO:0004147	1	1	0.996744	1	0	0.00417215	3	dihydrolipoamide branched chain acyltransferase activity	MF
1078	GO:0004148	1	1	0.992031	1	0	0.00695358	5	dihydrolipoyl dehydrogenase activity	MF
1079	GO:0004149	1	1	0.995909	1	0	0.00556286	4	dihydrolipoyllysine-residue succinyltransferase activity	MF
1080	GO:0004150	1	1	0.998481	1	0	0.00139072	1	dihydroneopterin aldolase activity	MF
1081	GO:0004151	1	1	0.997625	1	0	0.00139072	1	dihydroorotase activity	MF
1082	GO:0004152	1	1	0.993694	1	0	0.00556286	4	dihydroorotate dehydrogenase activity	MF
1083	GO:0004156	1	1	0.996874	1	0	0.00278143	2	dihydropteroate synthase activity	MF
1084	GO:0004157	1	1	0.997086	1	0	0.00278143	2	dihydropyrimidinase activity	MF
1085	GO:0004159	1	1	0.995089	1	0	0.00278143	2	dihydrouracil dehydrogenase (NAD+) activity	MF
1086	GO:0004160	1	1	0.996604	1	0	0.00556286	4	dihydroxy-acid dehydratase activity	MF
1087	GO:0004161	1	1	0.969424	1	0	0.0305958	22	dimethylallyltranstransferase activity	MF
1088	GO:0004163	1	1	0.993811	1	0	0.00695358	5	diphosphomevalonate decarboxylase activity	MF
1089	GO:0004164	1	1	0.998255	1	0	0.00139072	1	diphthine synthase activity	MF
1090	GO:0004165	1	1	0.984139	1	0	0.0152979	11	dodecenoyl-CoA delta-isomerase activity	MF
1091	GO:0004167	1	1	0.993879	1	0	0.00695358	5	dopachrome isomerase activity	MF
1092	GO:0004168	1	1	0.998824	1	0	0.00139072	1	dolichol kinase activity	MF
1093	GO:0004169	1	1	0.995715	1	0	0.00556286	4	dolichyl-phosphate-mannose-protein mannosyltransferase activity	MF
1094	GO:0004170	1	1	0.99753	1	0	0.00139072	1	dUTP diphosphatase activity	MF
1095	GO:0004174	1	1	0.997337	1	0	0.00556286	4	electron-transferring-flavoprotein dehydrogenase activity	MF
1097	GO:0004176	1	1	0.936179	1	0	0.0723172	52	ATP-dependent peptidase activity	MF
1098	GO:0004177	1	1	0.925696	1	0	0.0737079	53	aminopeptidase activity	MF
1099	GO:0004180	1	1	0.887793	1	0	0.126555	91	carboxypeptidase activity	MF
1100	GO:0004181	1	1	0.990393	1	0	0.0083443	6	metallocarboxypeptidase activity	MF
1101	GO:0004185	1	1	0.906245	1	0	0.093178	67	serine-type carboxypeptidase activity	MF
1102	GO:0004190	1	1	0.560522	1	0	0.693967	499	aspartic-type endopeptidase activity	MF
1103	GO:0004197	1	1	0.931358	1	0	0.0820522	59	cysteine-type endopeptidase activity	MF
1104	GO:0004198	1	1	0.994697	1	0	0.00417215	3	calcium-dependent cysteine-type endopeptidase activity	MF
1105	GO:0004222	1	1	0.863119	1	0	0.146025	105	metalloendopeptidase activity	MF
1107	GO:0004298	1	1	0.955463	1	0	0.0598008	43	threonine-type endopeptidase activity	MF
1108	GO:0004300	1	1	0.993053	1	0	0.0083443	6	enoyl-CoA hydratase activity	MF
1110	GO:0004303	1	1	0.998045	1	0	0.00139072	1	estradiol 17-beta-dehydrogenase activity	MF
1111	GO:0004305	1	1	0.997692	1	0	0.00139072	1	ethanolamine kinase activity	MF
1112	GO:0004306	1	1	0.995564	1	0	0.00556286	4	ethanolamine-phosphate cytidylyltransferase activity	MF
1113	GO:0004307	1	1	0.990275	1	0	0.00973501	7	ethanolaminephosphotransferase activity	MF
1114	GO:0004309	1	1	0.99665	1	0	0.00278143	2	exopolyphosphatase activity	MF
1115	GO:0004310	1	1	0.996711	1	0	0.00417215	3	farnesyl-diphosphate farnesyltransferase activity	MF
1116	GO:0004311	1	1	0.975365	1	0	0.0264236	19	farnesyltranstransferase activity	MF
1117	GO:0004312	1	1	0.933855	1	0	0.0695358	50	fatty acid synthase activity	MF
1118	GO:0004313	1	1	0.99897	1	0	0.00139072	1	[acyl-carrier-protein] S-acetyltransferase activity	MF
1119	GO:0004314	1	1	0.996107	1	0	0.00417215	3	[acyl-carrier-protein] S-malonyltransferase activity	MF
1120	GO:0004315	1	1	0.972313	1	0	0.0236422	17	3-oxoacyl-[acyl-carrier-protein] synthase activity	MF
1121	GO:0004316	1	1	0.991874	1	0	0.0125164	9	3-oxoacyl-[acyl-carrier-protein] reductase (NADPH) activity	MF
1122	GO:0004318	1	1	0.995706	1	0	0.00417215	3	enoyl-[acyl-carrier-protein] reductase (NADH) activity	MF
1123	GO:0004320	1	1	0.996744	1	0	0.00417215	3	oleoyl-[acyl-carrier-protein] hydrolase activity	MF
1124	GO:0004321	1	1	0.982359	1	0	0.01947	14	fatty-acyl-CoA synthase activity	MF
1125	GO:0004322	1	1	0.988577	1	0	0.0139072	10	ferroxidase activity	MF
1126	GO:0004324	1	1	0.994961	1	0	0.00417215	3	ferredoxin-NADP+ reductase activity	MF
1127	GO:0004325	1	1	0.984277	1	0	0.01947	14	ferrochelatase activity	MF
1128	GO:0004326	1	1	0.987777	1	0	0.0152979	11	tetrahydrofolylpolyglutamate synthase activity	MF
1129	GO:0004328	1	1	0.987305	1	0	0.0083443	6	formamidase activity	MF
1130	GO:0004329	1	1	0.996353	1	0	0.00417215	3	formate-tetrahydrofolate ligase activity	MF
1131	GO:0004331	1	1	0.98991	1	0	0.0166886	12	fructose-2,6-bisphosphate 2-phosphatase activity	MF
1132	GO:0004332	1	1	0.981156	1	0	0.029205	21	fructose-bisphosphate aldolase activity	MF
1133	GO:0004333	1	1	0.993399	1	0	0.00695358	5	fumarate hydratase activity	MF
1134	GO:0004334	1	1	0.997023	1	0	0.00278143	2	fumarylacetoacetase activity	MF
1135	GO:0004335	1	1	0.992587	1	0	0.00695358	5	galactokinase activity	MF
1136	GO:0004337	1	1	0.970283	1	0	0.0333772	24	geranyltranstransferase activity	MF
1137	GO:0004338	1	1	0.993129	1	0	0.00695358	5	glucan exo-1,3-beta-glucosidase activity	MF
1138	GO:0004339	1	1	0.995218	1	0	0.00278143	2	glucan 1,4-alpha-glucosidase activity	MF
1139	GO:0004340	1	1	0.993748	1	0	0.00695358	5	glucokinase activity	MF
1140	GO:0004343	1	1	0.997636	1	0	0.00417215	3	glucosamine 6-phosphate N-acetyltransferase activity	MF
1141	GO:0004345	1	1	0.988759	1	0	0.0180793	13	glucose-6-phosphate dehydrogenase activity	MF
1142	GO:0004346	1	1	0.998922	1	0	0.00139072	1	glucose-6-phosphatase activity	MF
1143	GO:0004347	1	1	0.994051	1	0	0.00556286	4	glucose-6-phosphate isomerase activity	MF
1144	GO:0004348	1	1	0.989939	1	0	0.00973501	7	glucosylceramidase activity	MF
1145	GO:0004349	1	1	0.992669	1	0	0.00973501	7	glutamate 5-kinase activity	MF
1146	GO:0004350	1	1	0.992669	1	0	0.00973501	7	glutamate-5-semialdehyde dehydrogenase activity	MF
1147	GO:0004351	1	1	0.99493	1	0	0.0083443	6	glutamate decarboxylase activity	MF
1148	GO:0004352	1	1	0.988878	1	0	0.0111257	8	glutamate dehydrogenase (NAD+) activity	MF
1149	GO:0004353	1	1	0.987901	1	0	0.0152979	11	glutamate dehydrogenase [NAD(P)+] activity	MF
1150	GO:0004354	1	1	0.997099	1	0	0.00278143	2	glutamate dehydrogenase (NADP+) activity	MF
1151	GO:0004355	1	1	0.999163	1	0	0.00278143	2	glutamate synthase (NADPH) activity	MF
1152	GO:0004356	1	1	0.986042	1	0	0.0152979	11	glutamate-ammonia ligase activity	MF
1153	GO:0004357	1	1	0.997064	1	0	0.00278143	2	glutamate-cysteine ligase activity	MF
1154	GO:0004358	1	1	0.996625	1	0	0.00417215	3	glutamate N-acetyltransferase activity	MF
1155	GO:0004359	1	1	0.9957	1	0	0.00278143	2	glutaminase activity	MF
1156	GO:0004360	1	1	0.994754	1	0	0.00695358	5	glutamine-fructose-6-phosphate transaminase (isomerizing) activity	MF
1157	GO:0004362	1	1	0.991207	1	0	0.0083443	6	glutathione-disulfide reductase activity	MF
1158	GO:0004363	1	1	0.997127	1	0	0.00278143	2	glutathione synthase activity	MF
1160	GO:0004365	1	1	0.977212	1	0	0.0333772	24	glyceraldehyde-3-phosphate dehydrogenase (NAD+) (phosphorylating) activity	MF
1161	GO:0004366	1	1	0.976053	1	0	0.01947	14	glycerol-3-phosphate O-acyltransferase activity	MF
1162	GO:0004367	1	1	0.988923	1	0	0.0111257	8	glycerol-3-phosphate dehydrogenase [NAD+] activity	MF
1163	GO:0004368	1	1	0.995375	1	0	0.00556286	4	glycerol-3-phosphate dehydrogenase activity	MF
1164	GO:0004370	1	1	0.995316	1	0	0.0083443	6	glycerol kinase activity	MF
1165	GO:0004371	1	1	0.999094	1	0	0.00278143	2	glycerone kinase activity	MF
1166	GO:0004372	1	1	0.987129	1	0	0.0152979	11	glycine hydroxymethyltransferase activity	MF
1167	GO:0004373	1	1	0.984469	1	0	0.0125164	9	glycogen (starch) synthase activity	MF
1168	GO:0004375	1	1	0.997514	1	0	0.00139072	1	glycine dehydrogenase (decarboxylating) activity	MF
1169	GO:0004376	1	1	0.986156	1	0	0.0166886	12	glycolipid mannosyltransferase activity	MF
1170	GO:0004377	1	1	0.988915	1	0	0.0139072	10	GDP-Man:Man3GlcNAc2-PP-Dol alpha-1,2-mannosyltransferase activity	MF
1171	GO:0004378	1	1	0.997211	1	0	0.00278143	2	GDP-Man:Man1GlcNAc2-PP-Dol alpha-1,3-mannosyltransferase activity	MF
1172	GO:0004379	1	1	0.997079	1	0	0.00278143	2	glycylpeptide N-tetradecanoyltransferase activity	MF
1173	GO:0004383	1	1	0.993771	1	0	0.00556286	4	guanylate cyclase activity	MF
1174	GO:0004385	1	1	0.995264	1	0	0.00417215	3	guanylate kinase activity	MF
1175	GO:0004386	1	1	0.579152	1	0	0.44642	321	helicase activity	MF
1176	GO:0004392	1	1	0.992092	1	0	0.0083443	6	heme oxygenase (decyclizing) activity	MF
1177	GO:0004395	1	1	0.99867	1	0	0.00139072	1	hexaprenyldihydroxybenzoate methyltransferase activity	MF
1178	GO:0004396	1	1	0.979221	1	0	0.0180793	13	hexokinase activity	MF
1179	GO:0004399	1	1	0.996444	1	0	0.00417215	3	histidinol dehydrogenase activity	MF
1180	GO:0004400	1	1	0.99555	1	0	0.00278143	2	histidinol-phosphate transaminase activity	MF
1181	GO:0004401	1	1	0.998503	1	0	0.00139072	1	histidinol-phosphatase activity	MF
1182	GO:0004402	1	1	0.919687	1	0	0.0695358	50	histone acetyltransferase activity	MF
1183	GO:0004407	1	1	0.981316	1	0	0.0139072	10	histone deacetylase activity	MF
1184	GO:0004410	1	1	0.998737	1	0	0.00278143	2	homocitrate synthase activity	MF
1185	GO:0004411	1	1	0.997019	1	0	0.00556286	4	homogentisate 1,2-dioxygenase activity	MF
1186	GO:0004412	1	1	0.996005	1	0	0.00278143	2	homoserine dehydrogenase activity	MF
1187	GO:0004413	1	1	0.99802	1	0	0.00139072	1	homoserine kinase activity	MF
1188	GO:0004415	1	1	0.999221	1	0	0.00278143	2	hyalurononglucosaminidase activity	MF
1189	GO:0004416	1	1	0.988655	1	0	0.0125164	9	hydroxyacylglutathione hydrolase activity	MF
1190	GO:0004417	1	1	0.997954	1	0	0.00139072	1	hydroxyethylthiazole kinase activity	MF
1191	GO:0004418	1	1	0.998821	1	0	0.00278143	2	hydroxymethylbilane synthase activity	MF
1192	GO:0004419	1	1	0.997532	1	0	0.00139072	1	hydroxymethylglutaryl-CoA lyase activity	MF
1193	GO:0004420	1	1	0.997538	1	0	0.00139072	1	hydroxymethylglutaryl-CoA reductase (NADPH) activity	MF
1194	GO:0004421	1	1	0.997651	1	0	0.00139072	1	hydroxymethylglutaryl-CoA synthase activity	MF
1195	GO:0004422	1	1	0.998424	1	0	0.00139072	1	hypoxanthine phosphoribosyltransferase activity	MF
1196	GO:0004424	1	1	0.999339	1	0	0.00139072	1	imidazoleglycerol-phosphate dehydratase activity	MF
1197	GO:0004425	1	1	0.994419	1	0	0.00556286	4	indole-3-glycerol-phosphate synthase activity	MF
1198	GO:0004427	1	1	0.972833	1	0	0.0305958	22	inorganic diphosphatase activity	MF
1199	GO:0004430	1	1	0.972613	1	0	0.0319865	23	1-phosphatidylinositol 4-kinase activity	MF
1200	GO:0004435	1	1	0.982662	1	0	0.0152979	11	phosphatidylinositol phospholipase C activity	MF
1201	GO:0004436	1	1	0.997524	1	0	0.00139072	1	phosphatidylinositol diacylglycerol-lyase activity	MF
1202	GO:0004438	1	1	0.997498	1	0	0.00139072	1	phosphatidylinositol-3-phosphatase activity	MF
1204	GO:0004441	1	1	0.998715	1	0	0.00139072	1	inositol-1,4-bisphosphate 1-phosphatase activity	MF
1206	GO:0004446	1	1	0.995139	1	0	0.00278143	2	inositol-hexakisphosphate phosphatase activity	MF
1207	GO:0004448	1	1	0.980536	1	0	0.0236422	17	isocitrate dehydrogenase activity	MF
1208	GO:0004449	1	1	0.992355	1	0	0.00973501	7	isocitrate dehydrogenase (NAD+) activity	MF
1209	GO:0004450	1	1	0.988093	1	0	0.0139072	10	isocitrate dehydrogenase (NADP+) activity	MF
1210	GO:0004451	1	1	0.987563	1	0	0.0139072	10	isocitrate lyase activity	MF
1211	GO:0004452	1	1	0.998094	1	0	0.00139072	1	isopentenyl-diphosphate delta-isomerase activity	MF
1212	GO:0004454	1	1	0.997539	1	0	0.00139072	1	ketohexokinase activity	MF
1213	GO:0004455	1	1	0.997554	1	0	0.00139072	1	ketol-acid reductoisomerase activity	MF
1214	GO:0004457	1	1	0.986548	1	0	0.0208607	15	lactate dehydrogenase activity	MF
1215	GO:0004458	1	1	0.997798	1	0	0.00417215	3	D-lactate dehydrogenase (cytochrome) activity	MF
1216	GO:0004459	1	1	0.989194	1	0	0.0152979	11	L-lactate dehydrogenase activity	MF
1217	GO:0004460	1	1	0.999527	1	0	0.00139072	1	L-lactate dehydrogenase (cytochrome) activity	MF
1218	GO:0004462	1	1	0.983577	1	0	0.01947	14	lactoylglutathione lyase activity	MF
1219	GO:0004463	1	1	0.996703	1	0	0.00278143	2	leukotriene-A4 hydrolase activity	MF
1220	GO:0004466	1	1	0.998832	1	0	0.00278143	2	long-chain-acyl-CoA dehydrogenase activity	MF
1221	GO:0004467	1	1	0.97545	1	0	0.0250329	18	long-chain fatty acid-CoA ligase activity	MF
1222	GO:0004468	1	1	0.998536	1	0	0.00139072	1	lysine N-acetyltransferase activity, acting on acetyl phosphate as donor	MF
1223	GO:0004470	1	1	0.979229	1	0	0.0222515	16	malic enzyme activity	MF
1224	GO:0004471	1	1	0.979229	1	0	0.0222515	16	malate dehydrogenase (decarboxylating) (NAD+) activity	MF
1225	GO:0004473	1	1	0.985226	1	0	0.0166886	12	malate dehydrogenase (decarboxylating) (NADP+) activity	MF
1226	GO:0004474	1	1	0.994078	1	0	0.0083443	6	malate synthase activity	MF
1227	GO:0004475	1	1	0.983767	1	0	0.0152979	11	mannose-1-phosphate guanylyltransferase activity	MF
1228	GO:0004476	1	1	0.994938	1	0	0.00695358	5	mannose-6-phosphate isomerase activity	MF
1229	GO:0004477	1	1	0.990539	1	0	0.0125164	9	methenyltetrahydrofolate cyclohydrolase activity	MF
1230	GO:0004478	1	1	0.990669	1	0	0.0139072	10	methionine adenosyltransferase activity	MF
1231	GO:0004479	1	1	0.998454	1	0	0.00139072	1	methionyl-tRNA formyltransferase activity	MF
1232	GO:0004482	1	1	0.992801	1	0	0.0111257	8	mRNA (guanine-N7-)-methyltransferase activity	MF
1233	GO:0004484	1	1	0.997538	1	0	0.00139072	1	mRNA guanylyltransferase activity	MF
1234	GO:0004485	1	1	0.99299	1	0	0.00973501	7	methylcrotonoyl-CoA carboxylase activity	MF
1235	GO:0004487	1	1	0.999609	1	0	0.00139072	1	methylenetetrahydrofolate dehydrogenase (NAD+) activity	MF
1236	GO:0004488	1	1	0.990539	1	0	0.0125164	9	methylenetetrahydrofolate dehydrogenase (NADP+) activity	MF
1237	GO:0004489	1	1	0.994744	1	0	0.00417215	3	methylenetetrahydrofolate reductase (NAD(P)H) activity	MF
1238	GO:0004491	1	1	0.994902	1	0	0.00556286	4	methylmalonate-semialdehyde dehydrogenase (acylating) activity	MF
1239	GO:0004493	1	1	0.998591	1	0	0.00139072	1	methylmalonyl-CoA epimerase activity	MF
1240	GO:0004496	1	1	0.997535	1	0	0.00139072	1	mevalonate kinase activity	MF
1242	GO:0004499	1	1	0.958188	1	0	0.0528472	38	N,N-dimethylaniline monooxygenase activity	MF
1243	GO:0004503	1	1	0.999264	1	0	0.00139072	1	monophenol monooxygenase activity	MF
1244	GO:0004506	1	1	0.992626	1	0	0.00417215	3	squalene monooxygenase activity	MF
1245	GO:0004512	1	1	0.994132	1	0	0.00556286	4	inositol-3-phosphate synthase activity	MF
1246	GO:0004514	1	1	0.99508	1	0	0.00278143	2	nicotinate-nucleotide diphosphorylase (carboxylating) activity	MF
1247	GO:0004515	1	1	0.997693	1	0	0.00139072	1	nicotinate-nucleotide adenylyltransferase activity	MF
1248	GO:0004516	1	1	0.997536	1	0	0.00139072	1	nicotinate phosphoribosyltransferase activity	MF
1249	GO:0004517	1	1	0.997595	1	0	0.00139072	1	nitric-oxide synthase activity	MF
1250	GO:0004518	1	1	0.352745	1	0	1.03052	741	nuclease activity	MF
1251	GO:0004519	1	1	0.45117	1	0	0.81635	587	endonuclease activity	MF
1252	GO:0004520	1	1	0.910543	1	0	0.100132	72	endodeoxyribonuclease activity	MF
1253	GO:0004521	1	1	0.724559	1	0	0.278143	200	endoribonuclease activity	MF
1254	GO:0004523	1	1	0.827045	1	0	0.17523	126	RNA-DNA hybrid ribonuclease activity	MF
1255	GO:0004525	1	1	0.977819	1	0	0.0152979	11	ribonuclease III activity	MF
1256	GO:0004526	1	1	0.953369	1	0	0.0347679	25	ribonuclease P activity	MF
1258	GO:0004528	1	1	0.991237	1	0	0.00556286	4	phosphodiesterase I activity	MF
1259	GO:0004529	1	1	0.973569	1	0	0.0250329	18	exodeoxyribonuclease activity	MF
1260	GO:0004532	1	1	0.932118	1	0	0.0737079	53	exoribonuclease activity	MF
1261	GO:0004534	1	1	0.98441	1	0	0.0139072	10	5'-3' exoribonuclease activity	MF
1262	GO:0004535	1	1	0.964369	1	0	0.0347679	25	poly(A)-specific ribonuclease activity	MF
1263	GO:0004536	1	1	0.890975	1	0	0.120992	87	deoxyribonuclease activity	MF
1264	GO:0004540	1	1	0.668764	1	0	0.362977	261	ribonuclease activity	MF
1265	GO:0004549	1	1	0.948543	1	0	0.03894	28	tRNA-specific ribonuclease activity	MF
1266	GO:0004550	1	1	0.989686	1	0	0.0125164	9	nucleoside diphosphate kinase activity	MF
1267	GO:0004551	1	1	0.973091	1	0	0.0222515	16	nucleotide diphosphatase activity	MF
1269	GO:0004555	1	1	0.987662	1	0	0.0139072	10	alpha,alpha-trehalase activity	MF
1270	GO:0004556	1	1	0.987003	1	0	0.0125164	9	alpha-amylase activity	MF
1271	GO:0004557	1	1	0.987249	1	0	0.0139072	10	alpha-galactosidase activity	MF
1272	GO:0004558	1	1	0.97972	1	0	0.0180793	13	alpha-1,4-glucosidase activity	MF
1273	GO:0004559	1	1	0.962224	1	0	0.0445029	32	alpha-mannosidase activity	MF
1274	GO:0004560	1	1	0.972654	1	0	0.0305958	22	alpha-L-fucosidase activity	MF
1275	GO:0004561	1	1	0.996081	1	0	0.00278143	2	alpha-N-acetylglucosaminidase activity	MF
1276	GO:0004563	1	1	0.994693	1	0	0.00973501	7	beta-N-acetylhexosaminidase activity	MF
1277	GO:0004564	1	1	0.966376	1	0	0.0347679	25	beta-fructofuranosidase activity	MF
1278	GO:0004565	1	1	0.930851	1	0	0.0876151	63	beta-galactosidase activity	MF
1279	GO:0004566	1	1	0.979663	1	0	0.0180793	13	beta-glucuronidase activity	MF
1280	GO:0004567	1	1	0.97769	1	0	0.0180793	13	beta-mannosidase activity	MF
1281	GO:0004568	1	1	0.937091	1	0	0.0667544	48	chitinase activity	MF
1282	GO:0004571	1	1	0.99031	1	0	0.00973501	7	mannosyl-oligosaccharide 1,2-alpha-mannosidase activity	MF
1283	GO:0004572	1	1	0.990333	1	0	0.0111257	8	mannosyl-oligosaccharide 1,3-1,6-alpha-mannosidase activity	MF
1284	GO:0004573	1	1	0.99514	1	0	0.00278143	2	mannosyl-oligosaccharide glucosidase activity	MF
1285	GO:0004575	1	1	0.966376	1	0	0.0347679	25	sucrose alpha-glucosidase activity	MF
1286	GO:0004576	1	1	0.983717	1	0	0.0152979	11	oligosaccharyl transferase activity	MF
1287	GO:0004577	1	1	0.99707	1	0	0.00278143	2	N-acetylglucosaminyldiphosphodolichol N-acetylglucosaminyltransferase activity	MF
1288	GO:0004579	1	1	0.985274	1	0	0.0139072	10	dolichyl-diphosphooligosaccharide-protein glycotransferase activity	MF
1289	GO:0004581	1	1	0.998421	1	0	0.00139072	1	dolichyl-phosphate beta-glucosyltransferase activity	MF
1290	GO:0004582	1	1	0.995988	1	0	0.00417215	3	dolichyl-phosphate beta-D-mannosyltransferase activity	MF
1291	GO:0004583	1	1	0.998764	1	0	0.00139072	1	dolichyl-phosphate-glucose-glycolipid alpha-glucosyltransferase activity	MF
1292	GO:0004584	1	1	0.99758	1	0	0.00139072	1	dolichyl-phosphate-mannose-glycolipid alpha-mannosyltransferase activity	MF
1293	GO:0004585	1	1	0.998926	1	0	0.00278143	2	ornithine carbamoyltransferase activity	MF
1294	GO:0004586	1	1	0.997668	1	0	0.00139072	1	ornithine decarboxylase activity	MF
1295	GO:0004587	1	1	0.997892	1	0	0.00417215	3	ornithine-oxo-acid transaminase activity	MF
1296	GO:0004588	1	1	0.996506	1	0	0.00417215	3	orotate phosphoribosyltransferase activity	MF
1297	GO:0004590	1	1	0.99763	1	0	0.00139072	1	orotidine-5'-phosphate decarboxylase activity	MF
1298	GO:0004591	1	1	0.995928	1	0	0.00695358	5	oxoglutarate dehydrogenase (succinyl-transferring) activity	MF
1299	GO:0004592	1	1	0.997518	1	0	0.00139072	1	pantoate-beta-alanine ligase activity	MF
1300	GO:0004594	1	1	0.995716	1	0	0.00417215	3	pantothenate kinase activity	MF
1301	GO:0004595	1	1	0.996755	1	0	0.00278143	2	pantetheine-phosphate adenylyltransferase activity	MF
1302	GO:0004596	1	1	0.986264	1	0	0.0139072	10	peptide alpha-N-acetyltransferase activity	MF
1303	GO:0004597	1	1	0.998892	1	0	0.00278143	2	peptide-aspartate beta-dioxygenase activity	MF
1304	GO:0004601	1	1	0.757838	1	0	0.31152	224	peroxidase activity	MF
1305	GO:0004602	1	1	0.974161	1	0	0.0347679	25	glutathione peroxidase activity	MF
1306	GO:0004604	1	1	0.997613	1	0	0.00417215	3	phosphoadenylyl-sulfate reductase (thioredoxin) activity	MF
1307	GO:0004605	1	1	0.989579	1	0	0.0139072	10	phosphatidate cytidylyltransferase activity	MF
1308	GO:0004607	1	1	0.994299	1	0	0.00695358	5	phosphatidylcholine-sterol O-acyltransferase activity	MF
1309	GO:0004609	1	1	0.992971	1	0	0.00695358	5	phosphatidylserine decarboxylase activity	MF
1310	GO:0004610	1	1	0.998697	1	0	0.00139072	1	phosphoacetylglucosamine mutase activity	MF
1311	GO:0004611	1	1	0.984386	1	0	0.0264236	19	phosphoenolpyruvate carboxykinase activity	MF
1312	GO:0004612	1	1	0.990657	1	0	0.0166886	12	phosphoenolpyruvate carboxykinase (ATP) activity	MF
1313	GO:0004614	1	1	0.985006	1	0	0.0166886	12	phosphoglucomutase activity	MF
1314	GO:0004615	1	1	0.993118	1	0	0.00973501	7	phosphomannomutase activity	MF
1315	GO:0004616	1	1	0.9481	1	0	0.0431122	31	phosphogluconate dehydrogenase (decarboxylating) activity	MF
1316	GO:0004617	1	1	0.99068	1	0	0.00695358	5	phosphoglycerate dehydrogenase activity	MF
1317	GO:0004618	1	1	0.992336	1	0	0.00973501	7	phosphoglycerate kinase activity	MF
1318	GO:0004619	1	1	0.988258	1	0	0.0125164	9	phosphoglycerate mutase activity	MF
1319	GO:0004620	1	1	0.850838	1	0	0.17384	125	phospholipase activity	MF
1320	GO:0004622	1	1	0.973443	1	0	0.0222515	16	lysophospholipase activity	MF
1321	GO:0004623	1	1	0.988726	1	0	0.0111257	8	phospholipase A2 activity	MF
1322	GO:0004629	1	1	0.978286	1	0	0.0180793	13	phospholipase C activity	MF
1323	GO:0004630	1	1	0.962985	1	0	0.0486751	35	phospholipase D activity	MF
1324	GO:0004632	1	1	0.998645	1	0	0.00417215	3	phosphopantothenate--cysteine ligase activity	MF
1325	GO:0004633	1	1	0.998473	1	0	0.00139072	1	phosphopantothenoylcysteine decarboxylase activity	MF
1326	GO:0004634	1	1	0.982374	1	0	0.0250329	18	phosphopyruvate hydratase activity	MF
1327	GO:0004635	1	1	0.997613	1	0	0.00139072	1	phosphoribosyl-AMP cyclohydrolase activity	MF
1328	GO:0004636	1	1	0.997613	1	0	0.00139072	1	phosphoribosyl-ATP diphosphatase activity	MF
1329	GO:0004637	1	1	0.999552	1	0	0.00139072	1	phosphoribosylamine-glycine ligase activity	MF
1330	GO:0004638	1	1	0.993095	1	0	0.0083443	6	phosphoribosylaminoimidazole carboxylase activity	MF
1331	GO:0004639	1	1	0.998446	1	0	0.00139072	1	phosphoribosylaminoimidazolesuccinocarboxamide synthase activity	MF
1332	GO:0004640	1	1	0.997459	1	0	0.00278143	2	phosphoribosylanthranilate isomerase activity	MF
1333	GO:0004641	1	1	0.998477	1	0	0.00139072	1	phosphoribosylformylglycinamidine cyclo-ligase activity	MF
1334	GO:0004642	1	1	0.996076	1	0	0.00417215	3	phosphoribosylformylglycinamidine synthase activity	MF
1335	GO:0004643	1	1	0.998046	1	0	0.00278143	2	phosphoribosylaminoimidazolecarboxamide formyltransferase activity	MF
1336	GO:0004644	1	1	0.997926	1	0	0.00139072	1	phosphoribosylglycinamide formyltransferase activity	MF
1337	GO:0004645	1	1	0.983907	1	0	0.0166886	12	phosphorylase activity	MF
1338	GO:0004647	1	1	0.990255	1	0	0.00695358	5	phosphoserine phosphatase activity	MF
1339	GO:0004648	1	1	0.997594	1	0	0.00139072	1	O-phospho-L-serine:2-oxoglutarate aminotransferase activity	MF
1340	GO:0004649	1	1	0.997577	1	0	0.00139072	1	poly(ADP-ribose) glycohydrolase activity	MF
1341	GO:0004650	1	1	0.926123	1	0	0.0723172	52	polygalacturonase activity	MF
1342	GO:0004651	1	1	0.997538	1	0	0.00139072	1	polynucleotide 5'-phosphatase activity	MF
1343	GO:0004652	1	1	0.978205	1	0	0.0152979	11	polynucleotide adenylyltransferase activity	MF
1344	GO:0004654	1	1	0.993075	1	0	0.0083443	6	polyribonucleotide nucleotidyltransferase activity	MF
1345	GO:0004655	1	1	0.996587	1	0	0.00417215	3	porphobilinogen synthase activity	MF
1346	GO:0004656	1	1	0.981055	1	0	0.0166886	12	procollagen-proline 4-dioxygenase activity	MF
1347	GO:0004657	1	1	0.987618	1	0	0.0139072	10	proline dehydrogenase activity	MF
1348	GO:0004659	1	1	0.932285	1	0	0.0723172	52	prenyltransferase activity	MF
1349	GO:0004660	1	1	0.996722	1	0	0.00278143	2	protein farnesyltransferase activity	MF
1350	GO:0004661	1	1	0.990644	1	0	0.0111257	8	protein geranylgeranyltransferase activity	MF
1351	GO:0004662	1	1	0.995782	1	0	0.00417215	3	CAAX-protein geranylgeranyltransferase activity	MF
1352	GO:0004663	1	1	0.994841	1	0	0.00695358	5	Rab geranylgeranyltransferase activity	MF
1353	GO:0004664	1	1	0.990776	1	0	0.00695358	5	prephenate dehydratase activity	MF
1354	GO:0004665	1	1	0.997522	1	0	0.00139072	1	prephenate dehydrogenase (NADP+) activity	MF
1355	GO:0004668	1	1	0.99712	1	0	0.00278143	2	protein-arginine deiminase activity	MF
1356	GO:0004671	1	1	0.996706	1	0	0.00278143	2	protein C-terminal S-isoprenylcysteine carboxyl O-methyltransferase activity	MF
1357	GO:0004672	1	1	0.0723902	1	0	2.38508	1715	protein kinase activity	MF
1358	GO:0004673	1	1	0.922225	1	0	0.0778801	56	protein histidine kinase activity	MF
1359	GO:0004674	1	1	0.105354	1	0	2.07912	1495	protein serine/threonine kinase activity	MF
1360	GO:0004675	1	1	0.942447	1	0	0.0528472	38	transmembrane receptor protein serine/threonine kinase activity	MF
1361	GO:0004683	1	1	0.923246	1	0	0.0820522	59	calmodulin-dependent protein kinase activity	MF
1362	GO:0004693	1	1	0.96577	1	0	0.0278143	20	cyclin-dependent protein serine/threonine kinase activity	MF
1363	GO:0004697	1	1	0.996118	1	0	0.00417215	3	protein kinase C activity	MF
1364	GO:0004698	1	1	0.996118	1	0	0.00417215	3	calcium-dependent protein kinase C activity	MF
1365	GO:0004702	1	1	0.866335	1	0	0.127946	92	signal transducer, downstream of receptor, with serine/threonine kinase activity	MF
1366	GO:0004706	1	1	0.997977	1	0	0.00139072	1	JUN kinase kinase kinase activity	MF
1367	GO:0004707	1	1	0.971991	1	0	0.029205	21	MAP kinase activity	MF
1368	GO:0004708	1	1	0.987354	1	0	0.0152979	11	MAP kinase kinase activity	MF
1369	GO:0004709	1	1	0.928694	1	0	0.0611915	44	MAP kinase kinase kinase activity	MF
1370	GO:0004712	1	1	0.895528	1	0	0.104304	75	protein serine/threonine/tyrosine kinase activity	MF
1371	GO:0004713	1	1	0.896672	1	0	0.108476	78	protein tyrosine kinase activity	MF
1372	GO:0004714	1	1	0.947541	1	0	0.0472843	34	transmembrane receptor protein tyrosine kinase activity	MF
1373	GO:0004715	1	1	0.98289	1	0	0.0222515	16	non-membrane spanning protein tyrosine kinase activity	MF
1374	GO:0004719	1	1	0.989316	1	0	0.00973501	7	protein-L-isoaspartate (D-aspartate) O-methyltransferase activity	MF
1375	GO:0004720	1	1	0.998652	1	0	0.00278143	2	protein-lysine 6-oxidase activity	MF
1376	GO:0004721	1	1	0.699657	1	0	0.335163	241	phosphoprotein phosphatase activity	MF
1377	GO:0004722	1	1	0.843757	1	0	0.166886	120	protein serine/threonine phosphatase activity	MF
1378	GO:0004723	1	1	0.998379	1	0	0.00278143	2	calcium-dependent protein serine/threonine phosphatase activity	MF
1379	GO:0004725	1	1	0.949881	1	0	0.0375493	27	protein tyrosine phosphatase activity	MF
1380	GO:0004729	1	1	0.993731	1	0	0.00556286	4	oxygen-dependent protoporphyrinogen oxidase activity	MF
1381	GO:0004730	1	1	0.997773	1	0	0.00139072	1	pseudouridylate synthase activity	MF
1382	GO:0004731	1	1	0.999586	1	0	0.00139072	1	purine-nucleoside phosphorylase activity	MF
1383	GO:0004733	1	1	0.99164	1	0	0.00695358	5	pyridoxamine-phosphate oxidase activity	MF
1384	GO:0004735	1	1	0.99684	1	0	0.00278143	2	pyrroline-5-carboxylate reductase activity	MF
1385	GO:0004736	1	1	0.998565	1	0	0.00417215	3	pyruvate carboxylase activity	MF
1386	GO:0004737	1	1	0.992147	1	0	0.0083443	6	pyruvate decarboxylase activity	MF
1387	GO:0004738	1	1	0.98938	1	0	0.0139072	10	pyruvate dehydrogenase activity	MF
1388	GO:0004739	1	1	0.98938	1	0	0.0139072	10	pyruvate dehydrogenase (acetyl-transferring) activity	MF
1389	GO:0004740	1	1	0.997583	1	0	0.00139072	1	pyruvate dehydrogenase (acetyl-transferring) kinase activity	MF
1390	GO:0004742	1	1	0.989158	1	0	0.00695358	5	dihydrolipoyllysine-residue acetyltransferase activity	MF
1391	GO:0004743	1	1	0.97137	1	0	0.0264236	19	pyruvate kinase activity	MF
1392	GO:0004745	1	1	0.998458	1	0	0.00139072	1	retinol dehydrogenase activity	MF
1393	GO:0004746	1	1	0.997123	1	0	0.00278143	2	riboflavin synthase activity	MF
1394	GO:0004747	1	1	0.987231	1	0	0.00973501	7	ribokinase activity	MF
1395	GO:0004748	1	1	0.987563	1	0	0.00973501	7	ribonucleoside-diphosphate reductase activity, thioredoxin disulfide as acceptor	MF
1396	GO:0004749	1	1	0.989222	1	0	0.0083443	6	ribose phosphate diphosphokinase activity	MF
1397	GO:0004750	1	1	0.990627	1	0	0.0111257	8	ribulose-phosphate 3-epimerase activity	MF
1398	GO:0004751	1	1	0.992394	1	0	0.00556286	4	ribose-5-phosphate isomerase activity	MF
1399	GO:0004753	1	1	0.997514	1	0	0.00139072	1	saccharopine dehydrogenase activity	MF
1400	GO:0004758	1	1	0.993801	1	0	0.00695358	5	serine C-palmitoyltransferase activity	MF
1401	GO:0004760	1	1	0.997782	1	0	0.00139072	1	serine-pyruvate transaminase activity	MF
1403	GO:0004765	1	1	0.99768	1	0	0.00139072	1	shikimate kinase activity	MF
1404	GO:0004766	1	1	0.987044	1	0	0.0180793	13	spermidine synthase activity	MF
1405	GO:0004767	1	1	0.999562	1	0	0.00139072	1	sphingomyelin phosphodiesterase activity	MF
1406	GO:0004768	1	1	0.996814	1	0	0.00417215	3	stearoyl-CoA 9-desaturase activity	MF
1407	GO:0004774	1	1	0.991622	1	0	0.0180793	13	succinate-CoA ligase activity	MF
1408	GO:0004775	1	1	0.993033	1	0	0.0139072	10	succinate-CoA ligase (ADP-forming) activity	MF
1409	GO:0004776	1	1	0.996316	1	0	0.00973501	7	succinate-CoA ligase (GDP-forming) activity	MF
1410	GO:0004777	1	1	0.997684	1	0	0.00417215	3	succinate-semialdehyde dehydrogenase (NAD+) activity	MF
1411	GO:0004779	1	1	0.994953	1	0	0.0083443	6	sulfate adenylyltransferase activity	MF
1412	GO:0004781	1	1	0.994953	1	0	0.0083443	6	sulfate adenylyltransferase (ATP) activity	MF
1413	GO:0004784	1	1	0.972187	1	0	0.0333772	24	superoxide dismutase activity	MF
1414	GO:0004788	1	1	0.996124	1	0	0.00417215	3	thiamine diphosphokinase activity	MF
1415	GO:0004789	1	1	0.995119	1	0	0.00278143	2	thiamine-phosphate diphosphorylase activity	MF
1416	GO:0004791	1	1	0.991676	1	0	0.0083443	6	thioredoxin-disulfide reductase activity	MF
1417	GO:0004792	1	1	0.989609	1	0	0.0111257	8	thiosulfate sulfurtransferase activity	MF
1418	GO:0004793	1	1	0.997313	1	0	0.00417215	3	threonine aldolase activity	MF
1419	GO:0004794	1	1	0.993602	1	0	0.00556286	4	L-threonine ammonia-lyase activity	MF
1420	GO:0004795	1	1	0.996961	1	0	0.00278143	2	threonine synthase activity	MF
1421	GO:0004797	1	1	0.995335	1	0	0.00417215	3	thymidine kinase activity	MF
1422	GO:0004798	1	1	0.998032	1	0	0.00139072	1	thymidylate kinase activity	MF
1423	GO:0004799	1	1	0.99784	1	0	0.00417215	3	thymidylate synthase activity	MF
1424	GO:0004801	1	1	0.991321	1	0	0.0111257	8	sedoheptulose-7-phosphate:D-glyceraldehyde-3-phosphate glyceronetransferase activity	MF
1425	GO:0004802	1	1	0.987675	1	0	0.0166886	12	transketolase activity	MF
1426	GO:0004803	1	1	0.988148	1	0	0.00973501	7	transposase activity	MF
1427	GO:0004805	1	1	0.982005	1	0	0.0152979	11	trehalose-phosphatase activity	MF
1428	GO:0004806	1	1	0.953426	1	0	0.0486751	35	triglyceride lipase activity	MF
1429	GO:0004807	1	1	0.991222	1	0	0.00973501	7	triose-phosphate isomerase activity	MF
1430	GO:0004808	1	1	0.998566	1	0	0.00139072	1	tRNA (5-methylaminomethyl-2-thiouridylate)-methyltransferase activity	MF
1431	GO:0004809	1	1	0.98608	1	0	0.0125164	9	tRNA (guanine-N2-)-methyltransferase activity	MF
1432	GO:0004810	1	1	0.997565	1	0	0.00139072	1	tRNA adenylyltransferase activity	MF
1433	GO:0004812	1	1	0.877144	1	0	0.119602	86	aminoacyl-tRNA ligase activity	MF
1434	GO:0004813	1	1	0.992922	1	0	0.00417215	3	alanine-tRNA ligase activity	MF
1435	GO:0004814	1	1	0.992192	1	0	0.00556286	4	arginine-tRNA ligase activity	MF
1436	GO:0004815	1	1	0.996434	1	0	0.00278143	2	aspartate-tRNA ligase activity	MF
1437	GO:0004816	1	1	0.992622	1	0	0.0083443	6	asparagine-tRNA ligase activity	MF
1438	GO:0004817	1	1	0.996093	1	0	0.00278143	2	cysteine-tRNA ligase activity	MF
1439	GO:0004818	1	1	0.994067	1	0	0.00556286	4	glutamate-tRNA ligase activity	MF
1440	GO:0004819	1	1	0.996285	1	0	0.00278143	2	glutamine-tRNA ligase activity	MF
1441	GO:0004820	1	1	0.991658	1	0	0.00973501	7	glycine-tRNA ligase activity	MF
1442	GO:0004821	1	1	0.995075	1	0	0.00278143	2	histidine-tRNA ligase activity	MF
1443	GO:0004822	1	1	0.993239	1	0	0.0083443	6	isoleucine-tRNA ligase activity	MF
1444	GO:0004823	1	1	0.994687	1	0	0.00417215	3	leucine-tRNA ligase activity	MF
1445	GO:0004824	1	1	0.992361	1	0	0.00973501	7	lysine-tRNA ligase activity	MF
1446	GO:0004825	1	1	0.988196	1	0	0.0083443	6	methionine-tRNA ligase activity	MF
1447	GO:0004826	1	1	0.990856	1	0	0.00973501	7	phenylalanine-tRNA ligase activity	MF
1448	GO:0004827	1	1	0.995119	1	0	0.00278143	2	proline-tRNA ligase activity	MF
1449	GO:0004828	1	1	0.99432	1	0	0.00556286	4	serine-tRNA ligase activity	MF
1450	GO:0004829	1	1	0.993554	1	0	0.00556286	4	threonine-tRNA ligase activity	MF
1451	GO:0004830	1	1	0.996642	1	0	0.00278143	2	tryptophan-tRNA ligase activity	MF
1452	GO:0004831	1	1	0.988389	1	0	0.0125164	9	tyrosine-tRNA ligase activity	MF
1453	GO:0004832	1	1	0.993605	1	0	0.00556286	4	valine-tRNA ligase activity	MF
1454	GO:0004834	1	1	0.989977	1	0	0.0111257	8	tryptophan synthase activity	MF
1455	GO:0004837	1	1	0.997077	1	0	0.00278143	2	tyrosine decarboxylase activity	MF
1456	GO:0004838	1	1	0.991862	1	0	0.00973501	7	L-tyrosine:2-oxoglutarate aminotransferase activity	MF
1457	GO:0004842	1	1	0.454701	1	0	0.670325	482	ubiquitin-protein transferase activity	MF
1458	GO:0004843	1	1	0.963123	1	0	0.0361586	26	thiol-dependent ubiquitin-specific protease activity	MF
1459	GO:0004844	1	1	0.99741	1	0	0.00278143	2	uracil DNA N-glycosylase activity	MF
1460	GO:0004845	1	1	0.993258	1	0	0.0125164	9	uracil phosphoribosyltransferase activity	MF
1461	GO:0004846	1	1	0.994012	1	0	0.00556286	4	urate oxidase activity	MF
1462	GO:0004848	1	1	0.996849	1	0	0.00417215	3	ureidoglycolate hydrolase activity	MF
1463	GO:0004849	1	1	0.984016	1	0	0.01947	14	uridine kinase activity	MF
1464	GO:0004851	1	1	0.995584	1	0	0.00556286	4	uroporphyrin-III C-methyltransferase activity	MF
1465	GO:0004852	1	1	0.997605	1	0	0.00139072	1	uroporphyrinogen-III synthase activity	MF
1466	GO:0004853	1	1	0.995555	1	0	0.00278143	2	uroporphyrinogen decarboxylase activity	MF
1467	GO:0004854	1	1	0.986613	1	0	0.0083443	6	xanthine dehydrogenase activity	MF
1468	GO:0004856	1	1	0.995608	1	0	0.00417215	3	xylulokinase activity	MF
1469	GO:0004857	1	1	0.778696	1	0	0.296223	213	enzyme inhibitor activity	MF
1470	GO:0004859	1	1	0.997462	1	0	0.00278143	2	phospholipase inhibitor activity	MF
1471	GO:0004860	1	1	0.981036	1	0	0.0250329	18	protein kinase inhibitor activity	MF
1472	GO:0004861	1	1	0.993157	1	0	0.0083443	6	cyclin-dependent protein serine/threonine kinase inhibitor activity	MF
1473	GO:0004864	1	1	0.975151	1	0	0.0236422	17	protein phosphatase inhibitor activity	MF
1474	GO:0004865	1	1	0.997541	1	0	0.00139072	1	protein serine/threonine phosphatase inhibitor activity	MF
1475	GO:0004866	1	1	0.94246	1	0	0.083443	60	endopeptidase inhibitor activity	MF
1476	GO:0004867	1	1	0.962973	1	0	0.0570194	41	serine-type endopeptidase inhibitor activity	MF
1477	GO:0004869	1	1	0.98347	1	0	0.0139072	10	cysteine-type endopeptidase inhibitor activity	MF
1478	GO:0004871	1	1	0.501242	1	0	0.627213	451	signal transducer activity	MF
1479	GO:0004872	1	1	0.647409	1	0	0.411652	296	receptor activity	MF
1480	GO:0004873	1	1	0.999442	1	0	0.00139072	1	asialoglycoprotein receptor activity	MF
1481	GO:0004879	1	1	0.997536	1	0	0.00139072	1	nuclear receptor activity	MF
1482	GO:0004887	1	1	0.997536	1	0	0.00139072	1	thyroid hormone receptor activity	MF
1483	GO:0004888	1	1	0.793503	1	0	0.221124	159	transmembrane signaling receptor activity	MF
1484	GO:0004896	1	1	0.99958	1	0	0.00139072	1	cytokine receptor activity	MF
1485	GO:0004897	1	1	0.99958	1	0	0.00139072	1	ciliary neurotrophic factor receptor activity	MF
1486	GO:0004921	1	1	0.99958	1	0	0.00139072	1	interleukin-11 receptor activity	MF
[truncated: 11,572 more rows]

## Sheet: top 100 up
internal ID	category	over represented P-Value	over represented FDR	under represented P-Value	under represented FDR	Genes in top-100 upreg	Expected genes	Genes in genome (background)	term	ontology
1159	GO:0004364	8.03597e-10	1.09048e-05	1	1	7	0.203045	73	glutathione transferase activity	MF
2680	GO:0007623	1.46064e-08	9.91042e-05	1	1	8	0.381056	137	circadian rhythm	BP
9693	GO:0048511	1.11554e-07	0.000504594	1	1	8	0.509002	183	rhythmic process	BP
3707	GO:0010031	1.75698e-07	0.000596055	1	1	4	0.0472843	17	circumnutation	BP
10063	GO:0050879	2.60775e-07	0.000707744	1	1	4	0.0500658	18	multicellular organismal movement	BP
4980	GO:0016765	7.78853e-07	0.00176151	1	1	7	0.545161	196	transferase activity, transferring alkyl or aryl (other than methyl) groups	MF
3311	GO:0009407	2.32042e-06	0.00393602	1	1	4	0.102913	37	toxin catabolic process	BP
12198	GO:0090487	2.32042e-06	0.00393602	1	1	4	0.102913	37	secondary metabolite catabolic process	BP
3309	GO:0009404	1.30146e-05	0.0196232	1	1	4	0.164104	59	toxin metabolic process	BP
2309	GO:0006749	3.32621e-05	0.0451367	0.999999	1	4	0.189137	68	glutathione metabolic process	BP
3416	GO:0009636	5.07446e-05	0.0626004	0.999997	1	5	0.445029	160	response to toxic substance	BP
10899	GO:0060416	7.61247e-05	0.0860844	1	1	2	0.01947	7	response to growth hormone	BP
3526	GO:0009791	0.000137704	0.143742	0.999977	1	9	1.74952	629	post-embryonic development	BP
2167	GO:0006518	0.000397067	0.37217	0.999975	1	4	0.372712	134	peptide metabolic process	BP
4416	GO:0015291	0.000428199	0.37217	0.999935	1	7	1.33787	481	secondary active transmembrane transporter activity	MF
8381	GO:0043603	0.000438815	0.37217	0.999958	1	5	0.661981	238	cellular amide metabolic process	BP
11967	GO:0080148	0.000589435	0.470508	0.999994	1	2	0.0445029	16	negative regulation of response to water deprivation	BP
8014	GO:0042753	0.000688664	0.519176	0.999993	1	2	0.0361586	13	positive regulation of circadian rhythm	BP
8013	GO:0042752	0.000792221	0.565813	0.999968	1	3	0.161323	58	regulation of circadian rhythm	BP
7437	GO:0035251	0.000986306	0.662763	0.999887	1	5	0.759331	273	UDP-glucosyltransferase activity	MF
9269	GO:0046527	0.00102565	0.662763	0.999881	1	5	0.770457	277	glucosyltransferase activity	MF
2331	GO:0006790	0.00114705	0.683791	0.999827	1	6	1.28224	461	sulfur compound metabolic process	BP
10069	GO:0050896	0.00115897	0.683791	0.999502	1	30	17.0752	6139	response to stimulus	BP
3469	GO:0009704	0.0012735	0.72006	0.999981	1	2	0.0472843	17	de-etiolation	BP
2218	GO:0006575	0.00166979	0.906364	0.999845	1	4	0.531254	191	cellular modified amino acid metabolic process	BP
3615	GO:0009908	0.00180514	0.942142	0.999762	1	5	0.753768	271	flower development	BP
13362	GO:2000070	0.0026667	1	0.999939	1	2	0.0723172	26	regulation of response to water deprivation	BP
12213	GO:0090567	0.00273201	1	0.999604	1	5	0.83443	300	reproductive shoot system development	BP
8303	GO:0043434	0.00275393	1	0.999935	1	2	0.100132	36	response to peptide hormone	BP
12688	GO:1901652	0.00275393	1	0.999935	1	2	0.100132	36	response to peptide	BP
4975	GO:0016758	0.00278613	1	0.999413	1	7	1.86912	672	transferase activity, transferring hexosyl groups	MF
857	GO:0003700	0.0028967	1	0.999124	1	11	3.97745	1430	DNA binding transcription factor activity	MF
381	GO:0001071	0.00294108	1	0.999109	1	11	3.98579	1433
2369	GO:0006855	0.00316316	1	0.999787	1	3	0.280925	101	drug transmembrane transport	BP
4585	GO:0015893	0.00351015	1	0.999754	1	3	0.294832	106	drug transport	BP
12713	GO:1901698	0.00487556	1	0.999189	1	5	1.13482	408	response to nitrogen compound	BP
11979	GO:0080167	0.00538456	1	0.99956	1	3	0.347679	125	response to karrikin	BP
9650	GO:0048367	0.00541493	1	0.999077	1	5	0.987408	355	shoot system development	BP
4421	GO:0015297	0.00556938	1	0.999276	1	4	0.695358	250	antiporter activity	MF
4405	GO:0015238	0.00642012	1	0.99944	1	3	0.367149	132	drug transmembrane transporter activity	MF
12197	GO:0090484	0.00665358	1	0.999412	1	3	0.36993	133	drug transporter activity	MF
2766	GO:0008194	0.0066735	1	0.998804	1	5	1.14595	412	UDP-glycosyltransferase activity	MF
11256	GO:0070544	0.00697554	1	0.999988	1	1	0.00556286	2	histone H3-K36 demethylation	BP
9705	GO:0048527	0.00713957	1	0.999723	1	2	0.111257	40	lateral root development	BP
5671	GO:0022804	0.00723551	1	0.998182	1	7	2.39203	860	active transmembrane transporter activity	MF
5261	GO:0018771	0.00728605	1	0.999987	1	1	0.00556286	2	2-hydroxy-6-oxonona-2,4-dienedioate hydrolase activity	MF
5277	GO:0018962	0.00728605	1	0.999987	1	1	0.00556286	2	3-phenylpropionate metabolic process	BP
5406	GO:0019380	0.00728605	1	0.999987	1	1	0.00556286	2	3-phenylpropionate catabolic process	BP
10681	GO:0052823	0.00728605	1	0.999987	1	1	0.00556286	2	2-hydroxy-6-oxonona-2,4,7-trienedioate hydrolase activity	MF
3032	GO:0008883	0.0073957	1	0.999986	1	1	0.00556286	2	glutamyl-tRNA reductase activity	MF
1281	GO:0004568	0.00750351	1	0.999699	1	2	0.133509	48	chitinase activity	MF
5102	GO:0016998	0.00860793	1	0.999629	1	2	0.147416	53	cell wall macromolecule catabolic process	BP
1896	GO:0006032	0.00860839	1	0.999628	1	2	0.15576	56	chitin catabolic process	BP
9168	GO:0046348	0.00860839	1	0.999628	1	2	0.15576	56	amino sugar catabolic process	BP
12576	GO:1901072	0.00860839	1	0.999628	1	2	0.15576	56	glucosamine-containing compound catabolic process	BP
1894	GO:0006030	0.00883335	1	0.999613	1	2	0.161323	58	chitin metabolic process	BP
2705	GO:0008061	0.00914006	1	0.999592	1	2	0.161323	58	chitin binding	MF
1402	GO:0004764	0.00931429	1	0.999968	1	1	0.0111257	4	shikimate 3-dehydrogenase (NADP+) activity	MF
3079	GO:0009001	0.00999595	1	0.999963	1	1	0.0111257	4	serine O-acetyltransferase activity	MF
4801	GO:0016412	0.00999595	1	0.999963	1	1	0.0111257	4	serine O-acyltransferase activity	MF
9364	GO:0046839	0.0102736	1	0.999517	1	2	0.125164	45	phospholipid dephosphorylation	BP
7793	GO:0042126	0.010353	1	0.999506	1	2	0.17523	63	nitrate metabolic process	BP
7795	GO:0042128	0.010353	1	0.999506	1	2	0.17523	63	nitrate assimilation	BP
1891	GO:0006026	0.010404	1	0.999503	1	2	0.169667	61	aminoglycan catabolic process	BP
901	GO:0003855	0.0104181	1	0.999957	1	1	0.0139072	5	3-dehydroquinate dehydratase activity	MF
87	GO:0000160	0.0107536	1	0.99831	1	4	0.842774	303	phosphorelay signal transduction system	BP
3445	GO:0009674	0.0113074	1	0.999958	1	1	0.0083443	3	potassium:sodium symporter activity	MF
9801	GO:0048731	0.0114503	1	0.997659	1	5	1.22939	442	system development	BP
9370	GO:0046855	0.011602	1	0.999956	1	1	0.0083443	3	inositol phosphate dephosphorylation	BP
11586	GO:0071545	0.011602	1	0.999956	1	1	0.0083443	3	inositol phosphate catabolic process	BP
3865	GO:0010243	0.0118062	1	0.998092	1	4	0.926217	333	response to organonitrogen compound	BP
12715	GO:1901700	0.0120086	1	0.995803	1	10	4.26394	1533	response to oxygen-containing compound	BP
12575	GO:1901071	0.0121186	1	0.999372	1	2	0.189137	68	glucosamine-containing compound metabolic process	BP
9706	GO:0048528	0.0125734	1	0.999339	1	2	0.150197	54	post-embryonic root development	BP
1205	GO:0004445	0.0129293	1	0.999931	1	1	0.0166886	6	inositol-polyphosphate 5-phosphatase activity	MF
9055	GO:0046030	0.0129293	1	0.999931	1	1	0.0166886	6	inositol trisphosphate phosphatase activity	MF
10635	GO:0052658	0.0129293	1	0.999931	1	1	0.0166886	6	inositol-1,4,5-trisphosphate 5-phosphatase activity	MF
10636	GO:0052659	0.0129293	1	0.999931	1	1	0.0166886	6	inositol-1,3,4,5-tetrakisphosphate 5-phosphatase activity	MF
10666	GO:0052743	0.0129293	1	0.999931	1	1	0.0166886	6	inositol tetrakisphosphate phosphatase activity	MF
9757	GO:0048608	0.0130643	1	0.99724	1	5	1.27946	460	reproductive structure development	BP
13530	GO:2001057	0.013774	1	0.999235	1	2	0.203045	73	reactive nitrogen species metabolic process	BP
3097	GO:0009056	0.0141835	1	0.994416	1	12	6.3361	2278	catabolic process	BP
4974	GO:0016757	0.0145271	1	0.995826	1	7	2.51998	906	transferase activity, transferring glycosyl groups	MF
8663	GO:0044712	0.0151066	1	0.995206	1	8	3.55467	1278
7833	GO:0042221	0.015671	1	0.993308	1	14	7.35411	2644	response to chemical	BP
11702	GO:0071941	0.0165009	1	0.998991	1	2	0.219733	79	nitrogen cycle metabolic process	BP
8540	GO:0044248	0.0173879	1	0.993923	1	9	4.1638	1497	cellular catabolic process	BP
5672	GO:0022820	0.0174572	1	0.999879	1	1	0.0139072	5	potassium ion symporter activity	MF
5942	GO:0030527	0.0177278	1	0.999863	1	1	0.0222515	8	structural constituent of chromatin	MF
5479	GO:0019632	0.0183881	1	0.99986	1	1	0.0166886	6	shikimate metabolic process	BP
1888	GO:0006022	0.0196194	1	0.998683	1	2	0.250329	90	aminoglycan metabolic process	BP
2421	GO:0006950	0.0198811	1	0.99013	1	20	12.0853	4345	response to stress	BP
9363	GO:0046838	0.020618	1	0.999824	1	1	0.0166886	6	phosphorylated carbohydrate dephosphorylation	BP
6636	GO:0032440	0.0208416	1	0.99982	1	1	0.0166886	6	2-alkenal reductase [NAD(P)] activity	MF
4417	GO:0015293	0.0208424	1	0.997183	1	3	0.570194	205	symporter activity	MF
7820	GO:0042178	0.0211937	1	0.999799	1	1	0.0278143	10	xenobiotic catabolic process	BP
9927	GO:0050505	0.0212888	1	0.999807	1	1	0.01947	7	hydroquinone glucosyltransferase activity	MF
1899	GO:0006040	0.0228142	1	0.998341	1	2	0.25311	91	amino sugar metabolic process	BP
4353	GO:0015137	0.0232553	1	0.999769	1	1	0.01947	7	citrate transmembrane transporter activity	MF
12552	GO:1900992	0.0260944	1	0.999703	1	1	0.0222515	8	(-)-secologanin metabolic process	BP
12553	GO:1900994	0.0260944	1	0.999703	1	1	0.0222515	8	(-)-secologanin biosynthetic process	BP
4508	GO:0015746	0.0261759	1	0.999697	1	1	0.0250329	9	citrate transport	BP
5019	GO:0016822	0.0270702	1	0.999675	1	1	0.0250329	9	hydrolase activity, acting on acid carbon-carbon bonds	MF
5020	GO:0016823	0.0270702	1	0.999675	1	1	0.0250329	9	hydrolase activity, acting on acid carbon-carbon bonds, in ketonic substances	MF
9883	GO:0050275	0.0270974	1	0.999667	1	1	0.0305958	11	scopoletin glucosyltransferase activity	MF
12727	GO:1901804	0.0283626	1	0.999639	1	1	0.0278143	10	beta-glucoside metabolic process	BP
12728	GO:1901806	0.0283626	1	0.999639	1	1	0.0278143	10	beta-glucoside biosynthetic process	BP
3397	GO:0009607	0.029482	1	0.98941	1	8	3.44063	1237	response to biotic stimulus	BP
4842	GO:0016491	0.0300994	1	0.986361	1	13	7.74073	2783	oxidoreductase activity	MF
2361	GO:0006842	0.0303292	1	0.999587	1	1	0.0278143	10	tricarboxylic acid transport	BP
4358	GO:0015142	0.0303292	1	0.999587	1	1	0.0278143	10	tricarboxylic acid transmembrane transporter activity	MF
12149	GO:0090351	0.0303391	1	0.999587	1	1	0.0278143	10	seedling development	BP
9428	GO:0046975	0.0312544	1	0.999573	1	1	0.0222515	8	histone methyltransferase activity (H3-K36 specific)	MF
5682	GO:0022857	0.0317235	1	0.987692	1	9	4.44751	1599	transmembrane transporter activity	MF
6414	GO:0031640	0.0319793	1	0.999526	1	1	0.03894	14	killing of cells of other organism	BP
8580	GO:0044364	0.0319793	1	0.999526	1	1	0.03894	14	disruption of cells of other organism	BP
7269	GO:0034485	0.032673	1	0.999533	1	1	0.0222515	8	phosphatidylinositol-3,4,5-trisphosphate 5-phosphatase activity	MF
6822	GO:0032957	0.0333665	1	0.999513	1	1	0.0222515	8	inositol trisphosphate metabolic process	BP
2318	GO:0006768	0.0335184	1	0.99949	1	1	0.0305958	11	biotin metabolic process	BP
3138	GO:0009102	0.0335184	1	0.99949	1	1	0.0305958	11	biotin biosynthetic process	BP
563	GO:0001906	0.0343255	1	0.999446	1	1	0.0472843	17	cell killing	BP
11655	GO:0071804	0.0353238	1	0.996753	1	2	0.258673	93	cellular potassium ion transport	BP
11656	GO:0071805	0.0353238	1	0.996753	1	2	0.258673	93	potassium ion transmembrane transport	BP
1203	GO:0004439	0.0357005	1	0.999434	1	1	0.0250329	9	phosphatidylinositol-4,5-bisphosphate 5-phosphatase activity	MF
3543	GO:0009815	0.0361836	1	0.999411	1	1	0.0278143	10	1-aminocyclopropane-1-carboxylate oxidase activity	MF
10668	GO:0052745	0.0363697	1	0.999394	1	1	0.0333772	12	inositol phosphate phosphatase activity	MF
3935	GO:0010340	0.0370083	1	0.999372	1	1	0.0333772	12	carboxyl-O-methyltransferase activity	MF
4006	GO:0010452	0.0374473	1	0.999369	1	1	0.0278143	10	histone H3-K36 methylation	BP
7294	GO:0034595	0.0386541	1	0.999327	1	1	0.0278143	10	phosphatidylinositol phosphate 5-phosphatase activity	MF
6252	GO:0031304	0.0411475	1	0.999193	1	1	0.0584101	21	intrinsic component of mitochondrial inner membrane	CC
7293	GO:0034594	0.0429478	1	0.99916	1	1	0.0305958	11	phosphatidylinositol trisphosphate phosphatase activity	MF
7292	GO:0034593	0.0434647	1	0.999139	1	1	0.0305958	11	phosphatidylinositol bisphosphate phosphatase activity	MF
2338	GO:0006805	0.0441225	1	0.999076	1	1	0.0528472	19	xenobiotic metabolic process	BP
3320	GO:0009423	0.044683	1	0.99907	1	1	0.03894	14	chorismate biosynthetic process	BP
5513	GO:0019748	0.0452979	1	0.988968	1	4	1.43244	515	secondary metabolic process	BP
9647	GO:0048364	0.0462841	1	0.991481	1	3	0.742642	267	root development	BP
9734	GO:0048569	0.0469703	1	0.994944	1	2	0.325428	117	post-embryonic animal organ development	BP
958	GO:0003959	0.0479164	1	0.998905	1	1	0.0556286	20	NADPH dehydrogenase activity	MF
3312	GO:0009408	0.047931	1	0.991052	1	3	0.787145	283	response to heat	BP
137	GO:0000272	0.0482405	1	0.990966	1	3	0.878933	316	polysaccharide catabolic process	BP
4328	GO:0015079	0.0531888	1	0.993863	1	2	0.358805	129	potassium ion transmembrane transporter activity	MF
4712	GO:0016157	0.054824	1	0.998557	1	1	0.0611915	22	sucrose synthase activity	MF
9117	GO:0046174	0.0561699	1	0.998478	1	1	0.0667544	24	polyol catabolic process	BP
2066	GO:0006355	0.0563077	1	0.972001	1	13	7.37358	2651	regulation of transcription, DNA-templated	BP
13089	GO:1903506	0.0570762	1	0.971559	1	13	7.38748	2656	regulation of nucleic acid-templated transcription	BP
13535	GO:2001141	0.0571647	1	0.971508	1	13	7.39026	2657	regulation of RNA biosynthetic process	BP
806	GO:0003006	0.0572919	1	0.976531	1	8	3.92738	1412	developmental process involved in reproduction	BP
2182	GO:0006535	0.0575143	1	0.99841	1	1	0.0611915	22	cysteine biosynthetic process from serine	BP
2869	GO:0008422	0.0593685	1	0.99272	1	2	0.36993	133	beta-glucosidase activity	MF
9200	GO:0046417	0.0594239	1	0.998314	1	1	0.0528472	19	chorismate metabolic process	BP
10699	GO:0052866	0.061204	1	0.998229	1	1	0.0445029	16	phosphatidylinositol phosphate phosphatase activity	MF
4704	GO:0016138	0.0614616	1	0.998182	1	1	0.0611915	22	glycoside biosynthetic process	BP
2326	GO:0006782	0.0621231	1	0.998151	1	1	0.0556286	20	protoporphyrinogen IX biosynthetic process	BP
9253	GO:0046501	0.0621231	1	0.998151	1	1	0.0556286	20	protoporphyrinogen IX metabolic process	BP
7099	GO:0033885	0.0622276	1	0.998149	1	1	0.0528472	19	10-hydroxy-9-(phosphonooxy)octadecanoate phosphatase activity	MF
7958	GO:0042577	0.0622276	1	0.998149	1	1	0.0528472	19	lipid phosphatase activity	MF
9836	GO:0048856	0.0622577	1	0.9714	1	10	5.48498	1972	anatomical structure development	BP
12583	GO:1901136	0.0648577	1	0.991627	1	2	0.478406	172	carbohydrate derivative catabolic process	BP
1109	GO:0004301	0.0658079	1	0.997917	1	1	0.0584101	21	epoxide hydrolase activity	MF
10230	GO:0051252	0.0674413	1	0.965504	1	13	7.59609	2731	regulation of RNA metabolic process	BP
3407	GO:0009624	0.0677873	1	0.991049	1	2	0.378275	136	response to nematode	BP
9371	GO:0046856	0.0679961	1	0.997769	1	1	0.0611915	22	phosphatidylinositol dephosphorylation	BP
4109	GO:0010629	0.0688729	1	0.980792	1	4	1.44356	519	negative regulation of gene expression	BP
8408	GO:0043647	0.0713225	1	0.997568	1	1	0.0500658	18	inositol phosphate metabolic process	BP
5007	GO:0016803	0.0735506	1	0.997374	1	1	0.0667544	24	ether hydrolase activity	MF
2422	GO:0006952	0.0740233	1	0.966339	1	9	4.92313	1770	defense response	BP
846	GO:0003677	0.0742091	1	0.961458	1	13	7.86033	2826	DNA binding	MF
12668	GO:1901564	0.0751113	1	0.965742	1	9	5.30697	1908	organonitrogen compound metabolic process	BP
3457	GO:0009692	0.0764093	1	0.997158	1	1	0.0695358	25	ethylene metabolic process	BP
3458	GO:0009693	0.0764093	1	0.997158	1	1	0.0695358	25	ethylene biosynthetic process	BP
8307	GO:0043449	0.0764093	1	0.997158	1	1	0.0695358	25	cellular alkene metabolic process	BP
8308	GO:0043450	0.0764093	1	0.997158	1	1	0.0695358	25	alkene biosynthetic process	BP
4868	GO:0016577	0.0769649	1	0.997132	1	1	0.0611915	22	histone demethylation	BP
11132	GO:0070076	0.0769649	1	0.997132	1	1	0.0611915	22	histone lysine demethylation	BP
4344	GO:0015112	0.077444	1	0.997075	1	1	0.0723172	26	nitrate transmembrane transporter activity	MF
3719	GO:0010044	0.0788727	1	0.99698	1	1	0.0639729	23	response to aluminum ion	BP
8839	GO:0045335	0.0799404	1	0.996861	1	1	0.0862244	31	phagocytic vesicle	CC
2345	GO:0006813	0.0805709	1	0.988258	1	2	0.456155	164	potassium ion transport	BP
5646	GO:0022414	0.0813153	1	0.964153	1	8	4.26115	1532	reproductive process	BP
2147	GO:0006482	0.0813173	1	0.996787	1	1	0.0639729	23	protein demethylation	BP
2778	GO:0008214	0.0813173	1	0.996787	1	1	0.0639729	23	protein dealkylation	BP
5351	GO:0019219	0.082642	1	0.956325	1	13	7.85198	2823	regulation of nucleobase-containing compound metabolic process	BP
12531	GO:1900674	0.0828868	1	0.996638	1	1	0.0750987	27	olefin biosynthetic process	BP
1538	GO:0005215	0.0834475	1	0.961135	1	9	5.32366	1914	transporter activity	MF
4490	GO:0015706	0.0836486	1	0.996566	1	1	0.0806615	29	nitrate transport	BP
4703	GO:0016137	0.0840829	1	0.996522	1	1	0.0862244	31	glycoside metabolic process	BP
8659	GO:0044707	0.0853527	1	0.960069	1	9	5.09002	1830
4673	GO:0016098	0.085451	1	0.996414	1	1	0.0806615	29	monoterpenoid metabolic process	BP
4674	GO:0016099	0.085451	1	0.996414	1	1	0.0806615	29	monoterpenoid biosynthetic process	BP
3803	GO:0010167	0.0858071	1	0.996365	1	1	0.0945687	34	response to nitrate	BP
3828	GO:0010200	0.086138	1	0.986959	1	2	0.472843	170	response to chitin	BP
6666	GO:0032501	0.0863601	1	0.959502	1	9	5.10393	1835	multicellular organismal process	BP
5389	GO:0019344	0.0867515	1	0.996283	1	1	0.0945687	34	cysteine biosynthetic process	BP
5673	GO:0022821	0.0871963	1	0.996264	1	1	0.0806615	29	potassium ion antiporter activity	MF
2052	GO:0006333	0.0872462	1	0.99624	1	1	0.0945687	34	chromatin assembly or disassembly	BP
5005	GO:0016801	0.0889147	1	0.9961	1	1	0.0890058	32	hydrolase activity, acting on ether bonds	MF
844	GO:0003674	0.0916179	1	0.957325	1	68	63.5613	22852	molecular_function	MF
396	GO:0001101	0.092934	1	0.963191	1	6	2.98448	1073	response to acid chemical	BP
8654	GO:0044702	0.0938864	1	0.959759	1	7	3.67149	1320
1268	GO:0004553	0.094486	1	0.970678	1	4	1.79959	647	hydrolase activity, hydrolyzing O-glycosyl compounds	MF
10175	GO:0051171	0.0945867	1	0.948885	1	13	8.06893	2901	regulation of nitrogen compound metabolic process	BP
4594	GO:0015926	0.096268	1	0.984467	1	2	0.495095	178	glucosidase activity	MF
13375	GO:2000112	0.0969536	1	0.947389	1	13	8.15794	2933	regulation of cellular macromolecule biosynthetic process	BP
4475	GO:0015672	0.0989024	1	0.975154	1	3	1.19045	428	monovalent inorganic cation transport	BP
2370	GO:0006857	0.100049	1	0.995005	1	1	0.11682	42	oligopeptide transport	BP
4059	GO:0010556	0.10017	1	0.945345	1	13	8.21079	2952	regulation of macromolecule biosynthetic process	BP
12144	GO:0090333	0.104438	1	0.994573	1	1	0.0973501	35	regulation of stomatal closure	BP
7482	GO:0035428	0.106216	1	0.994371	1	1	0.105694	38	hexose transmembrane transport	BP
376	GO:0001047	0.10656	1	0.994334	1	1	0.105694	38	core promoter binding	MF
2181	GO:0006534	0.106964	1	0.994279	1	1	0.114039	41	cysteine metabolic process	BP
3654	GO:0009960	0.107084	1	0.994262	1	1	0.11682	42	endosperm development	BP
12530	GO:1900673	0.108694	1	0.994104	1	1	0.102913	37	olefin metabolic process	BP
6327	GO:0031418	0.109643	1	0.993998	1	1	0.102913	37	L-ascorbic acid binding	MF
4907	GO:0016641	0.111702	1	0.993753	1	1	0.111257	40	oxidoreductase activity, acting on the CH-NH2 group of donors, oxygen as acceptor	MF
6267	GO:0031326	0.113598	1	0.936676	1	13	8.40827	3023	regulation of cellular biosynthetic process	BP
2207	GO:0006563	0.114132	1	0.993465	1	1	0.11682	42	L-serine metabolic process	BP
5769	GO:0030139	0.114359	1	0.993425	1	1	0.127946	46	endocytic vesicle	CC
8411	GO:0043650	0.115327	1	0.993311	1	1	0.127946	46	dicarboxylic acid biosynthetic process	BP
10766	GO:0055085	0.115997	1	0.947677	1	7	4.01083	1442	transmembrane transport	BP
11379	GO:0070988	0.117187	1	0.993141	1	1	0.0945687	34	demethylation	BP
5003	GO:0016798	0.118052	1	0.96042	1	4	1.947	700	hydrolase activity, acting on glycosyl bonds	MF
3709	GO:0010033	0.118376	1	0.943305	1	8	4.81188	1730	response to organic substance	BP
1583	GO:0005355	0.118381	1	0.992954	1	1	0.119602	43	glucose transmembrane transporter activity	MF
13210	GO:1904659	0.118381	1	0.992954	1	1	0.119602	43	glucose transmembrane transport	BP
9154	GO:0046323	0.118448	1	0.992946	1	1	0.119602	43	glucose import	BP
3598	GO:0009889	0.11953	1	0.932779	1	13	8.50006	3056	regulation of biosynthetic process	BP
3480	GO:0009719	0.120575	1	0.945093	1	7	3.99414	1436	response to endogenous stimulus	BP
5830	GO:0030258	0.122036	1	0.977387	1	2	0.592445	213	lipid modification	BP
3616	GO:0009909	0.122919	1	0.977145	1	2	0.525691	189	regulation of flower development	BP
9111	GO:0046164	0.123243	1	0.992317	1	1	0.147416	53	alcohol catabolic process	BP
4516	GO:0015758	0.123621	1	0.992294	1	1	0.125164	45	glucose transport	BP
12381	GO:0098573	0.125297	1	0.992061	1	1	0.139072	50	intrinsic component of mitochondrial membrane	CC
7937	GO:0042537	0.125405	1	0.992065	1	1	0.125164	45	benzene-containing compound metabolic process	BP
4054	GO:0010540	0.125983	1	0.991993	1	1	0.122383	44	basipetal auxin transport	BP
3561	GO:0009835	0.129111	1	0.991555	1	1	0.141853	51	fruit ripening	BP
4363	GO:0015149	0.129651	1	0.991489	1	1	0.13629	49	hexose transmembrane transporter activity	MF
3111	GO:0009070	0.130309	1	0.991391	1	1	0.144634	52	serine family amino acid biosynthetic process	BP
4360	GO:0015145	0.130504	1	0.991371	1	1	0.139072	50	monosaccharide transmembrane transporter activity	MF
2949	GO:0008645	0.13236	1	0.991125	1	1	0.133509	48	hexose transport	BP
11632	GO:0071695	0.134641	1	0.990784	1	1	0.152979	55	anatomical structure maturation	BP
4510	GO:0015749	0.136587	1	0.99053	1	1	0.13629	49	monosaccharide transport	BP
11889	GO:0080043	0.139643	1	0.990051	1	1	0.169667	61	quercetin 3-O-glucosyltransferase activity	MF
11890	GO:0080044	0.139643	1	0.990051	1	1	0.169667	61	quercetin 7-O-glucosyltransferase activity	MF
12684	GO:1901616	0.14054	1	0.989919	1	1	0.169667	61	organic hydroxy compound catabolic process	BP
4011	GO:0010468	0.140945	1	0.918395	1	13	8.71423	3133	regulation of gene expression	BP
11705	GO:0071949	0.142566	1	0.989667	1	1	0.130727	47	FAD binding	MF
8553	GO:0044272	0.142688	1	0.970978	1	2	0.717609	258	sulfur compound biosynthetic process	BP
4325	GO:0015075	0.142921	1	0.941807	1	5	2.70077	971	ion transmembrane transporter activity	MF
3915	GO:0010311	0.14328	1	0.989552	1	1	0.13629	49	lateral root formation	BP
1580	GO:0005351	0.14523	1	0.989246	1	1	0.144634	52	sugar:proton symporter activity	MF
1597	GO:0005402	0.14523	1	0.989246	1	1	0.144634	52	cation:sugar symporter activity	MF
3590	GO:0009881	0.14879	1	0.988714	1	1	0.133509	48	photoreceptor activity	MF
3618	GO:0009911	0.151417	1	0.988266	1	1	0.15576	56	positive regulation of flower development	BP
4657	GO:0016052	0.152622	1	0.953721	1	3	1.47694	531	carbohydrate catabolic process	BP
2748	GO:0008168	0.15322	1	0.953493	1	3	1.17098	421	methyltransferase activity	MF
4097	GO:0010605	0.153366	1	0.94353	1	4	1.92475	692	negative regulation of macromolecule metabolic process	BP
2656	GO:0007568	0.153529	1	0.96738	1	2	0.714828	257	aging	BP
4560	GO:0015833	0.157526	1	0.987235	1	1	0.186356	67	peptide transport	BP
1861	GO:0005985	0.157927	1	0.987176	1	1	0.178012	64	sucrose metabolic process	BP
6667	GO:0032502	0.158756	1	0.904421	1	14	9.96865	3584	developmental process	BP
8677	GO:0044767	0.161567	1	0.9041	1	13	9.13422	3284
3400	GO:0009611	0.16223	1	0.964379	1	2	0.681451	245	response to wounding	BP
8485	GO:0044036	0.164075	1	0.963716	1	2	0.725954	261	cell wall macromolecule metabolic process	BP
7565	GO:0035821	0.165006	1	0.985969	1	1	0.172449	62	modification of morphology or physiology of other organism	BP
955	GO:0003954	0.165063	1	0.985903	1	1	0.23364	84	NADH dehydrogenase activity	MF
4961	GO:0016741	0.165606	1	0.947945	1	3	1.24052	446	transferase activity, transferring one-carbon groups	MF
4685	GO:0016114	0.165719	1	0.963142	1	2	0.684232	246	terpenoid biosynthetic process	BP
4999	GO:0016791	0.165938	1	0.947786	1	3	1.30171	468	phosphatase activity	MF
5964	GO:0030599	0.166332	1	0.985698	1	1	0.208607	75	pectinesterase activity	MF
8835	GO:0045330	0.166332	1	0.985698	1	1	0.208607	75	aspartyl esterase activity	MF
4419	GO:0015295	0.168774	1	0.985293	1	1	0.178012	64	solute:proton symporter activity	MF
1852	GO:0005975	0.169394	1	0.91175	1	8	5.74366	2065	carbohydrate metabolic process	BP
10646	GO:0052695	0.169515	1	0.985132	1	1	0.203045	73	cellular glucuronidation	BP
10647	GO:0052696	0.169515	1	0.985132	1	1	0.203045	73	flavonoid glucuronidation	BP
3319	GO:0009416	0.17038	1	0.934781	1	4	1.98316	713	response to light stimulus	BP
9576	GO:0048029	0.173141	1	0.984499	1	1	0.17523	63	monosaccharide binding	MF
5470	GO:0019585	0.173644	1	0.984371	1	1	0.205826	74	glucuronate metabolic process	BP
4683	GO:0016109	0.174423	1	0.984273	1	1	0.166886	60	tetraterpenoid biosynthetic process	BP
4688	GO:0016117	0.174423	1	0.984273	1	1	0.166886	60	carotenoid biosynthetic process	BP
4773	GO:0016311	0.177225	1	0.95896	1	2	0.634167	228	dephosphorylation	BP
1912	GO:0006063	0.177654	1	0.983612	1	1	0.208607	75	uronic acid metabolic process	BP
5550	GO:0019842	0.181498	1	0.982889	1	1	0.191919	69	vitamin binding	MF
3566	GO:0009845	0.181513	1	0.982904	1	1	0.178012	64	seed germination	BP
4905	GO:0016638	0.184238	1	0.982336	1	1	0.203045	73	oxidoreductase activity, acting on the CH-NH2 group of donors	MF
7180	GO:0034219	0.186451	1	0.981911	1	1	0.189137	68	carbohydrate transmembrane transport	BP
8559	GO:0044282	0.187021	1	0.955181	1	2	0.848337	305	small molecule catabolic process	BP
5183	GO:0018024	0.187326	1	0.981794	1	1	0.152979	55	histone-lysine N-methyltransferase activity	MF
2751	GO:0008171	0.187566	1	0.981659	1	1	0.211389	76	O-methyltransferase activity	MF
9829	GO:0048831	0.187888	1	0.954886	1	2	0.692577	249	regulation of shoot system development	BP
13413	GO:2000243	0.188257	1	0.981542	1	1	0.191919	69	positive regulation of reproductive process	BP
2294	GO:0006721	0.190991	1	0.953655	1	2	0.762112	274	terpenoid metabolic process	BP
3114	GO:0009073	0.191199	1	0.980946	1	1	0.186356	67	aromatic amino acid family biosynthetic process	BP
4682	GO:0016108	0.191418	1	0.980905	1	1	0.183575	66	tetraterpenoid metabolic process	BP
4687	GO:0016116	0.191418	1	0.980905	1	1	0.183575	66	carotenoid metabolic process	BP
2993	GO:0008757	0.191653	1	0.953413	1	2	0.700921	252	S-adenosylmethionine-dependent methyltransferase activity	MF
9695	GO:0048513	0.192415	1	0.935212	1	3	1.45747	524	animal organ development	BP
979	GO:0003993	0.193546	1	0.98047	1	1	0.178012	64	acid phosphatase activity	MF
12669	GO:1901565	0.195348	1	0.951919	1	2	0.820522	295	organonitrogen compound catabolic process	BP
7361	GO:0034968	0.19652	1	0.979867	1	1	0.164104	59	histone lysine methylation	BP
48	GO:0000097	0.197604	1	0.979547	1	1	0.225296	81	sulfur amino acid biosynthetic process	BP
10641	GO:0052689	0.197775	1	0.950952	1	2	0.806615	290	carboxylic ester hydrolase activity	MF
8382	GO:0043604	0.198904	1	0.979269	1	1	0.222515	80	amide biosynthetic process	BP
7515	GO:0035556	0.199605	1	0.918863	1	4	2.40038	863	intracellular signal transduction	BP
8088	GO:0042973	0.20014	1	0.979031	1	1	0.197482	71	glucan endo-1,3-beta-D-glucosidase activity	MF
2821	GO:0008299	0.201059	1	0.949638	1	2	0.762112	274	isoprenoid biosynthetic process	BP
4418	GO:0015294	0.20145	1	0.978727	1	1	0.211389	76	solute:cation symporter activity	MF
3110	GO:0009069	0.202425	1	0.978478	1	1	0.241985	87	serine family amino acid metabolic process	BP
3711	GO:0010035	0.204599	1	0.906463	1	5	2.99004	1075	response to inorganic substance	BP
3417	GO:0009637	0.206021	1	0.977738	1	1	0.191919	69	response to blue light	BP
10383	GO:0051607	0.207043	1	0.977531	1	1	0.178012	64	defense response to virus	BP
2324	GO:0006779	0.207578	1	0.977347	1	1	0.219733	79	porphyrin-containing compound biosynthetic process	BP
8065	GO:0042886	0.208099	1	0.97719	1	1	0.255892	92	amide transport	BP
10151	GO:0051119	0.209746	1	0.976838	1	1	0.230859	83	sugar transmembrane transporter activity	MF
2062	GO:0006351	0.209877	1	0.87705	1	10	7.00365	2518	transcription, DNA-templated	BP
12368	GO:0097659	0.210459	1	0.876633	1	10	7.00643	2519	nucleic acid-templated transcription	BP
3714	GO:0010038	0.210735	1	0.925975	1	3	1.51588	545	response to metal ion	BP
3284	GO:0009314	0.210989	1	0.912404	1	4	2.15561	775	response to radiation	BP
1750	GO:0005777	0.211683	1	0.945223	1	2	0.856681	308	peroxisome	CC
5197	GO:0018130	0.21338	1	0.866447	1	13	9.82402	3532	heterocycle biosynthetic process	BP
4896	GO:0016628	0.215476	1	0.975486	1	1	0.241985	87	oxidoreductase activity, acting on the CH-CH group of donors, NAD or NADP as acceptor	MF
6570	GO:0032259	0.216347	1	0.9433	1	2	0.689795	248	methylation	BP
13411	GO:2000241	0.217467	1	0.942789	1	2	0.778801	280	regulation of reproductive process	BP
5229	GO:0018298	0.221466	1	0.974042	1	1	0.241985	87	protein-chromophore linkage	BP
7772	GO:0042054	0.221842	1	0.974033	1	1	0.186356	67	histone methyltransferase activity	MF
9209	GO:0046434	0.222207	1	0.973802	1	1	0.305958	110	organophosphate catabolic process	BP
11920	GO:0080090	0.223256	1	0.85901	1	13	9.5876	3447	regulation of primary metabolic process	BP
6850	GO:0033014	0.224163	1	0.973387	1	1	0.23364	84	tetrapyrrole biosynthetic process	BP
9767	GO:0048645	0.224646	1	0.973282	1	1	0.222515	80	animal organ formation	BP
3601	GO:0009892	0.225327	1	0.904013	1	4	2.30581	829	negative regulation of metabolic process	BP
8368	GO:0043565	0.226201	1	0.917839	1	3	1.56316	562	sequence-specific DNA binding	MF
9746	GO:0048582	0.226564	1	0.972795	1	1	0.228077	82	positive regulation of post-embryonic development	BP
5514	GO:0019751	0.22688	1	0.972698	1	1	0.241985	87	polyol metabolic process	BP
2293	GO:0006720	0.232291	1	0.936269	1	2	0.851118	306	isoprenoid metabolic process	BP
11742	GO:0072329	0.233023	1	0.971075	1	1	0.29205	105	monocarboxylic acid catabolic process	BP
3413	GO:0009630	0.23344	1	0.970984	1	1	0.27258	98	gravitropism	BP
3411	GO:0009628	0.233633	1	0.863564	1	9	6.39451	2299	response to abiotic stimulus	BP
3412	GO:0009629	0.236158	1	0.970266	1	1	0.278143	100	response to gravity	BP
4802	GO:0016413	0.238766	1	0.969631	1	1	0.230859	83	O-acetyltransferase activity	MF
47	GO:0000096	0.239284	1	0.969422	1	1	0.29205	105	sulfur amino acid metabolic process	BP
7959	GO:0042578	0.244611	1	0.90776	1	3	1.59654	574	phosphoric ester hydrolase activity	MF
3780	GO:0010119	0.245969	1	0.967641	1	1	0.255892	92	regulation of stomatal movement	BP
7960	GO:0042579	0.24892	1	0.928596	1	2	0.956813	344	microbody	CC
4890	GO:0016620	0.249332	1	0.966602	1	1	0.36993	133	oxidoreductase activity, acting on the aldehyde or oxo group of donors, NAD or NADP as acceptor	MF
8872	GO:0045490	0.249349	1	0.966642	1	1	0.308739	111	pectin catabolic process	BP
4757	GO:0016278	0.249386	1	0.966753	1	1	0.21417	77	lysine N-methyltransferase activity	MF
4758	GO:0016279	0.249386	1	0.966753	1	1	0.21417	77	protein-lysine N-methyltransferase activity	MF
11559	GO:0071482	0.249805	1	0.966567	1	1	0.258673	93	cellular response to light stimulus	BP
10842	GO:0060255	0.250465	1	0.8381	1	13	9.77673	3515	regulation of macromolecule metabolic process	BP
5181	GO:0018022	0.251929	1	0.966041	1	1	0.211389	76	peptidyl-lysine methylation	BP
3628	GO:0009926	0.252541	1	0.965775	1	1	0.27258	98	auxin polar transport	BP
5690	GO:0022891	0.255074	1	0.874232	1	5	3.41838	1229	substrate-specific transmembrane transporter activity	MF
6749	GO:0032774	0.258933	1	0.840772	1	10	7.43477	2673	RNA biosynthetic process	BP
2904	GO:0008509	0.259251	1	0.923681	1	2	0.87337	314	anion transmembrane transporter activity	MF
9326	GO:0046686	0.26212	1	0.922259	1	2	0.962375	346	response to cadmium ion	BP
4863	GO:0016571	0.263058	1	0.962775	1	1	0.225296	81	histone methylation	BP
2952	GO:0008652	0.263557	1	0.921543	1	2	1.00688	362	cellular amino acid biosynthetic process	BP
6264	GO:0031323	0.264198	1	0.827321	1	13	9.97143	3585	regulation of cellular metabolic process	BP
4326	GO:0015077	0.264238	1	0.921187	1	2	1.10423	397	monovalent inorganic cation transmembrane transporter activity	MF
8675	GO:0044765	0.269052	1	0.833022	1	10	7.86033	2826
3113	GO:0009072	0.269952	1	0.960591	1	1	0.286488	103	aromatic amino acid family metabolic process	BP
9958	GO:0050661	0.271124	1	0.960143	1	1	0.378275	136	NADP binding	MF
1860	GO:0005984	0.271675	1	0.960007	1	1	0.333772	120	disaccharide metabolic process	BP
677	GO:0002252	0.272334	1	0.959867	1	1	0.275362	99	immune effector process	BP
3484	GO:0009725	0.274095	1	0.861375	1	5	3.31825	1193	response to hormone	BP
9380	GO:0046873	0.2753	1	0.9157	1	2	0.956813	344	metal ion transmembrane transporter activity	MF
7887	GO:0042364	0.2764	1	0.958557	1	1	0.300395	108	water-soluble vitamin biosynthetic process	BP
5429	GO:0019439	0.279569	1	0.913502	1	2	1.04304	375	aromatic compound catabolic process	BP
5608	GO:0021700	0.280983	1	0.957055	1	1	0.33099	119	developmental maturation	BP
9245	GO:0046488	0.284962	1	0.955783	1	1	0.305958	110	phosphatidylinositol metabolic process	BP
2343	GO:0006811	0.285023	1	0.8538	1	5	3.5046	1260	ion transport	BP
8661	GO:0044710	0.285497	1	0.795039	1	22	19.4172	6981
2323	GO:0006778	0.290054	1	0.95407	1	1	0.322646	116	porphyrin-containing compound metabolic process	BP
1647	GO:0005576	0.294053	1	0.83753	1	6	4.86751	1750	extracellular region	CC
2317	GO:0006767	0.294867	1	0.952429	1	1	0.328209	118	water-soluble vitamin metabolic process	BP
10976	GO:0060918	0.296776	1	0.951765	1	1	0.333772	120	auxin transport	BP
11555	GO:0071478	0.296933	1	0.95174	1	1	0.308739	111	cellular response to radiation	BP
3396	GO:0009606	0.298476	1	0.951166	1	1	0.342116	123	tropism	BP
12918	GO:1902578	0.30018	1	0.808659	1	10	8.09397	2910
3620	GO:0009914	0.30044	1	0.950477	1	1	0.344898	124	hormone transport	BP
6849	GO:0033013	0.301487	1	0.950121	1	1	0.333772	120	tetrapyrrole metabolic process	BP
12402	GO:0098662	0.301696	1	0.901796	1	2	1.18211	425	inorganic cation transmembrane transport	BP
4341	GO:0015103	0.302803	1	0.949669	1	1	0.322646	116	inorganic anion transmembrane transporter activity	MF
8552	GO:0044271	0.307288	1	0.795569	1	12	9.77117	3513	cellular nitrogen compound biosynthetic process	BP
3144	GO:0009110	0.308316	1	0.947672	1	1	0.342116	123	vitamin biosynthetic process	BP
4359	GO:0015144	0.309017	1	0.947389	1	1	0.36993	133	carbohydrate transmembrane transporter activity	MF
3402	GO:0009615	0.310912	1	0.94675	1	1	0.322646	116	response to virus	BP
12654	GO:1901476	0.312394	1	0.946151	1	1	0.372712	134
8012	GO:0042744	0.313359	1	0.945757	1	1	0.417215	150	hydrogen peroxide catabolic process	BP
2833	GO:0008324	0.313375	1	0.866339	1	3	1.96091	705	cation transmembrane transporter activity	MF
3791	GO:0010150	0.313915	1	0.945616	1	1	0.347679	125	leaf senescence	BP
2339	GO:0006807	0.315661	1	0.769408	1	22	19.1502	6885	nitrogen compound metabolic process	BP
9698	GO:0048519	0.315995	1	0.821228	1	6	4.32791	1556	negative regulation of biological process	BP
10782	GO:0055114	0.316031	1	0.812958	1	7	4.98154	1791	oxidation-reduction process	BP
5083	GO:0016903	0.316385	1	0.944606	1	1	0.453373	163	oxidoreductase activity, acting on the aldehyde or oxo group of donors	MF
1623	GO:0005509	0.316777	1	0.893441	1	2	1.25999	453	calcium ion binding	MF
2805	GO:0008276	0.317231	1	0.944459	1	1	0.289269	104	protein methyltransferase activity	MF
7741	GO:0040008	0.318525	1	0.892502	1	2	1.06807	384	regulation of growth	BP
3259	GO:0009266	0.321552	1	0.861038	1	3	1.89694	682	response to temperature stimulus	BP
9744	GO:0048580	0.322836	1	0.890072	1	2	1.00132	360	regulation of post-embryonic development	BP
12400	GO:0098660	0.32434	1	0.889142	1	2	1.26555	455	inorganic ion transmembrane transport	BP
12627	GO:1901362	0.326069	1	0.776965	1	13	10.8003	3883	organic cyclic compound biosynthetic process	BP
1853	GO:0005976	0.330326	1	0.855221	1	3	2.13058	766	polysaccharide metabolic process	BP
2316	GO:0006766	0.330361	1	0.939297	1	1	0.378275	136	vitamin metabolic process	BP
1717	GO:0005737	0.332661	1	0.778208	1	11	9.42349	3388	cytoplasm	CC
6250	GO:0031300	0.337181	1	0.936551	1	1	0.400526	144	intrinsic component of organelle membrane	CC
9749	GO:0048585	0.33776	1	0.881352	1	2	1.14317	411	negative regulation of response to stimulus	BP
8011	GO:0042743	0.341473	1	0.934744	1	1	0.467281	168	hydrogen peroxide metabolic process	BP
1734	GO:0005759	0.342495	1	0.934327	1	1	0.461718	166	mitochondrial matrix	CC
2750	GO:0008170	0.34628	1	0.932877	1	1	0.342116	123	N-methyltransferase activity	MF
2344	GO:0006812	0.349017	1	0.84258	1	3	2.07495	746	cation transport	BP
2144	GO:0006479	0.350797	1	0.931008	1	1	0.319865	115	protein methylation	BP
2777	GO:0008213	0.350797	1	0.931008	1	1	0.319865	115	protein alkylation	BP
4960	GO:0016740	0.351615	1	0.743782	1	18	15.6789	5637	transferase activity	MF
12396	GO:0098655	0.352318	1	0.87255	1	2	1.29893	467	cation transmembrane transport	BP
5691	GO:0022892	0.35528	1	0.802145	1	5	3.91069	1406	substrate-specific transporter activity	MF
4895	GO:0016627	0.356491	1	0.928415	1	1	0.445029	160	oxidoreductase activity, acting on the CH-CH group of donors	MF
12683	GO:1901615	0.358226	1	0.868905	1	2	1.3184	474	organic hydroxy compound metabolic process	BP
3541	GO:0009813	0.361609	1	0.926157	1	1	0.464499	167	flavonoid biosynthetic process	BP
850	GO:0003682	0.362805	1	0.925728	1	1	0.367149	132	chromatin binding	MF
5028	GO:0016836	0.363356	1	0.925382	1	1	0.464499	167	hydro-lyase activity	MF
3506	GO:0009753	0.363378	1	0.9254	1	1	0.433903	156	response to jasmonic acid	BP
6217	GO:0031226	0.363632	1	0.86554	1	2	1.28224	461	intrinsic component of plasma membrane	CC
3505	GO:0009751	0.36513	1	0.924621	1	1	0.431122	155	response to salicylic acid	BP
7941	GO:0042545	0.365344	1	0.924488	1	1	0.472843	170	cell wall modification	BP
4488	GO:0015698	0.366858	1	0.923832	1	1	0.445029	160	inorganic anion transport	BP
9416	GO:0046943	0.368627	1	0.9231	1	1	0.383838	138	carboxylic acid transmembrane transporter activity	MF
1573	GO:0005342	0.369137	1	0.922865	1	1	0.386619	139	organic acid transmembrane transporter activity	MF
3878	GO:0010260	0.372805	1	0.921136	1	1	0.436685	157	animal organ senescence	BP
2428	GO:0006970	0.376423	1	0.823253	1	3	2.08051	748	response to osmotic stress	BP
8409	GO:0043648	0.377425	1	0.918934	1	1	0.509002	183	dicarboxylic acid metabolic process	BP
3470	GO:0009705	0.377648	1	0.918852	1	1	0.481188	173	plant-type vacuole membrane	CC
10189	GO:0051186	0.380705	1	0.854601	1	2	1.34621	484	cofactor metabolic process	BP
6318	GO:0031406	0.382655	1	0.916531	1	1	0.439466	158	carboxylic acid binding	MF
8187	GO:0043177	0.382655	1	0.916531	1	1	0.439466	158	organic acid binding	MF
5705	GO:0030001	0.38365	1	0.852694	1	2	1.26833	456	metal ion transport	BP
3540	GO:0009812	0.385528	1	0.915106	1	1	0.497876	179	flavonoid metabolic process	BP
4997	GO:0016788	0.385769	1	0.766179	1	6	4.93704	1775	hydrolase activity, acting on ester bonds	MF
3493	GO:0009737	0.389064	1	0.849132	1	2	1.22939	442	response to abscisic acid	BP
4766	GO:0016298	0.390497	1	0.912686	1	1	0.517346	186	lipase activity	MF
1469	GO:0004857	0.393845	1	0.910992	1	1	0.592445	213	enzyme inhibitor activity	MF
12674	GO:1901575	0.396127	1	0.757591	1	6	5.35704	1926	organic substance catabolic process	BP
1478	GO:0004871	0.398247	1	0.842971	1	2	1.25443	451	signal transducer activity	MF
283	GO:0000785	0.398848	1	0.908612	1	1	0.453373	163	chromatin	CC
4914	GO:0016651	0.39976	1	0.908058	1	1	0.567412	204	oxidoreductase activity, acting on NAD(P)H	MF
8304	GO:0043436	0.400165	1	0.754219	1	6	5.41823	1948	oxoacid metabolic process	BP
3281	GO:0009311	0.403482	1	0.906187	1	1	0.547942	197	oligosaccharide metabolic process	BP
5215	GO:0018205	0.404246	1	0.905948	1	1	0.397745	143	peptidyl-lysine modification	BP
1928	GO:0006082	0.40558	1	0.749673	1	6	5.45439	1961	organic acid metabolic process	BP
9320	GO:0046658	0.408959	1	0.90346	1	1	0.450592	162	anchored component of plasma membrane	CC
10415	GO:0051707	0.412927	1	0.772524	1	4	3.05401	1098	response to other organism	BP
2377	GO:0006869	0.413549	1	0.900973	1	1	0.547942	197	lipid transport	BP
8870	GO:0045488	0.413851	1	0.900836	1	1	0.520128	187	pectin metabolic process	BP
8632	GO:0044455	0.416946	1	0.899109	1	1	0.648074	233	mitochondrial membrane part	CC
1747	GO:0005774	0.417023	1	0.792862	1	3	2.34753	844	vacuolar membrane	CC
4658	GO:0016053	0.417782	1	0.792269	1	3	2.38925	859	organic acid biosynthetic process	BP
9187	GO:0046394	0.417782	1	0.792269	1	3	2.38925	859	carboxylic acid biosynthetic process	BP
3971	GO:0010393	0.422839	1	0.896023	1	1	0.531254	191	galacturonan metabolic process	BP
5354	GO:0019222	0.422958	1	0.692447	1	13	11.1953	4025	regulation of metabolic process	BP
1304	GO:0004601	0.425905	1	0.894286	1	1	0.623041	224	peroxidase activity	MF
2350	GO:0006820	0.428532	1	0.821786	1	2	1.33787	481	anion transport	BP
8616	GO:0044437	0.432935	1	0.780385	1	3	2.41985	870	vacuolar part	CC
4934	GO:0016684	0.434528	1	0.889489	1	1	0.636948	229	oxidoreductase activity, acting on peroxide as acceptor	MF
2051	GO:0006325	0.434934	1	0.817157	1	2	1.28224	461	chromatin organization	BP
10221	GO:0051240	0.435851	1	0.888792	1	1	0.567412	204	positive regulation of multicellular organismal process	BP
10204	GO:0051213	0.436172	1	0.888615	1	1	0.561849	202	dioxygenase activity	MF
11820	GO:0072593	0.436985	1	0.888112	1	1	0.620259	223	reactive oxygen species metabolic process	BP
2906	GO:0008514	0.437038	1	0.888195	1	1	0.486751	175	organic anion transmembrane transporter activity	MF
7314	GO:0034654	0.437415	1	0.69187	1	10	8.85608	3184	nucleobase-containing compound biosynthetic process	BP
4659	GO:0016054	0.437939	1	0.88758	1	1	0.606352	218	organic acid catabolic process	BP
9188	GO:0046395	0.437939	1	0.88758	1	1	0.606352	218	carboxylic acid catabolic process	BP
10805	GO:0060089	0.440352	1	0.813147	1	2	1.3935	501	molecular transducer activity	MF
8205	GO:0043207	0.440593	1	0.749754	1	4	3.1764	1142	response to external biotic stimulus	BP
12582	GO:1901135	0.444874	1	0.770791	1	3	2.6507	953	carbohydrate derivative metabolic process	BP
11635	GO:0071705	0.449934	1	0.80601	1	2	1.36846	492	nitrogen compound transport	BP
2849	GO:0008374	0.450095	1	0.880604	1	1	0.525691	189	O-acyltransferase activity	MF
10144	GO:0051094	0.450205	1	0.880478	1	1	0.595226	214	positive regulation of developmental process	BP
12304	GO:0097305	0.455809	1	0.801547	1	2	1.42131	511	response to alcohol	BP
2529	GO:0007165	0.458424	1	0.693541	1	7	6.42233	2309	signal transduction	BP
3098	GO:0009057	0.458628	1	0.759549	1	3	2.55614	919	macromolecule catabolic process	BP
11955	GO:0080134	0.459655	1	0.798591	1	2	1.47972	532	regulation of response to stress	BP
2349	GO:0006818	0.460333	1	0.874304	1	1	0.753768	271	hydrogen transport	BP
4630	GO:0015992	0.460333	1	0.874304	1	1	0.753768	271	proton transport	BP
9107	GO:0046148	0.461599	1	0.873647	1	1	0.575756	207	pigment biosynthetic process	BP
8041	GO:0042802	0.463226	1	0.795834	1	2	1.50475	541	identical protein binding	MF
8543	GO:0044255	0.467386	1	0.726842	1	4	3.49348	1256	cellular lipid metabolic process	BP
4939	GO:0016705	0.468461	1	0.791741	1	2	1.61601	581	oxidoreductase activity, acting on paired donors, with incorporation or reduction of molecular oxygen	MF
5597	GO:0020037	0.474434	1	0.787035	1	2	1.67998	604	heme binding	MF
5689	GO:0022890	0.474969	1	0.786622	1	2	1.6327	587	inorganic cation transmembrane transporter activity	MF
4796	GO:0016407	0.475476	1	0.865001	1	1	0.559068	201	acetyltransferase activity	MF
6758	GO:0032787	0.476291	1	0.744713	1	3	2.73693	984	monocarboxylic acid metabolic process	BP
2434	GO:0006979	0.480272	1	0.782392	1	2	1.68833	607	response to oxidative stress	BP
4641	GO:0016023	0.48518	1	0.858594	1	1	0.737079	265
2948	GO:0008643	0.485696	1	0.858291	1	1	0.678669	244	carbohydrate transport	BP
5428	GO:0019438	0.486323	1	0.641579	1	11	10.1383	3645	aromatic compound biosynthetic process	BP
884	GO:0003824	0.486454	1	0.605184	1	39	38.4116	13810	catalytic activity	MF
2262	GO:0006650	0.490934	1	0.854845	1	1	0.648074	233	glycerophospholipid metabolic process	BP
11433	GO:0071214	0.492311	1	0.853944	1	1	0.623041	224	cellular response to abiotic stimulus	BP
4565	GO:0015849	0.503047	1	0.846681	1	1	0.578538	208	organic acid transport	BP
9415	GO:0046942	0.503047	1	0.846681	1	1	0.578538	208	carboxylic acid transport	BP
1625	GO:0005515	0.503239	1	0.613917	1	14	11.5986	4170	protein binding	MF
8525	GO:0044212	0.504933	1	0.845323	1	1	0.634167	228	transcription regulatory region DNA binding	MF
350	GO:0000975	0.507483	1	0.843543	1	1	0.636948	229	regulatory region DNA binding	MF
379	GO:0001067	0.507483	1	0.843543	1	1	0.636948	229	regulatory region nucleic acid binding	MF
9957	GO:0050660	0.507649	1	0.843372	1	1	0.709265	255	flavin adenine dinucleotide binding	MF
4728	GO:0016209	0.5078	1	0.843224	1	1	0.77602	279	antioxidant activity	MF
9396	GO:0046906	0.509361	1	0.758444	1	2	1.80793	650	tetrapyrrole binding	MF
10014	GO:0050789	0.513894	1	0.589904	1	20	18.897	6794	regulation of biological process	BP
7909	GO:0042440	0.513956	1	0.83895	1	1	0.659199	237	pigment metabolic process	BP
4862	GO:0016570	0.516126	1	0.837458	1	1	0.592445	213	histone modification	BP
12695	GO:1901659	0.51918	1	0.835085	1	1	0.831648	299	glycosyl compound biosynthetic process	BP
3494	GO:0009738	0.522955	1	0.832406	1	1	0.714828	257	abscisic acid-activated signaling pathway	BP
1813	GO:0005887	0.524606	1	0.83113	1	1	0.820522	295	integral component of plasma membrane	CC
7702	GO:0038023	0.526323	1	0.829952	1	1	0.684232	246	signaling receptor activity	MF
6216	GO:0031225	0.527248	1	0.829271	1	1	0.678669	244	anchored component of membrane	CC
3490	GO:0009734	0.529478	1	0.827555	1	1	0.762112	274	auxin-activated signaling pathway	BP
2250	GO:0006629	0.530487	1	0.650743	1	5	4.79519	1724	lipid metabolic process	BP
6322	GO:0031410	0.536907	1	0.821914	1	1	0.831648	299	cytoplasmic vesicle	CC
7181	GO:0034220	0.537655	1	0.733851	1	2	1.84131	662	ion transmembrane transport	BP
4861	GO:0016569	0.537712	1	0.821447	1	1	0.628604	226	covalent chromatin modification	BP
12670	GO:1901566	0.538193	1	0.689444	1	3	2.85375	1026	organonitrogen compound biosynthetic process	BP
3395	GO:0009605	0.540081	1	0.641501	1	5	4.60605	1656	response to external stimulus	BP
7118	GO:0033993	0.540165	1	0.731641	1	2	1.6772	603	response to lipid	BP
8297	GO:0043414	0.552903	1	0.809618	1	1	0.614696	221	macromolecule methylation	BP
5027	GO:0016835	0.553175	1	0.809239	1	1	0.820522	295	carbon-oxygen lyase activity	MF
3597	GO:0009888	0.555107	1	0.807714	1	1	0.789927	284	tissue development	BP
1869	GO:0005996	0.556196	1	0.806744	1	1	0.97072	349	monosaccharide metabolic process	BP
12675	GO:1901576	0.561047	1	0.546564	1	18	18.4937	6649	organic substance biosynthetic process	BP
9243	GO:0046486	0.562174	1	0.801994	1	1	0.787145	283	glycerolipid metabolic process	BP
11101	GO:0065007	0.564333	1	0.538092	1	21	20.4407	7349	biological regulation	BP
7310	GO:0034645	0.564892	1	0.564548	1	11	11.3204	4070	cellular macromolecule biosynthetic process	BP
4184	GO:0010817	0.565318	1	0.799367	1	1	0.859463	309	regulation of hormone levels	BP
2008	GO:0006260	0.565489	1	0.799296	1	1	0.750987	270	DNA replication	BP
3431	GO:0009651	0.567406	1	0.706554	1	2	1.76343	634	response to salt stress	BP
1780	GO:0005829	0.568265	1	0.588467	1	7	7.25119	2607	cytosol	CC
10191	GO:0051188	0.570203	1	0.795335	1	1	0.817741	294	cofactor biosynthetic process	BP
2168	GO:0006520	0.57133	1	0.702805	1	2	1.91363	688	cellular amino acid metabolic process	BP
8635	GO:0044459	0.578058	1	0.69635	1	2	1.99707	718	plasma membrane part	CC
1479	GO:0004872	0.581117	1	0.786067	1	1	0.823304	296	receptor activity	MF
10038	GO:0050832	0.583117	1	0.784317	1	1	0.856681	308	defense response to fungus	BP
11110	GO:0070013	0.584061	1	0.783401	1	1	1.05416	379	intracellular organelle lumen	CC
8560	GO:0044283	0.585079	1	0.643944	1	3	3.02898	1089	small molecule biosynthetic process	BP
9959	GO:0050662	0.585395	1	0.689236	1	2	1.98316	713	coenzyme binding	MF
8652	GO:0044699	0.588978	1	0.503072	1	36	36.014	12948
144	GO:0000287	0.592477	1	0.776067	1	1	0.91231	328	magnesium ion binding	MF
8220	GO:0043233	0.592487	1	0.775986	1	1	1.07085	385	organelle lumen	CC
13341	GO:2000026	0.596827	1	0.677985	1	2	1.82184	655	regulation of multicellular organismal development	BP
12682	GO:1901607	0.597198	1	0.77184	1	1	0.915091	329	alpha-amino acid biosynthetic process	BP
4286	GO:0014070	0.59877	1	0.770419	1	1	0.917873	330	response to organic cyclic compound	BP
8547	GO:0044262	0.599695	1	0.675056	1	2	2.1417	770	cellular carbohydrate metabolic process	BP
10413	GO:0051704	0.600498	1	0.600109	1	4	3.97188	1428	multi-organism process	BP
1915	GO:0006066	0.603465	1	0.766126	1	1	0.948468	341	alcohol metabolic process	BP
4491	GO:0015711	0.605484	1	0.764353	1	1	0.812178	292	organic anion transport	BP
2741	GO:0008152	0.607749	1	0.485493	1	44	44.0189	15826	metabolic process	BP
8541	GO:0044249	0.611777	1	0.496462	1	17	17.9514	6454	cellular biosynthetic process	BP
10018	GO:0050794	0.619947	1	0.487881	1	17	16.9806	6105	regulation of cellular process	BP
1669	GO:0005634	0.620514	1	0.492274	1	15	14.6665	5273	nucleus	CC
7308	GO:0034641	0.626852	1	0.480582	1	17	17.1197	6155	cellular nitrogen compound metabolic process	BP
12693	GO:1901657	0.628074	1	0.742729	1	1	1.06251	382	glycosyl compound metabolic process	BP
8665	GO:0044723	0.633698	1	0.59318	1	3	3.45176	1241
3100	GO:0009059	0.636343	1	0.489999	1	11	11.8739	4269	macromolecule biosynthetic process	BP
9768	GO:0048646	0.639175	1	0.731703	1	1	1.00132	360	anatomical structure formation involved in morphogenesis	BP
6468	GO:0031974	0.640912	1	0.729847	1	1	1.22661	441	membrane-enclosed lumen	CC
4650	GO:0016042	0.644133	1	0.726611	1	1	1.0931	393	lipid catabolic process	BP
4888	GO:0016616	0.653673	1	0.716701	1	1	1.09588	394	oxidoreductase activity, acting on the CH-OH group of donors, NAD or NADP as acceptor	MF
3528	GO:0009793	0.654063	1	0.71637	1	1	0.942905	339	embryo development ending in seed dormancy	BP
2260	GO:0006644	0.654278	1	0.716081	1	1	1.05973	381	phospholipid metabolic process	BP
2342	GO:0006810	0.655206	1	0.474649	1	10	10.6251	3820	transport	BP
3099	GO:0009058	0.658359	1	0.444751	1	18	19.4533	6994	biosynthetic process	BP
12626	GO:1901361	0.661828	1	0.708026	1	1	1.09032	392	organic cyclic compound catabolic process	BP
2131	GO:0006457	0.663084	1	0.706654	1	1	1.12926	406	protein folding	BP
8558	GO:0044281	0.664492	1	0.486269	1	7	8.20244	2949	small molecule metabolic process	BP
1175	GO:0004386	0.664839	1	0.704883	1	1	0.89284	321	helicase activity	MF
11743	GO:0072330	0.673528	1	0.695212	1	1	1.12926	406	monocarboxylic acid biosynthetic process	BP
10216	GO:0051234	0.676579	1	0.451008	1	10	10.778	3875	establishment of localization	BP
12376	GO:0098542	0.679502	1	0.588661	1	2	2.15005	773	defense response to other organism	BP
10220	GO:0051239	0.680933	1	0.586976	1	2	2.21958	798	regulation of multicellular organismal process	BP
3405	GO:0009620	0.684152	1	0.683245	1	1	1.0931	393	response to fungus	BP
3317	GO:0009414	0.686435	1	0.680629	1	1	1.08198	389	response to water deprivation	BP
5818	GO:0030234	0.687037	1	0.679876	1	1	1.21549	437	enzyme regulator activity	MF
3318	GO:0009415	0.69339	1	0.672532	1	1	1.09867	395	response to water	BP
2740	GO:0008150	0.693438	1	0.421851	1	61	61.5893	22143	biological_process	BP
3525	GO:0009790	0.697741	1	0.667406	1	1	1.07085	385	embryo development	BP
2815	GO:0008289	0.698964	1	0.665906	1	1	1.16264	418	lipid binding	MF
5206	GO:0018193	0.713347	1	0.648421	1	1	1.11535	401	peptidyl-amino acid modification	BP
4860	GO:0016568	0.721187	1	0.638612	1	1	1.0486	377
845	GO:0003676	0.723298	1	0.385126	1	13	14.3494	5159	nucleic acid binding	MF
5515	GO:0019752	0.727135	1	0.456652	1	4	5.17625	1861	carboxylic acid metabolic process	BP
10182	GO:0051179	0.735047	1	0.38386	1	10	11.2843	4057	localization	BP
1241	GO:0004497	0.736111	1	0.619116	1	1	1.35456	487	monooxygenase activity	MF
9581	GO:0048037	0.7366	1	0.518079	1	2	2.66461	958	cofactor binding	MF
4664	GO:0016070	0.742363	1	0.375194	1	10	10.7252	3856	RNA metabolic process	BP
3507	GO:0009755	0.747711	1	0.5034	1	2	2.62289	943	hormone-mediated signaling pathway	BP
4886	GO:0016614	0.753666	1	0.595227	1	1	1.42687	513	oxidoreductase activity, acting on CH-OH group of donors	MF
10017	GO:0050793	0.758367	1	0.489007	1	2	2.54779	916	regulation of developmental process	BP
12680	GO:1901605	0.759861	1	0.586502	1	1	1.44634	520	alpha-amino acid metabolic process	BP
8606	GO:0044427	0.766015	1	0.577731	1	1	1.31284	472	chromosomal part	CC
8714	GO:0044877	0.766472	1	0.57705	1	1	1.3629	490	macromolecular complex binding	MF
2936	GO:0008610	0.76812	1	0.475519	1	2	2.6813	964	lipid biosynthetic process	BP
1621	GO:0005506	0.769402	1	0.572749	1	1	1.47972	532	iron ion binding	MF
6479	GO:0031988	0.78389	1	0.551019	1	1	1.858	668
1787	GO:0005840	0.78782	1	0.544969	1	1	1.93031	694	ribosome	CC
12584	GO:1901137	0.790614	1	0.540682	1	1	1.70502	613	carbohydrate derivative biosynthetic process	BP
5826	GO:0030246	0.796796	1	0.530976	1	1	1.62714	585	carbohydrate binding	MF
9431	GO:0046983	0.804462	1	0.518704	1	1	1.45191	522	protein dimerization activity	MF
3343	GO:0009507	0.806368	1	0.335937	1	5	5.98564	2152	chloroplast	CC
6474	GO:0031982	0.807195	1	0.514108	1	1	1.96091	705	vesicle	CC
2800	GO:0008270	0.818271	1	0.335769	1	4	5.2736	1896	zinc ion binding	MF
8673	GO:0044763	0.821491	1	0.249701	1	24	27.2664	9803
4966	GO:0016747	0.82319	1	0.48724	1	1	1.61601	581	transferase activity, transferring acyl groups other than amino-acyl groups	MF
9747	GO:0048583	0.824856	1	0.391111	1	2	3.00673	1081	regulation of response to stimulus	BP
3365	GO:0009536	0.832902	1	0.298954	1	5	6.22763	2239	plastid	CC
11633	GO:0071702	0.833043	1	0.314384	1	4	5.60737	2016	organic substance transport	BP
5022	GO:0016829	0.843036	1	0.451691	1	1	1.87747	675	lyase activity	MF
4965	GO:0016746	0.849399	1	0.439809	1	1	1.79402	645	transferase activity, transferring acyl groups	MF
9241	GO:0046483	0.860919	1	0.212994	1	14	16.747	6021	heterocycle metabolic process	BP
11590	GO:0071555	0.861612	1	0.416132	1	1	2.09164	752	cell wall organization	BP
9697	GO:0048518	0.869413	1	0.280044	1	3	4.61718	1660	positive regulation of biological process	BP
3381	GO:0009570	0.87278	1	0.393625	1	1	1.85522	667	chloroplast stroma	CC
3361	GO:0009532	0.874965	1	0.389098	1	1	1.86634	671	plastid stroma	CC
1718	GO:0005739	0.883613	1	0.256128	1	3	4.81744	1732	mitochondrion	CC
8804	GO:0045229	0.884306	1	0.369232	1	1	2.26687	815	external encapsulating structure organization	BP
8608	GO:0044429	0.885477	1	0.366698	1	1	2.26409	814	mitochondrial part	CC
12127	GO:0090304	0.886179	1	0.186044	1	11	13.757	4946	nucleic acid metabolic process	BP
8450	GO:0043933	0.886249	1	0.285438	1	2	3.59639	1293	macromolecular complex subunit organization	BP
2297	GO:0006725	0.889945	1	0.173873	1	14	17.3033	6221	cellular aromatic compound metabolic process	BP
692	GO:0002376	0.891035	1	0.354536	1	1	2.03601	732	immune system process	BP
1746	GO:0005773	0.899942	1	0.334341	1	1	2.2919	824	vacuole	CC
11634	GO:0071704	0.90201	1	0.144481	1	35	39.6076	14240	organic substance metabolic process	BP
8662	GO:0044711	0.904358	1	0.190127	1	5	7.94377	2856
11589	GO:0071554	0.909507	1	0.311765	1	1	2.49216	896	cell wall organization or biogenesis	BP
9379	GO:0046872	0.910426	1	0.146979	1	13	17.1336	6160	metal ion binding	MF
9401	GO:0046914	0.91056	1	0.179894	1	5	7.72682	2778	transition metal ion binding	MF
1532	GO:0005198	0.91068	1	0.30887	1	1	3.17361	1141	structural molecule activity	MF
4859	GO:0016567	0.912686	1	0.304103	1	1	2.09998	755	protein ubiquitination	BP
8181	GO:0043169	0.914811	1	0.140668	1	13	17.2393	6198	cation binding	MF
1665	GO:0005618	0.916004	1	0.295852	1	1	2.63958	949	cell wall	CC
5858	GO:0030312	0.916198	1	0.295369	1	1	2.64514	951	external encapsulating structure	CC
4996	GO:0016787	0.919956	1	0.139716	1	10	14.1964	5104	hydrolase activity	MF
12625	GO:1901360	0.921724	1	0.129034	1	14	18.0265	6481	organic cyclic compound metabolic process	BP
11102	GO:0065008	0.923676	1	0.210763	1	2	4.23612	1523	regulation of biological quality	BP
6639	GO:0032446	0.925179	1	0.272561	1	1	2.24183	806	protein modification by small protein conjugation	BP
8533	GO:0044237	0.925369	1	0.113407	1	32	37.324	13419	cellular metabolic process	BP
12925	GO:1902589	0.943617	1	0.221962	1	1	2.6368	948
5480	GO:0019637	0.945854	1	0.215412	1	1	2.98448	1073	organophosphate metabolic process	BP
11286	GO:0070647	0.948438	1	0.2078	1	1	2.53667	912	protein modification by small protein conjugation or removal	BP
1962	GO:0006139	0.949244	1	0.0920612	1	11	15.4731	5563	nucleobase-containing compound metabolic process	BP
8218	GO:0043231	0.958037	1	0.0682751	1	26	31.1965	11216	intracellular membrane-bounded organelle	CC
3342	GO:0009506	0.958394	1	0.176973	1	1	3.05679	1099	plasmodesma	CC
1823	GO:0005911	0.962876	1	0.162334	1	1	3.19587	1149	cell-cell junction	CC
8214	GO:0043227	0.965547	1	0.0570961	1	26	31.7083	11400	membrane-bounded organelle	CC
3674	GO:0009987	0.965943	1	0.0561577	1	41	47.7683	17174	cellular process	BP
5733	GO:0030054	0.971107	1	0.133934	1	1	3.52407	1267	cell junction	CC
6215	GO:0031224	0.974514	1	0.0489941	1	12	17.9069	6438	intrinsic component of membrane	CC
5141	GO:0017111	0.975166	1	0.119076	1	1	3.58805	1290	nucleoside-triphosphatase activity	MF
5943	GO:0030529	0.976192	1	0.115195	1	1	4.20274	1511	intracellular ribonucleoprotein complex	CC
1812	GO:0005886	0.977969	1	0.0516012	1	6	11.1396	4005	plasma membrane	CC
2007	GO:0006259	0.978753	1	0.105371	1	1	3.69374	1328	DNA metabolic process	BP
4831	GO:0016462	0.979697	1	0.101663	1	1	3.75493	1350	pyrophosphatase activity	MF
1616	GO:0005488	0.980157	1	0.0341583	1	38	45.3234	16295	binding	MF
5016	GO:0016818	0.980202	1	0.09966	1	1	3.7744	1357	hydrolase activity, acting on acid anhydrides, in phosphorus-containing anhydrides	MF
8216	GO:0043229	0.980507	1	0.0338636	1	27	33.9752	12215	intracellular organelle	CC
5015	GO:0016817	0.98084	1	0.0971108	1	1	3.80778	1369	hydrolase activity, acting on acid anhydrides	MF
12384	GO:0098588	0.981281	1	0.0573024	1	3	7.06484	2540	bounding membrane of organelle	CC
8213	GO:0043226	0.984475	1	0.0274897	1	27	34.4508	12386	organelle	CC
8613	GO:0044434	0.991305	1	0.0513735	1	1	4.22221	1518	chloroplast part	CC
2441	GO:0006996	0.991316	1	0.0513175	1	1	4.225	1519	organelle organization	BP
4640	GO:0016021	0.99155	1	0.0189271	1	10	17.2616	6206	integral component of membrane	CC
8614	GO:0044435	0.9916	1	0.0499371	1	1	4.24725	1527	plastid part	CC
8604	GO:0044425	0.993918	1	0.0133817	1	12	20.2544	7282	membrane part	CC
8534	GO:0044238	0.995161	1	0.00937933	1	27	36.8178	13237	primary metabolic process	BP
8215	GO:0043228	0.995806	1	0.0280546	1	1	5.40989	1945	non-membrane-bounded organelle	CC
8219	GO:0043232	0.995806	1	0.0280546	1	1	5.40989	1945	intracellular non-membrane-bounded organelle	CC
10417	GO:0051716	0.996589	1	0.0235816	1	1	5.243	1885	cellular response to stimulus	BP
2334	GO:0006796	0.996752	1	0.015323	1	2	6.82285	2453	phosphate-containing compound metabolic process	BP
2333	GO:0006793	0.997115	1	0.0138219	1	2	6.97027	2506	phosphorus metabolic process	BP
6158	GO:0031090	0.997574	1	0.00968665	1	3	9.26495	3331	organelle membrane	CC
8621	GO:0044444	0.997906	1	0.00448165	1	20	31.3078	11256	cytoplasmic part	CC
8603	GO:0044424	0.998277	1	0.00356906	1	37	48.1382	17307	intracellular part	CC
12628	GO:1901363	0.998362	1	0.00363664	1	18	29.4999	10606	heterocyclic compound binding	MF
12271	GO:0097159	0.998412	1	0.00353321	1	18	29.5499	10624	organic cyclic compound binding	MF
4651	GO:0016043	0.998786	1	0.00522701	1	3	10.2579	3688	cellular component organization	BP
8546	GO:0044260	0.999176	1	0.00199659	0.846679	15	25.8117	9280	cellular macromolecule metabolic process	BP
11667	GO:0071840	0.999228	1	0.00348411	1	3	10.7475	3864	cellular component organization or biogenesis	BP
2134	GO:0006464	0.999343	1	0.00374731	1	2	7.76576	2792	cellular protein modification process	BP
7644	GO:0036211	0.999343	1	0.00374731	1	2	7.76576	2792	protein modification process	BP
8182	GO:0043170	0.999586	1	0.00103489	0.505324	16	27.7865	9990	macromolecule metabolic process	BP
8295	GO:0043412	0.999741	1	0.00162953	0.737089	2	8.52509	3065	macromolecule modification	BP
8550	GO:0044267	0.999796	1	0.00104267	0.505324	3	11.5235	4143	cellular protein metabolic process	BP
12315	GO:0097367	0.999806	1	0.000859203	0.448438	4	13.8877	4993	carbohydrate derivative binding	MF
4639	GO:0016020	0.999853	1	0.000449629	0.244059	10	22.3126	8022	membrane	CC
8638	GO:0044464	0.999929	1	0.000183374	0.134539	42	56.0737	20160	cell part	CC
7618	GO:0036094	0.99994	1	0.000261375	0.161077	5	16.6135	5973	small molecule binding	MF
1646	GO:0005575	0.999947	1	0.00015171	0.134539	49	61.8757	22246	cellular_component	CC
6840	GO:0032991	0.99995	1	0.000367242	0.207645	2	11.9463	4295	macromolecular complex	CC
5452	GO:0019538	0.999965	1	0.000208204	0.134539	3	13.1506	4728	protein metabolic process	BP
8180	GO:0043168	0.999973	1	0.000137721	0.133491	4	15.7596	5666	anion binding	MF
1631	GO:0005524	0.999974	1	0.000199522	0.134539	2	11.9296	4289	ATP binding	MF
8179	GO:0043167	0.999975	1	7.58694e-05	0.0935952	14	29.6556	10662	ion binding	MF
6696	GO:0032559	0.999979	1	0.00016889	0.134539	2	12.102	4351	adenyl ribonucleotide binding	MF
5955	GO:0030554	0.999979	1	0.00016517	0.134539	2	12.1215	4358	adenyl nucleotide binding	MF
92	GO:0000166	0.999981	1	9.83962e-05	0.10271	4	16.124	5797	nucleotide binding	MF
12607	GO:1901265	0.999981	1	9.83962e-05	0.10271	4	16.124	5797	nucleoside phosphate binding	MF
7540	GO:0035639	0.999993	1	6.30591e-05	0.0855712	2	13.184	4740	purine ribonucleoside triphosphate binding	MF
551	GO:0001883	0.999993	1	5.82075e-05	0.0855712	2	13.2674	4770	purine nucleoside binding	MF
6690	GO:0032550	0.999993	1	5.82075e-05	0.0855712	2	13.2674	4770	purine ribonucleoside binding	MF
6689	GO:0032549	0.999993	1	5.61267e-05	0.0855712	2	13.3064	4784	ribonucleoside binding	MF
550	GO:0001882	0.999994	1	5.56729e-05	0.0855712	2	13.3119	4786	nucleoside binding	MF
6694	GO:0032555	0.999994	1	5.30235e-05	0.0855712	2	13.3592	4803	purine ribonucleotide binding	MF
5130	GO:0017076	0.999994	1	5.15508e-05	0.0855712	2	13.3815	4811	purine nucleotide binding	MF
6692	GO:0032553	0.999995	1	4.45421e-05	0.0855712	2	13.5289	4864	ribonucleotide binding	MF
8623	GO:0044446	0.999999	1	5.54773e-06	0.0376413	6	21.4782	7722	intracellular organelle part	CC
8601	GO:0044422	0.999999	1	4.68159e-06	0.0376413	6	21.6284	7776	organelle part	CC
8960	GO:0045766	1	1	0.970182	1	0	0.0417215	15	positive regulation of angiogenesis	BP
3919	GO:0010315	1	1	0.888811	1	0	0.11682	42	auxin efflux	BP
5751	GO:0030111	1	1	0.891557	1	0	0.100132	36	regulation of Wnt signaling pathway	BP
4800	GO:0016411	1	1	0.884051	1	0	0.102913	37	acylglycerol O-acyltransferase activity	MF
1	GO:0000001	1	1	0.994807	1	0	0.0083443	3	mitochondrion inheritance	BP
2	GO:0000002	1	1	0.970557	1	0	0.0278143	10	mitochondrial genome maintenance	BP
3	GO:0000003	1	1	0.863658	1	0	0.150197	54	reproduction	BP
4	GO:0000009	1	1	0.997065	1	0	0.00278143	1	alpha-1,6-mannosyltransferase activity	MF
5	GO:0000011	1	1	0.995136	1	0	0.0083443	3	vacuole inheritance	BP
6	GO:0000012	1	1	0.992315	1	0	0.00556286	2	single strand break repair	BP
7	GO:0000014	1	1	0.982768	1	0	0.0139072	5	single-stranded DNA endodeoxyribonuclease activity	MF
8	GO:0000015	1	1	0.965035	1	0	0.0500658	18	phosphopyruvate hydratase complex	CC
9	GO:0000018	1	1	0.923199	1	0	0.0667544	24	regulation of DNA recombination	BP
10	GO:0000019	1	1	0.995031	1	0	0.00278143	1	regulation of mitotic recombination	BP
11	GO:0000022	1	1	0.990898	1	0	0.0111257	4	mitotic spindle elongation	BP
12	GO:0000023	1	1	0.965449	1	0	0.0361586	13	maltose metabolic process	BP
13	GO:0000024	1	1	0.990164	1	0	0.0139072	5	maltose biosynthetic process	BP
14	GO:0000025	1	1	0.993515	1	0	0.00556286	2	maltose catabolic process	BP
15	GO:0000026	1	1	0.977938	1	0	0.0278143	10	alpha-1,2-mannosyltransferase activity	MF
16	GO:0000027	1	1	0.889476	1	0	0.178012	64	ribosomal large subunit assembly	BP
17	GO:0000028	1	1	0.923606	1	0	0.125164	45	ribosomal small subunit assembly	BP
18	GO:0000030	1	1	0.911085	1	0	0.0945687	34	mannosyltransferase activity	MF
19	GO:0000032	1	1	0.993422	1	0	0.0083443	3	cell wall mannoprotein biosynthetic process	BP
20	GO:0000033	1	1	0.996392	1	0	0.00556286	2	alpha-1,3-mannosyltransferase activity	MF
21	GO:0000035	1	1	0.995078	1	0	0.00278143	1	acyl binding	MF
22	GO:0000036	1	1	0.993917	1	0	0.0139072	5	acyl carrier activity	MF
23	GO:0000038	1	1	0.935996	1	0	0.0750987	27	very long-chain fatty acid metabolic process	BP
24	GO:0000041	1	1	0.648673	1	0	0.414433	149	transition metal ion transport	BP
25	GO:0000042	1	1	0.98654	1	0	0.0111257	4	protein targeting to Golgi	BP
26	GO:0000045	1	1	0.921083	1	0	0.0890058	32	autophagosome assembly	BP
27	GO:0000049	1	1	0.820176	1	0	0.186356	67	tRNA binding	MF
28	GO:0000050	1	1	0.980542	1	0	0.01947	7	urea cycle	BP
29	GO:0000053	1	1	0.997229	1	0	0.00556286	2	argininosuccinate metabolic process	BP
30	GO:0000054	1	1	0.977213	1	0	0.0278143	10	ribosomal subunit export from nucleus	BP
31	GO:0000055	1	1	0.984435	1	0	0.0111257	4	ribosomal large subunit export from nucleus	BP
32	GO:0000056	1	1	0.993333	1	0	0.0083443	3	ribosomal small subunit export from nucleus	BP
33	GO:0000059	1	1	0.970731	1	0	0.0250329	9
34	GO:0000060	1	1	0.962307	1	0	0.0361586	13	protein import into nucleus, translocation	BP
35	GO:0000062	1	1	0.911214	1	0	0.111257	40	fatty-acyl-CoA binding	MF
36	GO:0000064	1	1	0.991802	1	0	0.0083443	3	L-ornithine transmembrane transporter activity	MF
37	GO:0000066	1	1	0.999019	1	0	0.00278143	1	mitochondrial ornithine transport	BP
38	GO:0000070	1	1	0.97365	1	0	0.01947	7	mitotic sister chromatid segregation	BP
39	GO:0000075	1	1	0.85024	1	0	0.122383	44	cell cycle checkpoint	BP
40	GO:0000076	1	1	0.973331	1	0	0.01947	7	DNA replication checkpoint	BP
41	GO:0000077	1	1	0.927094	1	0	0.0556286	20	DNA damage checkpoint	BP
42	GO:0000079	1	1	0.915761	1	0	0.0750987	27	regulation of cyclin-dependent protein serine/threonine kinase activity	BP
43	GO:0000082	1	1	0.920812	1	0	0.083443	30	G1/S transition of mitotic cell cycle	BP
44	GO:0000083	1	1	0.993907	1	0	0.00556286	2	regulation of transcription involved in G1/S transition of mitotic cell cycle	BP
45	GO:0000086	1	1	0.977471	1	0	0.01947	7	G2/M transition of mitotic cell cycle	BP
46	GO:0000095	1	1	0.995016	1	0	0.00278143	1	S-adenosyl-L-methionine transmembrane transporter activity	MF
49	GO:0000098	1	1	0.976715	1	0	0.0250329	9	sulfur amino acid catabolic process	BP
50	GO:0000099	1	1	0.995485	1	0	0.00278143	1	sulfur amino acid transmembrane transporter activity	MF
51	GO:0000101	1	1	0.994535	1	0	0.00556286	2	sulfur amino acid transport	BP
52	GO:0000103	1	1	0.872698	1	0	0.147416	53	sulfate assimilation	BP
53	GO:0000104	1	1	0.975337	1	0	0.0305958	11	succinate dehydrogenase activity	MF
54	GO:0000105	1	1	0.948242	1	0	0.0445029	16	histidine biosynthetic process	BP
55	GO:0000107	1	1	0.990671	1	0	0.00556286	2	imidazoleglycerol-phosphate synthase activity	MF
56	GO:0000109	1	1	0.976782	1	0	0.01947	7	nucleotide-excision repair complex	CC
57	GO:0000110	1	1	0.997884	1	0	0.00278143	1	nucleotide-excision repair factor 1 complex	CC
58	GO:0000111	1	1	0.993612	1	0	0.00556286	2	nucleotide-excision repair factor 2 complex	CC
59	GO:0000118	1	1	0.967992	1	0	0.0278143	10	histone deacetylase complex	CC
60	GO:0000120	1	1	0.971275	1	0	0.0166886	6	RNA polymerase I transcription factor complex	CC
61	GO:0000121	1	1	0.996034	1	0	0.00278143	1	glycerol-1-phosphatase activity	MF
62	GO:0000122	1	1	0.810048	1	0	0.222515	80	negative regulation of transcription from RNA polymerase II promoter	BP
63	GO:0000123	1	1	0.868752	1	0	0.119602	43	histone acetyltransferase complex	CC
64	GO:0000124	1	1	0.986385	1	0	0.0111257	4	SAGA complex	CC
65	GO:0000125	1	1	0.993999	1	0	0.00556286	2	PCAF complex	CC
66	GO:0000126	1	1	0.985252	1	0	0.0083443	3	transcription factor TFIIIB complex	CC
67	GO:0000127	1	1	0.99112	1	0	0.0083443	3	transcription factor TFIIIC complex	CC
68	GO:0000131	1	1	0.992412	1	0	0.0083443	3	incipient cellular bud site	CC
69	GO:0000132	1	1	0.987275	1	0	0.0111257	4	establishment of mitotic spindle orientation	BP
70	GO:0000138	1	1	0.992026	1	0	0.00556286	2	Golgi trans cisterna	CC
71	GO:0000139	1	1	0.103825	1	0	2.05826	740	Golgi membrane	CC
72	GO:0000140	1	1	0.996244	1	0	0.00278143	1	acylglycerone-phosphate reductase activity	MF
73	GO:0000142	1	1	0.996344	1	0	0.00556286	2	cellular bud neck contractile ring	CC
74	GO:0000145	1	1	0.90214	1	0	0.083443	30	exocyst	CC
75	GO:0000146	1	1	0.994054	1	0	0.0111257	4	microfilament motor activity	MF
76	GO:0000147	1	1	0.985163	1	0	0.0139072	5	actin cortical patch assembly	BP
77	GO:0000148	1	1	0.879632	1	0	0.13629	49	1,3-beta-D-glucan synthase complex	CC
78	GO:0000149	1	1	0.85313	1	0	0.152979	55	SNARE binding	MF
79	GO:0000150	1	1	0.965481	1	0	0.0278143	10	recombinase activity	MF
80	GO:0000151	1	1	0.487641	1	0	0.603571	217	ubiquitin ligase complex	CC
81	GO:0000152	1	1	0.800383	1	0	0.180793	65	nuclear ubiquitin ligase complex	CC
82	GO:0000153	1	1	0.98508	1	0	0.0166886	6	cytoplasmic ubiquitin ligase complex	CC
83	GO:0000154	1	1	0.882131	1	0	0.11682	42	rRNA modification	BP
84	GO:0000155	1	1	0.851756	1	0	0.152979	55	phosphorelay sensor kinase activity	MF
85	GO:0000156	1	1	0.952446	1	0	0.0417215	15	phosphorelay response regulator activity	MF
86	GO:0000159	1	1	0.930524	1	0	0.083443	30	protein phosphatase type 2A complex	CC
88	GO:0000161	1	1	0.999046	1	0	0.00278143	1	MAPK cascade involved in osmosensory signaling pathway	BP
89	GO:0000162	1	1	0.904092	1	0	0.0973501	35	tryptophan biosynthetic process	BP
90	GO:0000164	1	1	0.984236	1	0	0.01947	7	protein phosphatase type 1 complex	CC
91	GO:0000165	1	1	0.829987	1	0	0.180793	65	MAPK cascade	BP
93	GO:0000169	1	1	0.994158	1	0	0.00556286	2	activation of MAPK activity involved in osmosensory signaling pathway	BP
94	GO:0000171	1	1	0.995071	1	0	0.00278143	1	ribonuclease MRP activity	MF
95	GO:0000172	1	1	0.990557	1	0	0.00556286	2	ribonuclease MRP complex	CC
96	GO:0000175	1	1	0.896556	1	0	0.119602	43	3'-5'-exoribonuclease activity	MF
97	GO:0000176	1	1	0.958652	1	0	0.0333772	12	nuclear exosome (RNase complex)	CC
98	GO:0000177	1	1	0.964739	1	0	0.0278143	10	cytoplasmic exosome (RNase complex)	CC
99	GO:0000178	1	1	0.954761	1	0	0.0361586	13	exosome (RNase complex)	CC
100	GO:0000179	1	1	0.989607	1	0	0.0139072	5	rRNA (adenine-N6,N6-)-dimethyltransferase activity	MF
101	GO:0000182	1	1	0.990829	1	0	0.0083443	3	rDNA binding	MF
102	GO:0000183	1	1	0.980367	1	0	0.0139072	5	chromatin silencing at rDNA	BP
103	GO:0000184	1	1	0.871432	1	0	0.150197	54	nuclear-transcribed mRNA catabolic process, nonsense-mediated decay	BP
104	GO:0000185	1	1	0.995545	1	0	0.00278143	1	activation of MAPKKK activity	BP
105	GO:0000186	1	1	0.88532	1	0	0.122383	44	activation of MAPKK activity	BP
106	GO:0000187	1	1	0.953225	1	0	0.0639729	23	activation of MAPK activity	BP
107	GO:0000188	1	1	0.978026	1	0	0.0222515	8	inactivation of MAPK activity	BP
108	GO:0000209	1	1	0.766427	1	0	0.236422	85	protein polyubiquitination	BP
109	GO:0000210	1	1	0.983001	1	0	0.0166886	6	NAD+ diphosphatase activity	MF
110	GO:0000212	1	1	0.969674	1	0	0.0305958	11	meiotic spindle organization	BP
111	GO:0000213	1	1	0.989908	1	0	0.0083443	3	tRNA-intron endonuclease activity	MF
112	GO:0000214	1	1	0.995477	1	0	0.00278143	1	tRNA-intron endonuclease complex	CC
113	GO:0000215	1	1	0.998045	1	0	0.00278143	1	tRNA 2'-phosphotransferase activity	MF
114	GO:0000217	1	1	0.930095	1	0	0.0611915	22	DNA secondary structure binding	MF
115	GO:0000220	1	1	0.982324	1	0	0.0250329	9	vacuolar proton-transporting V-type ATPase, V0 domain	CC
116	GO:0000221	1	1	0.991169	1	0	0.0111257	4	vacuolar proton-transporting V-type ATPase, V1 domain	CC
117	GO:0000224	1	1	0.979368	1	0	0.0222515	8	peptide-N4-(N-acetyl-beta-glucosaminyl)asparagine amidase activity	MF
118	GO:0000225	1	1	0.997037	1	0	0.00278143	1	N-acetylglucosaminylphosphatidylinositol deacetylase activity	MF
119	GO:0000226	1	1	0.672881	1	0	0.406089	146	microtubule cytoskeleton organization	BP
120	GO:0000228	1	1	0.925097	1	0	0.0695358	25	nuclear chromosome	CC
121	GO:0000229	1	1	0.967208	1	0	0.0222515	8	cytoplasmic chromosome	CC
122	GO:0000234	1	1	0.992719	1	0	0.0083443	3	phosphoethanolamine N-methyltransferase activity	MF
123	GO:0000242	1	1	0.999042	1	0	0.00278143	1	pericentriolar material	CC
124	GO:0000243	1	1	0.961195	1	0	0.0333772	12	commitment complex	CC
125	GO:0000244	1	1	0.97056	1	0	0.0250329	9	spliceosomal tri-snRNP complex assembly	BP
126	GO:0000245	1	1	0.92892	1	0	0.0500658	18	spliceosomal complex assembly	BP
127	GO:0000247	1	1	0.994855	1	0	0.00556286	2	C-8 sterol isomerase activity	MF
128	GO:0000249	1	1	0.995277	1	0	0.00278143	1	C-22 sterol desaturase activity	MF
129	GO:0000254	1	1	0.983993	1	0	0.0222515	8	C-4 methylsterol oxidase activity	MF
130	GO:0000255	1	1	0.98293	1	0	0.0166886	6	allantoin metabolic process	BP
131	GO:0000256	1	1	0.985911	1	0	0.0139072	5	allantoin catabolic process	BP
132	GO:0000257	1	1	0.979772	1	0	0.01947	7	nitrilase activity	MF
133	GO:0000266	1	1	0.970322	1	0	0.01947	7	mitochondrial fission	BP
134	GO:0000268	1	1	0.995072	1	0	0.00278143	1	peroxisome targeting sequence binding	MF
135	GO:0000270	1	1	0.981756	1	0	0.0305958	11	peptidoglycan metabolic process	BP
136	GO:0000271	1	1	0.366	1	0	1.01522	365	polysaccharide biosynthetic process	BP
138	GO:0000275	1	1	0.987721	1	0	0.01947	7	mitochondrial proton-transporting ATP synthase complex, catalytic core F(1)	CC
139	GO:0000276	1	1	0.975634	1	0	0.0305958	11	mitochondrial proton-transporting ATP synthase complex, coupling factor F(o)	CC
140	GO:0000278	1	1	0.902499	1	0	0.0890058	32	mitotic cell cycle	BP
141	GO:0000280	1	1	0.510858	1	0	0.603571	217	nuclear division	BP
142	GO:0000281	1	1	0.921097	1	0	0.0639729	23	mitotic cytokinesis	BP
143	GO:0000285	1	1	0.978159	1	0	0.0305958	11	1-phosphatidylinositol-3-phosphate 5-kinase activity	MF
145	GO:0000288	1	1	0.960473	1	0	0.0584101	21	nuclear-transcribed mRNA catabolic process, deadenylation-dependent decay	BP
146	GO:0000289	1	1	0.968654	1	0	0.0305958	11	nuclear-transcribed mRNA poly(A) tail shortening	BP
147	GO:0000290	1	1	0.973984	1	0	0.01947	7	deadenylation-dependent decapping of nuclear-transcribed mRNA	BP
148	GO:0000291	1	1	0.92495	1	0	0.0723172	26	nuclear-transcribed mRNA catabolic process, exonucleolytic	BP
149	GO:0000293	1	1	0.993233	1	0	0.0083443	3	ferric-chelate reductase activity	MF
150	GO:0000295	1	1	0.955879	1	0	0.0500658	18	adenine nucleotide transmembrane transporter activity	MF
151	GO:0000301	1	1	0.97193	1	0	0.01947	7	retrograde transport, vesicle recycling within Golgi	BP
152	GO:0000302	1	1	0.52965	1	0	0.623041	224	response to reactive oxygen species	BP
153	GO:0000303	1	1	0.993228	1	0	0.0083443	3	response to superoxide	BP
154	GO:0000304	1	1	0.987954	1	0	0.0083443	3	response to singlet oxygen	BP
155	GO:0000305	1	1	0.993228	1	0	0.0083443	3	response to oxygen radical	BP
156	GO:0000306	1	1	0.991882	1	0	0.0139072	5	extrinsic component of vacuolar membrane	CC
157	GO:0000307	1	1	0.96509	1	0	0.0305958	11	cyclin-dependent protein kinase holoenzyme complex	CC
158	GO:0000309	1	1	0.995387	1	0	0.00278143	1	nicotinamide-nucleotide adenylyltransferase activity	MF
159	GO:0000311	1	1	0.993426	1	0	0.00556286	2	plastid large ribosomal subunit	CC
160	GO:0000312	1	1	0.997347	1	0	0.00278143	1	plastid small ribosomal subunit	CC
161	GO:0000313	1	1	0.997112	1	0	0.00278143	1	organellar ribosome	CC
162	GO:0000314	1	1	0.972367	1	0	0.0305958	11	organellar small ribosomal subunit	CC
163	GO:0000315	1	1	0.95559	1	0	0.0500658	18	organellar large ribosomal subunit	CC
164	GO:0000322	1	1	0.877878	1	0	0.139072	50	storage vacuole	CC
165	GO:0000323	1	1	0.750265	1	0	0.322646	116	lytic vacuole	CC
166	GO:0000324	1	1	0.952713	1	0	0.0556286	20	fungal-type vacuole	CC
167	GO:0000325	1	1	0.76765	1	0	0.278143	100	plant-type vacuole	CC
168	GO:0000326	1	1	0.9215	1	0	0.083443	30	protein storage vacuole	CC
169	GO:0000329	1	1	0.934136	1	0	0.0778801	28	fungal-type vacuole membrane	CC
170	GO:0000333	1	1	0.988419	1	0	0.0083443	3	telomerase catalytic core complex	CC
171	GO:0000338	1	1	0.947067	1	0	0.0472843	17	protein deneddylation	BP
172	GO:0000339	1	1	0.975569	1	0	0.0250329	9	RNA cap binding	MF
173	GO:0000340	1	1	0.992782	1	0	0.00556286	2	RNA 7-methylguanosine cap binding	MF
174	GO:0000347	1	1	0.947059	1	0	0.0333772	12	THO complex	CC
175	GO:0000349	1	1	0.990253	1	0	0.0083443	3	generation of catalytic spliceosome for first transesterification step	BP
176	GO:0000350	1	1	0.98562	1	0	0.0083443	3	generation of catalytic spliceosome for second transesterification step	BP
177	GO:0000354	1	1	0.996356	1	0	0.00278143	1	cis assembly of pre-catalytic spliceosome	BP
178	GO:0000372	1	1	0.997947	1	0	0.00278143	1	Group I intron splicing	BP
179	GO:0000373	1	1	0.948035	1	0	0.0417215	15	Group II intron splicing	BP
180	GO:0000375	1	1	0.577759	1	0	0.500658	180	RNA splicing, via transesterification reactions	BP
181	GO:0000376	1	1	0.997947	1	0	0.00278143	1	RNA splicing, via transesterification reactions with guanosine as nucleophile	BP
182	GO:0000377	1	1	0.585804	1	0	0.486751	175	RNA splicing, via transesterification reactions with bulged adenosine as nucleophile	BP
183	GO:0000379	1	1	0.995477	1	0	0.00278143	1	tRNA-type intron splice site recognition and cleavage	BP
184	GO:0000380	1	1	0.990321	1	0	0.0222515	8	alternative mRNA splicing, via spliceosome	BP
185	GO:0000381	1	1	0.951289	1	0	0.0556286	20	regulation of alternative mRNA splicing, via spliceosome	BP
186	GO:0000386	1	1	0.990458	1	0	0.0111257	4	second spliceosomal transesterification activity	MF
187	GO:0000387	1	1	0.903617	1	0	0.0945687	34	spliceosomal snRNP assembly	BP
188	GO:0000389	1	1	0.98751	1	0	0.0083443	3	mRNA 3'-splice site recognition	BP
189	GO:0000390	1	1	0.992666	1	0	0.00556286	2	spliceosomal complex disassembly	BP
190	GO:0000394	1	1	0.933877	1	0	0.0584101	21	RNA splicing, via endonucleolytic cleavage and ligation	BP
191	GO:0000395	1	1	0.986379	1	0	0.01947	7	mRNA 5'-splice site recognition	BP
192	GO:0000398	1	1	0.612015	1	0	0.450592	162	mRNA splicing, via spliceosome	BP
193	GO:0000400	1	1	0.943018	1	0	0.0472843	17	four-way junction DNA binding	MF
194	GO:0000403	1	1	0.993849	1	0	0.00556286	2	Y-form DNA binding	MF
195	GO:0000404	1	1	0.991172	1	0	0.0111257	4	heteroduplex DNA loop binding	MF
196	GO:0000405	1	1	0.99396	1	0	0.00556286	2	bubble DNA binding	MF
197	GO:0000406	1	1	0.998862	1	0	0.00278143	1	double-strand/single-strand DNA junction binding	MF
198	GO:0000407	1	1	0.964565	1	0	0.0445029	16	pre-autophagosomal structure	CC
199	GO:0000408	1	1	0.99594	1	0	0.00278143	1	EKC/KEOPS complex	CC
200	GO:0000413	1	1	0.843994	1	0	0.139072	50	protein peptidyl-prolyl isomerization	BP
201	GO:0000414	1	1	0.985142	1	0	0.0111257	4	regulation of histone H3-K36 methylation	BP
202	GO:0000416	1	1	0.994976	1	0	0.00556286	2	positive regulation of histone H3-K36 methylation	BP
203	GO:0000418	1	1	0.97046	1	0	0.0250329	9	DNA-directed RNA polymerase IV complex	CC
204	GO:0000419	1	1	0.930368	1	0	0.0695358	25	DNA-directed RNA polymerase V complex	CC
205	GO:0000421	1	1	0.93135	1	0	0.0973501	35	autophagosome membrane	CC
206	GO:0000422	1	1	0.939794	1	0	0.0723172	26	autophagy of mitochondrion	BP
207	GO:0000423	1	1	0.993151	1	0	0.0139072	5	mitophagy	BP
208	GO:0000427	1	1	0.985573	1	0	0.0111257	4	plastid-encoded plastid RNA polymerase complex	CC
209	GO:0000428	1	1	0.793246	1	0	0.208607	75	DNA-directed RNA polymerase complex	CC
210	GO:0000429	1	1	0.994968	1	0	0.00278143	1	carbon catabolite regulation of transcription from RNA polymerase II promoter	BP
211	GO:0000430	1	1	0.994968	1	0	0.00278143	1	regulation of transcription from RNA polymerase II promoter by glucose	BP
212	GO:0000433	1	1	0.994968	1	0	0.00278143	1	negative regulation of transcription from RNA polymerase II promoter by glucose	BP
213	GO:0000437	1	1	0.994968	1	0	0.00278143	1	carbon catabolite repression of transcription from RNA polymerase II promoter	BP
214	GO:0000439	1	1	0.976894	1	0	0.0222515	8	core TFIIH complex	CC
215	GO:0000445	1	1	0.992419	1	0	0.00556286	2	THO complex part of transcription export complex	CC
216	GO:0000447	1	1	0.98302	1	0	0.0250329	9	endonucleolytic cleavage in ITS1 to separate SSU-rRNA from 5.8S rRNA and LSU-rRNA from tricistronic rRNA transcript (SSU-rRNA, 5.8S rRNA, LSU-rRNA)	BP
217	GO:0000451	1	1	0.985061	1	0	0.0111257	4	rRNA 2'-O-methylation	BP
218	GO:0000453	1	1	0.985061	1	0	0.0111257	4	enzyme-directed rRNA 2'-O-methylation	BP
219	GO:0000455	1	1	0.995176	1	0	0.00556286	2	enzyme-directed rRNA pseudouridine synthesis	BP
220	GO:0000459	1	1	0.970291	1	0	0.0222515	8	exonucleolytic trimming involved in rRNA processing	BP
221	GO:0000460	1	1	0.98085	1	0	0.0139072	5	maturation of 5.8S rRNA	BP
222	GO:0000461	1	1	0.993625	1	0	0.0111257	4	endonucleolytic cleavage to generate mature 3'-end of SSU-rRNA from (SSU-rRNA, 5.8S rRNA, LSU-rRNA)	BP
223	GO:0000462	1	1	0.910479	1	0	0.105694	38	maturation of SSU-rRNA from tricistronic rRNA transcript (SSU-rRNA, 5.8S rRNA, LSU-rRNA)	BP
224	GO:0000463	1	1	0.973068	1	0	0.0250329	9	maturation of LSU-rRNA from tricistronic rRNA transcript (SSU-rRNA, 5.8S rRNA, LSU-rRNA)	BP
225	GO:0000466	1	1	0.98085	1	0	0.0139072	5	maturation of 5.8S rRNA from tricistronic rRNA transcript (SSU-rRNA, 5.8S rRNA, LSU-rRNA)	BP
226	GO:0000467	1	1	0.970291	1	0	0.0222515	8	exonucleolytic trimming to generate mature 3'-end of 5.8S rRNA from tricistronic rRNA transcript (SSU-rRNA, 5.8S rRNA, LSU-rRNA)	BP
227	GO:0000469	1	1	0.946036	1	0	0.0611915	22	cleavage involved in rRNA processing	BP
228	GO:0000470	1	1	0.971656	1	0	0.0278143	10	maturation of LSU-rRNA	BP
229	GO:0000472	1	1	0.99029	1	0	0.0111257	4	endonucleolytic cleavage to generate mature 5'-end of SSU-rRNA from (SSU-rRNA, 5.8S rRNA, LSU-rRNA)	BP
230	GO:0000478	1	1	0.9799	1	0	0.0278143	10	endonucleolytic cleavage involved in rRNA processing	BP
231	GO:0000479	1	1	0.98302	1	0	0.0250329	9	endonucleolytic cleavage of tricistronic rRNA transcript (SSU-rRNA, 5.8S rRNA, LSU-rRNA)	BP
232	GO:0000480	1	1	0.99029	1	0	0.0111257	4	endonucleolytic cleavage in 5'-ETS of tricistronic rRNA transcript (SSU-rRNA, 5.8S rRNA, LSU-rRNA)	BP
233	GO:0000481	1	1	0.990739	1	0	0.0083443	3	maturation of 5S rRNA	BP
234	GO:0000491	1	1	0.9991	1	0	0.00278143	1	small nucleolar ribonucleoprotein complex assembly	BP
235	GO:0000492	1	1	0.9991	1	0	0.00278143	1	box C/D snoRNP assembly	BP
236	GO:0000494	1	1	0.991888	1	0	0.0111257	4	box C/D snoRNA 3'-end processing	BP
237	GO:0000495	1	1	0.996529	1	0	0.00556286	2	box H/ACA snoRNA 3'-end processing	BP
238	GO:0000500	1	1	0.976082	1	0	0.0139072	5	RNA polymerase I upstream activating factor complex	CC
239	GO:0000502	1	1	0.809948	1	0	0.230859	83	proteasome complex	CC
240	GO:0000506	1	1	0.988311	1	0	0.0083443	3	glycosylphosphatidylinositol-N-acetylglucosaminyltransferase (GPI-GnT) complex	CC
241	GO:0000578	1	1	0.932847	1	0	0.0556286	20	embryonic axis specification	BP
242	GO:0000702	1	1	0.984484	1	0	0.0166886	6	oxidized base lesion DNA N-glycosylase activity	MF
243	GO:0000703	1	1	0.996242	1	0	0.00556286	2	oxidized pyrimidine nucleobase lesion DNA N-glycosylase activity	MF
244	GO:0000706	1	1	0.99178	1	0	0.00556286	2	meiotic DNA double-strand break processing	BP
245	GO:0000707	1	1	0.985746	1	0	0.0139072	5	meiotic DNA recombinase assembly	BP
246	GO:0000710	1	1	0.990782	1	0	0.0139072	5	meiotic mismatch repair	BP
247	GO:0000712	1	1	0.949169	1	0	0.0500658	18	resolution of meiotic recombination intermediates	BP
248	GO:0000715	1	1	0.990206	1	0	0.0139072	5	nucleotide-excision repair, DNA damage recognition	BP
249	GO:0000719	1	1	0.996221	1	0	0.00556286	2	photoreactive repair	BP
250	GO:0000722	1	1	0.984538	1	0	0.0139072	5	telomere maintenance via recombination	BP
251	GO:0000723	1	1	0.871586	1	0	0.11682	42	telomere maintenance	BP
252	GO:0000724	1	1	0.811032	1	0	0.180793	65	double-strand break repair via homologous recombination	BP
253	GO:0000725	1	1	0.804149	1	0	0.186356	67	recombinational repair	BP
254	GO:0000726	1	1	0.928172	1	0	0.0639729	23	non-recombinational repair	BP
255	GO:0000727	1	1	0.97584	1	0	0.0222515	8	double-strand break repair via break-induced replication	BP
256	GO:0000729	1	1	0.988346	1	0	0.0083443	3	DNA double-strand break processing	BP
257	GO:0000730	1	1	0.965481	1	0	0.0278143	10	DNA recombinase assembly	BP
258	GO:0000731	1	1	0.984941	1	0	0.0139072	5	DNA synthesis involved in DNA repair	BP
259	GO:0000733	1	1	0.967896	1	0	0.0250329	9	DNA strand renaturation	BP
260	GO:0000737	1	1	0.988982	1	0	0.0139072	5	DNA catabolic process, endonucleolytic	BP
261	GO:0000738	1	1	0.983893	1	0	0.0111257	4	DNA catabolic process, exonucleolytic	BP
262	GO:0000741	1	1	0.875873	1	0	0.114039	41	karyogamy	BP
263	GO:0000742	1	1	0.997658	1	0	0.00278143	1	karyogamy involved in conjugation with cellular fusion	BP
264	GO:0000743	1	1	0.997252	1	0	0.00556286	2	nuclear migration involved in conjugation with cellular fusion	BP
265	GO:0000746	1	1	0.980875	1	0	0.0278143	10	conjugation	BP
266	GO:0000747	1	1	0.989161	1	0	0.01947	7	conjugation with cellular fusion	BP
267	GO:0000750	1	1	0.99611	1	0	0.00556286	2	pheromone-dependent signal transduction involved in conjugation with cellular fusion	BP
268	GO:0000753	1	1	0.995051	1	0	0.00278143	1	cell morphogenesis involved in conjugation with cellular fusion	BP
269	GO:0000767	1	1	0.995051	1	0	0.00278143	1	cell morphogenesis involved in conjugation	BP
270	GO:0000768	1	1	0.994888	1	0	0.0083443	3	syncytium formation by plasma membrane fusion	BP
271	GO:0000773	1	1	0.996358	1	0	0.00278143	1	phosphatidyl-N-methylethanolamine N-methyltransferase activity	MF
272	GO:0000774	1	1	0.978383	1	0	0.01947	7	adenyl-nucleotide exchange factor activity	MF
273	GO:0000775	1	1	0.857346	1	0	0.11682	42	chromosome, centromeric region	CC
274	GO:0000776	1	1	0.898264	1	0	0.0890058	32	kinetochore	CC
275	GO:0000777	1	1	0.90916	1	0	0.0806615	29	condensed chromosome kinetochore	CC
276	GO:0000778	1	1	0.988158	1	0	0.0111257	4	condensed nuclear chromosome kinetochore	CC
277	GO:0000779	1	1	0.978802	1	0	0.01947	7	condensed chromosome, centromeric region	CC
278	GO:0000780	1	1	0.988592	1	0	0.0139072	5	condensed nuclear chromosome, centromeric region	CC
279	GO:0000781	1	1	0.863018	1	0	0.11682	42	chromosome, telomeric region	CC
280	GO:0000782	1	1	0.964887	1	0	0.0333772	12	telomere cap complex	CC
281	GO:0000783	1	1	0.964887	1	0	0.0333772	12	nuclear telomere cap complex	CC
282	GO:0000784	1	1	0.952036	1	0	0.0417215	15	nuclear chromosome, telomeric region	CC
284	GO:0000786	1	1	0.827792	1	0	0.244766	88	nucleosome	CC
285	GO:0000788	1	1	0.992209	1	0	0.0166886	6	nuclear nucleosome	CC
286	GO:0000789	1	1	0.991934	1	0	0.00556286	2	cytoplasmic chromatin	CC
287	GO:0000790	1	1	0.782798	1	0	0.23364	84	nuclear chromatin	CC
288	GO:0000791	1	1	0.959922	1	0	0.03894	14	euchromatin	CC
289	GO:0000792	1	1	0.913661	1	0	0.0750987	27	heterochromatin	CC
290	GO:0000793	1	1	0.930497	1	0	0.0667544	24	condensed chromosome	CC
291	GO:0000794	1	1	0.959935	1	0	0.0417215	15	condensed nuclear chromosome	CC
292	GO:0000795	1	1	0.954963	1	0	0.0417215	15	synaptonemal complex	CC
293	GO:0000796	1	1	0.964924	1	0	0.0250329	9	condensin complex	CC
294	GO:0000798	1	1	0.986679	1	0	0.0139072	5	nuclear cohesin complex	CC
295	GO:0000799	1	1	0.990099	1	0	0.00556286	2	nuclear condensin complex	CC
296	GO:0000802	1	1	0.995009	1	0	0.00278143	1	transverse filament	CC
297	GO:0000808	1	1	0.972066	1	0	0.0222515	8	origin recognition complex	CC
298	GO:0000811	1	1	0.99179	1	0	0.0083443	3	GINS complex	CC
299	GO:0000812	1	1	0.966534	1	0	0.0333772	12	Swr1 complex	CC
300	GO:0000813	1	1	0.971296	1	0	0.0333772	12	ESCRT I complex	CC
301	GO:0000814	1	1	0.988616	1	0	0.0083443	3	ESCRT II complex	CC
302	GO:0000815	1	1	0.967168	1	0	0.0305958	11	ESCRT III complex	CC
303	GO:0000819	1	1	0.968767	1	0	0.0222515	8	sister chromatid segregation	BP
304	GO:0000820	1	1	0.992368	1	0	0.00556286	2	regulation of glutamine family amino acid metabolic process	BP
305	GO:0000822	1	1	0.978379	1	0	0.0305958	11	inositol hexakisphosphate binding	MF
306	GO:0000823	1	1	0.998329	1	0	0.00278143	1	inositol-1,4,5-trisphosphate 6-kinase activity	MF
307	GO:0000824	1	1	0.998329	1	0	0.00278143	1	inositol tetrakisphosphate 3-kinase activity	MF
308	GO:0000827	1	1	0.984533	1	0	0.0166886	6	inositol-1,3,4,5,6-pentakisphosphate kinase activity	MF
309	GO:0000828	1	1	0.984533	1	0	0.0166886	6	inositol hexakisphosphate kinase activity	MF
310	GO:0000832	1	1	0.984533	1	0	0.0166886	6	inositol hexakisphosphate 5-kinase activity	MF
311	GO:0000835	1	1	0.988143	1	0	0.0139072	5	ER ubiquitin ligase complex	CC
312	GO:0000836	1	1	0.992404	1	0	0.0111257	4	Hrd1p ubiquitin ligase complex	CC
313	GO:0000837	1	1	0.994866	1	0	0.00556286	2	Doa10p ubiquitin ligase complex	CC
314	GO:0000839	1	1	0.999155	1	0	0.00278143	1	Hrd1p ubiquitin ligase ERAD-L complex	CC
315	GO:0000900	1	1	0.995067	1	0	0.00278143	1	translation repressor activity, nucleic acid binding	MF
316	GO:0000902	1	1	0.329401	1	0	1.03469	372	cell morphogenesis	BP
317	GO:0000904	1	1	0.549683	1	0	0.603571	217	cell morphogenesis involved in differentiation	BP
318	GO:0000905	1	1	0.995067	1	0	0.00278143	1	sporocarp development involved in asexual reproduction	BP
319	GO:0000906	1	1	0.99922	1	0	0.00278143	1	6,7-dimethyl-8-ribityllumazine synthase activity	MF
320	GO:0000907	1	1	0.981399	1	0	0.0333772	12	sulfonate dioxygenase activity	MF
321	GO:0000910	1	1	0.866196	1	0	0.139072	50	cytokinesis	BP
322	GO:0000911	1	1	0.832119	1	0	0.147416	53	cytokinesis by cell plate formation	BP
323	GO:0000912	1	1	0.985444	1	0	0.0166886	6	assembly of actomyosin apparatus involved in cytokinesis	BP
324	GO:0000913	1	1	0.983675	1	0	0.0139072	5	preprophase band assembly	BP
325	GO:0000914	1	1	0.99047	1	0	0.00556286	2	phragmoplast assembly	BP
326	GO:0000915	1	1	0.994926	1	0	0.0111257	4	actomyosin contractile ring assembly	BP
327	GO:0000916	1	1	0.998002	1	0	0.00556286	2	actomyosin contractile ring contraction	BP
328	GO:0000917	1	1	0.973838	1	0	0.0333772	12	division septum assembly	BP
329	GO:0000918	1	1	0.995897	1	0	0.00278143	1	division septum site selection	BP
330	GO:0000919	1	1	0.941447	1	0	0.0556286	20	cell plate assembly	BP
331	GO:0000920	1	1	0.99298	1	0	0.0111257	4	cell separation after cytokinesis	BP
332	GO:0000922	1	1	0.900187	1	0	0.0945687	34	spindle pole	CC
333	GO:0000923	1	1	0.987099	1	0	0.0083443	3	equatorial microtubule organizing center	CC
334	GO:0000930	1	1	0.972993	1	0	0.0250329	9	gamma-tubulin complex	CC
335	GO:0000931	1	1	0.995656	1	0	0.00556286	2	gamma-tubulin large complex	CC
336	GO:0000932	1	1	0.783405	1	0	0.247547	89	P-body	CC
337	GO:0000935	1	1	0.990046	1	0	0.0111257	4	division septum	CC
338	GO:0000938	1	1	0.982995	1	0	0.0111257	4	GARP complex	CC
339	GO:0000940	1	1	0.989319	1	0	0.0083443	3	condensed chromosome outer kinetochore	CC
340	GO:0000942	1	1	0.994261	1	0	0.00556286	2	condensed nuclear chromosome outer kinetochore	CC
341	GO:0000943	1	1	0.922863	1	0	0.0806615	29	retrotransposon nucleocapsid	CC
342	GO:0000956	1	1	0.749973	1	0	0.31152	112	nuclear-transcribed mRNA catabolic process	BP
343	GO:0000957	1	1	0.998	1	0	0.00278143	1	mitochondrial RNA catabolic process	BP
344	GO:0000959	1	1	0.876953	1	0	0.111257	40	mitochondrial RNA metabolic process	BP
345	GO:0000963	1	1	0.988031	1	0	0.0083443	3	mitochondrial RNA processing	BP
346	GO:0000965	1	1	0.995059	1	0	0.00278143	1	mitochondrial RNA 3'-end processing	BP
347	GO:0000966	1	1	0.976536	1	0	0.0222515	8	RNA 5'-end processing	BP
348	GO:0000967	1	1	0.986252	1	0	0.0166886	6	rRNA 5'-end processing	BP
349	GO:0000974	1	1	0.937978	1	0	0.0639729	23	Prp19 complex	CC
351	GO:0000976	1	1	0.772198	1	0	0.241985	87	transcription regulatory region sequence-specific DNA binding	MF
352	GO:0000977	1	1	0.895621	1	0	0.102913	37	RNA polymerase II regulatory region sequence-specific DNA binding	MF
353	GO:0000978	1	1	0.980879	1	0	0.01947	7	RNA polymerase II core promoter proximal region sequence-specific DNA binding	MF
354	GO:0000979	1	1	0.994042	1	0	0.00556286	2	RNA polymerase II core promoter sequence-specific DNA binding	MF
355	GO:0000980	1	1	0.990471	1	0	0.0139072	5	RNA polymerase II distal enhancer sequence-specific DNA binding	MF
356	GO:0000981	1	1	0.810297	1	0	0.186356	67	RNA polymerase II transcription factor activity, sequence-specific DNA binding	MF
357	GO:0000982	1	1	0.947995	1	0	0.0472843	17	transcription factor activity, RNA polymerase II core promoter proximal region sequence-specific binding	MF
358	GO:0000984	1	1	0.993911	1	0	0.0083443	3	bacterial-type RNA polymerase regulatory region sequence-specific DNA binding	MF
359	GO:0000986	1	1	0.993911	1	0	0.0083443	3	bacterial-type RNA polymerase core promoter proximal region sequence-specific DNA binding	MF
360	GO:0000987	1	1	0.946089	1	0	0.0528472	19	core promoter proximal region sequence-specific DNA binding	MF
361	GO:0000988	1	1	0.53714	1	0	0.578538	208	transcription factor activity, protein binding	MF
362	GO:0000989	1	1	0.574356	1	0	0.511783	184	transcription factor activity, transcription factor binding	MF
363	GO:0000990	1	1	0.922231	1	0	0.0750987	27	transcription factor activity, core RNA polymerase binding	MF
364	GO:0000991	1	1	0.968487	1	0	0.01947	7	transcription factor activity, core RNA polymerase II binding	MF
365	GO:0000993	1	1	0.95879	1	0	0.0305958	11	RNA polymerase II core binding	MF
366	GO:0000995	1	1	0.995018	1	0	0.00278143	1	transcription factor activity, core RNA polymerase III binding	MF
367	GO:0000996	1	1	0.957029	1	0	0.0528472	19	core DNA-dependent RNA polymerase binding promoter specificity activity	MF
368	GO:0001000	1	1	0.998359	1	0	0.00278143	1	bacterial-type RNA polymerase core enzyme binding	MF
369	GO:0001007	1	1	0.995018	1	0	0.00278143	1	transcription factor activity, RNA polymerase III transcription factor binding	MF
370	GO:0001012	1	1	0.895621	1	0	0.102913	37	RNA polymerase II regulatory region DNA binding	MF
371	GO:0001013	1	1	0.976698	1	0	0.0166886	6	RNA polymerase I regulatory region DNA binding	MF
372	GO:0001017	1	1	0.993911	1	0	0.0083443	3	bacterial-type RNA polymerase regulatory region DNA binding	MF
373	GO:0001023	1	1	0.995608	1	0	0.00278143	1	transcription initiation from RNA polymerase III type 2 promoter	BP
374	GO:0001026	1	1	0.995018	1	0	0.00278143	1	TFIIIB-type transcription factor activity	MF
375	GO:0001046	1	1	0.922484	1	0	0.0723172	26	core promoter sequence-specific DNA binding	MF
377	GO:0001053	1	1	0.980714	1	0	0.0111257	4	plastid sigma factor activity	MF
378	GO:0001056	1	1	0.995608	1	0	0.00278143	1	RNA polymerase III activity	MF
380	GO:0001070	1	1	0.991722	1	0	0.0083443	3	RNA binding transcription regulator activity	MF
382	GO:0001072	1	1	0.991722	1	0	0.0083443	3	transcription antitermination factor activity, RNA binding	MF
383	GO:0001073	1	1	0.994968	1	0	0.00278143	1	transcription antitermination factor activity, DNA binding	MF
384	GO:0001076	1	1	0.91385	1	0	0.0778801	28	transcription factor activity, RNA polymerase II transcription factor binding	MF
385	GO:0001077	1	1	0.954459	1	0	0.0417215	15	transcriptional activator activity, RNA polymerase II core promoter proximal region sequence-specific binding	MF
386	GO:0001078	1	1	0.993232	1	0	0.00556286	2	transcriptional repressor activity, RNA polymerase II core promoter proximal region sequence-specific binding	MF
387	GO:0001079	1	1	0.99829	1	0	0.00278143	1	nitrogen catabolite regulation of transcription from RNA polymerase II promoter	BP
388	GO:0001080	1	1	0.99829	1	0	0.00278143	1	nitrogen catabolite activation of transcription from RNA polymerase II promoter	BP
389	GO:0001082	1	1	0.991255	1	0	0.0083443	3	transcription factor activity, RNA polymerase I transcription factor binding	MF
390	GO:0001083	1	1	0.995023	1	0	0.00278143	1	transcription factor activity, RNA polymerase II basal transcription factor binding	MF
391	GO:0001085	1	1	0.919683	1	0	0.0667544	24	RNA polymerase II transcription factor binding	MF
392	GO:0001091	1	1	0.995042	1	0	0.00278143	1	RNA polymerase II basal transcription factor binding	MF
393	GO:0001094	1	1	0.995042	1	0	0.00278143	1	TFIID-class transcription factor binding	MF
394	GO:0001098	1	1	0.947319	1	0	0.03894	14	basal transcription machinery binding	MF
395	GO:0001099	1	1	0.947319	1	0	0.03894	14	basal RNA polymerase II transcription machinery binding	MF
397	GO:0001102	1	1	0.992942	1	0	0.00556286	2	RNA polymerase II activating transcription factor binding	MF
398	GO:0001104	1	1	0.925333	1	0	0.0667544	24	RNA polymerase II transcription cofactor activity	MF
399	GO:0001106	1	1	0.979168	1	0	0.0250329	9	RNA polymerase II transcription corepressor activity	MF
400	GO:0001121	1	1	0.994062	1	0	0.00556286	2	transcription from bacterial-type RNA polymerase promoter	BP
401	GO:0001123	1	1	0.978607	1	0	0.0333772	12	transcription initiation from bacterial-type RNA polymerase promoter	BP
402	GO:0001129	1	1	0.995023	1	0	0.00278143	1	RNA polymerase II transcription factor activity, TBP-class protein binding, involved in preinitiation complex assembly	MF
403	GO:0001130	1	1	0.994963	1	0	0.00556286	2	bacterial-type RNA polymerase transcription factor activity, sequence-specific DNA binding	MF
404	GO:0001131	1	1	0.994963	1	0	0.00556286	2	transcription factor activity, bacterial-type RNA polymerase core promoter proximal region sequence-specific binding	MF
405	GO:0001132	1	1	0.995023	1	0	0.00278143	1	RNA polymerase II transcription factor activity, TBP-class protein binding	MF
406	GO:0001134	1	1	0.991255	1	0	0.0083443	3	transcription factor activity, transcription factor recruiting	MF
407	GO:0001139	1	1	0.995244	1	0	0.00278143	1	transcription factor activity, core RNA polymerase II recruiting	MF
408	GO:0001141	1	1	0.995886	1	0	0.00278143	1	transcriptional repressor activity, bacterial-type RNA polymerase core promoter proximal region sequence-specific binding	MF
409	GO:0001158	1	1	0.981921	1	0	0.0250329	9	enhancer sequence-specific DNA binding	MF
410	GO:0001159	1	1	0.946089	1	0	0.0528472	19	core promoter proximal region DNA binding	MF
411	GO:0001161	1	1	0.995781	1	0	0.00278143	1	intronic transcription regulatory region sequence-specific DNA binding	MF
412	GO:0001162	1	1	0.995781	1	0	0.00278143	1	RNA polymerase II intronic transcription regulatory region sequence-specific DNA binding	MF
413	GO:0001163	1	1	0.976698	1	0	0.0166886	6	RNA polymerase I regulatory region sequence-specific DNA binding	MF
414	GO:0001164	1	1	0.986384	1	0	0.0111257	4	RNA polymerase I CORE element sequence-specific DNA binding	MF
415	GO:0001165	1	1	0.990182	1	0	0.00556286	2	RNA polymerase I upstream control element sequence-specific DNA binding	MF
416	GO:0001167	1	1	0.991255	1	0	0.0083443	3	RNA polymerase I transcription factor activity, sequence-specific DNA binding	MF
417	GO:0001169	1	1	0.991255	1	0	0.0083443	3	transcription factor activity, RNA polymerase I CORE element sequence-specific binding	MF
418	GO:0001171	1	1	0.929399	1	0	0.0973501	35	reverse transcription	BP
419	GO:0001172	1	1	0.993963	1	0	0.00556286	2	transcription, RNA-templated	BP
420	GO:0001178	1	1	0.994968	1	0	0.00278143	1	regulation of transcriptional start site selection at RNA polymerase II promoter	BP
421	GO:0001186	1	1	0.991255	1	0	0.0083443	3	transcription factor activity, RNA polymerase I transcription factor recruiting	MF
422	GO:0001187	1	1	0.991255	1	0	0.0083443	3	transcription factor activity, RNA polymerase I CORE element binding transcription factor recruiting	MF
423	GO:0001188	1	1	0.991255	1	0	0.0083443	3	RNA polymerase I transcriptional preinitiation complex assembly	BP
424	GO:0001189	1	1	0.991255	1	0	0.0083443	3	RNA polymerase I transcriptional preinitiation complex assembly at the promoter for the nuclear large rRNA transcript	BP
425	GO:0001191	1	1	0.979168	1	0	0.0250329	9	transcriptional repressor activity, RNA polymerase II transcription factor binding	MF
426	GO:0001192	1	1	0.99685	1	0	0.00278143	1	maintenance of transcriptional fidelity during DNA-templated transcription elongation	BP
427	GO:0001193	1	1	0.99685	1	0	0.00278143	1	maintenance of transcriptional fidelity during DNA-templated transcription elongation from RNA polymerase II promoter	BP
428	GO:0001205	1	1	0.98864	1	0	0.0083443	3	transcriptional activator activity, RNA polymerase II distal enhancer sequence-specific binding	MF
429	GO:0001217	1	1	0.995886	1	0	0.00278143	1	bacterial-type RNA polymerase transcriptional repressor activity, sequence-specific DNA binding	MF
430	GO:0001221	1	1	0.998988	1	0	0.00278143	1	transcription cofactor binding	MF
431	GO:0001222	1	1	0.998988	1	0	0.00278143	1	transcription corepressor binding	MF
432	GO:0001227	1	1	0.987578	1	0	0.0111257	4	transcriptional repressor activity, RNA polymerase II transcription regulatory region sequence-specific binding	MF
433	GO:0001228	1	1	0.837995	1	0	0.150197	54	transcriptional activator activity, RNA polymerase II transcription regulatory region sequence-specific binding	MF
434	GO:0001300	1	1	0.996502	1	0	0.0083443	3	chronological cell aging	BP
435	GO:0001302	1	1	0.982331	1	0	0.01947	7	replicative cell aging	BP
436	GO:0001306	1	1	0.996841	1	0	0.00556286	2	age-dependent response to oxidative stress	BP
437	GO:0001315	1	1	0.996841	1	0	0.00556286	2	age-dependent response to reactive oxygen species	BP
438	GO:0001320	1	1	0.996841	1	0	0.00556286	2	age-dependent response to reactive oxygen species involved in chronological cell aging	BP
439	GO:0001324	1	1	0.996841	1	0	0.00556286	2	age-dependent response to oxidative stress involved in chronological cell aging	BP
440	GO:0001401	1	1	0.995964	1	0	0.00556286	2	mitochondrial sorting and assembly machinery complex	CC
441	GO:0001411	1	1	0.99241	1	0	0.0111257	4	hyphal tip	CC
442	GO:0001501	1	1	0.95708	1	0	0.0695358	25	skeletal system development	BP
443	GO:0001502	1	1	0.996363	1	0	0.00278143	1	cartilage condensation	BP
444	GO:0001503	1	1	0.976312	1	0	0.0333772	12	ossification	BP
445	GO:0001504	1	1	0.991994	1	0	0.00556286	2	neurotransmitter uptake	BP
446	GO:0001505	1	1	0.964531	1	0	0.0305958	11	regulation of neurotransmitter levels	BP
447	GO:0001508	1	1	0.984387	1	0	0.0111257	4	action potential	BP
448	GO:0001510	1	1	0.801045	1	0	0.183575	66	RNA methylation	BP
449	GO:0001516	1	1	0.995427	1	0	0.00278143	1	prostaglandin biosynthetic process	BP
450	GO:0001520	1	1	0.9973	1	0	0.00278143	1	outer dense fiber	CC
451	GO:0001522	1	1	0.911585	1	0	0.0917873	33	pseudouridine synthesis	BP
452	GO:0001523	1	1	0.996917	1	0	0.00278143	1	retinoid metabolic process	BP
453	GO:0001525	1	1	0.89438	1	0	0.141853	51	angiogenesis	BP
454	GO:0001527	1	1	0.993053	1	0	0.0166886	6	microfibril	CC
455	GO:0001533	1	1	0.998761	1	0	0.00278143	1	cornified envelope	CC
456	GO:0001539	1	1	0.994184	1	0	0.00556286	2	cilium or flagellum-dependent cell motility	BP
457	GO:0001540	1	1	0.999049	1	0	0.00278143	1	amyloid-beta binding	MF
458	GO:0001541	1	1	0.979556	1	0	0.0166886	6	ovarian follicle development	BP
459	GO:0001555	1	1	0.9953	1	0	0.00278143	1	oocyte growth	BP
460	GO:0001556	1	1	0.997624	1	0	0.00278143	1	oocyte maturation	BP
461	GO:0001558	1	1	0.685971	1	0	0.361586	130	regulation of cell growth	BP
462	GO:0001560	1	1	0.981117	1	0	0.0139072	5	regulation of cell growth by extracellular stimulus	BP
463	GO:0001561	1	1	0.995138	1	0	0.00278143	1	fatty acid alpha-oxidation	BP
464	GO:0001568	1	1	0.967514	1	0	0.03894	14	blood vessel development	BP
465	GO:0001569	1	1	0.999118	1	0	0.00278143	1	branching involved in blood vessel morphogenesis	BP
466	GO:0001570	1	1	0.994976	1	0	0.00556286	2	vasculogenesis	BP
467	GO:0001575	1	1	0.997494	1	0	0.00278143	1	globoside metabolic process	BP
468	GO:0001576	1	1	0.997494	1	0	0.00278143	1	globoside biosynthetic process	BP
469	GO:0001578	1	1	0.987476	1	0	0.0111257	4	microtubule bundle formation	BP
470	GO:0001618	1	1	0.97958	1	0	0.0305958	11	virus receptor activity	MF
471	GO:0001635	1	1	0.995079	1	0	0.00278143	1	calcitonin gene-related peptide receptor activity	MF
472	GO:0001649	1	1	0.939913	1	0	0.0890058	32	osteoblast differentiation	BP
473	GO:0001650	1	1	0.998677	1	0	0.00278143	1	fibrillar center	CC
474	GO:0001651	1	1	0.998677	1	0	0.00278143	1	dense fibrillar component	CC
475	GO:0001653	1	1	0.956711	1	0	0.0333772	12	peptide receptor activity	MF
476	GO:0001654	1	1	0.957974	1	0	0.0445029	16	eye development	BP
477	GO:0001656	1	1	0.987119	1	0	0.01947	7	metanephros development	BP
478	GO:0001658	1	1	0.995609	1	0	0.0111257	4	branching involved in ureteric bud morphogenesis	BP
479	GO:0001659	1	1	0.999135	1	0	0.00278143	1	temperature homeostasis	BP
480	GO:0001662	1	1	0.993491	1	0	0.0083443	3	behavioral fear response	BP
481	GO:0001664	1	1	0.97403	1	0	0.0417215	15	G-protein coupled receptor binding	MF
482	GO:0001666	1	1	0.763773	1	0	0.289269	104	response to hypoxia	BP
483	GO:0001667	1	1	0.955899	1	0	0.0528472	19	ameboidal-type cell migration	BP
484	GO:0001669	1	1	0.970231	1	0	0.0222515	8	acrosomal vesicle	CC
485	GO:0001671	1	1	0.964617	1	0	0.0278143	10	ATPase activator activity	MF
486	GO:0001672	1	1	0.990035	1	0	0.00556286	2	regulation of chromatin assembly or disassembly	BP
487	GO:0001673	1	1	0.977383	1	0	0.01947	7	male germ cell nucleus	CC
488	GO:0001674	1	1	0.995026	1	0	0.00278143	1	female germ cell nucleus	CC
489	GO:0001675	1	1	0.990557	1	0	0.00556286	2	acrosome assembly	BP
490	GO:0001676	1	1	0.876444	1	0	0.119602	43	long-chain fatty acid metabolic process	BP
491	GO:0001678	1	1	0.930532	1	0	0.0556286	20	cellular glucose homeostasis	BP
492	GO:0001680	1	1	0.995133	1	0	0.00278143	1	tRNA 3'-terminal CCA addition	BP
493	GO:0001682	1	1	0.964536	1	0	0.0278143	10	tRNA 5'-leader removal	BP
494	GO:0001701	1	1	0.943197	1	0	0.0639729	23	in utero embryonic development	BP
495	GO:0001703	1	1	0.996842	1	0	0.00278143	1	gastrulation with mouth forming first	BP
496	GO:0001704	1	1	0.998107	1	0	0.00556286	2	formation of primary germ layer	BP
497	GO:0001707	1	1	0.998107	1	0	0.00556286	2	mesoderm formation	BP
498	GO:0001708	1	1	0.92932	1	0	0.0723172	26	cell fate specification	BP
499	GO:0001709	1	1	0.960653	1	0	0.0278143	10	cell fate determination	BP
500	GO:0001716	1	1	0.993073	1	0	0.0083443	3	L-amino-acid oxidase activity	MF
501	GO:0001725	1	1	0.984414	1	0	0.0361586	13	stress fiber	CC
502	GO:0001726	1	1	0.975697	1	0	0.0472843	17	ruffle	CC
503	GO:0001727	1	1	0.992274	1	0	0.00556286	2	lipid kinase activity	MF
504	GO:0001729	1	1	0.995058	1	0	0.00278143	1	ceramide kinase activity	MF
505	GO:0001731	1	1	0.912993	1	0	0.114039	41	formation of translation preinitiation complex	BP
506	GO:0001732	1	1	0.996299	1	0	0.00556286	2	formation of cytoplasmic translation initiation complex	BP
507	GO:0001735	1	1	0.996306	1	0	0.00556286	2	prenylcysteine oxidase activity	MF
508	GO:0001736	1	1	0.963568	1	0	0.0333772	12	establishment of planar polarity	BP
509	GO:0001737	1	1	0.994996	1	0	0.00278143	1	establishment of imaginal disc-derived wing hair orientation	BP
510	GO:0001738	1	1	0.994996	1	0	0.00278143	1	morphogenesis of a polarized epithelium	BP
511	GO:0001750	1	1	0.987424	1	0	0.0111257	4	photoreceptor outer segment	CC
512	GO:0001752	1	1	0.994996	1	0	0.00278143	1	compound eye photoreceptor fate commitment	BP
513	GO:0001754	1	1	0.996204	1	0	0.00556286	2	eye photoreceptor cell differentiation	BP
514	GO:0001755	1	1	0.996649	1	0	0.00278143	1	neural crest cell migration	BP
515	GO:0001756	1	1	0.990561	1	0	0.00556286	2	somitogenesis	BP
516	GO:0001763	1	1	0.892393	1	0	0.125164	45	morphogenesis of a branching structure	BP
517	GO:0001764	1	1	0.986538	1	0	0.0111257	4	neuron migration	BP
518	GO:0001765	1	1	0.997826	1	0	0.00556286	2	membrane raft assembly	BP
519	GO:0001767	1	1	0.994888	1	0	0.0083443	3	establishment of lymphocyte polarity	BP
520	GO:0001768	1	1	0.994888	1	0	0.0083443	3	establishment of T cell polarity	BP
521	GO:0001772	1	1	0.999029	1	0	0.00278143	1	immunological synapse	CC
522	GO:0001775	1	1	0.822912	1	0	0.216952	78	cell activation	BP
523	GO:0001776	1	1	0.997969	1	0	0.00556286	2	leukocyte homeostasis	BP
524	GO:0001778	1	1	0.999166	1	0	0.00278143	1	plasma membrane repair	BP
525	GO:0001780	1	1	0.998761	1	0	0.00278143	1	neutrophil homeostasis	BP
526	GO:0001782	1	1	0.999207	1	0	0.00278143	1	B cell homeostasis	BP
527	GO:0001784	1	1	0.999118	1	0	0.00278143	1	phosphotyrosine residue binding	MF
528	GO:0001786	1	1	0.995776	1	0	0.0083443	3	phosphatidylserine binding	MF
529	GO:0001817	1	1	0.893345	1	0	0.119602	43	regulation of cytokine production	BP
530	GO:0001818	1	1	0.93869	1	0	0.0695358	25	negative regulation of cytokine production	BP
531	GO:0001819	1	1	0.937099	1	0	0.0723172	26	positive regulation of cytokine production	BP
532	GO:0001822	1	1	0.959367	1	0	0.0445029	16	kidney development	BP
533	GO:0001824	1	1	0.983945	1	0	0.0111257	4	blastocyst development	BP
534	GO:0001825	1	1	0.99081	1	0	0.00556286	2	blastocyst formation	BP
535	GO:0001829	1	1	0.986713	1	0	0.0139072	5	trophectodermal cell differentiation	BP
536	GO:0001833	1	1	0.992241	1	0	0.0083443	3	inner cell mass cell proliferation	BP
537	GO:0001835	1	1	0.998822	1	0	0.00278143	1	blastocyst hatching	BP
538	GO:0001837	1	1	0.97772	1	0	0.0445029	16	epithelial to mesenchymal transition	BP
539	GO:0001838	1	1	0.99333	1	0	0.0083443	3	embryonic epithelial tube formation	BP
540	GO:0001841	1	1	0.995059	1	0	0.00278143	1	neural tube formation	BP
541	GO:0001842	1	1	0.996649	1	0	0.00278143	1	neural fold formation	BP
542	GO:0001843	1	1	0.998064	1	0	0.00278143	1	neural tube closure	BP
543	GO:0001846	1	1	0.995803	1	0	0.00278143	1	opsonin binding	MF
544	GO:0001848	1	1	0.994778	1	0	0.00556286	2	complement binding	MF
545	GO:0001849	1	1	0.995803	1	0	0.00278143	1	complement component C1q binding	MF
546	GO:0001871	1	1	0.790775	1	0	0.225296	81	pattern binding	MF
547	GO:0001872	1	1	0.968236	1	0	0.0278143	10	(1->3)-beta-D-glucan binding	MF
548	GO:0001878	1	1	0.998415	1	0	0.00278143	1	response to yeast	BP
549	GO:0001881	1	1	0.995416	1	0	0.00556286	2	receptor recycling	BP
552	GO:0001884	1	1	0.998035	1	0	0.00278143	1	pyrimidine nucleoside binding	MF
553	GO:0001885	1	1	0.998801	1	0	0.00278143	1	endothelial cell development	BP
554	GO:0001887	1	1	0.97845	1	0	0.0166886	6	selenium compound metabolic process	BP
555	GO:0001889	1	1	0.98948	1	0	0.0139072	5	liver development	BP
556	GO:0001890	1	1	0.994474	1	0	0.0083443	3	placenta development	BP
557	GO:0001891	1	1	0.994055	1	0	0.0083443	3	phagocytic cup	CC
558	GO:0001893	1	1	0.995402	1	0	0.00278143	1	maternal placenta development	BP
559	GO:0001894	1	1	0.968714	1	0	0.0333772	12	tissue homeostasis	BP
560	GO:0001895	1	1	0.997557	1	0	0.0083443	3	retina homeostasis	BP
561	GO:0001896	1	1	0.995067	1	0	0.00278143	1	autolysis	BP
562	GO:0001897	1	1	0.997251	1	0	0.00278143	1	cytolysis by symbiont of host cells	BP
564	GO:0001907	1	1	0.997251	1	0	0.00278143	1	killing by symbiont of host cells	BP
565	GO:0001909	1	1	0.997577	1	0	0.0083443	3	leukocyte mediated cytotoxicity	BP
566	GO:0001910	1	1	0.994802	1	0	0.0111257	4	regulation of leukocyte mediated cytotoxicity	BP
567	GO:0001912	1	1	0.994802	1	0	0.0111257	4	positive regulation of leukocyte mediated cytotoxicity	BP
568	GO:0001913	1	1	0.999207	1	0	0.00278143	1	T cell mediated cytotoxicity	BP
569	GO:0001914	1	1	0.99716	1	0	0.00556286	2	regulation of T cell mediated cytotoxicity	BP
570	GO:0001916	1	1	0.99716	1	0	0.00556286	2	positive regulation of T cell mediated cytotoxicity	BP
571	GO:0001917	1	1	0.994086	1	0	0.0083443	3	photoreceptor inner segment	CC
572	GO:0001919	1	1	0.998544	1	0	0.00278143	1	regulation of receptor recycling	BP
573	GO:0001927	1	1	0.996261	1	0	0.00556286	2	exocyst assembly	BP
574	GO:0001931	1	1	0.993695	1	0	0.0111257	4	uropod	CC
575	GO:0001932	1	1	0.536622	1	0	0.614696	221	regulation of protein phosphorylation	BP
576	GO:0001933	1	1	0.905997	1	0	0.119602	43	negative regulation of protein phosphorylation	BP
577	GO:0001934	1	1	0.649502	1	0	0.425559	153	positive regulation of protein phosphorylation	BP
578	GO:0001935	1	1	0.994109	1	0	0.0111257	4	endothelial cell proliferation	BP
579	GO:0001936	1	1	0.982858	1	0	0.0250329	9	regulation of endothelial cell proliferation	BP
580	GO:0001937	1	1	0.992003	1	0	0.0111257	4	negative regulation of endothelial cell proliferation	BP
581	GO:0001938	1	1	0.990782	1	0	0.0139072	5	positive regulation of endothelial cell proliferation	BP
582	GO:0001939	1	1	0.998567	1	0	0.00278143	1	female pronucleus	CC
583	GO:0001940	1	1	0.998567	1	0	0.00278143	1	male pronucleus	CC
584	GO:0001944	1	1	0.904386	1	0	0.100132	36	vasculature development	BP
585	GO:0001947	1	1	0.978215	1	0	0.0139072	5	heart looping	BP
586	GO:0001948	1	1	0.952149	1	0	0.0750987	27
587	GO:0001952	1	1	0.983157	1	0	0.0333772	12	regulation of cell-matrix adhesion	BP
588	GO:0001953	1	1	0.987972	1	0	0.01947	7	negative regulation of cell-matrix adhesion	BP
589	GO:0001954	1	1	0.998617	1	0	0.00278143	1	positive regulation of cell-matrix adhesion	BP
590	GO:0001955	1	1	0.99478	1	0	0.0083443	3	blood vessel maturation	BP
591	GO:0001956	1	1	0.985241	1	0	0.0083443	3	positive regulation of neurotransmitter secretion	BP
592	GO:0001957	1	1	0.988016	1	0	0.0139072	5	intramembranous ossification	BP
593	GO:0001958	1	1	0.992041	1	0	0.0083443	3	endochondral ossification	BP
594	GO:0001959	1	1	0.973004	1	0	0.03894	14	regulation of cytokine-mediated signaling pathway	BP
595	GO:0001960	1	1	0.985404	1	0	0.0250329	9	negative regulation of cytokine-mediated signaling pathway	BP
596	GO:0001961	1	1	0.988452	1	0	0.0083443	3	positive regulation of cytokine-mediated signaling pathway	BP
597	GO:0001964	1	1	0.986934	1	0	0.0111257	4	startle response	BP
598	GO:0001967	1	1	0.998415	1	0	0.00278143	1	suckling behavior	BP
599	GO:0001968	1	1	0.985233	1	0	0.0278143	10	fibronectin binding	MF
600	GO:0001969	1	1	0.998971	1	0	0.00278143	1	regulation of activation of membrane attack complex	BP
601	GO:0001971	1	1	0.998971	1	0	0.00278143	1	negative regulation of activation of membrane attack complex	BP
602	GO:0001973	1	1	0.998995	1	0	0.00278143	1	adenosine receptor signaling pathway	BP
603	GO:0001975	1	1	0.997471	1	0	0.00278143	1	response to amphetamine	BP
604	GO:0002003	1	1	0.998974	1	0	0.00278143	1	angiotensin maturation	BP
605	GO:0002009	1	1	0.928416	1	0	0.0778801	28	morphogenesis of an epithelium	BP
606	GO:0002011	1	1	0.994836	1	0	0.00556286	2	morphogenesis of an epithelial sheet	BP
607	GO:0002020	1	1	0.934014	1	0	0.0639729	23	protease binding	MF
608	GO:0002021	1	1	0.995008	1	0	0.00278143	1	response to dietary excess	BP
609	GO:0002026	1	1	0.999063	1	0	0.00278143	1	regulation of the force of heart contraction	BP
610	GO:0002027	1	1	0.994173	1	0	0.00556286	2	regulation of heart rate	BP
611	GO:0002028	1	1	0.977903	1	0	0.01947	7	regulation of sodium ion transport	BP
612	GO:0002036	1	1	0.999083	1	0	0.00278143	1	regulation of L-glutamate transport	BP
613	GO:0002039	1	1	0.970984	1	0	0.0278143	10	p53 binding	MF
614	GO:0002040	1	1	0.990032	1	0	0.0139072	5	sprouting angiogenesis	BP
615	GO:0002041	1	1	0.99653	1	0	0.0083443	3	intussusceptive angiogenesis	BP
616	GO:0002042	1	1	0.991561	1	0	0.0139072	5	cell migration involved in sprouting angiogenesis	BP
617	GO:0002052	1	1	0.992212	1	0	0.00556286	2	positive regulation of neuroblast proliferation	BP
618	GO:0002062	1	1	0.991278	1	0	0.0111257	4	chondrocyte differentiation	BP
619	GO:0002063	1	1	0.998916	1	0	0.00278143	1	chondrocyte development	BP
620	GO:0002064	1	1	0.977082	1	0	0.0166886	6	epithelial cell development	BP
621	GO:0002066	1	1	0.982761	1	0	0.0111257	4	columnar/cuboidal epithelial cell development	BP
622	GO:0002069	1	1	0.998042	1	0	0.00278143	1	columnar/cuboidal epithelial cell maturation	BP
623	GO:0002070	1	1	0.998042	1	0	0.00278143	1	epithelial cell maturation	BP
624	GO:0002080	1	1	0.998484	1	0	0.00278143	1	acrosomal membrane	CC
625	GO:0002083	1	1	0.995167	1	0	0.00278143	1	4-hydroxybenzoate decaprenyltransferase activity	MF
626	GO:0002084	1	1	0.978246	1	0	0.01947	7	protein depalmitoylation	BP
627	GO:0002088	1	1	0.993115	1	0	0.00556286	2	lens development in camera-type eye	BP
628	GO:0002090	1	1	0.976952	1	0	0.0250329	9	regulation of receptor internalization	BP
629	GO:0002092	1	1	0.976952	1	0	0.0250329	9	positive regulation of receptor internalization	BP
630	GO:0002093	1	1	0.998617	1	0	0.00278143	1	auditory receptor cell morphogenesis	BP
631	GO:0002094	1	1	0.992307	1	0	0.00556286	2	polyprenyltransferase activity	MF
632	GO:0002097	1	1	0.953785	1	0	0.0445029	16	tRNA wobble base modification	BP
633	GO:0002098	1	1	0.967008	1	0	0.0333772	12	tRNA wobble uridine modification	BP
634	GO:0002100	1	1	0.98917	1	0	0.0083443	3	tRNA wobble adenosine to inosine editing	BP
635	GO:0002102	1	1	0.997285	1	0	0.0083443	3	podosome	CC
636	GO:0002118	1	1	0.986934	1	0	0.0111257	4	aggressive behavior	BP
637	GO:0002119	1	1	0.994976	1	0	0.00278143	1	nematode larval development	BP
638	GO:0002121	1	1	0.987704	1	0	0.0083443	3	inter-male aggressive behavior	BP
639	GO:0002128	1	1	0.989842	1	0	0.0139072	5	tRNA nucleoside ribose methylation	BP
640	GO:0002130	1	1	0.996936	1	0	0.00278143	1	wobble position ribose methylation	BP
641	GO:0002131	1	1	0.996936	1	0	0.00278143	1	wobble position cytosine ribose methylation	BP
642	GO:0002132	1	1	0.996936	1	0	0.00278143	1	wobble position uridine ribose methylation	BP
643	GO:0002143	1	1	0.994591	1	0	0.00556286	2	tRNA wobble position uridine thiolation	BP
644	GO:0002151	1	1	0.995054	1	0	0.00278143	1	G-quadruplex RNA binding	MF
645	GO:0002155	1	1	0.987743	1	0	0.0139072	5	regulation of thyroid hormone mediated signaling pathway	BP
646	GO:0002161	1	1	0.957061	1	0	0.0417215	15	aminoacyl-tRNA editing activity	MF
647	GO:0002162	1	1	0.999186	1	0	0.00278143	1	dystroglycan binding	MF
648	GO:0002164	1	1	0.994976	1	0	0.00278143	1	larval development	BP
649	GO:0002165	1	1	0.998158	1	0	0.00556286	2	instar larval or pupal development	BP
650	GO:0002178	1	1	0.98995	1	0	0.0139072	5	palmitoyltransferase complex	CC
651	GO:0002181	1	1	0.812249	1	0	0.36993	133	cytoplasmic translation	BP
652	GO:0002182	1	1	0.994691	1	0	0.0139072	5	cytoplasmic translational elongation	BP
653	GO:0002183	1	1	0.970412	1	0	0.0278143	10	cytoplasmic translational initiation	BP
654	GO:0002184	1	1	0.985082	1	0	0.0111257	4	cytoplasmic translational termination	BP
655	GO:0002190	1	1	0.991893	1	0	0.00556286	2	cap-independent translational initiation	BP
656	GO:0002192	1	1	0.991893	1	0	0.00556286	2	IRES-dependent translational initiation of linear mRNA	BP
657	GO:0002200	1	1	0.987266	1	0	0.0111257	4	somatic diversification of immune receptors	BP
658	GO:0002204	1	1	0.995772	1	0	0.00278143	1	somatic recombination of immunoglobulin genes involved in immune response	BP
659	GO:0002208	1	1	0.995772	1	0	0.00278143	1	somatic diversification of immunoglobulins involved in immune response	BP
660	GO:0002209	1	1	0.993491	1	0	0.0083443	3	behavioral defense response	BP
661	GO:0002213	1	1	0.961163	1	0	0.0361586	13	defense response to insect	BP
662	GO:0002215	1	1	0.992606	1	0	0.0083443	3	defense response to nematode	BP
663	GO:0002218	1	1	0.750636	1	0	0.289269	104	activation of innate immune response	BP
664	GO:0002220	1	1	0.982257	1	0	0.0222515	8	innate immune response activating cell surface receptor signaling pathway	BP
665	GO:0002221	1	1	0.954164	1	0	0.0445029	16	pattern recognition receptor signaling pathway	BP
666	GO:0002223	1	1	0.98345	1	0	0.01947	7	stimulatory C-type lectin receptor signaling pathway	BP
667	GO:0002224	1	1	0.980845	1	0	0.0222515	8	toll-like receptor signaling pathway	BP
668	GO:0002228	1	1	0.998369	1	0	0.00556286	2	natural killer cell mediated immunity	BP
669	GO:0002229	1	1	0.928303	1	0	0.0556286	20	defense response to oomycetes	BP
670	GO:0002230	1	1	0.929678	1	0	0.0695358	25	positive regulation of defense response to virus by host	BP
671	GO:0002237	1	1	0.839676	1	0	0.183575	66	response to molecule of bacterial origin	BP
672	GO:0002238	1	1	0.973298	1	0	0.0250329	9	response to molecule of fungal origin	BP
673	GO:0002239	1	1	0.862686	1	0	0.122383	44	response to oomycetes	BP
674	GO:0002244	1	1	0.980865	1	0	0.0111257	4	hematopoietic progenitor cell differentiation	BP
675	GO:0002246	1	1	0.995344	1	0	0.0083443	3	wound healing involved in inflammatory response	BP
676	GO:0002250	1	1	0.989549	1	0	0.0139072	5	adaptive immune response	BP
678	GO:0002253	1	1	0.745101	1	0	0.297613	107	activation of immune response	BP
679	GO:0002254	1	1	0.989906	1	0	0.0111257	4	kinin cascade	BP
680	GO:0002260	1	1	0.999207	1	0	0.00278143	1	lymphocyte homeostasis	BP
681	GO:0002262	1	1	0.991787	1	0	0.0166886	6	myeloid cell homeostasis	BP
682	GO:0002263	1	1	0.99405	1	0	0.00556286	2	cell activation involved in immune response	BP
683	GO:0002274	1	1	0.997628	1	0	0.00556286	2	myeloid leukocyte activation	BP
684	GO:0002285	1	1	0.99405	1	0	0.00556286	2	lymphocyte activation involved in immune response	BP
685	GO:0002312	1	1	0.99405	1	0	0.00556286	2	B cell activation involved in immune response	BP
686	GO:0002313	1	1	0.998271	1	0	0.00278143	1	mature B cell differentiation involved in immune response	BP
687	GO:0002317	1	1	0.998271	1	0	0.00278143	1	plasma cell differentiation	BP
688	GO:0002335	1	1	0.998271	1	0	0.00278143	1	mature B cell differentiation	BP
689	GO:0002353	1	1	0.989906	1	0	0.0111257	4	plasma kallikrein-kinin cascade	BP
690	GO:0002361	1	1	0.997815	1	0	0.00278143	1	CD4-positive, CD25-positive, alpha-beta regulatory T cell differentiation	BP
691	GO:0002366	1	1	0.99405	1	0	0.00556286	2	leukocyte activation involved in immune response	BP
693	GO:0002429	1	1	0.975093	1	0	0.0305958	11	immune response-activating cell surface receptor signaling pathway	BP
694	GO:0002431	1	1	0.995807	1	0	0.00556286	2	Fc receptor mediated stimulatory signaling pathway	BP
695	GO:0002433	1	1	0.995807	1	0	0.00556286	2	immune response-regulating cell surface receptor signaling pathway involved in phagocytosis	BP
696	GO:0002437	1	1	0.998906	1	0	0.00278143	1	inflammatory response to antigenic stimulus	BP
697	GO:0002443	1	1	0.997577	1	0	0.0083443	3	leukocyte mediated immunity	BP
698	GO:0002449	1	1	0.997577	1	0	0.0083443	3	lymphocyte mediated immunity	BP
699	GO:0002456	1	1	0.999207	1	0	0.00278143	1	T cell mediated immunity	BP
700	GO:0002460	1	1	0.999207	1	0	0.00278143	1	adaptive immune response based on somatic recombination of immune receptors built from immunoglobulin superfamily domains	BP
701	GO:0002474	1	1	0.96013	1	0	0.0528472	19	antigen processing and presentation of peptide antigen via MHC class I	BP
702	GO:0002478	1	1	0.96357	1	0	0.0500658	18	antigen processing and presentation of exogenous peptide antigen	BP
703	GO:0002479	1	1	0.984089	1	0	0.01947	7	antigen processing and presentation of exogenous peptide antigen via MHC class I, TAP-dependent	BP
704	GO:0002480	1	1	0.999131	1	0	0.00278143	1	antigen processing and presentation of exogenous peptide antigen via MHC class I, TAP-independent	BP
705	GO:0002495	1	1	0.972246	1	0	0.0361586	13	antigen processing and presentation of peptide antigen via MHC class II	BP
706	GO:0002501	1	1	0.995803	1	0	0.00278143	1	peptide antigen assembly with MHC protein complex	BP
707	GO:0002502	1	1	0.995803	1	0	0.00278143	1	peptide antigen assembly with MHC class I protein complex	BP
708	GO:0002504	1	1	0.972246	1	0	0.0361586	13	antigen processing and presentation of peptide or polysaccharide antigen via MHC class II	BP
709	GO:0002521	1	1	0.962141	1	0	0.0472843	17	leukocyte differentiation	BP
710	GO:0002526	1	1	0.969537	1	0	0.0250329	9	acute inflammatory response	BP
711	GO:0002532	1	1	0.985967	1	0	0.0111257	4	production of molecular mediator involved in inflammatory response	BP
712	GO:0002538	1	1	0.985967	1	0	0.0111257	4	arachidonic acid metabolite production involved in inflammatory response	BP
713	GO:0002539	1	1	0.985967	1	0	0.0111257	4	prostaglandin production involved in inflammatory response	BP
714	GO:0002544	1	1	0.995776	1	0	0.0083443	3	chronic inflammatory response	BP
715	GO:0002548	1	1	0.998761	1	0	0.00278143	1	monocyte chemotaxis	BP
716	GO:0002551	1	1	0.998617	1	0	0.00278143	1	mast cell chemotaxis	BP
717	GO:0002562	1	1	0.993966	1	0	0.00556286	2	somatic diversification of immune receptors via germline recombination within a single locus	BP
718	GO:0002566	1	1	0.998186	1	0	0.00278143	1	somatic diversification of immune receptors via somatic mutation	BP
719	GO:0002573	1	1	0.988325	1	0	0.0166886	6	myeloid leukocyte differentiation	BP
720	GO:0002576	1	1	0.91901	1	0	0.108476	39	platelet degranulation	BP
721	GO:0002577	1	1	0.995776	1	0	0.0083443	3	regulation of antigen processing and presentation	BP
722	GO:0002578	1	1	0.995776	1	0	0.0083443	3	negative regulation of antigen processing and presentation	BP
723	GO:0002580	1	1	0.995776	1	0	0.0083443	3	regulation of antigen processing and presentation of peptide or polysaccharide antigen via MHC class II	BP
724	GO:0002581	1	1	0.995776	1	0	0.0083443	3	negative regulation of antigen processing and presentation of peptide or polysaccharide antigen via MHC class II	BP
725	GO:0002604	1	1	0.995776	1	0	0.0083443	3	regulation of dendritic cell antigen processing and presentation	BP
726	GO:0002605	1	1	0.995776	1	0	0.0083443	3	negative regulation of dendritic cell antigen processing and presentation	BP
727	GO:0002637	1	1	0.989969	1	0	0.0083443	3	regulation of immunoglobulin production	BP
728	GO:0002639	1	1	0.994976	1	0	0.00556286	2	positive regulation of immunoglobulin production	BP
729	GO:0002643	1	1	0.997865	1	0	0.00278143	1	regulation of tolerance induction	BP
730	GO:0002673	1	1	0.997209	1	0	0.0083443	3	regulation of acute inflammatory response	BP
731	GO:0002674	1	1	0.999077	1	0	0.00278143	1	negative regulation of acute inflammatory response	BP
732	GO:0002675	1	1	0.999159	1	0	0.00278143	1	positive regulation of acute inflammatory response	BP
733	GO:0002679	1	1	0.973734	1	0	0.0305958	11	respiratory burst involved in defense response	BP
734	GO:0002682	1	1	0.476095	1	0	0.767675	276	regulation of immune system process	BP
735	GO:0002683	1	1	0.884494	1	0	0.127946	46	negative regulation of immune system process	BP
736	GO:0002684	1	1	0.636556	1	0	0.472843	170	positive regulation of immune system process	BP
737	GO:0002685	1	1	0.981039	1	0	0.0333772	12	regulation of leukocyte migration	BP
738	GO:0002686	1	1	0.995303	1	0	0.0083443	3	negative regulation of leukocyte migration	BP
739	GO:0002687	1	1	0.988855	1	0	0.0166886	6	positive regulation of leukocyte migration	BP
740	GO:0002688	1	1	0.988047	1	0	0.01947	7	regulation of leukocyte chemotaxis	BP
741	GO:0002689	1	1	0.999183	1	0	0.00278143	1	negative regulation of leukocyte chemotaxis	BP
742	GO:0002690	1	1	0.988855	1	0	0.0166886	6	positive regulation of leukocyte chemotaxis	BP
743	GO:0002694	1	1	0.950831	1	0	0.0695358	25	regulation of leukocyte activation	BP
744	GO:0002695	1	1	0.986791	1	0	0.0166886	6	negative regulation of leukocyte activation	BP
745	GO:0002696	1	1	0.96724	1	0	0.0528472	19	positive regulation of leukocyte activation	BP
746	GO:0002697	1	1	0.877297	1	0	0.141853	51	regulation of immune effector process	BP
747	GO:0002698	1	1	0.976716	1	0	0.0305958	11	negative regulation of immune effector process	BP
748	GO:0002699	1	1	0.984737	1	0	0.0250329	9	positive regulation of immune effector process	BP
749	GO:0002700	1	1	0.982277	1	0	0.01947	7	regulation of production of molecular mediator of immune response	BP
750	GO:0002701	1	1	0.99533	1	0	0.0083443	3	negative regulation of production of molecular mediator of immune response	BP
751	GO:0002702	1	1	0.994976	1	0	0.00556286	2	positive regulation of production of molecular mediator of immune response	BP
752	GO:0002703	1	1	0.977943	1	0	0.0278143	10	regulation of leukocyte mediated immunity	BP
753	GO:0002704	1	1	0.996117	1	0	0.00556286	2	negative regulation of leukocyte mediated immunity	BP
754	GO:0002705	1	1	0.989803	1	0	0.0166886	6	positive regulation of leukocyte mediated immunity	BP
755	GO:0002706	1	1	0.981756	1	0	0.0222515	8	regulation of lymphocyte mediated immunity	BP
756	GO:0002708	1	1	0.989803	1	0	0.0166886	6	positive regulation of lymphocyte mediated immunity	BP
757	GO:0002709	1	1	0.99716	1	0	0.00556286	2	regulation of T cell mediated immunity	BP
758	GO:0002711	1	1	0.99716	1	0	0.00556286	2	positive regulation of T cell mediated immunity	BP
759	GO:0002712	1	1	0.986887	1	0	0.0111257	4	regulation of B cell mediated immunity	BP
760	GO:0002714	1	1	0.994976	1	0	0.00556286	2	positive regulation of B cell mediated immunity	BP
761	GO:0002715	1	1	0.997635	1	0	0.00556286	2	regulation of natural killer cell mediated immunity	BP
762	GO:0002717	1	1	0.997635	1	0	0.00556286	2	positive regulation of natural killer cell mediated immunity	BP
763	GO:0002718	1	1	0.992232	1	0	0.0111257	4	regulation of cytokine production involved in immune response	BP
764	GO:0002719	1	1	0.99533	1	0	0.0083443	3	negative regulation of cytokine production involved in immune response	BP
765	GO:0002721	1	1	0.996888	1	0	0.00278143	1	regulation of B cell cytokine production	BP
766	GO:0002752	1	1	0.998788	1	0	0.00278143	1	cell surface pattern recognition receptor signaling pathway	BP
767	GO:0002753	1	1	0.998019	1	0	0.00556286	2	cytoplasmic pattern recognition receptor signaling pathway	BP
768	GO:0002755	1	1	0.986013	1	0	0.0139072	5	MyD88-dependent toll-like receptor signaling pathway	BP
769	GO:0002756	1	1	0.99311	1	0	0.0083443	3	MyD88-independent toll-like receptor signaling pathway	BP
770	GO:0002757	1	1	0.940913	1	0	0.0611915	22	immune response-activating signal transduction	BP
771	GO:0002758	1	1	0.944877	1	0	0.0556286	20	innate immune response-activating signal transduction	BP
772	GO:0002761	1	1	0.988179	1	0	0.0111257	4	regulation of myeloid leukocyte differentiation	BP
773	GO:0002763	1	1	0.994089	1	0	0.00556286	2	positive regulation of myeloid leukocyte differentiation	BP
774	GO:0002764	1	1	0.872603	1	0	0.150197	54	immune response-regulating signaling pathway	BP
775	GO:0002768	1	1	0.950968	1	0	0.0611915	22	immune response-regulating cell surface receptor signaling pathway	BP
776	GO:0002790	1	1	0.997669	1	0	0.00556286	2	peptide secretion	BP
777	GO:0002791	1	1	0.981959	1	0	0.0166886	6	regulation of peptide secretion	BP
778	GO:0002792	1	1	0.984729	1	0	0.0111257	4	negative regulation of peptide secretion	BP
779	GO:0002793	1	1	0.994629	1	0	0.00556286	2	positive regulation of peptide secretion	BP
780	GO:0002819	1	1	0.982038	1	0	0.0222515	8	regulation of adaptive immune response	BP
781	GO:0002821	1	1	0.990087	1	0	0.0166886	6	positive regulation of adaptive immune response	BP
782	GO:0002822	1	1	0.982865	1	0	0.01947	7	regulation of adaptive immune response based on somatic recombination of immune receptors built from immunoglobulin superfamily domains	BP
783	GO:0002824	1	1	0.990921	1	0	0.0139072	5	positive regulation of adaptive immune response based on somatic recombination of immune receptors built from immunoglobulin superfamily domains	BP
784	GO:0002825	1	1	0.998761	1	0	0.00278143	1	regulation of T-helper 1 type immune response	BP
785	GO:0002827	1	1	0.998761	1	0	0.00278143	1	positive regulation of T-helper 1 type immune response	BP
786	GO:0002828	1	1	0.997976	1	0	0.00556286	2	regulation of type 2 immune response	BP
787	GO:0002829	1	1	0.998761	1	0	0.00278143	1	negative regulation of type 2 immune response	BP
788	GO:0002831	1	1	0.706661	1	0	0.303176	109	regulation of response to biotic stimulus	BP
789	GO:0002832	1	1	0.922966	1	0	0.0695358	25	negative regulation of response to biotic stimulus	BP
790	GO:0002833	1	1	0.926445	1	0	0.0639729	23	positive regulation of response to biotic stimulus	BP
791	GO:0002886	1	1	0.996117	1	0	0.00556286	2	regulation of myeloid leukocyte mediated immunity	BP
792	GO:0002887	1	1	0.996117	1	0	0.00556286	2	negative regulation of myeloid leukocyte mediated immunity	BP
793	GO:0002889	1	1	0.989969	1	0	0.0083443	3	regulation of immunoglobulin mediated immune response	BP
794	GO:0002891	1	1	0.994976	1	0	0.00556286	2	positive regulation of immunoglobulin mediated immune response	BP
795	GO:0002902	1	1	0.995219	1	0	0.00556286	2	regulation of B cell apoptotic process	BP
796	GO:0002903	1	1	0.998326	1	0	0.00278143	1	negative regulation of B cell apoptotic process	BP
797	GO:0002920	1	1	0.998971	1	0	0.00278143	1	regulation of humoral immune response	BP
798	GO:0002921	1	1	0.998971	1	0	0.00278143	1	negative regulation of humoral immune response	BP
799	GO:0002931	1	1	0.979516	1	0	0.0139072	5	response to ischemia	BP
800	GO:0002935	1	1	0.993478	1	0	0.00556286	2	tRNA (adenine-C2-)-methyltransferase activity	MF
801	GO:0002938	1	1	0.997073	1	0	0.00278143	1	tRNA guanine ribose methylation	BP
802	GO:0002940	1	1	0.991177	1	0	0.0083443	3	tRNA N2-guanine methylation	BP
803	GO:0002943	1	1	0.988702	1	0	0.0139072	5	tRNA dihydrouridine synthesis	BP
804	GO:0002949	1	1	0.985568	1	0	0.0139072	5	tRNA threonylcarbamoyladenosine modification	BP
805	GO:0003002	1	1	0.592047	1	0	0.486751	175	regionalization	BP
807	GO:0003007	1	1	0.988237	1	0	0.0111257	4	heart morphogenesis	BP
808	GO:0003008	1	1	0.806482	1	0	0.225296	81	system process	BP
809	GO:0003009	1	1	0.999207	1	0	0.00278143	1	skeletal muscle contraction	BP
810	GO:0003012	1	1	0.974955	1	0	0.0472843	17	muscle system process	BP
811	GO:0003013	1	1	0.992013	1	0	0.0139072	5	circulatory system process	BP
812	GO:0003018	1	1	0.997609	1	0	0.00278143	1	vascular process in circulatory system	BP
813	GO:0003032	1	1	0.982472	1	0	0.0166886	6	detection of oxygen	BP
814	GO:0003073	1	1	0.999142	1	0	0.00278143	1	regulation of systemic arterial blood pressure	BP
815	GO:0003084	1	1	0.999166	1	0	0.00278143	1	positive regulation of systemic arterial blood pressure	BP
816	GO:0003085	1	1	0.987515	1	0	0.0139072	5	negative regulation of systemic arterial blood pressure	BP
817	GO:0003143	1	1	0.973334	1	0	0.0166886	6	embryonic heart tube morphogenesis	BP
818	GO:0003146	1	1	0.995012	1	0	0.00278143	1	heart jogging	BP
819	GO:0003151	1	1	0.986132	1	0	0.0139072	5	outflow tract morphogenesis	BP
820	GO:0003156	1	1	0.973226	1	0	0.0250329	9	regulation of animal organ formation	BP
821	GO:0003179	1	1	0.99653	1	0	0.0083443	3	heart valve morphogenesis	BP
822	GO:0003181	1	1	0.99653	1	0	0.0083443	3	atrioventricular valve morphogenesis	BP
823	GO:0003197	1	1	0.995776	1	0	0.0083443	3	endocardial cushion development	BP
824	GO:0003254	1	1	0.977265	1	0	0.0139072	5	regulation of membrane depolarization	BP
825	GO:0003256	1	1	0.998263	1	0	0.00556286	2	regulation of transcription from RNA polymerase II promoter involved in myocardial precursor cell differentiation	BP
826	GO:0003257	1	1	0.998263	1	0	0.00556286	2	positive regulation of transcription from RNA polymerase II promoter involved in myocardial precursor cell differentiation	BP
827	GO:0003278	1	1	0.99653	1	0	0.0083443	3	apoptotic process involved in heart morphogenesis	BP
828	GO:0003279	1	1	0.976215	1	0	0.0278143	10	cardiac septum development	BP
829	GO:0003281	1	1	0.993899	1	0	0.0139072	5	ventricular septum development	BP
830	GO:0003283	1	1	0.982209	1	0	0.0139072	5	atrial septum development	BP
831	GO:0003330	1	1	0.995168	1	0	0.00278143	1	regulation of extracellular matrix constituent secretion	BP
832	GO:0003331	1	1	0.995168	1	0	0.00278143	1	positive regulation of extracellular matrix constituent secretion	BP
833	GO:0003333	1	1	0.76453	1	0	0.216952	78	amino acid transmembrane transport	BP
834	GO:0003337	1	1	0.998263	1	0	0.00556286	2	mesenchymal to epithelial transition involved in metanephros morphogenesis	BP
835	GO:0003341	1	1	0.983074	1	0	0.0111257	4	cilium movement	BP
836	GO:0003351	1	1	0.983074	1	0	0.0111257	4	epithelial cilium movement	BP
837	GO:0003352	1	1	0.991759	1	0	0.00556286	2	regulation of cilium movement	BP
838	GO:0003356	1	1	0.995048	1	0	0.00278143	1	regulation of cilium beat frequency	BP
839	GO:0003376	1	1	0.998388	1	0	0.00278143	1	sphingosine-1-phosphate signaling pathway	BP
840	GO:0003382	1	1	0.99285	1	0	0.0111257	4	epithelial cell morphogenesis	BP
841	GO:0003401	1	1	0.997537	1	0	0.00556286	2	axis elongation	BP
842	GO:0003417	1	1	0.995776	1	0	0.0083443	3	growth plate cartilage development	BP
843	GO:0003433	1	1	0.998916	1	0	0.00278143	1	chondrocyte development involved in endochondral bone morphogenesis	BP
847	GO:0003678	1	1	0.693658	1	0	0.280925	101	DNA helicase activity	MF
848	GO:0003680	1	1	0.962604	1	0	0.0333772	12	AT DNA binding	MF
849	GO:0003681	1	1	0.997341	1	0	0.00278143	1	bent DNA binding	MF
851	GO:0003684	1	1	0.872379	1	0	0.127946	46	damaged DNA binding	MF
852	GO:0003688	1	1	0.960356	1	0	0.0333772	12	DNA replication origin binding	MF
853	GO:0003689	1	1	0.990117	1	0	0.00556286	2	DNA clamp loader activity	MF
854	GO:0003690	1	1	0.656294	1	0	0.353242	127	double-stranded DNA binding	MF
855	GO:0003691	1	1	0.942848	1	0	0.0500658	18	double-stranded telomeric DNA binding	MF
856	GO:0003697	1	1	0.77278	1	0	0.239203	86	single-stranded DNA binding	MF
858	GO:0003705	1	1	0.98864	1	0	0.0083443	3	transcription factor activity, RNA polymerase II distal enhancer sequence-specific binding	MF
859	GO:0003712	1	1	0.64615	1	0	0.411652	148	transcription cofactor activity	MF
860	GO:0003713	1	1	0.838416	1	0	0.172449	62	transcription coactivator activity	MF
861	GO:0003714	1	1	0.891518	1	0	0.11682	42	transcription corepressor activity	MF
862	GO:0003720	1	1	0.988419	1	0	0.0083443	3	telomerase activity	MF
863	GO:0003721	1	1	0.988419	1	0	0.0083443	3	telomerase RNA reverse transcriptase activity	MF
864	GO:0003723	1	1	0.00446222	1	0	5.28472	1900	RNA binding	MF
865	GO:0003724	1	1	0.768851	1	0	0.21417	77	RNA helicase activity	MF
866	GO:0003725	1	1	0.920826	1	0	0.0750987	27	double-stranded RNA binding	MF
867	GO:0003726	1	1	0.995252	1	0	0.00278143	1	double-stranded RNA adenosine deaminase activity	MF
868	GO:0003727	1	1	0.828206	1	0	0.186356	67	single-stranded RNA binding	MF
869	GO:0003729	1	1	0.76887	1	0	0.269799	97	mRNA binding	MF
870	GO:0003730	1	1	0.954427	1	0	0.03894	14	mRNA 3'-UTR binding	MF
871	GO:0003735	1	1	0.15902	1	0	2.46713	887	structural constituent of ribosome	MF
872	GO:0003743	1	1	0.705147	1	0	0.408871	147	translation initiation factor activity	MF
873	GO:0003746	1	1	0.818834	1	0	0.289269	104	translation elongation factor activity	MF
874	GO:0003747	1	1	0.960791	1	0	0.0417215	15	translation release factor activity	MF
875	GO:0003755	1	1	0.76816	1	0	0.267017	96	peptidyl-prolyl cis-trans isomerase activity	MF
876	GO:0003756	1	1	0.898184	1	0	0.119602	43	protein disulfide isomerase activity	MF
877	GO:0003774	1	1	0.667837	1	0	0.367149	132	motor activity	MF
878	GO:0003777	1	1	0.758542	1	0	0.228077	82	microtubule motor activity	MF
879	GO:0003779	1	1	0.743144	1	0	0.283706	102	actin binding	MF
880	GO:0003785	1	1	0.983114	1	0	0.0139072	5	actin monomer binding	MF
881	GO:0003786	1	1	0.997539	1	0	0.00278143	1	actin lateral binding	MF
882	GO:0003796	1	1	0.994033	1	0	0.00556286	2	lysozyme activity	MF
883	GO:0003823	1	1	0.988986	1	0	0.0166886	6	antigen binding	MF
885	GO:0003825	1	1	0.985211	1	0	0.0083443	3	alpha,alpha-trehalose-phosphate synthase (UDP-forming) activity	MF
886	GO:0003827	1	1	0.995041	1	0	0.00278143	1	alpha-1,3-mannosylglycoprotein 2-beta-N-acetylglucosaminyltransferase activity	MF
887	GO:0003830	1	1	0.986722	1	0	0.0111257	4	beta-1,4-mannosylglycoprotein 4-beta-N-acetylglucosaminyltransferase activity	MF
888	GO:0003837	1	1	0.995859	1	0	0.00556286	2	beta-ureidopropionase activity	MF
889	GO:0003838	1	1	0.993728	1	0	0.0083443	3	sterol 24-C-methyltransferase activity	MF
890	GO:0003840	1	1	0.995074	1	0	0.00278143	1
891	GO:0003841	1	1	0.971058	1	0	0.0222515	8	1-acylglycerol-3-phosphate O-acyltransferase activity	MF
892	GO:0003843	1	1	0.881992	1	0	0.130727	47	1,3-beta-D-glucan synthase activity	MF
893	GO:0003844	1	1	0.973753	1	0	0.0278143	10	1,4-alpha-glucan branching enzyme activity	MF
894	GO:0003846	1	1	0.952713	1	0	0.0361586	13	2-acylglycerol O-acyltransferase activity	MF
895	GO:0003847	1	1	0.999186	1	0	0.00278143	1	1-alkyl-2-acetylglycerophosphocholine esterase activity	MF
896	GO:0003848	1	1	0.993753	1	0	0.00556286	2	2-amino-4-hydroxy-6-hydroxymethyldihydropteridine diphosphokinase activity	MF
897	GO:0003849	1	1	0.984371	1	0	0.0111257	4	3-deoxy-7-phosphoheptulonate synthase activity	MF
898	GO:0003850	1	1	0.997843	1	0	0.00278143	1	2-deoxyglucose-6-phosphatase activity	MF
899	GO:0003852	1	1	0.995129	1	0	0.00278143	1	2-isopropylmalate synthase activity	MF
900	GO:0003854	1	1	0.783763	1	0	0.172449	62	3-beta-hydroxy-delta5-steroid dehydrogenase activity	MF
902	GO:0003856	1	1	0.992373	1	0	0.00556286	2	3-dehydroquinate synthase activity	MF
903	GO:0003857	1	1	0.986025	1	0	0.0139072	5	3-hydroxyacyl-CoA dehydrogenase activity	MF
904	GO:0003858	1	1	0.991831	1	0	0.0083443	3	3-hydroxybutyrate dehydrogenase activity	MF
905	GO:0003860	1	1	0.995185	1	0	0.00278143	1	3-hydroxyisobutyryl-CoA hydrolase activity	MF
906	GO:0003861	1	1	0.98674	1	0	0.0166886	6	3-isopropylmalate dehydratase activity	MF
907	GO:0003862	1	1	0.99328	1	0	0.0083443	3	3-isopropylmalate dehydrogenase activity	MF
908	GO:0003863	1	1	0.980514	1	0	0.0139072	5	3-methyl-2-oxobutanoate dehydrogenase (2-methylpropanoyl-transferring) activity	MF
909	GO:0003864	1	1	0.993315	1	0	0.00556286	2	3-methyl-2-oxobutanoate hydroxymethyltransferase activity	MF
910	GO:0003865	1	1	0.996185	1	0	0.00278143	1	3-oxo-5-alpha-steroid 4-dehydrogenase activity	MF
911	GO:0003866	1	1	0.995218	1	0	0.00278143	1	3-phosphoshikimate 1-carboxyvinyltransferase activity	MF
912	GO:0003867	1	1	0.993016	1	0	0.00556286	2	4-aminobutyrate transaminase activity	MF
913	GO:0003868	1	1	0.994237	1	0	0.00556286	2	4-hydroxyphenylpyruvate dioxygenase activity	MF
914	GO:0003871	1	1	0.981364	1	0	0.01947	7	5-methyltetrahydropteroyltriglutamate-homocysteine S-methyltransferase activity	MF
915	GO:0003872	1	1	0.971546	1	0	0.01947	7	6-phosphofructokinase activity	MF
916	GO:0003873	1	1	0.979908	1	0	0.0333772	12	6-phosphofructo-2-kinase activity	MF
917	GO:0003876	1	1	0.977419	1	0	0.0222515	8	AMP deaminase activity	MF
918	GO:0003878	1	1	0.988048	1	0	0.0166886	6	ATP citrate synthase activity	MF
919	GO:0003879	1	1	0.995436	1	0	0.00278143	1	ATP phosphoribosyltransferase activity	MF
920	GO:0003880	1	1	0.991096	1	0	0.0083443	3	protein C-terminal carboxyl O-methyltransferase activity	MF
921	GO:0003881	1	1	0.995064	1	0	0.00278143	1	CDP-diacylglycerol-inositol 3-phosphatidyltransferase activity	MF
922	GO:0003882	1	1	0.994188	1	0	0.00556286	2	CDP-diacylglycerol-serine O-phosphatidyltransferase activity	MF
923	GO:0003883	1	1	0.992596	1	0	0.00556286	2	CTP synthase activity	MF
924	GO:0003885	1	1	0.975516	1	0	0.0166886	6	D-arabinono-1,4-lactone oxidase activity	MF
925	GO:0003886	1	1	0.964632	1	0	0.0250329	9	DNA (cytosine-5-)-methyltransferase activity	MF
926	GO:0003887	1	1	0.765042	1	0	0.239203	86	DNA-directed DNA polymerase activity	MF
927	GO:0003896	1	1	0.974142	1	0	0.0278143	10	DNA primase activity	MF
928	GO:0003899	1	1	0.768608	1	0	0.286488	103	DNA-directed 5'-3' RNA polymerase activity	MF
929	GO:0003904	1	1	0.996221	1	0	0.00556286	2	deoxyribodipyrimidine photo-lyase activity	MF
930	GO:0003905	1	1	0.9777	1	0	0.01947	7	alkylbase DNA N-glycosylase activity	MF
931	GO:0003906	1	1	0.957804	1	0	0.0445029	16	DNA-(apurinic or apyrimidinic site) lyase activity	MF
932	GO:0003909	1	1	0.976609	1	0	0.0222515	8	DNA ligase activity	MF
933	GO:0003910	1	1	0.976609	1	0	0.0222515	8	DNA ligase (ATP) activity	MF
934	GO:0003913	1	1	0.972112	1	0	0.01947	7	DNA photolyase activity	MF
935	GO:0003914	1	1	0.995136	1	0	0.00278143	1	DNA (6-4) photolyase activity	MF
936	GO:0003916	1	1	0.911406	1	0	0.0890058	32	DNA topoisomerase activity	MF
937	GO:0003917	1	1	0.95909	1	0	0.0472843	17	DNA topoisomerase type I activity	MF
938	GO:0003918	1	1	0.963332	1	0	0.0361586	13	DNA topoisomerase type II (ATP-hydrolyzing) activity	MF
939	GO:0003919	1	1	0.979584	1	0	0.0139072	5	FMN adenylyltransferase activity	MF
940	GO:0003922	1	1	0.98731	1	0	0.0111257	4	GMP synthase (glutamine-hydrolyzing) activity	MF
941	GO:0003923	1	1	0.982759	1	0	0.0111257	4	GPI-anchor transamidase activity	MF
942	GO:0003924	1	1	0.549105	1	0	0.667544	240	GTPase activity	MF
943	GO:0003933	1	1	0.961091	1	0	0.0333772	12	GTP cyclohydrolase activity	MF
944	GO:0003934	1	1	0.995158	1	0	0.00278143	1	GTP cyclohydrolase I activity	MF
945	GO:0003935	1	1	0.965769	1	0	0.0305958	11	GTP cyclohydrolase II activity	MF
946	GO:0003937	1	1	0.996092	1	0	0.00556286	2	IMP cyclohydrolase activity	MF
947	GO:0003938	1	1	0.990457	1	0	0.0111257	4	IMP dehydrogenase activity	MF
948	GO:0003939	1	1	0.991614	1	0	0.0083443	3	L-iditol 2-dehydrogenase activity	MF
949	GO:0003941	1	1	0.993818	1	0	0.00556286	2	L-serine ammonia-lyase activity	MF
950	GO:0003942	1	1	0.989541	1	0	0.0139072	5	N-acetyl-gamma-glutamyl-phosphate reductase activity	MF
951	GO:0003949	1	1	0.995523	1	0	0.00278143	1	1-(5-phosphoribosyl)-5-[(5-phosphoribosylamino)methylideneamino]imidazole-4-carboxamide isomerase activity	MF
952	GO:0003950	1	1	0.960169	1	0	0.0417215	15	NAD+ ADP-ribosyltransferase activity	MF
953	GO:0003951	1	1	0.986235	1	0	0.0083443	3	NAD+ kinase activity	MF
954	GO:0003952	1	1	0.995076	1	0	0.00278143	1	NAD+ synthase (glutamine-hydrolyzing) activity	MF
956	GO:0003955	1	1	0.955651	1	0	0.0445029	16	NAD(P)H dehydrogenase (quinone) activity	MF
957	GO:0003958	1	1	0.98531	1	0	0.0083443	3	NADPH-hemoprotein reductase activity	MF
959	GO:0003960	1	1	0.988708	1	0	0.0083443	3	NADPH:quinone reductase activity	MF
960	GO:0003961	1	1	0.992927	1	0	0.0111257	4	O-acetylhomoserine aminocarboxypropyltransferase activity	MF
961	GO:0003962	1	1	0.995103	1	0	0.00278143	1	cystathionine gamma-synthase activity	MF
962	GO:0003964	1	1	0.435877	1	0	0.995753	358	RNA-directed DNA polymerase activity	MF
963	GO:0003968	1	1	0.964076	1	0	0.0305958	11	RNA-directed 5'-3' RNA polymerase activity	MF
964	GO:0003973	1	1	0.976101	1	0	0.0361586	13	(S)-2-hydroxy-acid oxidase activity	MF
965	GO:0003975	1	1	0.995126	1	0	0.00278143	1	UDP-N-acetylglucosamine-dolichyl-phosphate N-acetylglucosaminephosphotransferase activity	MF
966	GO:0003977	1	1	0.986358	1	0	0.0166886	6	UDP-N-acetylglucosamine diphosphorylase activity	MF
967	GO:0003978	1	1	0.964459	1	0	0.0556286	20	UDP-glucose 4-epimerase activity	MF
968	GO:0003979	1	1	0.98552	1	0	0.0250329	9	UDP-glucose 6-dehydrogenase activity	MF
969	GO:0003980	1	1	0.994962	1	0	0.00278143	1	UDP-glucose:glycoprotein glucosyltransferase activity	MF
970	GO:0003983	1	1	0.968542	1	0	0.03894	14	UTP:glucose-1-phosphate uridylyltransferase activity	MF
971	GO:0003984	1	1	0.984851	1	0	0.0166886	6	acetolactate synthase activity	MF
972	GO:0003985	1	1	0.988517	1	0	0.0111257	4	acetyl-CoA C-acetyltransferase activity	MF
973	GO:0003986	1	1	0.989303	1	0	0.0166886	6	acetyl-CoA hydrolase activity	MF
974	GO:0003987	1	1	0.979259	1	0	0.0333772	12	acetate-CoA ligase activity	MF
975	GO:0003988	1	1	0.974913	1	0	0.0250329	9	acetyl-CoA C-acyltransferase activity	MF
976	GO:0003989	1	1	0.957747	1	0	0.0556286	20	acetyl-CoA carboxylase activity	MF
977	GO:0003991	1	1	0.993805	1	0	0.00556286	2	acetylglutamate kinase activity	MF
978	GO:0003992	1	1	0.988862	1	0	0.0166886	6	N2-acetyl-L-ornithine:2-oxoglutarate 5-aminotransferase activity	MF
980	GO:0003994	1	1	0.961028	1	0	0.0472843	17	aconitate hydratase activity	MF
981	GO:0003995	1	1	0.945169	1	0	0.0778801	28	acyl-CoA dehydrogenase activity	MF
982	GO:0003997	1	1	0.973079	1	0	0.0305958	11	acyl-CoA oxidase activity	MF
983	GO:0003998	1	1	0.995023	1	0	0.00278143	1	acylphosphatase activity	MF
984	GO:0003999	1	1	0.983772	1	0	0.0139072	5	adenine phosphoribosyltransferase activity	MF
985	GO:0004000	1	1	0.981997	1	0	0.0139072	5	adenosine deaminase activity	MF
986	GO:0004001	1	1	0.984938	1	0	0.01947	7	adenosine kinase activity	MF
987	GO:0004003	1	1	0.87167	1	0	0.108476	39	ATP-dependent DNA helicase activity	MF
988	GO:0004004	1	1	0.803756	1	0	0.17523	63	ATP-dependent RNA helicase activity	MF
989	GO:0004008	1	1	0.995002	1	0	0.00278143	1	copper-exporting ATPase activity	MF
990	GO:0004012	1	1	0.901191	1	0	0.108476	39	phospholipid-translocating ATPase activity	MF
991	GO:0004013	1	1	0.983433	1	0	0.0222515	8	adenosylhomocysteinase activity	MF
992	GO:0004014	1	1	0.980278	1	0	0.0166886	6	adenosylmethionine decarboxylase activity	MF
993	GO:0004015	1	1	0.995026	1	0	0.00278143	1	adenosylmethionine-8-amino-7-oxononanoate transaminase activity	MF
994	GO:0004016	1	1	0.997939	1	0	0.00556286	2	adenylate cyclase activity	MF
995	GO:0004017	1	1	0.95161	1	0	0.0611915	22	adenylate kinase activity	MF
996	GO:0004018	1	1	0.994185	1	0	0.00556286	2	N6-(1,2-dicarboxyethyl)AMP AMP-lyase (fumarate-forming) activity	MF
997	GO:0004019	1	1	0.987379	1	0	0.0111257	4	adenylosuccinate synthase activity	MF
998	GO:0004020	1	1	0.984493	1	0	0.0222515	8	adenylylsulfate kinase activity	MF
999	GO:0004021	1	1	0.983694	1	0	0.0139072	5	L-alanine:2-oxoglutarate aminotransferase activity	MF
1000	GO:0004022	1	1	0.917072	1	0	0.102913	37	alcohol dehydrogenase (NAD) activity	MF
1001	GO:0004026	1	1	0.993246	1	0	0.0083443	3	alcohol O-acetyltransferase activity	MF
1002	GO:0004028	1	1	0.97987	1	0	0.0250329	9	3-chloroallyl aldehyde dehydrogenase activity	MF
1003	GO:0004029	1	1	0.88693	1	0	0.161323	58	aldehyde dehydrogenase (NAD) activity	MF
1004	GO:0004030	1	1	0.968434	1	0	0.03894	14	aldehyde dehydrogenase [NAD(P)+] activity	MF
1005	GO:0004031	1	1	0.98321	1	0	0.0111257	4	aldehyde oxidase activity	MF
1006	GO:0004032	1	1	0.997594	1	0	0.00556286	2	alditol:NADP+ 1-oxidoreductase activity	MF
1007	GO:0004033	1	1	0.933473	1	0	0.0778801	28	aldo-keto reductase (NADP) activity	MF
1008	GO:0004034	1	1	0.979577	1	0	0.01947	7	aldose 1-epimerase activity	MF
1009	GO:0004035	1	1	0.998428	1	0	0.00556286	2	alkaline phosphatase activity	MF
1010	GO:0004038	1	1	0.995165	1	0	0.00278143	1	allantoinase activity	MF
1011	GO:0004040	1	1	0.977847	1	0	0.0250329	9	amidase activity	MF
1012	GO:0004042	1	1	0.984253	1	0	0.01947	7	acetyl-CoA:L-glutamate N-acetyltransferase activity	MF
1013	GO:0004043	1	1	0.999148	1	0	0.00278143	1	L-aminoadipate-semialdehyde dehydrogenase activity	MF
1014	GO:0004044	1	1	0.983893	1	0	0.0166886	6	amidophosphoribosyltransferase activity	MF
1015	GO:0004045	1	1	0.982534	1	0	0.0166886	6	aminoacyl-tRNA hydrolase activity	MF
1016	GO:0004046	1	1	0.990314	1	0	0.00556286	2	aminoacylase activity	MF
1017	GO:0004047	1	1	0.993836	1	0	0.00556286	2	aminomethyltransferase activity	MF
1018	GO:0004048	1	1	0.990247	1	0	0.00556286	2	anthranilate phosphoribosyltransferase activity	MF
1019	GO:0004049	1	1	0.989081	1	0	0.0111257	4	anthranilate synthase activity	MF
1020	GO:0004053	1	1	0.995302	1	0	0.00278143	1	arginase activity	MF
1021	GO:0004055	1	1	0.990057	1	0	0.0166886	6	argininosuccinate synthase activity	MF
1022	GO:0004056	1	1	0.994346	1	0	0.00556286	2	argininosuccinate lyase activity	MF
1023	GO:0004057	1	1	0.995073	1	0	0.00278143	1	arginyltransferase activity	MF
1024	GO:0004059	1	1	0.99771	1	0	0.00278143	1	aralkylamine N-acetyltransferase activity	MF
1025	GO:0004061	1	1	0.975608	1	0	0.01947	7	arylformamidase activity	MF
1026	GO:0004065	1	1	0.998872	1	0	0.00278143	1	arylsulfatase activity	MF
1027	GO:0004066	1	1	0.979974	1	0	0.0222515	8	asparagine synthase (glutamine-hydrolyzing) activity	MF
1028	GO:0004067	1	1	0.985908	1	0	0.0139072	5	asparaginase activity	MF
1029	GO:0004069	1	1	0.959441	1	0	0.0361586	13	L-aspartate:2-oxoglutarate aminotransferase activity	MF
1030	GO:0004070	1	1	0.996832	1	0	0.00278143	1	aspartate carbamoyltransferase activity	MF
1031	GO:0004071	1	1	0.998849	1	0	0.00278143	1	aspartate-ammonia ligase activity	MF
1032	GO:0004072	1	1	0.986171	1	0	0.0111257	4	aspartate kinase activity	MF
1033	GO:0004073	1	1	0.994276	1	0	0.0111257	4	aspartate-semialdehyde dehydrogenase activity	MF
1034	GO:0004075	1	1	0.969298	1	0	0.0500658	18	biotin carboxylase activity	MF
1035	GO:0004076	1	1	0.993572	1	0	0.0083443	3	biotin synthase activity	MF
1036	GO:0004077	1	1	0.995171	1	0	0.00278143	1	biotin-[acetyl-CoA-carboxylase] ligase activity	MF
1037	GO:0004078	1	1	0.995171	1	0	0.00278143	1	biotin-[methylcrotonoyl-CoA-carboxylase] ligase activity	MF
1038	GO:0004081	1	1	0.995037	1	0	0.00556286	2	bis(5'-nucleosyl)-tetraphosphatase (asymmetrical) activity	MF
1039	GO:0004082	1	1	0.999019	1	0	0.00278143	1	bisphosphoglycerate mutase activity	MF
1040	GO:0004083	1	1	0.999019	1	0	0.00278143	1	bisphosphoglycerate 2-phosphatase activity	MF
1041	GO:0004084	1	1	0.970647	1	0	0.0305958	11	branched-chain-amino-acid transaminase activity	MF
1042	GO:0004087	1	1	0.994038	1	0	0.00556286	2	carbamoyl-phosphate synthase (ammonia) activity	MF
1043	GO:0004088	1	1	0.988181	1	0	0.0111257	4	carbamoyl-phosphate synthase (glutamine-hydrolyzing) activity	MF
1044	GO:0004089	1	1	0.950205	1	0	0.0500658	18	carbonate dehydratase activity	MF
1045	GO:0004090	1	1	0.996074	1	0	0.00278143	1	carbonyl reductase (NADPH) activity	MF
1046	GO:0004092	1	1	0.997841	1	0	0.00556286	2	carnitine O-acetyltransferase activity	MF
1047	GO:0004096	1	1	0.977419	1	0	0.03894	14	catalase activity	MF
1048	GO:0004097	1	1	0.972336	1	0	0.01947	7	catechol oxidase activity	MF
1049	GO:0004099	1	1	0.996914	1	0	0.0083443	3	chitin deacetylase activity	MF
1050	GO:0004100	1	1	0.998927	1	0	0.00278143	1	chitin synthase activity	MF
1051	GO:0004103	1	1	0.984593	1	0	0.0222515	8	choline kinase activity	MF
1052	GO:0004104	1	1	0.998173	1	0	0.00278143	1	cholinesterase activity	MF
1053	GO:0004105	1	1	0.98919	1	0	0.0111257	4	choline-phosphate cytidylyltransferase activity	MF
1054	GO:0004106	1	1	0.987815	1	0	0.0083443	3	chorismate mutase activity	MF
1055	GO:0004107	1	1	0.994532	1	0	0.00556286	2	chorismate synthase activity	MF
1056	GO:0004108	1	1	0.984952	1	0	0.0250329	9	citrate (Si)-synthase activity	MF
1057	GO:0004109	1	1	0.989353	1	0	0.0083443	3	coproporphyrinogen oxidase activity	MF
1058	GO:0004112	1	1	0.993892	1	0	0.00556286	2	cyclic-nucleotide phosphodiesterase activity	MF
1059	GO:0004121	1	1	0.992914	1	0	0.0083443	3	cystathionine beta-lyase activity	MF
1060	GO:0004124	1	1	0.95309	1	0	0.0472843	17	cysteine synthase activity	MF
1061	GO:0004126	1	1	0.996066	1	0	0.00278143	1	cytidine deaminase activity	MF
1062	GO:0004127	1	1	0.990219	1	0	0.0111257	4	cytidylate kinase activity	MF
1063	GO:0004128	1	1	0.979996	1	0	0.0250329	9	cytochrome-b5 reductase activity, acting on NAD(P)H	MF
1064	GO:0004129	1	1	0.947205	1	0	0.0611915	22	cytochrome-c oxidase activity	MF
1065	GO:0004132	1	1	0.996386	1	0	0.00278143	1	dCMP deaminase activity	MF
1066	GO:0004133	1	1	0.978891	1	0	0.0139072	5	glycogen debranching enzyme activity	MF
1067	GO:0004134	1	1	0.993515	1	0	0.00556286	2	4-alpha-glucanotransferase activity	MF
1068	GO:0004137	1	1	0.998035	1	0	0.00278143	1	deoxycytidine kinase activity	MF
1069	GO:0004138	1	1	0.998035	1	0	0.00278143	1	deoxyguanosine kinase activity	MF
1070	GO:0004140	1	1	0.990159	1	0	0.0083443	3	dephospho-CoA kinase activity	MF
1071	GO:0004141	1	1	0.995026	1	0	0.00278143	1	dethiobiotin synthase activity	MF
1072	GO:0004142	1	1	0.981993	1	0	0.01947	7	diacylglycerol cholinephosphotransferase activity	MF
1073	GO:0004143	1	1	0.982752	1	0	0.0278143	10	diacylglycerol kinase activity	MF
1074	GO:0004144	1	1	0.964167	1	0	0.03894	14	diacylglycerol O-acyltransferase activity	MF
1075	GO:0004145	1	1	0.998964	1	0	0.00278143	1	diamine N-acetyltransferase activity	MF
1076	GO:0004146	1	1	0.995682	1	0	0.0083443	3	dihydrofolate reductase activity	MF
1077	GO:0004147	1	1	0.993494	1	0	0.0083443	3	dihydrolipoamide branched chain acyltransferase activity	MF
1078	GO:0004148	1	1	0.984115	1	0	0.0139072	5	dihydrolipoyl dehydrogenase activity	MF
1079	GO:0004149	1	1	0.991829	1	0	0.0111257	4	dihydrolipoyllysine-residue succinyltransferase activity	MF
1080	GO:0004150	1	1	0.996963	1	0	0.00278143	1	dihydroneopterin aldolase activity	MF
1081	GO:0004151	1	1	0.995252	1	0	0.00278143	1	dihydroorotase activity	MF
1082	GO:0004152	1	1	0.987419	1	0	0.0111257	4	dihydroorotate dehydrogenase activity	MF
1083	GO:0004156	1	1	0.993753	1	0	0.00556286	2	dihydropteroate synthase activity	MF
1084	GO:0004157	1	1	0.994175	1	0	0.00556286	2	dihydropyrimidinase activity	MF
1085	GO:0004159	1	1	0.990195	1	0	0.00556286	2	dihydrouracil dehydrogenase (NAD+) activity	MF
1086	GO:0004160	1	1	0.993216	1	0	0.0111257	4	dihydroxy-acid dehydratase activity	MF
1087	GO:0004161	1	1	0.939743	1	0	0.0611915	22	dimethylallyltranstransferase activity	MF
1088	GO:0004163	1	1	0.987652	1	0	0.0139072	5	diphosphomevalonate decarboxylase activity	MF
1089	GO:0004164	1	1	0.996511	1	0	0.00278143	1	diphthine synthase activity	MF
1090	GO:0004165	1	1	0.968508	1	0	0.0305958	11	dodecenoyl-CoA delta-isomerase activity	MF
1091	GO:0004167	1	1	0.987786	1	0	0.0139072	5	dopachrome isomerase activity	MF
1092	GO:0004168	1	1	0.997648	1	0	0.00278143	1	dolichol kinase activity	MF
1093	GO:0004169	1	1	0.991442	1	0	0.0111257	4	dolichyl-phosphate-mannose-protein mannosyltransferase activity	MF
1094	GO:0004170	1	1	0.995063	1	0	0.00278143	1	dUTP diphosphatase activity	MF
1095	GO:0004174	1	1	0.994678	1	0	0.0111257	4	electron-transferring-flavoprotein dehydrogenase activity	MF
1096	GO:0004175	1	1	0.0997317	1	0	2.57282	925	endopeptidase activity	MF
1097	GO:0004176	1	1	0.876351	1	0	0.144634	52	ATP-dependent peptidase activity	MF
1098	GO:0004177	1	1	0.856822	1	0	0.147416	53	aminopeptidase activity	MF
1099	GO:0004180	1	1	0.788046	1	0	0.25311	91	carboxypeptidase activity	MF
1100	GO:0004181	1	1	0.980864	1	0	0.0166886	6	metallocarboxypeptidase activity	MF
1101	GO:0004185	1	1	0.821168	1	0	0.186356	67	serine-type carboxypeptidase activity	MF
1102	GO:0004190	1	1	0.313928	1	0	1.38793	499	aspartic-type endopeptidase activity	MF
1103	GO:0004197	1	1	0.867342	1	0	0.164104	59	cysteine-type endopeptidase activity	MF
1104	GO:0004198	1	1	0.989415	1	0	0.0083443	3	calcium-dependent cysteine-type endopeptidase activity	MF
1105	GO:0004222	1	1	0.744822	1	0	0.29205	105	metalloendopeptidase activity	MF
1106	GO:0004252	1	1	0.559177	1	0	0.603571	217	serine-type endopeptidase activity	MF
1107	GO:0004298	1	1	0.912852	1	0	0.119602	43	threonine-type endopeptidase activity	MF
1108	GO:0004300	1	1	0.986145	1	0	0.0166886	6	enoyl-CoA hydratase activity	MF
1110	GO:0004303	1	1	0.99609	1	0	0.00278143	1	estradiol 17-beta-dehydrogenase activity	MF
1111	GO:0004305	1	1	0.995386	1	0	0.00278143	1	ethanolamine kinase activity	MF
1112	GO:0004306	1	1	0.991141	1	0	0.0111257	4	ethanolamine-phosphate cytidylyltransferase activity	MF
1113	GO:0004307	1	1	0.980631	1	0	0.01947	7	ethanolaminephosphotransferase activity	MF
1114	GO:0004309	1	1	0.993307	1	0	0.00556286	2	exopolyphosphatase activity	MF
1115	GO:0004310	1	1	0.993428	1	0	0.0083443	3	farnesyl-diphosphate farnesyltransferase activity	MF
1116	GO:0004311	1	1	0.951305	1	0	0.0528472	19	farnesyltranstransferase activity	MF
1117	GO:0004312	1	1	0.872002	1	0	0.139072	50	fatty acid synthase activity	MF
1118	GO:0004313	1	1	0.99794	1	0	0.00278143	1	[acyl-carrier-protein] S-acetyltransferase activity	MF
1119	GO:0004314	1	1	0.992224	1	0	0.0083443	3	[acyl-carrier-protein] S-malonyltransferase activity	MF
1120	GO:0004315	1	1	0.945355	1	0	0.0472843	17	3-oxoacyl-[acyl-carrier-protein] synthase activity	MF
1121	GO:0004316	1	1	0.983802	1	0	0.0250329	9	3-oxoacyl-[acyl-carrier-protein] reductase (NADPH) activity	MF
1122	GO:0004318	1	1	0.991425	1	0	0.0083443	3	enoyl-[acyl-carrier-protein] reductase (NADH) activity	MF
1123	GO:0004320	1	1	0.993494	1	0	0.0083443	3	oleoyl-[acyl-carrier-protein] hydrolase activity	MF
1124	GO:0004321	1	1	0.965005	1	0	0.03894	14	fatty-acyl-CoA synthase activity	MF
1125	GO:0004322	1	1	0.97727	1	0	0.0278143	10	ferroxidase activity	MF
1126	GO:0004324	1	1	0.98994	1	0	0.0083443	3	ferredoxin-NADP+ reductase activity	MF
1127	GO:0004325	1	1	0.96878	1	0	0.03894	14	ferrochelatase activity	MF
1128	GO:0004326	1	1	0.975687	1	0	0.0305958	11	tetrahydrofolylpolyglutamate synthase activity	MF
1129	GO:0004328	1	1	0.974754	1	0	0.0166886	6	formamidase activity	MF
1130	GO:0004329	1	1	0.992714	1	0	0.0083443	3	formate-tetrahydrofolate ligase activity	MF
1131	GO:0004331	1	1	0.979908	1	0	0.0333772	12	fructose-2,6-bisphosphate 2-phosphatase activity	MF
1132	GO:0004332	1	1	0.962642	1	0	0.0584101	21	fructose-bisphosphate aldolase activity	MF
1133	GO:0004333	1	1	0.986832	1	0	0.0139072	5	fumarate hydratase activity	MF
1134	GO:0004334	1	1	0.994051	1	0	0.00556286	2	fumarylacetoacetase activity	MF
1135	GO:0004335	1	1	0.985218	1	0	0.0139072	5	galactokinase activity	MF
1136	GO:0004337	1	1	0.94141	1	0	0.0667544	24	geranyltranstransferase activity	MF
1137	GO:0004338	1	1	0.986295	1	0	0.0139072	5	glucan exo-1,3-beta-glucosidase activity	MF
1138	GO:0004339	1	1	0.990452	1	0	0.00556286	2	glucan 1,4-alpha-glucosidase activity	MF
1139	GO:0004340	1	1	0.987526	1	0	0.0139072	5	glucokinase activity	MF
1140	GO:0004343	1	1	0.995274	1	0	0.0083443	3	glucosamine 6-phosphate N-acetyltransferase activity	MF
1141	GO:0004345	1	1	0.977629	1	0	0.0361586	13	glucose-6-phosphate dehydrogenase activity	MF
1142	GO:0004346	1	1	0.997843	1	0	0.00278143	1	glucose-6-phosphatase activity	MF
1143	GO:0004347	1	1	0.98813	1	0	0.0111257	4	glucose-6-phosphate isomerase activity	MF
1144	GO:0004348	1	1	0.979965	1	0	0.01947	7	glucosylceramidase activity	MF
1145	GO:0004349	1	1	0.985381	1	0	0.01947	7	glutamate 5-kinase activity	MF
1146	GO:0004350	1	1	0.985381	1	0	0.01947	7	glutamate-5-semialdehyde dehydrogenase activity	MF
1147	GO:0004351	1	1	0.989878	1	0	0.0166886	6	glutamate decarboxylase activity	MF
1148	GO:0004352	1	1	0.977864	1	0	0.0222515	8	glutamate dehydrogenase (NAD+) activity	MF
1149	GO:0004353	1	1	0.975932	1	0	0.0305958	11	glutamate dehydrogenase [NAD(P)+] activity	MF
1150	GO:0004354	1	1	0.994202	1	0	0.00556286	2	glutamate dehydrogenase (NADP+) activity	MF
1151	GO:0004355	1	1	0.998325	1	0	0.00556286	2	glutamate synthase (NADPH) activity	MF
1152	GO:0004356	1	1	0.972259	1	0	0.0305958	11	glutamate-ammonia ligase activity	MF
1153	GO:0004357	1	1	0.994133	1	0	0.00556286	2	glutamate-cysteine ligase activity	MF
1154	GO:0004358	1	1	0.993257	1	0	0.0083443	3	glutamate N-acetyltransferase activity	MF
1155	GO:0004359	1	1	0.991412	1	0	0.00556286	2	glutaminase activity	MF
1156	GO:0004360	1	1	0.989528	1	0	0.0139072	5	glutamine-fructose-6-phosphate transaminase (isomerizing) activity	MF
1157	GO:0004362	1	1	0.982479	1	0	0.0166886	6	glutathione-disulfide reductase activity	MF
1158	GO:0004363	1	1	0.994257	1	0	0.00556286	2	glutathione synthase activity	MF
1160	GO:0004365	1	1	0.954913	1	0	0.0667544	24	glyceraldehyde-3-phosphate dehydrogenase (NAD+) (phosphorylating) activity	MF
1161	GO:0004366	1	1	0.952647	1	0	0.03894	14	glycerol-3-phosphate O-acyltransferase activity	MF
1162	GO:0004367	1	1	0.977954	1	0	0.0222515	8	glycerol-3-phosphate dehydrogenase [NAD+] activity	MF
1163	GO:0004368	1	1	0.990765	1	0	0.0111257	4	glycerol-3-phosphate dehydrogenase activity	MF
1164	GO:0004370	1	1	0.990647	1	0	0.0166886	6	glycerol kinase activity	MF
1165	GO:0004371	1	1	0.998188	1	0	0.00556286	2	glycerone kinase activity	MF
1166	GO:0004372	1	1	0.974406	1	0	0.0305958	11	glycine hydroxymethyltransferase activity	MF
1167	GO:0004373	1	1	0.969157	1	0	0.0250329	9	glycogen (starch) synthase activity	MF
1168	GO:0004375	1	1	0.99503	1	0	0.00278143	1	glycine dehydrogenase (decarboxylating) activity	MF
1169	GO:0004376	1	1	0.972485	1	0	0.0333772	12	glycolipid mannosyltransferase activity	MF
1170	GO:0004377	1	1	0.977938	1	0	0.0278143	10	GDP-Man:Man3GlcNAc2-PP-Dol alpha-1,2-mannosyltransferase activity	MF
1171	GO:0004378	1	1	0.994426	1	0	0.00556286	2	GDP-Man:Man1GlcNAc2-PP-Dol alpha-1,3-mannosyltransferase activity	MF
1172	GO:0004379	1	1	0.994162	1	0	0.00556286	2	glycylpeptide N-tetradecanoyltransferase activity	MF
1173	GO:0004383	1	1	0.987573	1	0	0.0111257	4	guanylate cyclase activity	MF
1174	GO:0004385	1	1	0.990544	1	0	0.0083443	3	guanylate kinase activity	MF
1176	GO:0004392	1	1	0.984236	1	0	0.0166886	6	heme oxygenase (decyclizing) activity	MF
1177	GO:0004395	1	1	0.997341	1	0	0.00278143	1	hexaprenyldihydroxybenzoate methyltransferase activity	MF
1178	GO:0004396	1	1	0.958846	1	0	0.0361586	13	hexokinase activity	MF
1179	GO:0004399	1	1	0.992897	1	0	0.0083443	3	histidinol dehydrogenase activity	MF
1180	GO:0004400	1	1	0.991114	1	0	0.00556286	2	histidinol-phosphate transaminase activity	MF
1181	GO:0004401	1	1	0.997007	1	0	0.00278143	1	histidinol-phosphatase activity	MF
1182	GO:0004402	1	1	0.845726	1	0	0.139072	50	histone acetyltransferase activity	MF
1183	GO:0004407	1	1	0.962956	1	0	0.0278143	10	histone deacetylase activity	MF
1184	GO:0004410	1	1	0.997474	1	0	0.00556286	2	homocitrate synthase activity	MF
1185	GO:0004411	1	1	0.994042	1	0	0.0111257	4	homogentisate 1,2-dioxygenase activity	MF
1186	GO:0004412	1	1	0.992021	1	0	0.00556286	2	homoserine dehydrogenase activity	MF
1187	GO:0004413	1	1	0.996042	1	0	0.00278143	1	homoserine kinase activity	MF
1188	GO:0004415	1	1	0.998441	1	0	0.00556286	2	hyalurononglucosaminidase activity	MF
1189	GO:0004416	1	1	0.977422	1	0	0.0250329	9	hydroxyacylglutathione hydrolase activity	MF
1190	GO:0004417	1	1	0.99591	1	0	0.00278143	1	hydroxyethylthiazole kinase activity	MF
1191	GO:0004418	1	1	0.997642	1	0	0.00556286	2	hydroxymethylbilane synthase activity	MF
1192	GO:0004419	1	1	0.995067	1	0	0.00278143	1	hydroxymethylglutaryl-CoA lyase activity	MF
1193	GO:0004420	1	1	0.99508	1	0	0.00278143	1	hydroxymethylglutaryl-CoA reductase (NADPH) activity	MF
1194	GO:0004421	1	1	0.995304	1	0	0.00278143	1	hydroxymethylglutaryl-CoA synthase activity	MF
1195	GO:0004422	1	1	0.996848	1	0	0.00278143	1	hypoxanthine phosphoribosyltransferase activity	MF
1196	GO:0004424	1	1	0.998677	1	0	0.00278143	1	imidazoleglycerol-phosphate dehydratase activity	MF
1197	GO:0004425	1	1	0.988861	1	0	0.0111257	4	indole-3-glycerol-phosphate synthase activity	MF
1198	GO:0004427	1	1	0.946368	1	0	0.0611915	22	inorganic diphosphatase activity	MF
1199	GO:0004430	1	1	0.945939	1	0	0.0639729	23	1-phosphatidylinositol 4-kinase activity	MF
1200	GO:0004435	1	1	0.965602	1	0	0.0305958	11	phosphatidylinositol phospholipase C activity	MF
1201	GO:0004436	1	1	0.99505	1	0	0.00278143	1	phosphatidylinositol diacylglycerol-lyase activity	MF
1202	GO:0004438	1	1	0.994999	1	0	0.00278143	1	phosphatidylinositol-3-phosphatase activity	MF
1204	GO:0004441	1	1	0.997429	1	0	0.00278143	1	inositol-1,4-bisphosphate 1-phosphatase activity	MF
1206	GO:0004446	1	1	0.990296	1	0	0.00556286	2	inositol-hexakisphosphate phosphatase activity	MF
1207	GO:0004448	1	1	0.961425	1	0	0.0472843	17	isocitrate dehydrogenase activity	MF
1208	GO:0004449	1	1	0.984758	1	0	0.01947	7	isocitrate dehydrogenase (NAD+) activity	MF
1209	GO:0004450	1	1	0.976311	1	0	0.0278143	10	isocitrate dehydrogenase (NADP+) activity	MF
1210	GO:0004451	1	1	0.975263	1	0	0.0278143	10	isocitrate lyase activity	MF
1211	GO:0004452	1	1	0.996189	1	0	0.00278143	1	isopentenyl-diphosphate delta-isomerase activity	MF
1212	GO:0004454	1	1	0.995081	1	0	0.00278143	1	ketohexokinase activity	MF
1213	GO:0004455	1	1	0.99511	1	0	0.00278143	1	ketol-acid reductoisomerase activity	MF
1214	GO:0004457	1	1	0.973258	1	0	0.0417215	15	lactate dehydrogenase activity	MF
1215	GO:0004458	1	1	0.995597	1	0	0.0083443	3	D-lactate dehydrogenase (cytochrome) activity	MF
1216	GO:0004459	1	1	0.978491	1	0	0.0305958	11	L-lactate dehydrogenase activity	MF
1217	GO:0004460	1	1	0.999053	1	0	0.00278143	1	L-lactate dehydrogenase (cytochrome) activity	MF
1218	GO:0004462	1	1	0.967402	1	0	0.03894	14	lactoylglutathione lyase activity	MF
1219	GO:0004463	1	1	0.993412	1	0	0.00556286	2	leukotriene-A4 hydrolase activity	MF
1220	GO:0004466	1	1	0.997663	1	0	0.00556286	2	long-chain-acyl-CoA dehydrogenase activity	MF
1221	GO:0004467	1	1	0.951471	1	0	0.0500658	18	long-chain fatty acid-CoA ligase activity	MF
1222	GO:0004468	1	1	0.997073	1	0	0.00278143	1	lysine N-acetyltransferase activity, acting on acetyl phosphate as donor	MF
1223	GO:0004470	1	1	0.958861	1	0	0.0445029	16	malic enzyme activity	MF
1224	GO:0004471	1	1	0.958861	1	0	0.0445029	16	malate dehydrogenase (decarboxylating) (NAD+) activity	MF
1225	GO:0004473	1	1	0.97065	1	0	0.0333772	12	malate dehydrogenase (decarboxylating) (NADP+) activity	MF
1226	GO:0004474	1	1	0.988183	1	0	0.0166886	6	malate synthase activity	MF
1227	GO:0004475	1	1	0.967775	1	0	0.0305958	11	mannose-1-phosphate guanylyltransferase activity	MF
1228	GO:0004476	1	1	0.989895	1	0	0.0139072	5	mannose-6-phosphate isomerase activity	MF
1229	GO:0004477	1	1	0.981155	1	0	0.0250329	9	methenyltetrahydrofolate cyclohydrolase activity	MF
1230	GO:0004478	1	1	0.981412	1	0	0.0278143	10	methionine adenosyltransferase activity	MF
1231	GO:0004479	1	1	0.996909	1	0	0.00278143	1	methionyl-tRNA formyltransferase activity	MF
1232	GO:0004482	1	1	0.985645	1	0	0.0222515	8	mRNA (guanine-N7-)-methyltransferase activity	MF
1233	GO:0004484	1	1	0.995078	1	0	0.00278143	1	mRNA guanylyltransferase activity	MF
1234	GO:0004485	1	1	0.986019	1	0	0.01947	7	methylcrotonoyl-CoA carboxylase activity	MF
1235	GO:0004487	1	1	0.999217	1	0	0.00278143	1	methylenetetrahydrofolate dehydrogenase (NAD+) activity	MF
1236	GO:0004488	1	1	0.981155	1	0	0.0250329	9	methylenetetrahydrofolate dehydrogenase (NADP+) activity	MF
1237	GO:0004489	1	1	0.989509	1	0	0.0083443	3	methylenetetrahydrofolate reductase (NAD(P)H) activity	MF
1238	GO:0004491	1	1	0.989823	1	0	0.0111257	4	methylmalonate-semialdehyde dehydrogenase (acylating) activity	MF
1239	GO:0004493	1	1	0.997183	1	0	0.00278143	1	methylmalonyl-CoA epimerase activity	MF
1240	GO:0004496	1	1	0.995073	1	0	0.00278143	1	mevalonate kinase activity	MF
1242	GO:0004499	1	1	0.91807	1	0	0.105694	38	N,N-dimethylaniline monooxygenase activity	MF
1243	GO:0004503	1	1	0.998527	1	0	0.00278143	1	monophenol monooxygenase activity	MF
1244	GO:0004506	1	1	0.985296	1	0	0.0083443	3	squalene monooxygenase activity	MF
1245	GO:0004512	1	1	0.98829	1	0	0.0111257	4	inositol-3-phosphate synthase activity	MF
1246	GO:0004514	1	1	0.990178	1	0	0.00556286	2	nicotinate-nucleotide diphosphorylase (carboxylating) activity	MF
1247	GO:0004515	1	1	0.995387	1	0	0.00278143	1	nicotinate-nucleotide adenylyltransferase activity	MF
1248	GO:0004516	1	1	0.995076	1	0	0.00278143	1	nicotinate phosphoribosyltransferase activity	MF
1249	GO:0004517	1	1	0.995192	1	0	0.00278143	1	nitric-oxide synthase activity	MF
1250	GO:0004518	1	1	0.124246	1	0	2.06104	741	nuclease activity	MF
1251	GO:0004519	1	1	0.203326	1	0	1.6327	587	endonuclease activity	MF
1252	GO:0004520	1	1	0.82898	1	0	0.200263	72	endodeoxyribonuclease activity	MF
1253	GO:0004521	1	1	0.52475	1	0	0.556286	200	endoribonuclease activity	MF
1254	GO:0004523	1	1	0.683822	1	0	0.35046	126	RNA-DNA hybrid ribonuclease activity	MF
1255	GO:0004525	1	1	0.9561	1	0	0.0305958	11	ribonuclease III activity	MF
1256	GO:0004526	1	1	0.908851	1	0	0.0695358	25	ribonuclease P activity	MF
1257	GO:0004527	1	1	0.666432	1	0	0.381056	137	exonuclease activity	MF
1258	GO:0004528	1	1	0.982539	1	0	0.0111257	4	phosphodiesterase I activity	MF
1259	GO:0004529	1	1	0.947801	1	0	0.0500658	18	exodeoxyribonuclease activity	MF
1260	GO:0004532	1	1	0.868759	1	0	0.147416	53	exoribonuclease activity	MF
1261	GO:0004534	1	1	0.969041	1	0	0.0278143	10	5'-3' exoribonuclease activity	MF
1262	GO:0004535	1	1	0.92996	1	0	0.0695358	25	poly(A)-specific ribonuclease activity	MF
1263	GO:0004536	1	1	0.793708	1	0	0.241985	87	deoxyribonuclease activity	MF
1264	GO:0004540	1	1	0.446993	1	0	0.725954	261	ribonuclease activity	MF
1265	GO:0004549	1	1	0.899668	1	0	0.0778801	28	tRNA-specific ribonuclease activity	MF
1266	GO:0004550	1	1	0.979464	1	0	0.0250329	9	nucleoside diphosphate kinase activity	MF
1267	GO:0004551	1	1	0.94687	1	0	0.0445029	16	nucleotide diphosphatase activity	MF
1269	GO:0004555	1	1	0.975459	1	0	0.0278143	10	alpha,alpha-trehalase activity	MF
1270	GO:0004556	1	1	0.974158	1	0	0.0250329	9	alpha-amylase activity	MF
1271	GO:0004557	1	1	0.974644	1	0	0.0278143	10	alpha-galactosidase activity	MF
1272	GO:0004558	1	1	0.959823	1	0	0.0361586	13	alpha-1,4-glucosidase activity	MF
1273	GO:0004559	1	1	0.925826	1	0	0.0890058	32	alpha-mannosidase activity	MF
1274	GO:0004560	1	1	0.946019	1	0	0.0611915	22	alpha-L-fucosidase activity	MF
1275	GO:0004561	1	1	0.992172	1	0	0.00556286	2	alpha-N-acetylglucosaminidase activity	MF
1276	GO:0004563	1	1	0.989406	1	0	0.01947	7	beta-N-acetylhexosaminidase activity	MF
1277	GO:0004564	1	1	0.933839	1	0	0.0695358	25	beta-fructofuranosidase activity	MF
1278	GO:0004565	1	1	0.866397	1	0	0.17523	63	beta-galactosidase activity	MF
1279	GO:0004566	1	1	0.959713	1	0	0.0361586	13	beta-glucuronidase activity	MF
1280	GO:0004567	1	1	0.955848	1	0	0.0361586	13	beta-mannosidase activity	MF
1282	GO:0004571	1	1	0.980701	1	0	0.01947	7	mannosyl-oligosaccharide 1,2-alpha-mannosidase activity	MF
1283	GO:0004572	1	1	0.980746	1	0	0.0222515	8	mannosyl-oligosaccharide 1,3-1,6-alpha-mannosidase activity	MF
1284	GO:0004573	1	1	0.990297	1	0	0.00556286	2	mannosyl-oligosaccharide glucosidase activity	MF
1285	GO:0004575	1	1	0.933839	1	0	0.0695358	25	sucrose alpha-glucosidase activity	MF
1286	GO:0004576	1	1	0.967678	1	0	0.0305958	11	oligosaccharyl transferase activity	MF
1287	GO:0004577	1	1	0.994144	1	0	0.00556286	2	N-acetylglucosaminyldiphosphodolichol N-acetylglucosaminyltransferase activity	MF
1288	GO:0004579	1	1	0.970744	1	0	0.0278143	10	dolichyl-diphosphooligosaccharide-protein glycotransferase activity	MF
1289	GO:0004581	1	1	0.996842	1	0	0.00278143	1	dolichyl-phosphate beta-glucosyltransferase activity	MF
1290	GO:0004582	1	1	0.991986	1	0	0.0083443	3	dolichyl-phosphate beta-D-mannosyltransferase activity	MF
1291	GO:0004583	1	1	0.997527	1	0	0.00278143	1	dolichyl-phosphate-glucose-glycolipid alpha-glucosyltransferase activity	MF
1292	GO:0004584	1	1	0.995163	1	0	0.00278143	1	dolichyl-phosphate-mannose-glycolipid alpha-mannosyltransferase activity	MF
1293	GO:0004585	1	1	0.997853	1	0	0.00556286	2	ornithine carbamoyltransferase activity	MF
1294	GO:0004586	1	1	0.995338	1	0	0.00278143	1	ornithine decarboxylase activity	MF
1295	GO:0004587	1	1	0.995785	1	0	0.0083443	3	ornithine-oxo-acid transaminase activity	MF
1296	GO:0004588	1	1	0.993019	1	0	0.0083443	3	orotate phosphoribosyltransferase activity	MF
1297	GO:0004590	1	1	0.995262	1	0	0.00278143	1	orotidine-5'-phosphate decarboxylase activity	MF
1298	GO:0004591	1	1	0.991867	1	0	0.0139072	5	oxoglutarate dehydrogenase (succinyl-transferring) activity	MF
1299	GO:0004592	1	1	0.995039	1	0	0.00278143	1	pantoate-beta-alanine ligase activity	MF
1300	GO:0004594	1	1	0.991445	1	0	0.0083443	3	pantothenate kinase activity	MF
1301	GO:0004595	1	1	0.993516	1	0	0.00556286	2	pantetheine-phosphate adenylyltransferase activity	MF
1302	GO:0004596	1	1	0.972699	1	0	0.0278143	10	peptide alpha-N-acetyltransferase activity	MF
1303	GO:0004597	1	1	0.997784	1	0	0.00556286	2	peptide-aspartate beta-dioxygenase activity	MF
1305	GO:0004602	1	1	0.948956	1	0	0.0695358	25	glutathione peroxidase activity	MF
1306	GO:0004604	1	1	0.995229	1	0	0.0083443	3	phosphoadenylyl-sulfate reductase (thioredoxin) activity	MF
1307	GO:0004605	1	1	0.979251	1	0	0.0278143	10	phosphatidate cytidylyltransferase activity	MF
1308	GO:0004607	1	1	0.988623	1	0	0.0139072	5	phosphatidylcholine-sterol O-acyltransferase activity	MF
1309	GO:0004609	1	1	0.985982	1	0	0.0139072	5	phosphatidylserine decarboxylase activity	MF
1310	GO:0004610	1	1	0.997394	1	0	0.00278143	1	phosphoacetylglucosamine mutase activity	MF
1311	GO:0004611	1	1	0.968995	1	0	0.0528472	19	phosphoenolpyruvate carboxykinase activity	MF
1312	GO:0004612	1	1	0.981388	1	0	0.0333772	12	phosphoenolpyruvate carboxykinase (ATP) activity	MF
1313	GO:0004614	1	1	0.970216	1	0	0.0333772	12	phosphoglucomutase activity	MF
1314	GO:0004615	1	1	0.986274	1	0	0.01947	7	phosphomannomutase activity	MF
1315	GO:0004616	1	1	0.898826	1	0	0.0862244	31	phosphogluconate dehydrogenase (decarboxylating) activity	MF
1316	GO:0004617	1	1	0.981433	1	0	0.0139072	5	phosphoglycerate dehydrogenase activity	MF
1317	GO:0004618	1	1	0.98472	1	0	0.01947	7	phosphoglycerate kinase activity	MF
1318	GO:0004619	1	1	0.976637	1	0	0.0250329	9	phosphoglycerate mutase activity	MF
1319	GO:0004620	1	1	0.723762	1	0	0.347679	125	phospholipase activity	MF
1320	GO:0004622	1	1	0.947556	1	0	0.0445029	16	lysophospholipase activity	MF
[truncated: 11,571 more rows]

## Sheet: top 300 up
internal ID	category	over represented P-Value	over represented FDR	under represented P-Value	under represented FDR	Genes in top-300 upreg	Expected genes	Genes in genome (background)	term	ontology
1159	GO:0004364	1.88413e-11	2.55676e-07	1	1	11	0.64206	73	glutathione transferase activity	MF
3309	GO:0009404	6.9825e-10	4.73763e-06	1	1	9	0.518925	59	toxin metabolic process	BP
7437	GO:0035251	2.18305e-08	8.33141e-05	1	1	15	2.40113	273	UDP-glucosyltransferase activity	MF
9269	GO:0046527	2.45583e-08	8.33141e-05	1	1	15	2.43631	277	glucosyltransferase activity	MF
4980	GO:0016765	8.61668e-08	0.000233857	1	1	12	1.72389	196	transferase activity, transferring alkyl or aryl (other than methyl) groups	MF
2309	GO:0006749	1.08066e-07	0.000244408	1	1	8	0.598083	68	glutathione metabolic process	BP
2680	GO:0007623	1.73893e-07	0.000337104	1	1	11	1.20496	137	circadian rhythm	BP
9693	GO:0048511	3.20329e-07	0.000543358	1	1	12	1.60955	183	rhythmic process	BP
3311	GO:0009407	4.59648e-07	0.000623742	1	1	6	0.325428	37	toxin catabolic process	BP
12198	GO:0090487	4.59648e-07	0.000623742	1	1	6	0.325428	37	secondary metabolite catabolic process	BP
9883	GO:0050275	1.19251e-06	0.00147112	1	1	4	0.0967487	11	scopoletin glucosyltransferase activity	MF
3397	GO:0009607	1.81123e-06	0.0020482	0.999999	1	30	10.8798	1237	response to biotic stimulus	BP
4975	GO:0016758	2.70658e-06	0.00282525	0.999999	1	20	5.91047	672	transferase activity, transferring hexosyl groups	MF
3416	GO:0009636	5.38032e-06	0.00521506	0.999999	1	9	1.40725	160	response to toxic substance	BP
2766	GO:0008194	6.1797e-06	0.00559057	0.999999	1	15	3.62368	412	UDP-glycosyltransferase activity	MF
2167	GO:0006518	1.43548e-05	0.0121746	0.999998	1	8	1.17858	134	peptide metabolic process	BP
3707	GO:0010031	1.73519e-05	0.0138509	1	1	4	0.149521	17	circumnutation	BP
2331	GO:0006790	2.50953e-05	0.016841	0.999994	1	14	4.05465	461	sulfur compound metabolic process	BP
10063	GO:0050879	2.55377e-05	0.016841	0.999999	1	4	0.158316	18	multicellular organismal movement	BP
10069	GO:0050896	2.60597e-05	0.016841	0.999986	1	84	53.9946	6139	response to stimulus	BP
4974	GO:0016757	2.60619e-05	0.016841	0.999992	1	22	7.96858	906	transferase activity, transferring glycosyl groups	MF
7100	GO:0033897	3.06552e-05	0.0189087	1	1	3	0.0703627	8	ribonuclease T2 activity	MF
10415	GO:0051707	4.26598e-05	0.0251693	0.999985	1	25	9.65728	1098	response to other organism	BP
5597	GO:0020037	5.22965e-05	0.0295693	0.999986	1	16	5.31238	604	heme binding	MF
4842	GO:0016491	5.94098e-05	0.0322476	0.999972	1	43	24.4774	2783	oxidoreductase activity	MF
8205	GO:0043207	7.68802e-05	0.0401255	0.999971	1	25	10.0443	1142	response to external biotic stimulus	BP
5513	GO:0019748	0.000103205	0.0509606	0.999973	1	14	4.5296	515	secondary metabolic process	BP
3400	GO:0009611	0.000105672	0.0509606	0.99998	1	10	2.15486	245	response to wounding	BP
5075	GO:0016892	0.000110596	0.0509606	0.999998	1	3	0.0967487	11	endoribonuclease activity, producing 3'-phosphomonoesters	MF
9396	GO:0046906	0.000112662	0.0509606	0.999967	1	16	5.71697	650	tetrapyrrole binding	MF
7833	GO:0042221	0.000179327	0.0784992	0.999913	1	42	23.2549	2644	response to chemical	BP
3465	GO:0009700	0.000191182	0.0786164	0.999996	1	3	0.13193	15	indole phytoalexin biosynthetic process	BP
9129	GO:0046217	0.000191182	0.0786164	0.999996	1	3	0.13193	15	indole phytoalexin metabolic process	BP
8381	GO:0043603	0.000199001	0.0792946	0.999963	1	9	2.09329	238	cellular amide metabolic process	BP
12713	GO:1901698	0.000212424	0.0792946	0.999948	1	12	3.5885	408	response to nitrogen compound	BP
2218	GO:0006575	0.000217274	0.0792946	0.999964	1	8	1.67991	191	cellular modified amino acid metabolic process	BP
2422	GO:0006952	0.000228221	0.0792946	0.999898	1	32	15.5678	1770	defense response	BP
10563	GO:0052314	0.000229144	0.0792946	0.999994	1	3	0.149521	17	phytoalexin metabolic process	BP
10564	GO:0052315	0.000229144	0.0792946	0.999994	1	3	0.149521	17	phytoalexin biosynthetic process	BP
5077	GO:0016894	0.000233735	0.0792946	0.999994	1	3	0.114339	13	endonuclease activity, active with either ribo- or deoxyribonucleic acids and producing 3'-phosphomonoesters	MF
2421	GO:0006950	0.000278866	0.0922977	0.999846	1	61	38.2157	4345	response to stress	BP
3445	GO:0009674	0.00042325	0.13675	0.999998	1	2	0.026386	3	potassium:sodium symporter activity	MF
3308	GO:0009403	0.000493599	0.155771	0.999984	1	3	0.193497	22	toxin biosynthetic process	BP
3505	GO:0009751	0.000608898	0.184094	0.9999	1	7	1.36328	155	response to salicylic acid	BP
1888	GO:0006022	0.000610482	0.184094	0.999937	1	5	0.791581	90	aminoglycan metabolic process	BP
3395	GO:0009605	0.000752894	0.213497	0.999652	1	29	14.5651	1656	response to external stimulus	BP
1281	GO:0004568	0.000754073	0.213497	0.999944	1	4	0.422176	48	chitinase activity	MF
10899	GO:0060416	0.000759133	0.213497	0.999992	1	2	0.0615674	7	response to growth hormone	BP
12715	GO:1901700	0.000770916	0.213497	0.999653	1	27	13.4833	1533	response to oxygen-containing compound	BP
7937	GO:0042537	0.000835201	0.226674	0.999937	1	4	0.39579	45	benzene-containing compound metabolic process	BP
5102	GO:0016998	0.000989327	0.249617	0.999921	1	4	0.466153	53	cell wall macromolecule catabolic process	BP
1896	GO:0006032	0.000993318	0.249617	0.999921	1	4	0.492539	56	chitin catabolic process	BP
9168	GO:0046348	0.000993318	0.249617	0.999921	1	4	0.492539	56	amino sugar catabolic process	BP
12576	GO:1901072	0.000993318	0.249617	0.999921	1	4	0.492539	56	glucosamine-containing compound catabolic process	BP
1894	GO:0006030	0.00104618	0.255609	0.999915	1	4	0.51013	58	chitin metabolic process	BP
884	GO:0003824	0.00107141	0.255609	0.999321	1	145	121.464	13810	catalytic activity	MF
3893	GO:0010279	0.00107578	0.255609	0.999988	1	2	0.052772	6	indole-3-acetic acid amido synthetase activity	MF
3405	GO:0009620	0.00109251	0.255609	0.999697	1	11	3.45657	393	response to fungus	BP
2705	GO:0008061	0.00111689	0.256885	0.999908	1	4	0.51013	58	chitin binding	MF
5672	GO:0022820	0.00120193	0.271837	0.999987	1	2	0.0439767	5	potassium ion symporter activity	MF
4405	GO:0015238	0.00128686	0.286274	0.999798	1	6	1.16098	132	drug transmembrane transporter activity	MF
12197	GO:0090484	0.00137495	0.300936	0.999782	1	6	1.16978	133	drug transporter activity	MF
4416	GO:0015291	0.00142278	0.304362	0.999566	1	12	4.23056	481	secondary active transmembrane transporter activity	MF
1891	GO:0006026	0.00143546	0.304362	0.999873	1	4	0.536516	61	aminoglycan catabolic process	BP
10413	GO:0051704	0.00151529	0.316346	0.999307	1	25	12.5597	1428	multi-organism process	BP
7905	GO:0042435	0.00175562	0.360966	0.999836	1	4	0.51013	58	indole-containing compound biosynthetic process	BP
3615	GO:0009908	0.00188229	0.381233	0.999523	1	9	2.38354	271	flower development	BP
12575	GO:1901071	0.00193192	0.385532	0.999814	1	4	0.598083	68	glucosamine-containing compound metabolic process	BP
3865	GO:0010243	0.0020697	0.407042	0.999467	1	9	2.92885	333	response to organonitrogen compound	BP
3404	GO:0009617	0.00230255	0.446365	0.999216	1	13	4.81105	547	response to bacterium	BP
2369	GO:0006855	0.00238612	0.456051	0.999662	1	5	0.888329	101	drug transmembrane transport	BP
4286	GO:0014070	0.0025017	0.4715	0.999337	1	9	2.90246	330	response to organic cyclic compound	BP
8013	GO:0042752	0.00256594	0.476983	0.999734	1	4	0.51013	58	regulation of circadian rhythm	BP
10782	GO:0055114	0.00267029	0.489673	0.998639	1	30	15.7525	1791	oxidation-reduction process	BP
4585	GO:0015893	0.00280287	0.507132	0.999588	1	5	0.932306	106	drug transport	BP
12376	GO:0098542	0.00307326	0.544722	0.998784	1	16	6.7988	773	defense response to other organism	BP
2846	GO:0008361	0.00309091	0.544722	0.999799	1	3	0.272656	31	regulation of cell size	BP
8663	GO:0044712	0.00334235	0.581483	0.998515	1	20	11.2404	1278
12213	GO:0090567	0.00356271	0.611974	0.999006	1	9	2.6386	300	reproductive shoot system development	BP
8010	GO:0042742	0.00403789	0.684927	0.998675	1	11	3.94031	448	defense response to bacterium	BP
152	GO:0000302	0.00410478	0.687677	0.999052	1	7	1.97016	224	response to reactive oxygen species	BP
2751	GO:0008171	0.00424978	0.695316	0.999488	1	4	0.668446	76	O-methyltransferase activity	MF
12668	GO:1901564	0.00425783	0.695316	0.997806	1	28	16.7815	1908	organonitrogen compound metabolic process	BP
3781	GO:0010120	0.00435533	0.695316	0.999877	1	2	0.123135	14	camalexin biosynthetic process	BP
10565	GO:0052317	0.00435533	0.695316	0.999877	1	2	0.123135	14	camalexin metabolic process	BP
9547	GO:0047893	0.00466422	0.735971	0.999865	1	2	0.114339	13	flavonol 3-O-glucosyltransferase activity	MF
3828	GO:0010200	0.00472543	0.737059	0.999035	1	6	1.49521	170	response to chitin	BP
3711	GO:0010035	0.00530619	0.800674	0.997595	1	19	9.45499	1075	response to inorganic substance	BP
11979	GO:0080167	0.00538471	0.800674	0.999073	1	5	1.09942	125	response to karrikin	BP
8553	GO:0044272	0.00538474	0.800674	0.99869	1	7	2.2692	258	sulfur compound biosynthetic process	BP
5065	GO:0016881	0.00541135	0.800674	0.999564	1	3	0.351814	40	acid-amino acid ligase activity	MF
2434	GO:0006979	0.0054283	0.800674	0.998043	1	12	5.33877	607	response to oxidative stress	BP
5671	GO:0022804	0.0055891	0.815528	0.997716	1	15	7.56399	860	active transmembrane transporter activity	MF
11967	GO:0080148	0.00569131	0.821607	0.999813	1	2	0.140725	16	negative regulation of response to water deprivation	BP
1899	GO:0006040	0.00643707	0.919484	0.999124	1	4	0.800376	91	amino sugar metabolic process	BP
3480	GO:0009719	0.00652975	0.923008	0.996748	1	23	12.6301	1436	response to endogenous stimulus	BP
8014	GO:0042753	0.00662213	0.926416	0.99977	1	2	0.114339	13	positive regulation of circadian rhythm	BP
1621	GO:0005506	0.00677306	0.937861	0.997614	1	11	4.67912	532	iron ion binding	MF
3847	GO:0010221	0.00722697	0.990606	1	1	1	0.00879534	1	negative regulation of vernalization response	BP
844	GO:0003674	0.00730771	0.991656	0.99609	1	214	200.991	22852	molecular_function	MF
7904	GO:0042430	0.0074889	0.999317	0.998939	1	4	0.712422	81	indole-containing compound metabolic process	BP
4421	GO:0015297	0.00751145	0.999317	0.998057	1	7	2.19883	250	antiporter activity	MF
4727	GO:0016208	0.0077578	1	0.999698	1	2	0.149521	17	AMP binding	MF
4658	GO:0016053	0.00803513	1	0.996581	1	15	7.5552	859	organic acid biosynthetic process	BP
9187	GO:0046394	0.00803513	1	0.996581	1	15	7.5552	859	carboxylic acid biosynthetic process	BP
7198	GO:0034277	0.00814105	1	1	1	1	0.00879534	1	ent-cassa-12,15-diene synthase activity	MF
7199	GO:0034279	0.00814105	1	1	1	1	0.00879534	1	syn-pimara-7,15-diene synthase activity	MF
9897	GO:0050342	0.00841887	1	1	1	1	0.00879534	1	tocopherol O-methyltransferase activity	MF
10427	GO:0051741	0.00841887	1	1	1	1	0.00879534	1	2-methyl-6-phytyl-1,4-benzoquinone methyltransferase activity	MF
3319	GO:0009416	0.00918125	1	0.996164	1	14	6.27108	713	response to light stimulus	BP
3526	GO:0009791	0.00938489	1	0.996213	1	13	5.53227	629	post-embryonic development	BP
3111	GO:0009070	0.00977654	1	0.999012	1	3	0.457358	52	serine family amino acid biosynthetic process	BP
9650	GO:0048367	0.00990246	1	0.996757	1	9	3.12235	355	shoot system development	BP
5824	GO:0030244	0.0103664	1	0.998381	1	4	0.817967	93	cellulose biosynthetic process	BP
958	GO:0003959	0.0103761	1	0.999524	1	2	0.175907	20	NADPH dehydrogenase activity	MF
3500	GO:0009744	0.0105093	1	0.998353	1	4	0.791581	90	response to sucrose	BP
7201	GO:0034285	0.0112	1	0.998212	1	4	0.800376	91	response to disaccharide	BP
9801	GO:0048731	0.0112676	1	0.995972	1	10	3.88754	442	system development	BP
4976	GO:0016759	0.0115367	1	0.998759	1	3	0.474948	54	cellulose synthase activity	MF
4977	GO:0016760	0.0115367	1	0.998759	1	3	0.474948	54	cellulose synthase (UDP-forming) activity	MF
4939	GO:0016705	0.0119269	1	0.995451	1	11	5.11009	581	oxidoreductase activity, acting on paired donors, with incorporation or reduction of molecular oxygen	MF
3469	GO:0009704	0.0120066	1	0.999414	1	2	0.149521	17	de-etiolation	BP
5280	GO:0018973	0.0121907	1	1	1	1	0.00879534	1	trinitrotoluene metabolic process	BP
5281	GO:0018974	0.0121907	1	1	1	1	0.00879534	1	2,4,6-trinitrotoluene metabolic process	BP
5387	GO:0019326	0.0121907	1	1	1	1	0.00879534	1	nitrotoluene metabolic process	BP
9136	GO:0046256	0.0121907	1	1	1	1	0.00879534	1	2,4,6-trinitrotoluene catabolic process	BP
9137	GO:0046260	0.0121907	1	1	1	1	0.00879534	1	trinitrotoluene catabolic process	BP
9138	GO:0046263	0.0121907	1	1	1	1	0.00879534	1	nitrotoluene catabolic process	BP
3097	GO:0009056	0.0126959	1	0.9928	1	29	20.0358	2278	catabolic process	BP
7793	GO:0042126	0.0127164	1	0.998575	1	3	0.554106	63	nitrate metabolic process	BP
7795	GO:0042128	0.0127164	1	0.998575	1	3	0.554106	63	nitrate assimilation	BP
3709	GO:0010033	0.0133799	1	0.992705	1	25	15.2159	1730	response to organic substance	BP
9616	GO:0048235	0.0137872	1	0.999258	1	2	0.202293	23	pollen sperm cell differentiation	BP
6410	GO:0031625	0.0139783	1	0.997606	1	4	1.02026	116	ubiquitin protein ligase binding	MF
3506	GO:0009753	0.0143203	1	0.996864	1	5	1.37207	156	response to jasmonic acid	BP
7941	GO:0042545	0.0147652	1	0.996737	1	5	1.49521	170	cell wall modification	BP
8300	GO:0043424	0.0149439	1	0.998226	1	3	0.518925	59	protein histidine kinase binding	MF
12669	GO:1901565	0.0152215	1	0.995485	1	7	2.59463	295	organonitrogen compound catabolic process	BP
463	GO:0001561	0.0153412	1	1	1	1	0.00879534	1	fatty acid alpha-oxidation	BP
12932	GO:1902609	0.0153412	1	1	1	1	0.00879534	1	(R)-2-hydroxy-alpha-linolenic acid biosynthetic process	BP
137	GO:0000272	0.0153575	1	0.995434	1	7	2.77933	316	polysaccharide catabolic process	BP
8642	GO:0044550	0.0153896	1	0.994971	1	8	3.28066	373	secondary metabolite biosynthetic process	BP
9947	GO:0050616	0.0155591	1	1	1	1	0.00879534	1	secologanin synthase activity	MF
3056	GO:0008940	0.0155733	1	1	1	1	0.00879534	1	nitrate reductase activity	MF
3468	GO:0009703	0.0155733	1	1	1	1	0.00879534	1	nitrate reductase (NADH) activity	MF
9920	GO:0050464	0.0155733	1	1	1	1	0.00879534	1	nitrate reductase (NADPH) activity	MF
8560	GO:0044283	0.0157307	1	0.992379	1	17	9.57812	1089	small molecule biosynthetic process	BP
3961	GO:0010378	0.0157748	1	1	1	1	0.00879534	1	temperature compensation of the circadian clock	BP
8586	GO:0044389	0.0159872	1	0.99715	1	4	1.05544	120	ubiquitin-like protein ligase binding	MF
1647	GO:0005576	0.0161092	1	0.991294	1	23	15.3918	1750	extracellular region	CC
3499	GO:0009743	0.0165681	1	0.996238	1	5	1.36328	155	response to carbohydrate	BP
1153	GO:0004357	0.0184901	1	0.999914	1	1	0.0175907	2	glutamate-cysteine ligase activity	MF
3284	GO:0009314	0.0185542	1	0.991544	1	14	6.81639	775	response to radiation	BP
13530	GO:2001057	0.0189475	1	0.997528	1	3	0.64206	73	reactive nitrogen species metabolic process	BP
11789	GO:0072490	0.0194925	1	0.999904	1	1	0.0175907	2	toluene-containing compound metabolic process	BP
11790	GO:0072491	0.0194925	1	0.999904	1	1	0.0175907	2	toluene-containing compound catabolic process	BP
5964	GO:0030599	0.0199646	1	0.997341	1	3	0.65965	75	pectinesterase activity	MF
8835	GO:0045330	0.0199646	1	0.997341	1	3	0.65965	75	aspartyl esterase activity	MF
10038	GO:0050832	0.0210258	1	0.993349	1	7	2.70896	308	defense response to fungus	BP
396	GO:0001101	0.0217613	1	0.989066	1	17	9.4374	1073	response to acid chemical	BP
11256	GO:0070544	0.0219574	1	0.999879	1	1	0.0175907	2	histone H3-K36 demethylation	BP
5261	GO:0018771	0.0229271	1	0.999868	1	1	0.0175907	2	2-hydroxy-6-oxonona-2,4-dienedioate hydrolase activity	MF
5277	GO:0018962	0.0229271	1	0.999868	1	1	0.0175907	2	3-phenylpropionate metabolic process	BP
5406	GO:0019380	0.0229271	1	0.999868	1	1	0.0175907	2	3-phenylpropionate catabolic process	BP
10681	GO:0052823	0.0229271	1	0.999868	1	1	0.0175907	2	2-hydroxy-6-oxonona-2,4,7-trienedioate hydrolase activity	MF
6686	GO:0032545	0.0229709	1	0.999867	1	1	0.0175907	2	CURI complex	CC
7256	GO:0034456	0.0229709	1	0.999867	1	1	0.0175907	2	UTP-C complex	CC
3032	GO:0008883	0.0232693	1	0.999864	1	1	0.0175907	2	glutamyl-tRNA reductase activity	MF
9372	GO:0046857	0.0233388	1	0.999863	1	1	0.0175907	2	oxidoreductase activity, acting on other nitrogenous compounds as donors, with NAD or NADP as acceptor	MF
4565	GO:0015849	0.0233978	1	0.993253	1	6	1.82943	208	organic acid transport	BP
9415	GO:0046942	0.0233978	1	0.993253	1	6	1.82943	208	carboxylic acid transport	BP
11702	GO:0071941	0.0243059	1	0.996509	1	3	0.694832	79	nitrogen cycle metabolic process	BP
13362	GO:2000070	0.0243129	1	0.998221	1	2	0.228679	26	regulation of response to water deprivation	BP
8358	GO:0043546	0.0248302	1	0.999767	1	1	0.0351814	4	molybdopterin cofactor binding	MF
8303	GO:0043434	0.0250642	1	0.998106	1	2	0.316632	36	response to peptide hormone	BP
12688	GO:1901652	0.0250642	1	0.998106	1	2	0.316632	36	response to peptide	BP
1241	GO:0004497	0.0251032	1	0.990383	1	9	4.28333	487	monooxygenase activity	MF
4440	GO:0015398	0.0253725	1	0.999838	1	1	0.0175907	2	high-affinity secondary active ammonium transmembrane transporter activity	MF
1865	GO:0005992	0.0260767	1	0.998004	1	2	0.26386	30	trehalose biosynthetic process	BP
5031	GO:0016840	0.0263185	1	0.997983	1	2	0.246269	28	carbon-nitrogen lyase activity	MF
7305	GO:0034635	0.0265496	1	0.999763	1	1	0.026386	3	glutathione transport	BP
3870	GO:0010252	0.0273136	1	0.997853	1	2	0.272656	31	auxin homeostasis	BP
8540	GO:0044248	0.0278149	1	0.984812	1	20	13.1666	1497	cellular catabolic process	BP
4491	GO:0015711	0.0279032	1	0.990657	1	7	2.56824	292	organic anion transport	BP
13413	GO:2000243	0.0282422	1	0.99572	1	3	0.606878	69	positive regulation of reproductive process	BP
1853	GO:0005976	0.0283725	1	0.987193	1	12	6.73723	766	polysaccharide metabolic process	BP
9501	GO:0047538	0.0287126	1	0.999723	1	1	0.026386	3	2-carboxy-D-arabinitol-1-phosphatase activity	MF
4685	GO:0016114	0.0290248	1	0.991193	1	6	2.16365	246	terpenoid biosynthetic process	BP
1402	GO:0004764	0.0292447	1	0.999677	1	1	0.0351814	4	shikimate 3-dehydrogenase (NADP+) activity	MF
7676	GO:0036381	0.029367	1	0.99971	1	1	0.026386	3	pyridoxal 5'-phosphate synthase (glutamine hydrolysing) activity	MF
5541	GO:0019825	0.0303849	1	0.999689	1	1	0.026386	3	oxygen binding	MF
5115	GO:0017017	0.0309396	1	0.999758	1	1	0.0175907	2	MAP kinase tyrosine/serine/threonine phosphatase activity	MF
3079	GO:0009001	0.0313617	1	0.999628	1	1	0.0351814	4	serine O-acetyltransferase activity	MF
4801	GO:0016412	0.0313617	1	0.999628	1	1	0.0351814	4	serine O-acyltransferase activity	MF
8012	GO:0042744	0.0314591	1	0.993097	1	4	1.3193	150	hydrogen peroxide catabolic process	BP
1304	GO:0004601	0.0315227	1	0.99152	1	5	1.97016	224	peroxidase activity	MF
5063	GO:0016879	0.0321989	1	0.992894	1	4	1.19617	136	ligase activity, forming carbon-nitrogen bonds	MF
3803	GO:0010167	0.0325391	1	0.997179	1	2	0.299042	34	response to nitrate	BP
11467	GO:0071289	0.0326316	1	0.999597	1	1	0.0351814	4	cellular response to nickel ion	BP
901	GO:0003855	0.0326711	1	0.999569	1	1	0.0439767	5	3-dehydroquinate dehydratase activity	MF
8017	GO:0042759	0.0327969	1	0.999638	1	1	0.026386	3	long-chain fatty acid biosynthetic process	BP
8304	GO:0043436	0.0328372	1	0.980762	1	24	17.1333	1948	oxoacid metabolic process	BP
5389	GO:0019344	0.0332234	1	0.997087	1	2	0.299042	34	cysteine biosynthetic process	BP
2099	GO:0006409	0.0334206	1	0.999624	1	1	0.026386	3	tRNA export from nucleus	BP
2310	GO:0006750	0.0337967	1	0.999615	1	1	0.026386	3	glutathione biosynthetic process	BP
5331	GO:0019184	0.0337967	1	0.999615	1	1	0.026386	3	nonribosomal peptide biosynthetic process	BP
9757	GO:0048608	0.0344421	1	0.986062	1	9	4.04586	460	reproductive structure development	BP
3026	GO:0008863	0.0345681	1	0.999483	1	1	0.0615674	7	formate dehydrogenase (NAD+) activity	MF
4934	GO:0016684	0.0347626	1	0.990403	1	5	2.01413	229	oxidoreductase activity, acting on peroxide as acceptor	MF
1928	GO:0006082	0.034793	1	0.979499	1	24	17.2477	1961	organic acid metabolic process	BP
5823	GO:0030243	0.0348176	1	0.992121	1	4	1.26653	144	cellulose metabolic process	BP
3110	GO:0009069	0.0348817	1	0.994235	1	3	0.765195	87	serine family amino acid metabolic process	BP
11820	GO:0072593	0.0356942	1	0.99008	1	5	1.96136	223	reactive oxygen species metabolic process	BP
3002	GO:0008792	0.0359683	1	0.999564	1	1	0.026386	3	arginine decarboxylase activity	MF
8662	GO:0044711	0.0361786	1	0.976778	1	34	25.1195	2856
9370	GO:0046855	0.0363371	1	0.999555	1	1	0.026386	3	inositol phosphate dephosphorylation	BP
11586	GO:0071545	0.0363371	1	0.999555	1	1	0.026386	3	inositol phosphate catabolic process	BP
3417	GO:0009637	0.036362	1	0.993926	1	3	0.606878	69	response to blue light	BP
10246	GO:0051274	0.0368214	1	0.991524	1	4	1.24014	141	beta-glucan biosynthetic process	BP
3411	GO:0009628	0.0373122	1	0.976631	1	30	20.2205	2299	response to abiotic stimulus	BP
1936	GO:0006094	0.0382921	1	0.996324	1	2	0.439767	50	gluconeogenesis	BP
4485	GO:0015695	0.0392184	1	0.996289	1	2	0.228679	26	organic cation transport	BP
9326	GO:0046686	0.0394345	1	0.985789	1	7	3.04319	346	response to cadmium ion	BP
3531	GO:0009800	0.0398604	1	0.999397	1	1	0.0351814	4	cinnamic acid biosynthetic process	BP
3532	GO:0009803	0.0398604	1	0.999397	1	1	0.0351814	4	cinnamic acid metabolic process	BP
8884	GO:0045548	0.0398604	1	0.999397	1	1	0.0351814	4	phenylalanine ammonia-lyase activity	MF
2952	GO:0008652	0.0401821	1	0.985457	1	7	3.18391	362	cellular amino acid biosynthetic process	BP
1205	GO:0004445	0.0404356	1	0.999311	1	1	0.052772	6	inositol-polyphosphate 5-phosphatase activity	MF
9055	GO:0046030	0.0404356	1	0.999311	1	1	0.052772	6	inositol trisphosphate phosphatase activity	MF
10635	GO:0052658	0.0404356	1	0.999311	1	1	0.052772	6	inositol-1,4,5-trisphosphate 5-phosphatase activity	MF
10636	GO:0052659	0.0404356	1	0.999311	1	1	0.052772	6	inositol-1,3,4,5-tetrakisphosphate 5-phosphatase activity	MF
10666	GO:0052743	0.0404356	1	0.999311	1	1	0.052772	6	inositol tetrakisphosphate phosphatase activity	MF
9716	GO:0048544	0.0406978	1	0.990308	1	4	1.52159	173	recognition of pollen	BP
2168	GO:0006520	0.0407299	1	0.981313	1	11	6.05119	688	cellular amino acid metabolic process	BP
1379	GO:0004725	0.0413919	1	0.995958	1	2	0.237474	27	protein tyrosine phosphatase activity	MF
6261	GO:0031320	0.0422815	1	0.99932	1	1	0.0351814	4	hexitol dehydrogenase activity	MF
9054	GO:0046029	0.0422815	1	0.99932	1	1	0.0351814	4	mannitol dehydrogenase activity	MF
2294	GO:0006721	0.0424799	1	0.985903	1	6	2.40992	274	terpenoid metabolic process	BP
5382	GO:0019319	0.0424943	1	0.995678	1	2	0.457358	52	hexose biosynthetic process	BP
990	GO:0004012	0.0426558	1	0.995693	1	2	0.343018	39	phospholipid-translocating ATPase activity	MF
12583	GO:1901136	0.0431202	1	0.989543	1	4	1.5128	172	carbohydrate derivative catabolic process	BP
8011	GO:0042743	0.0435619	1	0.989405	1	4	1.47762	168	hydrogen peroxide metabolic process	BP
1864	GO:0005991	0.043728	1	0.995517	1	2	0.360609	41	trehalose metabolic process	BP
2370	GO:0006857	0.0437443	1	0.99551	1	2	0.369404	42	oligopeptide transport	BP
857	GO:0003700	0.0442801	1	0.97456	1	20	12.5773	1430	DNA binding transcription factor activity	MF
381	GO:0001071	0.0450325	1	0.974078	1	20	12.6037	1433
9742	GO:0048578	0.045682	1	0.999293	1	1	0.026386	3	positive regulation of long-day photoperiodism, flowering	BP
2698	GO:0008037	0.0457862	1	0.988679	1	4	1.57437	179	cell recognition	BP
9107	GO:0046148	0.0463933	1	0.986181	1	5	1.82064	207	pigment biosynthetic process	BP
10641	GO:0052689	0.0466437	1	0.984166	1	6	2.55065	290	carboxylic ester hydrolase activity	MF
12683	GO:1901615	0.0471694	1	0.980956	1	8	4.16899	474	organic hydroxy compound metabolic process	BP
9746	GO:0048582	0.0476264	1	0.991122	1	3	0.721218	82	positive regulation of post-embryonic development	BP
2821	GO:0008299	0.0486264	1	0.983336	1	6	2.40992	274	isoprenoid biosynthetic process	BP
10114	GO:0051031	0.0486395	1	0.999098	1	1	0.0351814	4	tRNA transport	BP
8081	GO:0042946	0.0487313	1	0.999035	1	1	0.0439767	5	glucoside transport	BP
8082	GO:0042947	0.0487313	1	0.999035	1	1	0.0439767	5	glucoside transmembrane transporter activity	MF
12692	GO:1901656	0.0487313	1	0.999035	1	1	0.0439767	5	glycoside transport	BP
12886	GO:1902417	0.0487313	1	0.999035	1	1	0.0439767	5	(+)-abscisic acid D-glucopyranosyl ester transmembrane transporter activity	MF
12887	GO:1902418	0.0487313	1	0.999035	1	1	0.0439767	5	(+)-abscisic acid D-glucopyranosyl ester transmembrane transport	BP
376	GO:0001047	0.0491365	1	0.994646	1	2	0.334223	38	core promoter binding	MF
2181	GO:0006534	0.0495737	1	0.994556	1	2	0.360609	41	cysteine metabolic process	BP
8661	GO:0044710	0.0504139	1	0.962859	1	73	61.4003	6981
11538	GO:0071446	0.0518025	1	0.998976	1	1	0.0351814	4	cellular response to salicylic acid stimulus	BP
1005	GO:0004031	0.052288	1	0.998956	1	1	0.0351814	4	aldehyde oxidase activity	MF
3147	GO:0009115	0.052288	1	0.998956	1	1	0.0351814	4	xanthine catabolic process	BP
4893	GO:0016623	0.052288	1	0.998956	1	1	0.0351814	4	oxidoreductase activity, acting on the aldehyde or oxo group of donors, oxygen as acceptor	MF
5249	GO:0018488	0.052288	1	0.998956	1	1	0.0351814	4	aryl-aldehyde oxidase activity	MF
9890	GO:0050302	0.052288	1	0.998956	1	1	0.0351814	4	indole-3-acetaldehyde oxidase activity	MF
3479	GO:0009718	0.0531151	1	0.993942	1	2	0.360609	41	anthocyanin-containing compound biosynthetic process	BP
3720	GO:0010045	0.0532808	1	0.998763	1	1	0.0615674	7	response to nickel cation	BP
2882	GO:0008447	0.0537949	1	0.998773	1	1	0.052772	6	L-ascorbate oxidase activity	MF
3541	GO:0009813	0.0539026	1	0.985971	1	4	1.46882	167	flavonoid biosynthetic process	BP
3845	GO:0010219	0.054754	1	0.998779	1	1	0.0439767	5	regulation of vernalization response	BP
4707	GO:0016144	0.0550165	1	0.993592	1	2	0.3782	43	S-glycoside biosynthetic process	BP
5519	GO:0019758	0.0550165	1	0.993592	1	2	0.3782	43	glycosinolate biosynthetic process	BP
5522	GO:0019761	0.0550165	1	0.993592	1	2	0.3782	43	glucosinolate biosynthetic process	BP
5942	GO:0030527	0.0551529	1	0.998647	1	1	0.0703627	8	structural constituent of chromatin	MF
87	GO:0000160	0.0555897	1	0.980308	1	6	2.66499	303	phosphorelay signal transduction system	BP
12685	GO:1901617	0.0558641	1	0.982477	1	5	2.01413	229	organic hydroxy compound biosynthetic process	BP
2207	GO:0006563	0.0559994	1	0.993419	1	2	0.369404	42	L-serine metabolic process	BP
9613	GO:0048226	0.0560382	1	0.998602	1	1	0.0703627	8	Casparian strip	CC
11747	GO:0072337	0.0567553	1	0.998687	1	1	0.0439767	5	modified amino acid transport	BP
1852	GO:0005975	0.0568186	1	0.964797	1	24	18.1624	2065	carbohydrate metabolic process	BP
5479	GO:0019632	0.057166	1	0.998613	1	1	0.052772	6	shikimate metabolic process	BP
1316	GO:0004617	0.05771	1	0.998642	1	1	0.0439767	5	phosphoglycerate dehydrogenase activity	MF
9170	GO:0046351	0.057764	1	0.993069	1	2	0.413381	47	disaccharide biosynthetic process	BP
1312	GO:0004612	0.0578487	1	0.99844	1	1	0.105544	12	phosphoenolpyruvate carboxykinase (ATP) activity	MF
6681	GO:0032535	0.0601925	1	0.987651	1	3	0.817967	93	regulation of cellular component size	BP
9705	GO:0048527	0.0607038	1	0.992553	1	2	0.351814	40	lateral root development	BP
12049	GO:0090066	0.0614265	1	0.987292	1	3	0.826762	94	regulation of anatomical structure size	BP
3882	GO:0010266	0.061702	1	0.998336	1	1	0.0615674	7	response to vitamin B1	BP
8872	GO:0045490	0.0624623	1	0.986954	1	3	0.976283	111	pectin catabolic process	BP
11743	GO:0072330	0.0636569	1	0.974522	1	7	3.57091	406	monocarboxylic acid biosynthetic process	BP
5826	GO:0030246	0.0638186	1	0.971047	1	9	5.14527	585	carbohydrate binding	MF
9363	GO:0046838	0.0639423	1	0.99826	1	1	0.052772	6	phosphorylated carbohydrate dephosphorylation	BP
7940	GO:0042542	0.0645508	1	0.986336	1	3	0.985078	112	response to hydrogen peroxide	BP
6636	GO:0032440	0.0646202	1	0.998222	1	1	0.052772	6	2-alkenal reductase [NAD(P)] activity	MF
1893	GO:0006029	0.0646742	1	0.998219	1	1	0.052772	6	proteoglycan metabolic process	BP
4313	GO:0015012	0.0646742	1	0.998219	1	1	0.052772	6	heparan sulfate proteoglycan biosynthetic process	BP
5786	GO:0030166	0.0646742	1	0.998219	1	1	0.052772	6	proteoglycan biosynthetic process	BP
5806	GO:0030201	0.0646742	1	0.998219	1	1	0.052772	6	heparan sulfate proteoglycan metabolic process	BP
3714	GO:0010038	0.0652715	1	0.970272	1	9	4.79346	545	response to metal ion	BP
7820	GO:0042178	0.0656865	1	0.998018	1	1	0.0879534	10	xenobiotic catabolic process	BP
2175	GO:0006527	0.0658149	1	0.998065	1	1	0.0703627	8	arginine catabolic process	BP
9143	GO:0046283	0.0658464	1	0.991514	1	2	0.39579	45	anthocyanin-containing compound metabolic process	BP
9927	GO:0050505	0.0659745	1	0.998094	1	1	0.0615674	7	hydroquinone glucosyltransferase activity	MF
4657	GO:0016052	0.0659872	1	0.97148	1	8	4.67033	531	carbohydrate catabolic process	BP
11655	GO:0071804	0.0671344	1	0.985606	1	3	0.817967	93	cellular potassium ion transport	BP
11656	GO:0071805	0.0671344	1	0.985606	1	3	0.817967	93	potassium ion transmembrane transport	BP
12682	GO:1901607	0.0678778	1	0.974732	1	6	2.89367	329	alpha-amino acid biosynthetic process	BP
107	GO:0000188	0.0680454	1	0.997929	1	1	0.0703627	8	inactivation of MAPK activity	BP
3540	GO:0009812	0.0684027	1	0.98075	1	4	1.57437	179	flavonoid metabolic process	BP
5034	GO:0016843	0.0704532	1	0.997823	1	1	0.0615674	7	amine-lyase activity	MF
3561	GO:0009835	0.0706713	1	0.99049	1	2	0.448562	51	fruit ripening	BP
2293	GO:0006720	0.0709637	1	0.973304	1	6	2.69137	306	isoprenoid metabolic process	BP
1641	GO:0005544	0.0713887	1	0.990368	1	2	0.404586	46	calcium-dependent phospholipid binding	MF
4766	GO:0016298	0.0717609	1	0.979475	1	4	1.63593	186	lipase activity	MF
4353	GO:0015137	0.0719139	1	0.99773	1	1	0.0615674	7	citrate transmembrane transporter activity	MF
4728	GO:0016209	0.07391	1	0.974891	1	5	2.4539	279	antioxidant activity	MF
13359	GO:2000067	0.0739932	1	0.997452	1	1	0.0967487	11	regulation of root morphogenesis	BP
4271	GO:0012511	0.0741322	1	0.997443	1	1	0.0967487	11	monolayer-surrounded lipid storage body	CC
4960	GO:0016740	0.0742432	1	0.9449	1	61	49.5793	5637	transferase activity	MF
1149	GO:0004353	0.0743617	1	0.997427	1	1	0.0967487	11	glutamate dehydrogenase [NAD(P)+] activity	MF
11632	GO:0071695	0.076446	1	0.989228	1	2	0.483744	55	anatomical structure maturation	BP
10511	GO:0051973	0.0765047	1	0.997301	1	1	0.0879534	10	positive regulation of telomerase activity	BP
1612	GO:0005471	0.0770448	1	0.997235	1	1	0.0967487	11	ATP:ADP antiporter activity	MF
3113	GO:0009072	0.0773819	1	0.982388	1	3	0.90592	103	aromatic amino acid family metabolic process	BP
4920	GO:0016661	0.0775584	1	0.9973	1	1	0.0703627	8	oxidoreductase activity, acting on other nitrogenous compounds as donors	MF
7909	GO:0042440	0.0779464	1	0.973153	1	5	2.0845	237	pigment metabolic process	BP
4999	GO:0016791	0.0787914	1	0.964695	1	8	4.11622	468	phosphatase activity	MF
3431	GO:0009651	0.0788505	1	0.961099	1	10	5.57625	634	response to salt stress	BP
1860	GO:0005984	0.0789772	1	0.981832	1	3	1.05544	120	disaccharide metabolic process	BP
5574	GO:0019901	0.0793236	1	0.981709	1	3	1.09942	125	protein kinase binding	MF
1626	GO:0005516	0.0803985	1	0.972029	1	5	2.40113	273	calmodulin binding	MF
12552	GO:1900992	0.0804431	1	0.997092	1	1	0.0703627	8	(-)-secologanin metabolic process	BP
12553	GO:1900994	0.0804431	1	0.997092	1	1	0.0703627	8	(-)-secologanin biosynthetic process	BP
12680	GO:1901605	0.0806458	1	0.963666	1	8	4.57358	520	alpha-amino acid metabolic process	BP
4508	GO:0015746	0.0806873	1	0.997029	1	1	0.0791581	9	citrate transport	BP
8485	GO:0044036	0.0811889	1	0.971685	1	5	2.29558	261	cell wall macromolecule metabolic process	BP
13459	GO:2000573	0.0813241	1	0.996914	1	1	0.0967487	11	positive regulation of DNA biosynthetic process	BP
10576	GO:0052482	0.0814573	1	0.988114	1	2	0.466153	53	defense response by cell wall thickening	BP
10582	GO:0052544	0.0814573	1	0.988114	1	2	0.466153	53	defense response by callose deposition in cell wall	BP
7008	GO:0033549	0.0818051	1	0.996944	1	1	0.0791581	9	MAP kinase phosphatase activity	MF
11889	GO:0080043	0.0818674	1	0.987979	1	2	0.536516	61	quercetin 3-O-glucosyltransferase activity	MF
11890	GO:0080044	0.0818674	1	0.987979	1	2	0.536516	61	quercetin 7-O-glucosyltransferase activity	MF
1467	GO:0004854	0.0819939	1	0.997117	1	1	0.052772	6	xanthine dehydrogenase activity	MF
9089	GO:0046110	0.0819939	1	0.997117	1	1	0.052772	6	xanthine metabolic process	BP
5019	GO:0016822	0.0833624	1	0.996825	1	1	0.0791581	9	hydrolase activity, acting on acid carbon-carbon bonds	MF
5020	GO:0016823	0.0833624	1	0.996825	1	1	0.0791581	9	hydrolase activity, acting on acid carbon-carbon bonds, in ketonic substances	MF
1645	GO:0005548	0.0837478	1	0.987569	1	2	0.492539	56	phospholipid transporter activity	MF
3137	GO:0009101	0.0840554	1	0.996771	1	1	0.0791581	9	glycoprotein biosynthetic process	BP
9364	GO:0046839	0.0842426	1	0.98753	1	2	0.39579	45	phospholipid dephosphorylation	BP
3330	GO:0009446	0.0843156	1	0.9968	1	1	0.0703627	8	putrescine biosynthetic process	BP
10245	GO:0051273	0.0844402	1	0.974493	1	4	1.71509	195	beta-glucan metabolic process	BP
4706	GO:0016143	0.0851255	1	0.987253	1	2	0.483744	55	S-glycoside metabolic process	BP
5518	GO:0019757	0.0851255	1	0.987253	1	2	0.483744	55	glycosinolate metabolic process	BP
5521	GO:0019760	0.0851255	1	0.987253	1	2	0.483744	55	glucosinolate metabolic process	BP
1048	GO:0004097	0.0851359	1	0.996801	1	1	0.0615674	7	catechol oxidase activity	MF
1152	GO:0004356	0.0853643	1	0.996594	1	1	0.0967487	11	glutamate-ammonia ligase activity	MF
2188	GO:0006542	0.0853643	1	0.996594	1	1	0.0967487	11	glutamine biosynthetic process	BP
12727	GO:1901804	0.0872188	1	0.996477	1	1	0.0879534	10	beta-glucoside metabolic process	BP
12728	GO:1901806	0.0872188	1	0.996477	1	1	0.0879534	10	beta-glucoside biosynthetic process	BP
8605	GO:0044426	0.0877351	1	0.996399	1	1	0.0967487	11	cell wall part	CC
2857	GO:0008395	0.0881346	1	0.996336	1	1	0.105544	12	steroid hydroxylase activity	MF
3914	GO:0010310	0.08841	1	0.996378	1	1	0.0879534	10	regulation of hydrogen peroxide metabolic process	BP
4730	GO:0016211	0.0887011	1	0.996288	1	1	0.105544	12	ammonia ligase activity	MF
3570	GO:0009851	0.0893819	1	0.986201	1	2	0.545311	62	auxin biosynthetic process	BP
3879	GO:0010262	0.0896668	1	0.996236	1	1	0.0967487	11	somatic embryogenesis	BP
9528	GO:0047714	0.0896859	1	0.996156	1	1	0.123135	14	galactolipase activity	MF
2428	GO:0006970	0.0898484	1	0.952949	1	11	6.57891	748	response to osmotic stress	BP
2341	GO:0006809	0.0899087	1	0.996215	1	1	0.0967487	11	nitric oxide biosynthetic process	BP
9128	GO:0046209	0.0899087	1	0.996215	1	1	0.0967487	11	nitric oxide metabolic process	BP
8652	GO:0044699	0.0905331	1	0.929074	1	126	113.882	12948
3590	GO:0009881	0.0915761	1	0.985758	1	2	0.422176	48	photoreceptor activity	MF
5064	GO:0016880	0.0915853	1	0.996012	1	1	0.114339	13	acid-ammonia (or amide) ligase activity	MF
3484	GO:0009725	0.091762	1	0.945717	1	16	10.4928	1193	response to hormone	BP
2350	GO:0006820	0.0917726	1	0.95752	1	8	4.23056	481	anion transport	BP
11590	GO:0071555	0.0920084	1	0.953261	1	10	6.6141	752	cell wall organization	BP
3329	GO:0009445	0.0920176	1	0.996032	1	1	0.0967487	11	putrescine metabolic process	BP
10581	GO:0052543	0.0929852	1	0.985334	1	2	0.518925	59	callose deposition in cell wall	BP
2361	GO:0006842	0.0930655	1	0.995979	1	1	0.0879534	10	tricarboxylic acid transport	BP
4358	GO:0015142	0.0930655	1	0.995979	1	1	0.0879534	10	tricarboxylic acid transmembrane transporter activity	MF
12149	GO:0090351	0.0930947	1	0.995977	1	1	0.0879534	10	seedling development	BP
2208	GO:0006564	0.0937804	1	0.996026	1	1	0.0703627	8	L-serine biosynthetic process	BP
3618	GO:0009911	0.0947798	1	0.984905	1	2	0.492539	56	positive regulation of flower development	BP
4773	GO:0016311	0.0949972	1	0.965369	1	5	2.00534	228	dephosphorylation	BP
1311	GO:0004611	0.0950688	1	0.995587	1	1	0.167111	19	phosphoenolpyruvate carboxykinase activity	MF
9428	GO:0046975	0.0958074	1	0.995849	1	1	0.0703627	8	histone methyltransferase activity (H3-K36 specific)	MF
6414	GO:0031640	0.0979516	1	0.9954	1	1	0.123135	14	killing of cells of other organism	BP
8580	GO:0044364	0.0979516	1	0.9954	1	1	0.123135	14	disruption of cells of other organism	BP
8257	GO:0043295	0.0982079	1	0.995514	1	1	0.0879534	10	glutathione binding	MF
12539	GO:1900750	0.0982079	1	0.995514	1	1	0.0879534	10	oligopeptide binding	MF
3410	GO:0009627	0.0986523	1	0.983892	1	2	0.536516	61	systemic acquired resistance	BP
4148	GO:0010731	0.0988097	1	0.99558	1	1	0.0703627	8	protein glutathionylation	BP
7269	GO:0034485	0.1	1	0.99547	1	1	0.0703627	8	phosphatidylinositol-3,4,5-trisphosphate 5-phosphatase activity	MF
13420	GO:2000280	0.100012	1	0.983588	1	2	0.474948	54	regulation of root development	BP
1477	GO:0004869	0.1004	1	0.995307	1	1	0.0879534	10	cysteine-type endopeptidase inhibitor activity	MF
4400	GO:0015217	0.100711	1	0.99516	1	1	0.114339	13	ADP transmembrane transporter activity	MF
9706	GO:0048528	0.100729	1	0.983403	1	2	0.474948	54	post-embryonic root development	BP
3823	GO:0010193	0.101424	1	0.983275	1	2	0.422176	48	response to ozone	BP
6822	GO:0032957	0.102045	1	0.995279	1	1	0.0703627	8	inositol trisphosphate metabolic process	BP
4560	GO:0015833	0.102077	1	0.982969	1	2	0.589288	67	peptide transport	BP
8881	GO:0045543	0.102431	1	0.995024	1	1	0.105544	12	gibberellin 2-beta-dioxygenase activity	MF
3259	GO:0009266	0.102465	1	0.946904	1	10	5.99842	682	response to temperature stimulus	BP
2318	GO:0006768	0.102493	1	0.995058	1	1	0.0967487	11	biotin metabolic process	BP
3138	GO:0009102	0.102493	1	0.995058	1	1	0.0967487	11	biotin biosynthetic process	BP
5573	GO:0019900	0.10256	1	0.973644	1	3	1.23135	140	kinase binding	MF
3245	GO:0009250	0.102678	1	0.966846	1	4	1.75907	200	glucan biosynthetic process	BP
10575	GO:0052386	0.103399	1	0.982648	1	2	0.545311	62	cell wall thickening	BP
563	GO:0001906	0.104868	1	0.994645	1	1	0.149521	17	cell killing	BP
4487	GO:0015697	0.105991	1	0.994899	1	1	0.0703627	8	quaternary ammonium group transport	BP
12177	GO:0090416	0.105991	1	0.994899	1	1	0.0703627	8	nicotinate transporter activity	MF
12178	GO:0090417	0.105991	1	0.994899	1	1	0.0703627	8	N-methylnicotinate transporter activity	MF
13536	GO:2001142	0.105991	1	0.994899	1	1	0.0703627	8	nicotinate transport	BP
13537	GO:2001143	0.105991	1	0.994899	1	1	0.0703627	8	N-methylnicotinate transport	BP
7306	GO:0034637	0.106275	1	0.955604	1	6	3.34223	380	cellular carbohydrate biosynthetic process	BP
8559	GO:0044282	0.106633	1	0.959692	1	5	2.68258	305	small molecule catabolic process	BP
3122	GO:0009084	0.107222	1	0.98157	1	2	0.633264	72	glutamine family amino acid biosynthetic process	BP
9829	GO:0048831	0.107271	1	0.95944	1	5	2.19004	249	regulation of shoot system development	BP
8048	GO:0042819	0.107675	1	0.994393	1	1	0.13193	15	vitamin B6 biosynthetic process	BP
8050	GO:0042823	0.107675	1	0.994393	1	1	0.13193	15	pyridoxal phosphate biosynthetic process	BP
5682	GO:0022857	0.108067	1	0.931665	1	19	14.0637	1599	transmembrane transporter activity	MF
10580	GO:0052542	0.108197	1	0.981349	1	2	0.562902	64	defense response by callose deposition	BP
8124	GO:0043043	0.1083	1	0.994387	1	1	0.114339	13	peptide biosynthetic process	BP
3462	GO:0009697	0.108567	1	0.994326	1	1	0.123135	14	salicylic acid biosynthetic process	BP
6980	GO:0033386	0.108715	1	0.99431	1	1	0.123135	14	geranylgeranyl diphosphate biosynthetic process	BP
1427	GO:0004805	0.108874	1	0.994409	1	1	0.0967487	11	trehalose-phosphatase activity	MF
1203	GO:0004439	0.108904	1	0.994526	1	1	0.0791581	9	phosphatidylinositol-4,5-bisphosphate 5-phosphatase activity	MF
5032	GO:0016841	0.109036	1	0.994392	1	1	0.0967487	11	ammonia-lyase activity	MF
4659	GO:0016054	0.109203	1	0.963954	1	4	1.91738	218	organic acid catabolic process	BP
9188	GO:0046395	0.109203	1	0.963954	1	4	1.91738	218	carboxylic acid catabolic process	BP
11635	GO:0071705	0.109713	1	0.947202	1	8	4.32731	492	nitrogen compound transport	BP
4956	GO:0016726	0.10982	1	0.994364	1	1	0.0879534	10	oxidoreductase activity, acting on CH or CH2 groups, NAD or NADP as acceptor	MF
3543	GO:0009815	0.110319	1	0.994312	1	1	0.0879534	10	1-aminocyclopropane-1-carboxylate oxidase activity	MF
8046	GO:0042816	0.110355	1	0.994079	1	1	0.140725	16	vitamin B6 metabolic process	BP
3144	GO:0009110	0.110833	1	0.970612	1	3	1.08183	123	vitamin biosynthetic process	BP
10668	GO:0052745	0.110864	1	0.994151	1	1	0.105544	12	inositol phosphate phosphatase activity	MF
6319	GO:0031407	0.111244	1	0.980506	1	2	0.571697	65	oxylipin metabolic process	BP
6320	GO:0031408	0.111244	1	0.980506	1	2	0.571697	65	oxylipin biosynthetic process	BP
2993	GO:0008757	0.111717	1	0.957241	1	5	2.21643	252	S-adenosylmethionine-dependent methyltransferase activity	MF
8654	GO:0044702	0.111886	1	0.93082	1	17	11.6098	1320
3935	GO:0010340	0.112731	1	0.993948	1	1	0.105544	12	carboxyl-O-methyltransferase activity	MF
4328	GO:0015079	0.113145	1	0.969716	1	3	1.1346	129	potassium ion transmembrane transporter activity	MF
4006	GO:0010452	0.114014	1	0.993915	1	1	0.0879534	10	histone H3-K36 methylation	BP
4997	GO:0016788	0.114305	1	0.925529	1	21	15.6117	1775	hydrolase activity, acting on ester bonds	MF
4417	GO:0015293	0.114681	1	0.961518	1	4	1.80304	205	symporter activity	MF
806	GO:0003006	0.115689	1	0.927119	1	18	12.419	1412	developmental process involved in reproduction	BP
8946	GO:0045735	0.115864	1	0.97914	1	2	0.686036	78	nutrient reservoir activity	MF
3312	GO:0009408	0.115932	1	0.955093	1	5	2.48908	283	response to heat	BP
10646	GO:0052695	0.116606	1	0.978953	1	2	0.64206	73	cellular glucuronidation	BP
10647	GO:0052696	0.116606	1	0.978953	1	2	0.64206	73	flavonoid glucuronidation	BP
7294	GO:0034595	0.117532	1	0.993525	1	1	0.0879534	10	phosphatidylinositol phosphate 5-phosphatase activity	MF
3776	GO:0010114	0.117786	1	0.978699	1	2	0.52772	60	response to red light	BP
661	GO:0002213	0.118065	1	0.993303	1	1	0.114339	13	defense response to insect	BP
8049	GO:0042822	0.118767	1	0.99312	1	1	0.140725	16	pyridoxal phosphate metabolic process	BP
5083	GO:0016903	0.119178	1	0.9673	1	3	1.43364	163	oxidoreductase activity, acting on the aldehyde or oxo group of donors	MF
9173	GO:0046364	0.119843	1	0.977972	1	2	0.730013	83	monosaccharide biosynthetic process	BP
10144	GO:0051094	0.120531	1	0.95883	1	4	1.8822	214	positive regulation of developmental process	BP
8291	GO:0043407	0.120546	1	0.992938	1	1	0.13193	15	negative regulation of MAP kinase activity	BP
1538	GO:0005215	0.120645	1	0.920076	1	22	16.8343	1914	transporter activity	MF
3510	GO:0009759	0.121171	1	0.992938	1	1	0.114339	13	indole glucosinolate biosynthetic process	BP
291	GO:0000794	0.121634	1	0.992807	1	1	0.13193	15	condensed nuclear chromosome	CC
6979	GO:0033385	0.121707	1	0.992798	1	1	0.13193	15	geranylgeranyl diphosphate metabolic process	BP
5470	GO:0019585	0.121754	1	0.977457	1	2	0.650855	74	glucuronate metabolic process	BP
8041	GO:0042802	0.122202	1	0.93974	1	8	4.75828	541	identical protein binding	MF
4683	GO:0016109	0.122412	1	0.977359	1	2	0.52772	60	tetraterpenoid biosynthetic process	BP
4688	GO:0016117	0.122412	1	0.977359	1	2	0.52772	60	carotenoid biosynthetic process	BP
3582	GO:0009867	0.124691	1	0.976633	1	2	0.589288	67	jasmonic acid mediated signaling pathway	BP
6252	GO:0031304	0.124771	1	0.992273	1	1	0.184702	21	intrinsic component of mitochondrial inner membrane	CC
3452	GO:0009686	0.125343	1	0.976425	1	2	0.606878	69	gibberellin biosynthetic process	BP
3616	GO:0009909	0.125866	1	0.956396	1	4	1.66232	189	regulation of flower development	BP
9121	GO:0046184	0.126626	1	0.992055	1	1	0.175907	20	aldehyde biosynthetic process	BP
1912	GO:0006063	0.126831	1	0.975943	1	2	0.65965	75	uronic acid metabolic process	BP
3451	GO:0009685	0.127919	1	0.975645	1	2	0.615674	70	gibberellin metabolic process	BP
5572	GO:0019899	0.128747	1	0.939224	1	7	4.19538	477	enzyme binding	MF
7293	GO:0034594	0.129973	1	0.991965	1	1	0.0967487	11	phosphatidylinositol trisphosphate phosphatase activity	MF
2374	GO:0006865	0.131021	1	0.962701	1	3	1.01146	115	amino acid transport	BP
7292	GO:0034593	0.131462	1	0.991775	1	1	0.0967487	11	phosphatidylinositol bisphosphate phosphatase activity	MF
3542	GO:0009814	0.131894	1	0.953516	1	4	1.77666	202	defense response, incompatible interaction	BP
3282	GO:0009312	0.132618	1	0.974133	1	2	0.730013	83	oligosaccharide biosynthetic process	BP
3819	GO:0010189	0.13277	1	0.991392	1	1	0.13193	15	vitamin E biosynthetic process	BP
7885	GO:0042360	0.13277	1	0.991392	1	1	0.13193	15	vitamin E metabolic process	BP
7886	GO:0042362	0.13277	1	0.991392	1	1	0.13193	15	fat-soluble vitamin biosynthetic process	BP
2316	GO:0006766	0.133128	1	0.961756	1	3	1.19617	136	vitamin metabolic process	BP
1965	GO:0006145	0.133264	1	0.991417	1	1	0.114339	13	purine nucleobase catabolic process	BP
150	GO:0000295	0.133351	1	0.991215	1	1	0.158316	18	adenine nucleotide transmembrane transporter activity	MF
1577	GO:0005346	0.133351	1	0.991215	1	1	0.158316	18	purine ribonucleotide transmembrane transporter activity	MF
1578	GO:0005347	0.133351	1	0.991215	1	1	0.158316	18	ATP transmembrane transporter activity	MF
4399	GO:0015216	0.133351	1	0.991215	1	1	0.158316	18	purine nucleotide transmembrane transporter activity	MF
2338	GO:0006805	0.133355	1	0.991189	1	1	0.167111	19	xenobiotic metabolic process	BP
6859	GO:0033037	0.133746	1	0.973821	1	2	0.668446	76	polysaccharide localization	BP
10583	GO:0052545	0.133746	1	0.973821	1	2	0.668446	76	callose localization	BP
956	GO:0003955	0.134007	1	0.991189	1	1	0.140725	16	NAD(P)H dehydrogenase (quinone) activity	MF
2203	GO:0006559	0.134443	1	0.991067	1	1	0.158316	18	L-phenylalanine catabolic process	BP
12832	GO:1902222	0.134443	1	0.991067	1	1	0.158316	18	erythrose 4-phosphate/phosphoenolpyruvate family amino acid catabolic process	BP
3320	GO:0009423	0.134966	1	0.99114	1	1	0.123135	14	chorismate biosynthetic process	BP
4905	GO:0016638	0.135258	1	0.973367	1	2	0.64206	73	oxidoreductase activity, acting on the CH-NH2 group of donors	MF
4044	GO:0010508	0.136625	1	0.990832	1	1	0.140725	16	positive regulation of autophagy	BP
8804	GO:0045229	0.137769	1	0.924325	1	10	7.1682	815	external encapsulating structure organization	BP
8080	GO:0042939	0.137796	1	0.990551	1	1	0.175907	20	tripeptide transport	BP
11750	GO:0072341	0.138263	1	0.990605	1	1	0.140725	16	modified amino acid binding	MF
3608	GO:0009899	0.139712	1	0.990442	1	1	0.13193	15	ent-kaurene synthase activity	MF
[truncated: 13,068 more rows]

## Sheet: top 448 up
internal ID	category	over represented P-Value	over represented FDR	under represented P-Value	under represented FDR	Genes in top-448 upreg	Expected genes	Genes in genome (background)	term	ontology
[truncated: 13,570 more rows]

[truncated: 9 more sheets: top 50 down, top 100 down, top 300 down, top 433 down, top 50 up-down, top 100 up-down, top 300 up-down, top 500 up-down, top 881 up-down]
