# Supplementary material for: Aluminum Responsive Genes in Flax (Linum usitatissimum L.)
Source: Biomed Res Int. 2019 Feb 28;2019:5023125. doi: 10.1155/2019/5023125 (PMC6421055; doi:10.1155/2019/5023125)
Supplement: Supplementary Materials — S1 Table. Gene expression alterations in all analyzed flax genotypes under aluminum stress. S2 Table. Gene expression alterations in resistant flax genotypes under aluminum stress. S3 Table. Gene expression alterations in sensitive flax genotypes under aluminum stress. S4 Table. Gene expression alterations in resistant flax cultivar Hermes under aluminum stress. S5 Table. Gene expression alterations in resistant flax cultivar TMP1919 under aluminum stress. S6 Table. Gene expression alterations in sensitive flax cultivar Lira under aluminum stress. S7 Table. Gene expression alterations in sensitive flax cultivar Orshanskiy under aluminum stress. S8 Table. Diverse expression alterations between groups of resistant and sensitive to aluminum flax genotypes. S9 Table. GO enrichment analysis for tops of up- and downregulated genes in the pool of all studied flax cultivars after aluminum exposure. S10 Table. GO enrichment analysis for tops of up- and downregulated genes in the pool of resistant flax cultivars after aluminum exposure. S11 Table. GO enrichment analysis for tops of up- and downregulated genes in the pool of sensitive flax cultivars after aluminum exposure. S12 Table. GO enrichment analysis for tops of up- and downregulated genes in resistant flax cultivar Hermes after aluminum exposure. S13 Table. GO enrichment analysis for tops of up- and downregulated genes in resistant flax cultivar TMP1919 after aluminum exposure. S14 Table. GO enrichment analysis for tops of up- and downregulated genes in sensitive flax cultivar Lira after aluminum exposure. S15 Table. GO enrichment analysis for tops of up- and downregulated genes in sensitive flax cultivar Orshanskiy after aluminum exposure. S16 Figure. Hierarchical cluster dendrogram showing coexpression modules identified using weighted gene coexpression network analysis (WGCNA) for flax under aluminum stress. Symbols in Supplementary Tables: Gene-gene identifier (generated by Trinity). Transcript lengths: comma-separ [file 5023125.f1.zip › 5023125.f1/S12 Table.xlsx]

## Sheet: top 50 up
S12 Table. GO enrichment analysis for tops of up- and down-regulated genes in resistant flax cultivar Hermes after aluminum exposure.
internal ID	category	over represented P-Value	over represented FDR	under represented P-Value	under represented FDR	Genes in top-50 upreg	Expected genes	Genes in genome (background)	term	ontology
1159	GO:0004364	5.83236e-08	0.000791451	1	1	5	0.109754	73	glutathione transferase activity	MF
4980	GO:0016765	7.84034e-06	0.0531967	1	1	5	0.294681	196	transferase activity, transferring alkyl or aryl (other than methyl) groups	MF
5942	GO:0030527	4.01087e-05	0.181425	1	1	2	0.0120278	8	structural constituent of chromatin	MF
7437	GO:0035251	0.000733774	1	0.999947	1	4	0.410449	273	UDP-glucosyltransferase activity	MF
9269	GO:0046527	0.000758499	1	0.999945	1	4	0.416463	277	glucosyltransferase activity	MF
2052	GO:0006333	0.00111685	1	0.999984	1	2	0.0511182	34	chromatin assembly or disassembly	BP
3311	GO:0009407	0.00118151	1	0.999982	1	2	0.0556286	37	toxin catabolic process	BP
12198	GO:0090487	0.00118151	1	0.999982	1	2	0.0556286	37	secondary metabolite catabolic process	BP
562	GO:0001897	0.00149965	1	1	1	1	0.00150348	1	cytolysis by symbiont of host cells	BP
564	GO:0001907	0.00149965	1	1	1	1	0.00150348	1	killing by symbiont of host cells	BP
5547	GO:0019836	0.00149965	1	1	1	1	0.00150348	1	hemolysis by symbiont of host erythrocytes	BP
8479	GO:0044004	0.00149965	1	1	1	1	0.00150348	1	disruption by symbiont of host cell	BP
10458	GO:0051801	0.00149965	1	1	1	1	0.00150348	1	cytolysis in other organism involved in symbiotic interaction	BP
10464	GO:0051818	0.00149965	1	1	1	1	0.00150348	1	disruption of cells of other organism involved in symbiotic interaction	BP
10477	GO:0051883	0.00149965	1	1	1	1	0.00150348	1	killing of cells in other organism involved in symbiotic interaction	BP
10572	GO:0052331	0.00149965	1	1	1	1	0.00150348	1	hemolysis in other organism involved in symbiotic interaction	BP
5280	GO:0018973	0.00208861	1	1	1	1	0.00150348	1	trinitrotoluene metabolic process	BP
5281	GO:0018974	0.00208861	1	1	1	1	0.00150348	1	2,4,6-trinitrotoluene metabolic process	BP
5387	GO:0019326	0.00208861	1	1	1	1	0.00150348	1	nitrotoluene metabolic process	BP
9136	GO:0046256	0.00208861	1	1	1	1	0.00150348	1	2,4,6-trinitrotoluene catabolic process	BP
9137	GO:0046260	0.00208861	1	1	1	1	0.00150348	1	trinitrotoluene catabolic process	BP
9138	GO:0046263	0.00208861	1	1	1	1	0.00150348	1	nitrotoluene catabolic process	BP
8515	GO:0044179	0.00245922	1	0.999999	1	1	0.00300695	2	hemolysis in other organism	BP
10416	GO:0051715	0.00245922	1	0.999999	1	1	0.00300695	2	cytolysis in other organism	BP
9947	GO:0050616	0.00263769	1	1	1	1	0.00150348	1	secologanin synthase activity	MF
3309	GO:0009404	0.00274195	1	0.999935	1	2	0.0887051	59	toxin metabolic process	BP
4975	GO:0016758	0.00332496	1	0.99951	1	5	1.01034	672	transferase activity, transferring hexosyl groups	MF
11789	GO:0072490	0.00336281	1	0.999997	1	1	0.00300695	2	toluene-containing compound metabolic process	BP
11790	GO:0072491	0.00336281	1	0.999997	1	1	0.00300695	2	toluene-containing compound catabolic process	BP
2766	GO:0008194	0.00372069	1	0.999579	1	4	0.619432	412	UDP-glycosyltransferase activity	MF
11256	GO:0070544	0.00376058	1	0.999997	1	1	0.00300695	2	histone H3-K36 demethylation	BP
5788	GO:0030169	0.0038115	1	0.999995	1	1	0.00601391	4	low-density lipoprotein particle binding	MF
11658	GO:0071813	0.0038115	1	0.999995	1	1	0.00601391	4	lipoprotein particle binding	MF
11659	GO:0071814	0.0038115	1	0.999995	1	1	0.00601391	4	protein-lipid complex binding	MF
3032	GO:0008883	0.00398771	1	0.999996	1	1	0.00300695	2	glutamyl-tRNA reductase activity	MF
2309	GO:0006749	0.00434575	1	0.99987	1	2	0.102236	68	glutathione metabolic process	BP
5450	GO:0019523	0.00481992	1	0.999992	1	1	0.00451043	3	L-idonate metabolic process	BP
9120	GO:0046183	0.00481992	1	0.999992	1	1	0.00451043	3	L-idonate catabolic process	BP
8381	GO:0043603	0.00483825	1	0.999625	1	3	0.357827	238	cellular amide metabolic process	BP
1402	GO:0004764	0.00504395	1	0.999991	1	1	0.00601391	4	shikimate 3-dehydrogenase (NADP+) activity	MF
5546	GO:0019835	0.00509084	1	0.999992	1	1	0.00451043	3	cytolysis	BP
3079	GO:0009001	0.00542532	1	0.999989	1	1	0.00601391	4	serine O-acetyltransferase activity	MF
4801	GO:0016412	0.00542532	1	0.999989	1	1	0.00601391	4	serine O-acyltransferase activity	MF
901	GO:0003855	0.00565148	1	0.999988	1	1	0.00751738	5	3-dehydroquinate dehydratase activity	MF
9118	GO:0046176	0.00581152	1	0.999988	1	1	0.00601391	4	aldonic acid catabolic process	BP
4421	GO:0015297	0.00656242	1	0.999432	1	3	0.375869	250	antiporter activity	MF
11375	GO:0070981	0.00807903	1	0.999973	1	1	0.0105243	7	L-asparagine biosynthetic process	BP
11376	GO:0070982	0.00807903	1	0.999973	1	1	0.0105243	7	L-asparagine metabolic process	BP
5479	GO:0019632	0.00994192	1	0.99996	1	1	0.00902086	6	shikimate metabolic process	BP
1027	GO:0004066	0.0108186	1	0.99995	1	1	0.0120278	8	asparagine synthase (glutamine-hydrolyzing) activity	MF
2369	GO:0006855	0.0109082	1	0.99947	1	2	0.151851	101	drug transmembrane transport	BP
2176	GO:0006528	0.0114428	1	0.999943	1	1	0.0135313	9	asparagine metabolic process	BP
2177	GO:0006529	0.0114428	1	0.999943	1	1	0.0135313	9	asparagine biosynthetic process	BP
9927	GO:0050505	0.0115374	1	0.999944	1	1	0.0105243	7	hydroquinone glucosyltransferase activity	MF
4585	GO:0015893	0.0117055	1	0.99941	1	2	0.159369	106	drug transport	BP
4974	GO:0016757	0.0121223	1	0.997559	1	5	1.36215	906	transferase activity, transferring glycosyl groups	MF
8390	GO:0043617	0.0125437	1	0.999934	1	1	0.0105243	7	cellular response to sucrose starvation	BP
9396	GO:0046906	0.0131424	1	0.99786	1	4	0.97726	650	tetrapyrrole binding	MF
1612	GO:0005471	0.0136477	1	0.999917	1	1	0.0165382	11	ATP:ADP antiporter activity	MF
12552	GO:1900992	0.0141281	1	0.999914	1	1	0.0120278	8	(-)-secologanin metabolic process	BP
12553	GO:1900994	0.0141281	1	0.999914	1	1	0.0120278	8	(-)-secologanin biosynthetic process	BP
9883	GO:0050275	0.0147553	1	0.999903	1	1	0.0165382	11	scopoletin glucosyltransferase activity	MF
2167	GO:0006518	0.0149062	1	0.999144	1	2	0.201466	134	peptide metabolic process	BP
12727	GO:1901804	0.0153867	1	0.999896	1	1	0.0150348	10	beta-glucoside metabolic process	BP
12728	GO:1901806	0.0153867	1	0.999896	1	1	0.0150348	10	beta-glucoside biosynthetic process	BP
3082	GO:0009011	0.0155634	1	0.999896	1	1	0.0120278	8	starch synthase activity	MF
6923	GO:0033201	0.0155634	1	0.999896	1	1	0.0120278	8	alpha-1,4-glucan synthase activity	MF
2952	GO:0008652	0.0165822	1	0.99798	1	3	0.544259	362	cellular amino acid biosynthetic process	BP
5448	GO:0019520	0.0166559	1	0.999874	1	1	0.0195452	13	aldonic acid metabolic process	BP
1167	GO:0004373	0.016673	1	0.999879	1	1	0.0135313	9	glycogen (starch) synthase activity	MF
9428	GO:0046975	0.0169062	1	0.999877	1	1	0.0120278	8	histone methyltransferase activity (H3-K36 specific)	MF
8257	GO:0043295	0.0174565	1	0.999865	1	1	0.0150348	10	glutathione binding	MF
12539	GO:1900750	0.0174565	1	0.999865	1	1	0.0150348	10	oligopeptide binding	MF
6414	GO:0031640	0.0175326	1	0.99986	1	1	0.0210487	14	killing of cells of other organism	BP
8580	GO:0044364	0.0175326	1	0.99986	1	1	0.0210487	14	disruption of cells of other organism	BP
4405	GO:0015238	0.0175976	1	0.998898	1	2	0.198459	132	drug transmembrane transporter activity	MF
4400	GO:0015217	0.0179951	1	0.999853	1	1	0.0195452	13	ADP transmembrane transporter activity	MF
12197	GO:0090484	0.0180289	1	0.998856	1	2	0.199962	133	drug transporter activity	MF
1643	GO:0005546	0.0181808	1	0.99985	1	1	0.0195452	13	phosphatidylinositol-4,5-bisphosphate binding	MF
563	GO:0001906	0.0188385	1	0.999836	1	1	0.0255591	17	cell killing	BP
8540	GO:0044248	0.0191019	1	0.994996	1	6	2.2507	1497	cellular catabolic process	BP
2869	GO:0008422	0.0192162	1	0.998739	1	2	0.199962	133	beta-glucosidase activity	MF
3416	GO:0009636	0.0196838	1	0.99869	1	2	0.240556	160	response to toxic substance	BP
4006	GO:0010452	0.0203035	1	0.999818	1	1	0.0150348	10	histone H3-K36 methylation	BP
12668	GO:1901564	0.0203512	1	0.993982	1	7	2.86863	1908	organonitrogen compound metabolic process	BP
4727	GO:0016208	0.022691	1	0.999762	1	1	0.0255591	17	AMP binding	MF
150	GO:0000295	0.0242114	1	0.999728	1	1	0.0270626	18	adenine nucleotide transmembrane transporter activity	MF
1577	GO:0005346	0.0242114	1	0.999728	1	1	0.0270626	18	purine ribonucleotide transmembrane transporter activity	MF
1578	GO:0005347	0.0242114	1	0.999728	1	1	0.0270626	18	ATP transmembrane transporter activity	MF
4399	GO:0015216	0.0242114	1	0.999728	1	1	0.0270626	18	purine nucleotide transmembrane transporter activity	MF
3320	GO:0009423	0.0242622	1	0.999731	1	1	0.0210487	14	chorismate biosynthetic process	BP
850	GO:0003682	0.0243076	1	0.998194	1	2	0.198459	132	chromatin binding	MF
11750	GO:0072341	0.0250286	1	0.999711	1	1	0.0240556	16	modified amino acid binding	MF
2331	GO:0006790	0.0254318	1	0.996357	1	3	0.693103	461	sulfur compound metabolic process	BP
12972	GO:1902936	0.0268904	1	0.999663	1	1	0.0285661	19	phosphatidylinositol bisphosphate binding	MF
5588	GO:0019953	0.0271143	1	0.999657	1	1	0.0285661	19	sexual reproduction	BP
4397	GO:0015211	0.0283346	1	0.999623	1	1	0.031573	21	purine nucleoside transmembrane transporter activity	MF
4902	GO:0016634	0.0293992	1	0.999597	1	1	0.0285661	19	oxidoreductase activity, acting on the CH-CH group of donors, oxygen as acceptor	MF
283	GO:0000785	0.030476	1	0.997439	1	2	0.245067	163	chromatin	CC
2218	GO:0006575	0.0305201	1	0.99743	1	2	0.287164	191	cellular modified amino acid metabolic process	BP
4424	GO:0015301	0.0305585	1	0.99956	1	1	0.03458	23	anion:anion antiporter activity	MF
2182	GO:0006535	0.0315053	1	0.999533	1	1	0.0330765	22	cysteine biosynthetic process from serine	BP
4594	GO:0015926	0.0322947	1	0.997198	1	2	0.267619	178	glucosidase activity	MF
9200	GO:0046417	0.0324271	1	0.999509	1	1	0.0285661	19	chorismate metabolic process	BP
4704	GO:0016138	0.0336483	1	0.999467	1	1	0.0330765	22	glycoside biosynthetic process	BP
2326	GO:0006782	0.0339056	1	0.999461	1	1	0.0300695	20	protoporphyrinogen IX biosynthetic process	BP
9253	GO:0046501	0.0339056	1	0.999461	1	1	0.0300695	20	protoporphyrinogen IX metabolic process	BP
7099	GO:0033885	0.0340627	1	0.999457	1	1	0.0285661	19	10-hydroxy-9-(phosphonooxy)octadecanoate phosphatase activity	MF
7958	GO:0042577	0.0340627	1	0.999457	1	1	0.0285661	19	lipid phosphatase activity	MF
1241	GO:0004497	0.0341394	1	0.994522	1	3	0.732193	487	monooxygenase activity	MF
3511	GO:0009765	0.0345608	1	0.99943	1	1	0.0466078	31	photosynthesis, light harvesting	BP
5513	GO:0019748	0.0356294	1	0.994186	1	3	0.774291	515	secondary metabolic process	BP
1109	GO:0004301	0.0360759	1	0.999388	1	1	0.031573	21	epoxide hydrolase activity	MF
4416	GO:0015291	0.0370453	1	0.993864	1	3	0.723172	481	secondary active transmembrane transporter activity	MF
4659	GO:0016054	0.0383616	1	0.996342	1	2	0.327758	218	organic acid catabolic process	BP
9188	GO:0046395	0.0383616	1	0.996342	1	2	0.327758	218	carboxylic acid catabolic process	BP
11191	GO:0070290	0.0385265	1	0.999288	1	1	0.0511182	34	N-acylphosphatidylethanolamine-specific phospholipase D activity	MF
1323	GO:0004630	0.040125	1	0.999227	1	1	0.0526217	35	phospholipase D activity	MF
5007	GO:0016803	0.0403969	1	0.999226	1	1	0.0360834	24	ether hydrolase activity	MF
4842	GO:0016491	0.041171	1	0.984846	1	8	4.18418	2783	oxidoreductase activity	MF
4868	GO:0016577	0.0420609	1	0.999164	1	1	0.0330765	22	histone demethylation	BP
11132	GO:0070076	0.0420609	1	0.999164	1	1	0.0330765	22	histone lysine demethylation	BP
8714	GO:0044877	0.0421959	1	0.992646	1	3	0.736704	490	macromolecular complex binding	MF
1571	GO:0005337	0.0428422	1	0.999121	1	1	0.0466078	31	nucleoside transmembrane transporter activity	MF
1621	GO:0005506	0.0433394	1	0.992364	1	3	0.79985	532	iron ion binding	MF
8655	GO:0044703	0.0436298	1	0.999087	1	1	0.0481113	32	multi-organism reproductive process	BP
2147	GO:0006482	0.0444828	1	0.999062	1	1	0.03458	23	protein demethylation	BP
2778	GO:0008214	0.0444828	1	0.999062	1	1	0.03458	23	protein dealkylation	BP
2051	GO:0006325	0.0446102	1	0.992054	1	3	0.693103	461	chromatin organization	BP
4703	GO:0016137	0.0462722	1	0.998973	1	1	0.0466078	31	glycoside metabolic process	BP
4673	GO:0016098	0.0470678	1	0.99894	1	1	0.0436008	29	monoterpenoid metabolic process	BP
4674	GO:0016099	0.0470678	1	0.99894	1	1	0.0436008	29	monoterpenoid biosynthetic process	BP
5389	GO:0019344	0.0478319	1	0.998899	1	1	0.0511182	34	cysteine biosynthetic process	BP
5005	GO:0016801	0.0490739	1	0.998843	1	1	0.0481113	32	hydrolase activity, acting on ether bonds	MF
8041	GO:0042802	0.0513891	1	0.990314	1	3	0.813381	541	identical protein binding	MF
3352	GO:0009522	0.0519811	1	0.998688	1	1	0.0676565	45	photosystem I	CC
3504	GO:0009750	0.0522179	1	0.998692	1	1	0.0436008	29	response to fructose	BP
4717	GO:0016168	0.0527063	1	0.998652	1	1	0.066153	44	chlorophyll binding	MF
4939	GO:0016705	0.0528504	1	0.989924	1	3	0.87352	581	oxidoreductase activity, acting on paired donors, with incorporation or reduction of molecular oxygen	MF
5597	GO:0020037	0.0544759	1	0.989486	1	3	0.9081	604	heme binding	MF
3338	GO:0009501	0.0590033	1	0.998312	1	1	0.0571321	38	amyloplast	CC
2181	GO:0006534	0.0592186	1	0.998297	1	1	0.0616425	41	cysteine metabolic process	BP
3654	GO:0009960	0.0593125	1	0.99829	1	1	0.063146	42	endosperm development	BP
3426	GO:0009646	0.0607473	1	0.998206	1	1	0.0616425	41	response to absence of light	BP
3490	GO:0009734	0.062042	1	0.992289	1	2	0.411953	274	auxin-activated signaling pathway	BP
12767	GO:1901981	0.0626441	1	0.998095	1	1	0.0571321	38	phosphatidylinositol phosphate binding	MF
2207	GO:0006563	0.0632407	1	0.998053	1	1	0.063146	42	L-serine metabolic process	BP
5067	GO:0016884	0.0634018	1	0.998047	1	1	0.0586356	39	carbon-nitrogen ligase activity, with glutamine as amido-N-donor	MF
8411	GO:0043650	0.0638822	1	0.998009	1	1	0.0691599	46	dicarboxylic acid biosynthetic process	BP
11379	GO:0070988	0.0647414	1	0.99797	1	1	0.0511182	34	demethylation	BP
7968	GO:0042597	0.0648204	1	0.997942	1	1	0.0826912	55	periplasmic space	CC
1268	GO:0004553	0.0660485	1	0.98622	1	3	0.972749	647	hydrolase activity, hydrolyzing O-glycosyl compounds	MF
4398	GO:0015215	0.0662282	1	0.997863	1	1	0.063146	42	nucleotide transmembrane transporter activity	MF
8559	GO:0044282	0.0678944	1	0.991123	1	2	0.45856	305	small molecule catabolic process	BP
1281	GO:0004568	0.0680282	1	0.997737	1	1	0.0721669	48	chitinase activity	MF
7937	GO:0042537	0.0698504	1	0.997616	1	1	0.0676565	45	benzene-containing compound metabolic process	BP
8478	GO:0044003	0.070551	1	0.997569	1	1	0.0646495	43	modification by symbiont of host morphology or physiology	BP
5363	GO:0019252	0.0705578	1	0.997565	1	1	0.0691599	46	starch biosynthetic process	BP
12669	GO:1901565	0.07132	1	0.990416	1	2	0.443526	295	organonitrogen compound catabolic process	BP
3111	GO:0009070	0.0725928	1	0.997414	1	1	0.0781808	52	serine family amino acid biosynthetic process	BP
1896	GO:0006032	0.0728504	1	0.997392	1	1	0.0841947	56	chitin catabolic process	BP
9168	GO:0046348	0.0728504	1	0.997392	1	1	0.0841947	56	amino sugar catabolic process	BP
12576	GO:1901072	0.0728504	1	0.997392	1	1	0.0841947	56	glucosamine-containing compound catabolic process	BP
5102	GO:0016998	0.0728815	1	0.997393	1	1	0.0796843	53	cell wall macromolecule catabolic process	BP
1894	GO:0006030	0.0737918	1	0.997322	1	1	0.0872017	58	chitin metabolic process	BP
857	GO:0003700	0.0740555	1	0.975867	1	5	2.14997	1430	DNA binding transcription factor activity	MF
381	GO:0001071	0.0745549	1	0.975657	1	5	2.15448	1433
2705	GO:0008061	0.0750175	1	0.997231	1	1	0.0872017	58	chitin binding	MF
3	GO:0000003	0.0761329	1	0.99715	1	1	0.0811877	54	reproduction	BP
10463	GO:0051817	0.0778751	1	0.997022	1	1	0.0736704	49	modification of morphology or physiology of other organism involved in symbiotic interaction	BP
9364	GO:0046839	0.0793381	1	0.996913	1	1	0.0676565	45	phospholipid dephosphorylation	BP
1891	GO:0006026	0.0800444	1	0.996839	1	1	0.0917121	61	aminoglycan catabolic process	BP
5003	GO:0016798	0.0801361	1	0.981897	1	3	1.05243	700	hydrolase activity, acting on glycosyl bonds	MF
4461	GO:0015605	0.0822568	1	0.99667	1	1	0.0766773	51	organophosphate ester transmembrane transporter activity	MF
2168	GO:0006520	0.0830044	1	0.980974	1	3	1.03439	688	cellular amino acid metabolic process	BP
12682	GO:1901607	0.0853134	1	0.987309	1	2	0.494644	329	alpha-amino acid biosynthetic process	BP
12575	GO:1901071	0.0864295	1	0.9963	1	1	0.102236	68	glucosamine-containing compound metabolic process	BP
2187	GO:0006541	0.0870838	1	0.996249	1	1	0.0917121	61	glutamine metabolic process	BP
7565	GO:0035821	0.0927109	1	0.995738	1	1	0.0932156	62	modification of morphology or physiology of other organism	BP
8013	GO:0042752	0.093006	1	0.995715	1	1	0.0872017	58	regulation of circadian rhythm	BP
3353	GO:0009523	0.0934116	1	0.995665	1	1	0.105243	70	photosystem II	CC
8663	GO:0044712	0.095657	1	0.970836	1	4	1.92144	1278
3097	GO:0009056	0.0973324	1	0.962098	1	6	3.42492	2278	catabolic process	BP
9326	GO:0046686	0.100535	1	0.983571	1	2	0.520203	346	response to cadmium ion	BP
3503	GO:0009749	0.100761	1	0.994945	1	1	0.100733	67	response to glucose	BP
1625	GO:0005515	0.102472	1	0.949104	1	11	6.2695	4170	protein binding	MF
5183	GO:0018024	0.10543	1	0.994474	1	1	0.0826912	55	histone-lysine N-methyltransferase activity	MF
10410	GO:0051701	0.106333	1	0.994357	1	1	0.102236	68	interaction with host	BP
3114	GO:0009073	0.108033	1	0.994173	1	1	0.100733	67	aromatic amino acid family biosynthetic process	BP
5429	GO:0019439	0.108742	1	0.9814	1	2	0.563804	375	aromatic compound catabolic process	BP
3544	GO:0009816	0.109419	1	0.994024	1	1	0.0962225	64	defense response to bacterium, incompatible interaction	BP
1888	GO:0006022	0.109998	1	0.993932	1	1	0.135313	90	aminoglycan metabolic process	BP
7361	GO:0034968	0.110926	1	0.993862	1	1	0.0887051	59	histone lysine methylation	BP
48	GO:0000097	0.112129	1	0.993697	1	1	0.121782	81	sulfur amino acid biosynthetic process	BP
8382	GO:0043604	0.11273	1	0.993629	1	1	0.120278	80	amide biosynthetic process	BP
3110	GO:0009069	0.114921	1	0.993367	1	1	0.130802	87	serine family amino acid metabolic process	BP
3108	GO:0009067	0.115378	1	0.993314	1	1	0.129299	86	aspartate family amino acid biosynthetic process	BP
3351	GO:0009521	0.116385	1	0.993192	1	1	0.133809	89	photosystem	CC
4600	GO:0015932	0.116577	1	0.993183	1	1	0.112761	75	nucleobase-containing compound transmembrane transporter activity	MF
12703	GO:1901677	0.116779	1	0.993149	1	1	0.126292	84	phosphate transmembrane transporter activity	MF
2324	GO:0006779	0.117876	1	0.993022	1	1	0.118775	79	porphyrin-containing compound biosynthetic process	BP
1899	GO:0006040	0.118624	1	0.99292	1	1	0.136816	91	amino sugar metabolic process	BP
3547	GO:0009820	0.119895	1	0.99278	1	1	0.112761	75	alkaloid metabolic process	BP
1858	GO:0005982	0.120891	1	0.992648	1	1	0.124789	83	starch metabolic process	BP
5671	GO:0022804	0.121266	1	0.967343	1	3	1.29299	860	active transmembrane transporter activity	MF
2712	GO:0008081	0.124423	1	0.992195	1	1	0.133809	89	phosphoric diester hydrolase activity	MF
12659	GO:1901505	0.125653	1	0.992047	1	1	0.118775	79	carbohydrate derivative transmembrane transporter activity	MF
7772	GO:0042054	0.126071	1	0.992011	1	1	0.100733	67	histone methyltransferase activity	MF
5229	GO:0018298	0.126235	1	0.991963	1	1	0.130802	87	protein-chromophore linkage	BP
6850	GO:0033014	0.127851	1	0.991754	1	1	0.126292	84	tetrapyrrole biosynthetic process	BP
3501	GO:0009746	0.129804	1	0.991494	1	1	0.126292	84	response to hexose	BP
7397	GO:0035091	0.13021	1	0.991443	1	1	0.121782	81	phosphatidylinositol binding	MF
4658	GO:0016053	0.132644	1	0.962855	1	3	1.29149	859	organic acid biosynthetic process	BP
9187	GO:0046394	0.132644	1	0.962855	1	3	1.29149	859	carboxylic acid biosynthetic process	BP
11742	GO:0072329	0.133474	1	0.990973	1	1	0.157865	105	monocarboxylic acid catabolic process	BP
12706	GO:1901681	0.133723	1	0.990932	1	1	0.169893	113	sulfur compound binding	MF
3500	GO:0009744	0.135303	1	0.990731	1	1	0.135313	90	response to sucrose	BP
4802	GO:0016413	0.136821	1	0.990525	1	1	0.124789	83	O-acetyltransferase activity	MF
7200	GO:0034284	0.137192	1	0.990463	1	1	0.136816	91	response to monosaccharide	BP
47	GO:0000096	0.137417	1	0.990417	1	1	0.157865	105	sulfur amino acid metabolic process	BP
7201	GO:0034285	0.137652	1	0.990397	1	1	0.136816	91	response to disaccharide	BP
4757	GO:0016278	0.142879	1	0.989653	1	1	0.115768	77	lysine N-methyltransferase activity	MF
4758	GO:0016279	0.142879	1	0.989653	1	1	0.115768	77	protein-lysine N-methyltransferase activity	MF
4890	GO:0016620	0.143941	1	0.989439	1	1	0.199962	133	oxidoreductase activity, acting on the aldehyde or oxo group of donors, NAD or NADP as acceptor	MF
5181	GO:0018022	0.144393	1	0.989428	1	1	0.114264	76	peptidyl-lysine methylation	BP
4960	GO:0016740	0.147377	1	0.919668	1	12	8.4751	5637	transferase activity	MF
3107	GO:0009066	0.149313	1	0.988624	1	1	0.175907	117	aspartate family amino acid metabolic process	BP
4863	GO:0016571	0.151259	1	0.988359	1	1	0.121782	81	histone methylation	BP
3104	GO:0009063	0.151698	1	0.988249	1	1	0.1729	115	cellular amino acid catabolic process	BP
3113	GO:0009072	0.15601	1	0.987562	1	1	0.154858	103	aromatic amino acid family metabolic process	BP
9958	GO:0050661	0.157334	1	0.987316	1	1	0.204473	136	NADP binding	MF
1319	GO:0004620	0.160365	1	0.986815	1	1	0.187935	125	phospholipase activity	MF
1852	GO:0005975	0.163454	1	0.932179	1	5	3.10468	2065	carbohydrate metabolic process	BP
4657	GO:0016052	0.165231	1	0.963762	1	2	0.798346	531	carbohydrate catabolic process	BP
7846	GO:0042277	0.168305	1	0.985428	1	1	0.195452	130	peptide binding	MF
2323	GO:0006778	0.168735	1	0.985364	1	1	0.174403	116	porphyrin-containing compound metabolic process	BP
844	GO:0003674	0.168982	1	0.932866	1	37	34.3575	22852	molecular_function	MF
6929	GO:0033218	0.175018	1	0.984194	1	1	0.20748	138	amide binding	MF
10782	GO:0055114	0.175826	1	0.925298	1	5	2.69273	1791	oxidation-reduction process	BP
6849	GO:0033013	0.175973	1	0.984032	1	1	0.180417	120	tetrapyrrole metabolic process	BP
12680	GO:1901605	0.176693	1	0.959636	1	2	0.781808	520	alpha-amino acid metabolic process	BP
8555	GO:0044275	0.18097	1	0.983053	1	1	0.224018	149	cellular carbohydrate catabolic process	BP
8606	GO:0044427	0.181349	1	0.957917	1	2	0.709641	472	chromosomal part	CC
5063	GO:0016879	0.184783	1	0.982315	1	1	0.204473	136	ligase activity, forming carbon-nitrogen bonds	MF
2805	GO:0008276	0.185581	1	0.982195	1	1	0.156362	104	protein methyltransferase activity	MF
5083	GO:0016903	0.186	1	0.982052	1	1	0.245067	163	oxidoreductase activity, acting on the aldehyde or oxo group of donors	MF
12670	GO:1901566	0.193864	1	0.935569	1	3	1.54257	1026	organonitrogen compound biosynthetic process	BP
3422	GO:0009642	0.197405	1	0.979713	1	1	0.208983	139	response to light intensity	BP
3105	GO:0009064	0.201798	1	0.978745	1	1	0.237549	158	glutamine family amino acid metabolic process	BP
12583	GO:1901136	0.2019	1	0.978713	1	1	0.258598	172	carbohydrate derivative catabolic process	BP
1616	GO:0005488	0.202602	1	0.878927	1	28	24.4992	16295	binding	MF
2750	GO:0008170	0.204512	1	0.978183	1	1	0.184928	123	N-methyltransferase activity	MF
5118	GO:0017038	0.204653	1	0.978124	1	1	0.222515	148	protein import	BP
2144	GO:0006479	0.20721	1	0.977591	1	1	0.1729	115	protein methylation	BP
2777	GO:0008213	0.20721	1	0.977591	1	1	0.1729	115	protein alkylation	BP
3714	GO:0010038	0.210228	1	0.946519	1	2	0.819395	545	response to metal ion	BP
4895	GO:0016627	0.211865	1	0.976475	1	1	0.240556	160	oxidoreductase activity, acting on the CH-CH group of donors	MF
2680	GO:0007623	0.213414	1	0.976139	1	1	0.205976	137	circadian rhythm	BP
5682	GO:0022857	0.214385	1	0.912154	1	4	2.40406	1599	transmembrane transporter activity	MF
9431	GO:0046983	0.216113	1	0.944066	1	2	0.784815	522	protein dimerization activity	MF
5028	GO:0016836	0.216547	1	0.975372	1	1	0.251081	167	hydro-lyase activity	MF
8560	GO:0044283	0.221853	1	0.921435	1	3	1.63729	1089	small molecule biosynthetic process	BP
3499	GO:0009743	0.223481	1	0.973707	1	1	0.233039	155	response to carbohydrate	BP
8409	GO:0043648	0.22584	1	0.973099	1	1	0.275136	183	dicarboxylic acid metabolic process	BP
4766	GO:0016298	0.234825	1	0.970806	1	1	0.279647	186	lipase activity	MF
7959	GO:0042578	0.235812	1	0.935485	1	2	0.862996	574	phosphoric ester hydrolase activity	MF
1640	GO:0005543	0.242884	1	0.968681	1	1	0.252584	168	phospholipid binding	MF
5215	GO:0018205	0.242953	1	0.968692	1	1	0.214997	143	peptidyl-lysine modification	BP
9401	GO:0046914	0.255252	1	0.868455	1	6	4.17666	2778	transition metal ion binding	MF
3260	GO:0009267	0.259036	1	0.964113	1	1	0.287164	191	cellular response to starvation	BP
3245	GO:0009250	0.261951	1	0.963248	1	1	0.300695	200	glucan biosynthetic process	BP
8666	GO:0044724	0.262503	1	0.963066	1	1	0.338282	225
2906	GO:0008514	0.266152	1	0.962018	1	1	0.263108	175	organic anion transmembrane transporter activity	MF
10204	GO:0051213	0.266171	1	0.961986	1	1	0.303702	202	dioxygenase activity	MF
9693	GO:0048511	0.267808	1	0.961508	1	1	0.275136	183	rhythmic process	BP
5515	GO:0019752	0.268934	1	0.879261	1	4	2.79797	1861	carboxylic acid metabolic process	BP
2849	GO:0008374	0.275664	1	0.959074	1	1	0.284157	189	O-acyltransferase activity	MF
5830	GO:0030258	0.278973	1	0.958004	1	1	0.320241	213	lipid modification	BP
3542	GO:0009814	0.284145	1	0.956347	1	1	0.303702	202	defense response, incompatible interaction	BP
884	GO:0003824	0.286992	1	0.810599	1	23	20.763	13810	catalytic activity	MF
12674	GO:1901575	0.292491	1	0.863995	1	4	2.8957	1926	organic substance catabolic process	BP
4796	GO:0016407	0.293814	1	0.953132	1	1	0.302199	201	acetyltransferase activity	MF
8304	GO:0043436	0.294964	1	0.862355	1	4	2.92877	1948	oxoacid metabolic process	BP
7966	GO:0042594	0.295059	1	0.95269	1	1	0.332268	221	response to starvation	BP
8547	GO:0044262	0.295661	1	0.90621	1	2	1.15768	770	cellular carbohydrate metabolic process	BP
6423	GO:0031669	0.298479	1	0.951509	1	1	0.342793	228	cellular response to nutrient levels	BP
1928	GO:0006082	0.298662	1	0.85989	1	4	2.94832	1961	organic acid metabolic process	BP
1853	GO:0005976	0.299703	1	0.904063	1	2	1.15166	766	polysaccharide metabolic process	BP
2948	GO:0008643	0.301801	1	0.950339	1	1	0.366848	244	carbohydrate transport	BP
8553	GO:0044272	0.303011	1	0.949904	1	1	0.387897	258	sulfur compound biosynthetic process	BP
8674	GO:0044764	0.304609	1	0.949342	1	1	0.381883	254	multi-organism cellular process	BP
2422	GO:0006952	0.308072	1	0.853562	1	4	2.66115	1770	defense response	BP
4943	GO:0016709	0.308373	1	0.947999	1	1	0.377373	251	oxidoreductase activity, acting on paired donors, with incorporation or reduction of molecular oxygen, NAD(P)H as one donor, and incorporation of one atom of oxygen	MF
8450	GO:0043933	0.315949	1	0.866701	1	3	1.944	1293	macromolecular complex subunit organization	BP
4862	GO:0016570	0.323127	1	0.942568	1	1	0.320241	213	histone modification	BP
1538	GO:0005215	0.324144	1	0.842494	1	4	2.87765	1914	transporter activity	MF
8485	GO:0044036	0.32608	1	0.941393	1	1	0.392407	261	cell wall macromolecule metabolic process	BP
4685	GO:0016114	0.327305	1	0.940932	1	1	0.369855	246	terpenoid biosynthetic process	BP
12695	GO:1901659	0.327308	1	0.940893	1	1	0.44954	299	glycosyl compound biosynthetic process	BP
8181	GO:0043169	0.331783	1	0.786445	1	11	9.31855	6198	cation binding	MF
4773	GO:0016311	0.338852	1	0.93638	1	1	0.342793	228	dephosphorylation	BP
4861	GO:0016569	0.339601	1	0.936079	1	1	0.339786	226	covalent chromatin modification	BP
6422	GO:0031668	0.339937	1	0.935904	1	1	0.404435	269	cellular response to extracellular stimulus	BP
8661	GO:0044710	0.34893	1	0.769459	1	12	10.4958	6981
8297	GO:0043414	0.351286	1	0.931248	1	1	0.332268	221	macromolecule methylation	BP
2740	GO:0008150	0.351804	1	0.799188	1	35	33.2915	22143	biological_process	BP
2294	GO:0006721	0.352844	1	0.930535	1	1	0.411953	274	terpenoid metabolic process	BP
5027	GO:0016835	0.352947	1	0.930476	1	1	0.443526	295	carbon-oxygen lyase activity	MF
2993	GO:0008757	0.353174	1	0.930414	1	1	0.378876	252	S-adenosylmethionine-dependent methyltransferase activity	MF
8598	GO:0044419	0.354038	1	0.930011	1	1	0.443526	295	interspecies interaction between organisms	BP
3597	GO:0009888	0.354192	1	0.929953	1	1	0.426987	284	tissue development	BP
6421	GO:0031667	0.357279	1	0.928622	1	1	0.436008	290	response to nutrient levels	BP
137	GO:0000272	0.358021	1	0.928283	1	1	0.475099	316	polysaccharide catabolic process	BP
11571	GO:0071496	0.358094	1	0.928273	1	1	0.428491	285	cellular response to external stimulus	BP
2821	GO:0008299	0.362408	1	0.926397	1	1	0.411953	274	isoprenoid biosynthetic process	BP
1747	GO:0005774	0.362704	1	0.867688	1	2	1.26893	844	vacuolar membrane	CC
8042	GO:0042803	0.363623	1	0.925846	1	1	0.442022	294	protein homodimerization activity	MF
10191	GO:0051188	0.365839	1	0.924862	1	1	0.442022	294	cofactor biosynthetic process	BP
1532	GO:0005198	0.37153	1	0.862113	1	2	1.71547	1141	structural molecule activity	MF
1750	GO:0005777	0.372642	1	0.921786	1	1	0.463071	308	peroxisome	CC
8616	GO:0044437	0.374399	1	0.860331	1	2	1.30802	870	vacuolar part	CC
6570	GO:0032259	0.376134	1	0.920237	1	1	0.372862	248	methylation	BP
7058	GO:0033692	0.380234	1	0.918264	1	1	0.494644	329	cellular polysaccharide biosynthetic process	BP
12582	GO:1901135	0.383565	1	0.854418	1	2	1.43281	953	carbohydrate derivative metabolic process	BP
10766	GO:0055085	0.383857	1	0.820404	1	3	2.16801	1442	transmembrane transport	BP
144	GO:0000287	0.384131	1	0.916427	1	1	0.49314	328	magnesium ion binding	MF
10413	GO:0051704	0.389286	1	0.816458	1	3	2.14696	1428	multi-organism process	BP
2293	GO:0006720	0.391496	1	0.912906	1	1	0.460064	306	isoprenoid metabolic process	BP
3676	GO:0009991	0.394323	1	0.911509	1	1	0.49314	328	response to extracellular stimulus	BP
7960	GO:0042579	0.406368	1	0.905467	1	1	0.517196	344	microbody	CC
6758	GO:0032787	0.406646	1	0.839035	1	2	1.47942	984	monocarboxylic acid metabolic process	BP
12693	GO:1901657	0.414257	1	0.901363	1	1	0.574328	382	glycosyl compound metabolic process	BP
2904	GO:0008509	0.414912	1	0.901066	1	1	0.472092	314	anion transmembrane transporter activity	MF
1921	GO:0006073	0.41783	1	0.899484	1	1	0.563804	375	cellular glucan metabolic process	BP
8487	GO:0044042	0.41783	1	0.899484	1	1	0.563804	375	glucan metabolic process	BP
136	GO:0000271	0.418625	1	0.899068	1	1	0.548769	365	polysaccharide biosynthetic process	BP
8662	GO:0044711	0.42025	1	0.754257	1	5	4.29393	2856
2519	GO:0007154	0.421349	1	0.89762	1	1	0.536741	357	cell communication	BP
3507	GO:0009755	0.421951	1	0.828423	1	2	1.41778	943	hormone-mediated signaling pathway	BP
1935	GO:0006091	0.422332	1	0.897055	1	1	0.634467	422	generation of precursor metabolites and energy	BP
8642	GO:0044550	0.422791	1	0.896835	1	1	0.560797	373	secondary metabolite biosynthetic process	BP
7306	GO:0034637	0.426277	1	0.894943	1	1	0.571321	380	cellular carbohydrate biosynthetic process	BP
4650	GO:0016042	0.427899	1	0.89405	1	1	0.590866	393	lipid catabolic process	BP
3528	GO:0009793	0.435848	1	0.889682	1	1	0.509679	339	embryo development ending in seed dormancy	BP
4888	GO:0016616	0.436124	1	0.889489	1	1	0.59237	394	oxidoreductase activity, acting on the CH-OH group of donors, NAD or NADP as acceptor	MF
12626	GO:1901361	0.443279	1	0.885428	1	1	0.589363	392	organic cyclic compound catabolic process	BP
5646	GO:0022414	0.444195	1	0.77442	1	3	2.30333	1532	reproductive process	BP
1175	GO:0004386	0.444363	1	0.884857	1	1	0.482616	321	helicase activity	MF
8613	GO:0044434	0.454581	1	0.766036	1	3	2.28228	1518	chloroplast part	CC
8614	GO:0044435	0.459229	1	0.762235	1	3	2.29581	1527	plastid part	CC
6465	GO:0031969	0.459617	1	0.875828	1	1	0.544259	362	chloroplast membrane	CC
9379	GO:0046872	0.464396	1	0.675944	1	10	9.26142	6160	metal ion binding	MF
7813	GO:0042170	0.466766	1	0.87146	1	1	0.556286	370	plastid membrane	CC
3525	GO:0009790	0.475498	1	0.865992	1	1	0.578839	385	embryo development	BP
2815	GO:0008289	0.476971	1	0.865035	1	1	0.628453	418	lipid binding	MF
2250	GO:0006629	0.486293	1	0.739525	1	3	2.59199	1724	lipid metabolic process	BP
5206	GO:0018193	0.489898	1	0.856665	1	1	0.602894	401	peptidyl-amino acid modification	BP
3364	GO:0009535	0.493379	1	0.85433	1	1	0.655516	436	chloroplast thylakoid membrane	CC
10741	GO:0055035	0.493379	1	0.85433	1	1	0.655516	436	plastid thylakoid membrane	CC
12683	GO:1901615	0.496093	1	0.85249	1	1	0.712648	474	organic hydroxy compound metabolic process	BP
4860	GO:0016568	0.49683	1	0.852057	1	1	0.566811	377
7226	GO:0034357	0.498832	1	0.850657	1	1	0.664537	442	photosynthetic membrane	CC
7990	GO:0042651	0.498832	1	0.850657	1	1	0.664537	442	thylakoid membrane	CC
3711	GO:0010035	0.509551	1	0.760842	1	2	1.61624	1075	response to inorganic substance	BP
10189	GO:0051186	0.512658	1	0.841063	1	1	0.727683	484	cofactor metabolic process	BP
2748	GO:0008168	0.521195	1	0.834999	1	1	0.632964	421	methyltransferase activity	MF
8010	GO:0042742	0.521666	1	0.834639	1	1	0.673558	448	defense response to bacterium	BP
8548	GO:0044264	0.522873	1	0.833725	1	1	0.777298	517	cellular polysaccharide metabolic process	BP
8665	GO:0044723	0.527122	1	0.745807	1	2	1.86581	1241
4886	GO:0016614	0.530853	1	0.827857	1	1	0.771284	513	oxidoreductase activity, acting on CH-OH group of donors	MF
4961	GO:0016741	0.534627	1	0.825073	1	1	0.670551	446	transferase activity, transferring one-carbon groups	MF
4999	GO:0016791	0.535213	1	0.824618	1	1	0.703627	468	phosphatase activity	MF
8615	GO:0044436	0.536799	1	0.82341	1	1	0.73069	486	thylakoid part	CC
1780	GO:0005829	0.538869	1	0.666211	1	4	3.91956	2607	cytosol	CC
1666	GO:0005622	0.543722	1	0.818093	1	1	0.808871	538	intracellular	CC
4656	GO:0016051	0.545733	1	0.816533	1	1	0.817891	544	carbohydrate biosynthetic process	BP
5690	GO:0022891	0.555689	1	0.720303	1	2	1.84777	1229	substrate-specific transmembrane transporter activity	MF
12584	GO:1901137	0.57053	1	0.796572	1	1	0.921631	613	carbohydrate derivative biosynthetic process	BP
8543	GO:0044255	0.570827	1	0.70621	1	2	1.88837	1256	cellular lipid metabolic process	BP
1717	GO:0005737	0.582986	1	0.604598	1	5	5.09378	3388	cytoplasm	CC
7833	GO:0042221	0.587678	1	0.618288	1	4	3.97519	2644	response to chemical	BP
2800	GO:0008270	0.588285	1	0.644802	1	3	2.85059	1896	zinc ion binding	MF
3404	GO:0009617	0.592066	1	0.778137	1	1	0.822402	547	response to bacterium	BP
3397	GO:0009607	0.594877	1	0.682982	1	2	1.8598	1237	response to biotic stimulus	BP
4966	GO:0016747	0.607313	1	0.764365	1	1	0.87352	581	transferase activity, transferring acyl groups other than amino-acyl groups	MF
8558	GO:0044281	0.612322	1	0.592848	1	4	4.43375	2949	small molecule metabolic process	BP
8744	GO:0045087	0.615471	1	0.756768	1	1	0.864499	575	innate immune response	BP
2425	GO:0006955	0.62944	1	0.743335	1	1	0.905093	602	immune response	BP
5022	GO:0016829	0.632269	1	0.740522	1	1	1.01485	675	lyase activity	MF
5691	GO:0022892	0.632961	1	0.643927	1	2	2.11389	1406	substrate-specific transporter activity	MF
8675	GO:0044765	0.635164	1	0.568513	1	4	4.24883	2826
4965	GO:0016746	0.639911	1	0.732913	1	1	0.969743	645	transferase activity, transferring acyl groups	MF
2066	GO:0006355	0.648289	1	0.554187	1	4	3.98572	2651	regulation of transcription, DNA-templated	BP
13089	GO:1903506	0.649967	1	0.552336	1	4	3.99323	2656	regulation of nucleic acid-templated transcription	BP
13535	GO:2001141	0.650161	1	0.552121	1	4	3.99474	2657	regulation of RNA biosynthetic process	BP
9959	GO:0050662	0.657327	1	0.714902	1	1	1.07198	713	coenzyme binding	MF
12918	GO:1902578	0.659047	1	0.542228	1	4	4.37512	2910
806	GO:0003006	0.668823	1	0.604483	1	2	2.12291	1412	developmental process involved in reproduction	BP
10230	GO:0051252	0.670794	1	0.528985	1	4	4.106	2731	regulation of RNA metabolic process	BP
3381	GO:0009570	0.671174	1	0.699992	1	1	1.00282	667	chloroplast stroma	CC
3361	GO:0009532	0.674225	1	0.696624	1	1	1.00883	671	plastid stroma	CC
846	GO:0003677	0.683038	1	0.514932	1	4	4.24883	2826	DNA binding	MF
3319	GO:0009416	0.694255	1	0.673775	1	1	1.07198	713	response to light stimulus	BP
5351	GO:0019219	0.696517	1	0.499179	1	4	4.24431	2823	regulation of nucleobase-containing compound metabolic process	BP
692	GO:0002376	0.697417	1	0.670046	1	1	1.10055	732	immune system process	BP
3343	GO:0009507	0.709076	1	0.511232	1	3	3.23548	2152	chloroplast	CC
2342	GO:0006810	0.71366	1	0.460628	1	5	5.74328	3820	transport	BP
10175	GO:0051171	0.713824	1	0.478492	1	4	4.36159	2901	regulation of nitrogen compound metabolic process	BP
13375	GO:2000112	0.71708	1	0.474542	1	4	4.4097	2933	regulation of cellular macromolecule biosynthetic process	BP
12376	GO:0098542	0.720579	1	0.641727	1	1	1.16219	773	defense response to other organism	BP
4059	GO:0010556	0.721292	1	0.469402	1	4	4.43826	2952	regulation of macromolecule biosynthetic process	BP
5058	GO:0016874	0.723745	1	0.637714	1	1	1.15317	767	ligase activity	MF
3284	GO:0009314	0.726577	1	0.634088	1	1	1.16519	775	response to radiation	BP
10216	GO:0051234	0.727976	1	0.443322	1	5	5.82597	3875	establishment of localization	BP
3365	GO:0009536	0.734306	1	0.479869	1	3	3.36628	2239	plastid	CC
6267	GO:0031326	0.737565	1	0.449239	1	4	4.54501	3023	regulation of cellular biosynthetic process	BP
3598	GO:0009889	0.744199	1	0.440875	1	4	4.59463	3056	regulation of biosynthetic process	BP
3098	GO:0009057	0.747414	1	0.606456	1	1	1.3817	919	macromolecule catabolic process	BP
9581	GO:0048037	0.759629	1	0.589475	1	1	1.44033	958	cofactor binding	MF
4997	GO:0016788	0.763532	1	0.485762	1	2	2.66867	1775	hydrolase activity, acting on ester bonds	MF
4011	GO:0010468	0.765554	1	0.413357	1	4	4.71039	3133	regulation of gene expression	BP
10182	GO:0051179	0.767355	1	0.3939	1	5	6.09961	4057	localization	BP
1669	GO:0005634	0.771064	1	0.367753	1	7	7.92783	5273	nucleus	CC
10069	GO:0050896	0.776015	1	0.35441	1	8	9.22984	6139	response to stimulus	BP
4640	GO:0016021	0.778754	1	0.35095	1	8	9.33058	6206	integral component of membrane	CC
2936	GO:0008610	0.781279	1	0.55783	1	1	1.44935	964	lipid biosynthetic process	BP
4325	GO:0015075	0.781815	1	0.557018	1	1	1.45988	971	ion transmembrane transporter activity	MF
12628	GO:1901363	0.782808	1	0.324956	1	14	15.9459	10606	heterocyclic compound binding	MF
864	GO:0003723	0.782953	1	0.45838	1	2	2.85661	1900	RNA binding	MF
12271	GO:0097159	0.784936	1	0.322335	1	14	15.9729	10624	organic cyclic compound binding	MF
12925	GO:1902589	0.787814	1	0.547866	1	1	1.4253	948
8179	GO:0043167	0.795848	1	0.308799	1	14	16.0301	10662	ion binding	MF
92	GO:0000166	0.802568	1	0.327048	1	7	8.71565	5797	nucleotide binding	MF
12607	GO:1901265	0.802568	1	0.327048	1	7	8.71565	5797	nucleoside phosphate binding	MF
6215	GO:0031224	0.816974	1	0.301357	1	8	9.67938	6438	intrinsic component of membrane	CC
3342	GO:0009506	0.820292	1	0.495122	1	1	1.65232	1099	plasmodesma	CC
11633	GO:0071702	0.825391	1	0.394188	1	2	3.03101	2016	organic substance transport	BP
11920	GO:0080090	0.825739	1	0.330368	1	4	5.18248	3447	regulation of primary metabolic process	BP
845	GO:0003676	0.827839	1	0.301204	1	6	7.75644	5159	nucleic acid binding	MF
7618	GO:0036094	0.829005	1	0.291471	1	7	8.98027	5973	small molecule binding	MF
1823	GO:0005911	0.831042	1	0.476398	1	1	1.72749	1149	cell-cell junction	CC
9836	GO:0048856	0.831137	1	0.384989	1	2	2.96486	1972	anatomical structure development	BP
2421	GO:0006950	0.831962	1	0.306193	1	5	6.53261	4345	response to stress	BP
10415	GO:0051707	0.835377	1	0.468666	1	1	1.65082	1098	response to other organism	BP
10842	GO:0060255	0.840596	1	0.308469	1	4	5.28472	3515	regulation of macromolecule metabolic process	BP
4319	GO:0015031	0.84125	1	0.457974	1	1	1.78312	1186	protein transport	BP
8205	GO:0043207	0.846368	1	0.4485	1	1	1.71697	1142	response to external biotic stimulus	BP
6264	GO:0031323	0.847577	1	0.297959	1	4	5.38996	3585	regulation of cellular metabolic process	BP
8784	GO:0045184	0.850611	1	0.440491	1	1	1.84326	1226	establishment of protein localization	BP
5733	GO:0030054	0.852529	1	0.43683	1	1	1.90491	1267	cell junction	CC
8673	GO:0044763	0.858105	1	0.231487	1	12	14.7386	9803
2721	GO:0008104	0.860956	1	0.420469	1	1	1.90942	1270	protein localization	BP
5141	GO:0017111	0.86369	1	0.415046	1	1	1.93949	1290	nucleoside-triphosphatase activity	MF
2529	GO:0007165	0.870982	1	0.317204	1	2	3.47153	2309	signal transduction	BP
2339	GO:0006807	0.873181	1	0.223246	1	8	10.3514	6885	nitrogen compound metabolic process	BP
4831	GO:0016462	0.877741	1	0.386275	1	1	2.02969	1350	pyrophosphatase activity	MF
6858	GO:0033036	0.877844	1	0.386059	1	1	2.0342	1353	macromolecule localization	BP
5016	GO:0016818	0.879387	1	0.382801	1	1	2.04022	1357	hydrolase activity, acting on acid anhydrides, in phosphorus-containing anhydrides	MF
5015	GO:0016817	0.881504	1	0.378296	1	1	2.05826	1369	hydrolase activity, acting on acid anhydrides	MF
8654	GO:0044702	0.884755	1	0.371312	1	1	1.98459	1320
12315	GO:0097367	0.893822	1	0.212275	1	5	7.50686	4993	carbohydrate derivative binding	MF
11102	GO:0065008	0.899662	1	0.337975	1	1	2.2898	1523	regulation of biological quality	BP
4996	GO:0016787	0.902415	1	0.198226	1	5	7.67375	5104	hydrolase activity	MF
6158	GO:0031090	0.906364	1	0.219901	1	3	5.00808	3331	organelle membrane	CC
8604	GO:0044425	0.906891	1	0.172627	1	8	10.9483	7282	membrane part	CC
5354	GO:0019222	0.906971	1	0.201761	1	4	6.05149	4025	regulation of metabolic process	BP
8652	GO:0044699	0.908691	1	0.155399	1	16	19.467	12948
4639	GO:0016020	0.90942	1	0.165221	1	9	12.0609	8022	membrane	CC
7011	GO:0033554	0.911804	1	0.309167	1	1	2.22966	1483	cellular response to stress	BP
12715	GO:1901700	0.914026	1	0.30371	1	1	2.30483	1533	response to oxygen-containing compound	BP
12384	GO:0098588	0.915947	1	0.230431	1	2	3.81883	2540	bounding membrane of organelle	CC
6696	GO:0032559	0.918278	1	0.181766	1	4	6.54163	4351	adenyl ribonucleotide binding	MF
5955	GO:0030554	0.918987	1	0.180491	1	4	6.55215	4358	adenyl nucleotide binding	MF
1647	GO:0005576	0.91923	1	0.29068	1	1	2.63108	1750	extracellular region	CC
2441	GO:0006996	0.922579	1	0.282146	1	1	2.28378	1519	organelle organization	BP
8552	GO:0044271	0.924581	1	0.185401	1	3	5.28171	3513	cellular nitrogen compound biosynthetic process	BP
5197	GO:0018130	0.927418	1	0.179837	1	3	5.31028	3532	heterocycle biosynthetic process	BP
2741	GO:0008152	0.93074	1	0.122133	1	20	23.794	15826	metabolic process	BP
4651	GO:0016043	0.931708	1	0.171307	1	3	5.54482	3688	cellular component organization	BP
3395	GO:0009605	0.93393	1	0.251975	1	1	2.48976	1656	response to external stimulus	BP
3709	GO:0010033	0.936582	1	0.244641	1	1	2.60101	1730	response to organic substance	BP
1718	GO:0005739	0.938727	1	0.238631	1	1	2.60402	1732	mitochondrion	CC
10018	GO:0050794	0.940783	1	0.12549	1	6	9.17873	6105	regulation of cellular process	BP
11667	GO:0071840	0.94451	1	0.145004	1	3	5.80943	3864	cellular component organization or biogenesis	BP
551	GO:0001883	0.946377	1	0.128852	1	4	7.17158	4770	purine nucleoside binding	MF
6690	GO:0032550	0.946377	1	0.128852	1	4	7.17158	4770	purine ribonucleoside binding	MF
6689	GO:0032549	0.94715	1	0.127317	1	4	7.19263	4784	ribonucleoside binding	MF
550	GO:0001882	0.947321	1	0.126977	1	4	7.19564	4786	nucleoside binding	MF
6694	GO:0032555	0.948344	1	0.124939	1	4	7.2212	4803	purine ribonucleotide binding	MF
5130	GO:0017076	0.948925	1	0.123777	1	4	7.23323	4811	purine nucleotide binding	MF
8180	GO:0043168	0.949561	1	0.114929	1	5	8.5187	5666	anion binding	MF
6692	GO:0032553	0.951837	1	0.117912	1	4	7.31291	4864	ribonucleotide binding	MF
10417	GO:0051716	0.953318	1	0.195477	1	1	2.83405	1885	cellular response to stimulus	BP
12627	GO:1901362	0.953706	1	0.125192	1	3	5.838	3883	organic cyclic compound biosynthetic process	BP
6840	GO:0032991	0.960847	1	0.109168	1	3	6.45743	4295	macromolecular complex	CC
8621	GO:0044444	0.961738	1	0.0753141	1	12	16.9231	11256	cytoplasmic part	CC
11101	GO:0065007	0.964165	1	0.0788884	1	7	11.0491	7349	biological regulation	BP
2134	GO:0006464	0.965517	1	0.114733	1	2	4.19771	2792	cellular protein modification process	BP
7644	GO:0036211	0.965517	1	0.114733	1	2	4.19771	2792	protein modification process	BP
3099	GO:0009058	0.966231	1	0.077922	1	6	10.5153	6994	biosynthetic process	BP
1631	GO:0005524	0.970185	1	0.0872006	1	3	6.44841	4289	ATP binding	MF
10014	GO:0050789	0.973563	1	0.0631554	1	6	10.2146	6794	regulation of biological process	BP
8623	GO:0044446	0.974752	1	0.0583033	1	7	11.6098	7722	intracellular organelle part	CC
8541	GO:0044249	0.976305	1	0.060577	1	5	9.70344	6454	cellular biosynthetic process	BP
8601	GO:0044422	0.976383	1	0.0550204	1	7	11.691	7776	organelle part	CC
7308	GO:0034641	0.977593	1	0.0577433	1	5	9.2539	6155	cellular nitrogen compound metabolic process	BP
8218	GO:0043231	0.978043	1	0.0462658	1	12	16.863	11216	intracellular membrane-bounded organelle	CC
8295	GO:0043412	0.978265	1	0.0789163	1	2	4.60816	3065	macromolecule modification	BP
3411	GO:0009628	0.978468	1	0.108345	1	1	3.45649	2299	response to abiotic stimulus	BP
8214	GO:0043227	0.981293	1	0.0401614	1	12	17.1396	11400	membrane-bounded organelle	CC
12675	GO:1901576	0.981309	1	0.0494056	1	5	9.99662	6649	organic substance biosynthetic process	BP
7540	GO:0035639	0.982674	1	0.055372	1	3	7.12648	4740	purine ribonucleoside triphosphate binding	MF
6667	GO:0032502	0.983314	1	0.0634882	1	2	5.38846	3584	developmental process	BP
5428	GO:0019438	0.983454	1	0.0630456	1	2	5.48017	3645	aromatic compound biosynthetic process	BP
2062	GO:0006351	0.985814	1	0.0779356	1	1	3.78575	2518	transcription, DNA-templated	BP
12368	GO:0097659	0.985856	1	0.0777516	1	1	3.78726	2519	nucleic acid-templated transcription	BP
2334	GO:0006796	0.986378	1	0.0754547	1	1	3.68803	2453	phosphate-containing compound metabolic process	BP
2333	GO:0006793	0.987332	1	0.0711961	1	1	3.76771	2506	phosphorus metabolic process	BP
7310	GO:0034645	0.988083	1	0.0479923	1	2	6.11915	4070	cellular macromolecule biosynthetic process	BP
11634	GO:0071704	0.988301	1	0.0257732	1	15	21.4095	14240	organic substance metabolic process	BP
6749	GO:0032774	0.988878	1	0.0641272	1	1	4.01879	2673	RNA biosynthetic process	BP
1812	GO:0005886	0.98926	1	0.0439917	1	2	6.02142	4005	plasma membrane	CC
8221	GO:0043234	0.990001	1	0.0588447	1	1	4.28491	2850	protein complex	CC
3100	GO:0009059	0.991314	1	0.0368014	1	2	6.41834	4269	macromolecule biosynthetic process	BP
8216	GO:0043229	0.992564	1	0.0176619	1	12	18.365	12215	intracellular organelle	CC
8550	GO:0044267	0.993176	1	0.0300071	1	2	6.2289	4143	cellular protein metabolic process	BP
2297	GO:0006725	0.9938	1	0.0204765	1	4	9.35313	6221	cellular aromatic compound metabolic process	BP
8213	GO:0043226	0.993838	1	0.0149214	1	12	18.6221	12386	organelle	CC
8603	GO:0044424	0.994504	1	0.0130405	1	19	26.0207	17307	intracellular part	CC
7314	GO:0034654	0.995005	1	0.0333242	1	1	4.78707	3184	nucleobase-containing compound biosynthetic process	BP
12625	GO:1901360	0.99575	1	0.0147067	1	4	9.74403	6481	organic cyclic compound metabolic process	BP
8677	GO:0044767	0.996256	1	0.0262127	1	1	4.93742	3284
1646	GO:0005575	0.997125	1	0.00814643	1	27	33.4463	22246	cellular_component	CC
5452	GO:0019538	0.997403	1	0.0131042	1	2	7.10844	4728	protein metabolic process	BP
8534	GO:0044238	0.997577	1	0.00642818	1	12	19.9015	13237	primary metabolic process	BP
8533	GO:0044237	0.997756	1	0.00599769	1	12	20.1752	13419	cellular metabolic process	BP
9241	GO:0046483	0.998114	1	0.00813033	1	3	9.05243	6021	heterocycle metabolic process	BP
4664	GO:0016070	0.998903	1	0.00925199	1	1	5.79741	3856	RNA metabolic process	BP
8638	GO:0044464	0.999067	1	0.00269689	1	22	30.3101	20160	cell part	CC
3674	GO:0009987	0.999634	1	0.00110951	1	16	25.8207	17174	cellular process	BP
8546	GO:0044260	0.999838	1	0.000713524	1	5	13.9523	9280	cellular macromolecule metabolic process	BP
12127	GO:0090304	0.999844	1	0.0016853	1	1	7.4362	4946	nucleic acid metabolic process	BP
1962	GO:0006139	0.999946	1	0.000652399	1	1	8.36384	5563	nucleobase-containing compound metabolic process	BP
8182	GO:0043170	0.999956	1	0.000215097	1	5	15.0197	9990	macromolecule metabolic process	BP
11598	GO:0071577	1	1	0.958808	1	0	0.0405939	27	zinc II ion transmembrane transport	BP
5668	GO:0022626	1	1	0.792764	1	0	0.290171	193	cytosolic ribosome	CC
7659	GO:0036294	1	1	0.948644	1	0	0.0586356	39	cellular response to decreased oxygen levels	BP
11541	GO:0071456	1	1	0.948644	1	0	0.0586356	39	cellular response to hypoxia	BP
9095	GO:0046128	1	1	0.739375	1	0	0.356324	237	purine ribonucleoside metabolic process	BP
1971	GO:0006164	1	1	0.722554	1	0	0.371359	247	purine nucleotide biosynthetic process	BP
4061	GO:0010558	1	1	0.501006	1	0	0.657019	437	negative regulation of macromolecule biosynthetic process	BP
8628	GO:0044451	1	1	0.459776	1	0	0.667544	444	nucleoplasm part	CC
1376	GO:0004721	1	1	0.680174	1	0	0.362338	241	phosphoprotein phosphatase activity	MF
6269	GO:0031328	1	1	0.440143	1	0	0.792332	527	positive regulation of cellular biosynthetic process	BP
120	GO:0000228	1	1	0.958815	1	0	0.0375869	25	nuclear chromosome	CC
7977	GO:0042623	1	1	0.403186	1	0	0.936666	623	ATPase activity, coupled	MF
11352	GO:0070887	1	1	0.473325	1	0	0.787822	524	cellular response to chemical stimulus	BP
2478	GO:0007049	1	1	0.555909	1	0	0.568314	378	cell cycle	BP
2259	GO:0006643	1	1	0.793553	1	0	0.228528	152	membrane lipid metabolic process	BP
279	GO:0000781	1	1	0.923808	1	0	0.063146	42	chromosome, telomeric region	CC
5544	GO:0019829	1	1	0.825053	1	0	0.255591	170	cation-transporting ATPase activity	MF
9603	GO:0048193	1	1	0.780666	1	0	0.231535	154	Golgi vesicle transport	BP
3701	GO:0010025	1	1	0.937296	1	0	0.0571321	38	wax biosynthetic process	BP
87	GO:0000160	1	1	0.627257	1	0	0.455553	303	phosphorelay signal transduction system	BP
3149	GO:0009117	1	1	0.457412	1	0	0.855478	569	nucleotide metabolic process	BP
9697	GO:0048518	1	1	0.067329	1	0	2.49577	1660	positive regulation of biological process	BP
3719	GO:0010044	1	1	0.956835	1	0	0.03458	23	response to aluminum ion	BP
5789	GO:0030170	1	1	0.765633	1	0	0.263108	175	pyridoxal phosphate binding	MF
13530	GO:2001057	1	1	0.907955	1	0	0.109754	73	reactive nitrogen species metabolic process	BP
1357	GO:0004672	1	1	0.0588864	1	0	2.57846	1715	protein kinase activity	MF
2136	GO:0006468	1	1	0.11049	1	0	1.71547	1141	protein phosphorylation	BP
8215	GO:0043228	1	1	0.051849	1	0	2.92426	1945	non-membrane-bounded organelle	CC
8219	GO:0043232	1	1	0.051849	1	0	2.92426	1945	intracellular non-membrane-bounded organelle	CC
8600	GO:0044421	1	1	0.440896	1	0	1.01936	678	extracellular region part	CC
8611	GO:0044432	1	1	0.195727	1	0	1.57865	1050	endoplasmic reticulum part	CC
2007	GO:0006259	1	1	0.125196	1	0	1.99662	1328	DNA metabolic process	BP
3148	GO:0009116	1	1	0.670325	1	0	0.442022	294	nucleoside metabolic process	BP
3433	GO:0009653	1	1	0.304807	1	0	1.13061	752	anatomical structure morphogenesis	BP
4859	GO:0016567	1	1	0.268721	1	0	1.13512	755	protein ubiquitination	BP
12385	GO:0098589	1	1	0.245639	1	0	1.33358	887	membrane region	CC
1	GO:0000001	1	1	0.997157	1	0	0.00451043	3	mitochondrion inheritance	BP
2	GO:0000002	1	1	0.984023	1	0	0.0150348	10	mitochondrial genome maintenance	BP
4	GO:0000009	1	1	0.9984	1	0	0.00150348	1	alpha-1,6-mannosyltransferase activity	MF
5	GO:0000011	1	1	0.997337	1	0	0.00451043	3	vacuole inheritance	BP
6	GO:0000012	1	1	0.995864	1	0	0.00300695	2	single strand break repair	BP
7	GO:0000014	1	1	0.990696	1	0	0.00751738	5	single-stranded DNA endodeoxyribonuclease activity	MF
8	GO:0000015	1	1	0.980845	1	0	0.0270626	18	phosphopyruvate hydratase complex	CC
9	GO:0000018	1	1	0.957942	1	0	0.0360834	24	regulation of DNA recombination	BP
10	GO:0000019	1	1	0.997347	1	0	0.00150348	1	regulation of mitotic recombination	BP
11	GO:0000022	1	1	0.995046	1	0	0.00601391	4	mitotic spindle elongation	BP
12	GO:0000023	1	1	0.981205	1	0	0.0195452	13	maltose metabolic process	BP
13	GO:0000024	1	1	0.994662	1	0	0.00751738	5	maltose biosynthetic process	BP
14	GO:0000025	1	1	0.996508	1	0	0.00300695	2	maltose catabolic process	BP
15	GO:0000026	1	1	0.98801	1	0	0.0150348	10	alpha-1,2-mannosyltransferase activity	MF
16	GO:0000027	1	1	0.93813	1	0	0.0962225	64	ribosomal large subunit assembly	BP
17	GO:0000028	1	1	0.957683	1	0	0.0676565	45	ribosomal small subunit assembly	BP
18	GO:0000030	1	1	0.950971	1	0	0.0511182	34	mannosyltransferase activity	MF
19	GO:0000032	1	1	0.996426	1	0	0.00451043	3	cell wall mannoprotein biosynthetic process	BP
20	GO:0000033	1	1	0.998028	1	0	0.00300695	2	alpha-1,3-mannosyltransferase activity	MF
21	GO:0000035	1	1	0.997367	1	0	0.00150348	1	acyl binding	MF
22	GO:0000036	1	1	0.996663	1	0	0.00751738	5	acyl carrier activity	MF
23	GO:0000038	1	1	0.964804	1	0	0.0405939	27	very long-chain fatty acid metabolic process	BP
24	GO:0000041	1	1	0.791851	1	0	0.224018	149	transition metal ion transport	BP
25	GO:0000042	1	1	0.992741	1	0	0.00601391	4	protein targeting to Golgi	BP
26	GO:0000045	1	1	0.956376	1	0	0.0481113	32	autophagosome assembly	BP
27	GO:0000049	1	1	0.898686	1	0	0.100733	67	tRNA binding	MF
28	GO:0000050	1	1	0.989488	1	0	0.0105243	7	urea cycle	BP
29	GO:0000053	1	1	0.998482	1	0	0.00300695	2	argininosuccinate metabolic process	BP
30	GO:0000054	1	1	0.987672	1	0	0.0150348	10	ribosomal subunit export from nucleus	BP
31	GO:0000055	1	1	0.991661	1	0	0.00601391	4	ribosomal large subunit export from nucleus	BP
32	GO:0000056	1	1	0.99642	1	0	0.00451043	3	ribosomal small subunit export from nucleus	BP
33	GO:0000059	1	1	0.984222	1	0	0.0135313	9
34	GO:0000060	1	1	0.979536	1	0	0.0195452	13	protein import into nucleus, translocation	BP
35	GO:0000062	1	1	0.950962	1	0	0.0601391	40	fatty-acyl-CoA binding	MF
36	GO:0000064	1	1	0.995557	1	0	0.00451043	3	L-ornithine transmembrane transporter activity	MF
37	GO:0000066	1	1	0.999462	1	0	0.00150348	1	mitochondrial ornithine transport	BP
38	GO:0000070	1	1	0.985764	1	0	0.0105243	7	mitotic sister chromatid segregation	BP
39	GO:0000075	1	1	0.916485	1	0	0.066153	44	cell cycle checkpoint	BP
40	GO:0000076	1	1	0.985586	1	0	0.0105243	7	DNA replication checkpoint	BP
41	GO:0000077	1	1	0.960097	1	0	0.0300695	20	DNA damage checkpoint	BP
42	GO:0000079	1	1	0.95369	1	0	0.0405939	27	regulation of cyclin-dependent protein serine/threonine kinase activity	BP
43	GO:0000082	1	1	0.956375	1	0	0.0451043	30	G1/S transition of mitotic cell cycle	BP
44	GO:0000083	1	1	0.996737	1	0	0.00300695	2	regulation of transcription involved in G1/S transition of mitotic cell cycle	BP
45	GO:0000086	1	1	0.987771	1	0	0.0105243	7	G2/M transition of mitotic cell cycle	BP
46	GO:0000095	1	1	0.99734	1	0	0.00150348	1	S-adenosyl-L-methionine transmembrane transporter activity	MF
49	GO:0000098	1	1	0.987358	1	0	0.0135313	9	sulfur amino acid catabolic process	BP
50	GO:0000099	1	1	0.997574	1	0	0.00150348	1	sulfur amino acid transmembrane transporter activity	MF
51	GO:0000101	1	1	0.997052	1	0	0.00300695	2	sulfur amino acid transport	BP
52	GO:0000103	1	1	0.928952	1	0	0.0796843	53	sulfate assimilation	BP
53	GO:0000104	1	1	0.986579	1	0	0.0165382	11	succinate dehydrogenase activity	MF
54	GO:0000105	1	1	0.971776	1	0	0.0240556	16	histidine biosynthetic process	BP
55	GO:0000107	1	1	0.994991	1	0	0.00300695	2	imidazoleglycerol-phosphate synthase activity	MF
56	GO:0000109	1	1	0.987431	1	0	0.0105243	7	nucleotide-excision repair complex	CC
57	GO:0000110	1	1	0.998843	1	0	0.00150348	1	nucleotide-excision repair factor 1 complex	CC
58	GO:0000111	1	1	0.996565	1	0	0.00300695	2	nucleotide-excision repair factor 2 complex	CC
59	GO:0000118	1	1	0.982709	1	0	0.0150348	10	histone deacetylase complex	CC
60	GO:0000120	1	1	0.984533	1	0	0.00902086	6	RNA polymerase I transcription factor complex	CC
61	GO:0000121	1	1	0.997856	1	0	0.00150348	1	glycerol-1-phosphatase activity	MF
62	GO:0000122	1	1	0.892501	1	0	0.120278	80	negative regulation of transcription from RNA polymerase II promoter	BP
63	GO:0000123	1	1	0.927086	1	0	0.0646495	43	histone acetyltransferase complex	CC
64	GO:0000124	1	1	0.992666	1	0	0.00601391	4	SAGA complex	CC
65	GO:0000125	1	1	0.996801	1	0	0.00300695	2	PCAF complex	CC
66	GO:0000126	1	1	0.992098	1	0	0.00451043	3	transcription factor TFIIIB complex	CC
67	GO:0000127	1	1	0.9952	1	0	0.00451043	3	transcription factor TFIIIC complex	CC
68	GO:0000131	1	1	0.995903	1	0	0.00451043	3	incipient cellular bud site	CC
69	GO:0000132	1	1	0.993113	1	0	0.00601391	4	establishment of mitotic spindle orientation	BP
70	GO:0000138	1	1	0.995687	1	0	0.00300695	2	Golgi trans cisterna	CC
71	GO:0000139	1	1	0.294865	1	0	1.11257	740	Golgi membrane	CC
72	GO:0000140	1	1	0.997965	1	0	0.00150348	1	acylglycerone-phosphate reductase activity	MF
73	GO:0000142	1	1	0.998	1	0	0.00300695	2	cellular bud neck contractile ring	CC
74	GO:0000145	1	1	0.946122	1	0	0.0451043	30	exocyst	CC
75	GO:0000146	1	1	0.996743	1	0	0.00601391	4	microfilament motor activity	MF
76	GO:0000147	1	1	0.991993	1	0	0.00751738	5	actin cortical patch assembly	BP
77	GO:0000148	1	1	0.933234	1	0	0.0736704	49	1,3-beta-D-glucan synthase complex	CC
78	GO:0000149	1	1	0.917661	1	0	0.0826912	55	SNARE binding	MF
79	GO:0000150	1	1	0.981226	1	0	0.0150348	10	recombinase activity	MF
80	GO:0000151	1	1	0.679082	1	0	0.326254	217	ubiquitin ligase complex	CC
81	GO:0000152	1	1	0.886803	1	0	0.097726	65	nuclear ubiquitin ligase complex	CC
82	GO:0000153	1	1	0.991915	1	0	0.00902086	6	cytoplasmic ubiquitin ligase complex	CC
83	GO:0000154	1	1	0.934537	1	0	0.063146	42	rRNA modification	BP
84	GO:0000155	1	1	0.917207	1	0	0.0826912	55	phosphorelay sensor kinase activity	MF
85	GO:0000156	1	1	0.974023	1	0	0.0225522	15	phosphorelay response regulator activity	MF
86	GO:0000159	1	1	0.961727	1	0	0.0451043	30	protein phosphatase type 2A complex	CC
88	GO:0000161	1	1	0.999477	1	0	0.00150348	1	MAPK cascade involved in osmosensory signaling pathway	BP
89	GO:0000162	1	1	0.947055	1	0	0.0526217	35	tryptophan biosynthetic process	BP
90	GO:0000164	1	1	0.991418	1	0	0.0105243	7	protein phosphatase type 1 complex	CC
91	GO:0000165	1	1	0.904435	1	0	0.097726	65	MAPK cascade	BP
93	GO:0000169	1	1	0.996855	1	0	0.00300695	2	activation of MAPK activity involved in osmosensory signaling pathway	BP
94	GO:0000171	1	1	0.997364	1	0	0.00150348	1	ribonuclease MRP activity	MF
95	GO:0000172	1	1	0.994933	1	0	0.00300695	2	ribonuclease MRP complex	CC
96	GO:0000175	1	1	0.942604	1	0	0.0646495	43	3'-5'-exoribonuclease activity	MF
97	GO:0000176	1	1	0.977412	1	0	0.0180417	12	nuclear exosome (RNase complex)	CC
98	GO:0000177	1	1	0.980782	1	0	0.0150348	10	cytoplasmic exosome (RNase complex)	CC
99	GO:0000178	1	1	0.975269	1	0	0.0195452	13	exosome (RNase complex)	CC
100	GO:0000179	1	1	0.994332	1	0	0.00751738	5	rRNA (adenine-N6,N6-)-dimethyltransferase activity	MF
101	GO:0000182	1	1	0.99505	1	0	0.00451043	3	rDNA binding	MF
102	GO:0000183	1	1	0.989453	1	0	0.00751738	5	chromatin silencing at rDNA	BP
103	GO:0000184	1	1	0.928281	1	0	0.0811877	54	nuclear-transcribed mRNA catabolic process, nonsense-mediated decay	BP
104	GO:0000185	1	1	0.997604	1	0	0.00150348	1	activation of MAPKKK activity	BP
105	GO:0000186	1	1	0.93643	1	0	0.066153	44	activation of MAPKK activity	BP
106	GO:0000187	1	1	0.974381	1	0	0.03458	23	activation of MAPK activity	BP
107	GO:0000188	1	1	0.98807	1	0	0.0120278	8	inactivation of MAPK activity	BP
108	GO:0000209	1	1	0.866477	1	0	0.127796	85	protein polyubiquitination	BP
109	GO:0000210	1	1	0.990742	1	0	0.00902086	6	NAD+ diphosphatase activity	MF
110	GO:0000212	1	1	0.983527	1	0	0.0165382	11	meiotic spindle organization	BP
111	GO:0000213	1	1	0.994572	1	0	0.00451043	3	tRNA-intron endonuclease activity	MF
112	GO:0000214	1	1	0.99757	1	0	0.00150348	1	tRNA-intron endonuclease complex	CC
113	GO:0000215	1	1	0.99893	1	0	0.00150348	1	tRNA 2'-phosphotransferase activity	MF
114	GO:0000217	1	1	0.961761	1	0	0.0330765	22	DNA secondary structure binding	MF
115	GO:0000220	1	1	0.990423	1	0	0.0135313	9	vacuolar proton-transporting V-type ATPase, V0 domain	CC
116	GO:0000221	1	1	0.995205	1	0	0.00601391	4	vacuolar proton-transporting V-type ATPase, V1 domain	CC
117	GO:0000224	1	1	0.988851	1	0	0.0120278	8	peptide-N4-(N-acetyl-beta-glucosaminyl)asparagine amidase activity	MF
118	GO:0000225	1	1	0.998385	1	0	0.00150348	1	N-acetylglucosaminylphosphatidylinositol deacetylase activity	MF
119	GO:0000226	1	1	0.807423	1	0	0.219508	146	microtubule cytoskeleton organization	BP
121	GO:0000229	1	1	0.982249	1	0	0.0120278	8	cytoplasmic chromosome	CC
122	GO:0000234	1	1	0.996023	1	0	0.00451043	3	phosphoethanolamine N-methyltransferase activity	MF
123	GO:0000242	1	1	0.999475	1	0	0.00150348	1	pericentriolar material	CC
124	GO:0000243	1	1	0.978926	1	0	0.0180417	12	commitment complex	CC
125	GO:0000244	1	1	0.984105	1	0	0.0135313	9	spliceosomal tri-snRNP complex assembly	BP
126	GO:0000245	1	1	0.961225	1	0	0.0270626	18	spliceosomal complex assembly	BP
127	GO:0000247	1	1	0.997208	1	0	0.00300695	2	C-8 sterol isomerase activity	MF
128	GO:0000249	1	1	0.997468	1	0	0.00150348	1	C-22 sterol desaturase activity	MF
129	GO:0000254	1	1	0.991287	1	0	0.0120278	8	C-4 methylsterol oxidase activity	MF
130	GO:0000255	1	1	0.990751	1	0	0.00902086	6	allantoin metabolic process	BP
131	GO:0000256	1	1	0.992386	1	0	0.00751738	5	allantoin catabolic process	BP
132	GO:0000257	1	1	0.988982	1	0	0.0105243	7	nitrilase activity	MF
133	GO:0000266	1	1	0.983954	1	0	0.0105243	7	mitochondrial fission	BP
134	GO:0000268	1	1	0.997364	1	0	0.00150348	1	peroxisome targeting sequence binding	MF
135	GO:0000270	1	1	0.990098	1	0	0.0165382	11	peptidoglycan metabolic process	BP
138	GO:0000275	1	1	0.993277	1	0	0.0105243	7	mitochondrial proton-transporting ATP synthase complex, catalytic core F(1)	CC
139	GO:0000276	1	1	0.986697	1	0	0.0165382	11	mitochondrial proton-transporting ATP synthase complex, coupling factor F(o)	CC
140	GO:0000278	1	1	0.946308	1	0	0.0481113	32	mitotic cell cycle	BP
141	GO:0000280	1	1	0.695957	1	0	0.326254	217	nuclear division	BP
142	GO:0000281	1	1	0.956894	1	0	0.03458	23	mitotic cytokinesis	BP
143	GO:0000285	1	1	0.988154	1	0	0.0165382	11	1-phosphatidylinositol-3-phosphate 5-kinase activity	MF
145	GO:0000288	1	1	0.978311	1	0	0.031573	21	nuclear-transcribed mRNA catabolic process, deadenylation-dependent decay	BP
146	GO:0000289	1	1	0.98292	1	0	0.0165382	11	nuclear-transcribed mRNA poly(A) tail shortening	BP
147	GO:0000290	1	1	0.98595	1	0	0.0105243	7	deadenylation-dependent decapping of nuclear-transcribed mRNA	BP
148	GO:0000291	1	1	0.958706	1	0	0.0390904	26	nuclear-transcribed mRNA catabolic process, exonucleolytic	BP
149	GO:0000293	1	1	0.996353	1	0	0.00451043	3	ferric-chelate reductase activity	MF
151	GO:0000301	1	1	0.98487	1	0	0.0105243	7	retrograde transport, vesicle recycling within Golgi	BP
152	GO:0000302	1	1	0.709832	1	0	0.336779	224	response to reactive oxygen species	BP
153	GO:0000303	1	1	0.996353	1	0	0.00451043	3	response to superoxide	BP
154	GO:0000304	1	1	0.993528	1	0	0.00451043	3	response to singlet oxygen	BP
155	GO:0000305	1	1	0.996353	1	0	0.00451043	3	response to oxygen radical	BP
156	GO:0000306	1	1	0.99556	1	0	0.00751738	5	extrinsic component of vacuolar membrane	CC
157	GO:0000307	1	1	0.981075	1	0	0.0165382	11	cyclin-dependent protein kinase holoenzyme complex	CC
158	GO:0000309	1	1	0.997524	1	0	0.00150348	1	nicotinamide-nucleotide adenylyltransferase activity	MF
159	GO:0000311	1	1	0.996428	1	0	0.00300695	2	plastid large ribosomal subunit	CC
160	GO:0000312	1	1	0.998552	1	0	0.00150348	1	plastid small ribosomal subunit	CC
161	GO:0000313	1	1	0.998426	1	0	0.00150348	1	organellar ribosome	CC
162	GO:0000314	1	1	0.984945	1	0	0.0165382	11	organellar small ribosomal subunit	CC
163	GO:0000315	1	1	0.975579	1	0	0.0270626	18	organellar large ribosomal subunit	CC
164	GO:0000322	1	1	0.931929	1	0	0.0751738	50	storage vacuole	CC
165	GO:0000323	1	1	0.856142	1	0	0.174403	116	lytic vacuole	CC
166	GO:0000324	1	1	0.974201	1	0	0.0300695	20	fungal-type vacuole	CC
167	GO:0000325	1	1	0.866862	1	0	0.150348	100	plant-type vacuole	CC
168	GO:0000326	1	1	0.956636	1	0	0.0451043	30	protein storage vacuole	CC
169	GO:0000329	1	1	0.963918	1	0	0.0420974	28	fungal-type vacuole membrane	CC
170	GO:0000333	1	1	0.993772	1	0	0.00451043	3	telomerase catalytic core complex	CC
171	GO:0000338	1	1	0.971114	1	0	0.0255591	17	protein deneddylation	BP
172	GO:0000339	1	1	0.986735	1	0	0.0135313	9	RNA cap binding	MF
173	GO:0000340	1	1	0.9961	1	0	0.00300695	2	RNA 7-methylguanosine cap binding	MF
174	GO:0000347	1	1	0.97129	1	0	0.0180417	12	THO complex	CC
175	GO:0000349	1	1	0.994716	1	0	0.00451043	3	generation of catalytic spliceosome for first transesterification step	BP
176	GO:0000350	1	1	0.992282	1	0	0.00451043	3	generation of catalytic spliceosome for second transesterification step	BP
177	GO:0000354	1	1	0.998024	1	0	0.00150348	1	cis assembly of pre-catalytic spliceosome	BP
178	GO:0000372	1	1	0.998877	1	0	0.00150348	1	Group I intron splicing	BP
179	GO:0000373	1	1	0.971678	1	0	0.0225522	15	Group II intron splicing	BP
180	GO:0000375	1	1	0.744125	1	0	0.270626	180	RNA splicing, via transesterification reactions	BP
181	GO:0000376	1	1	0.998877	1	0	0.00150348	1	RNA splicing, via transesterification reactions with guanosine as nucleophile	BP
182	GO:0000377	1	1	0.749678	1	0	0.263108	175	RNA splicing, via transesterification reactions with bulged adenosine as nucleophile	BP
183	GO:0000379	1	1	0.99757	1	0	0.00150348	1	tRNA-type intron splice site recognition and cleavage	BP
184	GO:0000380	1	1	0.994687	1	0	0.0120278	8	alternative mRNA splicing, via spliceosome	BP
185	GO:0000381	1	1	0.973342	1	0	0.0300695	20	regulation of alternative mRNA splicing, via spliceosome	BP
186	GO:0000386	1	1	0.994851	1	0	0.00601391	4	second spliceosomal transesterification activity	MF
187	GO:0000387	1	1	0.946774	1	0	0.0511182	34	spliceosomal snRNP assembly	BP
188	GO:0000389	1	1	0.99329	1	0	0.00451043	3	mRNA 3'-splice site recognition	BP
189	GO:0000390	1	1	0.996047	1	0	0.00300695	2	spliceosomal complex disassembly	BP
190	GO:0000394	1	1	0.963797	1	0	0.031573	21	RNA splicing, via endonucleolytic cleavage and ligation	BP
191	GO:0000395	1	1	0.992561	1	0	0.0105243	7	mRNA 5'-splice site recognition	BP
192	GO:0000398	1	1	0.767585	1	0	0.243563	162	mRNA splicing, via spliceosome	BP
193	GO:0000400	1	1	0.968966	1	0	0.0255591	17	four-way junction DNA binding	MF
194	GO:0000403	1	1	0.996704	1	0	0.00300695	2	Y-form DNA binding	MF
195	GO:0000404	1	1	0.995171	1	0	0.00601391	4	heteroduplex DNA loop binding	MF
196	GO:0000405	1	1	0.996765	1	0	0.00300695	2	bubble DNA binding	MF
197	GO:0000406	1	1	0.999376	1	0	0.00150348	1	double-strand/single-strand DNA junction binding	MF
198	GO:0000407	1	1	0.980583	1	0	0.0240556	16	pre-autophagosomal structure	CC
199	GO:0000408	1	1	0.997807	1	0	0.00150348	1	EKC/KEOPS complex	CC
200	GO:0000413	1	1	0.912607	1	0	0.0751738	50	protein peptidyl-prolyl isomerization	BP
201	GO:0000414	1	1	0.991988	1	0	0.00601391	4	regulation of histone H3-K36 methylation	BP
202	GO:0000416	1	1	0.997256	1	0	0.00300695	2	positive regulation of histone H3-K36 methylation	BP
203	GO:0000418	1	1	0.983954	1	0	0.0135313	9	DNA-directed RNA polymerase IV complex	CC
204	GO:0000419	1	1	0.961728	1	0	0.0375869	25	DNA-directed RNA polymerase V complex	CC
205	GO:0000421	1	1	0.962059	1	0	0.0526217	35	autophagosome membrane	CC
206	GO:0000422	1	1	0.966898	1	0	0.0390904	26	autophagy of mitochondrion	BP
207	GO:0000423	1	1	0.996249	1	0	0.00751738	5	mitophagy	BP
208	GO:0000427	1	1	0.992193	1	0	0.00601391	4	plastid-encoded plastid RNA polymerase complex	CC
209	GO:0000428	1	1	0.882582	1	0	0.112761	75	DNA-directed RNA polymerase complex	CC
210	GO:0000429	1	1	0.99732	1	0	0.00150348	1	carbon catabolite regulation of transcription from RNA polymerase II promoter	BP
211	GO:0000430	1	1	0.99732	1	0	0.00150348	1	regulation of transcription from RNA polymerase II promoter by glucose	BP
212	GO:0000433	1	1	0.99732	1	0	0.00150348	1	negative regulation of transcription from RNA polymerase II promoter by glucose	BP
213	GO:0000437	1	1	0.99732	1	0	0.00150348	1	carbon catabolite repression of transcription from RNA polymerase II promoter	BP
214	GO:0000439	1	1	0.987429	1	0	0.0120278	8	core TFIIH complex	CC
215	GO:0000445	1	1	0.995893	1	0	0.00300695	2	THO complex part of transcription export complex	CC
216	GO:0000447	1	1	0.990726	1	0	0.0135313	9	endonucleolytic cleavage in ITS1 to separate SSU-rRNA from 5.8S rRNA and LSU-rRNA from tricistronic rRNA transcript (SSU-rRNA, 5.8S rRNA, LSU-rRNA)	BP
217	GO:0000451	1	1	0.991955	1	0	0.00601391	4	rRNA 2'-O-methylation	BP
218	GO:0000453	1	1	0.991955	1	0	0.00601391	4	enzyme-directed rRNA 2'-O-methylation	BP
219	GO:0000455	1	1	0.997365	1	0	0.00300695	2	enzyme-directed rRNA pseudouridine synthesis	BP
220	GO:0000459	1	1	0.983853	1	0	0.0120278	8	exonucleolytic trimming involved in rRNA processing	BP
221	GO:0000460	1	1	0.989673	1	0	0.00751738	5	maturation of 5.8S rRNA	BP
222	GO:0000461	1	1	0.996506	1	0	0.00601391	4	endonucleolytic cleavage to generate mature 3'-end of SSU-rRNA from (SSU-rRNA, 5.8S rRNA, LSU-rRNA)	BP
223	GO:0000462	1	1	0.95055	1	0	0.0571321	38	maturation of SSU-rRNA from tricistronic rRNA transcript (SSU-rRNA, 5.8S rRNA, LSU-rRNA)	BP
224	GO:0000463	1	1	0.985379	1	0	0.0135313	9	maturation of LSU-rRNA from tricistronic rRNA transcript (SSU-rRNA, 5.8S rRNA, LSU-rRNA)	BP
225	GO:0000466	1	1	0.989673	1	0	0.00751738	5	maturation of 5.8S rRNA from tricistronic rRNA transcript (SSU-rRNA, 5.8S rRNA, LSU-rRNA)	BP
226	GO:0000467	1	1	0.983853	1	0	0.0120278	8	exonucleolytic trimming to generate mature 3'-end of 5.8S rRNA from tricistronic rRNA transcript (SSU-rRNA, 5.8S rRNA, LSU-rRNA)	BP
227	GO:0000469	1	1	0.970379	1	0	0.0330765	22	cleavage involved in rRNA processing	BP
228	GO:0000470	1	1	0.984596	1	0	0.0150348	10	maturation of LSU-rRNA	BP
229	GO:0000472	1	1	0.994729	1	0	0.00601391	4	endonucleolytic cleavage to generate mature 5'-end of SSU-rRNA from (SSU-rRNA, 5.8S rRNA, LSU-rRNA)	BP
230	GO:0000478	1	1	0.989014	1	0	0.0150348	10	endonucleolytic cleavage involved in rRNA processing	BP
231	GO:0000479	1	1	0.990726	1	0	0.0135313	9	endonucleolytic cleavage of tricistronic rRNA transcript (SSU-rRNA, 5.8S rRNA, LSU-rRNA)	BP
232	GO:0000480	1	1	0.994729	1	0	0.00601391	4	endonucleolytic cleavage in 5'-ETS of tricistronic rRNA transcript (SSU-rRNA, 5.8S rRNA, LSU-rRNA)	BP
233	GO:0000481	1	1	0.994979	1	0	0.00451043	3	maturation of 5S rRNA	BP
234	GO:0000491	1	1	0.999507	1	0	0.00150348	1	small nucleolar ribonucleoprotein complex assembly	BP
235	GO:0000492	1	1	0.999507	1	0	0.00150348	1	box C/D snoRNP assembly	BP
236	GO:0000494	1	1	0.99556	1	0	0.00601391	4	box C/D snoRNA 3'-end processing	BP
237	GO:0000495	1	1	0.9981	1	0	0.00300695	2	box H/ACA snoRNA 3'-end processing	BP
238	GO:0000500	1	1	0.987135	1	0	0.00751738	5	RNA polymerase I upstream activating factor complex	CC
239	GO:0000502	1	1	0.892251	1	0	0.124789	83	proteasome complex	CC
240	GO:0000506	1	1	0.993709	1	0	0.00451043	3	glycosylphosphatidylinositol-N-acetylglucosaminyltransferase (GPI-GnT) complex	CC
241	GO:0000578	1	1	0.963281	1	0	0.0300695	20	embryonic axis specification	BP
242	GO:0000702	1	1	0.991547	1	0	0.00902086	6	oxidized base lesion DNA N-glycosylase activity	MF
243	GO:0000703	1	1	0.997945	1	0	0.00300695	2	oxidized pyrimidine nucleobase lesion DNA N-glycosylase activity	MF
244	GO:0000706	1	1	0.995585	1	0	0.00300695	2	meiotic DNA double-strand break processing	BP
245	GO:0000707	1	1	0.992234	1	0	0.00751738	5	meiotic DNA recombinase assembly	BP
246	GO:0000710	1	1	0.994949	1	0	0.00751738	5	meiotic mismatch repair	BP
247	GO:0000712	1	1	0.97214	1	0	0.0270626	18	resolution of meiotic recombination intermediates	BP
248	GO:0000715	1	1	0.994651	1	0	0.00751738	5	nucleotide-excision repair, DNA damage recognition	BP
249	GO:0000719	1	1	0.997937	1	0	0.00300695	2	photoreactive repair	BP
250	GO:0000722	1	1	0.991615	1	0	0.00751738	5	telomere maintenance via recombination	BP
251	GO:0000723	1	1	0.928658	1	0	0.063146	42	telomere maintenance	BP
252	GO:0000724	1	1	0.89326	1	0	0.097726	65	double-strand break repair via homologous recombination	BP
253	GO:0000725	1	1	0.889172	1	0	0.100733	67	recombinational repair	BP
254	GO:0000726	1	1	0.960629	1	0	0.03458	23	non-recombinational repair	BP
255	GO:0000727	1	1	0.986801	1	0	0.0120278	8	double-strand break repair via break-induced replication	BP
256	GO:0000729	1	1	0.993713	1	0	0.00451043	3	DNA double-strand break processing	BP
257	GO:0000730	1	1	0.981226	1	0	0.0150348	10	DNA recombinase assembly	BP
258	GO:0000731	1	1	0.991823	1	0	0.00751738	5	DNA synthesis involved in DNA repair	BP
259	GO:0000733	1	1	0.982661	1	0	0.0135313	9	DNA strand renaturation	BP
260	GO:0000737	1	1	0.994031	1	0	0.00751738	5	DNA catabolic process, endonucleolytic	BP
261	GO:0000738	1	1	0.991307	1	0	0.00601391	4	DNA catabolic process, exonucleolytic	BP
262	GO:0000741	1	1	0.930943	1	0	0.0616425	41	karyogamy	BP
263	GO:0000742	1	1	0.99872	1	0	0.00150348	1	karyogamy involved in conjugation with cellular fusion	BP
264	GO:0000743	1	1	0.998495	1	0	0.00300695	2	nuclear migration involved in conjugation with cellular fusion	BP
265	GO:0000746	1	1	0.989532	1	0	0.0150348	10	conjugation	BP
266	GO:0000747	1	1	0.994056	1	0	0.0105243	7	conjugation with cellular fusion	BP
267	GO:0000750	1	1	0.997876	1	0	0.00300695	2	pheromone-dependent signal transduction involved in conjugation with cellular fusion	BP
268	GO:0000753	1	1	0.997355	1	0	0.00150348	1	cell morphogenesis involved in conjugation with cellular fusion	BP
269	GO:0000767	1	1	0.997355	1	0	0.00150348	1	cell morphogenesis involved in conjugation	BP
270	GO:0000768	1	1	0.997201	1	0	0.00451043	3	syncytium formation by plasma membrane fusion	BP
271	GO:0000773	1	1	0.998025	1	0	0.00150348	1	phosphatidyl-N-methylethanolamine N-methyltransferase activity	MF
272	GO:0000774	1	1	0.988219	1	0	0.0105243	7	adenyl-nucleotide exchange factor activity	MF
273	GO:0000775	1	1	0.920583	1	0	0.063146	42	chromosome, centromeric region	CC
274	GO:0000776	1	1	0.943747	1	0	0.0481113	32	kinetochore	CC
275	GO:0000777	1	1	0.949896	1	0	0.0436008	29	condensed chromosome kinetochore	CC
276	GO:0000778	1	1	0.993576	1	0	0.00601391	4	condensed nuclear chromosome kinetochore	CC
277	GO:0000779	1	1	0.988539	1	0	0.0105243	7	condensed chromosome, centromeric region	CC
278	GO:0000780	1	1	0.993801	1	0	0.00751738	5	condensed nuclear chromosome, centromeric region	CC
280	GO:0000782	1	1	0.9809	1	0	0.0180417	12	telomere cap complex	CC
281	GO:0000783	1	1	0.9809	1	0	0.0180417	12	nuclear telomere cap complex	CC
282	GO:0000784	1	1	0.973819	1	0	0.0225522	15	nuclear chromosome, telomeric region	CC
284	GO:0000786	1	1	0.902351	1	0	0.132306	88	nucleosome	CC
285	GO:0000788	1	1	0.995729	1	0	0.00902086	6	nuclear nucleosome	CC
286	GO:0000789	1	1	0.99566	1	0	0.00300695	2	cytoplasmic chromatin	CC
287	GO:0000790	1	1	0.876328	1	0	0.126292	84	nuclear chromatin	CC
288	GO:0000791	1	1	0.978239	1	0	0.0210487	14	euchromatin	CC
289	GO:0000792	1	1	0.952636	1	0	0.0405939	27	heterochromatin	CC
290	GO:0000793	1	1	0.961889	1	0	0.0360834	24	condensed chromosome	CC
291	GO:0000794	1	1	0.978122	1	0	0.0225522	15	condensed nuclear chromosome	CC
292	GO:0000795	1	1	0.975508	1	0	0.0225522	15	synaptonemal complex	CC
293	GO:0000796	1	1	0.981057	1	0	0.0135313	9	condensin complex	CC
294	GO:0000798	1	1	0.992779	1	0	0.00751738	5	nuclear cohesin complex	CC
295	GO:0000799	1	1	0.994706	1	0	0.00300695	2	nuclear condensin complex	CC
296	GO:0000802	1	1	0.997338	1	0	0.00150348	1	transverse filament	CC
297	GO:0000808	1	1	0.984894	1	0	0.0120278	8	origin recognition complex	CC
298	GO:0000811	1	1	0.995517	1	0	0.00451043	3	GINS complex	CC
299	GO:0000812	1	1	0.981824	1	0	0.0180417	12	Swr1 complex	CC
300	GO:0000813	1	1	0.98434	1	0	0.0180417	12	ESCRT I complex	CC
301	GO:0000814	1	1	0.993844	1	0	0.00451043	3	ESCRT II complex	CC
302	GO:0000815	1	1	0.982108	1	0	0.0165382	11	ESCRT III complex	CC
303	GO:0000819	1	1	0.983129	1	0	0.0120278	8	sister chromatid segregation	BP
304	GO:0000820	1	1	0.995881	1	0	0.00300695	2	regulation of glutamine family amino acid metabolic process	BP
305	GO:0000822	1	1	0.988244	1	0	0.0165382	11	inositol hexakisphosphate binding	MF
306	GO:0000823	1	1	0.999085	1	0	0.00150348	1	inositol-1,4,5-trisphosphate 6-kinase activity	MF
307	GO:0000824	1	1	0.999085	1	0	0.00150348	1	inositol tetrakisphosphate 3-kinase activity	MF
308	GO:0000827	1	1	0.9916	1	0	0.00902086	6	inositol-1,3,4,5,6-pentakisphosphate kinase activity	MF
309	GO:0000828	1	1	0.9916	1	0	0.00902086	6	inositol hexakisphosphate kinase activity	MF
310	GO:0000832	1	1	0.9916	1	0	0.00902086	6	inositol hexakisphosphate 5-kinase activity	MF
311	GO:0000835	1	1	0.993592	1	0	0.00751738	5	ER ubiquitin ligase complex	CC
312	GO:0000836	1	1	0.995895	1	0	0.00601391	4	Hrd1p ubiquitin ligase complex	CC
313	GO:0000837	1	1	0.997225	1	0	0.00300695	2	Doa10p ubiquitin ligase complex	CC
314	GO:0000839	1	1	0.999537	1	0	0.00150348	1	Hrd1p ubiquitin ligase ERAD-L complex	CC
315	GO:0000900	1	1	0.997362	1	0	0.00150348	1	translation repressor activity, nucleic acid binding	MF
316	GO:0000902	1	1	0.549602	1	0	0.559293	372	cell morphogenesis	BP
317	GO:0000904	1	1	0.724037	1	0	0.326254	217	cell morphogenesis involved in differentiation	BP
318	GO:0000905	1	1	0.997362	1	0	0.00150348	1	sporocarp development involved in asexual reproduction	BP
319	GO:0000906	1	1	0.999573	1	0	0.00150348	1	6,7-dimethyl-8-ribityllumazine synthase activity	MF
320	GO:0000907	1	1	0.989803	1	0	0.0180417	12	sulfonate dioxygenase activity	MF
321	GO:0000910	1	1	0.925588	1	0	0.0751738	50	cytokinesis	BP
322	GO:0000911	1	1	0.905848	1	0	0.0796843	53	cytokinesis by cell plate formation	BP
323	GO:0000912	1	1	0.992127	1	0	0.00902086	6	assembly of actomyosin apparatus involved in cytokinesis	BP
324	GO:0000913	1	1	0.991175	1	0	0.00751738	5	preprophase band assembly	BP
325	GO:0000914	1	1	0.994895	1	0	0.00300695	2	phragmoplast assembly	BP
326	GO:0000915	1	1	0.997218	1	0	0.00601391	4	actomyosin contractile ring assembly	BP
327	GO:0000916	1	1	0.998905	1	0	0.00300695	2	actomyosin contractile ring contraction	BP
328	GO:0000917	1	1	0.985756	1	0	0.0180417	12	division septum assembly	BP
329	GO:0000918	1	1	0.997785	1	0	0.00150348	1	division septum site selection	BP
330	GO:0000919	1	1	0.968042	1	0	0.0300695	20	cell plate assembly	BP
331	GO:0000920	1	1	0.996163	1	0	0.00601391	4	cell separation after cytokinesis	BP
332	GO:0000922	1	1	0.944914	1	0	0.0511182	34	spindle pole	CC
333	GO:0000923	1	1	0.993057	1	0	0.00451043	3	equatorial microtubule organizing center	CC
334	GO:0000930	1	1	0.985373	1	0	0.0135313	9	gamma-tubulin complex	CC
335	GO:0000931	1	1	0.997629	1	0	0.00300695	2	gamma-tubulin large complex	CC
336	GO:0000932	1	1	0.876685	1	0	0.133809	89	P-body	CC
337	GO:0000935	1	1	0.994595	1	0	0.00601391	4	division septum	CC
338	GO:0000938	1	1	0.990858	1	0	0.00601391	4	GARP complex	CC
339	GO:0000940	1	1	0.994269	1	0	0.00451043	3	condensed chromosome outer kinetochore	CC
340	GO:0000942	1	1	0.996915	1	0	0.00300695	2	condensed nuclear chromosome outer kinetochore	CC
341	GO:0000943	1	1	0.957505	1	0	0.0436008	29	retrotransposon nucleocapsid	CC
342	GO:0000956	1	1	0.855897	1	0	0.168389	112	nuclear-transcribed mRNA catabolic process	BP
343	GO:0000957	1	1	0.998906	1	0	0.00150348	1	mitochondrial RNA catabolic process	BP
344	GO:0000959	1	1	0.931636	1	0	0.0601391	40	mitochondrial RNA metabolic process	BP
345	GO:0000963	1	1	0.99358	1	0	0.00451043	3	mitochondrial RNA processing	BP
346	GO:0000965	1	1	0.997359	1	0	0.00150348	1	mitochondrial RNA 3'-end processing	BP
347	GO:0000966	1	1	0.987277	1	0	0.0120278	8	RNA 5'-end processing	BP
348	GO:0000967	1	1	0.992511	1	0	0.00902086	6	rRNA 5'-end processing	BP
349	GO:0000974	1	1	0.96602	1	0	0.03458	23	Prp19 complex	CC
350	GO:0000975	1	1	0.68225	1	0	0.344296	229	regulatory region DNA binding	MF
351	GO:0000976	1	1	0.869669	1	0	0.130802	87	transcription regulatory region sequence-specific DNA binding	MF
352	GO:0000977	1	1	0.942149	1	0	0.0556286	37	RNA polymerase II regulatory region sequence-specific DNA binding	MF
353	GO:0000978	1	1	0.989626	1	0	0.0105243	7	RNA polymerase II core promoter proximal region sequence-specific DNA binding	MF
354	GO:0000979	1	1	0.996772	1	0	0.00300695	2	RNA polymerase II core promoter sequence-specific DNA binding	MF
355	GO:0000980	1	1	0.994834	1	0	0.00751738	5	RNA polymerase II distal enhancer sequence-specific DNA binding	MF
356	GO:0000981	1	1	0.892683	1	0	0.100733	67	RNA polymerase II transcription factor activity, sequence-specific DNA binding	MF
357	GO:0000982	1	1	0.971628	1	0	0.0255591	17	transcription factor activity, RNA polymerase II core promoter proximal region sequence-specific binding	MF
358	GO:0000984	1	1	0.996695	1	0	0.00451043	3	bacterial-type RNA polymerase regulatory region sequence-specific DNA binding	MF
359	GO:0000986	1	1	0.996695	1	0	0.00451043	3	bacterial-type RNA polymerase core promoter proximal region sequence-specific DNA binding	MF
360	GO:0000987	1	1	0.970557	1	0	0.0285661	19	core promoter proximal region sequence-specific DNA binding	MF
361	GO:0000988	1	1	0.715263	1	0	0.312723	208	transcription factor activity, protein binding	MF
362	GO:0000989	1	1	0.741559	1	0	0.27664	184	transcription factor activity, transcription factor binding	MF
363	GO:0000990	1	1	0.95737	1	0	0.0405939	27	transcription factor activity, core RNA polymerase binding	MF
364	GO:0000991	1	1	0.982989	1	0	0.0105243	7	transcription factor activity, core RNA polymerase II binding	MF
365	GO:0000993	1	1	0.977632	1	0	0.0165382	11	RNA polymerase II core binding	MF
366	GO:0000995	1	1	0.997341	1	0	0.00150348	1	transcription factor activity, core RNA polymerase III binding	MF
367	GO:0000996	1	1	0.976547	1	0	0.0285661	19	core DNA-dependent RNA polymerase binding promoter specificity activity	MF
368	GO:0001000	1	1	0.999101	1	0	0.00150348	1	bacterial-type RNA polymerase core enzyme binding	MF
369	GO:0001007	1	1	0.997341	1	0	0.00150348	1	transcription factor activity, RNA polymerase III transcription factor binding	MF
370	GO:0001012	1	1	0.942149	1	0	0.0556286	37	RNA polymerase II regulatory region DNA binding	MF
371	GO:0001013	1	1	0.987434	1	0	0.00902086	6	RNA polymerase I regulatory region DNA binding	MF
372	GO:0001017	1	1	0.996695	1	0	0.00451043	3	bacterial-type RNA polymerase regulatory region DNA binding	MF
373	GO:0001023	1	1	0.997636	1	0	0.00150348	1	transcription initiation from RNA polymerase III type 2 promoter	BP
374	GO:0001026	1	1	0.997341	1	0	0.00150348	1	TFIIIB-type transcription factor activity	MF
375	GO:0001046	1	1	0.957369	1	0	0.0390904	26	core promoter sequence-specific DNA binding	MF
376	GO:0001047	1	1	0.941005	1	0	0.0571321	38	core promoter binding	MF
377	GO:0001053	1	1	0.989647	1	0	0.00601391	4	plastid sigma factor activity	MF
378	GO:0001056	1	1	0.997636	1	0	0.00150348	1	RNA polymerase III activity	MF
379	GO:0001067	1	1	0.68225	1	0	0.344296	229	regulatory region nucleic acid binding	MF
380	GO:0001070	1	1	0.995482	1	0	0.00451043	3	RNA binding transcription regulator activity	MF
382	GO:0001072	1	1	0.995482	1	0	0.00451043	3	transcription antitermination factor activity, RNA binding	MF
383	GO:0001073	1	1	0.99732	1	0	0.00150348	1	transcription antitermination factor activity, DNA binding	MF
384	GO:0001076	1	1	0.952599	1	0	0.0420974	28	transcription factor activity, RNA polymerase II transcription factor binding	MF
385	GO:0001077	1	1	0.975186	1	0	0.0225522	15	transcriptional activator activity, RNA polymerase II core promoter proximal region sequence-specific binding	MF
386	GO:0001078	1	1	0.996354	1	0	0.00300695	2	transcriptional repressor activity, RNA polymerase II core promoter proximal region sequence-specific binding	MF
387	GO:0001079	1	1	0.999064	1	0	0.00150348	1	nitrogen catabolite regulation of transcription from RNA polymerase II promoter	BP
388	GO:0001080	1	1	0.999064	1	0	0.00150348	1	nitrogen catabolite activation of transcription from RNA polymerase II promoter	BP
389	GO:0001082	1	1	0.995273	1	0	0.00451043	3	transcription factor activity, RNA polymerase I transcription factor binding	MF
390	GO:0001083	1	1	0.997344	1	0	0.00150348	1	transcription factor activity, RNA polymerase II basal transcription factor binding	MF
391	GO:0001085	1	1	0.955789	1	0	0.0360834	24	RNA polymerase II transcription factor binding	MF
392	GO:0001091	1	1	0.997351	1	0	0.00150348	1	RNA polymerase II basal transcription factor binding	MF
393	GO:0001094	1	1	0.997351	1	0	0.00150348	1	TFIID-class transcription factor binding	MF
394	GO:0001098	1	1	0.971343	1	0	0.0210487	14	basal transcription machinery binding	MF
395	GO:0001099	1	1	0.971343	1	0	0.0210487	14	basal RNA polymerase II transcription machinery binding	MF
396	GO:0001101	1	1	0.177438	1	0	1.61323	1073	response to acid chemical	BP
397	GO:0001102	1	1	0.996194	1	0	0.00300695	2	RNA polymerase II activating transcription factor binding	MF
398	GO:0001104	1	1	0.95905	1	0	0.0360834	24	RNA polymerase II transcription cofactor activity	MF
399	GO:0001106	1	1	0.988688	1	0	0.0135313	9	RNA polymerase II transcription corepressor activity	MF
400	GO:0001121	1	1	0.996762	1	0	0.00300695	2	transcription from bacterial-type RNA polymerase promoter	BP
401	GO:0001123	1	1	0.988289	1	0	0.0180417	12	transcription initiation from bacterial-type RNA polymerase promoter	BP
402	GO:0001129	1	1	0.997344	1	0	0.00150348	1	RNA polymerase II transcription factor activity, TBP-class protein binding, involved in preinitiation complex assembly	MF
403	GO:0001130	1	1	0.997272	1	0	0.00300695	2	bacterial-type RNA polymerase transcription factor activity, sequence-specific DNA binding	MF
404	GO:0001131	1	1	0.997272	1	0	0.00300695	2	transcription factor activity, bacterial-type RNA polymerase core promoter proximal region sequence-specific binding	MF
405	GO:0001132	1	1	0.997344	1	0	0.00150348	1	RNA polymerase II transcription factor activity, TBP-class protein binding	MF
406	GO:0001134	1	1	0.995273	1	0	0.00451043	3	transcription factor activity, transcription factor recruiting	MF
407	GO:0001139	1	1	0.997451	1	0	0.00150348	1	transcription factor activity, core RNA polymerase II recruiting	MF
408	GO:0001141	1	1	0.997779	1	0	0.00150348	1	transcriptional repressor activity, bacterial-type RNA polymerase core promoter proximal region sequence-specific binding	MF
409	GO:0001158	1	1	0.990184	1	0	0.0135313	9	enhancer sequence-specific DNA binding	MF
410	GO:0001159	1	1	0.970557	1	0	0.0285661	19	core promoter proximal region DNA binding	MF
411	GO:0001161	1	1	0.997725	1	0	0.00150348	1	intronic transcription regulatory region sequence-specific DNA binding	MF
412	GO:0001162	1	1	0.997725	1	0	0.00150348	1	RNA polymerase II intronic transcription regulatory region sequence-specific DNA binding	MF
413	GO:0001163	1	1	0.987434	1	0	0.00902086	6	RNA polymerase I regulatory region sequence-specific DNA binding	MF
414	GO:0001164	1	1	0.992655	1	0	0.00601391	4	RNA polymerase I CORE element sequence-specific DNA binding	MF
415	GO:0001165	1	1	0.994741	1	0	0.00300695	2	RNA polymerase I upstream control element sequence-specific DNA binding	MF
416	GO:0001167	1	1	0.995273	1	0	0.00451043	3	RNA polymerase I transcription factor activity, sequence-specific DNA binding	MF
417	GO:0001169	1	1	0.995273	1	0	0.00451043	3	transcription factor activity, RNA polymerase I CORE element sequence-specific binding	MF
418	GO:0001171	1	1	0.961331	1	0	0.0526217	35	reverse transcription	BP
419	GO:0001172	1	1	0.996762	1	0	0.00300695	2	transcription, RNA-templated	BP
420	GO:0001178	1	1	0.99732	1	0	0.00150348	1	regulation of transcriptional start site selection at RNA polymerase II promoter	BP
421	GO:0001186	1	1	0.995273	1	0	0.00451043	3	transcription factor activity, RNA polymerase I transcription factor recruiting	MF
422	GO:0001187	1	1	0.995273	1	0	0.00451043	3	transcription factor activity, RNA polymerase I CORE element binding transcription factor recruiting	MF
423	GO:0001188	1	1	0.995273	1	0	0.00451043	3	RNA polymerase I transcriptional preinitiation complex assembly	BP
424	GO:0001189	1	1	0.995273	1	0	0.00451043	3	RNA polymerase I transcriptional preinitiation complex assembly at the promoter for the nuclear large rRNA transcript	BP
425	GO:0001191	1	1	0.988688	1	0	0.0135313	9	transcriptional repressor activity, RNA polymerase II transcription factor binding	MF
426	GO:0001192	1	1	0.998286	1	0	0.00150348	1	maintenance of transcriptional fidelity during DNA-templated transcription elongation	BP
427	GO:0001193	1	1	0.998286	1	0	0.00150348	1	maintenance of transcriptional fidelity during DNA-templated transcription elongation from RNA polymerase II promoter	BP
428	GO:0001205	1	1	0.99389	1	0	0.00451043	3	transcriptional activator activity, RNA polymerase II distal enhancer sequence-specific binding	MF
429	GO:0001217	1	1	0.997779	1	0	0.00150348	1	bacterial-type RNA polymerase transcriptional repressor activity, sequence-specific DNA binding	MF
430	GO:0001221	1	1	0.999445	1	0	0.00150348	1	transcription cofactor binding	MF
431	GO:0001222	1	1	0.999445	1	0	0.00150348	1	transcription corepressor binding	MF
432	GO:0001227	1	1	0.993309	1	0	0.00601391	4	transcriptional repressor activity, RNA polymerase II transcription regulatory region sequence-specific binding	MF
433	GO:0001228	1	1	0.909077	1	0	0.0811877	54	transcriptional activator activity, RNA polymerase II transcription regulatory region sequence-specific binding	MF
434	GO:0001300	1	1	0.998082	1	0	0.00451043	3	chronological cell aging	BP
435	GO:0001302	1	1	0.990455	1	0	0.0105243	7	replicative cell aging	BP
436	GO:0001306	1	1	0.998269	1	0	0.00300695	2	age-dependent response to oxidative stress	BP
437	GO:0001315	1	1	0.998269	1	0	0.00300695	2	age-dependent response to reactive oxygen species	BP
438	GO:0001320	1	1	0.998269	1	0	0.00300695	2	age-dependent response to reactive oxygen species involved in chronological cell aging	BP
439	GO:0001324	1	1	0.998269	1	0	0.00300695	2	age-dependent response to oxidative stress involved in chronological cell aging	BP
440	GO:0001401	1	1	0.997799	1	0	0.00300695	2	mitochondrial sorting and assembly machinery complex	CC
441	GO:0001411	1	1	0.99585	1	0	0.00601391	4	hyphal tip	CC
442	GO:0001501	1	1	0.976466	1	0	0.0375869	25	skeletal system development	BP
443	GO:0001502	1	1	0.998028	1	0	0.00150348	1	cartilage condensation	BP
444	GO:0001503	1	1	0.987061	1	0	0.0180417	12	ossification	BP
445	GO:0001504	1	1	0.995683	1	0	0.00300695	2	neurotransmitter uptake	BP
446	GO:0001505	1	1	0.980769	1	0	0.0165382	11	regulation of neurotransmitter levels	BP
447	GO:0001508	1	1	0.991615	1	0	0.00601391	4	action potential	BP
448	GO:0001510	1	1	0.887362	1	0	0.0992295	66	RNA methylation	BP
449	GO:0001516	1	1	0.997544	1	0	0.00150348	1	prostaglandin biosynthetic process	BP
450	GO:0001520	1	1	0.998527	1	0	0.00150348	1	outer dense fiber	CC
451	GO:0001522	1	1	0.951245	1	0	0.0496147	33	pseudouridine synthesis	BP
452	GO:0001523	1	1	0.998321	1	0	0.00150348	1	retinoid metabolic process	BP
453	GO:0001525	1	1	0.941322	1	0	0.0766773	51	angiogenesis	BP
454	GO:0001527	1	1	0.996189	1	0	0.00902086	6	microfibril	CC
455	GO:0001533	1	1	0.999321	1	0	0.00150348	1	cornified envelope	CC
456	GO:0001539	1	1	0.996881	1	0	0.00300695	2	cilium or flagellum-dependent cell motility	BP
457	GO:0001540	1	1	0.999479	1	0	0.00150348	1	amyloid-beta binding	MF
458	GO:0001541	1	1	0.988961	1	0	0.00902086	6	ovarian follicle development	BP
459	GO:0001555	1	1	0.99748	1	0	0.00150348	1	oocyte growth	BP
460	GO:0001556	1	1	0.998702	1	0	0.00150348	1	oocyte maturation	BP
461	GO:0001558	1	1	0.816195	1	0	0.195452	130	regulation of cell growth	BP
462	GO:0001560	1	1	0.98979	1	0	0.00751738	5	regulation of cell growth by extracellular stimulus	BP
463	GO:0001561	1	1	0.997397	1	0	0.00150348	1	fatty acid alpha-oxidation	BP
464	GO:0001568	1	1	0.982342	1	0	0.0210487	14	blood vessel development	BP
465	GO:0001569	1	1	0.999516	1	0	0.00150348	1	branching involved in blood vessel morphogenesis	BP
466	GO:0001570	1	1	0.997256	1	0	0.00300695	2	vasculogenesis	BP
467	GO:0001575	1	1	0.998632	1	0	0.00150348	1	globoside metabolic process	BP
468	GO:0001576	1	1	0.998632	1	0	0.00150348	1	globoside biosynthetic process	BP
469	GO:0001578	1	1	0.993227	1	0	0.00601391	4	microtubule bundle formation	BP
470	GO:0001618	1	1	0.988856	1	0	0.0165382	11	virus receptor activity	MF
471	GO:0001635	1	1	0.997367	1	0	0.00150348	1	calcitonin gene-related peptide receptor activity	MF
472	GO:0001649	1	1	0.966942	1	0	0.0481113	32	osteoblast differentiation	BP
473	GO:0001650	1	1	0.999275	1	0	0.00150348	1	fibrillar center	CC
474	GO:0001651	1	1	0.999275	1	0	0.00150348	1	dense fibrillar component	CC
475	GO:0001653	1	1	0.976493	1	0	0.0180417	12	peptide receptor activity	MF
476	GO:0001654	1	1	0.977143	1	0	0.0240556	16	eye development	BP
477	GO:0001656	1	1	0.992984	1	0	0.0105243	7	metanephros development	BP
478	GO:0001658	1	1	0.997593	1	0	0.00601391	4	branching involved in ureteric bud morphogenesis	BP
479	GO:0001659	1	1	0.999526	1	0	0.00150348	1	temperature homeostasis	BP
480	GO:0001662	1	1	0.996495	1	0	0.00451043	3	behavioral fear response	BP
481	GO:0001664	1	1	0.985785	1	0	0.0225522	15	G-protein coupled receptor binding	MF
482	GO:0001666	1	1	0.864577	1	0	0.156362	104	response to hypoxia	BP
483	GO:0001667	1	1	0.975793	1	0	0.0285661	19	ameboidal-type cell migration	BP
484	GO:0001669	1	1	0.983875	1	0	0.0120278	8	acrosomal vesicle	CC
485	GO:0001671	1	1	0.980798	1	0	0.0150348	10	ATPase activator activity	MF
486	GO:0001672	1	1	0.994679	1	0	0.00300695	2	regulation of chromatin assembly or disassembly	BP
487	GO:0001673	1	1	0.987766	1	0	0.0105243	7	male germ cell nucleus	CC
488	GO:0001674	1	1	0.997345	1	0	0.00150348	1	female germ cell nucleus	CC
489	GO:0001675	1	1	0.994932	1	0	0.00300695	2	acrosome assembly	BP
490	GO:0001676	1	1	0.931494	1	0	0.0646495	43	long-chain fatty acid metabolic process	BP
491	GO:0001678	1	1	0.961975	1	0	0.0300695	20	cellular glucose homeostasis	BP
492	GO:0001680	1	1	0.997394	1	0	0.00150348	1	tRNA 3'-terminal CCA addition	BP
493	GO:0001682	1	1	0.980772	1	0	0.0150348	10	tRNA 5'-leader removal	BP
494	GO:0001701	1	1	0.968906	1	0	0.03458	23	in utero embryonic development	BP
495	GO:0001703	1	1	0.998281	1	0	0.00150348	1	gastrulation with mouth forming first	BP
496	GO:0001704	1	1	0.998962	1	0	0.00300695	2	formation of primary germ layer	BP
497	GO:0001707	1	1	0.998962	1	0	0.00300695	2	mesoderm formation	BP
498	GO:0001708	1	1	0.961219	1	0	0.0390904	26	cell fate specification	BP
499	GO:0001709	1	1	0.978663	1	0	0.0150348	10	cell fate determination	BP
500	GO:0001716	1	1	0.996264	1	0	0.00451043	3	L-amino-acid oxidase activity	MF
501	GO:0001725	1	1	0.991436	1	0	0.0195452	13	stress fiber	CC
502	GO:0001726	1	1	0.986632	1	0	0.0255591	17	ruffle	CC
503	GO:0001727	1	1	0.995836	1	0	0.00300695	2	lipid kinase activity	MF
504	GO:0001729	1	1	0.997358	1	0	0.00150348	1	ceramide kinase activity	MF
505	GO:0001731	1	1	0.95187	1	0	0.0616425	41	formation of translation preinitiation complex	BP
506	GO:0001732	1	1	0.997978	1	0	0.00300695	2	formation of cytoplasmic translation initiation complex	BP
507	GO:0001735	1	1	0.997981	1	0	0.00300695	2	prenylcysteine oxidase activity	MF
508	GO:0001736	1	1	0.980211	1	0	0.0180417	12	establishment of planar polarity	BP
509	GO:0001737	1	1	0.997332	1	0	0.00150348	1	establishment of imaginal disc-derived wing hair orientation	BP
510	GO:0001738	1	1	0.997332	1	0	0.00150348	1	morphogenesis of a polarized epithelium	BP
511	GO:0001750	1	1	0.993149	1	0	0.00601391	4	photoreceptor outer segment	CC
512	GO:0001752	1	1	0.997332	1	0	0.00150348	1	compound eye photoreceptor fate commitment	BP
513	GO:0001754	1	1	0.997923	1	0	0.00300695	2	eye photoreceptor cell differentiation	BP
514	GO:0001755	1	1	0.998179	1	0	0.00150348	1	neural crest cell migration	BP
515	GO:0001756	1	1	0.994936	1	0	0.00300695	2	somitogenesis	BP
516	GO:0001763	1	1	0.940379	1	0	0.0676565	45	morphogenesis of a branching structure	BP
517	GO:0001764	1	1	0.992737	1	0	0.00601391	4	neuron migration	BP
518	GO:0001765	1	1	0.998808	1	0	0.00300695	2	membrane raft assembly	BP
519	GO:0001767	1	1	0.997201	1	0	0.00451043	3	establishment of lymphocyte polarity	BP
520	GO:0001768	1	1	0.997201	1	0	0.00451043	3	establishment of T cell polarity	BP
521	GO:0001772	1	1	0.999468	1	0	0.00150348	1	immunological synapse	CC
522	GO:0001775	1	1	0.900075	1	0	0.117271	78	cell activation	BP
523	GO:0001776	1	1	0.998886	1	0	0.00300695	2	leukocyte homeostasis	BP
524	GO:0001778	1	1	0.999543	1	0	0.00150348	1	plasma membrane repair	BP
525	GO:0001780	1	1	0.999321	1	0	0.00150348	1	neutrophil homeostasis	BP
526	GO:0001782	1	1	0.999565	1	0	0.00150348	1	B cell homeostasis	BP
527	GO:0001784	1	1	0.999516	1	0	0.00150348	1	phosphotyrosine residue binding	MF
528	GO:0001786	1	1	0.997685	1	0	0.00451043	3	phosphatidylserine binding	MF
529	GO:0001817	1	1	0.940986	1	0	0.0646495	43	regulation of cytokine production	BP
530	GO:0001818	1	1	0.966429	1	0	0.0375869	25	negative regulation of cytokine production	BP
531	GO:0001819	1	1	0.965537	1	0	0.0390904	26	positive regulation of cytokine production	BP
532	GO:0001822	1	1	0.977855	1	0	0.0240556	16	kidney development	BP
533	GO:0001824	1	1	0.991328	1	0	0.00601391	4	blastocyst development	BP
534	GO:0001825	1	1	0.995062	1	0	0.00300695	2	blastocyst formation	BP
535	GO:0001829	1	1	0.992781	1	0	0.00751738	5	trophectodermal cell differentiation	BP
536	GO:0001833	1	1	0.995759	1	0	0.00451043	3	inner cell mass cell proliferation	BP
537	GO:0001835	1	1	0.999354	1	0	0.00150348	1	blastocyst hatching	BP
538	GO:0001837	1	1	0.987796	1	0	0.0240556	16	epithelial to mesenchymal transition	BP
539	GO:0001838	1	1	0.996409	1	0	0.00451043	3	embryonic epithelial tube formation	BP
540	GO:0001841	1	1	0.997358	1	0	0.00150348	1	neural tube formation	BP
541	GO:0001842	1	1	0.998179	1	0	0.00150348	1	neural fold formation	BP
542	GO:0001843	1	1	0.998941	1	0	0.00150348	1	neural tube closure	BP
543	GO:0001846	1	1	0.997737	1	0	0.00150348	1	opsonin binding	MF
544	GO:0001848	1	1	0.997174	1	0	0.00300695	2	complement binding	MF
545	GO:0001849	1	1	0.997737	1	0	0.00150348	1	complement component C1q binding	MF
546	GO:0001871	1	1	0.880956	1	0	0.121782	81	pattern binding	MF
547	GO:0001872	1	1	0.982635	1	0	0.0150348	10	(1->3)-beta-D-glucan binding	MF
548	GO:0001878	1	1	0.999132	1	0	0.00150348	1	response to yeast	BP
549	GO:0001881	1	1	0.997509	1	0	0.00300695	2	receptor recycling	BP
552	GO:0001884	1	1	0.998925	1	0	0.00150348	1	pyrimidine nucleoside binding	MF
553	GO:0001885	1	1	0.999343	1	0	0.00150348	1	endothelial cell development	BP
554	GO:0001887	1	1	0.988394	1	0	0.00902086	6	selenium compound metabolic process	BP
555	GO:0001889	1	1	0.994288	1	0	0.00751738	5	liver development	BP
556	GO:0001890	1	1	0.996974	1	0	0.00451043	3	placenta development	BP
557	GO:0001891	1	1	0.996754	1	0	0.00451043	3	phagocytic cup	CC
558	GO:0001893	1	1	0.997531	1	0	0.00150348	1	maternal placenta development	BP
559	GO:0001894	1	1	0.982997	1	0	0.0180417	12	tissue homeostasis	BP
560	GO:0001895	1	1	0.99866	1	0	0.00451043	3	retina homeostasis	BP
561	GO:0001896	1	1	0.997362	1	0	0.00150348	1	autolysis	BP
565	GO:0001909	1	1	0.998671	1	0	0.00451043	3	leukocyte mediated cytotoxicity	BP
566	GO:0001910	1	1	0.997151	1	0	0.00601391	4	regulation of leukocyte mediated cytotoxicity	BP
567	GO:0001912	1	1	0.997151	1	0	0.00601391	4	positive regulation of leukocyte mediated cytotoxicity	BP
568	GO:0001913	1	1	0.999565	1	0	0.00150348	1	T cell mediated cytotoxicity	BP
569	GO:0001914	1	1	0.998445	1	0	0.00300695	2	regulation of T cell mediated cytotoxicity	BP
570	GO:0001916	1	1	0.998445	1	0	0.00300695	2	positive regulation of T cell mediated cytotoxicity	BP
571	GO:0001917	1	1	0.996769	1	0	0.00451043	3	photoreceptor inner segment	CC
572	GO:0001919	1	1	0.999202	1	0	0.00150348	1	regulation of receptor recycling	BP
573	GO:0001927	1	1	0.997957	1	0	0.00300695	2	exocyst assembly	BP
574	GO:0001931	1	1	0.996546	1	0	0.00601391	4	uropod	CC
575	GO:0001932	1	1	0.714725	1	0	0.332268	221	regulation of protein phosphorylation	BP
576	GO:0001933	1	1	0.947916	1	0	0.0646495	43	negative regulation of protein phosphorylation	BP
577	GO:0001934	1	1	0.792378	1	0	0.230032	153	positive regulation of protein phosphorylation	BP
578	GO:0001935	1	1	0.996776	1	0	0.00601391	4	endothelial cell proliferation	BP
579	GO:0001936	1	1	0.99061	1	0	0.0135313	9	regulation of endothelial cell proliferation	BP
580	GO:0001937	1	1	0.995638	1	0	0.00601391	4	negative regulation of endothelial cell proliferation	BP
581	GO:0001938	1	1	0.994951	1	0	0.00751738	5	positive regulation of endothelial cell proliferation	BP
582	GO:0001939	1	1	0.999215	1	0	0.00150348	1	female pronucleus	CC
583	GO:0001940	1	1	0.999215	1	0	0.00150348	1	male pronucleus	CC
584	GO:0001944	1	1	0.947145	1	0	0.0541252	36	vasculature development	BP
585	GO:0001947	1	1	0.98828	1	0	0.00751738	5	heart looping	BP
586	GO:0001948	1	1	0.973751	1	0	0.0405939	27
587	GO:0001952	1	1	0.990785	1	0	0.0180417	12	regulation of cell-matrix adhesion	BP
588	GO:0001953	1	1	0.993441	1	0	0.0105243	7	negative regulation of cell-matrix adhesion	BP
589	GO:0001954	1	1	0.999242	1	0	0.00150348	1	positive regulation of cell-matrix adhesion	BP
590	GO:0001955	1	1	0.997142	1	0	0.00451043	3	blood vessel maturation	BP
591	GO:0001956	1	1	0.992092	1	0	0.00451043	3	positive regulation of neurotransmitter secretion	BP
592	GO:0001957	1	1	0.993501	1	0	0.00751738	5	intramembranous ossification	BP
593	GO:0001958	1	1	0.995711	1	0	0.00451043	3	endochondral ossification	BP
594	GO:0001959	1	1	0.985328	1	0	0.0210487	14	regulation of cytokine-mediated signaling pathway	BP
595	GO:0001960	1	1	0.992049	1	0	0.0135313	9	negative regulation of cytokine-mediated signaling pathway	BP
596	GO:0001961	1	1	0.993798	1	0	0.00451043	3	positive regulation of cytokine-mediated signaling pathway	BP
597	GO:0001964	1	1	0.992963	1	0	0.00601391	4	startle response	BP
598	GO:0001967	1	1	0.999132	1	0	0.00150348	1	suckling behavior	BP
599	GO:0001968	1	1	0.991898	1	0	0.0150348	10	fibronectin binding	MF
600	GO:0001969	1	1	0.999436	1	0	0.00150348	1	regulation of activation of membrane attack complex	BP
601	GO:0001971	1	1	0.999436	1	0	0.00150348	1	negative regulation of activation of membrane attack complex	BP
602	GO:0001973	1	1	0.999449	1	0	0.00150348	1	adenosine receptor signaling pathway	BP
603	GO:0001975	1	1	0.998619	1	0	0.00150348	1	response to amphetamine	BP
604	GO:0002003	1	1	0.999438	1	0	0.00150348	1	angiotensin maturation	BP
605	GO:0002009	1	1	0.960811	1	0	0.0420974	28	morphogenesis of an epithelium	BP
606	GO:0002011	1	1	0.997201	1	0	0.00300695	2	morphogenesis of an epithelial sheet	BP
607	GO:0002020	1	1	0.963927	1	0	0.03458	23	protease binding	MF
608	GO:0002021	1	1	0.997337	1	0	0.00150348	1	response to dietary excess	BP
609	GO:0002026	1	1	0.999486	1	0	0.00150348	1	regulation of the force of heart contraction	BP
610	GO:0002027	1	1	0.996869	1	0	0.00300695	2	regulation of heart rate	BP
611	GO:0002028	1	1	0.988093	1	0	0.0105243	7	regulation of sodium ion transport	BP
612	GO:0002036	1	1	0.999498	1	0	0.00150348	1	regulation of L-glutamate transport	BP
613	GO:0002039	1	1	0.984298	1	0	0.0150348	10	p53 binding	MF
614	GO:0002040	1	1	0.994594	1	0	0.00751738	5	sprouting angiogenesis	BP
615	GO:0002041	1	1	0.998097	1	0	0.00451043	3	intussusceptive angiogenesis	BP
616	GO:0002042	1	1	0.995382	1	0	0.00751738	5	cell migration involved in sprouting angiogenesis	BP
617	GO:0002052	1	1	0.9958	1	0	0.00300695	2	positive regulation of neuroblast proliferation	BP
618	GO:0002062	1	1	0.995231	1	0	0.00601391	4	chondrocyte differentiation	BP
619	GO:0002063	1	1	0.999406	1	0	0.00150348	1	chondrocyte development	BP
620	GO:0002064	1	1	0.987649	1	0	0.00902086	6	epithelial cell development	BP
621	GO:0002066	1	1	0.990737	1	0	0.00601391	4	columnar/cuboidal epithelial cell development	BP
622	GO:0002069	1	1	0.998929	1	0	0.00150348	1	columnar/cuboidal epithelial cell maturation	BP
623	GO:0002070	1	1	0.998929	1	0	0.00150348	1	epithelial cell maturation	BP
624	GO:0002080	1	1	0.99917	1	0	0.00150348	1	acrosomal membrane	CC
625	GO:0002083	1	1	0.997412	1	0	0.00150348	1	4-hydroxybenzoate decaprenyltransferase activity	MF
626	GO:0002084	1	1	0.988192	1	0	0.0105243	7	protein depalmitoylation	BP
627	GO:0002088	1	1	0.996296	1	0	0.00300695	2	lens development in camera-type eye	BP
628	GO:0002090	1	1	0.987519	1	0	0.0135313	9	regulation of receptor internalization	BP
629	GO:0002092	1	1	0.987519	1	0	0.0135313	9	positive regulation of receptor internalization	BP
630	GO:0002093	1	1	0.999242	1	0	0.00150348	1	auditory receptor cell morphogenesis	BP
631	GO:0002094	1	1	0.995849	1	0	0.00300695	2	polyprenyltransferase activity	MF
632	GO:0002097	1	1	0.974829	1	0	0.0240556	16	tRNA wobble base modification	BP
633	GO:0002098	1	1	0.982057	1	0	0.0180417	12	tRNA wobble uridine modification	BP
634	GO:0002100	1	1	0.994198	1	0	0.00451043	3	tRNA wobble adenosine to inosine editing	BP
635	GO:0002102	1	1	0.998511	1	0	0.00451043	3	podosome	CC
636	GO:0002118	1	1	0.992963	1	0	0.00601391	4	aggressive behavior	BP
637	GO:0002119	1	1	0.997323	1	0	0.00150348	1	nematode larval development	BP
638	GO:0002121	1	1	0.993388	1	0	0.00451043	3	inter-male aggressive behavior	BP
639	GO:0002128	1	1	0.994445	1	0	0.00751738	5	tRNA nucleoside ribose methylation	BP
640	GO:0002130	1	1	0.998331	1	0	0.00150348	1	wobble position ribose methylation	BP
641	GO:0002131	1	1	0.998331	1	0	0.00150348	1	wobble position cytosine ribose methylation	BP
642	GO:0002132	1	1	0.998331	1	0	0.00150348	1	wobble position uridine ribose methylation	BP
643	GO:0002143	1	1	0.997086	1	0	0.00300695	2	tRNA wobble position uridine thiolation	BP
644	GO:0002151	1	1	0.997356	1	0	0.00150348	1	G-quadruplex RNA binding	MF
645	GO:0002155	1	1	0.993301	1	0	0.00751738	5	regulation of thyroid hormone mediated signaling pathway	BP
646	GO:0002161	1	1	0.97666	1	0	0.0225522	15	aminoacyl-tRNA editing activity	MF
647	GO:0002162	1	1	0.999554	1	0	0.00150348	1	dystroglycan binding	MF
648	GO:0002164	1	1	0.997323	1	0	0.00150348	1	larval development	BP
649	GO:0002165	1	1	0.99899	1	0	0.00300695	2	instar larval or pupal development	BP
650	GO:0002178	1	1	0.994543	1	0	0.00751738	5	palmitoyltransferase complex	CC
651	GO:0002181	1	1	0.892548	1	0	0.199962	133	cytoplasmic translation	BP
652	GO:0002182	1	1	0.997088	1	0	0.00751738	5	cytoplasmic translational elongation	BP
653	GO:0002183	1	1	0.983932	1	0	0.0150348	10	cytoplasmic translational initiation	BP
654	GO:0002184	1	1	0.991973	1	0	0.00601391	4	cytoplasmic translational termination	BP
655	GO:0002190	1	1	0.995629	1	0	0.00300695	2	cap-independent translational initiation	BP
656	GO:0002192	1	1	0.995629	1	0	0.00300695	2	IRES-dependent translational initiation of linear mRNA	BP
657	GO:0002200	1	1	0.993111	1	0	0.00601391	4	somatic diversification of immune receptors	BP
658	GO:0002204	1	1	0.997721	1	0	0.00150348	1	somatic recombination of immunoglobulin genes involved in immune response	BP
659	GO:0002208	1	1	0.997721	1	0	0.00150348	1	somatic diversification of immunoglobulins involved in immune response	BP
660	GO:0002209	1	1	0.996495	1	0	0.00451043	3	behavioral defense response	BP
661	GO:0002213	1	1	0.978862	1	0	0.0195452	13	defense response to insect	BP
662	GO:0002215	1	1	0.995973	1	0	0.00451043	3	defense response to nematode	BP
663	GO:0002218	1	1	0.856375	1	0	0.156362	104	activation of innate immune response	BP
664	GO:0002220	1	1	0.990368	1	0	0.0120278	8	innate immune response activating cell surface receptor signaling pathway	BP
665	GO:0002221	1	1	0.974991	1	0	0.0240556	16	pattern recognition receptor signaling pathway	BP
666	GO:0002223	1	1	0.991026	1	0	0.0105243	7	stimulatory C-type lectin receptor signaling pathway	BP
667	GO:0002224	1	1	0.989575	1	0	0.0120278	8	toll-like receptor signaling pathway	BP
668	GO:0002228	1	1	0.999106	1	0	0.00300695	2	natural killer cell mediated immunity	BP
669	GO:0002229	1	1	0.960789	1	0	0.0300695	20	defense response to oomycetes	BP
670	GO:0002230	1	1	0.961422	1	0	0.0375869	25	positive regulation of defense response to virus by host	BP
671	GO:0002237	1	1	0.910126	1	0	0.0992295	66	response to molecule of bacterial origin	BP
672	GO:0002238	1	1	0.985479	1	0	0.0135313	9	response to molecule of fungal origin	BP
673	GO:0002239	1	1	0.923526	1	0	0.066153	44	response to oomycetes	BP
674	GO:0002244	1	1	0.989719	1	0	0.00601391	4	hematopoietic progenitor cell differentiation	BP
675	GO:0002246	1	1	0.997454	1	0	0.00451043	3	wound healing involved in inflammatory response	BP
676	GO:0002250	1	1	0.994324	1	0	0.00751738	5	adaptive immune response	BP
677	GO:0002252	1	1	0.842471	1	0	0.148844	99	immune effector process	BP
678	GO:0002253	1	1	0.852934	1	0	0.160872	107	activation of immune response	BP
679	GO:0002254	1	1	0.99449	1	0	0.00601391	4	kinin cascade	BP
680	GO:0002260	1	1	0.999565	1	0	0.00150348	1	lymphocyte homeostasis	BP
681	GO:0002262	1	1	0.9955	1	0	0.00902086	6	myeloid cell homeostasis	BP
682	GO:0002263	1	1	0.996776	1	0	0.00300695	2	cell activation involved in immune response	BP
683	GO:0002274	1	1	0.9987	1	0	0.00300695	2	myeloid leukocyte activation	BP
684	GO:0002285	1	1	0.996776	1	0	0.00300695	2	lymphocyte activation involved in immune response	BP
685	GO:0002312	1	1	0.996776	1	0	0.00300695	2	B cell activation involved in immune response	BP
686	GO:0002313	1	1	0.999053	1	0	0.00150348	1	mature B cell differentiation involved in immune response	BP
687	GO:0002317	1	1	0.999053	1	0	0.00150348	1	plasma cell differentiation	BP
688	GO:0002335	1	1	0.999053	1	0	0.00150348	1	mature B cell differentiation	BP
689	GO:0002353	1	1	0.99449	1	0	0.00601391	4	plasma kallikrein-kinin cascade	BP
690	GO:0002361	1	1	0.998805	1	0	0.00150348	1	CD4-positive, CD25-positive, alpha-beta regulatory T cell differentiation	BP
691	GO:0002366	1	1	0.996776	1	0	0.00300695	2	leukocyte activation involved in immune response	BP
693	GO:0002429	1	1	0.98643	1	0	0.0165382	11	immune response-activating cell surface receptor signaling pathway	BP
694	GO:0002431	1	1	0.997716	1	0	0.00300695	2	Fc receptor mediated stimulatory signaling pathway	BP
695	GO:0002433	1	1	0.997716	1	0	0.00300695	2	immune response-regulating cell surface receptor signaling pathway involved in phagocytosis	BP
696	GO:0002437	1	1	0.999401	1	0	0.00150348	1	inflammatory response to antigenic stimulus	BP
697	GO:0002443	1	1	0.998671	1	0	0.00451043	3	leukocyte mediated immunity	BP
698	GO:0002449	1	1	0.998671	1	0	0.00451043	3	lymphocyte mediated immunity	BP
699	GO:0002456	1	1	0.999565	1	0	0.00150348	1	T cell mediated immunity	BP
700	GO:0002460	1	1	0.999565	1	0	0.00150348	1	adaptive immune response based on somatic recombination of immune receptors built from immunoglobulin superfamily domains	BP
701	GO:0002474	1	1	0.978179	1	0	0.0285661	19	antigen processing and presentation of peptide antigen via MHC class I	BP
702	GO:0002478	1	1	0.980086	1	0	0.0270626	18	antigen processing and presentation of exogenous peptide antigen	BP
703	GO:0002479	1	1	0.991351	1	0	0.0105243	7	antigen processing and presentation of exogenous peptide antigen via MHC class I, TAP-dependent	BP
704	GO:0002480	1	1	0.999524	1	0	0.00150348	1	antigen processing and presentation of exogenous peptide antigen via MHC class I, TAP-independent	BP
705	GO:0002495	1	1	0.984904	1	0	0.0195452	13	antigen processing and presentation of peptide antigen via MHC class II	BP
706	GO:0002501	1	1	0.997737	1	0	0.00150348	1	peptide antigen assembly with MHC protein complex	BP
707	GO:0002502	1	1	0.997737	1	0	0.00150348	1	peptide antigen assembly with MHC class I protein complex	BP
708	GO:0002504	1	1	0.984904	1	0	0.0195452	13	antigen processing and presentation of peptide or polysaccharide antigen via MHC class II	BP
709	GO:0002521	1	1	0.979301	1	0	0.0255591	17	leukocyte differentiation	BP
710	GO:0002526	1	1	0.983508	1	0	0.0135313	9	acute inflammatory response	BP
711	GO:0002532	1	1	0.992429	1	0	0.00601391	4	production of molecular mediator involved in inflammatory response	BP
712	GO:0002538	1	1	0.992429	1	0	0.00601391	4	arachidonic acid metabolite production involved in inflammatory response	BP
713	GO:0002539	1	1	0.992429	1	0	0.00601391	4	prostaglandin production involved in inflammatory response	BP
714	GO:0002544	1	1	0.997685	1	0	0.00451043	3	chronic inflammatory response	BP
715	GO:0002548	1	1	0.999321	1	0	0.00150348	1	monocyte chemotaxis	BP
716	GO:0002551	1	1	0.999242	1	0	0.00150348	1	mast cell chemotaxis	BP
717	GO:0002562	1	1	0.99673	1	0	0.00300695	2	somatic diversification of immune receptors via germline recombination within a single locus	BP
718	GO:0002566	1	1	0.999007	1	0	0.00150348	1	somatic diversification of immune receptors via somatic mutation	BP
719	GO:0002573	1	1	0.993655	1	0	0.00902086	6	myeloid leukocyte differentiation	BP
720	GO:0002576	1	1	0.955304	1	0	0.0586356	39	platelet degranulation	BP
721	GO:0002577	1	1	0.997685	1	0	0.00451043	3	regulation of antigen processing and presentation	BP
722	GO:0002578	1	1	0.997685	1	0	0.00451043	3	negative regulation of antigen processing and presentation	BP
723	GO:0002580	1	1	0.997685	1	0	0.00451043	3	regulation of antigen processing and presentation of peptide or polysaccharide antigen via MHC class II	BP
724	GO:0002581	1	1	0.997685	1	0	0.00451043	3	negative regulation of antigen processing and presentation of peptide or polysaccharide antigen via MHC class II	BP
725	GO:0002604	1	1	0.997685	1	0	0.00451043	3	regulation of dendritic cell antigen processing and presentation	BP
726	GO:0002605	1	1	0.997685	1	0	0.00451043	3	negative regulation of dendritic cell antigen processing and presentation	BP
727	GO:0002637	1	1	0.994584	1	0	0.00451043	3	regulation of immunoglobulin production	BP
728	GO:0002639	1	1	0.997256	1	0	0.00300695	2	positive regulation of immunoglobulin production	BP
729	GO:0002643	1	1	0.998832	1	0	0.00150348	1	regulation of tolerance induction	BP
730	GO:0002673	1	1	0.998469	1	0	0.00451043	3	regulation of acute inflammatory response	BP
731	GO:0002674	1	1	0.999494	1	0	0.00150348	1	negative regulation of acute inflammatory response	BP
732	GO:0002675	1	1	0.999539	1	0	0.00150348	1	positive regulation of acute inflammatory response	BP
733	GO:0002679	1	1	0.985618	1	0	0.0165382	11	respiratory burst involved in defense response	BP
734	GO:0002682	1	1	0.669588	1	0	0.41496	276	regulation of immune system process	BP
735	GO:0002683	1	1	0.935847	1	0	0.0691599	46	negative regulation of immune system process	BP
736	GO:0002684	1	1	0.783234	1	0	0.255591	170	positive regulation of immune system process	BP
737	GO:0002685	1	1	0.989614	1	0	0.0180417	12	regulation of leukocyte migration	BP
738	GO:0002686	1	1	0.997431	1	0	0.00451043	3	negative regulation of leukocyte migration	BP
739	GO:0002687	1	1	0.993919	1	0	0.00902086	6	positive regulation of leukocyte migration	BP
740	GO:0002688	1	1	0.993473	1	0	0.0105243	7	regulation of leukocyte chemotaxis	BP
741	GO:0002689	1	1	0.999552	1	0	0.00150348	1	negative regulation of leukocyte chemotaxis	BP
742	GO:0002690	1	1	0.993919	1	0	0.00902086	6	positive regulation of leukocyte chemotaxis	BP
743	GO:0002694	1	1	0.973014	1	0	0.0375869	25	regulation of leukocyte activation	BP
744	GO:0002695	1	1	0.992827	1	0	0.00902086	6	negative regulation of leukocyte activation	BP
745	GO:0002696	1	1	0.982015	1	0	0.0285661	19	positive regulation of leukocyte activation	BP
746	GO:0002697	1	1	0.93164	1	0	0.0766773	51	regulation of immune effector process	BP
747	GO:0002698	1	1	0.987291	1	0	0.0165382	11	negative regulation of immune effector process	BP
748	GO:0002699	1	1	0.991631	1	0	0.0135313	9	positive regulation of immune effector process	BP
749	GO:0002700	1	1	0.990362	1	0	0.0105243	7	regulation of production of molecular mediator of immune response	BP
750	GO:0002701	1	1	0.997446	1	0	0.00451043	3	negative regulation of production of molecular mediator of immune response	BP
751	GO:0002702	1	1	0.997256	1	0	0.00300695	2	positive regulation of production of molecular mediator of immune response	BP
752	GO:0002703	1	1	0.987968	1	0	0.0150348	10	regulation of leukocyte mediated immunity	BP
753	GO:0002704	1	1	0.997879	1	0	0.00300695	2	negative regulation of leukocyte mediated immunity	BP
754	GO:0002705	1	1	0.994415	1	0	0.00902086	6	positive regulation of leukocyte mediated immunity	BP
755	GO:0002706	1	1	0.990069	1	0	0.0120278	8	regulation of lymphocyte mediated immunity	BP
756	GO:0002708	1	1	0.994415	1	0	0.00902086	6	positive regulation of lymphocyte mediated immunity	BP
757	GO:0002709	1	1	0.998445	1	0	0.00300695	2	regulation of T cell mediated immunity	BP
758	GO:0002711	1	1	0.998445	1	0	0.00300695	2	positive regulation of T cell mediated immunity	BP
759	GO:0002712	1	1	0.992898	1	0	0.00601391	4	regulation of B cell mediated immunity	BP
760	GO:0002714	1	1	0.997256	1	0	0.00300695	2	positive regulation of B cell mediated immunity	BP
761	GO:0002715	1	1	0.998704	1	0	0.00300695	2	regulation of natural killer cell mediated immunity	BP
762	GO:0002717	1	1	0.998704	1	0	0.00300695	2	positive regulation of natural killer cell mediated immunity	BP
763	GO:0002718	1	1	0.995756	1	0	0.00601391	4	regulation of cytokine production involved in immune response	BP
764	GO:0002719	1	1	0.997446	1	0	0.00451043	3	negative regulation of cytokine production involved in immune response	BP
765	GO:0002721	1	1	0.998305	1	0	0.00150348	1	regulation of B cell cytokine production	BP
766	GO:0002752	1	1	0.999336	1	0	0.00150348	1	cell surface pattern recognition receptor signaling pathway	BP
767	GO:0002753	1	1	0.998914	1	0	0.00300695	2	cytoplasmic pattern recognition receptor signaling pathway	BP
768	GO:0002755	1	1	0.992423	1	0	0.00751738	5	MyD88-dependent toll-like receptor signaling pathway	BP
769	GO:0002756	1	1	0.996285	1	0	0.00451043	3	MyD88-independent toll-like receptor signaling pathway	BP
770	GO:0002757	1	1	0.967625	1	0	0.0330765	22	immune response-activating signal transduction	BP
771	GO:0002758	1	1	0.969841	1	0	0.0300695	20	innate immune response-activating signal transduction	BP
772	GO:0002761	1	1	0.993626	1	0	0.00601391	4	regulation of myeloid leukocyte differentiation	BP
773	GO:0002763	1	1	0.996824	1	0	0.00300695	2	positive regulation of myeloid leukocyte differentiation	BP
774	GO:0002764	1	1	0.928906	1	0	0.0811877	54	immune response-regulating signaling pathway	BP
775	GO:0002768	1	1	0.973175	1	0	0.0330765	22	immune response-regulating cell surface receptor signaling pathway	BP
776	GO:0002790	1	1	0.998722	1	0	0.00300695	2	peptide secretion	BP
777	GO:0002791	1	1	0.990268	1	0	0.00902086	6	regulation of peptide secretion	BP
778	GO:0002792	1	1	0.991796	1	0	0.00601391	4	negative regulation of peptide secretion	BP
779	GO:0002793	1	1	0.997097	1	0	0.00300695	2	positive regulation of peptide secretion	BP
780	GO:0002819	1	1	0.990224	1	0	0.0120278	8	regulation of adaptive immune response	BP
781	GO:0002821	1	1	0.99457	1	0	0.00902086	6	positive regulation of adaptive immune response	BP
782	GO:0002822	1	1	0.990681	1	0	0.0105243	7	regulation of adaptive immune response based on somatic recombination of immune receptors built from immunoglobulin superfamily domains	BP
783	GO:0002824	1	1	0.995029	1	0	0.00751738	5	positive regulation of adaptive immune response based on somatic recombination of immune receptors built from immunoglobulin superfamily domains	BP
784	GO:0002825	1	1	0.999321	1	0	0.00150348	1	regulation of T-helper 1 type immune response	BP
785	GO:0002827	1	1	0.999321	1	0	0.00150348	1	positive regulation of T-helper 1 type immune response	BP
786	GO:0002828	1	1	0.99889	1	0	0.00300695	2	regulation of type 2 immune response	BP
787	GO:0002829	1	1	0.999321	1	0	0.00150348	1	negative regulation of type 2 immune response	BP
788	GO:0002831	1	1	0.829407	1	0	0.163879	109	regulation of response to biotic stimulus	BP
789	GO:0002832	1	1	0.957734	1	0	0.0375869	25	negative regulation of response to biotic stimulus	BP
790	GO:0002833	1	1	0.959647	1	0	0.03458	23	positive regulation of response to biotic stimulus	BP
791	GO:0002886	1	1	0.997879	1	0	0.00300695	2	regulation of myeloid leukocyte mediated immunity	BP
792	GO:0002887	1	1	0.997879	1	0	0.00300695	2	negative regulation of myeloid leukocyte mediated immunity	BP
793	GO:0002889	1	1	0.994584	1	0	0.00451043	3	regulation of immunoglobulin mediated immune response	BP
794	GO:0002891	1	1	0.997256	1	0	0.00300695	2	positive regulation of immunoglobulin mediated immune response	BP
795	GO:0002902	1	1	0.99739	1	0	0.00300695	2	regulation of B cell apoptotic process	BP
796	GO:0002903	1	1	0.999083	1	0	0.00150348	1	negative regulation of B cell apoptotic process	BP
797	GO:0002920	1	1	0.999436	1	0	0.00150348	1	regulation of humoral immune response	BP
798	GO:0002921	1	1	0.999436	1	0	0.00150348	1	negative regulation of humoral immune response	BP
799	GO:0002931	1	1	0.988959	1	0	0.00751738	5	response to ischemia	BP
800	GO:0002935	1	1	0.996477	1	0	0.00300695	2	tRNA (adenine-C2-)-methyltransferase activity	MF
801	GO:0002938	1	1	0.998405	1	0	0.00150348	1	tRNA guanine ribose methylation	BP
802	GO:0002940	1	1	0.995235	1	0	0.00451043	3	tRNA N2-guanine methylation	BP
803	GO:0002943	1	1	0.993856	1	0	0.00751738	5	tRNA dihydrouridine synthesis	BP
804	GO:0002949	1	1	0.992197	1	0	0.00751738	5	tRNA threonylcarbamoyladenosine modification	BP
805	GO:0003002	1	1	0.753657	1	0	0.263108	175	regionalization	BP
807	GO:0003007	1	1	0.993673	1	0	0.00601391	4	heart morphogenesis	BP
808	GO:0003008	1	1	0.890417	1	0	0.121782	81	system process	BP
809	GO:0003009	1	1	0.999565	1	0	0.00150348	1	skeletal muscle contraction	BP
810	GO:0003012	1	1	0.986282	1	0	0.0255591	17	muscle system process	BP
811	GO:0003013	1	1	0.99563	1	0	0.00751738	5	circulatory system process	BP
812	GO:0003018	1	1	0.998693	1	0	0.00150348	1	vascular process in circulatory system	BP
813	GO:0003032	1	1	0.990475	1	0	0.00902086	6	detection of oxygen	BP
814	GO:0003073	1	1	0.999529	1	0	0.00150348	1	regulation of systemic arterial blood pressure	BP
815	GO:0003084	1	1	0.999543	1	0	0.00150348	1	positive regulation of systemic arterial blood pressure	BP
816	GO:0003085	1	1	0.993177	1	0	0.00751738	5	negative regulation of systemic arterial blood pressure	BP
817	GO:0003143	1	1	0.98565	1	0	0.00902086	6	embryonic heart tube morphogenesis	BP
818	GO:0003146	1	1	0.997339	1	0	0.00150348	1	heart jogging	BP
819	GO:0003151	1	1	0.992513	1	0	0.00751738	5	outflow tract morphogenesis	BP
820	GO:0003156	1	1	0.985418	1	0	0.0135313	9	regulation of animal organ formation	BP
821	GO:0003179	1	1	0.998097	1	0	0.00451043	3	heart valve morphogenesis	BP
822	GO:0003181	1	1	0.998097	1	0	0.00451043	3	atrioventricular valve morphogenesis	BP
823	GO:0003197	1	1	0.997685	1	0	0.00451043	3	endocardial cushion development	BP
824	GO:0003254	1	1	0.987756	1	0	0.00751738	5	regulation of membrane depolarization	BP
825	GO:0003256	1	1	0.999048	1	0	0.00300695	2	regulation of transcription from RNA polymerase II promoter involved in myocardial precursor cell differentiation	BP
826	GO:0003257	1	1	0.999048	1	0	0.00300695	2	positive regulation of transcription from RNA polymerase II promoter involved in myocardial precursor cell differentiation	BP
827	GO:0003278	1	1	0.998097	1	0	0.00451043	3	apoptotic process involved in heart morphogenesis	BP
828	GO:0003279	1	1	0.987102	1	0	0.0150348	10	cardiac septum development	BP
829	GO:0003281	1	1	0.996653	1	0	0.00751738	5	ventricular septum development	BP
830	GO:0003283	1	1	0.990417	1	0	0.00751738	5	atrial septum development	BP
831	GO:0003330	1	1	0.997412	1	0	0.00150348	1	regulation of extracellular matrix constituent secretion	BP
832	GO:0003331	1	1	0.997412	1	0	0.00150348	1	positive regulation of extracellular matrix constituent secretion	BP
833	GO:0003333	1	1	0.865545	1	0	0.117271	78	amino acid transmembrane transport	BP
834	GO:0003337	1	1	0.999048	1	0	0.00300695	2	mesenchymal to epithelial transition involved in metanephros morphogenesis	BP
835	GO:0003341	1	1	0.990899	1	0	0.00601391	4	cilium movement	BP
836	GO:0003351	1	1	0.990899	1	0	0.00601391	4	epithelial cilium movement	BP
837	GO:0003352	1	1	0.995561	1	0	0.00300695	2	regulation of cilium movement	BP
838	GO:0003356	1	1	0.997354	1	0	0.00150348	1	regulation of cilium beat frequency	BP
839	GO:0003376	1	1	0.999117	1	0	0.00150348	1	sphingosine-1-phosphate signaling pathway	BP
840	GO:0003382	1	1	0.99611	1	0	0.00601391	4	epithelial cell morphogenesis	BP
841	GO:0003401	1	1	0.99865	1	0	0.00300695	2	axis elongation	BP
842	GO:0003417	1	1	0.997685	1	0	0.00451043	3	growth plate cartilage development	BP
843	GO:0003433	1	1	0.999406	1	0	0.00150348	1	chondrocyte development involved in endochondral bone morphogenesis	BP
847	GO:0003678	1	1	0.821556	1	0	0.151851	101	DNA helicase activity	MF
848	GO:0003680	1	1	0.979632	1	0	0.0180417	12	AT DNA binding	MF
849	GO:0003681	1	1	0.998549	1	0	0.00150348	1	bent DNA binding	MF
851	GO:0003684	1	1	0.92901	1	0	0.0691599	46	damaged DNA binding	MF
852	GO:0003688	1	1	0.978425	1	0	0.0180417	12	DNA replication origin binding	MF
853	GO:0003689	1	1	0.994713	1	0	0.00300695	2	DNA clamp loader activity	MF
854	GO:0003690	1	1	0.797021	1	0	0.190942	127	double-stranded DNA binding	MF
855	GO:0003691	1	1	0.968765	1	0	0.0270626	18	double-stranded telomeric DNA binding	MF
856	GO:0003697	1	1	0.870006	1	0	0.129299	86	single-stranded DNA binding	MF
858	GO:0003705	1	1	0.99389	1	0	0.00451043	3	transcription factor activity, RNA polymerase II distal enhancer sequence-specific binding	MF
859	GO:0003712	1	1	0.790187	1	0	0.222515	148	transcription cofactor activity	MF
860	GO:0003713	1	1	0.909397	1	0	0.0932156	62	transcription coactivator activity	MF
861	GO:0003714	1	1	0.939838	1	0	0.063146	42	transcription corepressor activity	MF
862	GO:0003720	1	1	0.993772	1	0	0.00451043	3	telomerase activity	MF
863	GO:0003721	1	1	0.993772	1	0	0.00451043	3	telomerase RNA reverse transcriptase activity	MF
865	GO:0003724	1	1	0.868246	1	0	0.115768	77	RNA helicase activity	MF
866	GO:0003725	1	1	0.956489	1	0	0.0405939	27	double-stranded RNA binding	MF
867	GO:0003726	1	1	0.997455	1	0	0.00150348	1	double-stranded RNA adenosine deaminase activity	MF
868	GO:0003727	1	1	0.903325	1	0	0.100733	67	single-stranded RNA binding	MF
869	GO:0003729	1	1	0.86755	1	0	0.145837	97	mRNA binding	MF
870	GO:0003730	1	1	0.975164	1	0	0.0210487	14	mRNA 3'-UTR binding	MF
871	GO:0003735	1	1	0.36775	1	0	1.33358	887	structural constituent of ribosome	MF
872	GO:0003743	1	1	0.827695	1	0	0.221011	147	translation initiation factor activity	MF
873	GO:0003746	1	1	0.89717	1	0	0.156362	104	translation elongation factor activity	MF
874	GO:0003747	1	1	0.978588	1	0	0.0225522	15	translation release factor activity	MF
875	GO:0003755	1	1	0.867097	1	0	0.144334	96	peptidyl-prolyl cis-trans isomerase activity	MF
876	GO:0003756	1	1	0.943563	1	0	0.0646495	43	protein disulfide isomerase activity	MF
877	GO:0003774	1	1	0.804509	1	0	0.198459	132	motor activity	MF
878	GO:0003777	1	1	0.861943	1	0	0.123285	82	microtubule motor activity	MF
879	GO:0003779	1	1	0.852021	1	0	0.153355	102	actin binding	MF
880	GO:0003785	1	1	0.99089	1	0	0.00751738	5	actin monomer binding	MF
881	GO:0003786	1	1	0.998656	1	0	0.00150348	1	actin lateral binding	MF
882	GO:0003796	1	1	0.996809	1	0	0.00300695	2	lysozyme activity	MF
883	GO:0003823	1	1	0.994003	1	0	0.00902086	6	antigen binding	MF
885	GO:0003825	1	1	0.99208	1	0	0.00451043	3	alpha,alpha-trehalose-phosphate synthase (UDP-forming) activity	MF
886	GO:0003827	1	1	0.997351	1	0	0.00150348	1	alpha-1,3-mannosylglycoprotein 2-beta-N-acetylglucosaminyltransferase activity	MF
887	GO:0003830	1	1	0.992828	1	0	0.00601391	4	beta-1,4-mannosylglycoprotein 4-beta-N-acetylglucosaminyltransferase activity	MF
888	GO:0003837	1	1	0.997736	1	0	0.00300695	2	beta-ureidopropionase activity	MF
889	GO:0003838	1	1	0.99661	1	0	0.00451043	3	sterol 24-C-methyltransferase activity	MF
890	GO:0003840	1	1	0.997365	1	0	0.00150348	1
891	GO:0003841	1	1	0.984342	1	0	0.0120278	8	1-acylglycerol-3-phosphate O-acyltransferase activity	MF
892	GO:0003843	1	1	0.934604	1	0	0.0706634	47	1,3-beta-D-glucan synthase activity	MF
893	GO:0003844	1	1	0.985755	1	0	0.0150348	10	1,4-alpha-glucan branching enzyme activity	MF
894	GO:0003846	1	1	0.974242	1	0	0.0195452	13	2-acylglycerol O-acyltransferase activity	MF
895	GO:0003847	1	1	0.999554	1	0	0.00150348	1	1-alkyl-2-acetylglycerophosphocholine esterase activity	MF
896	GO:0003848	1	1	0.996639	1	0	0.00300695	2	2-amino-4-hydroxy-6-hydroxymethyldihydropteridine diphosphokinase activity	MF
897	GO:0003849	1	1	0.991595	1	0	0.00601391	4	3-deoxy-7-phosphoheptulonate synthase activity	MF
898	GO:0003850	1	1	0.99882	1	0	0.00150348	1	2-deoxyglucose-6-phosphatase activity	MF
899	GO:0003852	1	1	0.997392	1	0	0.00150348	1	2-isopropylmalate synthase activity	MF
900	GO:0003854	1	1	0.877141	1	0	0.0932156	62	3-beta-hydroxy-delta5-steroid dehydrogenase activity	MF
902	GO:0003856	1	1	0.995877	1	0	0.00300695	2	3-dehydroquinate synthase activity	MF
903	GO:0003857	1	1	0.992458	1	0	0.00751738	5	3-hydroxyacyl-CoA dehydrogenase activity	MF
904	GO:0003858	1	1	0.995599	1	0	0.00451043	3	3-hydroxybutyrate dehydrogenase activity	MF
905	GO:0003860	1	1	0.997421	1	0	0.00150348	1	3-hydroxyisobutyryl-CoA hydrolase activity	MF
906	GO:0003861	1	1	0.992786	1	0	0.00902086	6	3-isopropylmalate dehydratase activity	MF
907	GO:0003862	1	1	0.996335	1	0	0.00451043	3	3-isopropylmalate dehydrogenase activity	MF
908	GO:0003863	1	1	0.989476	1	0	0.00751738	5	3-methyl-2-oxobutanoate dehydrogenase (2-methylpropanoyl-transferring) activity	MF
909	GO:0003864	1	1	0.996367	1	0	0.00300695	2	3-methyl-2-oxobutanoate hydroxymethyltransferase activity	MF
910	GO:0003865	1	1	0.997935	1	0	0.00150348	1	3-oxo-5-alpha-steroid 4-dehydrogenase activity	MF
911	GO:0003866	1	1	0.997438	1	0	0.00150348	1	3-phosphoshikimate 1-carboxyvinyltransferase activity	MF
912	GO:0003867	1	1	0.996231	1	0	0.00300695	2	4-aminobutyrate transaminase activity	MF
913	GO:0003868	1	1	0.996899	1	0	0.00300695	2	4-hydroxyphenylpyruvate dioxygenase activity	MF
914	GO:0003871	1	1	0.989874	1	0	0.0105243	7	5-methyltetrahydropteroyltriglutamate-homocysteine S-methyltransferase activity	MF
915	GO:0003872	1	1	0.984653	1	0	0.0105243	7	6-phosphofructokinase activity	MF
916	GO:0003873	1	1	0.989019	1	0	0.0180417	12	6-phosphofructo-2-kinase activity	MF
917	GO:0003876	1	1	0.987745	1	0	0.0120278	8	AMP deaminase activity	MF
918	GO:0003878	1	1	0.993503	1	0	0.00902086	6	ATP citrate synthase activity	MF
919	GO:0003879	1	1	0.997549	1	0	0.00150348	1	ATP phosphoribosyltransferase activity	MF
920	GO:0003880	1	1	0.995159	1	0	0.00451043	3	protein C-terminal carboxyl O-methyltransferase activity	MF
921	GO:0003881	1	1	0.997361	1	0	0.00150348	1	CDP-diacylglycerol-inositol 3-phosphatidyltransferase activity	MF
922	GO:0003882	1	1	0.99688	1	0	0.00300695	2	CDP-diacylglycerol-serine O-phosphatidyltransferase activity	MF
923	GO:0003883	1	1	0.996021	1	0	0.00300695	2	CTP synthase activity	MF
924	GO:0003885	1	1	0.986794	1	0	0.00902086	6	D-arabinono-1,4-lactone oxidase activity	MF
925	GO:0003886	1	1	0.980885	1	0	0.0135313	9	DNA (cytosine-5-)-methyltransferase activity	MF
926	GO:0003887	1	1	0.865632	1	0	0.129299	86	DNA-directed DNA polymerase activity	MF
927	GO:0003896	1	1	0.985911	1	0	0.0150348	10	DNA primase activity	MF
928	GO:0003899	1	1	0.867376	1	0	0.154858	103	DNA-directed 5'-3' RNA polymerase activity	MF
929	GO:0003904	1	1	0.997937	1	0	0.00300695	2	deoxyribodipyrimidine photo-lyase activity	MF
930	GO:0003905	1	1	0.98787	1	0	0.0105243	7	alkylbase DNA N-glycosylase activity	MF
931	GO:0003906	1	1	0.976992	1	0	0.0240556	16	DNA-(apurinic or apyrimidinic site) lyase activity	MF
932	GO:0003909	1	1	0.987352	1	0	0.0120278	8	DNA ligase activity	MF
933	GO:0003910	1	1	0.987352	1	0	0.0120278	8	DNA ligase (ATP) activity	MF
934	GO:0003913	1	1	0.984956	1	0	0.0105243	7	DNA photolyase activity	MF
935	GO:0003914	1	1	0.997396	1	0	0.00150348	1	DNA (6-4) photolyase activity	MF
936	GO:0003916	1	1	0.951141	1	0	0.0481113	32	DNA topoisomerase activity	MF
937	GO:0003917	1	1	0.977554	1	0	0.0255591	17	DNA topoisomerase type I activity	MF
938	GO:0003918	1	1	0.980105	1	0	0.0195452	13	DNA topoisomerase type II (ATP-hydrolyzing) activity	MF
939	GO:0003919	1	1	0.989	1	0	0.00751738	5	FMN adenylyltransferase activity	MF
940	GO:0003922	1	1	0.993132	1	0	0.00601391	4	GMP synthase (glutamine-hydrolyzing) activity	MF
941	GO:0003923	1	1	0.990707	1	0	0.00601391	4	GPI-anchor transamidase activity	MF
942	GO:0003924	1	1	0.723285	1	0	0.360834	240	GTPase activity	MF
943	GO:0003933	1	1	0.978928	1	0	0.0180417	12	GTP cyclohydrolase activity	MF
944	GO:0003934	1	1	0.997408	1	0	0.00150348	1	GTP cyclohydrolase I activity	MF
945	GO:0003935	1	1	0.981473	1	0	0.0165382	11	GTP cyclohydrolase II activity	MF
946	GO:0003937	1	1	0.997868	1	0	0.00300695	2	IMP cyclohydrolase activity	MF
947	GO:0003938	1	1	0.994827	1	0	0.00601391	4	IMP dehydrogenase activity	MF
948	GO:0003939	1	1	0.995465	1	0	0.00451043	3	L-iditol 2-dehydrogenase activity	MF
949	GO:0003941	1	1	0.996674	1	0	0.00300695	2	L-serine ammonia-lyase activity	MF
950	GO:0003942	1	1	0.99432	1	0	0.00751738	5	N-acetyl-gamma-glutamyl-phosphate reductase activity	MF
951	GO:0003949	1	1	0.997593	1	0	0.00150348	1	1-(5-phosphoribosyl)-5-[(5-phosphoribosylamino)methylideneamino]imidazole-4-carboxamide isomerase activity	MF
952	GO:0003950	1	1	0.978324	1	0	0.0225522	15	NAD+ ADP-ribosyltransferase activity	MF
953	GO:0003951	1	1	0.992608	1	0	0.00451043	3	NAD+ kinase activity	MF
954	GO:0003952	1	1	0.997366	1	0	0.00150348	1	NAD+ synthase (glutamine-hydrolyzing) activity	MF
955	GO:0003954	1	1	0.906706	1	0	0.126292	84	NADH dehydrogenase activity	MF
956	GO:0003955	1	1	0.9757	1	0	0.0240556	16	NAD(P)H dehydrogenase (quinone) activity	MF
957	GO:0003958	1	1	0.992122	1	0	0.00451043	3	NADPH-hemoprotein reductase activity	MF
958	GO:0003959	1	1	0.973728	1	0	0.0300695	20	NADPH dehydrogenase activity	MF
959	GO:0003960	1	1	0.99389	1	0	0.00451043	3	NADPH:quinone reductase activity	MF
960	GO:0003961	1	1	0.996131	1	0	0.00601391	4	O-acetylhomoserine aminocarboxypropyltransferase activity	MF
961	GO:0003962	1	1	0.997379	1	0	0.00150348	1	cystathionine gamma-synthase activity	MF
962	GO:0003964	1	1	0.638087	1	0	0.538245	358	RNA-directed DNA polymerase activity	MF
963	GO:0003968	1	1	0.980549	1	0	0.0165382	11	RNA-directed 5'-3' RNA polymerase activity	MF
964	GO:0003973	1	1	0.986938	1	0	0.0195452	13	(S)-2-hydroxy-acid oxidase activity	MF
965	GO:0003975	1	1	0.997391	1	0	0.00150348	1	UDP-N-acetylglucosamine-dolichyl-phosphate N-acetylglucosaminephosphotransferase activity	MF
966	GO:0003977	1	1	0.99263	1	0	0.00902086	6	UDP-N-acetylglucosamine diphosphorylase activity	MF
967	GO:0003978	1	1	0.980499	1	0	0.0300695	20	UDP-glucose 4-epimerase activity	MF
968	GO:0003979	1	1	0.992056	1	0	0.0135313	9	UDP-glucose 6-dehydrogenase activity	MF
969	GO:0003980	1	1	0.997318	1	0	0.00150348	1	UDP-glucose:glycoprotein glucosyltransferase activity	MF
970	GO:0003983	1	1	0.9829	1	0	0.0210487	14	UTP:glucose-1-phosphate uridylyltransferase activity	MF
971	GO:0003984	1	1	0.9918	1	0	0.00902086	6	acetolactate synthase activity	MF
972	GO:0003985	1	1	0.993808	1	0	0.00601391	4	acetyl-CoA C-acetyltransferase activity	MF
973	GO:0003986	1	1	0.994141	1	0	0.00902086	6	acetyl-CoA hydrolase activity	MF
974	GO:0003987	1	1	0.988663	1	0	0.0180417	12	acetate-CoA ligase activity	MF
975	GO:0003988	1	1	0.986437	1	0	0.0135313	9	acetyl-CoA C-acyltransferase activity	MF
976	GO:0003989	1	1	0.976925	1	0	0.0300695	20	acetyl-CoA carboxylase activity	MF
977	GO:0003991	1	1	0.996674	1	0	0.00300695	2	acetylglutamate kinase activity	MF
978	GO:0003992	1	1	0.993939	1	0	0.00902086	6	N2-acetyl-L-ornithine:2-oxoglutarate 5-aminotransferase activity	MF
979	GO:0003993	1	1	0.890588	1	0	0.0962225	64	acid phosphatase activity	MF
980	GO:0003994	1	1	0.978736	1	0	0.0255591	17	aconitate hydratase activity	MF
981	GO:0003995	1	1	0.969961	1	0	0.0420974	28	acyl-CoA dehydrogenase activity	MF
982	GO:0003997	1	1	0.985416	1	0	0.0165382	11	acyl-CoA oxidase activity	MF
983	GO:0003998	1	1	0.997343	1	0	0.00150348	1	acylphosphatase activity	MF
984	GO:0003999	1	1	0.991163	1	0	0.00751738	5	adenine phosphoribosyltransferase activity	MF
985	GO:0004000	1	1	0.990305	1	0	0.00751738	5	adenosine deaminase activity	MF
986	GO:0004001	1	1	0.991811	1	0	0.0105243	7	adenosine kinase activity	MF
987	GO:0004003	1	1	0.928845	1	0	0.0586356	39	ATP-dependent DNA helicase activity	MF
988	GO:0004004	1	1	0.889227	1	0	0.094719	63	ATP-dependent RNA helicase activity	MF
989	GO:0004008	1	1	0.997335	1	0	0.00150348	1	copper-exporting ATPase activity	MF
990	GO:0004012	1	1	0.945266	1	0	0.0586356	39	phospholipid-translocating ATPase activity	MF
991	GO:0004013	1	1	0.990967	1	0	0.0120278	8	adenosylhomocysteinase activity	MF
992	GO:0004014	1	1	0.989314	1	0	0.00902086	6	adenosylmethionine decarboxylase activity	MF
993	GO:0004015	1	1	0.997345	1	0	0.00150348	1	adenosylmethionine-8-amino-7-oxononanoate transaminase activity	MF
994	GO:0004016	1	1	0.99887	1	0	0.00300695	2	adenylate cyclase activity	MF
995	GO:0004017	1	1	0.973351	1	0	0.0330765	22	adenylate kinase activity	MF
996	GO:0004018	1	1	0.996875	1	0	0.00300695	2	N6-(1,2-dicarboxyethyl)AMP AMP-lyase (fumarate-forming) activity	MF
997	GO:0004019	1	1	0.993163	1	0	0.00601391	4	adenylosuccinate synthase activity	MF
998	GO:0004020	1	1	0.991594	1	0	0.0120278	8	adenylylsulfate kinase activity	MF
999	GO:0004021	1	1	0.991201	1	0	0.00751738	5	L-alanine:2-oxoglutarate aminotransferase activity	MF
1000	GO:0004022	1	1	0.954124	1	0	0.0556286	37	alcohol dehydrogenase (NAD) activity	MF
1001	GO:0004026	1	1	0.99637	1	0	0.00451043	3	alcohol O-acetyltransferase activity	MF
1002	GO:0004028	1	1	0.989048	1	0	0.0135313	9	3-chloroallyl aldehyde dehydrogenase activity	MF
1003	GO:0004029	1	1	0.937074	1	0	0.0872017	58	aldehyde dehydrogenase (NAD) activity	MF
1004	GO:0004030	1	1	0.982762	1	0	0.0210487	14	aldehyde dehydrogenase [NAD(P)+] activity	MF
1005	GO:0004031	1	1	0.99096	1	0	0.00601391	4	aldehyde oxidase activity	MF
1006	GO:0004032	1	1	0.998681	1	0	0.00300695	2	alditol:NADP+ 1-oxidoreductase activity	MF
1007	GO:0004033	1	1	0.963429	1	0	0.0420974	28	aldo-keto reductase (NADP) activity	MF
1008	GO:0004034	1	1	0.988909	1	0	0.0105243	7	aldose 1-epimerase activity	MF
1009	GO:0004035	1	1	0.999138	1	0	0.00300695	2	alkaline phosphatase activity	MF
1010	GO:0004038	1	1	0.997411	1	0	0.00150348	1	allantoinase activity	MF
1011	GO:0004040	1	1	0.988002	1	0	0.0135313	9	amidase activity	MF
1012	GO:0004042	1	1	0.991483	1	0	0.0105243	7	acetyl-CoA:L-glutamate N-acetyltransferase activity	MF
1013	GO:0004043	1	1	0.999533	1	0	0.00150348	1	L-aminoadipate-semialdehyde dehydrogenase activity	MF
1014	GO:0004044	1	1	0.991232	1	0	0.00902086	6	amidophosphoribosyltransferase activity	MF
1015	GO:0004045	1	1	0.990455	1	0	0.00902086	6	aminoacyl-tRNA hydrolase activity	MF
1016	GO:0004046	1	1	0.994809	1	0	0.00300695	2	aminoacylase activity	MF
1017	GO:0004047	1	1	0.996701	1	0	0.00300695	2	aminomethyltransferase activity	MF
1018	GO:0004048	1	1	0.994777	1	0	0.00300695	2	anthranilate phosphoribosyltransferase activity	MF
1019	GO:0004049	1	1	0.994099	1	0	0.00601391	4	anthranilate synthase activity	MF
1020	GO:0004053	1	1	0.997481	1	0	0.00150348	1	arginase activity	MF
1021	GO:0004055	1	1	0.994553	1	0	0.00902086	6	argininosuccinate synthase activity	MF
1022	GO:0004056	1	1	0.996959	1	0	0.00300695	2	argininosuccinate lyase activity	MF
1023	GO:0004057	1	1	0.997365	1	0	0.00150348	1	arginyltransferase activity	MF
1024	GO:0004059	1	1	0.998748	1	0	0.00150348	1	aralkylamine N-acetyltransferase activity	MF
1025	GO:0004061	1	1	0.986763	1	0	0.0105243	7	arylformamidase activity	MF
1026	GO:0004065	1	1	0.999382	1	0	0.00150348	1	arylsulfatase activity	MF
1028	GO:0004067	1	1	0.992359	1	0	0.00751738	5	asparaginase activity	MF
1029	GO:0004069	1	1	0.977939	1	0	0.0195452	13	L-aspartate:2-oxoglutarate aminotransferase activity	MF
1030	GO:0004070	1	1	0.998276	1	0	0.00150348	1	aspartate carbamoyltransferase activity	MF
1031	GO:0004071	1	1	0.999369	1	0	0.00150348	1	aspartate-ammonia ligase activity	MF
1032	GO:0004072	1	1	0.992548	1	0	0.00601391	4	aspartate kinase activity	MF
1033	GO:0004073	1	1	0.996864	1	0	0.00601391	4	aspartate-semialdehyde dehydrogenase activity	MF
1034	GO:0004075	1	1	0.983231	1	0	0.0270626	18	biotin carboxylase activity	MF
1035	GO:0004076	1	1	0.996516	1	0	0.00451043	3	biotin synthase activity	MF
1036	GO:0004077	1	1	0.997414	1	0	0.00150348	1	biotin-[acetyl-CoA-carboxylase] ligase activity	MF
1037	GO:0004078	1	1	0.997414	1	0	0.00150348	1	biotin-[methylcrotonoyl-CoA-carboxylase] ligase activity	MF
1038	GO:0004081	1	1	0.997307	1	0	0.00300695	2	bis(5'-nucleosyl)-tetraphosphatase (asymmetrical) activity	MF
1039	GO:0004082	1	1	0.999462	1	0	0.00150348	1	bisphosphoglycerate mutase activity	MF
1040	GO:0004083	1	1	0.999462	1	0	0.00150348	1	bisphosphoglycerate 2-phosphatase activity	MF
1041	GO:0004084	1	1	0.984014	1	0	0.0165382	11	branched-chain-amino-acid transaminase activity	MF
1042	GO:0004087	1	1	0.996802	1	0	0.00300695	2	carbamoyl-phosphate synthase (ammonia) activity	MF
1043	GO:0004088	1	1	0.993645	1	0	0.00601391	4	carbamoyl-phosphate synthase (glutamine-hydrolyzing) activity	MF
1044	GO:0004089	1	1	0.972725	1	0	0.0270626	18	carbonate dehydratase activity	MF
1045	GO:0004090	1	1	0.997877	1	0	0.00150348	1	carbonyl reductase (NADPH) activity	MF
1046	GO:0004092	1	1	0.998817	1	0	0.00300695	2	carnitine O-acetyltransferase activity	MF
1047	GO:0004096	1	1	0.987634	1	0	0.0210487	14	catalase activity	MF
1048	GO:0004097	1	1	0.985066	1	0	0.0105243	7	catechol oxidase activity	MF
1049	GO:0004099	1	1	0.998308	1	0	0.00451043	3	chitin deacetylase activity	MF
1050	GO:0004100	1	1	0.999412	1	0	0.00150348	1	chitin synthase activity	MF
1051	GO:0004103	1	1	0.991619	1	0	0.0120278	8	choline kinase activity	MF
1052	GO:0004104	1	1	0.999	1	0	0.00150348	1	cholinesterase activity	MF
1053	GO:0004105	1	1	0.994144	1	0	0.00601391	4	choline-phosphate cytidylyltransferase activity	MF
1054	GO:0004106	1	1	0.99342	1	0	0.00451043	3	chorismate mutase activity	MF
1055	GO:0004107	1	1	0.997056	1	0	0.00300695	2	chorismate synthase activity	MF
1056	GO:0004108	1	1	0.991794	1	0	0.0135313	9	citrate (Si)-synthase activity	MF
1057	GO:0004109	1	1	0.994282	1	0	0.00451043	3	coproporphyrinogen oxidase activity	MF
1058	GO:0004112	1	1	0.996671	1	0	0.00300695	2	cyclic-nucleotide phosphodiesterase activity	MF
1059	GO:0004121	1	1	0.996173	1	0	0.00451043	3	cystathionine beta-lyase activity	MF
1060	GO:0004124	1	1	0.974387	1	0	0.0255591	17	cysteine synthase activity	MF
1061	GO:0004126	1	1	0.997873	1	0	0.00150348	1	cytidine deaminase activity	MF
1062	GO:0004127	1	1	0.994679	1	0	0.00601391	4	cytidylate kinase activity	MF
1063	GO:0004128	1	1	0.989091	1	0	0.0135313	9	cytochrome-b5 reductase activity, acting on NAD(P)H	MF
1064	GO:0004129	1	1	0.971028	1	0	0.0330765	22	cytochrome-c oxidase activity	MF
1065	GO:0004132	1	1	0.99804	1	0	0.00150348	1	dCMP deaminase activity	MF
1066	GO:0004133	1	1	0.988645	1	0	0.00751738	5	glycogen debranching enzyme activity	MF
1067	GO:0004134	1	1	0.996508	1	0	0.00300695	2	4-alpha-glucanotransferase activity	MF
1068	GO:0004137	1	1	0.998925	1	0	0.00150348	1	deoxycytidine kinase activity	MF
1069	GO:0004138	1	1	0.998925	1	0	0.00150348	1	deoxyguanosine kinase activity	MF
1070	GO:0004140	1	1	0.994651	1	0	0.00451043	3	dephospho-CoA kinase activity	MF
1071	GO:0004141	1	1	0.997345	1	0	0.00150348	1	dethiobiotin synthase activity	MF
1072	GO:0004142	1	1	0.99019	1	0	0.0105243	7	diacylglycerol cholinephosphotransferase activity	MF
1073	GO:0004143	1	1	0.99057	1	0	0.0150348	10	diacylglycerol kinase activity	MF
1074	GO:0004144	1	1	0.980461	1	0	0.0210487	14	diacylglycerol O-acyltransferase activity	MF
1075	GO:0004145	1	1	0.999432	1	0	0.00150348	1	diamine N-acetyltransferase activity	MF
1076	GO:0004146	1	1	0.997638	1	0	0.00451043	3	dihydrofolate reductase activity	MF
1077	GO:0004147	1	1	0.996497	1	0	0.00451043	3	dihydrolipoamide branched chain acyltransferase activity	MF
1078	GO:0004148	1	1	0.991413	1	0	0.00751738	5	dihydrolipoyl dehydrogenase activity	MF
1079	GO:0004149	1	1	0.995555	1	0	0.00601391	4	dihydrolipoyllysine-residue succinyltransferase activity	MF
1080	GO:0004150	1	1	0.998346	1	0	0.00150348	1	dihydroneopterin aldolase activity	MF
1081	GO:0004151	1	1	0.997455	1	0	0.00150348	1	dihydroorotase activity	MF
1082	GO:0004152	1	1	0.993227	1	0	0.00601391	4	dihydroorotate dehydrogenase activity	MF
1083	GO:0004156	1	1	0.996639	1	0	0.00300695	2	dihydropteroate synthase activity	MF
1084	GO:0004157	1	1	0.996882	1	0	0.00300695	2	dihydropyrimidinase activity	MF
1085	GO:0004159	1	1	0.994748	1	0	0.00300695	2	dihydrouracil dehydrogenase (NAD+) activity	MF
1086	GO:0004160	1	1	0.996289	1	0	0.00601391	4	dihydroxy-acid dehydratase activity	MF
1087	GO:0004161	1	1	0.966976	1	0	0.0330765	22	dimethylallyltranstransferase activity	MF
1088	GO:0004163	1	1	0.993307	1	0	0.00751738	5	diphosphomevalonate decarboxylase activity	MF
1089	GO:0004164	1	1	0.998106	1	0	0.00150348	1	diphthine synthase activity	MF
1090	GO:0004165	1	1	0.982887	1	0	0.0165382	11	dodecenoyl-CoA delta-isomerase activity	MF
1091	GO:0004167	1	1	0.993318	1	0	0.00751738	5	dopachrome isomerase activity	MF
1092	GO:0004168	1	1	0.998715	1	0	0.00150348	1	dolichol kinase activity	MF
1093	GO:0004169	1	1	0.995333	1	0	0.00601391	4	dolichyl-phosphate-mannose-protein mannosyltransferase activity	MF
1094	GO:0004170	1	1	0.99736	1	0	0.00150348	1	dUTP diphosphatase activity	MF
1095	GO:0004174	1	1	0.997083	1	0	0.00601391	4	electron-transferring-flavoprotein dehydrogenase activity	MF
1097	GO:0004176	1	1	0.931144	1	0	0.0781808	52	ATP-dependent peptidase activity	MF
1098	GO:0004177	1	1	0.920219	1	0	0.0796843	53	aminopeptidase activity	MF
1099	GO:0004180	1	1	0.879282	1	0	0.136816	91	carboxypeptidase activity	MF
1100	GO:0004181	1	1	0.989687	1	0	0.00902086	6	metallocarboxypeptidase activity	MF
1101	GO:0004185	1	1	0.899136	1	0	0.100733	67	serine-type carboxypeptidase activity	MF
1102	GO:0004190	1	1	0.533972	1	0	0.750235	499	aspartic-type endopeptidase activity	MF
1103	GO:0004197	1	1	0.9259	1	0	0.0887051	59	cysteine-type endopeptidase activity	MF
1104	GO:0004198	1	1	0.99433	1	0	0.00451043	3	calcium-dependent cysteine-type endopeptidase activity	MF
1105	GO:0004222	1	1	0.852964	1	0	0.157865	105	metalloendopeptidase activity	MF
1106	GO:0004252	1	1	0.730425	1	0	0.326254	217	serine-type endopeptidase activity	MF
1107	GO:0004298	1	1	0.951683	1	0	0.0646495	43	threonine-type endopeptidase activity	MF
1108	GO:0004300	1	1	0.992522	1	0	0.00902086	6	enoyl-CoA hydratase activity	MF
1110	GO:0004303	1	1	0.997885	1	0	0.00150348	1	estradiol 17-beta-dehydrogenase activity	MF
1111	GO:0004305	1	1	0.997524	1	0	0.00150348	1	ethanolamine kinase activity	MF
1112	GO:0004306	1	1	0.995201	1	0	0.00601391	4	ethanolamine-phosphate cytidylyltransferase activity	MF
1113	GO:0004307	1	1	0.989483	1	0	0.0105243	7	ethanolaminephosphotransferase activity	MF
1114	GO:0004309	1	1	0.996401	1	0	0.00300695	2	exopolyphosphatase activity	MF
1115	GO:0004310	1	1	0.996455	1	0	0.00451043	3	farnesyl-diphosphate farnesyltransferase activity	MF
1116	GO:0004311	1	1	0.973356	1	0	0.0285661	19	farnesyltranstransferase activity	MF
1117	GO:0004312	1	1	0.928718	1	0	0.0751738	50	fatty acid synthase activity	MF
1118	GO:0004313	1	1	0.998873	1	0	0.00150348	1	[acyl-carrier-protein] S-acetyltransferase activity	MF
1119	GO:0004314	1	1	0.995799	1	0	0.00451043	3	[acyl-carrier-protein] S-malonyltransferase activity	MF
1120	GO:0004315	1	1	0.970253	1	0	0.0255591	17	3-oxoacyl-[acyl-carrier-protein] synthase activity	MF
1121	GO:0004316	1	1	0.991143	1	0	0.0135313	9	3-oxoacyl-[acyl-carrier-protein] reductase (NADPH) activity	MF
1122	GO:0004318	1	1	0.995348	1	0	0.00451043	3	enoyl-[acyl-carrier-protein] reductase (NADH) activity	MF
1123	GO:0004320	1	1	0.99644	1	0	0.00451043	3	oleoyl-[acyl-carrier-protein] hydrolase activity	MF
1124	GO:0004321	1	1	0.980971	1	0	0.0210487	14	fatty-acyl-CoA synthase activity	MF
1125	GO:0004322	1	1	0.987542	1	0	0.0150348	10	ferroxidase activity	MF
1126	GO:0004324	1	1	0.994571	1	0	0.00451043	3	ferredoxin-NADP+ reductase activity	MF
1127	GO:0004325	1	1	0.982979	1	0	0.0210487	14	ferrochelatase activity	MF
1128	GO:0004326	1	1	0.986799	1	0	0.0165382	11	tetrahydrofolylpolyglutamate synthase activity	MF
1129	GO:0004328	1	1	0.986352	1	0	0.00902086	6	formamidase activity	MF
1130	GO:0004329	1	1	0.996068	1	0	0.00451043	3	formate-tetrahydrofolate ligase activity	MF
1131	GO:0004331	1	1	0.989019	1	0	0.0180417	12	fructose-2,6-bisphosphate 2-phosphatase activity	MF
1132	GO:0004332	1	1	0.979467	1	0	0.031573	21	fructose-bisphosphate aldolase activity	MF
1133	GO:0004333	1	1	0.992857	1	0	0.00751738	5	fumarate hydratase activity	MF
1134	GO:0004334	1	1	0.996796	1	0	0.00300695	2	fumarylacetoacetase activity	MF
1135	GO:0004335	1	1	0.991965	1	0	0.00751738	5	galactokinase activity	MF
1136	GO:0004337	1	1	0.96782	1	0	0.0360834	24	geranyltranstransferase activity	MF
1137	GO:0004338	1	1	0.992594	1	0	0.00751738	5	glucan exo-1,3-beta-glucosidase activity	MF
1138	GO:0004339	1	1	0.994891	1	0	0.00300695	2	glucan 1,4-alpha-glucosidase activity	MF
1139	GO:0004340	1	1	0.993236	1	0	0.00751738	5	glucokinase activity	MF
1140	GO:0004343	1	1	0.997414	1	0	0.00451043	3	glucosamine 6-phosphate N-acetyltransferase activity	MF
1141	GO:0004345	1	1	0.987759	1	0	0.0195452	13	glucose-6-phosphate dehydrogenase activity	MF
1142	GO:0004346	1	1	0.99882	1	0	0.00150348	1	glucose-6-phosphatase activity	MF
1143	GO:0004347	1	1	0.993613	1	0	0.00601391	4	glucose-6-phosphate isomerase activity	MF
1144	GO:0004348	1	1	0.989182	1	0	0.0105243	7	glucosylceramidase activity	MF
1145	GO:0004349	1	1	0.992051	1	0	0.0105243	7	glutamate 5-kinase activity	MF
1146	GO:0004350	1	1	0.992051	1	0	0.0105243	7	glutamate-5-semialdehyde dehydrogenase activity	MF
1147	GO:0004351	1	1	0.994455	1	0	0.00902086	6	glutamate decarboxylase activity	MF
1148	GO:0004352	1	1	0.987961	1	0	0.0120278	8	glutamate dehydrogenase (NAD+) activity	MF
1149	GO:0004353	1	1	0.986849	1	0	0.0165382	11	glutamate dehydrogenase [NAD(P)+] activity	MF
1150	GO:0004354	1	1	0.996892	1	0	0.00300695	2	glutamate dehydrogenase (NADP+) activity	MF
1151	GO:0004355	1	1	0.999082	1	0	0.00300695	2	glutamate synthase (NADPH) activity	MF
1152	GO:0004356	1	1	0.984932	1	0	0.0165382	11	glutamate-ammonia ligase activity	MF
1153	GO:0004357	1	1	0.996848	1	0	0.00300695	2	glutamate-cysteine ligase activity	MF
1154	GO:0004358	1	1	0.996371	1	0	0.00451043	3	glutamate N-acetyltransferase activity	MF
1155	GO:0004359	1	1	0.995374	1	0	0.00300695	2	glutaminase activity	MF
1156	GO:0004360	1	1	0.994328	1	0	0.00751738	5	glutamine-fructose-6-phosphate transaminase (isomerizing) activity	MF
1157	GO:0004362	1	1	0.990519	1	0	0.00902086	6	glutathione-disulfide reductase activity	MF
1158	GO:0004363	1	1	0.996918	1	0	0.00300695	2	glutathione synthase activity	MF
1160	GO:0004365	1	1	0.975194	1	0	0.0360834	24	glyceraldehyde-3-phosphate dehydrogenase (NAD+) (phosphorylating) activity	MF
1161	GO:0004366	1	1	0.974214	1	0	0.0210487	14	glycerol-3-phosphate O-acyltransferase activity	MF
1162	GO:0004367	1	1	0.988017	1	0	0.0120278	8	glycerol-3-phosphate dehydrogenase [NAD+] activity	MF
1163	GO:0004368	1	1	0.994999	1	0	0.00601391	4	glycerol-3-phosphate dehydrogenase activity	MF
1164	GO:0004370	1	1	0.994932	1	0	0.00902086	6	glycerol kinase activity	MF
1165	GO:0004371	1	1	0.999007	1	0	0.00300695	2	glycerone kinase activity	MF
1166	GO:0004372	1	1	0.986106	1	0	0.0165382	11	glycine hydroxymethyltransferase activity	MF
1168	GO:0004375	1	1	0.997346	1	0	0.00150348	1	glycine dehydrogenase (decarboxylating) activity	MF
1169	GO:0004376	1	1	0.985044	1	0	0.0180417	12	glycolipid mannosyltransferase activity	MF
1170	GO:0004377	1	1	0.98801	1	0	0.0150348	10	GDP-Man:Man3GlcNAc2-PP-Dol alpha-1,2-mannosyltransferase activity	MF
1171	GO:0004378	1	1	0.996999	1	0	0.00300695	2	GDP-Man:Man1GlcNAc2-PP-Dol alpha-1,3-mannosyltransferase activity	MF
1172	GO:0004379	1	1	0.996855	1	0	0.00300695	2	glycylpeptide N-tetradecanoyltransferase activity	MF
1173	GO:0004383	1	1	0.993308	1	0	0.00601391	4	guanylate cyclase activity	MF
1174	GO:0004385	1	1	0.994896	1	0	0.00451043	3	guanylate kinase activity	MF
1176	GO:0004392	1	1	0.991452	1	0	0.00902086	6	heme oxygenase (decyclizing) activity	MF
1177	GO:0004395	1	1	0.998549	1	0	0.00150348	1	hexaprenyldihydroxybenzoate methyltransferase activity	MF
1178	GO:0004396	1	1	0.977582	1	0	0.0195452	13	hexokinase activity	MF
1179	GO:0004399	1	1	0.996154	1	0	0.00451043	3	histidinol dehydrogenase activity	MF
1180	GO:0004400	1	1	0.995222	1	0	0.00300695	2	histidinol-phosphate transaminase activity	MF
1181	GO:0004401	1	1	0.998369	1	0	0.00150348	1	histidinol-phosphatase activity	MF
1182	GO:0004402	1	1	0.913781	1	0	0.0751738	50	histone acetyltransferase activity	MF
1183	GO:0004407	1	1	0.979922	1	0	0.0150348	10	histone deacetylase activity	MF
1184	GO:0004410	1	1	0.998615	1	0	0.00300695	2	homocitrate synthase activity	MF
1185	GO:0004411	1	1	0.996735	1	0	0.00601391	4	homogentisate 1,2-dioxygenase activity	MF
1186	GO:0004412	1	1	0.995702	1	0	0.00300695	2	homoserine dehydrogenase activity	MF
1187	GO:0004413	1	1	0.99786	1	0	0.00150348	1	homoserine kinase activity	MF
1188	GO:0004415	1	1	0.999145	1	0	0.00300695	2	hyalurononglucosaminidase activity	MF
1189	GO:0004416	1	1	0.987695	1	0	0.0135313	9	hydroxyacylglutathione hydrolase activity	MF
1190	GO:0004417	1	1	0.997792	1	0	0.00150348	1	hydroxyethylthiazole kinase activity	MF
1191	GO:0004418	1	1	0.998708	1	0	0.00300695	2	hydroxymethylbilane synthase activity	MF
1192	GO:0004419	1	1	0.997362	1	0	0.00150348	1	hydroxymethylglutaryl-CoA lyase activity	MF
1193	GO:0004420	1	1	0.997367	1	0	0.00150348	1	hydroxymethylglutaryl-CoA reductase (NADPH) activity	MF
1194	GO:0004421	1	1	0.997481	1	0	0.00150348	1	hydroxymethylglutaryl-CoA synthase activity	MF
1195	GO:0004422	1	1	0.998284	1	0	0.00150348	1	hypoxanthine phosphoribosyltransferase activity	MF
1196	GO:0004424	1	1	0.999275	1	0	0.00150348	1	imidazoleglycerol-phosphate dehydratase activity	MF
1197	GO:0004425	1	1	0.993961	1	0	0.00601391	4	indole-3-glycerol-phosphate synthase activity	MF
1198	GO:0004427	1	1	0.970504	1	0	0.0330765	22	inorganic diphosphatase activity	MF
1199	GO:0004430	1	1	0.970478	1	0	0.03458	23	1-phosphatidylinositol 4-kinase activity	MF
1200	GO:0004435	1	1	0.98131	1	0	0.0165382	11	phosphatidylinositol phospholipase C activity	MF
1201	GO:0004436	1	1	0.997355	1	0	0.00150348	1	phosphatidylinositol diacylglycerol-lyase activity	MF
1202	GO:0004438	1	1	0.997333	1	0	0.00150348	1	phosphatidylinositol-3-phosphatase activity	MF
1203	GO:0004439	1	1	0.980654	1	0	0.0135313	9	phosphatidylinositol-4,5-bisphosphate 5-phosphatase activity	MF
1204	GO:0004441	1	1	0.998596	1	0	0.00150348	1	inositol-1,4-bisphosphate 1-phosphatase activity	MF
1205	GO:0004445	1	1	0.992971	1	0	0.00902086	6	inositol-polyphosphate 5-phosphatase activity	MF
1206	GO:0004446	1	1	0.994799	1	0	0.00300695	2	inositol-hexakisphosphate phosphatase activity	MF
1207	GO:0004448	1	1	0.978986	1	0	0.0255591	17	isocitrate dehydrogenase activity	MF
1208	GO:0004449	1	1	0.991714	1	0	0.0105243	7	isocitrate dehydrogenase (NAD+) activity	MF
1209	GO:0004450	1	1	0.987169	1	0	0.0150348	10	isocitrate dehydrogenase (NADP+) activity	MF
1210	GO:0004451	1	1	0.986587	1	0	0.0150348	10	isocitrate lyase activity	MF
1211	GO:0004452	1	1	0.997937	1	0	0.00150348	1	isopentenyl-diphosphate delta-isomerase activity	MF
1212	GO:0004454	1	1	0.997368	1	0	0.00150348	1	ketohexokinase activity	MF
1213	GO:0004455	1	1	0.997383	1	0	0.00150348	1	ketol-acid reductoisomerase activity	MF
1214	GO:0004457	1	1	0.985361	1	0	0.0225522	15	lactate dehydrogenase activity	MF
1215	GO:0004458	1	1	0.997591	1	0	0.00451043	3	D-lactate dehydrogenase (cytochrome) activity	MF
1216	GO:0004459	1	1	0.988255	1	0	0.0165382	11	L-lactate dehydrogenase activity	MF
1217	GO:0004460	1	1	0.999481	1	0	0.00150348	1	L-lactate dehydrogenase (cytochrome) activity	MF
1218	GO:0004462	1	1	0.982237	1	0	0.0210487	14	lactoylglutathione lyase activity	MF
1219	GO:0004463	1	1	0.996451	1	0	0.00300695	2	leukotriene-A4 hydrolase activity	MF
1220	GO:0004466	1	1	0.998719	1	0	0.00300695	2	long-chain-acyl-CoA dehydrogenase activity	MF
1221	GO:0004467	1	1	0.973593	1	0	0.0270626	18	long-chain fatty acid-CoA ligase activity	MF
1222	GO:0004468	1	1	0.998405	1	0	0.00150348	1	lysine N-acetyltransferase activity, acting on acetyl phosphate as donor	MF
1223	GO:0004470	1	1	0.97755	1	0	0.0240556	16	malic enzyme activity	MF
1224	GO:0004471	1	1	0.97755	1	0	0.0240556	16	malate dehydrogenase (decarboxylating) (NAD+) activity	MF
1225	GO:0004473	1	1	0.983986	1	0	0.0180417	12	malate dehydrogenase (decarboxylating) (NADP+) activity	MF
1226	GO:0004474	1	1	0.993573	1	0	0.00902086	6	malate synthase activity	MF
1227	GO:0004475	1	1	0.982561	1	0	0.0165382	11	mannose-1-phosphate guanylyltransferase activity	MF
1228	GO:0004476	1	1	0.994485	1	0	0.00751738	5	mannose-6-phosphate isomerase activity	MF
1229	GO:0004477	1	1	0.989756	1	0	0.0135313	9	methenyltetrahydrofolate cyclohydrolase activity	MF
1230	GO:0004478	1	1	0.989886	1	0	0.0150348	10	methionine adenosyltransferase activity	MF
1231	GO:0004479	1	1	0.998317	1	0	0.00150348	1	methionyl-tRNA formyltransferase activity	MF
1232	GO:0004482	1	1	0.992138	1	0	0.0120278	8	mRNA (guanine-N7-)-methyltransferase activity	MF
1233	GO:0004484	1	1	0.997367	1	0	0.00150348	1	mRNA guanylyltransferase activity	MF
1234	GO:0004485	1	1	0.992399	1	0	0.0105243	7	methylcrotonoyl-CoA carboxylase activity	MF
1235	GO:0004487	1	1	0.999571	1	0	0.00150348	1	methylenetetrahydrofolate dehydrogenase (NAD+) activity	MF
1236	GO:0004488	1	1	0.989756	1	0	0.0135313	9	methylenetetrahydrofolate dehydrogenase (NADP+) activity	MF
1237	GO:0004489	1	1	0.99436	1	0	0.00451043	3	methylenetetrahydrofolate reductase (NAD(P)H) activity	MF
1238	GO:0004491	1	1	0.994478	1	0	0.00601391	4	methylmalonate-semialdehyde dehydrogenase (acylating) activity	MF
1239	GO:0004493	1	1	0.998463	1	0	0.00150348	1	methylmalonyl-CoA epimerase activity	MF
1240	GO:0004496	1	1	0.997364	1	0	0.00150348	1	mevalonate kinase activity	MF
1242	GO:0004499	1	1	0.954741	1	0	0.0571321	38	N,N-dimethylaniline monooxygenase activity	MF
1243	GO:0004503	1	1	0.999193	1	0	0.00150348	1	monophenol monooxygenase activity	MF
1244	GO:0004506	1	1	0.992124	1	0	0.00451043	3	squalene monooxygenase activity	MF
1245	GO:0004512	1	1	0.993667	1	0	0.00601391	4	inositol-3-phosphate synthase activity	MF
1246	GO:0004514	1	1	0.994739	1	0	0.00300695	2	nicotinate-nucleotide diphosphorylase (carboxylating) activity	MF
1247	GO:0004515	1	1	0.997524	1	0	0.00150348	1	nicotinate-nucleotide adenylyltransferase activity	MF
1248	GO:0004516	1	1	0.997365	1	0	0.00150348	1	nicotinate phosphoribosyltransferase activity	MF
1249	GO:0004517	1	1	0.997425	1	0	0.00150348	1	nitric-oxide synthase activity	MF
1250	GO:0004518	1	1	0.324532	1	0	1.11408	741	nuclease activity	MF
1251	GO:0004519	1	1	0.423195	1	0	0.882541	587	endonuclease activity	MF
1252	GO:0004520	1	1	0.903894	1	0	0.10825	72	endodeoxyribonuclease activity	MF
1253	GO:0004521	1	1	0.706477	1	0	0.300695	200	endoribonuclease activity	MF
1254	GO:0004523	1	1	0.814656	1	0	0.189438	126	RNA-DNA hybrid ribonuclease activity	MF
1255	GO:0004525	1	1	0.976182	1	0	0.0165382	11	ribonuclease III activity	MF
1256	GO:0004526	1	1	0.949944	1	0	0.0375869	25	ribonuclease P activity	MF
1257	GO:0004527	1	1	0.803334	1	0	0.205976	137	exonuclease activity	MF
1258	GO:0004528	1	1	0.990592	1	0	0.00601391	4	phosphodiesterase I activity	MF
1259	GO:0004529	1	1	0.971446	1	0	0.0270626	18	exodeoxyribonuclease activity	MF
1260	GO:0004532	1	1	0.926817	1	0	0.0796843	53	exoribonuclease activity	MF
1261	GO:0004534	1	1	0.983276	1	0	0.0150348	10	5'-3' exoribonuclease activity	MF
1262	GO:0004535	1	1	0.96151	1	0	0.0375869	25	poly(A)-specific ribonuclease activity	MF
1263	GO:0004536	1	1	0.882899	1	0	0.130802	87	deoxyribonuclease activity	MF
1264	GO:0004540	1	1	0.647853	1	0	0.392407	261	ribonuclease activity	MF
1265	GO:0004549	1	1	0.944781	1	0	0.0420974	28	tRNA-specific ribonuclease activity	MF
1266	GO:0004550	1	1	0.988759	1	0	0.0135313	9	nucleoside diphosphate kinase activity	MF
1267	GO:0004551	1	1	0.970968	1	0	0.0240556	16	nucleotide diphosphatase activity	MF
1269	GO:0004555	1	1	0.986622	1	0	0.0150348	10	alpha,alpha-trehalase activity	MF
1270	GO:0004556	1	1	0.985948	1	0	0.0135313	9	alpha-amylase activity	MF
1271	GO:0004557	1	1	0.986207	1	0	0.0150348	10	alpha-galactosidase activity	MF
1272	GO:0004558	1	1	0.978194	1	0	0.0195452	13	alpha-1,4-glucosidase activity	MF
1273	GO:0004559	1	1	0.959048	1	0	0.0481113	32	alpha-mannosidase activity	MF
1274	GO:0004560	1	1	0.970354	1	0	0.0330765	22	alpha-L-fucosidase activity	MF
1275	GO:0004561	1	1	0.99578	1	0	0.00300695	2	alpha-N-acetylglucosaminidase activity	MF
1276	GO:0004563	1	1	0.994247	1	0	0.0105243	7	beta-N-acetylhexosaminidase activity	MF
1277	GO:0004564	1	1	0.96385	1	0	0.0375869	25	beta-fructofuranosidase activity	MF
1278	GO:0004565	1	1	0.925441	1	0	0.094719	63	beta-galactosidase activity	MF
1279	GO:0004566	1	1	0.978067	1	0	0.0195452	13	beta-glucuronidase activity	MF
1280	GO:0004567	1	1	0.975959	1	0	0.0195452	13	beta-mannosidase activity	MF
1282	GO:0004571	1	1	0.989527	1	0	0.0105243	7	mannosyl-oligosaccharide 1,2-alpha-mannosidase activity	MF
1283	GO:0004572	1	1	0.989518	1	0	0.0120278	8	mannosyl-oligosaccharide 1,3-1,6-alpha-mannosidase activity	MF
1284	GO:0004573	1	1	0.9948	1	0	0.00300695	2	mannosyl-oligosaccharide glucosidase activity	MF
1285	GO:0004575	1	1	0.96385	1	0	0.0375869	25	sucrose alpha-glucosidase activity	MF
1286	GO:0004576	1	1	0.982494	1	0	0.0165382	11	oligosaccharyl transferase activity	MF
1287	GO:0004577	1	1	0.996806	1	0	0.00300695	2	N-acetylglucosaminyldiphosphodolichol N-acetylglucosaminyltransferase activity	MF
1288	GO:0004579	1	1	0.984187	1	0	0.0150348	10	dolichyl-diphosphooligosaccharide-protein glycotransferase activity	MF
1289	GO:0004581	1	1	0.998281	1	0	0.00150348	1	dolichyl-phosphate beta-glucosyltransferase activity	MF
1290	GO:0004582	1	1	0.995633	1	0	0.00451043	3	dolichyl-phosphate beta-D-mannosyltransferase activity	MF
1291	GO:0004583	1	1	0.998649	1	0	0.00150348	1	dolichyl-phosphate-glucose-glycolipid alpha-glucosyltransferase activity	MF
1292	GO:0004584	1	1	0.99741	1	0	0.00150348	1	dolichyl-phosphate-mannose-glycolipid alpha-mannosyltransferase activity	MF
1293	GO:0004585	1	1	0.998823	1	0	0.00300695	2	ornithine carbamoyltransferase activity	MF
1294	GO:0004586	1	1	0.997499	1	0	0.00150348	1	ornithine decarboxylase activity	MF
1295	GO:0004587	1	1	0.997691	1	0	0.00451043	3	ornithine-oxo-acid transaminase activity	MF
1296	GO:0004588	1	1	0.996228	1	0	0.00451043	3	orotate phosphoribosyltransferase activity	MF
1297	GO:0004590	1	1	0.99746	1	0	0.00150348	1	orotidine-5'-phosphate decarboxylase activity	MF
1298	GO:0004591	1	1	0.995549	1	0	0.00751738	5	oxoglutarate dehydrogenase (succinyl-transferring) activity	MF
1299	GO:0004592	1	1	0.99735	1	0	0.00150348	1	pantoate-beta-alanine ligase activity	MF
1300	GO:0004594	1	1	0.995381	1	0	0.00451043	3	pantothenate kinase activity	MF
1301	GO:0004595	1	1	0.996481	1	0	0.00300695	2	pantetheine-phosphate adenylyltransferase activity	MF
1302	GO:0004596	1	1	0.985151	1	0	0.0150348	10	peptide alpha-N-acetyltransferase activity	MF
1303	GO:0004597	1	1	0.998785	1	0	0.00300695	2	peptide-aspartate beta-dioxygenase activity	MF
1304	GO:0004601	1	1	0.740194	1	0	0.336779	224	peroxidase activity	MF
1305	GO:0004602	1	1	0.971959	1	0	0.0375869	25	glutathione peroxidase activity	MF
1306	GO:0004604	1	1	0.997388	1	0	0.00451043	3	phosphoadenylyl-sulfate reductase (thioredoxin) activity	MF
1307	GO:0004605	1	1	0.988666	1	0	0.0150348	10	phosphatidate cytidylyltransferase activity	MF
1308	GO:0004607	1	1	0.993829	1	0	0.00751738	5	phosphatidylcholine-sterol O-acyltransferase activity	MF
1309	GO:0004609	1	1	0.992435	1	0	0.00751738	5	phosphatidylserine decarboxylase activity	MF
1310	GO:0004610	1	1	0.998577	1	0	0.00150348	1	phosphoacetylglucosamine mutase activity	MF
1311	GO:0004611	1	1	0.982989	1	0	0.0285661	19	phosphoenolpyruvate carboxykinase activity	MF
1312	GO:0004612	1	1	0.989835	1	0	0.0180417	12	phosphoenolpyruvate carboxykinase (ATP) activity	MF
1313	GO:0004614	1	1	0.98377	1	0	0.0180417	12	phosphoglucomutase activity	MF
1314	GO:0004615	1	1	0.99251	1	0	0.0105243	7	phosphomannomutase activity	MF
1315	GO:0004616	1	1	0.944258	1	0	0.0466078	31	phosphogluconate dehydrogenase (decarboxylating) activity	MF
1316	GO:0004617	1	1	0.989995	1	0	0.00751738	5	phosphoglycerate dehydrogenase activity	MF
1317	GO:0004618	1	1	0.991714	1	0	0.0105243	7	phosphoglycerate kinase activity	MF
1318	GO:0004619	1	1	0.987295	1	0	0.0135313	9	phosphoglycerate mutase activity	MF
1320	GO:0004622	1	1	0.971357	1	0	0.0240556	16	lysophospholipase activity	MF
1321	GO:0004623	1	1	0.987824	1	0	0.0120278	8	phospholipase A2 activity	MF
1322	GO:0004629	1	1	0.976612	1	0	0.0195452	13	phospholipase C activity	MF
1324	GO:0004632	1	1	0.998514	1	0	0.00451043	3	phosphopantothenate--cysteine ligase activity	MF
1325	GO:0004633	1	1	0.998337	1	0	0.00150348	1	phosphopantothenoylcysteine decarboxylase activity	MF
1326	GO:0004634	1	1	0.980845	1	0	0.0270626	18	phosphopyruvate hydratase activity	MF
1327	GO:0004635	1	1	0.997443	1	0	0.00150348	1	phosphoribosyl-AMP cyclohydrolase activity	MF
1328	GO:0004636	1	1	0.997443	1	0	0.00150348	1	phosphoribosyl-ATP diphosphatase activity	MF
1329	GO:0004637	1	1	0.999509	1	0	0.00150348	1	phosphoribosylamine-glycine ligase activity	MF
1330	GO:0004638	1	1	0.992517	1	0	0.00902086	6	phosphoribosylaminoimidazole carboxylase activity	MF
1331	GO:0004639	1	1	0.998308	1	0	0.00150348	1	phosphoribosylaminoimidazolesuccinocarboxamide synthase activity	MF
1332	GO:0004640	1	1	0.997246	1	0	0.00300695	2	phosphoribosylanthranilate isomerase activity	MF
1333	GO:0004641	1	1	0.998341	1	0	0.00150348	1	phosphoribosylformylglycinamidine cyclo-ligase activity	MF
1334	GO:0004642	1	1	0.995782	1	0	0.00451043	3	phosphoribosylformylglycinamidine synthase activity	MF
1335	GO:0004643	1	1	0.997868	1	0	0.00300695	2	phosphoribosylaminoimidazolecarboxamide formyltransferase activity	MF
1336	GO:0004644	1	1	0.997762	1	0	0.00150348	1	phosphoribosylglycinamide formyltransferase activity	MF
1337	GO:0004645	1	1	0.982652	1	0	0.0180417	12	phosphorylase activity	MF
1338	GO:0004647	1	1	0.989508	1	0	0.00751738	5	phosphoserine phosphatase activity	MF
1339	GO:0004648	1	1	0.997424	1	0	0.00150348	1	O-phospho-L-serine:2-oxoglutarate aminotransferase activity	MF
1340	GO:0004649	1	1	0.997406	1	0	0.00150348	1	poly(ADP-ribose) glycohydrolase activity	MF
1341	GO:0004650	1	1	0.920407	1	0	0.0781808	52	polygalacturonase activity	MF
1342	GO:0004651	1	1	0.997367	1	0	0.00150348	1	polynucleotide 5'-phosphatase activity	MF
1343	GO:0004652	1	1	0.976557	1	0	0.0165382	11	polynucleotide adenylyltransferase activity	MF
1344	GO:0004654	1	1	0.992495	1	0	0.00902086	6	polyribonucleotide nucleotidyltransferase activity	MF
1345	GO:0004655	1	1	0.996316	1	0	0.00451043	3	porphobilinogen synthase activity	MF
1346	GO:0004656	1	1	0.979605	1	0	0.0180417	12	procollagen-proline 4-dioxygenase activity	MF
1347	GO:0004657	1	1	0.986602	1	0	0.0150348	10	proline dehydrogenase activity	MF
1348	GO:0004659	1	1	0.926897	1	0	0.0781808	52	prenyltransferase activity	MF
1349	GO:0004660	1	1	0.996454	1	0	0.00300695	2	protein farnesyltransferase activity	MF
1350	GO:0004661	1	1	0.989842	1	0	0.0120278	8	protein geranylgeranyltransferase activity	MF
1351	GO:0004662	1	1	0.995431	1	0	0.00451043	3	CAAX-protein geranylgeranyltransferase activity	MF
1352	GO:0004663	1	1	0.994386	1	0	0.00751738	5	Rab geranylgeranyltransferase activity	MF
1353	GO:0004664	1	1	0.990053	1	0	0.00751738	5	prephenate dehydratase activity	MF
1354	GO:0004665	1	1	0.997353	1	0	0.00150348	1	prephenate dehydrogenase (NADP+) activity	MF
1355	GO:0004668	1	1	0.996904	1	0	0.00300695	2	protein-arginine deiminase activity	MF
1356	GO:0004671	1	1	0.996431	1	0	0.00300695	2	protein C-terminal S-isoprenylcysteine carboxyl O-methyltransferase activity	MF
1358	GO:0004673	1	1	0.916409	1	0	0.0841947	56	protein histidine kinase activity	MF
1359	GO:0004674	1	1	0.0882053	1	0	2.2477	1495	protein serine/threonine kinase activity	MF
1360	GO:0004675	1	1	0.938132	1	0	0.0571321	38	transmembrane receptor protein serine/threonine kinase activity	MF
1361	GO:0004683	1	1	0.917342	1	0	0.0887051	59	calmodulin-dependent protein kinase activity	MF
1362	GO:0004693	1	1	0.963199	1	0	0.0300695	20	cyclin-dependent protein serine/threonine kinase activity	MF
1363	GO:0004697	1	1	0.995821	1	0	0.00451043	3	protein kinase C activity	MF
1364	GO:0004698	1	1	0.995821	1	0	0.00451043	3	calcium-dependent protein kinase C activity	MF
1365	GO:0004702	1	1	0.856662	1	0	0.13832	92	signal transducer, downstream of receptor, with serine/threonine kinase activity	MF
1366	GO:0004706	1	1	0.997815	1	0	0.00150348	1	JUN kinase kinase kinase activity	MF
1367	GO:0004707	1	1	0.969791	1	0	0.031573	21	MAP kinase activity	MF
1368	GO:0004708	1	1	0.98633	1	0	0.0165382	11	MAP kinase kinase activity	MF
1369	GO:0004709	1	1	0.923354	1	0	0.066153	44	MAP kinase kinase kinase activity	MF
1370	GO:0004712	1	1	0.887829	1	0	0.112761	75	protein serine/threonine/tyrosine kinase activity	MF
1371	GO:0004713	1	1	0.888729	1	0	0.117271	78	protein tyrosine kinase activity	MF
1372	GO:0004714	1	1	0.943464	1	0	0.0511182	34	transmembrane receptor protein tyrosine kinase activity	MF
1373	GO:0004715	1	1	0.981428	1	0	0.0240556	16	non-membrane spanning protein tyrosine kinase activity	MF
1374	GO:0004719	1	1	0.988396	1	0	0.0105243	7	protein-L-isoaspartate (D-aspartate) O-methyltransferase activity	MF
1375	GO:0004720	1	1	0.998523	1	0	0.00300695	2	protein-lysine 6-oxidase activity	MF
1377	GO:0004722	1	1	0.832376	1	0	0.180417	120	protein serine/threonine phosphatase activity	MF
1378	GO:0004723	1	1	0.998227	1	0	0.00300695	2	calcium-dependent protein serine/threonine phosphatase activity	MF
1379	GO:0004725	1	1	0.946249	1	0	0.0405939	27	protein tyrosine phosphatase activity	MF
1380	GO:0004729	1	1	0.993257	1	0	0.00601391	4	oxygen-dependent protoporphyrinogen oxidase activity	MF
1381	GO:0004730	1	1	0.997606	1	0	0.00150348	1	pseudouridylate synthase activity	MF
1382	GO:0004731	1	1	0.999546	1	0	0.00150348	1	purine-nucleoside phosphorylase activity	MF
1383	GO:0004733	1	1	0.991003	1	0	0.00751738	5	pyridoxamine-phosphate oxidase activity	MF
1384	GO:0004735	1	1	0.996603	1	0	0.00300695	2	pyrroline-5-carboxylate reductase activity	MF
1385	GO:0004736	1	1	0.998426	1	0	0.00451043	3	pyruvate carboxylase activity	MF
1386	GO:0004737	1	1	0.991535	1	0	0.00902086	6	pyruvate decarboxylase activity	MF
1387	GO:0004738	1	1	0.988498	1	0	0.0150348	10	pyruvate dehydrogenase activity	MF
1388	GO:0004739	1	1	0.988498	1	0	0.0150348	10	pyruvate dehydrogenase (acetyl-transferring) activity	MF
1389	GO:0004740	1	1	0.997412	1	0	0.00150348	1	pyruvate dehydrogenase (acetyl-transferring) kinase activity	MF
1390	GO:0004742	1	1	0.98838	1	0	0.00751738	5	dihydrolipoyllysine-residue acetyltransferase activity	MF
1391	GO:0004743	1	1	0.969193	1	0	0.0285661	19	pyruvate kinase activity	MF
1392	GO:0004745	1	1	0.998321	1	0	0.00150348	1	retinol dehydrogenase activity	MF
1393	GO:0004746	1	1	0.996906	1	0	0.00300695	2	riboflavin synthase activity	MF
1394	GO:0004747	1	1	0.986232	1	0	0.0105243	7	ribokinase activity	MF
1395	GO:0004748	1	1	0.986628	1	0	0.0105243	7	ribonucleoside-diphosphate reductase activity, thioredoxin disulfide as acceptor	MF
1396	GO:0004749	1	1	0.988459	1	0	0.00902086	6	ribose phosphate diphosphokinase activity	MF
1397	GO:0004750	1	1	0.98987	1	0	0.0120278	8	ribulose-phosphate 3-epimerase activity	MF
1398	GO:0004751	1	1	0.991791	1	0	0.00601391	4	ribose-5-phosphate isomerase activity	MF
1399	GO:0004753	1	1	0.997347	1	0	0.00150348	1	saccharopine dehydrogenase activity	MF
1400	GO:0004758	1	1	0.993332	1	0	0.00751738	5	serine C-palmitoyltransferase activity	MF
1401	GO:0004760	1	1	0.997615	1	0	0.00150348	1	serine-pyruvate transaminase activity	MF
1403	GO:0004765	1	1	0.997512	1	0	0.00150348	1	shikimate kinase activity	MF
1404	GO:0004766	1	1	0.985917	1	0	0.0195452	13	spermidine synthase activity	MF
1405	GO:0004767	1	1	0.99952	1	0	0.00150348	1	sphingomyelin phosphodiesterase activity	MF
1406	GO:0004768	1	1	0.99652	1	0	0.00451043	3	stearoyl-CoA 9-desaturase activity	MF
1407	GO:0004774	1	1	0.99089	1	0	0.0195452	13	succinate-CoA ligase activity	MF
1408	GO:0004775	1	1	0.992437	1	0	0.0150348	10	succinate-CoA ligase (ADP-forming) activity	MF
1409	GO:0004776	1	1	0.995962	1	0	0.0105243	7	succinate-CoA ligase (GDP-forming) activity	MF
1410	GO:0004777	1	1	0.997466	1	0	0.00451043	3	succinate-semialdehyde dehydrogenase (NAD+) activity	MF
1411	GO:0004779	1	1	0.994533	1	0	0.00902086	6	sulfate adenylyltransferase activity	MF
1412	GO:0004781	1	1	0.994533	1	0	0.00902086	6	sulfate adenylyltransferase (ATP) activity	MF
1413	GO:0004784	1	1	0.969768	1	0	0.0360834	24	superoxide dismutase activity	MF
1414	GO:0004788	1	1	0.995829	1	0	0.00451043	3	thiamine diphosphokinase activity	MF
1415	GO:0004789	1	1	0.99478	1	0	0.00300695	2	thiamine-phosphate diphosphorylase activity	MF
1416	GO:0004791	1	1	0.99104	1	0	0.00902086	6	thioredoxin-disulfide reductase activity	MF
1417	GO:0004792	1	1	0.988738	1	0	0.0120278	8	thiosulfate sulfurtransferase activity	MF
1418	GO:0004793	1	1	0.997061	1	0	0.00451043	3	threonine aldolase activity	MF
1419	GO:0004794	1	1	0.993076	1	0	0.00601391	4	L-threonine ammonia-lyase activity	MF
1420	GO:0004795	1	1	0.996726	1	0	0.00300695	2	threonine synthase activity	MF
1421	GO:0004797	1	1	0.994935	1	0	0.00451043	3	thymidine kinase activity	MF
1422	GO:0004798	1	1	0.997873	1	0	0.00150348	1	thymidylate kinase activity	MF
1423	GO:0004799	1	1	0.997638	1	0	0.00451043	3	thymidylate synthase activity	MF
1424	GO:0004801	1	1	0.990598	1	0	0.0120278	8	sedoheptulose-7-phosphate:D-glyceraldehyde-3-phosphate glyceronetransferase activity	MF
1425	GO:0004802	1	1	0.986641	1	0	0.0180417	12	transketolase activity	MF
1426	GO:0004803	1	1	0.987229	1	0	0.0105243	7	transposase activity	MF
1427	GO:0004805	1	1	0.98059	1	0	0.0165382	11	trehalose-phosphatase activity	MF
1428	GO:0004806	1	1	0.949772	1	0	0.0526217	35	triglyceride lipase activity	MF
1429	GO:0004807	1	1	0.990449	1	0	0.0105243	7	triose-phosphate isomerase activity	MF
1430	GO:0004808	1	1	0.998436	1	0	0.00150348	1	tRNA (5-methylaminomethyl-2-thiouridylate)-methyltransferase activity	MF
1431	GO:0004809	1	1	0.984976	1	0	0.0135313	9	tRNA (guanine-N2-)-methyltransferase activity	MF
1432	GO:0004810	1	1	0.997394	1	0	0.00150348	1	tRNA adenylyltransferase activity	MF
1433	GO:0004812	1	1	0.868478	1	0	0.129299	86	aminoacyl-tRNA ligase activity	MF
1434	GO:0004813	1	1	0.99243	1	0	0.00451043	3	alanine-tRNA ligase activity	MF
1435	GO:0004814	1	1	0.991647	1	0	0.00601391	4	arginine-tRNA ligase activity	MF
1436	GO:0004815	1	1	0.996158	1	0	0.00300695	2	aspartate-tRNA ligase activity	MF
1437	GO:0004816	1	1	0.992045	1	0	0.00902086	6	asparagine-tRNA ligase activity	MF
1438	GO:0004817	1	1	0.995787	1	0	0.00300695	2	cysteine-tRNA ligase activity	MF
1439	GO:0004818	1	1	0.993627	1	0	0.00601391	4	glutamate-tRNA ligase activity	MF
1440	GO:0004819	1	1	0.995995	1	0	0.00300695	2	glutamine-tRNA ligase activity	MF
1441	GO:0004820	1	1	0.990999	1	0	0.0105243	7	glycine-tRNA ligase activity	MF
1442	GO:0004821	1	1	0.994734	1	0	0.00300695	2	histidine-tRNA ligase activity	MF
1443	GO:0004822	1	1	0.992734	1	0	0.00902086	6	isoleucine-tRNA ligase activity	MF
1444	GO:0004823	1	1	0.994291	1	0	0.00451043	3	leucine-tRNA ligase activity	MF
1445	GO:0004824	1	1	0.991774	1	0	0.0105243	7	lysine-tRNA ligase activity	MF
1446	GO:0004825	1	1	0.987334	1	0	0.00902086	6	methionine-tRNA ligase activity	MF
1447	GO:0004826	1	1	0.990165	1	0	0.0105243	7	phenylalanine-tRNA ligase activity	MF
1448	GO:0004827	1	1	0.994778	1	0	0.00300695	2	proline-tRNA ligase activity	MF
1449	GO:0004828	1	1	0.993891	1	0	0.00601391	4	serine-tRNA ligase activity	MF
1450	GO:0004829	1	1	0.993067	1	0	0.00601391	4	threonine-tRNA ligase activity	MF
1451	GO:0004830	1	1	0.996386	1	0	0.00300695	2	tryptophan-tRNA ligase activity	MF
1452	GO:0004831	1	1	0.98743	1	0	0.0135313	9	tyrosine-tRNA ligase activity	MF
1453	GO:0004832	1	1	0.9931	1	0	0.00601391	4	valine-tRNA ligase activity	MF
1454	GO:0004834	1	1	0.989162	1	0	0.0120278	8	tryptophan synthase activity	MF
1455	GO:0004837	1	1	0.99686	1	0	0.00300695	2	tyrosine decarboxylase activity	MF
1456	GO:0004838	1	1	0.991181	1	0	0.0105243	7	L-tyrosine:2-oxoglutarate aminotransferase activity	MF
1457	GO:0004842	1	1	0.427595	1	0	0.724676	482	ubiquitin-protein transferase activity	MF
1458	GO:0004843	1	1	0.960267	1	0	0.0390904	26	thiol-dependent ubiquitin-specific protease activity	MF
1459	GO:0004844	1	1	0.997195	1	0	0.00300695	2	uracil DNA N-glycosylase activity	MF
1460	GO:0004845	1	1	0.992621	1	0	0.0135313	9	uracil phosphoribosyltransferase activity	MF
[truncated: 11,572 more rows]

## Sheet: top 100 up
internal ID	category	over represented P-Value	over represented FDR	under represented P-Value	under represented FDR	Genes in top-100 upreg	Expected genes	Genes in genome (background)	term	ontology
1159	GO:0004364	2.70294e-11	3.66789e-07	1	1	8	0.224995	73	glutathione transferase activity	MF
3309	GO:0009404	1.26776e-08	8.60178e-05	1	1	6	0.181846	59	toxin metabolic process	BP
2309	GO:0006749	5.22582e-08	0.000169948	1	1	6	0.209585	68	glutathione metabolic process	BP
3311	GO:0009407	6.2619e-08	0.000169948	1	1	5	0.114039	37	toxin catabolic process	BP
12198	GO:0090487	6.2619e-08	0.000169948	1	1	5	0.114039	37	secondary metabolite catabolic process	BP
4980	GO:0016765	9.86241e-08	0.000223055	1	1	8	0.604097	196	transferase activity, transferring alkyl or aryl (other than methyl) groups	MF
2167	GO:0006518	2.36365e-06	0.0045821	1	1	6	0.413005	134	peptide metabolic process	BP
8381	GO:0043603	6.77211e-06	0.0114872	0.999999	1	7	0.733546	238	cellular amide metabolic process	BP
2218	GO:0006575	2.1313e-05	0.0321352	0.999998	1	6	0.588686	191	cellular modified amino acid metabolic process	BP
2187	GO:0006541	3.70356e-05	0.0502573	0.999999	1	4	0.18801	61	glutamine metabolic process	BP
12668	GO:1901564	4.77674e-05	0.0589277	0.999987	1	17	5.8807	1908	organonitrogen compound metabolic process	BP
4405	GO:0015238	6.23996e-05	0.0692257	0.999996	1	5	0.406841	132	drug transmembrane transporter activity	MF
12197	GO:0090484	6.63179e-05	0.0692257	0.999996	1	5	0.409923	133	drug transporter activity	MF
5513	GO:0019748	0.000121282	0.117557	0.999982	1	8	1.5873	515	secondary metabolic process	BP
5942	GO:0030527	0.000169952	0.15375	0.999999	1	2	0.024657	8	structural constituent of chromatin	MF
2331	GO:0006790	0.000330834	0.280589	0.999952	1	7	1.42086	461	sulfur compound metabolic process	BP
8663	GO:0044712	0.00085703	0.639501	0.999777	1	11	3.93896	1278
5515	GO:0019752	0.000882768	0.639501	0.999728	1	14	5.73584	1861	carboxylic acid metabolic process	BP
3416	GO:0009636	0.00102466	0.639501	0.999917	1	4	0.49314	160	response to toxic substance	BP
4421	GO:0015297	0.00114768	0.639501	0.999863	1	5	0.770532	250	antiporter activity	MF
3105	GO:0009064	0.00119129	0.639501	0.999899	1	4	0.486976	158	glutamine family amino acid metabolic process	BP
4126	GO:0010661	0.00120271	0.639501	1	1	1	0.00308213	1	positive regulation of muscle cell apoptotic process	BP
7233	GO:0034391	0.00120271	0.639501	1	1	1	0.00308213	1	regulation of smooth muscle cell apoptotic process	BP
7234	GO:0034393	0.00120271	0.639501	1	1	1	0.00308213	1	positive regulation of smooth muscle cell apoptotic process	BP
9173	GO:0046364	0.00122356	0.639501	0.999941	1	3	0.255817	83	monosaccharide biosynthetic process	BP
2168	GO:0006520	0.00122528	0.639501	0.999744	1	8	2.1205	688	cellular amino acid metabolic process	BP
8304	GO:0043436	0.00132927	0.657564	0.999572	1	14	6.00398	1948	oxoacid metabolic process	BP
8540	GO:0044248	0.00140433	0.657564	0.999587	1	12	4.61394	1497	cellular catabolic process	BP
1928	GO:0006082	0.00140526	0.657564	0.999545	1	14	6.04405	1961	organic acid metabolic process	BP
7437	GO:0035251	0.00155385	0.702857	0.999801	1	5	0.841421	273	UDP-glucosyltransferase activity	MF
9269	GO:0046527	0.00161569	0.707253	0.999792	1	5	0.853749	277	glucosyltransferase activity	MF
3714	GO:0010038	0.00186379	0.775781	0.999633	1	7	1.67976	545	response to metal ion	BP
8661	GO:0044710	0.00188657	0.775781	0.999118	1	34	21.5163	6981
1852	GO:0005975	0.00228118	0.910461	0.99922	1	14	6.36459	2065	carbohydrate metabolic process	BP
1886	GO:0006020	0.00289144	0.970191	0.999931	1	2	0.0708889	23	inositol metabolic process	BP
562	GO:0001897	0.0030743	0.970191	1	1	1	0.00308213	1	cytolysis by symbiont of host cells	BP
564	GO:0001907	0.0030743	0.970191	1	1	1	0.00308213	1	killing by symbiont of host cells	BP
5547	GO:0019836	0.0030743	0.970191	1	1	1	0.00308213	1	hemolysis by symbiont of host erythrocytes	BP
8479	GO:0044004	0.0030743	0.970191	1	1	1	0.00308213	1	disruption by symbiont of host cell	BP
10458	GO:0051801	0.0030743	0.970191	1	1	1	0.00308213	1	cytolysis in other organism involved in symbiotic interaction	BP
10464	GO:0051818	0.0030743	0.970191	1	1	1	0.00308213	1	disruption of cells of other organism involved in symbiotic interaction	BP
10477	GO:0051883	0.0030743	0.970191	1	1	1	0.00308213	1	killing of cells in other organism involved in symbiotic interaction	BP
10572	GO:0052331	0.0030743	0.970191	1	1	1	0.00308213	1	hemolysis in other organism involved in symbiotic interaction	BP
5682	GO:0022857	0.00333954	1	0.998907	1	12	4.92832	1599	transmembrane transporter activity	MF
8666	GO:0044724	0.00354108	1	0.999594	1	4	0.693479	225
2906	GO:0008514	0.00372306	1	0.999568	1	4	0.539372	175	organic anion transmembrane transporter activity	MF
4657	GO:0016052	0.00389722	1	0.999245	1	6	1.63661	531	carbohydrate catabolic process	BP
2369	GO:0006855	0.00421421	1	0.999685	1	3	0.311295	101	drug transmembrane transport	BP
5280	GO:0018973	0.00428033	1	1	1	1	0.00308213	1	trinitrotoluene metabolic process	BP
5281	GO:0018974	0.00428033	1	1	1	1	0.00308213	1	2,4,6-trinitrotoluene metabolic process	BP
5387	GO:0019326	0.00428033	1	1	1	1	0.00308213	1	nitrotoluene metabolic process	BP
9136	GO:0046256	0.00428033	1	1	1	1	0.00308213	1	2,4,6-trinitrotoluene catabolic process	BP
9137	GO:0046260	0.00428033	1	1	1	1	0.00308213	1	trinitrotoluene catabolic process	BP
9138	GO:0046263	0.00428033	1	1	1	1	0.00308213	1	nitrotoluene catabolic process	BP
5389	GO:0019344	0.0045405	1	0.999861	1	2	0.104792	34	cysteine biosynthetic process	BP
2052	GO:0006333	0.00460404	1	0.999858	1	2	0.104792	34	chromatin assembly or disassembly	BP
4585	GO:0015893	0.0046733	1	0.999637	1	3	0.326706	106	drug transport	BP
12680	GO:1901605	0.00479546	1	0.99903	1	6	1.60271	520	alpha-amino acid metabolic process	BP
9326	GO:0046686	0.00497428	1	0.999166	1	5	1.06642	346	response to cadmium ion	BP
8515	GO:0044179	0.00503887	1	0.999994	1	1	0.00616425	2	hemolysis in other organism	BP
10416	GO:0051715	0.00503887	1	0.999994	1	1	0.00616425	2	cytolysis in other organism	BP
1936	GO:0006094	0.00533961	1	0.99982	1	2	0.154106	50	gluconeogenesis	BP
3097	GO:0009056	0.00539384	1	0.997964	1	14	7.02109	2278	catabolic process	BP
9947	GO:0050616	0.00540404	1	1	1	1	0.00308213	1	secologanin synthase activity	MF
2925	GO:0008559	0.0055353	1	0.999813	1	2	0.10171	33	xenobiotic transmembrane transporting ATPase activity	MF
5382	GO:0019319	0.00596547	1	0.999787	1	2	0.160271	52	hexose biosynthetic process	BP
8072	GO:0042910	0.0060707	1	0.999785	1	2	0.104792	34	xenobiotic transmembrane transporter activity	MF
1153	GO:0004357	0.00645506	1	0.99999	1	1	0.00616425	2	glutamate-cysteine ligase activity	MF
8547	GO:0044262	0.00686786	1	0.998284	1	7	2.37324	770	cellular carbohydrate metabolic process	BP
11789	GO:0072490	0.00688702	1	0.999988	1	1	0.00616425	2	toluene-containing compound metabolic process	BP
11790	GO:0072491	0.00688702	1	0.999988	1	1	0.00616425	2	toluene-containing compound catabolic process	BP
9555	GO:0047940	0.00691088	1	0.999988	1	1	0.00616425	2	glucuronokinase activity	MF
2181	GO:0006534	0.00696594	1	0.999732	1	2	0.126367	41	cysteine metabolic process	BP
3426	GO:0009646	0.00732621	1	0.999711	1	2	0.126367	41	response to absence of light	BP
11256	GO:0070544	0.00770004	1	0.999985	1	1	0.00616425	2	histone H3-K36 demethylation	BP
5788	GO:0030169	0.00780408	1	0.999977	1	1	0.0123285	4	low-density lipoprotein particle binding	MF
11658	GO:0071813	0.00780408	1	0.999977	1	1	0.0123285	4	lipoprotein particle binding	MF
11659	GO:0071814	0.00780408	1	0.999977	1	1	0.0123285	4	protein-lipid complex binding	MF
923	GO:0003883	0.00814683	1	0.999984	1	1	0.00616425	2	CTP synthase activity	MF
3032	GO:0008883	0.00816413	1	0.999983	1	1	0.00616425	2	glutamyl-tRNA reductase activity	MF
5063	GO:0016879	0.00852664	1	0.999173	1	3	0.419169	136	ligase activity, forming carbon-nitrogen bonds	MF
4125	GO:0010660	0.00871488	1	0.99997	1	1	0.0154106	5	regulation of muscle cell apoptotic process	BP
1281	GO:0004568	0.00919527	1	0.99959	1	2	0.147942	48	chitinase activity	MF
948	GO:0003939	0.00928134	1	0.999972	1	1	0.00924638	3	L-iditol 2-dehydrogenase activity	MF
8665	GO:0044723	0.00952206	1	0.996973	1	9	3.82492	1241
6333	GO:0031429	0.00955018	1	0.999964	1	1	0.0154106	5	box H/ACA snoRNP complex	CC
5450	GO:0019523	0.0098636	1	0.999968	1	1	0.00924638	3	L-idonate metabolic process	BP
9120	GO:0046183	0.0098636	1	0.999968	1	1	0.00924638	3	L-idonate catabolic process	BP
2766	GO:0008194	0.0101332	1	0.997983	1	5	1.26984	412	UDP-glycosyltransferase activity	MF
1402	GO:0004764	0.0103208	1	0.99996	1	1	0.0123285	4	shikimate 3-dehydrogenase (NADP+) activity	MF
5546	GO:0019835	0.0104165	1	0.999964	1	1	0.00924638	3	cytolysis	BP
3111	GO:0009070	0.0104694	1	0.999499	1	2	0.160271	52	serine family amino acid biosynthetic process	BP
5102	GO:0016998	0.0105554	1	0.999493	1	2	0.163353	53	cell wall macromolecule catabolic process	BP
1896	GO:0006032	0.0105569	1	0.999492	1	2	0.172599	56	chitin catabolic process	BP
9168	GO:0046348	0.0105569	1	0.999492	1	2	0.172599	56	amino sugar catabolic process	BP
12576	GO:1901072	0.0105569	1	0.999492	1	2	0.172599	56	glucosamine-containing compound catabolic process	BP
1894	GO:0006030	0.0108342	1	0.999471	1	2	0.178763	58	chitin metabolic process	BP
3079	GO:0009001	0.011099	1	0.999954	1	1	0.0123285	4	serine O-acetyltransferase activity	MF
4801	GO:0016412	0.011099	1	0.999954	1	1	0.0123285	4	serine O-acyltransferase activity	MF
2705	GO:0008061	0.011192	1	0.999444	1	2	0.178763	58	chitin binding	MF
901	GO:0003855	0.0115603	1	0.999947	1	1	0.0154106	5	3-dehydroquinate dehydratase activity	MF
9862	GO:0050113	0.0116295	1	0.99995	1	1	0.0123285	4	inositol oxygenase activity	MF
8337	GO:0043508	0.0116425	1	0.999946	1	1	0.0154106	5	negative regulation of JUN kinase activity	BP
2310	GO:0006750	0.0118341	1	0.999954	1	1	0.00924638	3	glutathione biosynthetic process	BP
5331	GO:0019184	0.0118341	1	0.999954	1	1	0.00924638	3	nonribosomal peptide biosynthetic process	BP
9118	GO:0046176	0.0118866	1	0.999947	1	1	0.0123285	4	aldonic acid catabolic process	BP
3026	GO:0008863	0.0122961	1	0.999936	1	1	0.0215749	7	formate dehydrogenase (NAD+) activity	MF
1268	GO:0004553	0.0123367	1	0.996952	1	6	1.99414	647	hydrolase activity, hydrolyzing O-glycosyl compounds	MF
5671	GO:0022804	0.012425	1	0.996523	1	7	2.65063	860	active transmembrane transporter activity	MF
1891	GO:0006026	0.0127288	1	0.999323	1	2	0.18801	61	aminoglycan catabolic process	BP
11819	GO:0072588	0.0132695	1	0.999925	1	1	0.0215749	7	box H/ACA RNP complex	CC
2222	GO:0006580	0.0139355	1	0.99992	1	1	0.0184928	6	ethanolamine metabolic process	BP
1538	GO:0005215	0.0140456	1	0.994443	1	12	5.89919	1914	transporter activity	MF
6780	GO:0032873	0.0140641	1	0.999918	1	1	0.0184928	6	negative regulation of stress-activated MAPK cascade	BP
9158	GO:0046329	0.0140641	1	0.999918	1	1	0.0184928	6	negative regulation of JNK cascade	BP
11199	GO:0070303	0.0140641	1	0.999918	1	1	0.0184928	6	negative regulation of stress-activated protein kinase signaling cascade	BP
9416	GO:0046943	0.0142406	1	0.998334	1	3	0.425334	138	carboxylic acid transmembrane transporter activity	MF
1573	GO:0005342	0.0143099	1	0.998322	1	3	0.428416	139	organic acid transmembrane transporter activity	MF
12575	GO:1901071	0.014829	1	0.999144	1	2	0.209585	68	glucosamine-containing compound metabolic process	BP
4842	GO:0016491	0.0148519	1	0.993473	1	15	8.57756	2783	oxidoreductase activity	MF
6261	GO:0031320	0.0149352	1	0.999917	1	1	0.0123285	4	hexitol dehydrogenase activity	MF
9054	GO:0046029	0.0149352	1	0.999917	1	1	0.0123285	4	mannitol dehydrogenase activity	MF
10899	GO:0060416	0.0149365	1	0.999905	1	1	0.0215749	7	response to growth hormone	BP
12589	GO:1901160	0.0150502	1	0.999904	1	1	0.0215749	7	primary amino compound metabolic process	BP
1747	GO:0005774	0.0151758	1	0.995584	1	7	2.60132	844	vacuolar membrane	CC
4658	GO:0016053	0.0152664	1	0.995552	1	7	2.64755	859	organic acid biosynthetic process	BP
9187	GO:0046394	0.0152664	1	0.995552	1	7	2.64755	859	carboxylic acid biosynthetic process	BP
2256	GO:0006638	0.0155128	1	0.999088	1	2	0.169517	55	neutral lipid metabolic process	BP
2257	GO:0006639	0.0155128	1	0.999088	1	2	0.169517	55	acylglycerol metabolic process	BP
7015	GO:0033559	0.0156324	1	0.999074	1	2	0.194174	63	unsaturated fatty acid metabolic process	BP
4612	GO:0015949	0.0159071	1	0.999892	1	1	0.0215749	7	nucleobase-containing small molecule interconversion	BP
5131	GO:0017077	0.0159662	1	0.999894	1	1	0.0184928	6	oxidative phosphorylation uncoupler activity	MF
11375	GO:0070981	0.0165047	1	0.999884	1	1	0.0215749	7	L-asparagine biosynthetic process	BP
11376	GO:0070982	0.0165047	1	0.999884	1	1	0.0215749	7	L-asparagine metabolic process	BP
8523	GO:0044210	0.0165773	1	0.999897	1	1	0.0123285	4	'de novo' CTP biosynthetic process	BP
8081	GO:0042946	0.0171536	1	0.999883	1	1	0.0154106	5	glucoside transport	BP
8082	GO:0042947	0.0171536	1	0.999883	1	1	0.0154106	5	glucoside transmembrane transporter activity	MF
12692	GO:1901656	0.0171536	1	0.999883	1	1	0.0154106	5	glycoside transport	BP
12886	GO:1902417	0.0171536	1	0.999883	1	1	0.0154106	5	(+)-abscisic acid D-glucopyranosyl ester transmembrane transporter activity	MF
12887	GO:1902418	0.0171536	1	0.999883	1	1	0.0154106	5	(+)-abscisic acid D-glucopyranosyl ester transmembrane transport	BP
10881	GO:0060348	0.0171539	1	0.999883	1	1	0.0154106	5	bone development	BP
8616	GO:0044437	0.0171877	1	0.994873	1	7	2.68145	870	vacuolar part	CC
4416	GO:0015291	0.0177401	1	0.995939	1	5	1.4825	481	secondary active transmembrane transporter activity	MF
5003	GO:0016798	0.0178136	1	0.995229	1	6	2.15749	700	hydrolase activity, acting on glycosyl bonds	MF
4975	GO:0016758	0.0182793	1	0.995077	1	6	2.07119	672	transferase activity, transferring hexosyl groups	MF
10782	GO:0055114	0.0183893	1	0.992444	1	12	5.52009	1791	oxidation-reduction process	BP
12894	GO:1902456	0.0186666	1	0.999861	1	1	0.0154106	5	regulation of stomatal opening	BP
6214	GO:0031222	0.0188772	1	0.999858	1	1	0.0154106	5	arabinan catabolic process	BP
844	GO:0003674	0.020246	1	0.992846	1	77	70.4328	22852	molecular_function	MF
5479	GO:0019632	0.0202905	1	0.999829	1	1	0.0184928	6	shikimate metabolic process	BP
5379	GO:0019310	0.020332	1	0.999828	1	1	0.0184928	6	inositol catabolic process	BP
1312	GO:0004612	0.0207434	1	0.999804	1	1	0.0369855	12	phosphoenolpyruvate carboxykinase (ATP) activity	MF
8558	GO:0044281	0.0216922	1	0.990005	1	15	9.08919	2949	small molecule metabolic process	BP
1027	GO:0004066	0.0220694	1	0.999788	1	1	0.024657	8	asparagine synthase (glutamine-hydrolyzing) activity	MF
4656	GO:0016051	0.0222352	1	0.994607	1	5	1.67668	544	carbohydrate biosynthetic process	BP
884	GO:0003824	0.0222901	1	0.987262	1	52	42.5642	13810	catalytic activity	MF
2616	GO:0007405	0.0225416	1	0.999789	1	1	0.0184928	6	neuroblast proliferation	BP
7721	GO:0038171	0.0225416	1	0.999789	1	1	0.0184928	6	cannabinoid signaling pathway	BP
7799	GO:0042133	0.0225416	1	0.999789	1	1	0.0184928	6	neurotransmitter metabolic process	BP
7801	GO:0042136	0.0225416	1	0.999789	1	1	0.0184928	6	neurotransmitter biosynthetic process	BP
8196	GO:0043196	0.0225416	1	0.999789	1	1	0.0184928	6	varicosity	CC
11698	GO:0071926	0.0225416	1	0.999789	1	1	0.0184928	6	endocannabinoid signaling pathway	BP
1621	GO:0005506	0.0225864	1	0.9945	1	5	1.63969	532	iron ion binding	MF
3711	GO:0010035	0.0226559	1	0.992223	1	8	3.31329	1075	response to inorganic substance	BP
1780	GO:0005829	0.0226724	1	0.989765	1	14	8.03511	2607	cytosol	CC
2176	GO:0006528	0.0233351	1	0.999759	1	1	0.0277391	9	asparagine metabolic process	BP
2177	GO:0006529	0.0233351	1	0.999759	1	1	0.0277391	9	asparagine biosynthetic process	BP
9927	GO:0050505	0.0235269	1	0.999764	1	1	0.0215749	7	hydroquinone glucosyltransferase activity	MF
3544	GO:0009816	0.02354	1	0.998268	1	2	0.197256	64	defense response to bacterium, incompatible interaction	BP
8335	GO:0043506	0.0235689	1	0.999754	1	1	0.0277391	9	regulation of JUN kinase activity	BP
11039	GO:0061351	0.0238364	1	0.999757	1	1	0.0215749	7	neural precursor cell proliferation	BP
2904	GO:0008509	0.0238808	1	0.995229	1	4	0.967788	314	anion transmembrane transporter activity	MF
1888	GO:0006022	0.0238853	1	0.998217	1	2	0.277391	90	aminoglycan metabolic process	BP
6213	GO:0031221	0.0240854	1	0.999759	1	1	0.0184928	6	arabinan metabolic process	BP
4974	GO:0016757	0.0241017	1	0.992303	1	7	2.79241	906	transferase activity, transferring glycosyl groups	MF
48	GO:0000097	0.0247704	1	0.998118	1	2	0.249652	81	sulfur amino acid biosynthetic process	BP
2952	GO:0008652	0.024929	1	0.99495	1	4	1.11573	362	cellular amino acid biosynthetic process	BP
8382	GO:0043604	0.0250274	1	0.998089	1	2	0.24657	80	amide biosynthetic process	BP
4330	GO:0015085	0.0253966	1	0.998046	1	2	0.240406	78	calcium ion transmembrane transporter activity	MF
8390	GO:0043617	0.0255653	1	0.999721	1	1	0.0215749	7	cellular response to sucrose starvation	BP
4353	GO:0015137	0.0256013	1	0.99972	1	1	0.0215749	7	citrate transmembrane transporter activity	MF
3110	GO:0009069	0.0260121	1	0.997969	1	2	0.268145	87	serine family amino acid metabolic process	BP
1149	GO:0004353	0.0267942	1	0.999674	1	1	0.0339034	11	glutamate dehydrogenase [NAD(P)+] activity	MF
1899	GO:0006040	0.0276885	1	0.997763	1	2	0.280474	91	amino sugar metabolic process	BP
1612	GO:0005471	0.0277991	1	0.999649	1	1	0.0339034	11	ATP:ADP antiporter activity	MF
12552	GO:1900992	0.0287702	1	0.999638	1	1	0.024657	8	(-)-secologanin metabolic process	BP
12553	GO:1900994	0.0287702	1	0.999638	1	1	0.024657	8	(-)-secologanin biosynthetic process	BP
4508	GO:0015746	0.0288714	1	0.99963	1	1	0.0277391	9	citrate transport	BP
4888	GO:0016616	0.0295423	1	0.993694	1	4	1.21436	394	oxidoreductase activity, acting on the CH-OH group of donors, NAD or NADP as acceptor	MF
4897	GO:0016629	0.0295922	1	0.999606	1	1	0.0308213	10	12-oxophytodienoate reductase activity	MF
9883	GO:0050275	0.0300375	1	0.99959	1	1	0.0339034	11	scopoletin glucosyltransferase activity	MF
4382	GO:0015188	0.0304706	1	0.999602	1	1	0.0215749	7	L-isoleucine transmembrane transporter activity	MF
12659	GO:1901505	0.0309342	1	0.997355	1	2	0.243488	79	carbohydrate derivative transmembrane transporter activity	MF
3542	GO:0009814	0.0310593	1	0.995104	1	3	0.62259	202	defense response, incompatible interaction	BP
12727	GO:1901804	0.0313124	1	0.999559	1	1	0.0308213	10	beta-glucoside metabolic process	BP
12728	GO:1901806	0.0313124	1	0.999559	1	1	0.0308213	10	beta-glucoside biosynthetic process	BP
1564	GO:0005302	0.0314292	1	0.999568	1	1	0.024657	8	L-tyrosine transmembrane transporter activity	MF
4559	GO:0015828	0.0314292	1	0.999568	1	1	0.024657	8	tyrosine transport	BP
3082	GO:0009011	0.031669	1	0.999561	1	1	0.024657	8	starch synthase activity	MF
6923	GO:0033201	0.031669	1	0.999561	1	1	0.024657	8	alpha-1,4-glucan synthase activity	MF
5514	GO:0019751	0.0328822	1	0.997089	1	2	0.268145	87	polyol metabolic process	BP
2361	GO:0006842	0.0334449	1	0.999497	1	1	0.0308213	10	tricarboxylic acid transport	BP
4358	GO:0015142	0.0334449	1	0.999497	1	1	0.0308213	10	tricarboxylic acid transmembrane transporter activity	MF
1879	GO:0006006	0.0338704	1	0.99694	1	2	0.372937	121	glucose metabolic process	BP
5448	GO:0019520	0.0338725	1	0.99947	1	1	0.0400677	13	aldonic acid metabolic process	BP
1167	GO:0004373	0.0339069	1	0.999489	1	1	0.0277391	9	glycogen (starch) synthase activity	MF
9428	GO:0046975	0.034377	1	0.999483	1	1	0.024657	8	histone methyltransferase activity (H3-K36 specific)	MF
1311	GO:0004611	0.0345885	1	0.999433	1	1	0.0585604	19	phosphoenolpyruvate carboxykinase activity	MF
5690	GO:0022891	0.0349949	1	0.986951	1	8	3.78793	1229	substrate-specific transmembrane transporter activity	MF
833	GO:0003333	0.0352923	1	0.996761	1	2	0.240406	78	amino acid transmembrane transport	BP
4469	GO:0015658	0.0352926	1	0.999454	1	1	0.024657	8	branched-chain amino acid transmembrane transporter activity	MF
7833	GO:0042221	0.0353373	1	0.983056	1	14	8.14914	2644	response to chemical	BP
8257	GO:0043295	0.0354856	1	0.999433	1	1	0.0308213	10	glutathione binding	MF
12539	GO:1900750	0.0354856	1	0.999433	1	1	0.0308213	10	oligopeptide binding	MF
6414	GO:0031640	0.0356388	1	0.99941	1	1	0.0431498	14	killing of cells of other organism	BP
8580	GO:0044364	0.0356388	1	0.99941	1	1	0.0431498	14	disruption of cells of other organism	BP
3500	GO:0009744	0.035783	1	0.996683	1	2	0.277391	90	response to sucrose	BP
9157	GO:0046328	0.0360214	1	0.999397	1	1	0.0431498	14	regulation of JNK cascade	BP
4433	GO:0015369	0.0361266	1	0.999401	1	1	0.0369855	12	calcium:proton antiporter activity	MF
2384	GO:0006882	0.0363629	1	0.999404	1	1	0.0308213	10	cellular zinc ion homeostasis	BP
5720	GO:0030026	0.0363744	1	0.999389	1	1	0.0400677	13	cellular manganese ion homeostasis	BP
4400	GO:0015217	0.0365699	1	0.999382	1	1	0.0400677	13	ADP transmembrane transporter activity	MF
47	GO:0000096	0.0369324	1	0.99651	1	2	0.323623	105	sulfur amino acid metabolic process	BP
1643	GO:0005546	0.0369436	1	0.999369	1	1	0.0400677	13	phosphatidylinositol-4,5-bisphosphate binding	MF
9164	GO:0046340	0.0369969	1	0.999391	1	1	0.0277391	9	diacylglycerol catabolic process	BP
7201	GO:0034285	0.0370059	1	0.996506	1	2	0.280474	91	response to disaccharide	BP
11723	GO:0072089	0.0372521	1	0.999382	1	1	0.0277391	9	stem cell proliferation	BP
10766	GO:0055085	0.0375927	1	0.984893	1	9	4.44443	1442	transmembrane transport	BP
563	GO:0001906	0.0382668	1	0.99931	1	1	0.0523962	17	cell killing	BP
4542	GO:0015803	0.0385423	1	0.999338	1	1	0.0277391	9	branched-chain amino acid transport	BP
446	GO:0001505	0.0390549	1	0.999305	1	1	0.0339034	11	regulation of neurotransmitter levels	BP
8124	GO:0043043	0.0392415	1	0.999288	1	1	0.0400677	13	peptide biosynthetic process	BP
10413	GO:0051704	0.0394113	1	0.984026	1	9	4.40128	1428	multi-organism process	BP
11967	GO:0080148	0.0394124	1	0.99927	1	1	0.049314	16	negative regulation of response to water deprivation	BP
3465	GO:0009700	0.0397864	1	0.99926	1	1	0.0462319	15	indole phytoalexin biosynthetic process	BP
9129	GO:0046217	0.0397864	1	0.99926	1	1	0.0462319	15	indole phytoalexin metabolic process	BP
4890	GO:0016620	0.0404904	1	0.995966	1	2	0.409923	133	oxidoreductase activity, acting on the aldehyde or oxo group of donors, NAD or NADP as acceptor	MF
9396	GO:0046906	0.0406952	1	0.988429	1	5	2.00338	650	tetrapyrrole binding	MF
6779	GO:0032872	0.0409523	1	0.999206	1	1	0.0554783	18	regulation of stress-activated MAPK cascade	BP
11198	GO:0070302	0.0409523	1	0.999206	1	1	0.0554783	18	regulation of stress-activated protein kinase signaling cascade	BP
4006	GO:0010452	0.0412105	1	0.999233	1	1	0.0308213	10	histone H3-K36 methylation	BP
10160	GO:0051139	0.041309	1	0.99921	1	1	0.0400677	13	metal ion:proton antiporter activity	MF
4565	GO:0015849	0.0417409	1	0.992619	1	3	0.641083	208	organic acid transport	BP
9415	GO:0046942	0.0417409	1	0.992619	1	3	0.641083	208	carboxylic acid transport	BP
10563	GO:0052314	0.0419441	1	0.99917	1	1	0.0523962	17	phytoalexin metabolic process	BP
10564	GO:0052315	0.0419441	1	0.99917	1	1	0.0523962	17	phytoalexin biosynthetic process	BP
10755	GO:0055071	0.0426875	1	0.999147	1	1	0.0462319	15	manganese ion homeostasis	BP
661	GO:0002213	0.0428861	1	0.999148	1	1	0.0400677	13	defense response to insect	BP
8291	GO:0043407	0.0438728	1	0.999098	1	1	0.0462319	15	negative regulation of MAP kinase activity	BP
4432	GO:0015368	0.0446236	1	0.999072	1	1	0.0431498	14	calcium:cation antiporter activity	MF
4540	GO:0015801	0.0447626	1	0.999085	1	1	0.0339034	11	aromatic amino acid transport	BP
4370	GO:0015171	0.0454561	1	0.995199	1	2	0.286638	93	amino acid transmembrane transporter activity	MF
4727	GO:0016208	0.0459982	1	0.999	1	1	0.0523962	17	AMP binding	MF
4372	GO:0015173	0.0464891	1	0.999013	1	1	0.0339034	11	aromatic amino acid transmembrane transporter activity	MF
8485	GO:0044036	0.0469432	1	0.991292	1	3	0.804435	261	cell wall macromolecule metabolic process	BP
12695	GO:1901659	0.0475274	1	0.991133	1	3	0.921556	299	glycosyl compound biosynthetic process	BP
1860	GO:0005984	0.04812	1	0.99474	1	2	0.369855	120	disaccharide metabolic process	BP
150	GO:0000295	0.0490406	1	0.998858	1	1	0.0554783	18	adenine nucleotide transmembrane transporter activity	MF
1577	GO:0005346	0.0490406	1	0.998858	1	1	0.0554783	18	purine ribonucleotide transmembrane transporter activity	MF
1578	GO:0005347	0.0490406	1	0.998858	1	1	0.0554783	18	ATP transmembrane transporter activity	MF
4399	GO:0015216	0.0490406	1	0.998858	1	1	0.0554783	18	purine nucleotide transmembrane transporter activity	MF
3320	GO:0009423	0.0491421	1	0.998872	1	1	0.0431498	14	chorismate biosynthetic process	BP
8560	GO:0044283	0.0495089	1	0.981589	1	7	3.35644	1089	small molecule biosynthetic process	BP
3397	GO:0009607	0.0495181	1	0.980228	1	8	3.81259	1237	response to biotic stimulus	BP
8673	GO:0044763	0.0499018	1	0.969198	1	38	30.2141	9803
1319	GO:0004620	0.0499033	1	0.994432	1	2	0.385266	125	phospholipase activity	MF
2657	GO:0007569	0.0500018	1	0.998812	1	1	0.0554783	18	cell aging	BP
5398	GO:0019369	0.0502549	1	0.99882	1	1	0.0431498	14	arachidonic acid metabolic process	BP
11750	GO:0072341	0.0506737	1	0.998789	1	1	0.049314	16	modified amino acid binding	MF
9280	GO:0046556	0.0507195	1	0.998774	1	1	0.0585604	19	alpha-L-arabinofuranosidase activity	MF
3490	GO:0009734	0.0508098	1	0.990272	1	3	0.844503	274	auxin-activated signaling pathway	BP
12683	GO:1901615	0.0510353	1	0.987057	1	4	1.46093	474	organic hydroxy compound metabolic process	BP
1880	GO:0006007	0.0515968	1	0.998735	1	1	0.0554783	18	glucose catabolic process	BP
2799	GO:0008266	0.0517832	1	0.998735	1	1	0.049314	16	poly(U) RNA binding	MF
894	GO:0003846	0.0521303	1	0.998737	1	1	0.0400677	13	2-acylglycerol O-acyltransferase activity	MF
12181	GO:0090430	0.0521303	1	0.998737	1	1	0.0400677	13	caffeoyl-CoA: alcohol caffeoyl transferase activity	MF
166	GO:0000324	0.0522119	1	0.998697	1	1	0.0616425	20	fungal-type vacuole	CC
8293	GO:0043409	0.0523645	1	0.998692	1	1	0.0585604	19	negative regulation of MAPK cascade	BP
3308	GO:0009403	0.0535059	1	0.998624	1	1	0.0678068	22	toxin biosynthetic process	BP
11687	GO:0071901	0.0536628	1	0.99863	1	1	0.0554783	18	negative regulation of protein serine/threonine kinase activity	BP
13147	GO:1903825	0.0538264	1	0.993756	1	2	0.311295	101	organic acid transmembrane transport	BP
12972	GO:1902936	0.0543893	1	0.998588	1	1	0.0585604	19	phosphatidylinositol bisphosphate binding	MF
5588	GO:0019953	0.0548356	1	0.998565	1	1	0.0585604	19	sexual reproduction	BP
3091	GO:0009044	0.0558307	1	0.998508	1	1	0.0616425	20	xylan 1,4-beta-xylosidase activity	MF
9163	GO:0046339	0.056029	1	0.99853	1	1	0.0431498	14	diacylglycerol metabolic process	BP
5576	GO:0019903	0.0563796	1	0.998492	1	1	0.0523962	17	protein phosphatase binding	MF
4397	GO:0015211	0.0572663	1	0.998425	1	1	0.0647247	21	purine nucleoside transmembrane transporter activity	MF
3469	GO:0009704	0.0573152	1	0.998441	1	1	0.0523962	17	de-etiolation	BP
8559	GO:0044282	0.0575691	1	0.988408	1	3	0.940049	305	small molecule catabolic process	BP
8652	GO:0044699	0.0576749	1	0.963841	1	48	39.9074	12948
1320	GO:0004622	0.0578808	1	0.998416	1	1	0.049314	16	lysophospholipase activity	MF
3290	GO:0009341	0.0583785	1	0.998412	1	1	0.0400677	13	beta-galactosidase complex	CC
5024	GO:0016831	0.0587077	1	0.992827	1	2	0.437662	142	carboxy-lyase activity	MF
1241	GO:0004497	0.0588919	1	0.984357	1	4	1.501	487	monooxygenase activity	MF
5575	GO:0019902	0.0590135	1	0.998331	1	1	0.0616425	20	phosphatase binding	MF
4902	GO:0016634	0.0593841	1	0.998314	1	1	0.0585604	19	oxidoreductase activity, acting on the CH-CH group of donors, oxygen as acceptor	MF
4381	GO:0015186	0.0609872	1	0.998255	1	1	0.0431498	14	L-glutamine transmembrane transporter activity	MF
1869	GO:0005996	0.0610553	1	0.987404	1	3	1.07566	349	monosaccharide metabolic process	BP
12669	GO:1901565	0.061593	1	0.987259	1	3	0.909228	295	organonitrogen compound catabolic process	BP
4424	GO:0015301	0.0616876	1	0.998162	1	1	0.0708889	23	anion:anion antiporter activity	MF
1677	GO:0005654	0.0619414	1	0.983284	1	4	1.31607	427	nucleoplasm	CC
9117	GO:0046174	0.0620441	1	0.998137	1	1	0.0739711	24	polyol catabolic process	BP
137	GO:0000272	0.0620811	1	0.987112	1	3	0.973952	316	polysaccharide catabolic process	BP
6944	GO:0033267	0.0621645	1	0.998151	1	1	0.0585604	19	axon part	CC
8555	GO:0044275	0.0630858	1	0.991975	1	2	0.459237	149	cellular carbohydrate catabolic process	BP
2182	GO:0006535	0.0635668	1	0.998051	1	1	0.0678068	22	cysteine biosynthetic process from serine	BP
2376	GO:0006868	0.0643004	1	0.998049	1	1	0.0462319	15	glutamine transport	BP
3408	GO:0009625	0.0649095	1	0.997988	1	1	0.0554783	18	response to insect	BP
2762	GO:0008187	0.0650368	1	0.997963	1	1	0.0647247	21	poly-pyrimidine tract binding	MF
9200	GO:0046417	0.0653945	1	0.997951	1	1	0.0585604	19	chorismate metabolic process	BP
6758	GO:0032787	0.0655216	1	0.976182	1	6	3.03281	984	monocarboxylic acid metabolic process	BP
5083	GO:0016903	0.0665353	1	0.991275	1	2	0.502387	163	oxidoreductase activity, acting on the aldehyde or oxo group of donors	MF
4906	GO:0016639	0.0669264	1	0.997818	1	1	0.0832174	27	oxidoreductase activity, acting on the CH-NH2 group of donors, NAD or NADP as acceptor	MF
4704	GO:0016138	0.0678129	1	0.997778	1	1	0.0678068	22	glycoside biosynthetic process	BP
10753	GO:0055069	0.0681055	1	0.997759	1	1	0.0678068	22	zinc ion homeostasis	BP
4886	GO:0016614	0.0681337	1	0.981016	1	4	1.58113	513	oxidoreductase activity, acting on CH-OH group of donors	MF
2326	GO:0006782	0.068322	1	0.997755	1	1	0.0616425	20	protoporphyrinogen IX biosynthetic process	BP
9253	GO:0046501	0.068322	1	0.997755	1	1	0.0616425	20	protoporphyrinogen IX metabolic process	BP
5691	GO:0022892	0.0684179	1	0.970805	1	8	4.33347	1406	substrate-specific transporter activity	MF
5554	GO:0019856	0.0685062	1	0.997737	1	1	0.0647247	21	pyrimidine nucleobase biosynthetic process	BP
2284	GO:0006690	0.0685272	1	0.997741	1	1	0.0616425	20	icosanoid metabolic process	BP
12671	GO:1901568	0.0685272	1	0.997741	1	1	0.0616425	20	fatty acid derivative metabolic process	BP
7099	GO:0033885	0.0686329	1	0.99774	1	1	0.0585604	19	10-hydroxy-9-(phosphonooxy)octadecanoate phosphatase activity	MF
7958	GO:0042577	0.0686329	1	0.99774	1	1	0.0585604	19	lipid phosphatase activity	MF
10415	GO:0051707	0.0695619	1	0.972096	1	7	3.38418	1098	response to other organism	BP
3511	GO:0009765	0.0696181	1	0.997625	1	1	0.095546	31	photosynthesis, light harvesting	BP
2137	GO:0006469	0.069756	1	0.997627	1	1	0.0832174	27	negative regulation of protein kinase activity	BP
7046	GO:0033673	0.069756	1	0.997627	1	1	0.0832174	27	negative regulation of kinase activity	BP
3841	GO:0010214	0.0699987	1	0.997631	1	1	0.0678068	22	seed coat development	BP
2869	GO:0008422	0.0708776	1	0.99039	1	2	0.409923	133	beta-glucosidase activity	MF
2374	GO:0006865	0.071228	1	0.990331	1	2	0.354445	115	amino acid transport	BP
10374	GO:0051592	0.0718024	1	0.997478	1	1	0.0893817	29	response to calcium ion	BP
2005	GO:0006241	0.0720034	1	0.997473	1	1	0.0801353	26	CTP biosynthetic process	BP
3215	GO:0009208	0.0720034	1	0.997473	1	1	0.0801353	26	pyrimidine ribonucleoside triphosphate metabolic process	BP
3216	GO:0009209	0.0720034	1	0.997473	1	1	0.0801353	26	pyrimidine ribonucleoside triphosphate biosynthetic process	BP
9059	GO:0046036	0.0720034	1	0.997473	1	1	0.0801353	26	CTP metabolic process	BP
1109	GO:0004301	0.0726111	1	0.997454	1	1	0.0647247	21	epoxide hydrolase activity	MF
169	GO:0000329	0.0726224	1	0.997422	1	1	0.0862996	28	fungal-type vacuole membrane	CC
1853	GO:0005976	0.0744532	1	0.974974	1	5	2.36091	766	polysaccharide metabolic process	BP
3422	GO:0009642	0.0745173	1	0.989604	1	2	0.428416	139	response to light intensity	BP
9226	GO:0046461	0.074585	1	0.997318	1	1	0.0616425	20	neutral lipid catabolic process	BP
9229	GO:0046464	0.074585	1	0.997318	1	1	0.0616425	20	acylglycerol catabolic process	BP
9844	GO:0048868	0.074865	1	0.997266	1	1	0.0801353	26	pollen tube development	BP
3174	GO:0009148	0.0760528	1	0.997173	1	1	0.0832174	27	pyrimidine nucleoside triphosphate biosynthetic process	BP
7207	GO:0034308	0.0774402	1	0.997047	1	1	0.10171	33	primary alcohol metabolic process	BP
11191	GO:0070290	0.0774418	1	0.997045	1	1	0.104792	34	N-acylphosphatidylethanolamine-specific phospholipase D activity	MF
5383	GO:0019320	0.0778273	1	0.997038	1	1	0.0832174	27	hexose catabolic process	BP
12583	GO:1901136	0.0778935	1	0.988838	1	2	0.530126	172	carbohydrate derivative catabolic process	BP
1715	GO:0005732	0.0779201	1	0.997019	1	1	0.0924638	30	small nucleolar ribonucleoprotein complex	CC
12682	GO:1901607	0.0787022	1	0.982002	1	3	1.01402	329	alpha-amino acid biosynthetic process	BP
1323	GO:0004630	0.0805858	1	0.996793	1	1	0.107874	35	phospholipase D activity	MF
3407	GO:0009624	0.0807623	1	0.988213	1	2	0.419169	136	response to nematode	BP
8205	GO:0043207	0.0810083	1	0.966346	1	7	3.51979	1142	response to external biotic stimulus	BP
3173	GO:0009147	0.0810549	1	0.996779	1	1	0.0862996	28	pyrimidine nucleoside triphosphate metabolic process	BP
5007	GO:0016803	0.0811201	1	0.996793	1	1	0.0739711	24	ether hydrolase activity	MF
13362	GO:2000070	0.0814413	1	0.996756	1	1	0.0801353	26	regulation of response to water deprivation	BP
1915	GO:0006066	0.0821161	1	0.980886	1	3	1.05101	341	alcohol metabolic process	BP
4491	GO:0015711	0.0826256	1	0.980734	1	3	0.899981	292	organic anion transport	BP
8303	GO:0043434	0.0826269	1	0.996624	1	1	0.110957	36	response to peptide hormone	BP
12688	GO:1901652	0.0826269	1	0.996624	1	1	0.110957	36	response to peptide	BP
5553	GO:0019853	0.0829249	1	0.996641	1	1	0.0770532	25	L-ascorbic acid biosynthetic process	BP
9255	GO:0046503	0.0841937	1	0.99653	1	1	0.0801353	26	glycerolipid catabolic process	BP
4868	GO:0016577	0.084386	1	0.996538	1	1	0.0678068	22	histone demethylation	BP
11132	GO:0070076	0.084386	1	0.996538	1	1	0.0678068	22	histone lysine demethylation	BP
1865	GO:0005992	0.0845117	1	0.996485	1	1	0.0924638	30	trehalose biosynthetic process	BP
12362	GO:0097599	0.0853481	1	0.996423	1	1	0.0862996	28	xylanase activity	MF
4895	GO:0016627	0.0853765	1	0.987123	1	2	0.49314	160	oxidoreductase activity, acting on the CH-CH group of donors	MF
5552	GO:0019852	0.0855909	1	0.996402	1	1	0.0862996	28	L-ascorbic acid metabolic process	BP
4325	GO:0015075	0.0858749	1	0.966573	1	6	2.99275	971	ion transmembrane transporter activity	MF
1571	GO:0005337	0.0859176	1	0.996361	1	1	0.095546	31	nucleoside transmembrane transporter activity	MF
5381	GO:0019318	0.0864051	1	0.986857	1	2	0.613343	199	hexose metabolic process	BP
3719	GO:0010044	0.086549	1	0.996348	1	1	0.0708889	23	response to aluminum ion	BP
8655	GO:0044703	0.0874599	1	0.996224	1	1	0.0986281	32	multi-organism reproductive process	BP
10748	GO:0055062	0.0879122	1	0.996196	1	1	0.0893817	29	phosphate ion homeostasis	BP
11796	GO:0072506	0.0879122	1	0.996196	1	1	0.0893817	29	trivalent inorganic anion homeostasis	BP
850	GO:0003682	0.0879716	1	0.986528	1	2	0.406841	132	chromatin binding	MF
8875	GO:0045493	0.0885433	1	0.996136	1	1	0.0924638	30	xylan catabolic process	BP
5426	GO:0019432	0.0890276	1	0.996107	1	1	0.0832174	27	triglyceride biosynthetic process	BP
2147	GO:0006482	0.089129	1	0.996124	1	1	0.0708889	23	protein demethylation	BP
2778	GO:0008214	0.089129	1	0.996124	1	1	0.0708889	23	protein dealkylation	BP
1717	GO:0005737	0.0895467	1	0.949791	1	15	10.4422	3388	cytoplasm	CC
3505	GO:0009751	0.0897714	1	0.986072	1	2	0.47773	155	response to salicylic acid	BP
8662	GO:0044711	0.0904202	1	0.951229	1	13	8.80256	2856
4703	GO:0016137	0.0926252	1	0.995761	1	1	0.095546	31	glycoside metabolic process	BP
3723	GO:0010048	0.0938331	1	0.995657	1	1	0.0893817	29	vernalization response	BP
4673	GO:0016098	0.0941775	1	0.995624	1	1	0.0893817	29	monoterpenoid metabolic process	BP
4674	GO:0016099	0.0941775	1	0.995624	1	1	0.0893817	29	monoterpenoid biosynthetic process	BP
3499	GO:0009743	0.0945037	1	0.984902	1	2	0.47773	155	response to carbohydrate	BP
12693	GO:1901657	0.0957974	1	0.976213	1	3	1.17737	382	glycosyl compound metabolic process	BP
4939	GO:0016705	0.0973052	1	0.96943	1	4	1.79072	581	oxidoreductase activity, acting on paired donors, with incorporation or reduction of molecular oxygen	MF
451	GO:0001522	0.0974647	1	0.995288	1	1	0.10171	33	pseudouridine synthesis	BP
2846	GO:0008361	0.097741	1	0.99527	1	1	0.095546	31	regulation of cell size	BP
5005	GO:0016801	0.0980854	1	0.995231	1	1	0.0986281	32	hydrolase activity, acting on ether bonds	MF
5597	GO:0020037	0.100695	1	0.967987	1	4	1.8616	604	heme binding	MF
11795	GO:0072505	0.101618	1	0.994857	1	1	0.110957	36	divalent inorganic anion homeostasis	BP
8642	GO:0044550	0.101737	1	0.974093	1	3	1.14963	373	secondary metabolite biosynthetic process	BP
9174	GO:0046365	0.102461	1	0.994762	1	1	0.117121	38	monosaccharide catabolic process	BP
3352	GO:0009522	0.103734	1	0.994607	1	1	0.138696	45	photosystem I	CC
4766	GO:0016298	0.103919	1	0.982443	1	2	0.573276	186	lipase activity	MF
576	GO:0001933	0.103934	1	0.994591	1	1	0.132531	43	negative regulation of protein phosphorylation	BP
8289	GO:0043405	0.104137	1	0.99457	1	1	0.132531	43	regulation of MAP kinase activity	BP
3504	GO:0009750	0.104193	1	0.994624	1	1	0.0893817	29	response to fructose	BP
7306	GO:0034637	0.104247	1	0.973177	1	3	1.17121	380	cellular carbohydrate biosynthetic process	BP
10764	GO:0055083	0.104859	1	0.994513	1	1	0.114039	37	monovalent inorganic anion homeostasis	BP
4717	GO:0016168	0.105139	1	0.99446	1	1	0.135614	44	chlorophyll binding	MF
2379	GO:0006874	0.106509	1	0.994345	1	1	0.107874	35	cellular calcium ion homeostasis	BP
10757	GO:0055074	0.106509	1	0.994345	1	1	0.107874	35	calcium ion homeostasis	BP
9225	GO:0046460	0.107043	1	0.994302	1	1	0.0986281	32	neutral lipid biosynthetic process	BP
9228	GO:0046463	0.107043	1	0.994302	1	1	0.0986281	32	acylglycerol biosynthetic process	BP
3223	GO:0009218	0.107075	1	0.99427	1	1	0.117121	38	pyrimidine ribonucleotide metabolic process	BP
3225	GO:0009220	0.107075	1	0.99427	1	1	0.117121	38	pyrimidine ribonucleotide biosynthetic process	BP
12674	GO:1901575	0.107905	1	0.946812	1	9	5.93618	1926	organic substance catabolic process	BP
283	GO:0000785	0.108034	1	0.981353	1	2	0.502387	163	chromatin	CC
9090	GO:0046112	0.108489	1	0.994123	1	1	0.110957	36	nucleobase biosynthetic process	BP
11798	GO:0072509	0.109133	1	0.981056	1	2	0.490058	159	divalent inorganic cation transmembrane transporter activity	MF
1864	GO:0005991	0.110397	1	0.99389	1	1	0.126367	41	trehalose metabolic process	BP
1315	GO:0004616	0.111012	1	0.993868	1	1	0.095546	31	phosphogluconate dehydrogenase (decarboxylating) activity	MF
3281	GO:0009311	0.111324	1	0.980421	1	2	0.607179	197	oligosaccharide metabolic process	BP
4594	GO:0015926	0.113825	1	0.979736	1	2	0.548619	178	glucosidase activity	MF
4960	GO:0016740	0.113883	1	0.927633	1	23	17.374	5637	transferase activity	MF
9099	GO:0046132	0.113917	1	0.993494	1	1	0.120203	39	pyrimidine ribonucleoside biosynthetic process	BP
2254	GO:0006636	0.115384	1	0.993302	1	1	0.135614	44	unsaturated fatty acid biosynthetic process	BP
7866	GO:0042326	0.115462	1	0.993283	1	1	0.14486	47	negative regulation of phosphorylation	BP
9101	GO:0046134	0.115873	1	0.993259	1	1	0.123285	40	pyrimidine nucleoside biosynthetic process	BP
3757	GO:0010091	0.116187	1	0.993246	1	1	0.107874	35	trichome branching	BP
8130	GO:0043065	0.116233	1	0.993175	1	1	0.163353	53	positive regulation of apoptotic process	BP
5065	GO:0016881	0.117199	1	0.9931	1	1	0.123285	40	acid-amino acid ligase activity	MF
3338	GO:0009501	0.117301	1	0.993097	1	1	0.117121	38	amyloplast	CC
4543	GO:0015804	0.117679	1	0.993085	1	1	0.0986281	32	neutral amino acid transport	BP
3654	GO:0009960	0.117896	1	0.993008	1	1	0.129449	42	endosperm development	BP
4374	GO:0015175	0.118344	1	0.993012	1	1	0.095546	31	neutral amino acid transmembrane transporter activity	MF
10286	GO:0051348	0.118663	1	0.992919	1	1	0.126367	41	negative regulation of transferase activity	BP
12896	GO:1902475	0.118769	1	0.992947	1	1	0.10171	33	L-alpha-amino acid transmembrane transport	BP
2258	GO:0006641	0.11996	1	0.992769	1	1	0.120203	39	triglyceride metabolic process	BP
12767	GO:1901981	0.124293	1	0.992229	1	1	0.117121	38	phosphatidylinositol phosphate binding	MF
4707	GO:0016144	0.124547	1	0.992173	1	1	0.132531	43	S-glycoside biosynthetic process	BP
5519	GO:0019758	0.124547	1	0.992173	1	1	0.132531	43	glycosinolate biosynthetic process	BP
5522	GO:0019761	0.124547	1	0.992173	1	1	0.132531	43	glucosinolate biosynthetic process	BP
2740	GO:0008150	0.124719	1	0.931156	1	73	68.2475	22143	biological_process	BP
3260	GO:0009267	0.125109	1	0.976453	1	2	0.588686	191	cellular response to starvation	BP
2207	GO:0006563	0.125436	1	0.992063	1	1	0.129449	42	L-serine metabolic process	BP
5067	GO:0016884	0.125745	1	0.992037	1	1	0.120203	39	carbon-nitrogen ligase activity, with glutamine as amido-N-donor	MF
8411	GO:0043650	0.126665	1	0.991886	1	1	0.141778	46	dicarboxylic acid biosynthetic process	BP
4800	GO:0016411	0.127377	1	0.991835	1	1	0.114039	37	acylglycerol O-acyltransferase activity	MF
11794	GO:0072503	0.127544	1	0.991792	1	1	0.126367	41	cellular divalent inorganic cation homeostasis	BP
9170	GO:0046351	0.127741	1	0.991741	1	1	0.14486	47	disaccharide biosynthetic process	BP
3245	GO:0009250	0.127797	1	0.975638	1	2	0.616425	200	glucan biosynthetic process	BP
11379	GO:0070988	0.128308	1	0.991732	1	1	0.104792	34	demethylation	BP
7968	GO:0042597	0.128459	1	0.99162	1	1	0.169517	55	periplasmic space	CC
3946	GO:0010359	0.129059	1	0.991569	1	1	0.141778	46	regulation of anion channel activity	BP
1557	GO:0005262	0.129269	1	0.991553	1	1	0.132531	43	calcium channel activity	MF
1996	GO:0006221	0.130052	1	0.991432	1	1	0.14486	47	pyrimidine nucleotide biosynthetic process	BP
4545	GO:0015807	0.130718	1	0.991396	1	1	0.110957	36	L-amino acid transport	BP
9705	GO:0048527	0.130998	1	0.991335	1	1	0.123285	40	lateral root development	BP
4398	GO:0015215	0.131149	1	0.991304	1	1	0.129449	42	nucleotide transmembrane transporter activity	MF
4659	GO:0016054	0.13277	1	0.974101	1	2	0.671904	218	organic acid catabolic process	BP
9188	GO:0046395	0.13277	1	0.974101	1	2	0.671904	218	carboxylic acid catabolic process	BP
3405	GO:0009620	0.133429	1	0.961823	1	3	1.21128	393	response to fungus	BP
164	GO:0000322	0.134663	1	0.990786	1	1	0.154106	50	storage vacuole	CC
3631	GO:0009931	0.134665	1	0.990793	1	1	0.147942	48	calcium-dependent protein serine/threonine kinase activity	MF
4197	GO:0010857	0.134665	1	0.990793	1	1	0.147942	48	calcium-dependent protein kinase activity	MF
490	GO:0001676	0.135491	1	0.990699	1	1	0.132531	43	long-chain fatty acid metabolic process	BP
12582	GO:1901135	0.135615	1	0.945527	1	5	2.93727	953	carbohydrate derivative metabolic process	BP
9111	GO:0046164	0.135697	1	0.99063	1	1	0.163353	53	alcohol catabolic process	BP
9098	GO:0046131	0.135739	1	0.990654	1	1	0.138696	45	pyrimidine ribonucleoside metabolic process	BP
10138	GO:0051087	0.135862	1	0.990642	1	1	0.135614	44	chaperone binding	MF
1995	GO:0006220	0.136368	1	0.990545	1	1	0.154106	50	pyrimidine nucleotide metabolic process	BP
7937	GO:0042537	0.13805	1	0.990325	1	1	0.138696	45	benzene-containing compound metabolic process	BP
8478	GO:0044003	0.139381	1	0.990142	1	1	0.132531	43	modification by symbiont of host morphology or physiology	BP
5363	GO:0019252	0.139394	1	0.990126	1	1	0.141778	46	starch biosynthetic process	BP
2346	GO:0006814	0.140438	1	0.990005	1	1	0.123285	40	sodium ion transport	BP
2849	GO:0008374	0.140613	1	0.971651	1	2	0.582522	189	O-acyltransferase activity	MF
1992	GO:0006213	0.141154	1	0.989859	1	1	0.147942	48	pyrimidine nucleoside metabolic process	BP
12397	GO:0098656	0.141892	1	0.971235	1	2	0.594851	193	anion transmembrane transport	BP
1988	GO:0006206	0.14355	1	0.989498	1	1	0.151024	49	pyrimidine nucleobase metabolic process	BP
4065	GO:0010563	0.14396	1	0.989404	1	1	0.178763	58	negative regulation of phosphorus metabolic process	BP
9029	GO:0045936	0.14396	1	0.989404	1	1	0.178763	58	negative regulation of phosphate metabolic process	BP
5787	GO:0030168	0.144009	1	0.989397	1	1	0.178763	58	platelet activation	BP
10070	GO:0050897	0.14477	1	0.989323	1	1	0.14486	47	cobalt ion binding	MF
11273	GO:0070588	0.146306	1	0.989071	1	1	0.157188	51	calcium ion transmembrane transport	BP
1278	GO:0004565	0.146977	1	0.988928	1	1	0.194174	63	beta-galactosidase activity	MF
3	GO:0000003	0.149952	1	0.988492	1	1	0.166435	54	reproduction	BP
4375	GO:0015179	0.15257	1	0.988117	1	1	0.138696	45	L-amino acid transmembrane transporter activity	MF
7908	GO:0042439	0.152598	1	0.988055	1	1	0.178763	58	ethanolamine-containing compound metabolic process	BP
10762	GO:0055081	0.15317	1	0.98799	1	1	0.157188	51	anion homeostasis	BP
10463	GO:0051817	0.153237	1	0.987989	1	1	0.151024	49	modification of morphology or physiology of other organism involved in symbiotic interaction	BP
10576	GO:0052482	0.153253	1	0.987968	1	1	0.163353	53	defense response by cell wall thickening	BP
10582	GO:0052544	0.153253	1	0.987968	1	1	0.163353	53	defense response by callose deposition in cell wall	BP
2541	GO:0007186	0.153435	1	0.987898	1	1	0.200338	65	G-protein coupled receptor signaling pathway	BP
13439	GO:2000377	0.154337	1	0.987801	1	1	0.157188	51	regulation of reactive oxygen species metabolic process	BP
12684	GO:1901616	0.154624	1	0.987716	1	1	0.18801	61	organic hydroxy compound catabolic process	BP
5023	GO:0016830	0.154747	1	0.966916	1	2	0.761285	247	carbon-carbon lyase activity	MF
9364	GO:0046839	0.155991	1	0.987562	1	1	0.138696	45	phospholipid dephosphorylation	BP
4706	GO:0016143	0.157003	1	0.987346	1	1	0.169517	55	S-glycoside metabolic process	BP
5518	GO:0019757	0.157003	1	0.987346	1	1	0.169517	55	glycosinolate metabolic process	BP
5521	GO:0019760	0.157003	1	0.987346	1	1	0.169517	55	glucosinolate metabolic process	BP
3431	GO:0009651	0.157555	1	0.941285	1	4	1.95407	634	response to salt stress	BP
1616	GO:0005488	0.158692	1	0.891347	1	56	50.2233	16295	binding	MF
7966	GO:0042594	0.15975	1	0.965208	1	2	0.68115	221	response to starvation	BP
3779	GO:0010118	0.160408	1	0.986797	1	1	0.154106	50	stomatal movement	BP
4461	GO:0015605	0.161471	1	0.98661	1	1	0.157188	51	organophosphate ester transmembrane transporter activity	MF
2250	GO:0006629	0.162592	1	0.915848	1	8	5.31359	1724	lipid metabolic process	BP
6423	GO:0031669	0.16323	1	0.963979	1	2	0.702725	228	cellular response to nutrient levels	BP
10581	GO:0052543	0.164585	1	0.986037	1	1	0.181846	59	callose deposition in cell wall	BP
7905	GO:0042435	0.165223	1	0.985929	1	1	0.178763	58	indole-containing compound biosynthetic process	BP
8300	GO:0043424	0.165781	1	0.985826	1	1	0.181846	59	protein histidine kinase binding	MF
9401	GO:0046914	0.166146	1	0.902357	1	12	8.56215	2778	transition metal ion binding	MF
3718	GO:0010043	0.166349	1	0.985743	1	1	0.169517	55	response to zinc ion	BP
6462	GO:0031966	0.166695	1	0.947337	1	3	1.40545	456	mitochondrial membrane	CC
2663	GO:0007596	0.166906	1	0.985602	1	1	0.20342	66	blood coagulation	BP
2665	GO:0007599	0.166906	1	0.985602	1	1	0.20342	66	hemostasis	BP
10030	GO:0050817	0.166906	1	0.985602	1	1	0.20342	66	coagulation	BP
8553	GO:0044272	0.167931	1	0.962277	1	2	0.795189	258	sulfur compound biosynthetic process	BP
7896	GO:0042398	0.168954	1	0.985232	1	1	0.206503	67	cellular modified amino acid biosynthetic process	BP
5692	GO:0022898	0.170207	1	0.985008	1	1	0.20342	66	regulation of transmembrane transporter activity	BP
6621	GO:0032409	0.170207	1	0.985008	1	1	0.20342	66	regulation of transporter activity	BP
6624	GO:0032412	0.170207	1	0.985008	1	1	0.20342	66	regulation of ion transmembrane transporter activity	BP
2251	GO:0006631	0.17116	1	0.945267	1	3	1.501	487	fatty acid metabolic process	BP
10062	GO:0050878	0.171512	1	0.98476	1	1	0.212667	69	regulation of body fluid levels	BP
9706	GO:0048528	0.171797	1	0.984766	1	1	0.166435	54	post-embryonic root development	BP
4593	GO:0015925	0.172008	1	0.984655	1	1	0.228077	74	galactosidase activity	MF
1861	GO:0005985	0.173363	1	0.984435	1	1	0.197256	64	sucrose metabolic process	BP
10575	GO:0052386	0.174343	1	0.98426	1	1	0.191092	62	cell wall thickening	BP
8492	GO:0044070	0.177977	1	0.983559	1	1	0.20342	66	regulation of anion transport	BP
11797	GO:0072507	0.178085	1	0.98357	1	1	0.178763	58	divalent inorganic cation homeostasis	BP
8133	GO:0043068	0.178457	1	0.98345	1	1	0.218831	71	positive regulation of programmed cell death	BP
10580	GO:0052542	0.178785	1	0.983411	1	1	0.197256	64	defense response by callose deposition	BP
7565	GO:0035821	0.180951	1	0.983001	1	1	0.191092	62	modification of morphology or physiology of other organism	BP
6319	GO:0031407	0.181372	1	0.982906	1	1	0.200338	65	oxylipin metabolic process	BP
6320	GO:0031408	0.181372	1	0.982906	1	1	0.200338	65	oxylipin biosynthetic process	BP
8013	GO:0042752	0.181497	1	0.982912	1	1	0.178763	58	regulation of circadian rhythm	BP
3353	GO:0009523	0.182248	1	0.982717	1	1	0.215749	70	photosystem II	CC
2347	GO:0006816	0.182844	1	0.982622	1	1	0.197256	64	calcium ion transport	BP
9403	GO:0046916	0.183302	1	0.982503	1	1	0.221913	72	cellular transition metal ion homeostasis	BP
1649	GO:0005578	0.183312	1	0.982483	1	1	0.240406	78	proteinaceous extracellular matrix	CC
5773	GO:0030145	0.18347	1	0.982487	1	1	0.206503	67	manganese ion binding	MF
3812	GO:0010181	0.183871	1	0.982411	1	1	0.20342	66	FMN binding	MF
7353	GO:0034765	0.185251	1	0.982106	1	1	0.23116	75	regulation of ion transmembrane transport	BP
8946	GO:0045735	0.186183	1	0.98191	1	1	0.240406	78	nutrient reservoir activity	MF
3572	GO:0009853	0.186568	1	0.981847	1	1	0.224995	73	photorespiration	BP
6314	GO:0031400	0.187691	1	0.981627	1	1	0.218831	71	negative regulation of protein modification process	BP
868	GO:0003727	0.188275	1	0.981523	1	1	0.206503	67	single-stranded RNA binding	MF
8010	GO:0042742	0.18891	1	0.936831	1	3	1.38079	448	defense response to bacterium	BP
7350	GO:0034762	0.189709	1	0.981195	1	1	0.237324	77	regulation of transmembrane transport	BP
12918	GO:1902578	0.191554	1	0.884247	1	12	8.96899	2910
3545	GO:0009817	0.192196	1	0.980711	1	1	0.209585	68	defense response to fungus, incompatible interaction	BP
8543	GO:0044255	0.192267	1	0.906629	1	6	3.87115	1256	cellular lipid metabolic process	BP
522	GO:0001775	0.194256	1	0.980244	1	1	0.240406	78	cell activation	BP
9586	GO:0048046	0.194883	1	0.933858	1	3	1.65818	538	apoplast	CC
3503	GO:0009749	0.19579	1	0.979959	1	1	0.206503	67	response to glucose	BP
2408	GO:0006915	0.197965	1	0.979441	1	1	0.252734	82	apoptotic process	BP
3282	GO:0009312	0.199929	1	0.979011	1	1	0.255817	83	oligosaccharide biosynthetic process	BP
6859	GO:0033037	0.200958	1	0.978808	1	1	0.234242	76	polysaccharide localization	BP
10583	GO:0052545	0.200958	1	0.978808	1	1	0.234242	76	callose localization	BP
12670	GO:1901566	0.201576	1	0.908073	1	5	3.16226	1026	organonitrogen compound biosynthetic process	BP
4905	GO:0016638	0.201907	1	0.97861	1	1	0.224995	73	oxidoreductase activity, acting on the CH-NH2 group of donors	MF
2344	GO:0006812	0.202237	1	0.917215	1	4	2.29927	746	cation transport	BP
5183	GO:0018024	0.204333	1	0.978164	1	1	0.169517	55	histone-lysine N-methyltransferase activity	MF
10410	GO:0051701	0.205981	1	0.977724	1	1	0.209585	68	interaction with host	BP
4453	GO:0015491	0.206923	1	0.977475	1	1	0.237324	77	cation:cation antiporter activity	MF
6422	GO:0031668	0.207643	1	0.946854	1	2	0.829092	269	cellular response to extracellular stimulus	BP
3114	GO:0009073	0.209076	1	0.977025	1	1	0.206503	67	aromatic amino acid family biosynthetic process	BP
8608	GO:0044429	0.21205	1	0.911585	1	4	2.50885	814	mitochondrial part	CC
8714	GO:0044877	0.212878	1	0.924741	1	3	1.51024	490	macromolecular complex binding	MF
7361	GO:0034968	0.214331	1	0.975851	1	1	0.181846	59	histone lysine methylation	BP
12715	GO:1901700	0.214497	1	0.886202	1	7	4.7249	1533	response to oxygen-containing compound	BP
2422	GO:0006952	0.216753	1	0.879558	1	8	5.45537	1770	defense response	BP
3319	GO:0009416	0.217379	1	0.908512	1	4	2.19756	713	response to light stimulus	BP
11686	GO:0071900	0.217544	1	0.974985	1	1	0.24657	80	regulation of protein serine/threonine kinase activity	BP
2350	GO:0006820	0.217789	1	0.92218	1	3	1.4825	481	anion transport	BP
8131	GO:0043066	0.221124	1	0.974053	1	1	0.314377	102	negative regulation of apoptotic process	BP
2051	GO:0006325	0.222316	1	0.919798	1	3	1.42086	461	chromatin organization	BP
3108	GO:0009067	0.22238	1	0.973789	1	1	0.265063	86	aspartate family amino acid biosynthetic process	BP
2252	GO:0006633	0.222541	1	0.940482	1	2	0.943131	306	fatty acid biosynthetic process	BP
4647	GO:0016036	0.222778	1	0.97372	1	1	0.240406	78	cellular response to phosphate starvation	BP
11809	GO:0072528	0.223503	1	0.973529	1	1	0.249652	81	pyrimidine-containing compound biosynthetic process	BP
4423	GO:0015299	0.224149	1	0.973348	1	1	0.268145	87	solute:proton antiporter activity	MF
3351	GO:0009521	0.224196	1	0.97333	1	1	0.274309	89	photosystem	CC
4600	GO:0015932	0.224542	1	0.973296	1	1	0.23116	75	nucleobase-containing compound transmembrane transporter activity	MF
12703	GO:1901677	0.224905	1	0.97317	1	1	0.258899	84	phosphate transmembrane transporter activity	MF
2428	GO:0006970	0.225269	1	0.903854	1	4	2.30543	748	response to osmotic stress	BP
4235	GO:0010942	0.225615	1	0.972979	1	1	0.271227	88	positive regulation of cell death	BP
4422	GO:0015298	0.226769	1	0.972689	1	1	0.271227	88	solute:cation antiporter activity	MF
10069	GO:0050896	0.226817	1	0.841168	1	23	18.9212	6139	response to stimulus	BP
2324	GO:0006779	0.226879	1	0.972694	1	1	0.243488	79	porphyrin-containing compound biosynthetic process	BP
6421	GO:0031667	0.227443	1	0.938342	1	2	0.893817	290	response to nutrient levels	BP
8629	GO:0044452	0.227563	1	0.972585	1	1	0.20342	66	nucleolar part	CC
11571	GO:0071496	0.228378	1	0.937932	1	2	0.878406	285	cellular response to external stimulus	BP
9243	GO:0046486	0.230077	1	0.937178	1	2	0.872242	283	glycerolipid metabolic process	BP
3547	GO:0009820	0.230506	1	0.97179	1	1	0.23116	75	alkaloid metabolic process	BP
1858	GO:0005982	0.23229	1	0.971297	1	1	0.255817	83	starch metabolic process	BP
11635	GO:0071705	0.23559	1	0.912618	1	3	1.51641	492	nitrogen compound transport	BP
4896	GO:0016628	0.236111	1	0.970283	1	1	0.268145	87	oxidoreductase activity, acting on the CH-CH group of donors, NAD or NADP as acceptor	MF
7904	GO:0042430	0.237063	1	0.970055	1	1	0.249652	81	indole-containing compound metabolic process	BP
7979	GO:0042626	0.237091	1	0.933963	1	2	1.08491	352	ATPase activity, coupled to transmembrane movement of substances	MF
2712	GO:0008081	0.238606	1	0.969614	1	1	0.274309	89	phosphoric diester hydrolase activity	MF
7772	GO:0042054	0.241543	1	0.96893	1	1	0.206503	67	histone methyltransferase activity	MF
5229	GO:0018298	0.241835	1	0.968752	1	1	0.268145	87	protein-chromophore linkage	BP
7837	GO:0042254	0.243119	1	0.968381	1	1	0.286638	93	ribosome biogenesis	BP
12606	GO:1901264	0.243607	1	0.968286	1	1	0.255817	83	carbohydrate derivative transport	BP
6850	GO:0033014	0.244709	1	0.96798	1	1	0.258899	84	tetrapyrrole biosynthetic process	BP
5018	GO:0016820	0.244728	1	0.930438	1	2	1.10957	360	hydrolase activity, acting on acid anhydrides, catalyzing transmembrane movement of substances	MF
12584	GO:1901137	0.245406	1	0.907126	1	3	1.88934	613	carbohydrate derivative biosynthetic process	BP
8041	GO:0042802	0.247907	1	0.905747	1	3	1.66743	541	identical protein binding	MF
3501	GO:0009746	0.248174	1	0.967019	1	1	0.258899	84	response to hexose	BP
7397	GO:0035091	0.248894	1	0.966831	1	1	0.249652	81	phosphatidylinositol binding	MF
3145	GO:0009112	0.249379	1	0.966665	1	1	0.271227	88	nucleobase metabolic process	BP
10038	GO:0050832	0.250483	1	0.927772	1	2	0.949295	308	defense response to fungus	BP
4936	GO:0016701	0.251745	1	0.965957	1	1	0.305131	99	oxidoreductase activity, acting on single donors with incorporation of molecular oxygen	MF
8873	GO:0045491	0.252199	1	0.965867	1	1	0.271227	88	xylan metabolic process	BP
12333	GO:0097458	0.252892	1	0.965609	1	1	0.326706	106	neuron part	CC
928	GO:0003899	0.253164	1	0.96554	1	1	0.317459	103	DNA-directed 5'-3' RNA polymerase activity	MF
167	GO:0000325	0.254073	1	0.965288	1	1	0.308213	100	plant-type vacuole	CC
11742	GO:0072329	0.254665	1	0.965102	1	1	0.323623	105	monocarboxylic acid catabolic process	BP
7058	GO:0033692	0.254686	1	0.925752	1	2	1.01402	329	cellular polysaccharide biosynthetic process	BP
12706	GO:1901681	0.255104	1	0.964954	1	1	0.34828	113	sulfur compound binding	MF
12376	GO:0098542	0.255894	1	0.885106	1	4	2.38248	773	defense response to other organism	BP
3705	GO:0010029	0.256107	1	0.964781	1	1	0.24657	80	regulation of seed germination	BP
5824	GO:0030244	0.256879	1	0.9645	1	1	0.286638	93	cellulose biosynthetic process	BP
12272	GO:0097164	0.259812	1	0.963594	1	1	0.329788	107	ammonium ion metabolic process	BP
4802	GO:0016413	0.260559	1	0.963463	1	1	0.255817	83	O-acetyltransferase activity	MF
5058	GO:0016874	0.260847	1	0.881973	1	4	2.36399	767	ligase activity	MF
7200	GO:0034284	0.261212	1	0.963234	1	1	0.280474	91	response to monosaccharide	BP
8675	GO:0044765	0.262344	1	0.833975	1	11	8.71009	2826
8033	GO:0042787	0.262508	1	0.9629	1	1	0.24657	80	protein ubiquitination involved in ubiquitin-dependent protein catabolic process	BP
2360	GO:0006839	0.262769	1	0.962706	1	1	0.339034	110	mitochondrial transport	BP
1722	GO:0005743	0.263875	1	0.921286	1	2	1.02635	333	mitochondrial inner membrane	CC
12908	GO:1902532	0.264438	1	0.962254	1	1	0.292802	95	negative regulation of intracellular signal transduction	BP
3284	GO:0009314	0.265362	1	0.87909	1	4	2.38865	775	response to radiation	BP
4286	GO:0014070	0.265885	1	0.920297	1	2	1.0171	330	response to organic cyclic compound	BP
3780	GO:0010119	0.268255	1	0.961107	1	1	0.283556	92	regulation of stomatal movement	BP
6681	GO:0032535	0.268477	1	0.961034	1	1	0.286638	93	regulation of cellular component size	BP
4441	GO:0015399	0.268784	1	0.918818	1	2	1.18662	385	primary active transmembrane transporter activity	MF
4442	GO:0015405	0.268784	1	0.918818	1	2	1.18662	385	P-P-bond-hydrolysis-driven transmembrane transporter activity	MF
8292	GO:0043408	0.270431	1	0.960365	1	1	0.34828	113	regulation of MAPK cascade	BP
12049	GO:0090066	0.270444	1	0.960425	1	1	0.28972	94	regulation of anatomical structure size	BP
3210	GO:0009201	0.270545	1	0.960285	1	1	0.403759	131	ribonucleoside triphosphate biosynthetic process	BP
4757	GO:0016278	0.271167	1	0.960286	1	1	0.237324	77	lysine N-methyltransferase activity	MF
4758	GO:0016279	0.271167	1	0.960286	1	1	0.237324	77	protein-lysine N-methyltransferase activity	MF
3676	GO:0009991	0.271906	1	0.917297	1	2	1.01094	328	response to extracellular stimulus	BP
165	GO:0000323	0.272875	1	0.959595	1	1	0.357527	116	lytic vacuole	CC
3404	GO:0009617	0.273044	1	0.891178	1	3	1.68592	547	response to bacterium	BP
5181	GO:0018022	0.273807	1	0.95947	1	1	0.234242	76	peptidyl-lysine methylation	BP
7940	GO:0042542	0.27542	1	0.958805	1	1	0.345198	112	response to hydrogen peroxide	BP
3495	GO:0009739	0.276182	1	0.958624	1	1	0.292802	95	response to gibberellin	BP
6123	GO:0031012	0.277273	1	0.958162	1	1	0.413005	134	extracellular matrix	CC
11808	GO:0072527	0.278398	1	0.957887	1	1	0.317459	103	pyrimidine-containing compound metabolic process	BP
7141	GO:0034062	0.279681	1	0.957442	1	1	0.34828	113	5'-3' RNA polymerase activity	MF
8329	GO:0043492	0.279761	1	0.913258	1	2	1.20511	391	ATPase activity, coupled to movement of substances	MF
12472	GO:1900140	0.28167	1	0.956881	1	1	0.280474	91	regulation of seedling development	BP
3107	GO:0009066	0.282348	1	0.956565	1	1	0.360609	117	aspartate family amino acid metabolic process	BP
2810	GO:0008283	0.282447	1	0.956586	1	1	0.311295	101	cell proliferation	BP
1556	GO:0005261	0.283837	1	0.95612	1	1	0.320541	104	cation channel activity	MF
8243	GO:0043269	0.285	1	0.955682	1	1	0.37602	122	regulation of ion transport	BP
8134	GO:0043069	0.285228	1	0.955589	1	1	0.397594	129	negative regulation of programmed cell death	BP
4863	GO:0016571	0.285711	1	0.955613	1	1	0.249652	81	histone methylation	BP
8637	GO:0044463	0.286358	1	0.955241	1	1	0.366773	119	cell projection part	CC
3104	GO:0009063	0.28647	1	0.955216	1	1	0.354445	115	cellular amino acid catabolic process	BP
8494	GO:0044085	0.286968	1	0.909544	1	2	1.11265	361	cellular component biogenesis	BP
11956	GO:0080135	0.290538	1	0.95384	1	1	0.369855	120	regulation of cellular response to stress	BP
3395	GO:0009605	0.291755	1	0.83099	1	7	5.104	1656	response to external stimulus	BP
3168	GO:0009142	0.291896	1	0.953327	1	1	0.437662	142	nucleoside triphosphate biosynthetic process	BP
3538	GO:0009809	0.292425	1	0.953198	1	1	0.372937	121	lignin biosynthetic process	BP
3113	GO:0009072	0.293892	1	0.952759	1	1	0.317459	103	aromatic amino acid family metabolic process	BP
9958	GO:0050661	0.296162	1	0.951878	1	1	0.419169	136	NADP binding	MF
3208	GO:0009199	0.296936	1	0.951587	1	1	0.453073	147	ribonucleoside triphosphate metabolic process	BP
5574	GO:0019901	0.296982	1	0.951622	1	1	0.385266	125	protein kinase binding	MF
2380	GO:0006875	0.29739	1	0.951492	1	1	0.372937	121	cellular metal ion homeostasis	BP
7887	GO:0042364	0.300766	1	0.950357	1	1	0.33287	108	water-soluble vitamin biosynthetic process	BP
1921	GO:0006073	0.301571	1	0.901749	1	2	1.1558	375	cellular glucan metabolic process	BP
8487	GO:0044042	0.301571	1	0.901749	1	2	1.1558	375	glucan metabolic process	BP
136	GO:0000271	0.302575	1	0.901211	1	2	1.12498	365	polysaccharide biosynthetic process	BP
8139	GO:0043086	0.305039	1	0.948768	1	1	0.403759	131	negative regulation of catalytic activity	BP
5657	GO:0022613	0.305148	1	0.948737	1	1	0.394512	128	ribonucleoprotein complex biogenesis	BP
8744	GO:0045087	0.305293	1	0.871328	1	3	1.77222	575	innate immune response	BP
2519	GO:0007154	0.306061	1	0.899312	1	2	1.10032	357	cell communication	BP
1935	GO:0006091	0.307416	1	0.898519	1	2	1.30066	422	generation of precursor metabolites and energy	BP
9836	GO:0048856	0.310778	1	0.809826	1	8	6.07796	1972	anatomical structure development	BP
4650	GO:0016042	0.31458	1	0.894557	1	2	1.21128	393	lipid catabolic process	BP
7846	GO:0042277	0.314833	1	0.945196	1	1	0.400677	130	peptide binding	MF
1718	GO:0005739	0.315011	1	0.813249	1	7	5.33824	1732	mitochondrion	CC
9380	GO:0046873	0.315508	1	0.894078	1	2	1.06025	344	metal ion transmembrane transporter activity	MF
2323	GO:0006778	0.315559	1	0.944971	1	1	0.357527	116	porphyrin-containing compound metabolic process	BP
9734	GO:0048569	0.318933	1	0.943701	1	1	0.360609	117	post-embryonic animal organ development	BP
7181	GO:0034220	0.318956	1	0.862498	1	3	2.04037	662	ion transmembrane transport	BP
2317	GO:0006767	0.320425	1	0.943132	1	1	0.363691	118	water-soluble vitamin metabolic process	BP
5429	GO:0019439	0.321171	1	0.890845	1	2	1.1558	375	aromatic compound catabolic process	BP
9581	GO:0048037	0.322834	1	0.84033	1	4	2.95268	958	cofactor binding	MF
10759	GO:0055076	0.323809	1	0.941784	1	1	0.416087	135	transition metal ion homeostasis	BP
11979	GO:0080167	0.325447	1	0.941182	1	1	0.385266	125	response to karrikin	BP
2425	GO:0006955	0.32559	1	0.858172	1	3	1.85544	602	immune response	BP
5573	GO:0019900	0.326064	1	0.940898	1	1	0.431498	140	kinase binding	MF
6929	GO:0033218	0.326131	1	0.940877	1	1	0.425334	138	amide binding	MF
6849	GO:0033013	0.32773	1	0.940311	1	1	0.369855	120	tetrapyrrole metabolic process	BP
1937	GO:0006096	0.327938	1	0.940157	1	1	0.443826	144	glycolytic process	BP
5022	GO:0016829	0.329885	1	0.855294	1	3	2.08044	675	lyase activity	MF
1625	GO:0005515	0.331549	1	0.761812	1	17	12.8525	4170	protein binding	MF
3144	GO:0009110	0.334867	1	0.937475	1	1	0.379102	123	vitamin biosynthetic process	BP
3537	GO:0009808	0.336397	1	0.936781	1	1	0.459237	149	lignin metabolic process	BP
2469	GO:0007034	0.336533	1	0.936816	1	1	0.369855	120	vacuolar transport	BP
3507	GO:0009755	0.338007	1	0.829491	1	4	2.90645	943	hormone-mediated signaling pathway	BP
8091	GO:0042981	0.340642	1	0.935016	1	1	0.508551	165	regulation of apoptotic process	BP
3167	GO:0009141	0.343404	1	0.933871	1	1	0.517797	168	nucleoside triphosphate metabolic process	BP
2805	GO:0008276	0.343714	1	0.933953	1	1	0.320541	104	protein methyltransferase activity	MF
10914	GO:0060548	0.345421	1	0.933053	1	1	0.486976	158	negative regulation of cell death	BP
4475	GO:0015672	0.347222	1	0.875496	1	2	1.31915	428	monovalent inorganic cation transport	BP
11743	GO:0072330	0.348652	1	0.874645	1	2	1.25134	406	monocarboxylic acid biosynthetic process	BP
5823	GO:0030243	0.349657	1	0.931308	1	1	0.443826	144	cellulose metabolic process	BP
8536	GO:0044242	0.352049	1	0.930275	1	1	0.459237	149	cellular lipid catabolic process	BP
10246	GO:0051274	0.354552	1	0.929224	1	1	0.43458	141	beta-glucan biosynthetic process	BP
864	GO:0003723	0.35584	1	0.780888	1	7	5.85604	1900	RNA binding	MF
11328	GO:0070838	0.355852	1	0.928714	1	1	0.388348	126	divalent metal ion transport	BP
8145	GO:0043094	0.356597	1	0.928289	1	1	0.490058	159	cellular metabolic compound salvage	BP
11800	GO:0072511	0.357527	1	0.927983	1	1	0.39143	127	divalent inorganic cation transport	BP
2316	GO:0006766	0.35826	1	0.927631	1	1	0.419169	136	vitamin metabolic process	BP
2343	GO:0006811	0.361148	1	0.79719	1	5	3.88348	1260	ion transport	BP
2936	GO:0008610	0.365324	1	0.809311	1	4	2.97117	964	lipid biosynthetic process	BP
9744	GO:0048580	0.367152	1	0.863212	1	2	1.10957	360	regulation of post-embryonic development	BP
8181	GO:0043169	0.367729	1	0.723506	1	21	19.103	6198	cation binding	MF
1713	GO:0005730	0.36816	1	0.828922	1	3	2.06503	670	nucleolus	CC
9959	GO:0050662	0.368483	1	0.828674	1	3	2.19756	713	coenzyme binding	MF
2833	GO:0008324	0.370985	1	0.826888	1	3	2.1729	705	cation transmembrane transporter activity	MF
10254	GO:0051287	0.371479	1	0.921634	1	1	0.508551	165	NAD binding	MF
5707	GO:0030003	0.371709	1	0.921506	1	1	0.539372	175	cellular cation homeostasis	BP
1734	GO:0005759	0.371984	1	0.9214	1	1	0.511633	166	mitochondrial matrix	CC
6577	GO:0032269	0.373969	1	0.920512	1	1	0.480812	156	negative regulation of cellular protein metabolic process	BP
2750	GO:0008170	0.37463	1	0.920325	1	1	0.379102	123	N-methyltransferase activity	MF
5118	GO:0017038	0.374856	1	0.920126	1	1	0.456155	148	protein import	BP
9649	GO:0048366	0.376975	1	0.919206	1	1	0.400677	130	leaf development	BP
2144	GO:0006479	0.378973	1	0.918342	1	1	0.354445	115	protein methylation	BP
2777	GO:0008213	0.378973	1	0.918342	1	1	0.354445	115	protein alkylation	BP
9749	GO:0048585	0.383528	1	0.852602	1	2	1.26675	411	negative regulation of response to stimulus	BP
5646	GO:0022414	0.384057	1	0.767085	1	6	4.72182	1532	reproductive process	BP
2219	GO:0006576	0.386471	1	0.914599	1	1	0.499305	162	cellular biogenic amine metabolic process	BP
10111	GO:0051028	0.387574	1	0.914165	1	1	0.409923	133	mRNA transport	BP
2680	GO:0007623	0.388902	1	0.913506	1	1	0.422251	137	circadian rhythm	BP
8501	GO:0044106	0.389757	1	0.913005	1	1	0.502387	163	cellular amine metabolic process	BP
5028	GO:0016836	0.393886	1	0.910968	1	1	0.514715	167	hydro-lyase activity	MF
3506	GO:0009753	0.394085	1	0.910902	1	1	0.480812	156	response to jasmonic acid	BP
2378	GO:0006873	0.394795	1	0.910473	1	1	0.573276	186	cellular ion homeostasis	BP
7941	GO:0042545	0.396266	1	0.909781	1	1	0.523962	170	cell wall modification	BP
10182	GO:0051179	0.398133	1	0.710595	1	14	12.5042	4057	localization	BP
1934	GO:0006090	0.398396	1	0.908676	1	1	0.576358	187	pyruvate metabolic process	BP
8723	GO:0045017	0.398421	1	0.908771	1	1	0.456155	148	glycerolipid biosynthetic process	BP
3977	GO:0010410	0.400153	1	0.907847	1	1	0.508551	165	hemicellulose metabolic process	BP
12396	GO:0098655	0.400166	1	0.841435	1	2	1.43935	467	cation transmembrane transport	BP
1539	GO:0005216	0.401364	1	0.90725	1	1	0.49314	160	ion channel activity	MF
3364	GO:0009535	0.40296	1	0.839554	1	2	1.34381	436	chloroplast thylakoid membrane	CC
10741	GO:0055035	0.40296	1	0.839554	1	2	1.34381	436	plastid thylakoid membrane	CC
13268	GO:1990267	0.405011	1	0.905403	1	1	0.483894	157	response to transition metal nanoparticle	BP
2741	GO:0008152	0.406897	1	0.678193	1	51	48.7777	15826	metabolic process	BP
8409	GO:0043648	0.408544	1	0.90351	1	1	0.564029	183	dicarboxylic acid metabolic process	BP
3470	GO:0009705	0.40882	1	0.903392	1	1	0.533208	173	plant-type vacuole membrane	CC
7226	GO:0034357	0.410584	1	0.83429	1	2	1.3623	442	photosynthetic membrane	CC
7990	GO:0042651	0.410584	1	0.83429	1	2	1.3623	442	thylakoid membrane	CC
2421	GO:0006950	0.418587	1	0.689293	1	15	13.3918	4345	response to stress	BP
2342	GO:0006810	0.420273	1	0.693822	1	13	11.7737	3820	transport	BP
5789	GO:0030170	0.421832	1	0.896495	1	1	0.539372	175	pyridoxal phosphate binding	MF
8499	GO:0044092	0.422312	1	0.896199	1	1	0.582522	189	negative regulation of molecular function	BP
9955	GO:0050657	0.424662	1	0.895011	1	1	0.486976	158	nucleic acid transport	BP
9956	GO:0050658	0.424662	1	0.895011	1	1	0.486976	158	RNA transport	BP
10218	GO:0051236	0.424662	1	0.895011	1	1	0.486976	158	establishment of RNA localization	BP
5558	GO:0019866	0.431956	1	0.819075	1	2	1.43935	467	organelle inner membrane	CC
3464	GO:0009699	0.432421	1	0.890629	1	1	0.588686	191	phenylpropanoid biosynthetic process	BP
5572	GO:0019899	0.432989	1	0.818315	1	2	1.47017	477	enzyme binding	MF
5705	GO:0030001	0.433147	1	0.818218	1	2	1.40545	456	metal ion transport	BP
1640	GO:0005543	0.434951	1	0.889274	1	1	0.517797	168	phospholipid binding	MF
5215	GO:0018205	0.435056	1	0.88931	1	1	0.440744	143	peptidyl-lysine modification	BP
692	GO:0002376	0.435266	1	0.778237	1	3	2.25612	732	immune system process	BP
10226	GO:0051248	0.439787	1	0.886464	1	1	0.585604	190	negative regulation of protein metabolic process	BP
10245	GO:0051273	0.440336	1	0.886137	1	1	0.601015	195	beta-glucan metabolic process	BP
8548	GO:0044264	0.444642	1	0.809698	1	2	1.59346	517	cellular polysaccharide metabolic process	BP
10216	GO:0051234	0.445083	1	0.671094	1	13	11.9432	3875	establishment of localization	BP
11633	GO:0071702	0.448557	1	0.701761	1	7	6.21357	2016	organic substance transport	BP
8995	GO:0045859	0.451237	1	0.879795	1	1	0.585604	190	regulation of protein kinase activity	BP
7916	GO:0042455	0.451473	1	0.879564	1	1	0.711971	231	ribonucleoside biosynthetic process	BP
3187	GO:0009163	0.452691	1	0.878838	1	1	0.715054	232	nucleoside biosynthetic process	BP
3342	GO:0009506	0.452911	1	0.738894	1	4	3.38726	1099	plasmodesma	CC
7942	GO:0042546	0.453234	1	0.878572	1	1	0.628754	204	cell wall biogenesis	BP
10763	GO:0055082	0.453618	1	0.878323	1	1	0.656493	213	cellular chemical homeostasis	BP
9379	GO:0046872	0.456276	1	0.643648	1	20	18.9859	6160	metal ion binding	MF
1746	GO:0005773	0.460659	1	0.757528	1	3	2.53967	824	vacuole	CC
5679	GO:0022838	0.462593	1	0.872922	1	1	0.613343	199	substrate-specific channel activity	MF
8615	GO:0044436	0.464548	1	0.794582	1	2	1.49791	486	thylakoid part	CC
10750	GO:0055065	0.465352	1	0.871202	1	1	0.638	207	metal ion homeostasis	BP
3709	GO:0010033	0.46689	1	0.695621	1	6	5.33208	1730	response to organic substance	BP
8360	GO:0043549	0.468019	1	0.869566	1	1	0.613343	199	regulation of kinase activity	BP
10204	GO:0051213	0.47003	1	0.868299	1	1	0.62259	202	dioxygenase activity	MF
9826	GO:0048827	0.470416	1	0.868115	1	1	0.560947	182	phyllome development	BP
3964	GO:0010383	0.471894	1	0.867119	1	1	0.631836	205	cell wall polysaccharide metabolic process	BP
9693	GO:0048511	0.472453	1	0.866829	1	1	0.564029	183	rhythmic process	BP
8606	GO:0044427	0.473525	1	0.787569	1	2	1.45476	472	chromosomal part	CC
8132	GO:0043067	0.474056	1	0.865701	1	1	0.696561	226	regulation of programmed cell death	BP
1823	GO:0005911	0.479665	1	0.715618	1	4	3.54136	1149	cell-cell junction	CC
317	GO:0000904	0.484438	1	0.859024	1	1	0.668822	217	cell morphogenesis involved in differentiation	BP
3278	GO:0009308	0.485569	1	0.858266	1	1	0.690397	224	amine metabolic process	BP
5830	GO:0030258	0.488826	1	0.856141	1	1	0.656493	213	lipid modification	BP
4327	GO:0015078	0.489339	1	0.855707	1	1	0.795189	258	hydrogen ion transmembrane transporter activity	MF
3616	GO:0009909	0.48982	1	0.855549	1	1	0.582522	189	regulation of flower development	BP
1532	GO:0005198	0.495867	1	0.727366	1	3	3.51671	1141	structural molecule activity	MF
2349	GO:0006818	0.49645	1	0.850908	1	1	0.835257	271	hydrogen transport	BP
4630	GO:0015992	0.49645	1	0.850908	1	1	0.835257	271	proton transport	BP
806	GO:0003006	0.496755	1	0.681926	1	5	4.35196	1412	developmental process involved in reproduction	BP
575	GO:0001932	0.49795	1	0.849986	1	1	0.68115	221	regulation of protein phosphorylation	BP
4412	GO:0015267	0.49885	1	0.849365	1	1	0.690397	224	channel activity	MF
5670	GO:0022803	0.49885	1	0.849365	1	1	0.690397	224	passive transmembrane transporter activity	MF
857	GO:0003700	0.499584	1	0.679309	1	5	4.40744	1430	DNA binding transcription factor activity	MF
9695	GO:0048513	0.500376	1	0.765761	1	2	1.61503	524	animal organ development	BP
381	GO:0001071	0.501368	1	0.677656	1	5	4.41669	1433
152	GO:0000302	0.504976	1	0.845141	1	1	0.690397	224	response to reactive oxygen species	BP
4796	GO:0016407	0.510178	1	0.841559	1	1	0.619508	201	acetyltransferase activity	MF
11955	GO:0080134	0.513074	1	0.755062	1	2	1.63969	532	regulation of response to stress	BP
2954	GO:0008654	0.513522	1	0.839109	1	1	0.708889	230	phospholipid biosynthetic process	BP
3463	GO:0009698	0.515274	1	0.837808	1	1	0.776696	252	phenylpropanoid metabolic process	BP
2530	GO:0007166	0.517809	1	0.835987	1	1	0.773614	251	cell surface receptor signaling pathway	BP
2948	GO:0008643	0.521477	1	0.833341	1	1	0.752039	244	carbohydrate transport	BP
4599	GO:0015931	0.524384	1	0.831269	1	1	0.678068	220	nucleobase-containing compound transport	BP
8674	GO:0044764	0.525417	1	0.830429	1	1	0.78286	254	multi-organism cellular process	BP
3098	GO:0009057	0.527039	1	0.699401	1	3	2.83248	919	macromolecule catabolic process	BP
2339	GO:0006807	0.527548	1	0.571562	1	22	21.2204	6885	nitrogen compound metabolic process	BP
1622	GO:0005507	0.528155	1	0.828391	1	1	0.798271	259	copper ion binding	MF
5689	GO:0022890	0.529207	1	0.741057	1	2	1.80921	587	inorganic cation transmembrane transporter activity	MF
12907	GO:1902531	0.530139	1	0.826906	1	1	0.807517	262	regulation of intracellular signal transduction	BP
10277	GO:0051338	0.530359	1	0.826802	1	1	0.721218	234	regulation of transferase activity	BP
4943	GO:0016709	0.530673	1	0.826529	1	1	0.773614	251	oxidoreductase activity, acting on paired donors, with incorporation or reduction of molecular oxygen, NAD(P)H as one donor, and incorporation of one atom of oxygen	MF
3662	GO:0009968	0.53221	1	0.825399	1	1	0.739711	240	negative regulation of signal transduction	BP
3151	GO:0009119	0.533521	1	0.824335	1	1	0.856831	278	ribonucleoside metabolic process	BP
3253	GO:0009260	0.535208	1	0.823062	1	1	0.850667	276	ribonucleotide biosynthetic process	BP
9431	GO:0046983	0.535403	1	0.735628	1	2	1.60887	522	protein dimerization activity	MF
7865	GO:0042325	0.535942	1	0.822556	1	1	0.770532	250	regulation of phosphorylation	BP
92	GO:0000166	0.536109	1	0.569952	1	18	17.8671	5797	nucleotide binding	MF
12607	GO:1901265	0.536109	1	0.569952	1	18	17.8671	5797	nucleoside phosphate binding	MF
9184	GO:0046390	0.536259	1	0.82226	1	1	0.856831	278	ribose phosphate biosynthetic process	BP
5733	GO:0030054	0.536682	1	0.663143	1	4	3.90506	1267	cell junction	CC
2656	GO:0007568	0.539686	1	0.81968	1	1	0.792107	257	aging	BP
4234	GO:0010941	0.539967	1	0.819446	1	1	0.819846	266	regulation of cell death	BP
9344	GO:0046777	0.540355	1	0.81925	1	1	0.684232	222	protein autophosphorylation	BP
10120	GO:0051049	0.54166	1	0.818132	1	1	0.835257	271	regulation of transport	BP
2073	GO:0006364	0.547865	1	0.813351	1	1	0.755121	245	rRNA processing	BP
5702	GO:0023057	0.547961	1	0.813265	1	1	0.770532	250	negative regulation of signaling	BP
4120	GO:0010648	0.55046	1	0.81129	1	1	0.773614	251	negative regulation of cell communication	BP
4862	GO:0016570	0.550982	1	0.810978	1	1	0.656493	213	histone modification	BP
3400	GO:0009611	0.552015	1	0.810071	1	1	0.755121	245	response to wounding	BP
7977	GO:0042623	0.552077	1	0.720488	1	2	1.92017	623	ATPase activity, coupled	MF
4666	GO:0016072	0.556203	1	0.806709	1	1	0.770532	250	rRNA metabolic process	BP
4685	GO:0016114	0.55665	1	0.806359	1	1	0.758203	246	terpenoid biosynthetic process	BP
3494	GO:0009738	0.559527	1	0.804006	1	1	0.792107	257	abscisic acid-activated signaling pathway	BP
3148	GO:0009116	0.559849	1	0.803673	1	1	0.906145	294	nucleoside metabolic process	BP
4966	GO:0016747	0.567484	1	0.706169	1	2	1.79072	581	transferase activity, transferring acyl groups other than amino-acyl groups	MF
7959	GO:0042578	0.567767	1	0.705907	1	2	1.76914	574	phosphoric ester hydrolase activity	MF
4773	GO:0016311	0.572122	1	0.793672	1	1	0.702725	228	dephosphorylation	BP
4861	GO:0016569	0.573116	1	0.792842	1	1	0.696561	226	covalent chromatin modification	BP
10761	GO:0055080	0.577544	1	0.788909	1	1	0.936967	304	cation homeostasis	BP
8613	GO:0044434	0.579687	1	0.601551	1	5	4.67867	1518	chloroplast part	CC
3341	GO:0009505	0.584271	1	0.783163	1	1	0.850667	276	plant-type cell wall	CC
9829	GO:0048831	0.585985	1	0.781731	1	1	0.76745	249	regulation of shoot system development	BP
8614	GO:0044435	0.586035	1	0.595069	1	5	4.70641	1527	plastid part	CC
3252	GO:0009259	0.58644	1	0.781209	1	1	0.952377	309	ribonucleotide metabolic process	BP
8297	GO:0043414	0.588469	1	0.779635	1	1	0.68115	221	macromolecule methylation	BP
12315	GO:0097367	0.58854	1	0.524237	1	15	15.3891	4993	carbohydrate derivative binding	MF
2800	GO:0008270	0.58904	1	0.577615	1	6	5.84371	1896	zinc ion binding	MF
9647	GO:0048364	0.590059	1	0.778108	1	1	0.822928	267	root development	BP
2294	GO:0006721	0.590494	1	0.777707	1	1	0.844503	274	terpenoid metabolic process	BP
5027	GO:0016835	0.590628	1	0.777546	1	1	0.909228	295	carbon-oxygen lyase activity	MF
2993	GO:0008757	0.590922	1	0.77738	1	1	0.776696	252	S-adenosylmethionine-dependent methyltransferase activity	MF
8598	GO:0044419	0.592043	1	0.776292	1	1	0.909228	295	interspecies interaction between organisms	BP
3597	GO:0009888	0.592242	1	0.776136	1	1	0.875324	284	tissue development	BP
7618	GO:0036094	0.593624	1	0.511587	1	18	18.4095	5973	small molecule binding	MF
12417	GO:0098771	0.594939	1	0.773673	1	1	0.967788	314	inorganic ion homeostasis	BP
3312	GO:0009408	0.595727	1	0.773023	1	1	0.872242	283	response to heat	BP
3334	GO:0009451	0.596455	1	0.772431	1	1	0.789025	256	RNA modification	BP
10641	GO:0052689	0.599564	1	0.769547	1	1	0.893817	290	carboxylic ester hydrolase activity	MF
2821	GO:0008299	0.602813	1	0.766619	1	1	0.844503	274	isoprenoid biosynthetic process	BP
8042	GO:0042803	0.604366	1	0.765153	1	1	0.906145	294	protein homodimerization activity	MF
10191	GO:0051188	0.607187	1	0.762549	1	1	0.906145	294	cofactor biosynthetic process	BP
8621	GO:0044444	0.608041	1	0.479987	1	34	34.6924	11256	cytoplasmic part	CC
3343	GO:0009507	0.611803	1	0.542706	1	7	6.63274	2152	chloroplast	CC
5352	GO:0019220	0.614004	1	0.756147	1	1	0.946213	307	regulation of phosphate metabolic process	BP
10178	GO:0051174	0.614004	1	0.756147	1	1	0.946213	307	regulation of phosphorus metabolic process	BP
4965	GO:0016746	0.615494	1	0.658659	1	2	1.98797	645	transferase activity, transferring acyl groups	MF
1750	GO:0005777	0.615784	1	0.754461	1	1	0.949295	308	peroxisome	CC
4996	GO:0016787	0.616543	1	0.495034	1	15	15.7312	5104	hydrolase activity	MF
6570	GO:0032259	0.620157	1	0.750425	1	1	0.764368	248	methylation	BP
3615	GO:0009908	0.620679	1	0.749864	1	1	0.835257	271	flower development	BP
13411	GO:2000241	0.622068	1	0.748505	1	1	0.862996	280	regulation of reproductive process	BP
11110	GO:0070013	0.622584	1	0.74784	1	1	1.16813	379	intracellular organelle lumen	CC
8179	GO:0043167	0.625758	1	0.462339	1	32	32.8616	10662	ion binding	MF
3865	GO:0010243	0.626405	1	0.744192	1	1	1.02635	333	response to organonitrogen compound	BP
10021	GO:0050801	0.628282	1	0.742345	1	1	1.04176	338	ion homeostasis	BP
144	GO:0000287	0.630081	1	0.740591	1	1	1.01094	328	magnesium ion binding	MF
8220	GO:0043233	0.630992	1	0.739609	1	1	1.18662	385	organelle lumen	CC
6313	GO:0031399	0.63111	1	0.739612	1	1	0.946213	307	regulation of protein modification process	BP
3411	GO:0009628	0.631572	1	0.521588	1	7	7.08581	2299	response to abiotic stimulus	BP
6158	GO:0031090	0.632062	1	0.498705	1	10	10.2666	3331	organelle membrane	CC
3526	GO:0009791	0.638191	1	0.634698	1	2	1.93866	629	post-embryonic development	BP
2293	GO:0006720	0.639099	1	0.731622	1	1	0.943131	306	isoprenoid metabolic process	BP
11103	GO:0065009	0.641821	1	0.630729	1	2	2.12359	689	regulation of molecular function	BP
6786	GO:0032879	0.643491	1	0.727059	1	1	1.11265	361	regulation of localization	BP
5496	GO:0019693	0.643919	1	0.726606	1	1	1.14655	372	ribose phosphate metabolic process	BP
13341	GO:2000026	0.651547	1	0.620086	1	2	2.01879	655	regulation of multicellular organismal development	BP
3259	GO:0009266	0.651896	1	0.619682	1	2	2.10201	682	response to temperature stimulus	BP
3365	GO:0009536	0.653251	1	0.497953	1	7	6.90088	2239	plastid	CC
12213	GO:0090567	0.656074	1	0.714061	1	1	0.924638	300	reproductive shoot system development	BP
7960	GO:0042579	0.656964	1	0.713034	1	1	1.06025	344	microbody	CC
3099	GO:0009058	0.657526	1	0.440299	1	20	21.5564	6994	biosynthetic process	BP
3381	GO:0009570	0.661272	1	0.609216	1	2	2.05578	667	chloroplast stroma	CC
9003	GO:0045892	0.663468	1	0.706057	1	1	1.0695	347	negative regulation of transcription, DNA-templated	BP
3361	GO:0009532	0.665714	1	0.604185	1	2	2.06811	671	plastid stroma	CC
12921	GO:1902582	0.667322	1	0.602321	1	2	2.23762	726
4326	GO:0015077	0.673345	1	0.695154	1	1	1.2236	397	monovalent inorganic cation transmembrane transporter activity	MF
11102	GO:0065008	0.678414	1	0.514233	1	4	4.69408	1523	regulation of biological quality	BP
396	GO:0001101	0.679274	1	0.541571	1	3	3.30712	1073	response to acid chemical	BP
6468	GO:0031974	0.679463	1	0.688245	1	1	1.35922	441	membrane-enclosed lumen	CC
2066	GO:0006355	0.683359	1	0.455495	1	8	8.17072	2651	regulation of transcription, DNA-templated	BP
8607	GO:0044428	0.683659	1	0.474778	1	6	6.11186	1983	nuclear part	CC
13090	GO:1903507	0.684618	1	0.682475	1	1	1.12189	364	negative regulation of nucleic acid-templated transcription	BP
12628	GO:1901363	0.685354	1	0.399113	1	31	32.689	10606	heterocyclic compound binding	MF
13089	GO:1903506	0.685657	1	0.452887	1	8	8.18613	2656	regulation of nucleic acid-templated transcription	BP
13535	GO:2001141	0.685924	1	0.452584	1	8	8.18921	2657	regulation of RNA biosynthetic process	BP
12942	GO:1902679	0.688736	1	0.677722	1	1	1.13114	367	negative regulation of RNA biosynthetic process	BP
12271	GO:0097159	0.689049	1	0.395083	1	31	32.7445	10624	organic cyclic compound binding	MF
3528	GO:0009793	0.691001	1	0.675133	1	1	1.04484	339	embryo development ending in seed dormancy	BP
5504	GO:0019725	0.69153	1	0.674408	1	1	1.26367	410	cellular homeostasis	BP
2260	GO:0006644	0.691575	1	0.674394	1	1	1.17429	381	phospholipid metabolic process	BP
8541	GO:0044249	0.695168	1	0.402691	1	18	19.8921	6454	cellular biosynthetic process	BP
3189	GO:0009165	0.695462	1	0.669771	1	1	1.30066	422	nucleotide biosynthetic process	BP
12611	GO:1901293	0.697341	1	0.667539	1	1	1.31607	427	nucleoside phosphate biosynthetic process	BP
12626	GO:1901361	0.699294	1	0.665257	1	1	1.20819	392	organic cyclic compound catabolic process	BP
1175	GO:0004386	0.700494	1	0.663943	1	1	0.989363	321	helicase activity	MF
12713	GO:1901698	0.707066	1	0.65585	1	1	1.25751	408	response to nitrogen compound	BP
316	GO:0000902	0.70713	1	0.655824	1	1	1.14655	372	cell morphogenesis	BP
12402	GO:0098662	0.708272	1	0.654354	1	1	1.3099	425	inorganic cation transmembrane transport	BP
5070	GO:0016887	0.708982	1	0.552805	1	2	2.48111	805	ATPase activity	MF
4640	GO:0016021	0.710062	1	0.386039	1	18	19.1277	6206	integral component of membrane	CC
12384	GO:0098588	0.711407	1	0.431763	1	7	7.8286	2540	bounding membrane of organelle	CC
10231	GO:0051253	0.712358	1	0.649368	1	1	1.19895	389	negative regulation of RNA metabolic process	BP
10230	GO:0051252	0.713921	1	0.420313	1	8	8.41729	2731	regulation of RNA metabolic process	BP
9650	GO:0048367	0.71521	1	0.645875	1	1	1.09416	355	shoot system development	BP
6465	GO:0031969	0.71712	1	0.643471	1	1	1.11573	362	chloroplast membrane	CC
1623	GO:0005509	0.722068	1	0.637089	1	1	1.3962	453	calcium ion binding	MF
7741	GO:0040008	0.722075	1	0.63717	1	1	1.18354	384	regulation of growth	BP
3317	GO:0009414	0.723178	1	0.635755	1	1	1.19895	389	response to water deprivation	BP
12920	GO:1902580	0.723688	1	0.635064	1	1	1.28525	417
7813	GO:0042170	0.724744	1	0.633779	1	1	1.14039	370	plastid membrane	CC
12400	GO:0098660	0.727876	1	0.629628	1	1	1.40237	455	inorganic ion transmembrane transport	BP
8702	GO:0044822	0.727994	1	0.629489	1	1	1.3623	442
3318	GO:0009415	0.729986	1	0.626964	1	1	1.21744	395	response to water	BP
6696	GO:0032559	0.730873	1	0.378743	1	12	13.4103	4351	adenyl ribonucleotide binding	MF
5955	GO:0030554	0.733206	1	0.376023	1	12	13.4319	4358	adenyl nucleotide binding	MF
10220	GO:0051239	0.733512	1	0.521723	1	2	2.45954	798	regulation of multicellular organismal process	BP
6838	GO:0032989	0.733619	1	0.622205	1	1	1.22052	396	cellular component morphogenesis	BP
3525	GO:0009790	0.733912	1	0.621836	1	1	1.18662	385	embryo development	BP
2815	GO:0008289	0.735444	1	0.619767	1	1	1.28833	418	lipid binding	MF
13376	GO:2000113	0.735934	1	0.619124	1	1	1.27292	413	negative regulation of cellular macromolecule biosynthetic process	BP
11589	GO:0071554	0.741585	1	0.511108	1	2	2.76159	896	cell wall organization or biogenesis	BP
4265	GO:0012501	0.742912	1	0.609774	1	1	1.29758	421	programmed cell death	BP
1647	GO:0005576	0.743627	1	0.435418	1	4	5.39372	1750	extracellular region	CC
6667	GO:0032502	0.743653	1	0.372635	1	10	11.0463	3584	developmental process	BP
12675	GO:1901576	0.745694	1	0.345398	1	18	20.4931	6649	organic substance biosynthetic process	BP
5351	GO:0019219	0.748004	1	0.379718	1	8	8.70085	2823	regulation of nucleobase-containing compound metabolic process	BP
5206	GO:0018193	0.748684	1	0.601933	1	1	1.23593	401	peptidyl-amino acid modification	BP
3484	GO:0009725	0.752422	1	0.451228	1	3	3.67698	1193	response to hormone	BP
9027	GO:0045934	0.755624	1	0.592255	1	1	1.32531	430	negative regulation of nucleobase-containing compound metabolic process	BP
4860	GO:0016568	0.755641	1	0.592311	1	1	1.16196	377
1665	GO:0005618	0.757114	1	0.490253	1	2	2.92494	949	cell wall	CC
5858	GO:0030312	0.757572	1	0.489626	1	2	2.9311	951	external encapsulating structure	CC
4061	GO:0010558	0.757793	1	0.589195	1	1	1.34689	437	negative regulation of macromolecule biosynthetic process	BP
7260	GO:0034470	0.758775	1	0.587838	1	1	1.27292	413	ncRNA processing	BP
6692	GO:0032553	0.763555	1	0.336646	1	13	14.9915	4864	ribonucleotide binding	MF
3313	GO:0009409	0.765238	1	0.578568	1	1	1.34381	436	response to cold	BP
5141	GO:0017111	0.766998	1	0.431844	1	3	3.97594	1290	nucleoside-triphosphatase activity	MF
10175	GO:0051171	0.770338	1	0.352275	1	8	8.94125	2901	regulation of nitrogen compound metabolic process	BP
10176	GO:0051172	0.770889	1	0.570325	1	1	1.38696	450	negative regulation of nitrogen compound metabolic process	BP
10189	GO:0051186	0.771151	1	0.569902	1	1	1.49175	484	cofactor metabolic process	BP
6215	GO:0031224	0.773418	1	0.312967	1	18	19.8427	6438	intrinsic component of membrane	CC
2783	GO:0008219	0.773602	1	0.566319	1	1	1.40545	456	cell death	BP
4752	GO:0016265	0.773602	1	0.566319	1	1	1.40545	456
9851	GO:0048878	0.774217	1	0.565365	1	1	1.52565	495	chemical homeostasis	BP
13375	GO:2000112	0.774483	1	0.347103	1	8	9.03988	2933	regulation of cellular macromolecule biosynthetic process	BP
8450	GO:0043933	0.776395	1	0.419097	1	3	3.98519	1293	macromolecular complex subunit organization	BP
11305	GO:0070727	0.776638	1	0.561778	1	1	1.47942	480	cellular macromolecule localization	BP
6268	GO:0031327	0.776847	1	0.561482	1	1	1.43319	465	negative regulation of cellular biosynthetic process	BP
3493	GO:0009737	0.776953	1	0.561352	1	1	1.3623	442	response to abscisic acid	BP
2748	GO:0008168	0.779299	1	0.557861	1	1	1.29758	421	methyltransferase activity	MF
9801	GO:0048731	0.779425	1	0.557643	1	1	1.3623	442	system development	BP
4059	GO:0010556	0.779812	1	0.340419	1	8	9.09844	2952	regulation of macromolecule biosynthetic process	BP
9397	GO:0046907	0.781449	1	0.456216	1	2	2.78933	905	intracellular transport	BP
3599	GO:0009890	0.781477	1	0.554505	1	1	1.46093	474	negative regulation of biosynthetic process	BP
9757	GO:0048608	0.79065	1	0.540423	1	1	1.41778	460	reproductive structure development	BP
4961	GO:0016741	0.791815	1	0.538621	1	1	1.37463	446	transferase activity, transferring one-carbon groups	MF
8180	GO:0043168	0.792192	1	0.296571	1	15	17.4633	5666	anion binding	MF
4999	GO:0016791	0.792353	1	0.537752	1	1	1.44244	468	phosphatase activity	MF
4831	GO:0016462	0.797001	1	0.390359	1	3	4.16087	1350	pyrophosphatase activity	MF
3149	GO:0009117	0.799057	1	0.527038	1	1	1.75373	569	nucleotide metabolic process	BP
6267	GO:0031326	0.800063	1	0.314622	1	8	9.31727	3023	regulation of cellular biosynthetic process	BP
1666	GO:0005622	0.800077	1	0.525429	1	1	1.65818	538	intracellular	CC
5016	GO:0016818	0.800502	1	0.385367	1	3	4.18245	1357	hydrolase activity, acting on acid anhydrides, in phosphorus-containing anhydrides	MF
2312	GO:0006753	0.804589	1	0.518101	1	1	1.78455	579	nucleoside phosphate metabolic process	BP
8552	GO:0044271	0.804919	1	0.302299	1	9	10.8275	3513	cellular nitrogen compound biosynthetic process	BP
5015	GO:0016817	0.805002	1	0.378902	1	3	4.21943	1369	hydrolase activity, acting on acid anhydrides	MF
10017	GO:0050793	0.805707	1	0.420412	1	2	2.82323	916	regulation of developmental process	BP
7740	GO:0040007	0.80777	1	0.512955	1	1	1.57497	511	growth	BP
3598	GO:0009889	0.808161	1	0.304125	1	8	9.41898	3056	regulation of biosynthetic process	BP
1631	GO:0005524	0.809686	1	0.286988	1	11	13.2192	4289	ATP binding	MF
5197	GO:0018130	0.813223	1	0.291587	1	9	10.8861	3532	heterocycle biosynthetic process	BP
10386	GO:0051641	0.813588	1	0.503272	1	1	1.64586	534	cellular localization	BP
8600	GO:0044421	0.813661	1	0.503047	1	1	2.08968	678	extracellular region part	CC
12627	GO:1901362	0.813919	1	0.285769	1	10	11.9679	3883	organic cyclic compound biosynthetic process	BP
4639	GO:0016020	0.818103	1	0.253825	1	22	24.7248	8022	membrane	CC
12304	GO:0097305	0.8207	1	0.491237	1	1	1.57497	511	response to alcohol	BP
4109	GO:0010629	0.822363	1	0.488368	1	1	1.59962	519	negative regulation of gene expression	BP
1457	GO:0004842	0.82501	1	0.483823	1	1	1.48559	482	ubiquitin-protein transferase activity	MF
551	GO:0001883	0.826853	1	0.261551	1	12	14.7017	4770	purine nucleoside binding	MF
6690	GO:0032550	0.826853	1	0.261551	1	12	14.7017	4770	purine ribonucleoside binding	MF
8623	GO:0044446	0.828645	1	0.241991	1	21	23.8002	7722	intracellular organelle part	CC
6689	GO:0032549	0.829583	1	0.258041	1	12	14.7449	4784	ribonucleoside binding	MF
550	GO:0001882	0.830187	1	0.257263	1	12	14.7511	4786	nucleoside binding	MF
5533	GO:0019787	0.832328	1	0.470919	1	1	1.52874	496	ubiquitin-like protein transferase activity	MF
10015	GO:0050790	0.832563	1	0.470444	1	1	1.70442	553	regulation of catalytic activity	BP
4011	GO:0010468	0.833538	1	0.270507	1	8	9.65631	3133	regulation of gene expression	BP
6694	GO:0032555	0.833801	1	0.252595	1	12	14.8035	4803	purine ribonucleotide binding	MF
4990	GO:0016779	0.834555	1	0.466818	1	1	1.95407	634	nucleotidyltransferase activity	MF
7317	GO:0034660	0.835536	1	0.46514	1	1	1.60887	522	ncRNA metabolic process	BP
2434	GO:0006979	0.835719	1	0.46474	1	1	1.87085	607	response to oxidative stress	BP
5130	GO:0017076	0.835857	1	0.249931	1	12	14.8281	4811	purine nucleotide binding	MF
846	GO:0003677	0.839115	1	0.269719	1	7	8.71009	2826	DNA binding	MF
8601	GO:0044422	0.839181	1	0.228929	1	21	23.9666	7776	organelle part	CC
5428	GO:0019438	0.841258	1	0.25458	1	9	11.2344	3645	aromatic compound biosynthetic process	BP
3480	GO:0009719	0.845366	1	0.31826	1	3	4.42593	1436	response to endogenous stimulus	BP
845	GO:0003676	0.84634	1	0.233442	1	13	15.9007	5159	nucleic acid binding	MF
2529	GO:0007165	0.846418	1	0.278846	1	5	7.11663	2309	signal transduction	BP
6264	GO:0031323	0.853056	1	0.238593	1	9	11.0494	3585	regulation of cellular metabolic process	BP
10392	GO:0051649	0.854838	1	0.341259	1	2	3.29479	1069	establishment of localization in cell	BP
10767	GO:0055086	0.855048	1	0.428639	1	1	2.0527	666	nucleobase-containing small molecule metabolic process	BP
11634	GO:0071704	0.859029	1	0.196302	1	40	43.8895	14240	organic substance metabolic process	BP
3660	GO:0009966	0.859892	1	0.41924	1	1	1.89551	615	regulation of signal transduction	BP
7308	GO:0034641	0.861075	1	0.207888	1	16	18.9705	6155	cellular nitrogen compound metabolic process	BP
9747	GO:0048583	0.865245	1	0.323186	1	2	3.33178	1081	regulation of response to stimulus	BP
6265	GO:0031324	0.865348	1	0.408404	1	1	1.92325	624	negative regulation of cellular metabolic process	BP
5699	GO:0023051	0.86578	1	0.407535	1	1	1.93866	629	regulation of signaling	BP
7118	GO:0033993	0.86715	1	0.404794	1	1	1.85852	603	response to lipid	BP
7011	GO:0033554	0.868192	1	0.281585	1	3	4.57079	1483	cellular response to stress	BP
4118	GO:0010646	0.871404	1	0.39611	1	1	1.97564	641	regulation of cell communication	BP
871	GO:0003735	0.871571	1	0.395652	1	1	2.73385	887	structural constituent of ribosome	MF
6576	GO:0032268	0.872335	1	0.394185	1	1	2.04037	662	regulation of cellular protein metabolic process	BP
1764	GO:0005794	0.874193	1	0.307225	1	2	3.35952	1090	Golgi apparatus	CC
2100	GO:0006412	0.884525	1	0.368359	1	1	2.83864	921	translation	BP
12172	GO:0090407	0.887271	1	0.362469	1	1	2.24995	730	organophosphate biosynthetic process	BP
11590	GO:0071555	0.888508	1	0.359748	1	1	2.31776	752	cell wall organization	BP
7540	GO:0035639	0.890387	1	0.179302	1	11	14.6093	4740	purine ribonucleoside triphosphate binding	MF
10224	GO:0051246	0.89096	1	0.354352	1	1	2.20064	714	regulation of protein metabolic process	BP
7964	GO:0042592	0.896163	1	0.34266	1	1	2.3116	750	homeostatic process	BP
11920	GO:0080090	0.898489	1	0.178543	1	8	10.6241	3447	regulation of primary metabolic process	BP
4097	GO:0010605	0.902545	1	0.328005	1	1	2.13283	692	negative regulation of macromolecule metabolic process	BP
8804	GO:0045229	0.908551	1	0.313741	1	1	2.51193	815	external encapsulating structure organization	BP
1669	GO:0005634	0.908898	1	0.148355	1	13	16.2521	5273	nucleus	CC
8604	GO:0044425	0.9122	1	0.136699	1	18	22.4441	7282	membrane part	CC
3433	GO:0009653	0.912622	1	0.303912	1	1	2.31776	752	anatomical structure morphogenesis	BP
10842	GO:0060255	0.912763	1	0.15691	1	8	10.8337	3515	regulation of macromolecule metabolic process	BP
8533	GO:0044237	0.916637	1	0.122806	1	36	41.3591	13419	cellular metabolic process	BP
4997	GO:0016788	0.92217	1	0.185962	1	3	5.47078	1775	hydrolase activity, acting on ester bonds	MF
11667	GO:0071840	0.925854	1	0.136486	1	8	11.9093	3864	cellular component organization or biogenesis	BP
7515	GO:0035556	0.925943	1	0.270211	1	1	2.65988	863	intracellular signal transduction	BP
2062	GO:0006351	0.925981	1	0.153262	1	5	7.7608	2518	transcription, DNA-templated	BP
12368	GO:0097659	0.926242	1	0.152811	1	5	7.76388	2519	nucleic acid-templated transcription	BP
6858	GO:0033036	0.92723	1	0.20278	1	2	4.17012	1353	macromolecule localization	BP
5354	GO:0019222	0.930495	1	0.125765	1	9	12.4056	4025	regulation of metabolic process	BP
4859	GO:0016567	0.932527	1	0.252737	1	1	2.32701	755	protein ubiquitination	BP
8654	GO:0044702	0.933922	1	0.188123	1	2	4.06841	1320
3601	GO:0009892	0.935273	1	0.245211	1	1	2.55508	829	negative regulation of metabolic process	BP
8218	GO:0043231	0.936972	1	0.0962355	1	30	34.5691	11216	intracellular membrane-bounded organelle	CC
12901	GO:1902494	0.937662	1	0.238592	1	1	2.57358	835	catalytic complex	CC
8215	GO:0043228	0.937753	1	0.155293	1	3	5.99474	1945	non-membrane-bounded organelle	CC
8219	GO:0043232	0.937753	1	0.155293	1	3	5.99474	1945	intracellular non-membrane-bounded organelle	CC
3674	GO:0009987	0.939499	1	0.0925881	1	47	52.9325	17174	cellular process	BP
7310	GO:0034645	0.939505	1	0.114509	1	8	12.5443	4070	cellular macromolecule biosynthetic process	BP
8659	GO:0044707	0.941501	1	0.147661	1	3	5.64029	1830
6666	GO:0032501	0.942151	1	0.146324	1	3	5.6557	1835	multicellular organismal process	BP
6639	GO:0032446	0.943133	1	0.223086	1	1	2.48419	806	protein modification by small protein conjugation	BP
6749	GO:0032774	0.94485	1	0.119675	1	5	8.23853	2673	RNA biosynthetic process	BP
1812	GO:0005886	0.946521	1	0.102901	1	8	12.3439	4005	plasma membrane	CC
10417	GO:0051716	0.946627	1	0.137015	1	3	5.80981	1885	cellular response to stimulus	BP
8214	GO:0043227	0.947995	1	0.0808568	1	30	35.1363	11400	membrane-bounded organelle	CC
1754	GO:0005783	0.94963	1	0.203919	1	1	2.8633	929	endoplasmic reticulum	CC
7314	GO:0034654	0.950384	1	0.103876	1	6	9.81349	3184	nucleobase-containing compound biosynthetic process	BP
12925	GO:1902589	0.958442	1	0.176566	1	1	2.92186	948
3100	GO:0009059	0.958622	1	0.0822768	1	8	13.1576	4269	macromolecule biosynthetic process	BP
5480	GO:0019637	0.960475	1	0.169969	1	1	3.30712	1073	organophosphate metabolic process	BP
11286	GO:0070647	0.962293	1	0.164037	1	1	2.8109	912	protein modification by small protein conjugation or removal	BP
8677	GO:0044767	0.964647	1	0.0775563	1	6	10.1217	3284
9698	GO:0048519	0.967323	1	0.107299	1	2	4.79579	1556	negative regulation of biological process	BP
9845	GO:0048869	0.971181	1	0.133447	1	1	3.32562	1079	cellular developmental process	BP
8216	GO:0043229	0.972043	1	0.0458146	1	31	37.6482	12215	intracellular organelle	CC
8603	GO:0044424	0.974016	1	0.0428847	1	46	53.3424	17307	intracellular part	CC
2333	GO:0006793	0.975419	1	0.0646295	1	4	7.72381	2506	phosphorus metabolic process	BP
4319	GO:0015031	0.977084	1	0.11161	1	1	3.6554	1186	protein transport	BP
9702	GO:0048523	0.977642	1	0.109478	1	1	3.52287	1143	negative regulation of cellular process	BP
8213	GO:0043226	0.977727	1	0.0371966	1	31	38.1752	12386	organelle	CC
8534	GO:0044238	0.978045	1	0.0365721	1	33	40.7981	13237	primary metabolic process	BP
4651	GO:0016043	0.979125	1	0.0489834	1	6	11.3669	3688	cellular component organization	BP
8784	GO:0045184	0.979771	1	0.101174	1	1	3.77869	1226	establishment of protein localization	BP
2721	GO:0008104	0.98254	1	0.0900247	1	1	3.9143	1270	protein localization	BP
9701	GO:0048522	0.982705	1	0.0893492	1	1	3.8465	1248	positive regulation of cellular process	BP
5943	GO:0030529	0.984307	1	0.0826626	1	1	4.65709	1511	intracellular ribonucleoprotein complex	CC
10018	GO:0050794	0.986083	1	0.0281753	1	12	18.8164	6105	regulation of cellular process	BP
2297	GO:0006725	0.98847	1	0.0237531	1	12	19.1739	6221	cellular aromatic compound metabolic process	BP
4985	GO:0016773	0.988692	1	0.0444978	1	2	5.96083	1934	phosphotransferase activity, alcohol group as acceptor	MF
11101	GO:0065007	0.988752	1	0.0220798	1	15	22.6506	7349	biological regulation	BP
2136	GO:0006468	0.989105	1	0.0616179	1	1	3.51671	1141	protein phosphorylation	BP
8295	GO:0043412	0.990098	1	0.0270117	1	5	9.44672	3065	macromolecule modification	BP
2334	GO:0006796	0.99209	1	0.0272226	1	3	7.56046	2453	phosphate-containing compound metabolic process	BP
4664	GO:0016070	0.99247	1	0.0198446	1	6	11.8847	3856	RNA metabolic process	BP
4768	GO:0016301	0.992763	1	0.0304528	1	2	6.43548	2088	kinase activity	MF
10014	GO:0050789	0.992815	1	0.0151352	1	13	20.94	6794	regulation of biological process	BP
4772	GO:0016310	0.992935	1	0.0432053	1	1	3.99444	1296	phosphorylation	BP
1359	GO:0004674	0.993137	1	0.0421707	1	1	4.60778	1495	protein serine/threonine kinase activity	MF
12625	GO:1901360	0.993195	1	0.0146889	1	12	19.9753	6481	organic cyclic compound metabolic process	BP
2134	GO:0006464	0.993273	1	0.0209203	1	4	8.6053	2792	cellular protein modification process	BP
7644	GO:0036211	0.993273	1	0.0209203	1	4	8.6053	2792	protein modification process	BP
8638	GO:0044464	0.99339	1	0.0125734	1	53	62.1357	20160	cell part	CC
4984	GO:0016772	0.99358	1	0.0226955	1	3	8.44811	2741	transferase activity, transferring phosphorus-containing groups	MF
2441	GO:0006996	0.994748	1	0.0337707	1	1	4.68175	1519	organelle organization	BP
1646	GO:0005575	0.995444	1	0.00952418	1	60	68.565	22246	cellular_component	CC
9697	GO:0048518	0.996057	1	0.0265642	1	1	5.11633	1660	positive regulation of biological process	BP
9241	GO:0046483	0.996843	1	0.00764551	1	10	18.5575	6021	heterocycle metabolic process	BP
1357	GO:0004672	0.997004	1	0.0210641	1	1	5.28585	1715	protein kinase activity	MF
6840	GO:0032991	0.997587	1	0.00764717	1	5	13.2377	4295	macromolecular complex	CC
8550	GO:0044267	0.998591	1	0.00470085	1	5	12.7693	4143	cellular protein metabolic process	BP
8221	GO:0043234	0.999131	1	0.00478438	1	2	8.78406	2850	protein complex	CC
12127	GO:0090304	0.999501	1	0.00168471	1	6	15.2442	4946	nucleic acid metabolic process	BP
1962	GO:0006139	0.999609	1	0.00126295	1	7	17.1459	5563	nucleobase-containing compound metabolic process	BP
8546	GO:0044260	0.999726	1	0.000690665	1	16	28.6021	9280	cellular macromolecule metabolic process	BP
5452	GO:0019538	0.999738	1	0.00101016	1	5	14.5723	4728	protein metabolic process	BP
8182	GO:0043170	0.999959	1	0.000114196	1	16	30.7905	9990	macromolecule metabolic process	BP
11598	GO:0071577	1	1	0.917318	1	0	0.0832174	27	zinc II ion transmembrane transport	BP
7659	GO:0036294	1	1	0.89748	1	0	0.120203	39	cellular response to decreased oxygen levels	BP
11541	GO:0071456	1	1	0.89748	1	0	0.120203	39	cellular response to hypoxia	BP
120	GO:0000228	1	1	0.917332	1	0	0.0770532	25	nuclear chromosome	CC
8249	GO:0043279	1	1	0.973375	1	0	0.0369855	12	response to alkaloid	BP
1	GO:0000001	1	1	0.994175	1	0	0.00924638	3	mitochondrion inheritance	BP
2	GO:0000002	1	1	0.967497	1	0	0.0308213	10	mitochondrial genome maintenance	BP
4	GO:0000009	1	1	0.996721	1	0	0.00308213	1	alpha-1,6-mannosyltransferase activity	MF
5	GO:0000011	1	1	0.994544	1	0	0.00924638	3	vacuole inheritance	BP
6	GO:0000012	1	1	0.991532	1	0	0.00616425	2	single strand break repair	BP
7	GO:0000014	1	1	0.981004	1	0	0.0154106	5	single-stranded DNA endodeoxyribonuclease activity	MF
8	GO:0000015	1	1	0.961097	1	0	0.0554783	18	phosphopyruvate hydratase complex	CC
9	GO:0000018	1	1	0.915619	1	0	0.0739711	24	regulation of DNA recombination	BP
10	GO:0000019	1	1	0.994564	1	0	0.00308213	1	regulation of mitotic recombination	BP
11	GO:0000022	1	1	0.989863	1	0	0.0123285	4	mitotic spindle elongation	BP
12	GO:0000023	1	1	0.961822	1	0	0.0400677	13	maltose metabolic process	BP
13	GO:0000024	1	1	0.989079	1	0	0.0154106	5	maltose biosynthetic process	BP
14	GO:0000025	1	1	0.992849	1	0	0.00616425	2	maltose catabolic process	BP
15	GO:0000026	1	1	0.975556	1	0	0.0308213	10	alpha-1,2-mannosyltransferase activity	MF
16	GO:0000027	1	1	0.877191	1	0	0.197256	64	ribosomal large subunit assembly	BP
17	GO:0000028	1	1	0.915112	1	0	0.138696	45	ribosomal small subunit assembly	BP
18	GO:0000030	1	1	0.902002	1	0	0.104792	34	mannosyltransferase activity	MF
19	GO:0000032	1	1	0.992682	1	0	0.00924638	3	cell wall mannoprotein biosynthetic process	BP
20	GO:0000033	1	1	0.995959	1	0	0.00616425	2	alpha-1,3-mannosyltransferase activity	MF
21	GO:0000035	1	1	0.994605	1	0	0.00308213	1	acyl binding	MF
22	GO:0000036	1	1	0.993167	1	0	0.0154106	5	acyl carrier activity	MF
23	GO:0000038	1	1	0.929127	1	0	0.0832174	27	very long-chain fatty acid metabolic process	BP
24	GO:0000041	1	1	0.619519	1	0	0.459237	149	transition metal ion transport	BP
25	GO:0000042	1	1	0.985164	1	0	0.0123285	4	protein targeting to Golgi	BP
26	GO:0000045	1	1	0.912552	1	0	0.0986281	32	autophagosome assembly	BP
27	GO:0000049	1	1	0.803196	1	0	0.206503	67	tRNA binding	MF
28	GO:0000050	1	1	0.978553	1	0	0.0215749	7	urea cycle	BP
29	GO:0000053	1	1	0.996888	1	0	0.00616425	2	argininosuccinate metabolic process	BP
30	GO:0000054	1	1	0.974871	1	0	0.0308213	10	ribosomal subunit export from nucleus	BP
31	GO:0000055	1	1	0.982966	1	0	0.0123285	4	ribosomal large subunit export from nucleus	BP
32	GO:0000056	1	1	0.992669	1	0	0.00924638	3	ribosomal small subunit export from nucleus	BP
33	GO:0000059	1	1	0.967898	1	0	0.0277391	9
34	GO:0000060	1	1	0.958466	1	0	0.0400677	13	protein import into nucleus, translocation	BP
35	GO:0000062	1	1	0.901984	1	0	0.123285	40	fatty-acyl-CoA binding	MF
36	GO:0000064	1	1	0.990906	1	0	0.00924638	3	L-ornithine transmembrane transporter activity	MF
37	GO:0000066	1	1	0.998897	1	0	0.00308213	1	mitochondrial ornithine transport	BP
38	GO:0000070	1	1	0.971012	1	0	0.0215749	7	mitotic sister chromatid segregation	BP
39	GO:0000075	1	1	0.836172	1	0	0.135614	44	cell cycle checkpoint	BP
40	GO:0000076	1	1	0.970652	1	0	0.0215749	7	DNA replication checkpoint	BP
41	GO:0000077	1	1	0.919851	1	0	0.0616425	20	DNA damage checkpoint	BP
42	GO:0000079	1	1	0.9073	1	0	0.0832174	27	regulation of cyclin-dependent protein serine/threonine kinase activity	BP
43	GO:0000082	1	1	0.912549	1	0	0.0924638	30	G1/S transition of mitotic cell cycle	BP
44	GO:0000083	1	1	0.993317	1	0	0.00616425	2	regulation of transcription involved in G1/S transition of mitotic cell cycle	BP
45	GO:0000086	1	1	0.975072	1	0	0.0215749	7	G2/M transition of mitotic cell cycle	BP
46	GO:0000095	1	1	0.994551	1	0	0.00308213	1	S-adenosyl-L-methionine transmembrane transporter activity	MF
49	GO:0000098	1	1	0.974235	1	0	0.0277391	9	sulfur amino acid catabolic process	BP
50	GO:0000099	1	1	0.995028	1	0	0.00308213	1	sulfur amino acid transmembrane transporter activity	MF
51	GO:0000101	1	1	0.993961	1	0	0.00616425	2	sulfur amino acid transport	BP
52	GO:0000103	1	1	0.859674	1	0	0.163353	53	sulfate assimilation	BP
53	GO:0000104	1	1	0.972659	1	0	0.0339034	11	succinate dehydrogenase activity	MF
54	GO:0000105	1	1	0.942954	1	0	0.049314	16	histidine biosynthetic process	BP
55	GO:0000107	1	1	0.98975	1	0	0.00616425	2	imidazoleglycerol-phosphate synthase activity	MF
56	GO:0000109	1	1	0.974384	1	0	0.0215749	7	nucleotide-excision repair complex	CC
57	GO:0000110	1	1	0.997627	1	0	0.00308213	1	nucleotide-excision repair factor 1 complex	CC
58	GO:0000111	1	1	0.992966	1	0	0.00616425	2	nucleotide-excision repair factor 2 complex	CC
59	GO:0000118	1	1	0.964849	1	0	0.0308213	10	histone deacetylase complex	CC
60	GO:0000120	1	1	0.968526	1	0	0.0184928	6	RNA polymerase I transcription factor complex	CC
61	GO:0000121	1	1	0.995606	1	0	0.00308213	1	glycerol-1-phosphatase activity	MF
62	GO:0000122	1	1	0.791896	1	0	0.24657	80	negative regulation of transcription from RNA polymerase II promoter	BP
63	GO:0000123	1	1	0.856136	1	0	0.132531	43	histone acetyltransferase complex	CC
64	GO:0000124	1	1	0.985011	1	0	0.0123285	4	SAGA complex	CC
65	GO:0000125	1	1	0.993448	1	0	0.00616425	2	PCAF complex	CC
66	GO:0000126	1	1	0.983855	1	0	0.00924638	3	transcription factor TFIIIB complex	CC
67	GO:0000127	1	1	0.990178	1	0	0.00924638	3	transcription factor TFIIIC complex	CC
68	GO:0000131	1	1	0.991613	1	0	0.00924638	3	incipient cellular bud site	CC
69	GO:0000132	1	1	0.985922	1	0	0.0123285	4	establishment of mitotic spindle orientation	BP
70	GO:0000138	1	1	0.991172	1	0	0.00616425	2	Golgi trans cisterna	CC
71	GO:0000139	1	1	0.0816311	1	0	2.28077	740	Golgi membrane	CC
72	GO:0000140	1	1	0.99583	1	0	0.00308213	1	acylglycerone-phosphate reductase activity	MF
73	GO:0000142	1	1	0.995901	1	0	0.00616425	2	cellular bud neck contractile ring	CC
74	GO:0000145	1	1	0.89259	1	0	0.0924638	30	exocyst	CC
75	GO:0000146	1	1	0.993328	1	0	0.0123285	4	microfilament motor activity	MF
76	GO:0000147	1	1	0.983642	1	0	0.0154106	5	actin cortical patch assembly	BP
77	GO:0000148	1	1	0.867824	1	0	0.151024	49	1,3-beta-D-glucan synthase complex	CC
78	GO:0000149	1	1	0.838374	1	0	0.169517	55	SNARE binding	MF
79	GO:0000150	1	1	0.961862	1	0	0.0308213	10	recombinase activity	MF
80	GO:0000151	1	1	0.45203	1	0	0.668822	217	ubiquitin ligase complex	CC
81	GO:0000152	1	1	0.781558	1	0	0.200338	65	nuclear ubiquitin ligase complex	CC
82	GO:0000153	1	1	0.983483	1	0	0.0184928	6	cytoplasmic ubiquitin ligase complex	CC
83	GO:0000154	1	1	0.870312	1	0	0.129449	42	rRNA modification	BP
84	GO:0000155	1	1	0.837523	1	0	0.169517	55	phosphorelay sensor kinase activity	MF
85	GO:0000156	1	1	0.947432	1	0	0.0462319	15	phosphorelay response regulator activity	MF
86	GO:0000159	1	1	0.923057	1	0	0.0924638	30	protein phosphatase type 2A complex	CC
87	GO:0000160	1	1	0.38409	1	0	0.933885	303	phosphorelay signal transduction system	BP
88	GO:0000161	1	1	0.998927	1	0	0.00308213	1	MAPK cascade involved in osmosensory signaling pathway	BP
89	GO:0000162	1	1	0.894398	1	0	0.107874	35	tryptophan biosynthetic process	BP
90	GO:0000164	1	1	0.982473	1	0	0.0215749	7	protein phosphatase type 1 complex	CC
91	GO:0000165	1	1	0.813772	1	0	0.200338	65	MAPK cascade	BP
93	GO:0000169	1	1	0.993559	1	0	0.00616425	2	activation of MAPK activity involved in osmosensory signaling pathway	BP
94	GO:0000171	1	1	0.994599	1	0	0.00308213	1	ribonuclease MRP activity	MF
95	GO:0000172	1	1	0.989631	1	0	0.00616425	2	ribonuclease MRP complex	CC
96	GO:0000175	1	1	0.885795	1	0	0.132531	43	3'-5'-exoribonuclease activity	MF
97	GO:0000176	1	1	0.954208	1	0	0.0369855	12	nuclear exosome (RNase complex)	CC
98	GO:0000177	1	1	0.96097	1	0	0.0308213	10	cytoplasmic exosome (RNase complex)	CC
99	GO:0000178	1	1	0.949921	1	0	0.0400677	13	exosome (RNase complex)	CC
100	GO:0000179	1	1	0.988405	1	0	0.0154106	5	rRNA (adenine-N6,N6-)-dimethyltransferase activity	MF
101	GO:0000182	1	1	0.98987	1	0	0.00924638	3	rDNA binding	MF
102	GO:0000183	1	1	0.978482	1	0	0.0154106	5	chromatin silencing at rDNA	BP
103	GO:0000184	1	1	0.858402	1	0	0.166435	54	nuclear-transcribed mRNA catabolic process, nonsense-mediated decay	BP
104	GO:0000185	1	1	0.995091	1	0	0.00308213	1	activation of MAPKKK activity	BP
105	GO:0000186	1	1	0.873934	1	0	0.135614	44	activation of MAPKK activity	BP
106	GO:0000187	1	1	0.948148	1	0	0.0708889	23	activation of MAPK activity	BP
107	GO:0000188	1	1	0.975677	1	0	0.024657	8	inactivation of MAPK activity	BP
108	GO:0000209	1	1	0.745248	1	0	0.261981	85	protein polyubiquitination	BP
109	GO:0000210	1	1	0.981099	1	0	0.0184928	6	NAD+ diphosphatase activity	MF
110	GO:0000212	1	1	0.966497	1	0	0.0339034	11	meiotic spindle organization	BP
111	GO:0000213	1	1	0.988895	1	0	0.00924638	3	tRNA-intron endonuclease activity	MF
112	GO:0000214	1	1	0.99502	1	0	0.00308213	1	tRNA-intron endonuclease complex	CC
113	GO:0000215	1	1	0.997807	1	0	0.00308213	1	tRNA 2'-phosphotransferase activity	MF
114	GO:0000217	1	1	0.923124	1	0	0.0678068	22	DNA secondary structure binding	MF
115	GO:0000220	1	1	0.98045	1	0	0.0277391	9	vacuolar proton-transporting V-type ATPase, V0 domain	CC
116	GO:0000221	1	1	0.990188	1	0	0.0123285	4	vacuolar proton-transporting V-type ATPase, V1 domain	CC
117	GO:0000224	1	1	0.977261	1	0	0.024657	8	peptide-N4-(N-acetyl-beta-glucosaminyl)asparagine amidase activity	MF
118	GO:0000225	1	1	0.99669	1	0	0.00308213	1	N-acetylglucosaminylphosphatidylinositol deacetylase activity	MF
119	GO:0000226	1	1	0.644773	1	0	0.449991	146	microtubule cytoskeleton organization	BP
121	GO:0000229	1	1	0.963921	1	0	0.024657	8	cytoplasmic chromosome	CC
122	GO:0000234	1	1	0.991857	1	0	0.00924638	3	phosphoethanolamine N-methyltransferase activity	MF
123	GO:0000242	1	1	0.998923	1	0	0.00308213	1	pericentriolar material	CC
124	GO:0000243	1	1	0.957242	1	0	0.0369855	12	commitment complex	CC
125	GO:0000244	1	1	0.967663	1	0	0.0277391	9	spliceosomal tri-snRNP complex assembly	BP
126	GO:0000245	1	1	0.92207	1	0	0.0554783	18	spliceosomal complex assembly	BP
127	GO:0000247	1	1	0.994279	1	0	0.00616425	2	C-8 sterol isomerase activity	MF
128	GO:0000249	1	1	0.994812	1	0	0.00308213	1	C-22 sterol desaturase activity	MF
129	GO:0000254	1	1	0.982207	1	0	0.024657	8	C-4 methylsterol oxidase activity	MF
130	GO:0000255	1	1	0.981117	1	0	0.0184928	6	allantoin metabolic process	BP
131	GO:0000256	1	1	0.984441	1	0	0.0154106	5	allantoin catabolic process	BP
132	GO:0000257	1	1	0.977526	1	0	0.0215749	7	nitrilase activity	MF
133	GO:0000266	1	1	0.967357	1	0	0.0215749	7	mitochondrial fission	BP
134	GO:0000268	1	1	0.994599	1	0	0.00308213	1	peroxisome targeting sequence binding	MF
135	GO:0000270	1	1	0.97979	1	0	0.0339034	11	peptidoglycan metabolic process	BP
138	GO:0000275	1	1	0.986257	1	0	0.0215749	7	mitochondrial proton-transporting ATP synthase complex, catalytic core F(1)	CC
139	GO:0000276	1	1	0.972898	1	0	0.0339034	11	mitochondrial proton-transporting ATP synthase complex, coupling factor F(o)	CC
140	GO:0000278	1	1	0.892951	1	0	0.0986281	32	mitotic cell cycle	BP
141	GO:0000280	1	1	0.475377	1	0	0.668822	217	nuclear division	BP
142	GO:0000281	1	1	0.913566	1	0	0.0708889	23	mitotic cytokinesis	BP
143	GO:0000285	1	1	0.975847	1	0	0.0339034	11	1-phosphatidylinositol-3-phosphate 5-kinase activity	MF
145	GO:0000288	1	1	0.95601	1	0	0.0647247	21	nuclear-transcribed mRNA catabolic process, deadenylation-dependent decay	BP
146	GO:0000289	1	1	0.965273	1	0	0.0339034	11	nuclear-transcribed mRNA poly(A) tail shortening	BP
147	GO:0000290	1	1	0.971387	1	0	0.0215749	7	deadenylation-dependent decapping of nuclear-transcribed mRNA	BP
148	GO:0000291	1	1	0.917118	1	0	0.0801353	26	nuclear-transcribed mRNA catabolic process, exonucleolytic	BP
149	GO:0000293	1	1	0.992532	1	0	0.00924638	3	ferric-chelate reductase activity	MF
151	GO:0000301	1	1	0.969205	1	0	0.0215749	7	retrograde transport, vesicle recycling within Golgi	BP
153	GO:0000303	1	1	0.992532	1	0	0.00924638	3	response to superoxide	BP
154	GO:0000304	1	1	0.986768	1	0	0.00924638	3	response to singlet oxygen	BP
155	GO:0000305	1	1	0.992532	1	0	0.00924638	3	response to oxygen radical	BP
156	GO:0000306	1	1	0.990912	1	0	0.0154106	5	extrinsic component of vacuolar membrane	CC
157	GO:0000307	1	1	0.96156	1	0	0.0339034	11	cyclin-dependent protein kinase holoenzyme complex	CC
158	GO:0000309	1	1	0.994927	1	0	0.00308213	1	nicotinamide-nucleotide adenylyltransferase activity	MF
159	GO:0000311	1	1	0.992684	1	0	0.00616425	2	plastid large ribosomal subunit	CC
160	GO:0000312	1	1	0.997031	1	0	0.00308213	1	plastid small ribosomal subunit	CC
161	GO:0000313	1	1	0.996773	1	0	0.00308213	1	organellar ribosome	CC
162	GO:0000314	1	1	0.969358	1	0	0.0339034	11	organellar small ribosomal subunit	CC
163	GO:0000315	1	1	0.950541	1	0	0.0554783	18	organellar large ribosomal subunit	CC
168	GO:0000326	1	1	0.913061	1	0	0.0924638	30	protein storage vacuole	CC
170	GO:0000333	1	1	0.987263	1	0	0.00924638	3	telomerase catalytic core complex	CC
171	GO:0000338	1	1	0.941636	1	0	0.0523962	17	protein deneddylation	BP
172	GO:0000339	1	1	0.972974	1	0	0.0277391	9	RNA cap binding	MF
173	GO:0000340	1	1	0.992015	1	0	0.00616425	2	RNA 7-methylguanosine cap binding	MF
174	GO:0000347	1	1	0.941987	1	0	0.0369855	12	THO complex	CC
175	GO:0000349	1	1	0.989189	1	0	0.00924638	3	generation of catalytic spliceosome for first transesterification step	BP
176	GO:0000350	1	1	0.98423	1	0	0.00924638	3	generation of catalytic spliceosome for second transesterification step	BP
177	GO:0000354	1	1	0.99595	1	0	0.00308213	1	cis assembly of pre-catalytic spliceosome	BP
178	GO:0000372	1	1	0.997697	1	0	0.00308213	1	Group I intron splicing	BP
179	GO:0000373	1	1	0.942759	1	0	0.0462319	15	Group II intron splicing	BP
180	GO:0000375	1	1	0.545338	1	0	0.554783	180	RNA splicing, via transesterification reactions	BP
181	GO:0000376	1	1	0.997697	1	0	0.00308213	1	RNA splicing, via transesterification reactions with guanosine as nucleophile	BP
182	GO:0000377	1	1	0.553719	1	0	0.539372	175	RNA splicing, via transesterification reactions with bulged adenosine as nucleophile	BP
183	GO:0000379	1	1	0.99502	1	0	0.00308213	1	tRNA-type intron splice site recognition and cleavage	BP
184	GO:0000380	1	1	0.98913	1	0	0.024657	8	alternative mRNA splicing, via spliceosome	BP
185	GO:0000381	1	1	0.946073	1	0	0.0616425	20	regulation of alternative mRNA splicing, via spliceosome	BP
186	GO:0000386	1	1	0.989465	1	0	0.0123285	4	second spliceosomal transesterification activity	MF
187	GO:0000387	1	1	0.893853	1	0	0.104792	34	spliceosomal snRNP assembly	BP
188	GO:0000389	1	1	0.986282	1	0	0.00924638	3	mRNA 3'-splice site recognition	BP
189	GO:0000390	1	1	0.991907	1	0	0.00616425	2	spliceosomal complex disassembly	BP
190	GO:0000394	1	1	0.927137	1	0	0.0647247	21	RNA splicing, via endonucleolytic cleavage and ligation	BP
191	GO:0000395	1	1	0.984797	1	0	0.0215749	7	mRNA 5'-splice site recognition	BP
192	GO:0000398	1	1	0.581196	1	0	0.499305	162	mRNA splicing, via spliceosome	BP
193	GO:0000400	1	1	0.937369	1	0	0.0523962	17	four-way junction DNA binding	MF
194	GO:0000403	1	1	0.993249	1	0	0.00616425	2	Y-form DNA binding	MF
195	GO:0000404	1	1	0.990117	1	0	0.0123285	4	heteroduplex DNA loop binding	MF
196	GO:0000405	1	1	0.993374	1	0	0.00616425	2	bubble DNA binding	MF
197	GO:0000406	1	1	0.998721	1	0	0.00308213	1	double-strand/single-strand DNA junction binding	MF
198	GO:0000407	1	1	0.960571	1	0	0.049314	16	pre-autophagosomal structure	CC
199	GO:0000408	1	1	0.995507	1	0	0.00308213	1	EKC/KEOPS complex	CC
200	GO:0000413	1	1	0.828929	1	0	0.154106	50	protein peptidyl-prolyl isomerization	BP
201	GO:0000414	1	1	0.983631	1	0	0.0123285	4	regulation of histone H3-K36 methylation	BP
202	GO:0000416	1	1	0.994379	1	0	0.00616425	2	positive regulation of histone H3-K36 methylation	BP
203	GO:0000418	1	1	0.967358	1	0	0.0277391	9	DNA-directed RNA polymerase IV complex	CC
204	GO:0000419	1	1	0.92306	1	0	0.0770532	25	DNA-directed RNA polymerase V complex	CC
205	GO:0000421	1	1	0.923711	1	0	0.107874	35	autophagosome membrane	CC
206	GO:0000422	1	1	0.933269	1	0	0.0801353	26	autophagy of mitochondrion	BP
207	GO:0000423	1	1	0.992319	1	0	0.0154106	5	mitophagy	BP
208	GO:0000427	1	1	0.984048	1	0	0.0123285	4	plastid-encoded plastid RNA polymerase complex	CC
209	GO:0000428	1	1	0.773944	1	0	0.23116	75	DNA-directed RNA polymerase complex	CC
210	GO:0000429	1	1	0.99451	1	0	0.00308213	1	carbon catabolite regulation of transcription from RNA polymerase II promoter	BP
211	GO:0000430	1	1	0.99451	1	0	0.00308213	1	regulation of transcription from RNA polymerase II promoter by glucose	BP
212	GO:0000433	1	1	0.99451	1	0	0.00308213	1	negative regulation of transcription from RNA polymerase II promoter by glucose	BP
213	GO:0000437	1	1	0.99451	1	0	0.00308213	1	carbon catabolite repression of transcription from RNA polymerase II promoter	BP
214	GO:0000439	1	1	0.974379	1	0	0.024657	8	core TFIIH complex	CC
215	GO:0000445	1	1	0.991591	1	0	0.00616425	2	THO complex part of transcription export complex	CC
216	GO:0000447	1	1	0.981066	1	0	0.0277391	9	endonucleolytic cleavage in ITS1 to separate SSU-rRNA from 5.8S rRNA and LSU-rRNA from tricistronic rRNA transcript (SSU-rRNA, 5.8S rRNA, LSU-rRNA)	BP
217	GO:0000451	1	1	0.983565	1	0	0.0123285	4	rRNA 2'-O-methylation	BP
218	GO:0000453	1	1	0.983565	1	0	0.0123285	4	enzyme-directed rRNA 2'-O-methylation	BP
219	GO:0000455	1	1	0.994602	1	0	0.00616425	2	enzyme-directed rRNA pseudouridine synthesis	BP
220	GO:0000459	1	1	0.967154	1	0	0.024657	8	exonucleolytic trimming involved in rRNA processing	BP
221	GO:0000460	1	1	0.978928	1	0	0.0154106	5	maturation of 5.8S rRNA	BP
222	GO:0000461	1	1	0.992845	1	0	0.0123285	4	endonucleolytic cleavage to generate mature 3'-end of SSU-rRNA from (SSU-rRNA, 5.8S rRNA, LSU-rRNA)	BP
223	GO:0000462	1	1	0.901182	1	0	0.117121	38	maturation of SSU-rRNA from tricistronic rRNA transcript (SSU-rRNA, 5.8S rRNA, LSU-rRNA)	BP
224	GO:0000463	1	1	0.970233	1	0	0.0277391	9	maturation of LSU-rRNA from tricistronic rRNA transcript (SSU-rRNA, 5.8S rRNA, LSU-rRNA)	BP
225	GO:0000466	1	1	0.978928	1	0	0.0154106	5	maturation of 5.8S rRNA from tricistronic rRNA transcript (SSU-rRNA, 5.8S rRNA, LSU-rRNA)	BP
226	GO:0000467	1	1	0.967154	1	0	0.024657	8	exonucleolytic trimming to generate mature 3'-end of 5.8S rRNA from tricistronic rRNA transcript (SSU-rRNA, 5.8S rRNA, LSU-rRNA)	BP
227	GO:0000469	1	1	0.940174	1	0	0.0678068	22	cleavage involved in rRNA processing	BP
228	GO:0000470	1	1	0.968652	1	0	0.0308213	10	maturation of LSU-rRNA	BP
229	GO:0000472	1	1	0.989217	1	0	0.0123285	4	endonucleolytic cleavage to generate mature 5'-end of SSU-rRNA from (SSU-rRNA, 5.8S rRNA, LSU-rRNA)	BP
230	GO:0000478	1	1	0.977592	1	0	0.0308213	10	endonucleolytic cleavage involved in rRNA processing	BP
231	GO:0000479	1	1	0.981066	1	0	0.0277391	9	endonucleolytic cleavage of tricistronic rRNA transcript (SSU-rRNA, 5.8S rRNA, LSU-rRNA)	BP
232	GO:0000480	1	1	0.989217	1	0	0.0123285	4	endonucleolytic cleavage in 5'-ETS of tricistronic rRNA transcript (SSU-rRNA, 5.8S rRNA, LSU-rRNA)	BP
233	GO:0000481	1	1	0.989727	1	0	0.00924638	3	maturation of 5S rRNA	BP
234	GO:0000491	1	1	0.998989	1	0	0.00308213	1	small nucleolar ribonucleoprotein complex assembly	BP
235	GO:0000492	1	1	0.998989	1	0	0.00308213	1	box C/D snoRNP assembly	BP
236	GO:0000494	1	1	0.990911	1	0	0.0123285	4	box C/D snoRNA 3'-end processing	BP
237	GO:0000495	1	1	0.996105	1	0	0.00616425	2	box H/ACA snoRNA 3'-end processing	BP
238	GO:0000500	1	1	0.973783	1	0	0.0154106	5	RNA polymerase I upstream activating factor complex	CC
239	GO:0000502	1	1	0.791441	1	0	0.255817	83	proteasome complex	CC
240	GO:0000506	1	1	0.987136	1	0	0.00924638	3	glycosylphosphatidylinositol-N-acetylglucosaminyltransferase (GPI-GnT) complex	CC
241	GO:0000578	1	1	0.92612	1	0	0.0616425	20	embryonic axis specification	BP
242	GO:0000702	1	1	0.982734	1	0	0.0184928	6	oxidized base lesion DNA N-glycosylase activity	MF
243	GO:0000703	1	1	0.995788	1	0	0.00616425	2	oxidized pyrimidine nucleobase lesion DNA N-glycosylase activity	MF
244	GO:0000706	1	1	0.990963	1	0	0.00616425	2	meiotic DNA double-strand break processing	BP
245	GO:0000707	1	1	0.984132	1	0	0.0154106	5	meiotic DNA recombinase assembly	BP
246	GO:0000710	1	1	0.989664	1	0	0.0154106	5	meiotic mismatch repair	BP
247	GO:0000712	1	1	0.943679	1	0	0.0554783	18	resolution of meiotic recombination intermediates	BP
248	GO:0000715	1	1	0.989057	1	0	0.0154106	5	nucleotide-excision repair, DNA damage recognition	BP
249	GO:0000719	1	1	0.995773	1	0	0.00616425	2	photoreactive repair	BP
250	GO:0000722	1	1	0.982874	1	0	0.0154106	5	telomere maintenance via recombination	BP
251	GO:0000723	1	1	0.859116	1	0	0.129449	42	telomere maintenance	BP
252	GO:0000724	1	1	0.793278	1	0	0.200338	65	double-strand break repair via homologous recombination	BP
253	GO:0000725	1	1	0.785847	1	0	0.206503	67	recombinational repair	BP
254	GO:0000726	1	1	0.920897	1	0	0.0708889	23	non-recombinational repair	BP
255	GO:0000727	1	1	0.973108	1	0	0.024657	8	double-strand break repair via break-induced replication	BP
256	GO:0000729	1	1	0.987144	1	0	0.00924638	3	DNA double-strand break processing	BP
257	GO:0000730	1	1	0.961862	1	0	0.0308213	10	DNA recombinase assembly	BP
258	GO:0000731	1	1	0.983297	1	0	0.0154106	5	DNA synthesis involved in DNA repair	BP
259	GO:0000733	1	1	0.96475	1	0	0.0277391	9	DNA strand renaturation	BP
260	GO:0000737	1	1	0.987792	1	0	0.0154106	5	DNA catabolic process, endonucleolytic	BP
261	GO:0000738	1	1	0.982246	1	0	0.0123285	4	DNA catabolic process, exonucleolytic	BP
262	GO:0000741	1	1	0.863459	1	0	0.126367	41	karyogamy	BP
263	GO:0000742	1	1	0.997375	1	0	0.00308213	1	karyogamy involved in conjugation with cellular fusion	BP
264	GO:0000743	1	1	0.996915	1	0	0.00616425	2	nuclear migration involved in conjugation with cellular fusion	BP
265	GO:0000746	1	1	0.978643	1	0	0.0308213	10	conjugation	BP
266	GO:0000747	1	1	0.987843	1	0	0.0215749	7	conjugation with cellular fusion	BP
267	GO:0000750	1	1	0.995648	1	0	0.00616425	2	pheromone-dependent signal transduction involved in conjugation with cellular fusion	BP
268	GO:0000753	1	1	0.994582	1	0	0.00308213	1	cell morphogenesis involved in conjugation with cellular fusion	BP
269	GO:0000767	1	1	0.994582	1	0	0.00308213	1	cell morphogenesis involved in conjugation	BP
270	GO:0000768	1	1	0.994265	1	0	0.00924638	3	syncytium formation by plasma membrane fusion	BP
271	GO:0000773	1	1	0.995953	1	0	0.00308213	1	phosphatidyl-N-methylethanolamine N-methyltransferase activity	MF
272	GO:0000774	1	1	0.975979	1	0	0.0215749	7	adenyl-nucleotide exchange factor activity	MF
273	GO:0000775	1	1	0.843861	1	0	0.129449	42	chromosome, centromeric region	CC
274	GO:0000776	1	1	0.888	1	0	0.0986281	32	kinetochore	CC
275	GO:0000777	1	1	0.899911	1	0	0.0893817	29	condensed chromosome kinetochore	CC
276	GO:0000778	1	1	0.986866	1	0	0.0123285	4	condensed nuclear chromosome kinetochore	CC
277	GO:0000779	1	1	0.976628	1	0	0.0215749	7	condensed chromosome, centromeric region	CC
278	GO:0000780	1	1	0.987324	1	0	0.0154106	5	condensed nuclear chromosome, centromeric region	CC
280	GO:0000782	1	1	0.961207	1	0	0.0369855	12	telomere cap complex	CC
281	GO:0000783	1	1	0.961207	1	0	0.0369855	12	nuclear telomere cap complex	CC
282	GO:0000784	1	1	0.947026	1	0	0.0462319	15	nuclear chromosome, telomeric region	CC
284	GO:0000786	1	1	0.80993	1	0	0.271227	88	nucleosome	CC
285	GO:0000788	1	1	0.991257	1	0	0.0184928	6	nuclear nucleosome	CC
286	GO:0000789	1	1	0.991115	1	0	0.00616425	2	cytoplasmic chromatin	CC
287	GO:0000790	1	1	0.762735	1	0	0.258899	84	nuclear chromatin	CC
288	GO:0000791	1	1	0.955865	1	0	0.0431498	14	euchromatin	CC
289	GO:0000792	1	1	0.905245	1	0	0.0832174	27	heterochromatin	CC
290	GO:0000793	1	1	0.923377	1	0	0.0739711	24	condensed chromosome	CC
291	GO:0000794	1	1	0.955631	1	0	0.0462319	15	condensed nuclear chromosome	CC
292	GO:0000795	1	1	0.950398	1	0	0.0462319	15	synaptonemal complex	CC
293	GO:0000796	1	1	0.961523	1	0	0.0277391	9	condensin complex	CC
294	GO:0000798	1	1	0.985241	1	0	0.0154106	5	nuclear cohesin complex	CC
295	GO:0000799	1	1	0.989168	1	0	0.00616425	2	nuclear condensin complex	CC
296	GO:0000802	1	1	0.994545	1	0	0.00308213	1	transverse filament	CC
297	GO:0000808	1	1	0.969254	1	0	0.024657	8	origin recognition complex	CC
298	GO:0000811	1	1	0.990824	1	0	0.00924638	3	GINS complex	CC
299	GO:0000812	1	1	0.963066	1	0	0.0369855	12	Swr1 complex	CC
300	GO:0000813	1	1	0.968136	1	0	0.0369855	12	ESCRT I complex	CC
301	GO:0000814	1	1	0.987411	1	0	0.00924638	3	ESCRT II complex	CC
302	GO:0000815	1	1	0.963637	1	0	0.0339034	11	ESCRT III complex	CC
303	GO:0000819	1	1	0.965695	1	0	0.024657	8	sister chromatid segregation	BP
304	GO:0000820	1	1	0.991567	1	0	0.00616425	2	regulation of glutamine family amino acid metabolic process	BP
305	GO:0000822	1	1	0.976029	1	0	0.0339034	11	inositol hexakisphosphate binding	MF
306	GO:0000823	1	1	0.998124	1	0	0.00308213	1	inositol-1,4,5-trisphosphate 6-kinase activity	MF
307	GO:0000824	1	1	0.998124	1	0	0.00308213	1	inositol tetrakisphosphate 3-kinase activity	MF
308	GO:0000827	1	1	0.982842	1	0	0.0184928	6	inositol-1,3,4,5,6-pentakisphosphate kinase activity	MF
309	GO:0000828	1	1	0.982842	1	0	0.0184928	6	inositol hexakisphosphate kinase activity	MF
310	GO:0000832	1	1	0.982842	1	0	0.0184928	6	inositol hexakisphosphate 5-kinase activity	MF
311	GO:0000835	1	1	0.986897	1	0	0.0154106	5	ER ubiquitin ligase complex	CC
312	GO:0000836	1	1	0.991596	1	0	0.0123285	4	Hrd1p ubiquitin ligase complex	CC
313	GO:0000837	1	1	0.994316	1	0	0.00616425	2	Doa10p ubiquitin ligase complex	CC
314	GO:0000839	1	1	0.99905	1	0	0.00308213	1	Hrd1p ubiquitin ligase ERAD-L complex	CC
315	GO:0000900	1	1	0.994595	1	0	0.00308213	1	translation repressor activity, nucleic acid binding	MF
318	GO:0000905	1	1	0.994595	1	0	0.00308213	1	sporocarp development involved in asexual reproduction	BP
319	GO:0000906	1	1	0.999123	1	0	0.00308213	1	6,7-dimethyl-8-ribityllumazine synthase activity	MF
320	GO:0000907	1	1	0.979193	1	0	0.0369855	12	sulfonate dioxygenase activity	MF
321	GO:0000910	1	1	0.853299	1	0	0.154106	50	cytokinesis	BP
322	GO:0000911	1	1	0.816382	1	0	0.163353	53	cytokinesis by cell plate formation	BP
323	GO:0000912	1	1	0.983914	1	0	0.0184928	6	assembly of actomyosin apparatus involved in cytokinesis	BP
324	GO:0000913	1	1	0.981979	1	0	0.0154106	5	preprophase band assembly	BP
325	GO:0000914	1	1	0.989555	1	0	0.00616425	2	phragmoplast assembly	BP
326	GO:0000915	1	1	0.9943	1	0	0.0123285	4	actomyosin contractile ring assembly	BP
327	GO:0000916	1	1	0.997754	1	0	0.00616425	2	actomyosin contractile ring contraction	BP
328	GO:0000917	1	1	0.970995	1	0	0.0369855	12	division septum assembly	BP
329	GO:0000918	1	1	0.995461	1	0	0.00308213	1	division septum site selection	BP
330	GO:0000919	1	1	0.935536	1	0	0.0616425	20	cell plate assembly	BP
331	GO:0000920	1	1	0.992143	1	0	0.0123285	4	cell separation after cytokinesis	BP
332	GO:0000922	1	1	0.890255	1	0	0.104792	34	spindle pole	CC
333	GO:0000923	1	1	0.985808	1	0	0.00924638	3	equatorial microtubule organizing center	CC
334	GO:0000930	1	1	0.970222	1	0	0.0277391	9	gamma-tubulin complex	CC
335	GO:0000931	1	1	0.995142	1	0	0.00616425	2	gamma-tubulin large complex	CC
336	GO:0000932	1	1	0.763373	1	0	0.274309	89	P-body	CC
337	GO:0000935	1	1	0.988943	1	0	0.0123285	4	division septum	CC
338	GO:0000938	1	1	0.981333	1	0	0.0123285	4	GARP complex	CC
339	GO:0000940	1	1	0.988277	1	0	0.00924638	3	condensed chromosome outer kinetochore	CC
340	GO:0000942	1	1	0.99368	1	0	0.00616425	2	condensed nuclear chromosome outer kinetochore	CC
341	GO:0000943	1	1	0.914763	1	0	0.0893817	29	retrotransposon nucleocapsid	CC
342	GO:0000956	1	1	0.726698	1	0	0.345198	112	nuclear-transcribed mRNA catabolic process	BP
343	GO:0000957	1	1	0.997757	1	0	0.00308213	1	mitochondrial RNA catabolic process	BP
344	GO:0000959	1	1	0.864779	1	0	0.123285	40	mitochondrial RNA metabolic process	BP
345	GO:0000963	1	1	0.986874	1	0	0.00924638	3	mitochondrial RNA processing	BP
346	GO:0000965	1	1	0.994589	1	0	0.00308213	1	mitochondrial RNA 3'-end processing	BP
347	GO:0000966	1	1	0.974072	1	0	0.024657	8	RNA 5'-end processing	BP
348	GO:0000967	1	1	0.984696	1	0	0.0184928	6	rRNA 5'-end processing	BP
349	GO:0000974	1	1	0.931531	1	0	0.0708889	23	Prp19 complex	CC
350	GO:0000975	1	1	0.456367	1	0	0.705807	229	regulatory region DNA binding	MF
351	GO:0000976	1	1	0.750892	1	0	0.268145	87	transcription regulatory region sequence-specific DNA binding	MF
352	GO:0000977	1	1	0.884919	1	0	0.114039	37	RNA polymerase II regulatory region sequence-specific DNA binding	MF
353	GO:0000978	1	1	0.978834	1	0	0.0215749	7	RNA polymerase II core promoter proximal region sequence-specific DNA binding	MF
354	GO:0000979	1	1	0.993388	1	0	0.00616425	2	RNA polymerase II core promoter sequence-specific DNA binding	MF
355	GO:0000980	1	1	0.98943	1	0	0.0154106	5	RNA polymerase II distal enhancer sequence-specific DNA binding	MF
356	GO:0000981	1	1	0.792226	1	0	0.206503	67	RNA polymerase II transcription factor activity, sequence-specific DNA binding	MF
357	GO:0000982	1	1	0.94266	1	0	0.0523962	17	transcription factor activity, RNA polymerase II core promoter proximal region sequence-specific binding	MF
358	GO:0000984	1	1	0.993231	1	0	0.00924638	3	bacterial-type RNA polymerase regulatory region sequence-specific DNA binding	MF
359	GO:0000986	1	1	0.993231	1	0	0.00924638	3	bacterial-type RNA polymerase core promoter proximal region sequence-specific DNA binding	MF
360	GO:0000987	1	1	0.940529	1	0	0.0585604	19	core promoter proximal region sequence-specific DNA binding	MF
361	GO:0000988	1	1	0.502826	1	0	0.641083	208	transcription factor activity, protein binding	MF
362	GO:0000989	1	1	0.541486	1	0	0.567111	184	transcription factor activity, transcription factor binding	MF
363	GO:0000990	1	1	0.914498	1	0	0.0832174	27	transcription factor activity, core RNA polymerase binding	MF
364	GO:0000991	1	1	0.965412	1	0	0.0215749	7	transcription factor activity, core RNA polymerase II binding	MF
365	GO:0000993	1	1	0.954648	1	0	0.0339034	11	RNA polymerase II core binding	MF
366	GO:0000995	1	1	0.994553	1	0	0.00308213	1	transcription factor activity, core RNA polymerase III binding	MF
367	GO:0000996	1	1	0.952476	1	0	0.0585604	19	core DNA-dependent RNA polymerase binding promoter specificity activity	MF
368	GO:0001000	1	1	0.998157	1	0	0.00308213	1	bacterial-type RNA polymerase core enzyme binding	MF
369	GO:0001007	1	1	0.994553	1	0	0.00308213	1	transcription factor activity, RNA polymerase III transcription factor binding	MF
370	GO:0001012	1	1	0.884919	1	0	0.114039	37	RNA polymerase II regulatory region DNA binding	MF
371	GO:0001013	1	1	0.97439	1	0	0.0184928	6	RNA polymerase I regulatory region DNA binding	MF
372	GO:0001017	1	1	0.993231	1	0	0.00924638	3	bacterial-type RNA polymerase regulatory region DNA binding	MF
373	GO:0001023	1	1	0.995157	1	0	0.00308213	1	transcription initiation from RNA polymerase III type 2 promoter	BP
374	GO:0001026	1	1	0.994553	1	0	0.00308213	1	TFIIIB-type transcription factor activity	MF
375	GO:0001046	1	1	0.914496	1	0	0.0801353	26	core promoter sequence-specific DNA binding	MF
376	GO:0001047	1	1	0.882714	1	0	0.117121	38	core promoter binding	MF
377	GO:0001053	1	1	0.978876	1	0	0.0123285	4	plastid sigma factor activity	MF
378	GO:0001056	1	1	0.995157	1	0	0.00308213	1	RNA polymerase III activity	MF
379	GO:0001067	1	1	0.456367	1	0	0.705807	229	regulatory region nucleic acid binding	MF
380	GO:0001070	1	1	0.990752	1	0	0.00924638	3	RNA binding transcription regulator activity	MF
382	GO:0001072	1	1	0.990752	1	0	0.00924638	3	transcription antitermination factor activity, RNA binding	MF
383	GO:0001073	1	1	0.99451	1	0	0.00308213	1	transcription antitermination factor activity, DNA binding	MF
384	GO:0001076	1	1	0.905173	1	0	0.0862996	28	transcription factor activity, RNA polymerase II transcription factor binding	MF
385	GO:0001077	1	1	0.949755	1	0	0.0462319	15	transcriptional activator activity, RNA polymerase II core promoter proximal region sequence-specific binding	MF
386	GO:0001078	1	1	0.992534	1	0	0.00616425	2	transcriptional repressor activity, RNA polymerase II core promoter proximal region sequence-specific binding	MF
387	GO:0001079	1	1	0.99808	1	0	0.00308213	1	nitrogen catabolite regulation of transcription from RNA polymerase II promoter	BP
388	GO:0001080	1	1	0.99808	1	0	0.00308213	1	nitrogen catabolite activation of transcription from RNA polymerase II promoter	BP
389	GO:0001082	1	1	0.990326	1	0	0.00924638	3	transcription factor activity, RNA polymerase I transcription factor binding	MF
390	GO:0001083	1	1	0.994558	1	0	0.00308213	1	transcription factor activity, RNA polymerase II basal transcription factor binding	MF
391	GO:0001085	1	1	0.911404	1	0	0.0739711	24	RNA polymerase II transcription factor binding	MF
392	GO:0001091	1	1	0.994574	1	0	0.00308213	1	RNA polymerase II basal transcription factor binding	MF
393	GO:0001094	1	1	0.994574	1	0	0.00308213	1	TFIID-class transcription factor binding	MF
394	GO:0001098	1	1	0.942092	1	0	0.0431498	14	basal transcription machinery binding	MF
395	GO:0001099	1	1	0.942092	1	0	0.0431498	14	basal RNA polymerase II transcription machinery binding	MF
397	GO:0001102	1	1	0.992208	1	0	0.00616425	2	RNA polymerase II activating transcription factor binding	MF
398	GO:0001104	1	1	0.917793	1	0	0.0739711	24	RNA polymerase II transcription cofactor activity	MF
399	GO:0001106	1	1	0.97693	1	0	0.0277391	9	RNA polymerase II transcription corepressor activity	MF
400	GO:0001121	1	1	0.993369	1	0	0.00616425	2	transcription from bacterial-type RNA polymerase promoter	BP
401	GO:0001123	1	1	0.976122	1	0	0.0369855	12	transcription initiation from bacterial-type RNA polymerase promoter	BP
402	GO:0001129	1	1	0.994558	1	0	0.00308213	1	RNA polymerase II transcription factor activity, TBP-class protein binding, involved in preinitiation complex assembly	MF
403	GO:0001130	1	1	0.994412	1	0	0.00616425	2	bacterial-type RNA polymerase transcription factor activity, sequence-specific DNA binding	MF
404	GO:0001131	1	1	0.994412	1	0	0.00616425	2	transcription factor activity, bacterial-type RNA polymerase core promoter proximal region sequence-specific binding	MF
405	GO:0001132	1	1	0.994558	1	0	0.00308213	1	RNA polymerase II transcription factor activity, TBP-class protein binding	MF
406	GO:0001134	1	1	0.990326	1	0	0.00924638	3	transcription factor activity, transcription factor recruiting	MF
407	GO:0001139	1	1	0.994777	1	0	0.00308213	1	transcription factor activity, core RNA polymerase II recruiting	MF
408	GO:0001141	1	1	0.995449	1	0	0.00308213	1	transcriptional repressor activity, bacterial-type RNA polymerase core promoter proximal region sequence-specific binding	MF
409	GO:0001158	1	1	0.979965	1	0	0.0277391	9	enhancer sequence-specific DNA binding	MF
410	GO:0001159	1	1	0.940529	1	0	0.0585604	19	core promoter proximal region DNA binding	MF
411	GO:0001161	1	1	0.995338	1	0	0.00308213	1	intronic transcription regulatory region sequence-specific DNA binding	MF
412	GO:0001162	1	1	0.995338	1	0	0.00308213	1	RNA polymerase II intronic transcription regulatory region sequence-specific DNA binding	MF
413	GO:0001163	1	1	0.97439	1	0	0.0184928	6	RNA polymerase I regulatory region sequence-specific DNA binding	MF
414	GO:0001164	1	1	0.98499	1	0	0.0123285	4	RNA polymerase I CORE element sequence-specific DNA binding	MF
415	GO:0001165	1	1	0.989241	1	0	0.00616425	2	RNA polymerase I upstream control element sequence-specific DNA binding	MF
416	GO:0001167	1	1	0.990326	1	0	0.00924638	3	RNA polymerase I transcription factor activity, sequence-specific DNA binding	MF
417	GO:0001169	1	1	0.990326	1	0	0.00924638	3	transcription factor activity, RNA polymerase I CORE element sequence-specific binding	MF
418	GO:0001171	1	1	0.922277	1	0	0.107874	35	reverse transcription	BP
419	GO:0001172	1	1	0.993369	1	0	0.00616425	2	transcription, RNA-templated	BP
420	GO:0001178	1	1	0.99451	1	0	0.00308213	1	regulation of transcriptional start site selection at RNA polymerase II promoter	BP
421	GO:0001186	1	1	0.990326	1	0	0.00924638	3	transcription factor activity, RNA polymerase I transcription factor recruiting	MF
422	GO:0001187	1	1	0.990326	1	0	0.00924638	3	transcription factor activity, RNA polymerase I CORE element binding transcription factor recruiting	MF
423	GO:0001188	1	1	0.990326	1	0	0.00924638	3	RNA polymerase I transcriptional preinitiation complex assembly	BP
424	GO:0001189	1	1	0.990326	1	0	0.00924638	3	RNA polymerase I transcriptional preinitiation complex assembly at the promoter for the nuclear large rRNA transcript	BP
425	GO:0001191	1	1	0.97693	1	0	0.0277391	9	transcriptional repressor activity, RNA polymerase II transcription factor binding	MF
426	GO:0001192	1	1	0.996486	1	0	0.00308213	1	maintenance of transcriptional fidelity during DNA-templated transcription elongation	BP
427	GO:0001193	1	1	0.996486	1	0	0.00308213	1	maintenance of transcriptional fidelity during DNA-templated transcription elongation from RNA polymerase II promoter	BP
428	GO:0001205	1	1	0.987504	1	0	0.00924638	3	transcriptional activator activity, RNA polymerase II distal enhancer sequence-specific binding	MF
429	GO:0001217	1	1	0.995449	1	0	0.00308213	1	bacterial-type RNA polymerase transcriptional repressor activity, sequence-specific DNA binding	MF
430	GO:0001221	1	1	0.998862	1	0	0.00308213	1	transcription cofactor binding	MF
431	GO:0001222	1	1	0.998862	1	0	0.00308213	1	transcription corepressor binding	MF
432	GO:0001227	1	1	0.98632	1	0	0.0123285	4	transcriptional repressor activity, RNA polymerase II transcription regulatory region sequence-specific binding	MF
433	GO:0001228	1	1	0.822364	1	0	0.166435	54	transcriptional activator activity, RNA polymerase II transcription regulatory region sequence-specific binding	MF
434	GO:0001300	1	1	0.99607	1	0	0.00924638	3	chronological cell aging	BP
435	GO:0001302	1	1	0.980516	1	0	0.0215749	7	replicative cell aging	BP
436	GO:0001306	1	1	0.996453	1	0	0.00616425	2	age-dependent response to oxidative stress	BP
437	GO:0001315	1	1	0.996453	1	0	0.00616425	2	age-dependent response to reactive oxygen species	BP
438	GO:0001320	1	1	0.996453	1	0	0.00616425	2	age-dependent response to reactive oxygen species involved in chronological cell aging	BP
439	GO:0001324	1	1	0.996453	1	0	0.00616425	2	age-dependent response to oxidative stress involved in chronological cell aging	BP
440	GO:0001401	1	1	0.99549	1	0	0.00616425	2	mitochondrial sorting and assembly machinery complex	CC
441	GO:0001411	1	1	0.991505	1	0	0.0123285	4	hyphal tip	CC
442	GO:0001501	1	1	0.952315	1	0	0.0770532	25	skeletal system development	BP
443	GO:0001502	1	1	0.995958	1	0	0.00308213	1	cartilage condensation	BP
444	GO:0001503	1	1	0.973635	1	0	0.0369855	12	ossification	BP
445	GO:0001504	1	1	0.991164	1	0	0.00616425	2	neurotransmitter uptake	BP
447	GO:0001508	1	1	0.982874	1	0	0.0123285	4	action potential	BP
448	GO:0001510	1	1	0.782568	1	0	0.20342	66	RNA methylation	BP
449	GO:0001516	1	1	0.994968	1	0	0.00308213	1	prostaglandin biosynthetic process	BP
450	GO:0001520	1	1	0.99698	1	0	0.00308213	1	outer dense fiber	CC
452	GO:0001523	1	1	0.996559	1	0	0.00308213	1	retinoid metabolic process	BP
453	GO:0001525	1	1	0.883325	1	0	0.157188	51	angiogenesis	BP
454	GO:0001527	1	1	0.992196	1	0	0.0184928	6	microfibril	CC
455	GO:0001533	1	1	0.998608	1	0	0.00308213	1	cornified envelope	CC
456	GO:0001539	1	1	0.993612	1	0	0.00616425	2	cilium or flagellum-dependent cell motility	BP
457	GO:0001540	1	1	0.998931	1	0	0.00308213	1	amyloid-beta binding	MF
458	GO:0001541	1	1	0.977483	1	0	0.0184928	6	ovarian follicle development	BP
459	GO:0001555	1	1	0.994836	1	0	0.00308213	1	oocyte growth	BP
460	GO:0001556	1	1	0.997338	1	0	0.00308213	1	oocyte maturation	BP
461	GO:0001558	1	1	0.659225	1	0	0.400677	130	regulation of cell growth	BP
462	GO:0001560	1	1	0.979165	1	0	0.0154106	5	regulation of cell growth by extracellular stimulus	BP
463	GO:0001561	1	1	0.994667	1	0	0.00308213	1	fatty acid alpha-oxidation	BP
464	GO:0001568	1	1	0.964109	1	0	0.0431498	14	blood vessel development	BP
465	GO:0001569	1	1	0.999008	1	0	0.00308213	1	branching involved in blood vessel morphogenesis	BP
466	GO:0001570	1	1	0.994379	1	0	0.00616425	2	vasculogenesis	BP
467	GO:0001575	1	1	0.997195	1	0	0.00308213	1	globoside metabolic process	BP
468	GO:0001576	1	1	0.997195	1	0	0.00308213	1	globoside biosynthetic process	BP
469	GO:0001578	1	1	0.986154	1	0	0.0123285	4	microtubule bundle formation	BP
470	GO:0001618	1	1	0.97727	1	0	0.0339034	11	virus receptor activity	MF
471	GO:0001635	1	1	0.994606	1	0	0.00308213	1	calcitonin gene-related peptide receptor activity	MF
472	GO:0001649	1	1	0.933356	1	0	0.0986281	32	osteoblast differentiation	BP
473	GO:0001650	1	1	0.998514	1	0	0.00308213	1	fibrillar center	CC
474	GO:0001651	1	1	0.998514	1	0	0.00308213	1	dense fibrillar component	CC
475	GO:0001653	1	1	0.952368	1	0	0.0369855	12	peptide receptor activity	MF
476	GO:0001654	1	1	0.953669	1	0	0.049314	16	eye development	BP
477	GO:0001656	1	1	0.985659	1	0	0.0215749	7	metanephros development	BP
478	GO:0001658	1	1	0.995067	1	0	0.0123285	4	branching involved in ureteric bud morphogenesis	BP
479	GO:0001659	1	1	0.999027	1	0	0.00308213	1	temperature homeostasis	BP
480	GO:0001662	1	1	0.992822	1	0	0.00924638	3	behavioral fear response	BP
481	GO:0001664	1	1	0.971053	1	0	0.0462319	15	G-protein coupled receptor binding	MF
482	GO:0001666	1	1	0.7419	1	0	0.320541	104	response to hypoxia	BP
483	GO:0001667	1	1	0.950968	1	0	0.0585604	19	ameboidal-type cell migration	BP
484	GO:0001669	1	1	0.967198	1	0	0.024657	8	acrosomal vesicle	CC
485	GO:0001671	1	1	0.961002	1	0	0.0308213	10	ATPase activator activity	MF
486	GO:0001672	1	1	0.989113	1	0	0.00616425	2	regulation of chromatin assembly or disassembly	BP
487	GO:0001673	1	1	0.975061	1	0	0.0215749	7	male germ cell nucleus	CC
488	GO:0001674	1	1	0.99456	1	0	0.00308213	1	female germ cell nucleus	CC
489	GO:0001675	1	1	0.989631	1	0	0.00616425	2	acrosome assembly	BP
491	GO:0001678	1	1	0.923547	1	0	0.0616425	20	cellular glucose homeostasis	BP
492	GO:0001680	1	1	0.994662	1	0	0.00308213	1	tRNA 3'-terminal CCA addition	BP
493	GO:0001682	1	1	0.96095	1	0	0.0308213	10	tRNA 5'-leader removal	BP
494	GO:0001701	1	1	0.937249	1	0	0.0708889	23	in utero embryonic development	BP
495	GO:0001703	1	1	0.996477	1	0	0.00308213	1	gastrulation with mouth forming first	BP
496	GO:0001704	1	1	0.997872	1	0	0.00616425	2	formation of primary germ layer	BP
497	GO:0001707	1	1	0.997872	1	0	0.00616425	2	mesoderm formation	BP
498	GO:0001708	1	1	0.922058	1	0	0.0801353	26	cell fate specification	BP
499	GO:0001709	1	1	0.956715	1	0	0.0308213	10	cell fate determination	BP
500	GO:0001716	1	1	0.992351	1	0	0.00924638	3	L-amino-acid oxidase activity	MF
501	GO:0001725	1	1	0.982508	1	0	0.0400677	13	stress fiber	CC
502	GO:0001726	1	1	0.972766	1	0	0.0523962	17	ruffle	CC
503	GO:0001727	1	1	0.991476	1	0	0.00616425	2	lipid kinase activity	MF
504	GO:0001729	1	1	0.994587	1	0	0.00308213	1	ceramide kinase activity	MF
505	GO:0001731	1	1	0.903753	1	0	0.126367	41	formation of translation preinitiation complex	BP
506	GO:0001732	1	1	0.995856	1	0	0.00616425	2	formation of cytoplasmic translation initiation complex	BP
507	GO:0001735	1	1	0.995861	1	0	0.00616425	2	prenylcysteine oxidase activity	MF
508	GO:0001736	1	1	0.959822	1	0	0.0369855	12	establishment of planar polarity	BP
509	GO:0001737	1	1	0.994534	1	0	0.00308213	1	establishment of imaginal disc-derived wing hair orientation	BP
510	GO:0001738	1	1	0.994534	1	0	0.00308213	1	morphogenesis of a polarized epithelium	BP
511	GO:0001750	1	1	0.985994	1	0	0.0123285	4	photoreceptor outer segment	CC
512	GO:0001752	1	1	0.994534	1	0	0.00308213	1	compound eye photoreceptor fate commitment	BP
513	GO:0001754	1	1	0.995744	1	0	0.00616425	2	eye photoreceptor cell differentiation	BP
514	GO:0001755	1	1	0.996267	1	0	0.00308213	1	neural crest cell migration	BP
515	GO:0001756	1	1	0.989639	1	0	0.00616425	2	somitogenesis	BP
516	GO:0001763	1	1	0.881511	1	0	0.138696	45	morphogenesis of a branching structure	BP
517	GO:0001764	1	1	0.985156	1	0	0.0123285	4	neuron migration	BP
518	GO:0001765	1	1	0.997556	1	0	0.00616425	2	membrane raft assembly	BP
519	GO:0001767	1	1	0.994265	1	0	0.00924638	3	establishment of lymphocyte polarity	BP
520	GO:0001768	1	1	0.994265	1	0	0.00924638	3	establishment of T cell polarity	BP
521	GO:0001772	1	1	0.998908	1	0	0.00308213	1	immunological synapse	CC
523	GO:0001776	1	1	0.997717	1	0	0.00616425	2	leukocyte homeostasis	BP
524	GO:0001778	1	1	0.999062	1	0	0.00308213	1	plasma membrane repair	BP
525	GO:0001780	1	1	0.998608	1	0	0.00308213	1	neutrophil homeostasis	BP
526	GO:0001782	1	1	0.999108	1	0	0.00308213	1	B cell homeostasis	BP
527	GO:0001784	1	1	0.999008	1	0	0.00308213	1	phosphotyrosine residue binding	MF
528	GO:0001786	1	1	0.995256	1	0	0.00924638	3	phosphatidylserine binding	MF
529	GO:0001817	1	1	0.882678	1	0	0.132531	43	regulation of cytokine production	BP
530	GO:0001818	1	1	0.93234	1	0	0.0770532	25	negative regulation of cytokine production	BP
531	GO:0001819	1	1	0.930575	1	0	0.0801353	26	positive regulation of cytokine production	BP
532	GO:0001822	1	1	0.955095	1	0	0.049314	16	kidney development	BP
533	GO:0001824	1	1	0.98229	1	0	0.0123285	4	blastocyst development	BP
534	GO:0001825	1	1	0.989894	1	0	0.00616425	2	blastocyst formation	BP
535	GO:0001829	1	1	0.985245	1	0	0.0154106	5	trophectodermal cell differentiation	BP
536	GO:0001833	1	1	0.991319	1	0	0.00924638	3	inner cell mass cell proliferation	BP
537	GO:0001835	1	1	0.998676	1	0	0.00308213	1	blastocyst hatching	BP
538	GO:0001837	1	1	0.975123	1	0	0.049314	16	epithelial to mesenchymal transition	BP
539	GO:0001838	1	1	0.992646	1	0	0.00924638	3	embryonic epithelial tube formation	BP
540	GO:0001841	1	1	0.994588	1	0	0.00308213	1	neural tube formation	BP
541	GO:0001842	1	1	0.996267	1	0	0.00308213	1	neural fold formation	BP
542	GO:0001843	1	1	0.997828	1	0	0.00308213	1	neural tube closure	BP
543	GO:0001846	1	1	0.995362	1	0	0.00308213	1	opsonin binding	MF
544	GO:0001848	1	1	0.994211	1	0	0.00616425	2	complement binding	MF
545	GO:0001849	1	1	0.995362	1	0	0.00308213	1	complement component C1q binding	MF
546	GO:0001871	1	1	0.771023	1	0	0.249652	81	pattern binding	MF
547	GO:0001872	1	1	0.964698	1	0	0.0308213	10	(1->3)-beta-D-glucan binding	MF
548	GO:0001878	1	1	0.99822	1	0	0.00308213	1	response to yeast	BP
549	GO:0001881	1	1	0.994895	1	0	0.00616425	2	receptor recycling	BP
552	GO:0001884	1	1	0.997796	1	0	0.00308213	1	pyrimidine nucleoside binding	MF
553	GO:0001885	1	1	0.998653	1	0	0.00308213	1	endothelial cell development	BP
554	GO:0001887	1	1	0.976334	1	0	0.0184928	6	selenium compound metabolic process	BP
555	GO:0001889	1	1	0.988316	1	0	0.0154106	5	liver development	BP
556	GO:0001890	1	1	0.993803	1	0	0.00924638	3	placenta development	BP
557	GO:0001891	1	1	0.993352	1	0	0.00924638	3	phagocytic cup	CC
558	GO:0001893	1	1	0.994942	1	0	0.00308213	1	maternal placenta development	BP
559	GO:0001894	1	1	0.965429	1	0	0.0369855	12	tissue homeostasis	BP
560	GO:0001895	1	1	0.997253	1	0	0.00924638	3	retina homeostasis	BP
561	GO:0001896	1	1	0.994595	1	0	0.00308213	1	autolysis	BP
565	GO:0001909	1	1	0.997276	1	0	0.00924638	3	leukocyte mediated cytotoxicity	BP
566	GO:0001910	1	1	0.994164	1	0	0.0123285	4	regulation of leukocyte mediated cytotoxicity	BP
567	GO:0001912	1	1	0.994164	1	0	0.0123285	4	positive regulation of leukocyte mediated cytotoxicity	BP
568	GO:0001913	1	1	0.999108	1	0	0.00308213	1	T cell mediated cytotoxicity	BP
569	GO:0001914	1	1	0.996813	1	0	0.00616425	2	regulation of T cell mediated cytotoxicity	BP
570	GO:0001916	1	1	0.996813	1	0	0.00616425	2	positive regulation of T cell mediated cytotoxicity	BP
571	GO:0001917	1	1	0.993382	1	0	0.00924638	3	photoreceptor inner segment	CC
572	GO:0001919	1	1	0.998364	1	0	0.00308213	1	regulation of receptor recycling	BP
573	GO:0001927	1	1	0.995812	1	0	0.00616425	2	exocyst assembly	BP
574	GO:0001931	1	1	0.992926	1	0	0.0123285	4	uropod	CC
577	GO:0001934	1	1	0.620364	1	0	0.471565	153	positive regulation of protein phosphorylation	BP
578	GO:0001935	1	1	0.993397	1	0	0.0123285	4	endothelial cell proliferation	BP
579	GO:0001936	1	1	0.980831	1	0	0.0277391	9	regulation of endothelial cell proliferation	BP
580	GO:0001937	1	1	0.99107	1	0	0.0123285	4	negative regulation of endothelial cell proliferation	BP
581	GO:0001938	1	1	0.989669	1	0	0.0154106	5	positive regulation of endothelial cell proliferation	BP
582	GO:0001939	1	1	0.99839	1	0	0.00308213	1	female pronucleus	CC
583	GO:0001940	1	1	0.99839	1	0	0.00308213	1	male pronucleus	CC
584	GO:0001944	1	1	0.894573	1	0	0.110957	36	vasculature development	BP
585	GO:0001947	1	1	0.976104	1	0	0.0154106	5	heart looping	BP
586	GO:0001948	1	1	0.94689	1	0	0.0832174	27
587	GO:0001952	1	1	0.981185	1	0	0.0369855	12	regulation of cell-matrix adhesion	BP
588	GO:0001953	1	1	0.986589	1	0	0.0215749	7	negative regulation of cell-matrix adhesion	BP
589	GO:0001954	1	1	0.998446	1	0	0.00308213	1	positive regulation of cell-matrix adhesion	BP
590	GO:0001955	1	1	0.994145	1	0	0.00924638	3	blood vessel maturation	BP
591	GO:0001956	1	1	0.983844	1	0	0.00924638	3	positive regulation of neurotransmitter secretion	BP
592	GO:0001957	1	1	0.986712	1	0	0.0154106	5	intramembranous ossification	BP
593	GO:0001958	1	1	0.991221	1	0	0.00924638	3	endochondral ossification	BP
594	GO:0001959	1	1	0.97013	1	0	0.0431498	14	regulation of cytokine-mediated signaling pathway	BP
595	GO:0001960	1	1	0.983755	1	0	0.0277391	9	negative regulation of cytokine-mediated signaling pathway	BP
596	GO:0001961	1	1	0.987316	1	0	0.00924638	3	positive regulation of cytokine-mediated signaling pathway	BP
597	GO:0001964	1	1	0.985617	1	0	0.0123285	4	startle response	BP
598	GO:0001967	1	1	0.99822	1	0	0.00308213	1	suckling behavior	BP
599	GO:0001968	1	1	0.983448	1	0	0.0308213	10	fibronectin binding	MF
600	GO:0001969	1	1	0.998843	1	0	0.00308213	1	regulation of activation of membrane attack complex	BP
601	GO:0001971	1	1	0.998843	1	0	0.00308213	1	negative regulation of activation of membrane attack complex	BP
602	GO:0001973	1	1	0.99887	1	0	0.00308213	1	adenosine receptor signaling pathway	BP
603	GO:0001975	1	1	0.997168	1	0	0.00308213	1	response to amphetamine	BP
604	GO:0002003	1	1	0.998847	1	0	0.00308213	1	angiotensin maturation	BP
605	GO:0002009	1	1	0.921255	1	0	0.0862996	28	morphogenesis of an epithelium	BP
606	GO:0002011	1	1	0.994265	1	0	0.00616425	2	morphogenesis of an epithelial sheet	BP
607	GO:0002020	1	1	0.927394	1	0	0.0708889	23	protease binding	MF
608	GO:0002021	1	1	0.994544	1	0	0.00308213	1	response to dietary excess	BP
609	GO:0002026	1	1	0.998946	1	0	0.00308213	1	regulation of the force of heart contraction	BP
610	GO:0002027	1	1	0.993587	1	0	0.00616425	2	regulation of heart rate	BP
611	GO:0002028	1	1	0.975725	1	0	0.0215749	7	regulation of sodium ion transport	BP
612	GO:0002036	1	1	0.998969	1	0	0.00308213	1	regulation of L-glutamate transport	BP
613	GO:0002039	1	1	0.968051	1	0	0.0308213	10	p53 binding	MF
614	GO:0002040	1	1	0.98894	1	0	0.0154106	5	sprouting angiogenesis	BP
615	GO:0002041	1	1	0.996101	1	0	0.00924638	3	intussusceptive angiogenesis	BP
616	GO:0002042	1	1	0.990548	1	0	0.0154106	5	cell migration involved in sprouting angiogenesis	BP
617	GO:0002052	1	1	0.991403	1	0	0.00616425	2	positive regulation of neuroblast proliferation	BP
618	GO:0002062	1	1	0.990241	1	0	0.0123285	4	chondrocyte differentiation	BP
619	GO:0002063	1	1	0.998782	1	0	0.00308213	1	chondrocyte development	BP
620	GO:0002064	1	1	0.974824	1	0	0.0184928	6	epithelial cell development	BP
621	GO:0002066	1	1	0.981089	1	0	0.0123285	4	columnar/cuboidal epithelial cell development	BP
622	GO:0002069	1	1	0.997803	1	0	0.00308213	1	columnar/cuboidal epithelial cell maturation	BP
623	GO:0002070	1	1	0.997803	1	0	0.00308213	1	epithelial cell maturation	BP
624	GO:0002080	1	1	0.998297	1	0	0.00308213	1	acrosomal membrane	CC
625	GO:0002083	1	1	0.994698	1	0	0.00308213	1	4-hydroxybenzoate decaprenyltransferase activity	MF
626	GO:0002084	1	1	0.975924	1	0	0.0215749	7	protein depalmitoylation	BP
627	GO:0002088	1	1	0.992415	1	0	0.00616425	2	lens development in camera-type eye	BP
628	GO:0002090	1	1	0.974562	1	0	0.0277391	9	regulation of receptor internalization	BP
629	GO:0002092	1	1	0.974562	1	0	0.0277391	9	positive regulation of receptor internalization	BP
630	GO:0002093	1	1	0.998446	1	0	0.00308213	1	auditory receptor cell morphogenesis	BP
631	GO:0002094	1	1	0.991502	1	0	0.00616425	2	polyprenyltransferase activity	MF
632	GO:0002097	1	1	0.949042	1	0	0.049314	16	tRNA wobble base modification	BP
633	GO:0002098	1	1	0.963536	1	0	0.0369855	12	tRNA wobble uridine modification	BP
634	GO:0002100	1	1	0.988132	1	0	0.00924638	3	tRNA wobble adenosine to inosine editing	BP
635	GO:0002102	1	1	0.996947	1	0	0.00924638	3	podosome	CC
636	GO:0002118	1	1	0.985617	1	0	0.0123285	4	aggressive behavior	BP
637	GO:0002119	1	1	0.994516	1	0	0.00308213	1	nematode larval development	BP
638	GO:0002121	1	1	0.986481	1	0	0.00924638	3	inter-male aggressive behavior	BP
639	GO:0002128	1	1	0.988637	1	0	0.0154106	5	tRNA nucleoside ribose methylation	BP
640	GO:0002130	1	1	0.996579	1	0	0.00308213	1	wobble position ribose methylation	BP
641	GO:0002131	1	1	0.996579	1	0	0.00308213	1	wobble position cytosine ribose methylation	BP
642	GO:0002132	1	1	0.996579	1	0	0.00308213	1	wobble position uridine ribose methylation	BP
643	GO:0002143	1	1	0.994031	1	0	0.00616425	2	tRNA wobble position uridine thiolation	BP
644	GO:0002151	1	1	0.994584	1	0	0.00308213	1	G-quadruplex RNA binding	MF
645	GO:0002155	1	1	0.986305	1	0	0.0154106	5	regulation of thyroid hormone mediated signaling pathway	BP
646	GO:0002161	1	1	0.952702	1	0	0.0462319	15	aminoacyl-tRNA editing activity	MF
647	GO:0002162	1	1	0.999085	1	0	0.00308213	1	dystroglycan binding	MF
648	GO:0002164	1	1	0.994516	1	0	0.00308213	1	larval development	BP
649	GO:0002165	1	1	0.997929	1	0	0.00616425	2	instar larval or pupal development	BP
650	GO:0002178	1	1	0.988836	1	0	0.0154106	5	palmitoyltransferase complex	CC
651	GO:0002181	1	1	0.791981	1	0	0.409923	133	cytoplasmic translation	BP
652	GO:0002182	1	1	0.994034	1	0	0.0154106	5	cytoplasmic translational elongation	BP
653	GO:0002183	1	1	0.967312	1	0	0.0308213	10	cytoplasmic translational initiation	BP
654	GO:0002184	1	1	0.9836	1	0	0.0123285	4	cytoplasmic translational termination	BP
655	GO:0002190	1	1	0.991053	1	0	0.00616425	2	cap-independent translational initiation	BP
656	GO:0002192	1	1	0.991053	1	0	0.00616425	2	IRES-dependent translational initiation of linear mRNA	BP
657	GO:0002200	1	1	0.985918	1	0	0.0123285	4	somatic diversification of immune receptors	BP
658	GO:0002204	1	1	0.995329	1	0	0.00308213	1	somatic recombination of immunoglobulin genes involved in immune response	BP
659	GO:0002208	1	1	0.995329	1	0	0.00308213	1	somatic diversification of immunoglobulins involved in immune response	BP
660	GO:0002209	1	1	0.992822	1	0	0.00924638	3	behavioral defense response	BP
662	GO:0002215	1	1	0.991756	1	0	0.00924638	3	defense response to nematode	BP
663	GO:0002218	1	1	0.727531	1	0	0.320541	104	activation of innate immune response	BP
664	GO:0002220	1	1	0.980338	1	0	0.024657	8	innate immune response activating cell surface receptor signaling pathway	BP
665	GO:0002221	1	1	0.949365	1	0	0.049314	16	pattern recognition receptor signaling pathway	BP
666	GO:0002223	1	1	0.981676	1	0	0.0215749	7	stimulatory C-type lectin receptor signaling pathway	BP
667	GO:0002224	1	1	0.97873	1	0	0.024657	8	toll-like receptor signaling pathway	BP
668	GO:0002228	1	1	0.998167	1	0	0.00616425	2	natural killer cell mediated immunity	BP
669	GO:0002229	1	1	0.921212	1	0	0.0616425	20	defense response to oomycetes	BP
670	GO:0002230	1	1	0.922456	1	0	0.0770532	25	positive regulation of defense response to virus by host	BP
671	GO:0002237	1	1	0.824312	1	0	0.20342	66	response to molecule of bacterial origin	BP
672	GO:0002238	1	1	0.970435	1	0	0.0277391	9	response to molecule of fungal origin	BP
673	GO:0002239	1	1	0.849405	1	0	0.135614	44	response to oomycetes	BP
674	GO:0002244	1	1	0.979021	1	0	0.0123285	4	hematopoietic progenitor cell differentiation	BP
675	GO:0002246	1	1	0.994784	1	0	0.00924638	3	wound healing involved in inflammatory response	BP
676	GO:0002250	1	1	0.988389	1	0	0.0154106	5	adaptive immune response	BP
677	GO:0002252	1	1	0.703505	1	0	0.305131	99	immune effector process	BP
678	GO:0002253	1	1	0.721546	1	0	0.329788	107	activation of immune response	BP
679	GO:0002254	1	1	0.988728	1	0	0.0123285	4	kinin cascade	BP
680	GO:0002260	1	1	0.999108	1	0	0.00308213	1	lymphocyte homeostasis	BP
681	GO:0002262	1	1	0.99079	1	0	0.0184928	6	myeloid cell homeostasis	BP
682	GO:0002263	1	1	0.993397	1	0	0.00616425	2	cell activation involved in immune response	BP
683	GO:0002274	1	1	0.997335	1	0	0.00616425	2	myeloid leukocyte activation	BP
684	GO:0002285	1	1	0.993397	1	0	0.00616425	2	lymphocyte activation involved in immune response	BP
685	GO:0002312	1	1	0.993397	1	0	0.00616425	2	B cell activation involved in immune response	BP
686	GO:0002313	1	1	0.998059	1	0	0.00308213	1	mature B cell differentiation involved in immune response	BP
687	GO:0002317	1	1	0.998059	1	0	0.00308213	1	plasma cell differentiation	BP
688	GO:0002335	1	1	0.998059	1	0	0.00308213	1	mature B cell differentiation	BP
689	GO:0002353	1	1	0.988728	1	0	0.0123285	4	plasma kallikrein-kinin cascade	BP
690	GO:0002361	1	1	0.99755	1	0	0.00308213	1	CD4-positive, CD25-positive, alpha-beta regulatory T cell differentiation	BP
691	GO:0002366	1	1	0.993397	1	0	0.00616425	2	leukocyte activation involved in immune response	BP
693	GO:0002429	1	1	0.972359	1	0	0.0339034	11	immune response-activating cell surface receptor signaling pathway	BP
694	GO:0002431	1	1	0.99532	1	0	0.00616425	2	Fc receptor mediated stimulatory signaling pathway	BP
695	GO:0002433	1	1	0.99532	1	0	0.00616425	2	immune response-regulating cell surface receptor signaling pathway involved in phagocytosis	BP
696	GO:0002437	1	1	0.998771	1	0	0.00308213	1	inflammatory response to antigenic stimulus	BP
697	GO:0002443	1	1	0.997276	1	0	0.00924638	3	leukocyte mediated immunity	BP
698	GO:0002449	1	1	0.997276	1	0	0.00924638	3	lymphocyte mediated immunity	BP
699	GO:0002456	1	1	0.999108	1	0	0.00308213	1	T cell mediated immunity	BP
700	GO:0002460	1	1	0.999108	1	0	0.00308213	1	adaptive immune response based on somatic recombination of immune receptors built from immunoglobulin superfamily domains	BP
701	GO:0002474	1	1	0.955745	1	0	0.0585604	19	antigen processing and presentation of peptide antigen via MHC class I	BP
702	GO:0002478	1	1	0.959571	1	0	0.0554783	18	antigen processing and presentation of exogenous peptide antigen	BP
703	GO:0002479	1	1	0.982337	1	0	0.0215749	7	antigen processing and presentation of exogenous peptide antigen via MHC class I, TAP-dependent	BP
704	GO:0002480	1	1	0.999023	1	0	0.00308213	1	antigen processing and presentation of exogenous peptide antigen via MHC class I, TAP-independent	BP
705	GO:0002495	1	1	0.969274	1	0	0.0400677	13	antigen processing and presentation of peptide antigen via MHC class II	BP
706	GO:0002501	1	1	0.995362	1	0	0.00308213	1	peptide antigen assembly with MHC protein complex	BP
707	GO:0002502	1	1	0.995362	1	0	0.00308213	1	peptide antigen assembly with MHC class I protein complex	BP
708	GO:0002504	1	1	0.969274	1	0	0.0400677	13	antigen processing and presentation of peptide or polysaccharide antigen via MHC class II	BP
709	GO:0002521	1	1	0.957995	1	0	0.0523962	17	leukocyte differentiation	BP
710	GO:0002526	1	1	0.966457	1	0	0.0277391	9	acute inflammatory response	BP
711	GO:0002532	1	1	0.984529	1	0	0.0123285	4	production of molecular mediator involved in inflammatory response	BP
712	GO:0002538	1	1	0.984529	1	0	0.0123285	4	arachidonic acid metabolite production involved in inflammatory response	BP
713	GO:0002539	1	1	0.984529	1	0	0.0123285	4	prostaglandin production involved in inflammatory response	BP
714	GO:0002544	1	1	0.995256	1	0	0.00924638	3	chronic inflammatory response	BP
715	GO:0002548	1	1	0.998608	1	0	0.00308213	1	monocyte chemotaxis	BP
716	GO:0002551	1	1	0.998446	1	0	0.00308213	1	mast cell chemotaxis	BP
717	GO:0002562	1	1	0.993303	1	0	0.00616425	2	somatic diversification of immune receptors via germline recombination within a single locus	BP
718	GO:0002566	1	1	0.997964	1	0	0.00308213	1	somatic diversification of immune receptors via somatic mutation	BP
719	GO:0002573	1	1	0.987027	1	0	0.0184928	6	myeloid leukocyte differentiation	BP
720	GO:0002576	1	1	0.910454	1	0	0.120203	39	platelet degranulation	BP
721	GO:0002577	1	1	0.995256	1	0	0.00924638	3	regulation of antigen processing and presentation	BP
722	GO:0002578	1	1	0.995256	1	0	0.00924638	3	negative regulation of antigen processing and presentation	BP
723	GO:0002580	1	1	0.995256	1	0	0.00924638	3	regulation of antigen processing and presentation of peptide or polysaccharide antigen via MHC class II	BP
724	GO:0002581	1	1	0.995256	1	0	0.00924638	3	negative regulation of antigen processing and presentation of peptide or polysaccharide antigen via MHC class II	BP
725	GO:0002604	1	1	0.995256	1	0	0.00924638	3	regulation of dendritic cell antigen processing and presentation	BP
726	GO:0002605	1	1	0.995256	1	0	0.00924638	3	negative regulation of dendritic cell antigen processing and presentation	BP
727	GO:0002637	1	1	0.988919	1	0	0.00924638	3	regulation of immunoglobulin production	BP
728	GO:0002639	1	1	0.994379	1	0	0.00616425	2	positive regulation of immunoglobulin production	BP
729	GO:0002643	1	1	0.997606	1	0	0.00308213	1	regulation of tolerance induction	BP
730	GO:0002673	1	1	0.996862	1	0	0.00924638	3	regulation of acute inflammatory response	BP
731	GO:0002674	1	1	0.998962	1	0	0.00308213	1	negative regulation of acute inflammatory response	BP
732	GO:0002675	1	1	0.999054	1	0	0.00308213	1	positive regulation of acute inflammatory response	BP
733	GO:0002679	1	1	0.970717	1	0	0.0339034	11	respiratory burst involved in defense response	BP
734	GO:0002682	1	1	0.439159	1	0	0.850667	276	regulation of immune system process	BP
735	GO:0002683	1	1	0.872817	1	0	0.141778	46	negative regulation of immune system process	BP
736	GO:0002684	1	1	0.605766	1	0	0.523962	170	positive regulation of immune system process	BP
737	GO:0002685	1	1	0.978809	1	0	0.0369855	12	regulation of leukocyte migration	BP
738	GO:0002686	1	1	0.994737	1	0	0.00924638	3	negative regulation of leukocyte migration	BP
739	GO:0002687	1	1	0.987563	1	0	0.0184928	6	positive regulation of leukocyte migration	BP
740	GO:0002688	1	1	0.986655	1	0	0.0215749	7	regulation of leukocyte chemotaxis	BP
741	GO:0002689	1	1	0.999081	1	0	0.00308213	1	negative regulation of leukocyte chemotaxis	BP
742	GO:0002690	1	1	0.987563	1	0	0.0184928	6	positive regulation of leukocyte chemotaxis	BP
743	GO:0002694	1	1	0.94542	1	0	0.0770532	25	regulation of leukocyte activation	BP
744	GO:0002695	1	1	0.985338	1	0	0.0184928	6	negative regulation of leukocyte activation	BP
745	GO:0002696	1	1	0.96345	1	0	0.0585604	19	positive regulation of leukocyte activation	BP
746	GO:0002697	1	1	0.864787	1	0	0.157188	51	regulation of immune effector process	BP
747	GO:0002698	1	1	0.9741	1	0	0.0339034	11	negative regulation of immune effector process	BP
748	GO:0002699	1	1	0.982906	1	0	0.0277391	9	positive regulation of immune effector process	BP
749	GO:0002700	1	1	0.980327	1	0	0.0215749	7	regulation of production of molecular mediator of immune response	BP
750	GO:0002701	1	1	0.994768	1	0	0.00924638	3	negative regulation of production of molecular mediator of immune response	BP
751	GO:0002702	1	1	0.994379	1	0	0.00616425	2	positive regulation of production of molecular mediator of immune response	BP
752	GO:0002703	1	1	0.975471	1	0	0.0308213	10	regulation of leukocyte mediated immunity	BP
753	GO:0002704	1	1	0.995653	1	0	0.00616425	2	negative regulation of leukocyte mediated immunity	BP
754	GO:0002705	1	1	0.988575	1	0	0.0184928	6	positive regulation of leukocyte mediated immunity	BP
755	GO:0002706	1	1	0.979731	1	0	0.024657	8	regulation of lymphocyte mediated immunity	BP
756	GO:0002708	1	1	0.988575	1	0	0.0184928	6	positive regulation of lymphocyte mediated immunity	BP
757	GO:0002709	1	1	0.996813	1	0	0.00616425	2	regulation of T cell mediated immunity	BP
758	GO:0002711	1	1	0.996813	1	0	0.00616425	2	positive regulation of T cell mediated immunity	BP
759	GO:0002712	1	1	0.985484	1	0	0.0123285	4	regulation of B cell mediated immunity	BP
760	GO:0002714	1	1	0.994379	1	0	0.00616425	2	positive regulation of B cell mediated immunity	BP
761	GO:0002715	1	1	0.997343	1	0	0.00616425	2	regulation of natural killer cell mediated immunity	BP
762	GO:0002717	1	1	0.997343	1	0	0.00616425	2	positive regulation of natural killer cell mediated immunity	BP
763	GO:0002718	1	1	0.991313	1	0	0.0123285	4	regulation of cytokine production involved in immune response	BP
764	GO:0002719	1	1	0.994768	1	0	0.00924638	3	negative regulation of cytokine production involved in immune response	BP
765	GO:0002721	1	1	0.996527	1	0	0.00308213	1	regulation of B cell cytokine production	BP
766	GO:0002752	1	1	0.998638	1	0	0.00308213	1	cell surface pattern recognition receptor signaling pathway	BP
767	GO:0002753	1	1	0.997773	1	0	0.00616425	2	cytoplasmic pattern recognition receptor signaling pathway	BP
768	GO:0002755	1	1	0.984517	1	0	0.0154106	5	MyD88-dependent toll-like receptor signaling pathway	BP
769	GO:0002756	1	1	0.992393	1	0	0.00924638	3	MyD88-independent toll-like receptor signaling pathway	BP
770	GO:0002757	1	1	0.934709	1	0	0.0678068	22	immune response-activating signal transduction	BP
771	GO:0002758	1	1	0.939107	1	0	0.0616425	20	innate immune response-activating signal transduction	BP
772	GO:0002761	1	1	0.986967	1	0	0.0123285	4	regulation of myeloid leukocyte differentiation	BP
773	GO:0002763	1	1	0.993495	1	0	0.00616425	2	positive regulation of myeloid leukocyte differentiation	BP
774	GO:0002764	1	1	0.859588	1	0	0.166435	54	immune response-regulating signaling pathway	BP
775	GO:0002768	1	1	0.945742	1	0	0.0678068	22	immune response-regulating cell surface receptor signaling pathway	BP
776	GO:0002790	1	1	0.99738	1	0	0.00616425	2	peptide secretion	BP
777	GO:0002791	1	1	0.980135	1	0	0.0184928	6	regulation of peptide secretion	BP
778	GO:0002792	1	1	0.983241	1	0	0.0123285	4	negative regulation of peptide secretion	BP
779	GO:0002793	1	1	0.994054	1	0	0.00616425	2	positive regulation of peptide secretion	BP
780	GO:0002819	1	1	0.980046	1	0	0.024657	8	regulation of adaptive immune response	BP
781	GO:0002821	1	1	0.988892	1	0	0.0184928	6	positive regulation of adaptive immune response	BP
782	GO:0002822	1	1	0.980974	1	0	0.0215749	7	regulation of adaptive immune response based on somatic recombination of immune receptors built from immunoglobulin superfamily domains	BP
783	GO:0002824	1	1	0.989829	1	0	0.0154106	5	positive regulation of adaptive immune response based on somatic recombination of immune receptors built from immunoglobulin superfamily domains	BP
784	GO:0002825	1	1	0.998608	1	0	0.00308213	1	regulation of T-helper 1 type immune response	BP
785	GO:0002827	1	1	0.998608	1	0	0.00308213	1	positive regulation of T-helper 1 type immune response	BP
786	GO:0002828	1	1	0.997724	1	0	0.00616425	2	regulation of type 2 immune response	BP
787	GO:0002829	1	1	0.998608	1	0	0.00308213	1	negative regulation of type 2 immune response	BP
788	GO:0002831	1	1	0.681305	1	0	0.335952	109	regulation of response to biotic stimulus	BP
789	GO:0002832	1	1	0.915212	1	0	0.0770532	25	negative regulation of response to biotic stimulus	BP
790	GO:0002833	1	1	0.918966	1	0	0.0708889	23	positive regulation of response to biotic stimulus	BP
791	GO:0002886	1	1	0.995653	1	0	0.00616425	2	regulation of myeloid leukocyte mediated immunity	BP
792	GO:0002887	1	1	0.995653	1	0	0.00616425	2	negative regulation of myeloid leukocyte mediated immunity	BP
793	GO:0002889	1	1	0.988919	1	0	0.00924638	3	regulation of immunoglobulin mediated immune response	BP
794	GO:0002891	1	1	0.994379	1	0	0.00616425	2	positive regulation of immunoglobulin mediated immune response	BP
795	GO:0002902	1	1	0.994653	1	0	0.00616425	2	regulation of B cell apoptotic process	BP
796	GO:0002903	1	1	0.998121	1	0	0.00308213	1	negative regulation of B cell apoptotic process	BP
797	GO:0002920	1	1	0.998843	1	0	0.00308213	1	regulation of humoral immune response	BP
798	GO:0002921	1	1	0.998843	1	0	0.00308213	1	negative regulation of humoral immune response	BP
799	GO:0002931	1	1	0.977479	1	0	0.0154106	5	response to ischemia	BP
800	GO:0002935	1	1	0.992786	1	0	0.00616425	2	tRNA (adenine-C2-)-methyltransferase activity	MF
801	GO:0002938	1	1	0.99673	1	0	0.00308213	1	tRNA guanine ribose methylation	BP
802	GO:0002940	1	1	0.990248	1	0	0.00924638	3	tRNA N2-guanine methylation	BP
803	GO:0002943	1	1	0.987435	1	0	0.0154106	5	tRNA dihydrouridine synthesis	BP
804	GO:0002949	1	1	0.984056	1	0	0.0154106	5	tRNA threonylcarbamoyladenosine modification	BP
805	GO:0003002	1	1	0.559766	1	0	0.539372	175	regionalization	BP
807	GO:0003007	1	1	0.987062	1	0	0.0123285	4	heart morphogenesis	BP
808	GO:0003008	1	1	0.788107	1	0	0.249652	81	system process	BP
809	GO:0003009	1	1	0.999108	1	0	0.00308213	1	skeletal muscle contraction	BP
810	GO:0003012	1	1	0.972058	1	0	0.0523962	17	muscle system process	BP
811	GO:0003013	1	1	0.991055	1	0	0.0154106	5	circulatory system process	BP
812	GO:0003018	1	1	0.997321	1	0	0.00308213	1	vascular process in circulatory system	BP
813	GO:0003032	1	1	0.980556	1	0	0.0184928	6	detection of oxygen	BP
814	GO:0003073	1	1	0.999035	1	0	0.00308213	1	regulation of systemic arterial blood pressure	BP
815	GO:0003084	1	1	0.999062	1	0	0.00308213	1	positive regulation of systemic arterial blood pressure	BP
816	GO:0003085	1	1	0.986053	1	0	0.0154106	5	negative regulation of systemic arterial blood pressure	BP
817	GO:0003143	1	1	0.970781	1	0	0.0184928	6	embryonic heart tube morphogenesis	BP
818	GO:0003146	1	1	0.994548	1	0	0.00308213	1	heart jogging	BP
819	GO:0003151	1	1	0.984701	1	0	0.0154106	5	outflow tract morphogenesis	BP
820	GO:0003156	1	1	0.970314	1	0	0.0277391	9	regulation of animal organ formation	BP
821	GO:0003179	1	1	0.996101	1	0	0.00924638	3	heart valve morphogenesis	BP
822	GO:0003181	1	1	0.996101	1	0	0.00924638	3	atrioventricular valve morphogenesis	BP
823	GO:0003197	1	1	0.995256	1	0	0.00924638	3	endocardial cushion development	BP
824	GO:0003254	1	1	0.975041	1	0	0.0154106	5	regulation of membrane depolarization	BP
825	GO:0003256	1	1	0.998047	1	0	0.00616425	2	regulation of transcription from RNA polymerase II promoter involved in myocardial precursor cell differentiation	BP
826	GO:0003257	1	1	0.998047	1	0	0.00616425	2	positive regulation of transcription from RNA polymerase II promoter involved in myocardial precursor cell differentiation	BP
827	GO:0003278	1	1	0.996101	1	0	0.00924638	3	apoptotic process involved in heart morphogenesis	BP
828	GO:0003279	1	1	0.973717	1	0	0.0308213	10	cardiac septum development	BP
829	GO:0003281	1	1	0.993146	1	0	0.0154106	5	ventricular septum development	BP
830	GO:0003283	1	1	0.980438	1	0	0.0154106	5	atrial septum development	BP
831	GO:0003330	1	1	0.994698	1	0	0.00308213	1	regulation of extracellular matrix constituent secretion	BP
832	GO:0003331	1	1	0.994698	1	0	0.00308213	1	positive regulation of extracellular matrix constituent secretion	BP
834	GO:0003337	1	1	0.998047	1	0	0.00616425	2	mesenchymal to epithelial transition involved in metanephros morphogenesis	BP
835	GO:0003341	1	1	0.981417	1	0	0.0123285	4	cilium movement	BP
836	GO:0003351	1	1	0.981417	1	0	0.0123285	4	epithelial cilium movement	BP
837	GO:0003352	1	1	0.990915	1	0	0.00616425	2	regulation of cilium movement	BP
838	GO:0003356	1	1	0.994579	1	0	0.00308213	1	regulation of cilium beat frequency	BP
839	GO:0003376	1	1	0.99819	1	0	0.00308213	1	sphingosine-1-phosphate signaling pathway	BP
840	GO:0003382	1	1	0.992035	1	0	0.0123285	4	epithelial cell morphogenesis	BP
841	GO:0003401	1	1	0.997233	1	0	0.00616425	2	axis elongation	BP
842	GO:0003417	1	1	0.995256	1	0	0.00924638	3	growth plate cartilage development	BP
843	GO:0003433	1	1	0.998782	1	0	0.00308213	1	chondrocyte development involved in endochondral bone morphogenesis	BP
847	GO:0003678	1	1	0.66814	1	0	0.311295	101	DNA helicase activity	MF
848	GO:0003680	1	1	0.958659	1	0	0.0369855	12	AT DNA binding	MF
849	GO:0003681	1	1	0.997025	1	0	0.00308213	1	bent DNA binding	MF
851	GO:0003684	1	1	0.859785	1	0	0.141778	46	damaged DNA binding	MF
852	GO:0003688	1	1	0.956237	1	0	0.0369855	12	DNA replication origin binding	MF
853	GO:0003689	1	1	0.989184	1	0	0.00616425	2	DNA clamp loader activity	MF
854	GO:0003690	1	1	0.627846	1	0	0.39143	127	double-stranded DNA binding	MF
855	GO:0003691	1	1	0.936969	1	0	0.0554783	18	double-stranded telomeric DNA binding	MF
856	GO:0003697	1	1	0.751489	1	0	0.265063	86	single-stranded DNA binding	MF
858	GO:0003705	1	1	0.987504	1	0	0.00924638	3	transcription factor activity, RNA polymerase II distal enhancer sequence-specific binding	MF
859	GO:0003712	1	1	0.61685	1	0	0.456155	148	transcription cofactor activity	MF
860	GO:0003713	1	1	0.822959	1	0	0.191092	62	transcription coactivator activity	MF
861	GO:0003714	1	1	0.880471	1	0	0.129449	42	transcription corepressor activity	MF
862	GO:0003720	1	1	0.987263	1	0	0.00924638	3	telomerase activity	MF
863	GO:0003721	1	1	0.987263	1	0	0.00924638	3	telomerase RNA reverse transcriptase activity	MF
865	GO:0003724	1	1	0.748373	1	0	0.237324	77	RNA helicase activity	MF
866	GO:0003725	1	1	0.912774	1	0	0.0832174	27	double-stranded RNA binding	MF
867	GO:0003726	1	1	0.994786	1	0	0.00308213	1	double-stranded RNA adenosine deaminase activity	MF
869	GO:0003729	1	1	0.747142	1	0	0.298966	97	mRNA binding	MF
870	GO:0003730	1	1	0.949711	1	0	0.0431498	14	mRNA 3'-UTR binding	MF
872	GO:0003743	1	1	0.678423	1	0	0.453073	147	translation initiation factor activity	MF
873	GO:0003746	1	1	0.800417	1	0	0.320541	104	translation elongation factor activity	MF
874	GO:0003747	1	1	0.956566	1	0	0.0462319	15	translation release factor activity	MF
875	GO:0003755	1	1	0.746342	1	0	0.295884	96	peptidyl-prolyl cis-trans isomerase activity	MF
876	GO:0003756	1	1	0.887645	1	0	0.132531	43	protein disulfide isomerase activity	MF
877	GO:0003774	1	1	0.640007	1	0	0.406841	132	motor activity	MF
878	GO:0003777	1	1	0.737269	1	0	0.252734	82	microtubule motor activity	MF
879	GO:0003779	1	1	0.719963	1	0	0.314377	102	actin binding	MF
880	GO:0003785	1	1	0.981399	1	0	0.0154106	5	actin monomer binding	MF
881	GO:0003786	1	1	0.997244	1	0	0.00308213	1	actin lateral binding	MF
882	GO:0003796	1	1	0.993463	1	0	0.00616425	2	lysozyme activity	MF
883	GO:0003823	1	1	0.987736	1	0	0.0184928	6	antigen binding	MF
885	GO:0003825	1	1	0.983819	1	0	0.00924638	3	alpha,alpha-trehalose-phosphate synthase (UDP-forming) activity	MF
886	GO:0003827	1	1	0.994573	1	0	0.00308213	1	alpha-1,3-mannosylglycoprotein 2-beta-N-acetylglucosaminyltransferase activity	MF
887	GO:0003830	1	1	0.985342	1	0	0.0123285	4	beta-1,4-mannosylglycoprotein 4-beta-N-acetylglucosaminyltransferase activity	MF
888	GO:0003837	1	1	0.995361	1	0	0.00616425	2	beta-ureidopropionase activity	MF
889	GO:0003838	1	1	0.993058	1	0	0.00924638	3	sterol 24-C-methyltransferase activity	MF
890	GO:0003840	1	1	0.994601	1	0	0.00308213	1
891	GO:0003841	1	1	0.968139	1	0	0.024657	8	1-acylglycerol-3-phosphate O-acyltransferase activity	MF
892	GO:0003843	1	1	0.87044	1	0	0.14486	47	1,3-beta-D-glucan synthase activity	MF
893	GO:0003844	1	1	0.970993	1	0	0.0308213	10	1,4-alpha-glucan branching enzyme activity	MF
895	GO:0003847	1	1	0.999085	1	0	0.00308213	1	1-alkyl-2-acetylglycerophosphocholine esterase activity	MF
896	GO:0003848	1	1	0.993117	1	0	0.00616425	2	2-amino-4-hydroxy-6-hydroxymethyldihydropteridine diphosphokinase activity	MF
897	GO:0003849	1	1	0.982833	1	0	0.0123285	4	3-deoxy-7-phosphoheptulonate synthase activity	MF
898	GO:0003850	1	1	0.997581	1	0	0.00308213	1	2-deoxyglucose-6-phosphatase activity	MF
899	GO:0003852	1	1	0.994657	1	0	0.00308213	1	2-isopropylmalate synthase activity	MF
900	GO:0003854	1	1	0.764187	1	0	0.191092	62	3-beta-hydroxy-delta5-steroid dehydrogenase activity	MF
902	GO:0003856	1	1	0.991559	1	0	0.00616425	2	3-dehydroquinate synthase activity	MF
903	GO:0003857	1	1	0.984587	1	0	0.0154106	5	3-hydroxyacyl-CoA dehydrogenase activity	MF
904	GO:0003858	1	1	0.990992	1	0	0.00924638	3	3-hydroxybutyrate dehydrogenase activity	MF
905	GO:0003860	1	1	0.994716	1	0	0.00308213	1	3-hydroxyisobutyryl-CoA hydrolase activity	MF
906	GO:0003861	1	1	0.985256	1	0	0.0184928	6	3-isopropylmalate dehydratase activity	MF
907	GO:0003862	1	1	0.992495	1	0	0.00924638	3	3-isopropylmalate dehydrogenase activity	MF
[truncated: 11,571 more rows]

## Sheet: top 300 up
internal ID	category	over represented P-Value	over represented FDR	under represented P-Value	under represented FDR	Genes in top-300 upreg	Expected genes	Genes in genome (background)	term	ontology
1159	GO:0004364	4.03515e-14	5.4757e-10	1	1	13	0.658523	73	glutathione transferase activity	MF
3309	GO:0009404	8.97982e-10	6.09281e-06	1	1	9	0.532231	59	toxin metabolic process	BP
2309	GO:0006749	7.37697e-09	3.33685e-05	1	1	9	0.613419	68	glutathione metabolic process	BP
4980	GO:0016765	1.31172e-08	4.38323e-05	1	1	13	1.76809	196	transferase activity, transferring alkyl or aryl (other than methyl) groups	MF
3311	GO:0009407	1.93805e-08	4.38323e-05	1	1	7	0.333772	37	toxin catabolic process	BP
12198	GO:0090487	1.93805e-08	4.38323e-05	1	1	7	0.333772	37	secondary metabolite catabolic process	BP
8663	GO:0044712	2.41631e-07	0.000468419	1	1	30	11.5287	1278
4842	GO:0016491	3.19538e-07	0.000542017	1	1	50	25.1051	2783	oxidoreductase activity	MF
2218	GO:0006575	8.77707e-07	0.00132339	1	1	11	1.72298	191	cellular modified amino acid metabolic process	BP
2331	GO:0006790	1.69769e-06	0.00230376	1	1	16	4.15862	461	sulfur compound metabolic process	BP
2167	GO:0006518	1.96075e-06	0.00241885	1	1	9	1.2088	134	peptide metabolic process	BP
2223	GO:0006582	2.54148e-06	0.00265291	1	1	3	0.0360834	4	melanin metabolic process	BP
7907	GO:0042438	2.54148e-06	0.00265291	1	1	3	0.0360834	4	melanin biosynthetic process	BP
7833	GO:0042221	3.24079e-06	0.00314125	0.999999	1	48	23.8512	2644	response to chemical	BP
12668	GO:1901564	5.67516e-06	0.00513413	0.999998	1	37	17.2118	1908	organonitrogen compound metabolic process	BP
8381	GO:0043603	7.75672e-06	0.00657867	0.999999	1	11	2.14696	238	cellular amide metabolic process	BP
5513	GO:0019748	9.05021e-06	0.00722419	0.999998	1	16	4.64574	515	secondary metabolic process	BP
8559	GO:0044282	1.16662e-05	0.00879498	0.999998	1	12	2.75136	305	small molecule catabolic process	BP
8661	GO:0044710	1.30114e-05	0.00929289	0.999993	1	93	62.9746	6981
8540	GO:0044248	1.57019e-05	0.0106537	0.999994	1	30	13.5042	1497	cellular catabolic process	BP
12680	GO:1901605	1.66123e-05	0.0107347	0.999996	1	16	4.69085	520	alpha-amino acid metabolic process	BP
2187	GO:0006541	1.77135e-05	0.010926	0.999999	1	6	0.550273	61	glutamine metabolic process	BP
5942	GO:0030527	2.08939e-05	0.0123274	1	1	3	0.0721669	8	structural constituent of chromatin	MF
8547	GO:0044262	3.35687e-05	0.0184262	0.99999	1	19	6.94606	770	cellular carbohydrate metabolic process	BP
9117	GO:0046174	3.39465e-05	0.0184262	0.999999	1	4	0.216501	24	polyol catabolic process	BP
7437	GO:0035251	4.04261e-05	0.0210993	0.999992	1	11	2.46269	273	UDP-glucosyltransferase activity	MF
9269	GO:0046527	4.38446e-05	0.022036	0.999992	1	11	2.49878	277	glucosyltransferase activity	MF
3416	GO:0009636	5.04628e-05	0.0244564	0.999993	1	8	1.44334	160	response to toxic substance	BP
2168	GO:0006520	5.43906e-05	0.0254511	0.999984	1	18	6.20635	688	cellular amino acid metabolic process	BP
8665	GO:0044723	5.76149e-05	0.0260611	0.999979	1	25	11.1949	1241
3104	GO:0009063	6.17566e-05	0.0270334	0.999993	1	7	1.0374	115	cellular amino acid catabolic process	BP
1852	GO:0005975	6.72883e-05	0.0282507	0.999971	1	35	18.6281	2065	carbohydrate metabolic process	BP
12683	GO:1901615	6.87011e-05	0.0282507	0.999983	1	14	4.27589	474	organic hydroxy compound metabolic process	BP
10069	GO:0050896	7.18933e-05	0.0286939	0.99996	1	84	55.3791	6139	response to stimulus	BP
12669	GO:1901565	7.59739e-05	0.0294562	0.999985	1	11	2.66115	295	organonitrogen compound catabolic process	BP
3097	GO:0009056	9.35724e-05	0.0352716	0.999958	1	37	20.5495	2278	catabolic process	BP
2421	GO:0006950	0.000178695	0.0638735	0.999902	1	63	39.1956	4345	response to stress	BP
1780	GO:0005829	0.000178865	0.0638735	0.999913	1	41	23.5174	2607	cytosol	CC
5514	GO:0019751	0.000188192	0.065481	0.99998	1	6	0.784815	87	polyol metabolic process	BP
3711	GO:0010035	0.000237737	0.0806524	0.999909	1	23	9.69743	1075	response to inorganic substance	BP
12681	GO:1901606	0.000318118	0.105289	0.999962	1	6	0.965232	107	alpha-amino acid catabolic process	BP
4727	GO:0016208	0.000327707	0.105881	0.999991	1	3	0.153355	17	AMP binding	MF
3397	GO:0009607	0.000373342	0.117376	0.999846	1	25	11.1588	1237	response to biotic stimulus	BP
9173	GO:0046364	0.000380584	0.117376	0.999964	1	5	0.748731	83	monosaccharide biosynthetic process	BP
3105	GO:0009064	0.000431364	0.127335	0.999933	1	7	1.4253	158	glutamine family amino acid metabolic process	BP
9862	GO:0050113	0.000431646	0.127335	0.999998	1	2	0.0360834	4	inositol oxygenase activity	MF
10782	GO:0055114	0.000497285	0.143578	0.999765	1	33	16.1564	1791	oxidation-reduction process	BP
8666	GO:0044724	0.000520051	0.147023	0.999903	1	8	2.02969	225
8558	GO:0044281	0.000583192	0.152038	0.999698	1	42	26.6025	2949	small molecule metabolic process	BP
9693	GO:0048511	0.000590676	0.152038	0.999888	1	8	1.65082	183	rhythmic process	BP
1860	GO:0005984	0.000591977	0.152038	0.99992	1	6	1.0825	120	disaccharide metabolic process	BP
4659	GO:0016054	0.000593811	0.152038	0.999887	1	8	1.96655	218	organic acid catabolic process	BP
9188	GO:0046395	0.000593811	0.152038	0.999887	1	8	1.96655	218	carboxylic acid catabolic process	BP
2680	GO:0007623	0.000612406	0.153895	0.9999	1	7	1.23586	137	circadian rhythm	BP
9111	GO:0046164	0.000875239	0.215945	0.999933	1	4	0.478106	53	alcohol catabolic process	BP
8081	GO:0042946	0.000996923	0.22232	0.99999	1	2	0.0451043	5	glucoside transport	BP
8082	GO:0042947	0.000996923	0.22232	0.99999	1	2	0.0451043	5	glucoside transmembrane transporter activity	MF
12692	GO:1901656	0.000996923	0.22232	0.99999	1	2	0.0451043	5	glycoside transport	BP
12886	GO:1902417	0.000996923	0.22232	0.99999	1	2	0.0451043	5	(+)-abscisic acid D-glucopyranosyl ester transmembrane transporter activity	MF
12887	GO:1902418	0.000996923	0.22232	0.99999	1	2	0.0451043	5	(+)-abscisic acid D-glucopyranosyl ester transmembrane transport	BP
52	GO:0000103	0.000999375	0.22232	0.99992	1	4	0.478106	53	sulfate assimilation	BP
8304	GO:0043436	0.0011289	0.247083	0.999457	1	30	17.5726	1948	oxoacid metabolic process	BP
1928	GO:0006082	0.00123668	0.266377	0.999401	1	30	17.6899	1961	organic acid metabolic process	BP
4975	GO:0016758	0.00134281	0.284717	0.999529	1	15	6.06202	672	transferase activity, transferring hexosyl groups	MF
9124	GO:0046189	0.00140779	0.291119	0.999931	1	3	0.252584	28	phenol-containing compound biosynthetic process	BP
4405	GO:0015238	0.00144691	0.291119	0.999768	1	6	1.19075	132	drug transmembrane transporter activity	MF
5379	GO:0019310	0.00145441	0.291119	0.999981	1	2	0.0541252	6	inositol catabolic process	BP
5063	GO:0016879	0.00146952	0.291119	0.999764	1	6	1.22684	136	ligase activity, forming carbon-nitrogen bonds	MF
12684	GO:1901616	0.001487	0.291119	0.999867	1	4	0.550273	61	organic hydroxy compound catabolic process	BP
11705	GO:0071949	0.00150661	0.291119	0.999866	1	4	0.42398	47	FAD binding	MF
2422	GO:0006952	0.00153236	0.291119	0.999247	1	30	15.9669	1770	defense response	BP
12197	GO:0090484	0.00154463	0.291119	0.999749	1	6	1.19977	133	drug transporter activity	MF
1886	GO:0006020	0.00159188	0.29221	0.99992	1	3	0.20748	23	inositol metabolic process	BP
9326	GO:0046686	0.00159348	0.29221	0.999569	1	10	3.12122	346	response to cadmium ion	BP
1312	GO:0004612	0.00166186	0.300685	0.999972	1	2	0.10825	12	phosphoenolpyruvate carboxykinase (ATP) activity	MF
2766	GO:0008194	0.00175579	0.313501	0.999483	1	11	3.71659	412	UDP-glycosyltransferase activity	MF
884	GO:0003824	0.00190737	0.336144	0.998756	1	147	124.578	13810	catalytic activity	MF
1865	GO:0005992	0.00214715	0.373549	0.999877	1	3	0.270626	30	trehalose biosynthetic process	BP
10415	GO:0051707	0.00226761	0.389512	0.999005	1	21	9.90491	1098	response to other organism	BP
5515	GO:0019752	0.00242412	0.411191	0.9988	1	28	16.7878	1861	carboxylic acid metabolic process	BP
2434	GO:0006979	0.0024552	0.411321	0.999156	1	13	5.47566	607	response to oxidative stress	BP
3400	GO:0009611	0.00251726	0.416576	0.999397	1	8	2.21011	245	response to wounding	BP
2052	GO:0006333	0.00319044	0.521617	0.999789	1	3	0.306709	34	chromatin assembly or disassembly	BP
4382	GO:0015188	0.00333024	0.531726	0.999929	1	2	0.063146	7	L-isoleucine transmembrane transporter activity	MF
4683	GO:0016109	0.00340792	0.531726	0.999617	1	4	0.541252	60	tetraterpenoid biosynthetic process	BP
4688	GO:0016117	0.00340792	0.531726	0.999617	1	4	0.541252	60	carotenoid biosynthetic process	BP
8205	GO:0043207	0.00348167	0.531726	0.998415	1	21	10.3018	1142	response to external biotic stimulus	BP
4126	GO:0010661	0.00352655	0.531726	1	1	1	0.00902086	1	positive regulation of muscle cell apoptotic process	BP
7233	GO:0034391	0.00352655	0.531726	1	1	1	0.00902086	1	regulation of smooth muscle cell apoptotic process	BP
7234	GO:0034393	0.00352655	0.531726	1	1	1	0.00902086	1	positive regulation of smooth muscle cell apoptotic process	BP
1564	GO:0005302	0.003612	0.53277	0.999916	1	2	0.0721669	8	L-tyrosine transmembrane transporter activity	MF
4559	GO:0015828	0.003612	0.53277	0.999916	1	2	0.0721669	8	tyrosine transport	BP
12376	GO:0098542	0.00389085	0.567729	0.998421	1	16	6.97313	773	defense response to other organism	BP
1936	GO:0006094	0.00400387	0.578006	0.999707	1	3	0.451043	50	gluconeogenesis	BP
9107	GO:0046148	0.00405019	0.578538	0.999068	1	7	1.86732	207	pigment biosynthetic process	BP
2925	GO:0008559	0.00415267	0.586998	0.999699	1	3	0.297688	33	xenobiotic transmembrane transporting ATPase activity	MF
4469	GO:0015658	0.00453965	0.624452	0.999882	1	2	0.0721669	8	branched-chain amino acid transmembrane transporter activity	MF
4974	GO:0016757	0.00460543	0.624452	0.998041	1	17	8.1729	906	transferase activity, transferring glycosyl groups	MF
5382	GO:0019319	0.00469875	0.624452	0.999635	1	3	0.469085	52	hexose biosynthetic process	BP
1311	GO:0004611	0.00471207	0.624452	0.999857	1	2	0.171396	19	phosphoenolpyruvate carboxykinase activity	MF
8072	GO:0042910	0.00474662	0.624452	0.999638	1	3	0.306709	34	xenobiotic transmembrane transporter activity	MF
1864	GO:0005991	0.00482626	0.624452	0.999626	1	3	0.369855	41	trehalose metabolic process	BP
4657	GO:0016052	0.00485806	0.624452	0.998363	1	11	4.79008	531	carbohydrate catabolic process	BP
6414	GO:0031640	0.00490181	0.624452	0.999853	1	2	0.126292	14	killing of cells of other organism	BP
8580	GO:0044364	0.00490181	0.624452	0.999853	1	2	0.126292	14	disruption of cells of other organism	BP
4682	GO:0016108	0.00492383	0.624452	0.999385	1	4	0.595377	66	tetraterpenoid metabolic process	BP
4687	GO:0016116	0.00492383	0.624452	0.999385	1	4	0.595377	66	carotenoid metabolic process	BP
1869	GO:0005996	0.00515297	0.647462	0.998606	1	8	3.14828	349	monosaccharide metabolic process	BP
1888	GO:0006022	0.005358	0.661023	0.999307	1	4	0.811877	90	aminoglycan metabolic process	BP
3709	GO:0010033	0.00535833	0.661023	0.997222	1	27	15.6061	1730	response to organic substance	BP
4542	GO:0015803	0.00548195	0.665197	0.999838	1	2	0.0811877	9	branched-chain amino acid transport	BP
2952	GO:0008652	0.00549021	0.665197	0.99836	1	9	3.26555	362	cellular amino acid biosynthetic process	BP
4939	GO:0016705	0.00554659	0.666081	0.997995	1	12	5.24112	581	oxidoreductase activity, acting on paired donors, with incorporation or reduction of molecular oxygen	MF
563	GO:0001906	0.00571175	0.676687	0.99981	1	2	0.153355	17	cell killing	BP
3714	GO:0010038	0.00573464	0.676687	0.997919	1	12	4.91637	545	response to metal ion	BP
8642	GO:0044550	0.00593053	0.69377	0.998207	1	9	3.36478	373	secondary metabolite biosynthetic process	BP
3465	GO:0009700	0.0061163	0.703374	0.999793	1	2	0.135313	15	indole phytoalexin biosynthetic process	BP
9129	GO:0046217	0.0061163	0.703374	0.999793	1	2	0.135313	15	indole phytoalexin metabolic process	BP
3281	GO:0009311	0.00680947	0.766993	0.998497	1	6	1.77711	197	oligosaccharide metabolic process	BP
10563	GO:0052314	0.00683907	0.766993	0.999751	1	2	0.153355	17	phytoalexin metabolic process	BP
10564	GO:0052315	0.00683907	0.766993	0.999751	1	2	0.153355	17	phytoalexin biosynthetic process	BP
5275	GO:0018958	0.00710838	0.788073	0.999361	1	3	0.442022	49	phenol-containing compound metabolic process	BP
8555	GO:0044275	0.00714318	0.788073	0.99868	1	5	1.34411	149	cellular carbohydrate catabolic process	BP
4594	GO:0015926	0.00721394	0.789461	0.998391	1	6	1.60571	178	glucosidase activity	MF
9170	GO:0046351	0.00744997	0.804594	0.99932	1	3	0.42398	47	disaccharide biosynthetic process	BP
4540	GO:0015801	0.00751472	0.804594	0.999728	1	2	0.0992295	11	aromatic amino acid transport	BP
3404	GO:0009617	0.00754376	0.804594	0.997164	1	12	4.93441	547	response to bacterium	BP
4888	GO:0016616	0.00768991	0.804594	0.997577	1	9	3.55422	394	oxidoreductase activity, acting on the CH-OH group of donors, NAD or NADP as acceptor	MF
10038	GO:0050832	0.00771558	0.804594	0.997768	1	8	2.77843	308	defense response to fungus	BP
12674	GO:1901575	0.00776693	0.804594	0.995852	1	27	17.3742	1926	organic substance catabolic process	BP
8662	GO:0044711	0.00776727	0.804594	0.995434	1	38	25.7636	2856
4656	GO:0016051	0.00788988	0.811104	0.99716	1	11	4.90735	544	carbohydrate biosynthetic process	BP
4372	GO:0015173	0.00809313	0.818222	0.999696	1	2	0.0992295	11	aromatic amino acid transmembrane transporter activity	MF
1621	GO:0005506	0.00811522	0.818222	0.997068	1	11	4.7991	532	iron ion binding	MF
7904	GO:0042430	0.00814001	0.818222	0.998818	1	4	0.73069	81	indole-containing compound metabolic process	BP
5890	GO:0030411	0.00823252	0.819483	1	1	1	0.00902086	1	scytalone dehydratase activity	MF
10413	GO:0051704	0.00852202	0.819483	0.995653	1	23	12.8818	1428	multi-organism process	BP
4421	GO:0015297	0.00852723	0.819483	0.997741	1	7	2.25522	250	antiporter activity	MF
844	GO:0003674	0.00867815	0.819483	0.995233	1	219	206.145	22852	molecular_function	MF
1281	GO:0004568	0.00867927	0.819483	0.999162	1	3	0.433001	48	chitinase activity	MF
12715	GO:1901700	0.00898216	0.819483	0.995329	1	24	13.829	1533	response to oxygen-containing compound	BP
562	GO:0001897	0.00899801	0.819483	1	1	1	0.00902086	1	cytolysis by symbiont of host cells	BP
564	GO:0001907	0.00899801	0.819483	1	1	1	0.00902086	1	killing by symbiont of host cells	BP
5547	GO:0019836	0.00899801	0.819483	1	1	1	0.00902086	1	hemolysis by symbiont of host erythrocytes	BP
8479	GO:0044004	0.00899801	0.819483	1	1	1	0.00902086	1	disruption by symbiont of host cell	BP
10458	GO:0051801	0.00899801	0.819483	1	1	1	0.00902086	1	cytolysis in other organism involved in symbiotic interaction	BP
10464	GO:0051818	0.00899801	0.819483	1	1	1	0.00902086	1	disruption of cells of other organism involved in symbiotic interaction	BP
10477	GO:0051883	0.00899801	0.819483	1	1	1	0.00902086	1	killing of cells in other organism involved in symbiotic interaction	BP
10572	GO:0052331	0.00899801	0.819483	1	1	1	0.00902086	1	hemolysis in other organism involved in symbiotic interaction	BP
7909	GO:0042440	0.00906334	0.81993	0.997573	1	7	2.13794	237	pigment metabolic process	BP
2869	GO:0008422	0.0093155	0.837161	0.998169	1	5	1.19977	133	beta-glucosidase activity	MF
12682	GO:1901607	0.00952445	0.850308	0.997142	1	8	2.96786	329	alpha-amino acid biosynthetic process	BP
3111	GO:0009070	0.0104473	0.898224	0.998918	1	3	0.469085	52	serine family amino acid biosynthetic process	BP
2271	GO:0006662	0.0104635	0.898224	0.998916	1	3	0.460064	51	glycerol ether metabolic process	BP
1915	GO:0006066	0.0105665	0.898224	0.99677	1	8	3.07611	341	alcohol metabolic process	BP
5102	GO:0016998	0.0105737	0.898224	0.998899	1	3	0.478106	53	cell wall macromolecule catabolic process	BP
166	GO:0000324	0.0105907	0.898224	0.999509	1	2	0.180417	20	fungal-type vacuole	CC
1896	GO:0006032	0.0105907	0.898224	0.998894	1	3	0.505168	56	chitin catabolic process	BP
9168	GO:0046348	0.0105907	0.898224	0.998894	1	3	0.505168	56	amino sugar catabolic process	BP
12576	GO:1901072	0.0105907	0.898224	0.998894	1	3	0.505168	56	glucosamine-containing compound catabolic process	BP
9439	GO:0047039	0.010816	0.911634	1	1	1	0.00902086	1	tetrahydroxynaphthalene reductase activity	MF
1894	GO:0006030	0.0109936	0.920885	0.998835	1	3	0.52321	58	chitin metabolic process	BP
3308	GO:0009403	0.0111591	0.929013	0.999464	1	2	0.198459	22	toxin biosynthetic process	BP
2705	GO:0008061	0.0115073	0.952157	0.99876	1	3	0.52321	58	chitin binding	MF
3707	GO:0010031	0.0116875	0.956923	0.999438	1	2	0.153355	17	circumnutation	BP
12583	GO:1901136	0.0117059	0.956923	0.997557	1	5	1.55159	172	carbohydrate derivative catabolic process	BP
5274	GO:0018904	0.0122946	0.978982	0.998646	1	3	0.487126	54	ether metabolic process	BP
5280	GO:0018973	0.0125133	0.978982	1	1	1	0.00902086	1	trinitrotoluene metabolic process	BP
5281	GO:0018974	0.0125133	0.978982	1	1	1	0.00902086	1	2,4,6-trinitrotoluene metabolic process	BP
5387	GO:0019326	0.0125133	0.978982	1	1	1	0.00902086	1	nitrotoluene metabolic process	BP
9136	GO:0046256	0.0125133	0.978982	1	1	1	0.00902086	1	2,4,6-trinitrotoluene catabolic process	BP
9137	GO:0046260	0.0125133	0.978982	1	1	1	0.00902086	1	trinitrotoluene catabolic process	BP
9138	GO:0046263	0.0125133	0.978982	1	1	1	0.00902086	1	nitrotoluene catabolic process	BP
1305	GO:0004602	0.0125529	0.978982	0.999354	1	2	0.225522	25	glutathione peroxidase activity	MF
3405	GO:0009620	0.0126394	0.980094	0.995688	1	9	3.5452	393	response to fungus	BP
8010	GO:0042742	0.0131628	1	0.99518	1	10	4.04135	448	defense response to bacterium	BP
1891	GO:0006026	0.0137968	1	0.998408	1	3	0.550273	61	aminoglycan catabolic process	BP
10063	GO:0050879	0.0139727	1	0.999258	1	2	0.162375	18	multicellular organismal movement	BP
4381	GO:0015186	0.0140261	1	0.999273	1	2	0.126292	14	L-glutamine transmembrane transporter activity	MF
4890	GO:0016620	0.0144497	1	0.997495	1	4	1.19977	133	oxidoreductase activity, acting on the aldehyde or oxo group of donors, NAD or NADP as acceptor	MF
3121	GO:0009083	0.0146453	1	0.999192	1	2	0.189438	21	branched-chain amino acid catabolic process	BP
8515	GO:0044179	0.01472	1	0.999946	1	1	0.0180417	2	hemolysis in other organism	BP
10416	GO:0051715	0.01472	1	0.999946	1	1	0.0180417	2	cytolysis in other organism	BP
7940	GO:0042542	0.0148424	1	0.997414	1	4	1.01034	112	response to hydrogen peroxide	BP
6410	GO:0031625	0.0152731	1	0.997315	1	4	1.04642	116	ubiquitin protein ligase binding	MF
3542	GO:0009814	0.0154159	1	0.995948	1	6	1.82221	202	defense response, incompatible interaction	BP
4926	GO:0016671	0.015443	1	0.998146	1	3	0.514189	57	oxidoreductase activity, acting on a sulfur group of donors, disulfide as acceptor	MF
2376	GO:0006868	0.0156189	1	0.999136	1	2	0.135313	15	glutamine transport	BP
2071	GO:0006361	0.0157321	1	1	1	1	0.00902086	1	transcription initiation from RNA polymerase I promoter	BP
2463	GO:0007028	0.0157321	1	1	1	1	0.00902086	1	cytoplasm organization	BP
9947	GO:0050616	0.0157811	1	1	1	1	0.00902086	1	secologanin synthase activity	MF
7905	GO:0042435	0.0158497	1	0.998078	1	3	0.52321	58	indole-containing compound biosynthetic process	BP
2276	GO:0006672	0.0158813	1	0.999077	1	2	0.216501	24	ceramide metabolic process	BP
3961	GO:0010378	0.0159527	1	1	1	1	0.00902086	1	temperature compensation of the circadian clock	BP
3505	GO:0009751	0.0161489	1	0.996355	1	5	1.39823	155	response to salicylic acid	BP
3480	GO:0009719	0.0163428	1	0.99128	1	22	12.954	1436	response to endogenous stimulus	BP
2741	GO:0008152	0.017074	1	0.987907	1	161	142.764	15826	metabolic process	BP
12575	GO:1901071	0.0171075	1	0.997855	1	3	0.613419	68	glucosamine-containing compound metabolic process	BP
8652	GO:0044699	0.0172399	1	0.987601	1	135	116.802	12948
5682	GO:0022857	0.0172748	1	0.9906	1	23	14.4244	1599	transmembrane transporter activity	MF
4906	GO:0016639	0.0173808	1	0.998933	1	2	0.243563	27	oxidoreductase activity, acting on the CH-NH2 group of donors, NAD or NADP as acceptor	MF
8586	GO:0044389	0.017458	1	0.996805	1	4	1.0825	120	ubiquitin-like protein ligase binding	MF
1418	GO:0004793	0.0175695	1	0.999897	1	1	0.0270626	3	threonine aldolase activity	MF
2988	GO:0008732	0.0175695	1	0.999897	1	1	0.0270626	3	L-allo-threonine aldolase activity	MF
2256	GO:0006638	0.0181259	1	0.997693	1	3	0.496147	55	neutral lipid metabolic process	BP
2257	GO:0006639	0.0181259	1	0.997693	1	3	0.496147	55	acylglycerol metabolic process	BP
12841	GO:1902254	0.0182519	1	0.999916	1	1	0.0180417	2	negative regulation of intrinsic apoptotic signaling pathway by p53 class mediator	BP
1861	GO:0005985	0.0182739	1	0.997656	1	3	0.577335	64	sucrose metabolic process	BP
5883	GO:0030388	0.0188273	1	0.999911	1	1	0.0180417	2	fructose 1,6-bisphosphate metabolic process	BP
1153	GO:0004357	0.0188312	1	0.999911	1	1	0.0180417	2	glutamate-cysteine ligase activity	MF
3113	GO:0009072	0.0190045	1	0.996443	1	4	0.929149	103	aromatic amino acid family metabolic process	BP
11789	GO:0072490	0.0200829	1	0.999899	1	1	0.0180417	2	toluene-containing compound metabolic process	BP
11790	GO:0072491	0.0200829	1	0.999899	1	1	0.0180417	2	toluene-containing compound catabolic process	BP
9555	GO:0047940	0.020152	1	0.999898	1	1	0.0180417	2	glucuronokinase activity	MF
169	GO:0000329	0.0203793	1	0.998637	1	2	0.252584	28	fungal-type vacuole membrane	CC
7565	GO:0035821	0.0206293	1	0.997233	1	3	0.559293	62	modification of morphology or physiology of other organism	BP
8013	GO:0042752	0.0207464	1	0.997217	1	3	0.52321	58	regulation of circadian rhythm	BP
1747	GO:0005774	0.0212303	1	0.990148	1	14	7.61361	844	vacuolar membrane	CC
3115	GO:0009074	0.0214778	1	0.998532	1	2	0.225522	25	aromatic amino acid family catabolic process	BP
3812	GO:0010181	0.0216506	1	0.997037	1	3	0.595377	66	FMN binding	MF
12840	GO:1902253	0.0218457	1	0.99984	1	1	0.0270626	3	regulation of intrinsic apoptotic signaling pathway by p53 class mediator	BP
9581	GO:0048037	0.0223409	1	0.989263	1	15	8.64198	958	cofactor binding	MF
11256	GO:0070544	0.022436	1	0.999873	1	1	0.0180417	2	histone H3-K36 demethylation	BP
5788	GO:0030169	0.0227369	1	0.999805	1	1	0.0360834	4	low-density lipoprotein particle binding	MF
11658	GO:0071813	0.0227369	1	0.999805	1	1	0.0360834	4	lipoprotein particle binding	MF
11659	GO:0071814	0.0227369	1	0.999805	1	1	0.0360834	4	protein-lipid complex binding	MF
8673	GO:0044763	0.0231667	1	0.983171	1	104	88.4315	9803
1130	GO:0004329	0.0234475	1	0.999816	1	1	0.0270626	3	formate-tetrahydrofolate ligase activity	MF
6686	GO:0032545	0.0235212	1	0.999861	1	1	0.0180417	2	CURI complex	CC
7256	GO:0034456	0.0235212	1	0.999861	1	1	0.0180417	2	UTP-C complex	CC
923	GO:0003883	0.0237276	1	0.999858	1	1	0.0180417	2	CTP synthase activity	MF
9396	GO:0046906	0.0237717	1	0.989963	1	11	5.86356	650	tetrapyrrole binding	MF
3032	GO:0008883	0.0237776	1	0.999858	1	1	0.0180417	2	glutamyl-tRNA reductase activity	MF
3467	GO:0009702	0.0243884	1	0.9998	1	1	0.0270626	3	L-arabinokinase activity	MF
4125	GO:0010660	0.025368	1	0.999741	1	1	0.0451043	5	regulation of muscle cell apoptotic process	BP
8616	GO:0044437	0.02561	1	0.987822	1	14	7.84815	870	vacuolar part	CC
1268	GO:0004553	0.0259875	1	0.988879	1	11	5.8365	647	hydrolase activity, hydrolyzing O-glycosyl compounds	MF
5553	GO:0019853	0.0262001	1	0.99801	1	2	0.225522	25	L-ascorbic acid biosynthetic process	BP
9959	GO:0050662	0.0263963	1	0.988208	1	12	6.43187	713	coenzyme binding	MF
9114	GO:0046167	0.0267349	1	0.999712	1	1	0.0451043	5	glycerol-3-phosphate biosynthetic process	BP
948	GO:0003939	0.0270021	1	0.999755	1	1	0.0270626	3	L-iditol 2-dehydrogenase activity	MF
9255	GO:0046503	0.0270145	1	0.997909	1	2	0.234542	26	glycerolipid catabolic process	BP
3282	GO:0009312	0.0277019	1	0.995813	1	3	0.748731	83	oligosaccharide biosynthetic process	BP
6333	GO:0031429	0.0277769	1	0.999689	1	1	0.0451043	5	box H/ACA snoRNP complex	CC
5552	GO:0019852	0.0279538	1	0.997787	1	2	0.252584	28	L-ascorbic acid metabolic process	BP
11979	GO:0080167	0.0283771	1	0.993983	1	4	1.12761	125	response to karrikin	BP
2210	GO:0006567	0.0285904	1	0.999657	1	1	0.0541252	6	threonine catabolic process	BP
5450	GO:0019523	0.0286798	1	0.999723	1	1	0.0270626	3	L-idonate metabolic process	BP
9120	GO:0046183	0.0286798	1	0.999723	1	1	0.0270626	3	L-idonate catabolic process	BP
1241	GO:0004497	0.0288837	1	0.988659	1	9	4.39316	487	monooxygenase activity	MF
4286	GO:0014070	0.0290475	1	0.99018	1	7	2.97688	330	response to organic cyclic compound	BP
4648	GO:0016040	0.0292179	1	0.999677	1	1	0.0360834	4	glutamate synthase (NADH) activity	MF
10748	GO:0055062	0.0294583	1	0.997597	1	2	0.261605	29	phosphate ion homeostasis	BP
11796	GO:0072506	0.0294583	1	0.997597	1	2	0.261605	29	trivalent inorganic anion homeostasis	BP
12723	GO:1901797	0.0295262	1	0.999707	1	1	0.0270626	3	negative regulation of signal transduction by p53 class mediator	BP
2740	GO:0008150	0.0297032	1	0.981113	1	212	199.749	22143	biological_process	BP
1402	GO:0004764	0.0299959	1	0.99966	1	1	0.0360834	4	shikimate 3-dehydrogenase (NADP+) activity	MF
1164	GO:0004370	0.030135	1	0.999619	1	1	0.0541252	6	glycerol kinase activity	MF
5546	GO:0019835	0.0302713	1	0.999692	1	1	0.0270626	3	cytolysis	BP
3544	GO:0009816	0.0322321	1	0.994871	1	3	0.577335	64	defense response to bacterium, incompatible interaction	BP
3079	GO:0009001	0.0322331	1	0.999607	1	1	0.0360834	4	serine O-acetyltransferase activity	MF
4801	GO:0016412	0.0322331	1	0.999607	1	1	0.0360834	4	serine O-acyltransferase activity	MF
3482	GO:0009722	0.0323865	1	0.999577	1	1	0.0451043	5	detection of cytokinin stimulus	BP
650	GO:0002178	0.0324207	1	0.999576	1	1	0.0451043	5	palmitoyltransferase complex	CC
5125	GO:0017059	0.0324207	1	0.999576	1	1	0.0451043	5	serine C-palmitoyltransferase complex	CC
6210	GO:0031211	0.0324207	1	0.999576	1	1	0.0451043	5	endoplasmic reticulum palmitoyltransferase complex	CC
7475	GO:0035339	0.0324207	1	0.999576	1	1	0.0451043	5	SPOTS complex	CC
12077	GO:0090156	0.0324207	1	0.999576	1	1	0.0451043	5	cellular sphingolipid homeostasis	BP
3092	GO:0009045	0.0324445	1	0.999536	1	1	0.0721669	8	xylose isomerase activity	MF
1411	GO:0004779	0.0324798	1	0.999557	1	1	0.0541252	6	sulfate adenylyltransferase activity	MF
1412	GO:0004781	0.0324798	1	0.999557	1	1	0.0541252	6	sulfate adenylyltransferase (ATP) activity	MF
4703	GO:0016137	0.0326193	1	0.99718	1	2	0.279647	31	glycoside metabolic process	BP
1238	GO:0004491	0.0327971	1	0.999593	1	1	0.0360834	4	methylmalonate-semialdehyde dehydrogenase (acylating) activity	MF
5248	GO:0018478	0.0327971	1	0.999593	1	1	0.0360834	4	malonate-semialdehyde dehydrogenase (acetylating) activity	MF
5671	GO:0022804	0.0328445	1	0.984326	1	13	7.75794	860	active transmembrane transporter activity	MF
901	GO:0003855	0.0335577	1	0.999545	1	1	0.0451043	5	3-dehydroquinate dehydratase activity	MF
8337	GO:0043508	0.0337938	1	0.999539	1	1	0.0451043	5	negative regulation of JUN kinase activity	BP
2099	GO:0006409	0.0342404	1	0.999605	1	1	0.0270626	3	tRNA export from nucleus	BP
2310	GO:0006750	0.0343434	1	0.999602	1	1	0.0270626	3	glutathione biosynthetic process	BP
5331	GO:0019184	0.0343434	1	0.999602	1	1	0.0270626	3	nonribosomal peptide biosynthetic process	BP
3317	GO:0009414	0.0343861	1	0.986956	1	8	3.50911	389	response to water deprivation	BP
9118	GO:0046176	0.0344942	1	0.999549	1	1	0.0360834	4	aldonic acid catabolic process	BP
8782	GO:0045181	0.0345762	1	0.999497	1	1	0.0541252	6	glutamate synthase activity, NAD(P)H as acceptor	MF
5389	GO:0019344	0.0347853	1	0.996873	1	2	0.306709	34	cysteine biosynthetic process	BP
8382	GO:0043604	0.035162	1	0.99418	1	3	0.721669	80	amide biosynthetic process	BP
5083	GO:0016903	0.0355552	1	0.991886	1	4	1.4704	163	oxidoreductase activity, acting on the aldehyde or oxo group of donors	MF
3026	GO:0008863	0.0356682	1	0.99945	1	1	0.063146	7	formate dehydrogenase (NAD+) activity	MF
5597	GO:0020037	0.0358783	1	0.984563	1	10	5.4486	604	heme binding	MF
9370	GO:0046855	0.0369736	1	0.999539	1	1	0.0270626	3	inositol phosphate dephosphorylation	BP
11586	GO:0071545	0.0369736	1	0.999539	1	1	0.0270626	3	inositol phosphate catabolic process	BP
3110	GO:0009069	0.0370895	1	0.993722	1	3	0.784815	87	serine family amino acid metabolic process	BP
9534	GO:0047760	0.0373536	1	0.999396	1	1	0.063146	7	butyrate-CoA ligase activity	MF
3318	GO:0009415	0.0377864	1	0.985403	1	8	3.56324	395	response to water	BP
4886	GO:0016614	0.037836	1	0.984414	1	9	4.6277	513	oxidoreductase activity, acting on CH-OH group of donors	MF
9842	GO:0048864	0.0382824	1	0.999505	1	1	0.0270626	3	stem cell development	BP
2906	GO:0008514	0.0383858	1	0.989152	1	5	1.57865	175	organic anion transmembrane transporter activity	MF
11819	GO:0072588	0.0384555	1	0.999359	1	1	0.063146	7	box H/ACA RNP complex	CC
2190	GO:0006545	0.0387151	1	0.999337	1	1	0.0721669	8	glycine biosynthetic process	BP
11795	GO:0072505	0.0390766	1	0.99625	1	2	0.324751	36	divalent inorganic anion homeostasis	BP
12076	GO:0090155	0.0392751	1	0.99935	1	1	0.0541252	6	negative regulation of sphingolipid biosynthetic process	BP
7089	GO:0033855	0.0394392	1	0.999344	1	1	0.0541252	6	nicotianamine aminotransferase activity	MF
12647	GO:1901428	0.0395122	1	0.999407	1	1	0.0360834	4	regulation of syringal lignin biosynthetic process	BP
12648	GO:1901430	0.0395122	1	0.999407	1	1	0.0360834	4	positive regulation of syringal lignin biosynthetic process	BP
2250	GO:0006629	0.0402249	1	0.97621	1	23	15.552	1724	lipid metabolic process	BP
2222	GO:0006580	0.0403596	1	0.999313	1	1	0.0541252	6	ethanolamine metabolic process	BP
7296	GO:0034599	0.0403606	1	0.992925	1	3	0.875023	97	cellular response to oxidative stress	BP
1899	GO:0006040	0.040366	1	0.992932	1	3	0.820898	91	amino sugar metabolic process	BP
6780	GO:0032873	0.0407267	1	0.999301	1	1	0.0541252	6	negative regulation of stress-activated MAPK cascade	BP
9158	GO:0046329	0.0407267	1	0.999301	1	1	0.0541252	6	negative regulation of JNK cascade	BP
11199	GO:0070303	0.0407267	1	0.999301	1	1	0.0541252	6	negative regulation of stress-activated protein kinase signaling cascade	BP
10764	GO:0055083	0.0415037	1	0.99588	1	2	0.333772	37	monovalent inorganic anion homeostasis	BP
1205	GO:0004445	0.0415952	1	0.99927	1	1	0.0541252	6	inositol-polyphosphate 5-phosphatase activity	MF
9055	GO:0046030	0.0415952	1	0.99927	1	1	0.0541252	6	inositol trisphosphate phosphatase activity	MF
10635	GO:0052658	0.0415952	1	0.99927	1	1	0.0541252	6	inositol-1,4,5-trisphosphate 5-phosphatase activity	MF
10636	GO:0052659	0.0415952	1	0.99927	1	1	0.0541252	6	inositol-1,3,4,5-tetrakisphosphate 5-phosphatase activity	MF
10666	GO:0052743	0.0415952	1	0.99927	1	1	0.0541252	6	inositol tetrakisphosphate phosphatase activity	MF
12154	GO:0090357	0.0424124	1	0.999271	1	1	0.0451043	5	regulation of tryptophan metabolic process	BP
12155	GO:0090358	0.0424124	1	0.999271	1	1	0.0451043	5	positive regulation of tryptophan metabolic process	BP
5003	GO:0016798	0.0429934	1	0.980095	1	11	6.3146	700	hydrolase activity, acting on glycosyl bonds	MF
4658	GO:0016053	0.0431987	1	0.978567	1	13	7.74892	859	organic acid biosynthetic process	BP
9187	GO:0046394	0.0431987	1	0.978567	1	13	7.74892	859	carboxylic acid biosynthetic process	BP
6261	GO:0031320	0.0432128	1	0.99929	1	1	0.0360834	4	hexitol dehydrogenase activity	MF
9054	GO:0046029	0.0432128	1	0.99929	1	1	0.0360834	4	mannitol dehydrogenase activity	MF
10899	GO:0060416	0.0432163	1	0.999189	1	1	0.063146	7	response to growth hormone	BP
3422	GO:0009642	0.0432794	1	0.98952	1	4	1.2539	139	response to light intensity	BP
414	GO:0001164	0.0434259	1	0.999283	1	1	0.0360834	4	RNA polymerase I CORE element sequence-specific DNA binding	MF
12589	GO:1901160	0.0435405	1	0.999177	1	1	0.063146	7	primary amino compound metabolic process	BP
5473	GO:0019605	0.0437592	1	0.999152	1	1	0.0721669	8	butyrate metabolic process	BP
3395	GO:0009605	0.0441089	1	0.973666	1	23	14.9385	1656	response to external stimulus	BP
9716	GO:0048544	0.0442211	1	0.989187	1	4	1.56061	173	recognition of pollen	BP
1234	GO:0004485	0.0449128	1	0.999124	1	1	0.063146	7	methylcrotonoyl-CoA carboxylase activity	MF
4612	GO:0015949	0.0459812	1	0.999081	1	1	0.063146	7	nucleobase-containing small molecule interconversion	BP
1315	GO:0004616	0.0460105	1	0.995205	1	2	0.279647	31	phosphogluconate dehydrogenase (decarboxylating) activity	MF
5131	GO:0017077	0.0461495	1	0.9991	1	1	0.0541252	6	oxidative phosphorylation uncoupler activity	MF
9742	GO:0048578	0.0463109	1	0.999273	1	1	0.0270626	3	positive regulation of long-day photoperiodism, flowering	BP
12659	GO:1901505	0.0467187	1	0.991362	1	3	0.712648	79	carbohydrate derivative transmembrane transporter activity	MF
885	GO:0003825	0.0467618	1	0.999259	1	1	0.0270626	3	alpha,alpha-trehalose-phosphate synthase (UDP-forming) activity	MF
1919	GO:0006071	0.0468338	1	0.995014	1	2	0.369855	41	glycerol metabolic process	BP
876	GO:0003756	0.0474569	1	0.994903	1	2	0.387897	43	protein disulfide isomerase activity	MF
5051	GO:0016864	0.0474569	1	0.994903	1	2	0.387897	43	intramolecular oxidoreductase activity, transposing S-S bonds	MF
11375	GO:0070981	0.047681	1	0.999012	1	1	0.063146	7	L-asparagine biosynthetic process	BP
11376	GO:0070982	0.047681	1	0.999012	1	1	0.063146	7	L-asparagine metabolic process	BP
8523	GO:0044210	0.0478874	1	0.999126	1	1	0.0360834	4	'de novo' CTP biosynthetic process	BP
3818	GO:0010188	0.0479665	1	0.999	1	1	0.063146	7	response to microbial phytotoxin	BP
9209	GO:0046434	0.0487481	1	0.990777	1	3	0.992295	110	organophosphate catabolic process	BP
396	GO:0001101	0.0492337	1	0.973229	1	16	9.67938	1073	response to acid chemical	BP
7306	GO:0034637	0.0495244	1	0.981243	1	7	3.42793	380	cellular carbohydrate biosynthetic process	BP
10881	GO:0060348	0.049525	1	0.999003	1	1	0.0451043	5	bone development	BP
10114	GO:0051031	0.0496245	1	0.999061	1	1	0.0360834	4	tRNA transport	BP
5413	GO:0019400	0.0496294	1	0.994533	1	2	0.396918	44	alditol metabolic process	BP
2698	GO:0008037	0.0496924	1	0.987386	1	4	1.61473	179	cell recognition	BP
12074	GO:0090153	0.0502327	1	0.998862	1	1	0.0811877	9	regulation of sphingolipid biosynthetic process	BP
5065	GO:0016881	0.0513043	1	0.994263	1	2	0.360834	40	acid-amino acid ligase activity	MF
376	GO:0001047	0.0513142	1	0.994273	1	2	0.342793	38	core promoter binding	MF
4543	GO:0015804	0.0514074	1	0.994298	1	2	0.288668	32	neutral amino acid transport	BP
3893	GO:0010279	0.0516004	1	0.998872	1	1	0.0541252	6	indole-3-acetic acid amido synthetase activity	MF
2181	GO:0006534	0.0517586	1	0.994179	1	2	0.369855	41	cysteine metabolic process	BP
4374	GO:0015175	0.0519076	1	0.99422	1	2	0.279647	31	neutral amino acid transmembrane transporter activity	MF
1456	GO:0004838	0.0519544	1	0.998824	1	1	0.063146	7	L-tyrosine:2-oxoglutarate aminotransferase activity	MF
11259	GO:0070547	0.0519544	1	0.998824	1	1	0.063146	7	L-tyrosine aminotransferase activity	MF
12896	GO:1902475	0.0523518	1	0.994127	1	2	0.297688	33	L-alpha-amino acid transmembrane transport	BP
1879	GO:0006006	0.0529846	1	0.989624	1	3	1.09152	121	glucose metabolic process	BP
2258	GO:0006641	0.0535691	1	0.993872	1	2	0.351814	39	triglyceride metabolic process	BP
12655	GO:1901483	0.0535756	1	0.998783	1	1	0.0541252	6	regulation of transcription factor catabolic process	BP
12656	GO:1901485	0.0535756	1	0.998783	1	1	0.0541252	6	positive regulation of transcription factor catabolic process	BP
12894	GO:1902456	0.0538131	1	0.998821	1	1	0.0451043	5	regulation of stomatal opening	BP
12153	GO:0090355	0.0539906	1	0.998764	1	1	0.0541252	6	positive regulation of auxin metabolic process	BP
3426	GO:0009646	0.0542141	1	0.993746	1	2	0.369855	41	response to absence of light	BP
6214	GO:0031222	0.0544089	1	0.998794	1	1	0.0451043	5	arabinan catabolic process	BP
9236	GO:0046475	0.0545499	1	0.998676	1	1	0.0721669	8	glycerophospholipid catabolic process	BP
5023	GO:0016830	0.0552949	1	0.982688	1	5	2.22815	247	carbon-carbon lyase activity	MF
12258	GO:0097054	0.0553469	1	0.998637	1	1	0.0721669	8	L-glutamate biosynthetic process	BP
833	GO:0003333	0.0556305	1	0.988979	1	3	0.703627	78	amino acid transmembrane transport	BP
1360	GO:0004675	0.0559445	1	0.993451	1	2	0.342793	38	transmembrane receptor protein serine/threonine kinase activity	MF
5381	GO:0019318	0.056391	1	0.985077	1	4	1.79515	199	hexose metabolic process	BP
5504	GO:0019725	0.0567261	1	0.977859	1	7	3.69855	410	cellular homeostasis	BP
12582	GO:1901135	0.0572332	1	0.970394	1	13	8.59688	953	carbohydrate derivative metabolic process	BP
12722	GO:1901796	0.0576394	1	0.99852	1	1	0.0721669	8	regulation of signal transduction by p53 class mediator	BP
1003	GO:0004029	0.0581611	1	0.992953	1	2	0.52321	58	aldehyde dehydrogenase (NAD) activity	MF
5479	GO:0019632	0.058402	1	0.998551	1	1	0.0541252	6	shikimate metabolic process	BP
3506	GO:0009753	0.0592184	1	0.984123	1	4	1.40725	156	response to jasmonic acid	BP
8411	GO:0043650	0.0595287	1	0.992741	1	2	0.41496	46	dicarboxylic acid biosynthetic process	BP
9416	GO:0046943	0.0613916	1	0.983374	1	4	1.24488	138	carboxylic acid transmembrane transporter activity	MF
1573	GO:0005342	0.0617243	1	0.983253	1	4	1.2539	139	organic acid transmembrane transporter activity	MF
4545	GO:0015807	0.0627986	1	0.992179	1	2	0.324751	36	L-amino acid transport	BP
3882	GO:0010266	0.0633552	1	0.998244	1	1	0.063146	7	response to vitamin B1	BP
1144	GO:0004348	0.0634091	1	0.998241	1	1	0.063146	7	glucosylceramidase activity	MF
2277	GO:0006677	0.0634091	1	0.998241	1	1	0.063146	7	glycosylceramide metabolic process	BP
2278	GO:0006678	0.0634091	1	0.998241	1	1	0.063146	7	glucosylceramide metabolic process	BP
2279	GO:0006680	0.0634091	1	0.998241	1	1	0.063146	7	glucosylceramide catabolic process	BP
5404	GO:0019377	0.0634091	1	0.998241	1	1	0.063146	7	glycolipid catabolic process	BP
9237	GO:0046477	0.0634091	1	0.998241	1	1	0.063146	7	glycosylceramide catabolic process	BP
9238	GO:0046479	0.0634091	1	0.998241	1	1	0.063146	7	glycosphingolipid catabolic process	BP
9263	GO:0046514	0.0634091	1	0.998241	1	1	0.063146	7	ceramide catabolic process	BP
1027	GO:0004066	0.0634122	1	0.998205	1	1	0.0721669	8	asparagine synthase (glutamine-hydrolyzing) activity	MF
8299	GO:0043420	0.0645854	1	0.998294	1	1	0.0451043	5	anthranilate metabolic process	BP
2616	GO:0007405	0.0647391	1	0.998215	1	1	0.0541252	6	neuroblast proliferation	BP
7721	GO:0038171	0.0647391	1	0.998215	1	1	0.0541252	6	cannabinoid signaling pathway	BP
7799	GO:0042133	0.0647391	1	0.998215	1	1	0.0541252	6	neurotransmitter metabolic process	BP
7801	GO:0042136	0.0647391	1	0.998215	1	1	0.0541252	6	neurotransmitter biosynthetic process	BP
8196	GO:0043196	0.0647391	1	0.998215	1	1	0.0541252	6	varicosity	CC
11698	GO:0071926	0.0647391	1	0.998215	1	1	0.0541252	6	endocannabinoid signaling pathway	BP
7964	GO:0042592	0.0649389	1	0.967826	1	11	6.76565	750	homeostatic process	BP
3484	GO:0009725	0.0651314	1	0.962574	1	17	10.7619	1193	response to hormone	BP
9363	GO:0046838	0.0653042	1	0.998184	1	1	0.0541252	6	phosphorylated carbohydrate dephosphorylation	BP
4083	GO:0010589	0.0659545	1	0.99822	1	1	0.0451043	5	leaf proximal/distal pattern formation	BP
6973	GO:0033358	0.0660414	1	0.99796	1	1	0.10825	12	UDP-L-arabinose biosynthetic process	BP
8802	GO:0045227	0.0660414	1	0.99796	1	1	0.10825	12	capsule polysaccharide biosynthetic process	BP
8805	GO:0045230	0.0660414	1	0.99796	1	1	0.10825	12	capsule organization	BP
9904	GO:0050373	0.0660414	1	0.99796	1	1	0.10825	12	UDP-arabinose 4-epimerase activity	MF
8553	GO:0044272	0.066078	1	0.978257	1	5	2.32738	258	sulfur compound biosynthetic process	BP
1893	GO:0006029	0.0661467	1	0.998136	1	1	0.0541252	6	proteoglycan metabolic process	BP
4313	GO:0015012	0.0661467	1	0.998136	1	1	0.0541252	6	heparan sulfate proteoglycan biosynthetic process	BP
5786	GO:0030166	0.0661467	1	0.998136	1	1	0.0541252	6	proteoglycan biosynthetic process	BP
5806	GO:0030201	0.0661467	1	0.998136	1	1	0.0541252	6	heparan sulfate proteoglycan metabolic process	BP
6636	GO:0032440	0.066298	1	0.998127	1	1	0.0541252	6	2-alkenal reductase [NAD(P)] activity	MF
974	GO:0003987	0.0663663	1	0.99794	1	1	0.10825	12	acetate-CoA ligase activity	MF
164	GO:0000322	0.0668393	1	0.991285	1	2	0.451043	50	storage vacuole	CC
2176	GO:0006528	0.0669664	1	0.997964	1	1	0.0811877	9	asparagine metabolic process	BP
2177	GO:0006529	0.0669664	1	0.997964	1	1	0.0811877	9	asparagine biosynthetic process	BP
9927	GO:0050505	0.067504	1	0.998003	1	1	0.063146	7	hydroquinone glucosyltransferase activity	MF
8335	GO:0043506	0.0676217	1	0.997923	1	1	0.0811877	9	regulation of JUN kinase activity	BP
5629	GO:0021954	0.0676763	1	0.997952	1	1	0.0721669	8	central nervous system neuron development	BP
554	GO:0001887	0.0678931	1	0.998035	1	1	0.0541252	6	selenium compound metabolic process	BP
9443	GO:0047066	0.0678931	1	0.99786	1	1	0.0992295	11	phospholipid-hydroperoxide glutathione peroxidase activity	MF
11039	GO:0061351	0.0683713	1	0.997951	1	1	0.063146	7	neural precursor cell proliferation	BP
3865	GO:0010243	0.0685182	1	0.974425	1	6	3.00395	333	response to organonitrogen compound	BP
4320	GO:0015035	0.0685872	1	0.98513	1	3	0.956211	106	protein disulfide oxidoreductase activity	MF
3491	GO:0009735	0.0687412	1	0.980632	1	4	1.52453	169	response to cytokinin	BP
5047	GO:0016860	0.0689222	1	0.985017	1	3	1.00132	111	intramolecular oxidoreductase activity	MF
6213	GO:0031221	0.0690689	1	0.997965	1	1	0.0541252	6	arabinan metabolic process	BP
2369	GO:0006855	0.0695743	1	0.984841	1	3	0.911107	101	drug transmembrane transport	BP
7937	GO:0042537	0.0698626	1	0.990692	1	2	0.405939	45	benzene-containing compound metabolic process	BP
2211	GO:0006568	0.0699565	1	0.99068	1	2	0.396918	44	tryptophan metabolic process	BP
2225	GO:0006586	0.0699565	1	0.99068	1	2	0.396918	44	indolalkylamine metabolic process	BP
5490	GO:0019676	0.0706138	1	0.997768	1	1	0.0721669	8	ammonia assimilation cycle	BP
8478	GO:0044003	0.0710545	1	0.990457	1	2	0.387897	43	modification by symbiont of host morphology or physiology	BP
2183	GO:0006536	0.071799	1	0.990246	1	2	0.469085	52	glutamate metabolic process	BP
5981	GO:0030643	0.0720058	1	0.997677	1	1	0.0721669	8	cellular phosphate ion homeostasis	BP
11793	GO:0072502	0.0720058	1	0.997677	1	1	0.0721669	8	cellular trivalent inorganic anion homeostasis	BP
12507	GO:1900378	0.0729831	1	0.997661	1	1	0.063146	7	positive regulation of secondary metabolite biosynthetic process	BP
8390	GO:0043617	0.0732068	1	0.997646	1	1	0.063146	7	cellular response to sucrose starvation	BP
6601	GO:0032352	0.0732601	1	0.997595	1	1	0.0721669	8	positive regulation of hormone metabolic process	BP
4353	GO:0015137	0.0733075	1	0.99764	1	1	0.063146	7	citrate transmembrane transporter activity	MF
371	GO:0001013	0.0733311	1	0.997702	1	1	0.0541252	6	RNA polymerase I regulatory region DNA binding	MF
413	GO:0001163	0.0733311	1	0.997702	1	1	0.0541252	6	RNA polymerase I regulatory region sequence-specific DNA binding	MF
8801	GO:0045226	0.0751098	1	0.997305	1	1	0.135313	15	extracellular polysaccharide biosynthetic process	BP
5775	GO:0030149	0.075112	1	0.99743	1	1	0.0811877	9	sphingolipid catabolic process	BP
11318	GO:0070813	0.0753415	1	0.997302	1	1	0.126292	14	hydrogen sulfide metabolic process	BP
11319	GO:0070814	0.0753415	1	0.997302	1	1	0.126292	14	hydrogen sulfide biosynthetic process	BP
3649	GO:0009955	0.0757668	1	0.997476	1	1	0.063146	7	adaxial/abaxial pattern specification	BP
4585	GO:0015893	0.075886	1	0.982855	1	3	0.956211	106	drug transport	BP
10766	GO:0055085	0.0759627	1	0.954087	1	19	13.0081	1442	transmembrane transport	BP
4705	GO:0016139	0.0760783	1	0.997363	1	1	0.0811877	9	glycoside catabolic process	BP
10070	GO:0050897	0.0763634	1	0.989291	1	2	0.42398	47	cobalt ion binding	MF
1149	GO:0004353	0.076634	1	0.997264	1	1	0.0992295	11	glutamate dehydrogenase [NAD(P)+] activity	MF
4416	GO:0015291	0.0771023	1	0.965593	1	8	4.33903	481	secondary active transmembrane transporter activity	MF
1025	GO:0004061	0.0771179	1	0.997384	1	1	0.063146	7	arylformamidase activity	MF
5430	GO:0019441	0.0771179	1	0.997384	1	1	0.063146	7	tryptophan catabolic process to kynurenine	BP
4766	GO:0016298	0.0772912	1	0.977338	1	4	1.67788	186	lipase activity	MF
9467	GO:0047274	0.0775712	1	0.997223	1	1	0.0902086	10	galactinol-sucrose galactosyltransferase activity	MF
4370	GO:0015171	0.0776084	1	0.982343	1	3	0.83894	93	amino acid transmembrane transporter activity	MF
9496	GO:0047501	0.0778816	1	0.997234	1	1	0.0811877	9	(+)-neomenthol dehydrogenase activity	MF
[truncated: 13,107 more rows]

## Sheet: top 500 up
internal ID	category	over represented P-Value	over represented FDR	under represented P-Value	under represented FDR	Genes in top-500 upreg	Expected genes	Genes in genome (background)	term	ontology
[truncated: 13,570 more rows]

[truncated: 17 more sheets: top 1000 up, top 2000 up, top 4000 up, top 50 down, top 100 down, top 300 down, top 500 down, top 1000 down, top 2000 down, top 4000 down, top 50 up-down, top 100 up-down, top 300 up-down, top 500 up-down, top 1000 up-down, top 2000 up-down, top 4000 up-down]
