# Supplementary material for: Aluminum Responsive Genes in Flax (Linum usitatissimum L.)
Source: Biomed Res Int. 2019 Feb 28;2019:5023125. doi: 10.1155/2019/5023125 (PMC6421055; doi:10.1155/2019/5023125)
Supplement: Supplementary Materials — S1 Table. Gene expression alterations in all analyzed flax genotypes under aluminum stress. S2 Table. Gene expression alterations in resistant flax genotypes under aluminum stress. S3 Table. Gene expression alterations in sensitive flax genotypes under aluminum stress. S4 Table. Gene expression alterations in resistant flax cultivar Hermes under aluminum stress. S5 Table. Gene expression alterations in resistant flax cultivar TMP1919 under aluminum stress. S6 Table. Gene expression alterations in sensitive flax cultivar Lira under aluminum stress. S7 Table. Gene expression alterations in sensitive flax cultivar Orshanskiy under aluminum stress. S8 Table. Diverse expression alterations between groups of resistant and sensitive to aluminum flax genotypes. S9 Table. GO enrichment analysis for tops of up- and downregulated genes in the pool of all studied flax cultivars after aluminum exposure. S10 Table. GO enrichment analysis for tops of up- and downregulated genes in the pool of resistant flax cultivars after aluminum exposure. S11 Table. GO enrichment analysis for tops of up- and downregulated genes in the pool of sensitive flax cultivars after aluminum exposure. S12 Table. GO enrichment analysis for tops of up- and downregulated genes in resistant flax cultivar Hermes after aluminum exposure. S13 Table. GO enrichment analysis for tops of up- and downregulated genes in resistant flax cultivar TMP1919 after aluminum exposure. S14 Table. GO enrichment analysis for tops of up- and downregulated genes in sensitive flax cultivar Lira after aluminum exposure. S15 Table. GO enrichment analysis for tops of up- and downregulated genes in sensitive flax cultivar Orshanskiy after aluminum exposure. S16 Figure. Hierarchical cluster dendrogram showing coexpression modules identified using weighted gene coexpression network analysis (WGCNA) for flax under aluminum stress. Symbols in Supplementary Tables: Gene-gene identifier (generated by Trinity). Transcript lengths: comma-separ [file 5023125.f1.zip › 5023125.f1/S13 Table.xlsx]

## Sheet: top 50 up
S13 Table. GO enrichment analysis for tops of up- and down-regulated genes in resistant flax cultivar TMT1919 after aluminum exposure.
internal ID	category	over represented P-Value	over represented FDR	under represented P-Value	under represented FDR	Genes in top-50 upreg	Expected genes	Genes in genome (background)	term	ontology
10782	GO:0055114	2.04563e-08	0.000267053	1	1	17	3.16395	1791	oxidation-reduction process	BP
4842	GO:0016491	3.93593e-08	0.000267053	1	1	19	4.91641	2783	oxidoreductase activity	MF
1159	GO:0004364	6.44887e-06	0.0291704	1	1	4	0.128961	73	glutathione transferase activity	MF
3002	GO:0008792	1.72633e-05	0.0585658	1	1	2	0.00529976	3	arginine decarboxylase activity	MF
8661	GO:0044710	2.18024e-05	0.0591716	0.999994	1	26	12.3325	6981
2175	GO:0006527	7.84493e-05	0.177426	1	1	2	0.0141327	8	arginine catabolic process	BP
3111	GO:0009070	9.59778e-05	0.18606	0.999998	1	3	0.0918624	52	serine family amino acid biosynthetic process	BP
3330	GO:0009446	0.000129969	0.22046	0.999999	1	2	0.0141327	8	putrescine biosynthetic process	BP
3329	GO:0009445	0.000162545	0.245081	0.999999	1	2	0.0194324	11	putrescine metabolic process	BP
4980	GO:0016765	0.000304734	0.413524	0.999982	1	4	0.346251	196	transferase activity, transferring alkyl or aryl (other than methyl) groups	MF
3110	GO:0009069	0.000401496	0.47484	0.999987	1	3	0.153693	87	serine family amino acid metabolic process	BP
884	GO:0003824	0.000419903	0.47484	0.999872	1	36	24.3965	13810	catalytic activity	MF
9327	GO:0046688	0.000496837	0.508346	0.999995	1	2	0.0353317	20	response to copper ion	BP
3106	GO:0009065	0.000524454	0.508346	0.999995	1	2	0.0406315	23	glutamine family amino acid catabolic process	BP
2817	GO:0008295	0.000610647	0.552432	0.999994	1	2	0.0388649	22	spermidine biosynthetic process	BP
2780	GO:0008216	0.00072714	0.616706	0.999992	1	2	0.042398	24	spermidine metabolic process	BP
2369	GO:0006855	0.000852521	0.680513	0.999964	1	3	0.178425	101	drug transmembrane transport	BP
4585	GO:0015893	0.000949002	0.715442	0.999959	1	3	0.187258	106	drug transport	BP
2168	GO:0006520	0.00123663	0.883212	0.999815	1	6	1.21541	688	cellular amino acid metabolic process	BP
1241	GO:0004497	0.00145607	0.92357	0.999821	1	5	0.860327	487	monooxygenase activity	MF
5389	GO:0019344	0.00151763	0.92357	0.999974	1	2	0.0600639	34	cysteine biosynthetic process	BP
7198	GO:0034277	0.00165042	0.92357	1	1	1	0.00176659	1	ent-cassa-12,15-diene synthase activity	MF
7199	GO:0034279	0.00165042	0.92357	1	1	1	0.00176659	1	syn-pimara-7,15-diene synthase activity	MF
4405	GO:0015238	0.00176437	0.92357	0.999904	1	3	0.233189	132	drug transmembrane transporter activity	MF
2230	GO:0006596	0.00180376	0.92357	0.999966	1	2	0.0635971	36	polyamine biosynthetic process	BP
12197	GO:0090484	0.00183036	0.92357	0.999899	1	3	0.234956	133	drug transporter activity	MF
12670	GO:1901566	0.00187329	0.92357	0.999643	1	7	1.81252	1026	organonitrogen compound biosynthetic process	BP
12680	GO:1901605	0.00195215	0.92357	0.999743	1	5	0.918624	520	alpha-amino acid metabolic process	BP
2173	GO:0006525	0.00197373	0.92357	0.999961	1	2	0.0777298	44	arginine metabolic process	BP
2181	GO:0006534	0.00234458	0.924861	0.999949	1	2	0.07243	41	cysteine metabolic process	BP
5280	GO:0018973	0.00245357	0.924861	1	1	1	0.00176659	1	trinitrotoluene metabolic process	BP
5281	GO:0018974	0.00245357	0.924861	1	1	1	0.00176659	1	2,4,6-trinitrotoluene metabolic process	BP
5387	GO:0019326	0.00245357	0.924861	1	1	1	0.00176659	1	nitrotoluene metabolic process	BP
9136	GO:0046256	0.00245357	0.924861	1	1	1	0.00176659	1	2,4,6-trinitrotoluene catabolic process	BP
9137	GO:0046260	0.00245357	0.924861	1	1	1	0.00176659	1	trinitrotoluene catabolic process	BP
9138	GO:0046263	0.00245357	0.924861	1	1	1	0.00176659	1	nitrotoluene catabolic process	BP
2207	GO:0006563	0.00267867	0.933606	0.999938	1	2	0.0741966	42	L-serine metabolic process	BP
8560	GO:0044283	0.00275327	0.933606	0.999437	1	7	1.92381	1089	small molecule biosynthetic process	BP
10648	GO:0052716	0.0028624	0.933606	0.999931	1	2	0.102462	58	hydroquinone:oxygen oxidoreductase activity	MF
8652	GO:0044699	0.00290911	0.933606	0.998901	1	33	22.8737	12948
1339	GO:0004648	0.00302653	0.933606	1	1	1	0.00176659	1	O-phospho-L-serine:2-oxoglutarate aminotransferase activity	MF
9142	GO:0046274	0.00302827	0.933606	0.999924	1	2	0.104229	59	lignin catabolic process	BP
3667	GO:0009973	0.00303902	0.933606	1	1	1	0.00176659	1	adenylyl-sulfate reductase activity	MF
7065	GO:0033741	0.00303902	0.933606	1	1	1	0.00176659	1	adenylyl-sulfate reductase (glutathione) activity	MF
4939	GO:0016705	0.00313072	0.933606	0.99954	1	5	1.02639	581	oxidoreductase activity, acting on paired donors, with incorporation or reduction of molecular oxygen	MF
5515	GO:0019752	0.00320042	0.933606	0.999176	1	9	3.28762	1861	carboxylic acid metabolic process	BP
2229	GO:0006595	0.00325502	0.933606	0.999916	1	2	0.093629	53	polyamine metabolic process	BP
5597	GO:0020037	0.00330236	0.933606	0.999509	1	5	1.06702	604	heme binding	MF
4658	GO:0016053	0.00353088	0.958281	0.999348	1	6	1.5175	859	organic acid biosynthetic process	BP
9187	GO:0046394	0.00353088	0.958281	0.999348	1	6	1.5175	859	carboxylic acid biosynthetic process	BP
2952	GO:0008652	0.00366175	0.974311	0.999584	1	4	0.639504	362	cellular amino acid biosynthetic process	BP
11789	GO:0072490	0.00394941	1	0.999996	1	1	0.00353317	2	toluene-containing compound metabolic process	BP
11790	GO:0072491	0.00394941	1	0.999996	1	1	0.00353317	2	toluene-containing compound catabolic process	BP
8304	GO:0043436	0.00424652	1	0.998858	1	9	3.44131	1948	oxoacid metabolic process	BP
9396	GO:0046906	0.00437135	1	0.999305	1	5	1.14828	650	tetrapyrrole binding	MF
1928	GO:0006082	0.00441324	1	0.998806	1	9	3.46427	1961	organic acid metabolic process	BP
11256	GO:0070544	0.00441742	1	0.999995	1	1	0.00353317	2	histone H3-K36 demethylation	BP
9320	GO:0046658	0.00446917	1	0.999662	1	3	0.286187	162	anchored component of plasma membrane	CC
3032	GO:0008883	0.00468411	1	0.999995	1	1	0.00353317	2	glutamyl-tRNA reductase activity	MF
2377	GO:0006869	0.00470153	1	0.999637	1	3	0.348017	197	lipid transport	BP
12668	GO:1901564	0.00495835	1	0.998634	1	9	3.37064	1908	organonitrogen compound metabolic process	BP
9139	GO:0046271	0.00497411	1	0.999839	1	2	0.127194	72	phenylpropanoid catabolic process	BP
1402	GO:0004764	0.00592349	1	0.999987	1	1	0.00706634	4	shikimate 3-dehydrogenase (NADP+) activity	MF
5252	GO:0018580	0.00594182	1	0.999991	1	1	0.00353317	2	nitronate monooxygenase activity	MF
4952	GO:0016722	0.00601388	1	0.999785	1	2	0.13426	76	oxidoreductase activity, oxidizing metal ions	MF
3079	GO:0009001	0.00637101	1	0.999985	1	1	0.00706634	4	serine O-acetyltransferase activity	MF
4801	GO:0016412	0.00637101	1	0.999985	1	1	0.00706634	4	serine O-acyltransferase activity	MF
2331	GO:0006790	0.00651791	1	0.999127	1	4	0.814396	461	sulfur compound metabolic process	BP
901	GO:0003855	0.00663629	1	0.999983	1	1	0.00883293	5	3-dehydroquinate dehydratase activity	MF
844	GO:0003674	0.0071391	1	0.999177	1	46	40.37	22852	molecular_function	MF
3463	GO:0009698	0.00815462	1	0.999231	1	3	0.445179	252	phenylpropanoid metabolic process	BP
3279	GO:0009309	0.00820877	1	0.999656	1	2	0.136027	77	amine biosynthetic process	BP
7897	GO:0042401	0.00820877	1	0.999656	1	2	0.136027	77	cellular biogenic amine biosynthetic process	BP
5421	GO:0019419	0.00847532	1	0.99997	1	1	0.0123661	7	sulfate reduction	BP
6261	GO:0031320	0.00858283	1	0.999973	1	1	0.00706634	4	hexitol dehydrogenase activity	MF
9054	GO:0046029	0.00858283	1	0.999973	1	1	0.00706634	4	mannitol dehydrogenase activity	MF
48	GO:0000097	0.00861635	1	0.999629	1	2	0.143093	81	sulfur amino acid biosynthetic process	BP
8553	GO:0044272	0.00866787	1	0.999164	1	3	0.455779	258	sulfur compound biosynthetic process	BP
8662	GO:0044711	0.00878664	1	0.997028	1	11	5.04537	2856
4933	GO:0016682	0.00983054	1	0.999546	1	2	0.162526	92	oxidoreductase activity, acting on diphenols and related substances as donors, oxygen as acceptor	MF
4421	GO:0015297	0.0102578	1	0.998948	1	3	0.441646	250	antiporter activity	MF
5513	GO:0019748	0.0102723	1	0.998431	1	4	0.909791	515	secondary metabolic process	BP
6982	GO:0033388	0.0103323	1	0.999958	1	1	0.00883293	5	putrescine biosynthetic process from arginine	BP
4896	GO:0016628	0.0104087	1	0.999505	1	2	0.153693	87	oxidoreductase activity, acting on the CH-CH group of donors, NAD or NADP as acceptor	MF
5479	GO:0019632	0.0116724	1	0.999944	1	1	0.0105995	6	shikimate metabolic process	BP
6216	GO:0031225	0.0117801	1	0.99873	1	3	0.431047	244	anchored component of membrane	CC
8540	GO:0044248	0.0122014	1	0.996699	1	7	2.64458	1497	cellular catabolic process	BP
7437	GO:0035251	0.0123457	1	0.998644	1	3	0.482278	273	UDP-glucosyltransferase activity	MF
2740	GO:0008150	0.0123587	1	0.997536	1	45	39.1175	22143	biological_process	BP
9269	GO:0046527	0.0126425	1	0.9986	1	3	0.489344	277	glucosyltransferase activity	MF
4931	GO:0016679	0.0127893	1	0.999321	1	2	0.183725	104	oxidoreductase activity, acting on diphenols and related substances as donors	MF
12272	GO:0097164	0.0128623	1	0.999315	1	2	0.189025	107	ammonium ion metabolic process	BP
47	GO:0000096	0.0130572	1	0.999299	1	2	0.185491	105	sulfur amino acid metabolic process	BP
6636	GO:0032440	0.0132933	1	0.999928	1	1	0.0105995	6	2-alkenal reductase [NAD(P)] activity	MF
1621	GO:0005506	0.0133893	1	0.99779	1	4	0.939823	532	iron ion binding	MF
9927	GO:0050505	0.013543	1	0.999923	1	1	0.0123661	7	hydroquinone glucosyltransferase activity	MF
12681	GO:1901606	0.013838	1	0.999234	1	2	0.189025	107	alpha-amino acid catabolic process	BP
4353	GO:0015137	0.014747	1	0.999908	1	1	0.0123661	7	citrate transmembrane transporter activity	MF
12669	GO:1901565	0.0148766	1	0.998249	1	3	0.521143	295	organonitrogen compound catabolic process	BP
8663	GO:0044712	0.0159124	1	0.995951	1	6	2.2577	1278
3104	GO:0009063	0.0159876	1	0.999044	1	2	0.203157	115	cellular amino acid catabolic process	BP
4508	GO:0015746	0.0166412	1	0.999879	1	1	0.0158993	9	citrate transport	BP
4897	GO:0016629	0.0170542	1	0.999871	1	1	0.0176659	10	12-oxophytodienoate reductase activity	MF
9883	GO:0050275	0.0173206	1	0.999866	1	1	0.0194324	11	scopoletin glucosyltransferase activity	MF
3714	GO:0010038	0.0177995	1	0.996803	1	4	0.962789	545	response to metal ion	BP
2361	GO:0006842	0.0192964	1	0.999835	1	1	0.0176659	10	tricarboxylic acid transport	BP
4358	GO:0015142	0.0192964	1	0.999835	1	1	0.0176659	10	tricarboxylic acid transmembrane transporter activity	MF
2208	GO:0006564	0.0193976	1	0.999838	1	1	0.0141327	8	L-serine biosynthetic process	BP
12682	GO:1901607	0.0195734	1	0.997446	1	3	0.581207	329	alpha-amino acid biosynthetic process	BP
9428	GO:0046975	0.0198421	1	0.99983	1	1	0.0141327	8	histone methyltransferase activity (H3-K36 specific)	MF
8257	GO:0043295	0.0204807	1	0.999814	1	1	0.0176659	10	glutathione binding	MF
12539	GO:1900750	0.0204807	1	0.999814	1	1	0.0176659	10	oligopeptide binding	MF
5024	GO:0016831	0.0212674	1	0.998518	1	2	0.250855	142	carboxy-lyase activity	MF
8558	GO:0044281	0.0212826	1	0.992132	1	10	5.20966	2949	small molecule metabolic process	BP
1647	GO:0005576	0.0227808	1	0.993013	1	7	3.09152	1750	extracellular region	CC
3537	GO:0009808	0.0230045	1	0.998328	1	2	0.263221	149	lignin metabolic process	BP
4006	GO:0010452	0.0238285	1	0.999748	1	1	0.0176659	10	histone H3-K36 methylation	BP
9401	GO:0046914	0.0253753	1	0.990343	1	10	4.90757	2778	transition metal ion binding	MF
5022	GO:0016829	0.0284068	1	0.994116	1	4	1.19245	675	lyase activity	MF
5429	GO:0019439	0.0284219	1	0.995725	1	3	0.662469	375	aromatic compound catabolic process	BP
3320	GO:0009423	0.0284508	1	0.999628	1	1	0.0247322	14	chorismate biosynthetic process	BP
956	GO:0003955	0.0284868	1	0.999624	1	1	0.0282654	16	NAD(P)H dehydrogenase (quinone) activity	MF
3105	GO:0009064	0.0287254	1	0.997649	1	2	0.27912	158	glutamine family amino acid metabolic process	BP
4888	GO:0016616	0.029131	1	0.995576	1	3	0.696035	394	oxidoreductase activity, acting on the CH-OH group of donors, NAD or NADP as acceptor	MF
11750	GO:0072341	0.029344	1	0.999601	1	1	0.0282654	16	modified amino acid binding	MF
3608	GO:0009899	0.0296277	1	0.999595	1	1	0.0264988	15	ent-kaurene synthase activity	MF
12626	GO:1901361	0.0308046	1	0.99522	1	3	0.692501	392	organic cyclic compound catabolic process	BP
4975	GO:0016758	0.0313854	1	0.993296	1	4	1.18715	672	transferase activity, transferring hexosyl groups	MF
4895	GO:0016627	0.0317359	1	0.99726	1	2	0.282654	160	oxidoreductase activity, acting on the CH-CH group of donors	MF
2219	GO:0006576	0.0317413	1	0.997259	1	2	0.286187	162	cellular biogenic amine metabolic process	BP
8501	GO:0044106	0.0323803	1	0.997173	1	2	0.287953	163	cellular amine metabolic process	BP
9379	GO:0046872	0.0328673	1	0.984388	1	17	10.8822	6160	metal ion binding	MF
8181	GO:0043169	0.0346635	1	0.983418	1	17	10.9493	6198	cation binding	MF
9959	GO:0050662	0.0351152	1	0.992232	1	4	1.25958	713	coenzyme binding	MF
13268	GO:1990267	0.0354609	1	0.99675	1	2	0.277354	157	response to transition metal nanoparticle	BP
3491	GO:0009735	0.0364693	1	0.996604	1	2	0.298553	169	response to cytokinin	BP
2182	GO:0006535	0.0369142	1	0.999355	1	1	0.0388649	22	cysteine biosynthetic process from serine	BP
9200	GO:0046417	0.037996	1	0.999321	1	1	0.0335651	19	chorismate metabolic process	BP
3230	GO:0009228	0.0387589	1	0.999292	1	1	0.0353317	20	thiamine biosynthetic process	BP
8002	GO:0042724	0.0387589	1	0.999292	1	1	0.0353317	20	thiamine-containing compound biosynthetic process	BP
2766	GO:0008194	0.0391095	1	0.993341	1	3	0.727833	412	UDP-glycosyltransferase activity	MF
3381	GO:0009570	0.0394009	1	0.990964	1	4	1.17831	667	chloroplast stroma	CC
2815	GO:0008289	0.039653	1	0.993212	1	3	0.738433	418	lipid binding	MF
2326	GO:0006782	0.0397265	1	0.999256	1	1	0.0353317	20	protoporphyrinogen IX biosynthetic process	BP
9253	GO:0046501	0.0397265	1	0.999256	1	1	0.0353317	20	protoporphyrinogen IX metabolic process	BP
3361	GO:0009532	0.0404127	1	0.990658	1	4	1.18538	671	plastid stroma	CC
2320	GO:0006772	0.0434796	1	0.999101	1	1	0.0406315	23	thiamine metabolic process	BP
8001	GO:0042723	0.0434796	1	0.999101	1	1	0.0406315	23	thiamine-containing compound metabolic process	BP
4938	GO:0016703	0.0436317	1	0.99909	1	1	0.0459312	26	oxidoreductase activity, acting on single donors with incorporation of molecular oxygen, incorporation of one atom of oxygen (internal monooxygenases or internal mixed function oxidases)	MF
6217	GO:0031226	0.04675	1	0.991459	1	3	0.814396	461	intrinsic component of plasma membrane	CC
4868	GO:0016577	0.0493123	1	0.998844	1	1	0.0388649	22	histone demethylation	BP
11132	GO:0070076	0.0493123	1	0.998844	1	1	0.0388649	22	histone lysine demethylation	BP
9992	GO:0050734	0.0494731	1	0.99883	1	1	0.0441646	25	hydroxycinnamoyltransferase activity	MF
3719	GO:0010044	0.0505572	1	0.998782	1	1	0.0406315	23	response to aluminum ion	BP
4659	GO:0016054	0.0513493	1	0.994228	1	2	0.385116	218	organic acid catabolic process	BP
9188	GO:0046395	0.0513493	1	0.994228	1	2	0.385116	218	carboxylic acid catabolic process	BP
2147	GO:0006482	0.0521366	1	0.998703	1	1	0.0406315	23	protein demethylation	BP
2778	GO:0008214	0.0521366	1	0.998703	1	1	0.0406315	23	protein dealkylation	BP
5671	GO:0022804	0.0541086	1	0.98626	1	4	1.51926	860	active transmembrane transporter activity	MF
3278	GO:0009308	0.0551703	1	0.993547	1	2	0.395715	224	amine metabolic process	BP
4416	GO:0015291	0.0554007	1	0.989169	1	3	0.849727	481	secondary active transmembrane transporter activity	MF
3343	GO:0009507	0.0560696	1	0.977715	1	8	3.80169	2152	chloroplast	CC
9586	GO:0048046	0.0563496	1	0.988905	1	3	0.950423	538	apoplast	CC
10571	GO:0052325	0.0576512	1	0.99839	1	1	0.0582973	33	cell wall pectin biosynthetic process	BP
4886	GO:0016614	0.0577792	1	0.98851	1	3	0.906258	513	oxidoreductase activity, acting on CH-OH group of donors	MF
3311	GO:0009407	0.0578662	1	0.998372	1	1	0.0653637	37	toxin catabolic process	BP
12198	GO:0090487	0.0578662	1	0.998372	1	1	0.0653637	37	secondary metabolite catabolic process	BP
5023	GO:0016830	0.0608306	1	0.992486	1	2	0.436347	247	carbon-carbon lyase activity	MF
7870	GO:0042335	0.0638698	1	0.998014	1	1	0.0635971	36	cuticle development	BP
3365	GO:0009536	0.0674181	1	0.972146	1	8	3.95538	2239	plastid	CC
1622	GO:0005507	0.0683059	1	0.990998	1	2	0.457546	259	copper ion binding	MF
3654	GO:0009960	0.0693445	1	0.997645	1	1	0.0741966	42	endosperm development	BP
10584	GO:0052546	0.0710086	1	0.997536	1	1	0.0671302	38	cell wall pectin metabolic process	BP
8411	GO:0043650	0.074663	1	0.997259	1	1	0.0812629	46	dicarboxylic acid biosynthetic process	BP
11379	GO:0070988	0.0757164	1	0.997202	1	1	0.0600639	34	demethylation	BP
10069	GO:0050896	0.0772525	1	0.959127	1	16	10.8451	6139	response to stimulus	BP
8485	GO:0044036	0.0777109	1	0.988989	1	2	0.461079	261	cell wall macromolecule metabolic process	BP
3939	GO:0010345	0.0782437	1	0.996992	1	1	0.0741966	42	suberin biosynthetic process	BP
4685	GO:0016114	0.0783255	1	0.988856	1	2	0.43458	246	terpenoid biosynthetic process	BP
3097	GO:0009056	0.0791383	1	0.968125	1	7	4.02428	2278	catabolic process	BP
1281	GO:0004568	0.0794529	1	0.996888	1	1	0.0847961	48	chitinase activity	MF
4974	GO:0016757	0.0802081	1	0.976804	1	4	1.60053	906	transferase activity, transferring glycosyl groups	MF
9581	GO:0048037	0.0813903	1	0.976343	1	4	1.69239	958	cofactor binding	MF
7937	GO:0042537	0.0815635	1	0.996723	1	1	0.0794963	45	benzene-containing compound metabolic process	BP
3490	GO:0009734	0.0821615	1	0.987983	1	2	0.484044	274	auxin-activated signaling pathway	BP
2434	GO:0006979	0.0822762	1	0.981092	1	3	1.07232	607	response to oxidative stress	BP
52	GO:0000103	0.0829446	1	0.996598	1	1	0.093629	53	sulfate assimilation	BP
3561	GO:0009835	0.0841373	1	0.9965	1	1	0.0900958	51	fruit ripening	BP
1896	GO:0006032	0.0850441	1	0.996417	1	1	0.0989288	56	chitin catabolic process	BP
9168	GO:0046348	0.0850441	1	0.996417	1	1	0.0989288	56	amino sugar catabolic process	BP
12576	GO:1901072	0.0850441	1	0.996417	1	1	0.0989288	56	glucosamine-containing compound catabolic process	BP
5102	GO:0016998	0.0850692	1	0.996418	1	1	0.093629	53	cell wall macromolecule catabolic process	BP
1894	GO:0006030	0.0861351	1	0.996321	1	1	0.102462	58	chitin metabolic process	BP
3309	GO:0009404	0.0871089	1	0.996235	1	1	0.104229	59	toxin metabolic process	BP
2705	GO:0008061	0.0875499	1	0.996197	1	1	0.102462	58	chitin binding	MF
11632	GO:0071695	0.0878784	1	0.996171	1	1	0.0971622	55	anatomical structure maturation	BP
3931	GO:0010333	0.0886246	1	0.996108	1	1	0.093629	53	terpene synthase activity	MF
8559	GO:0044282	0.0897145	1	0.9862	1	2	0.538808	305	small molecule catabolic process	BP
11889	GO:0080043	0.0913376	1	0.995851	1	1	0.107762	61	quercetin 3-O-glucosyltransferase activity	MF
11890	GO:0080044	0.0913376	1	0.995851	1	1	0.107762	61	quercetin 7-O-glucosyltransferase activity	MF
2294	GO:0006721	0.0917273	1	0.985718	1	2	0.484044	274	terpenoid metabolic process	BP
5027	GO:0016835	0.0917829	1	0.985699	1	2	0.521143	295	carbon-oxygen lyase activity	MF
11705	GO:0071949	0.0927353	1	0.995742	1	1	0.0830295	47	FAD binding	MF
1891	GO:0006026	0.0933811	1	0.99566	1	1	0.107762	61	aminoglycan catabolic process	BP
2821	GO:0008299	0.0970372	1	0.984397	1	2	0.484044	274	isoprenoid biosynthetic process	BP
2936	GO:0008610	0.0970845	1	0.970032	1	4	1.70299	964	lipid biosynthetic process	BP
4926	GO:0016671	0.0973563	1	0.995281	1	1	0.100695	57	oxidoreductase activity, acting on a sulfur group of donors, disulfide as acceptor	MF
7833	GO:0042221	0.0980801	1	0.956022	1	8	4.67085	2644	response to chemical	BP
5030	GO:0016838	0.0996739	1	0.995047	1	1	0.104229	59	carbon-oxygen lyase activity, acting on phosphates	MF
12674	GO:1901575	0.100088	1	0.960342	1	6	3.40244	1926	organic substance catabolic process	BP
12575	GO:1901071	0.100767	1	0.994925	1	1	0.120128	68	glucosamine-containing compound metabolic process	BP
6319	GO:0031407	0.108323	1	0.994122	1	1	0.114828	65	oxylipin metabolic process	BP
6320	GO:0031408	0.108323	1	0.994122	1	1	0.114828	65	oxylipin biosynthetic process	BP
8013	GO:0042752	0.108399	1	0.994125	1	1	0.102462	58	regulation of circadian rhythm	BP
2309	GO:0006749	0.109001	1	0.994043	1	1	0.120128	68	glutathione metabolic process	BP
5773	GO:0030145	0.109605	1	0.993977	1	1	0.118361	67	manganese ion binding	MF
3812	GO:0010181	0.109873	1	0.993948	1	1	0.116595	66	FMN binding	MF
8946	GO:0045735	0.11128	1	0.993775	1	1	0.137794	78	nutrient reservoir activity	MF
10646	GO:0052695	0.111465	1	0.993759	1	1	0.128961	73	cellular glucuronidation	BP
10647	GO:0052696	0.111465	1	0.993759	1	1	0.128961	73	flavonoid glucuronidation	BP
5470	GO:0019585	0.114241	1	0.993436	1	1	0.130727	74	glucuronate metabolic process	BP
2293	GO:0006720	0.114253	1	0.979801	1	2	0.540575	306	isoprenoid metabolic process	BP
4683	GO:0016109	0.114289	1	0.993451	1	1	0.105995	60	tetraterpenoid biosynthetic process	BP
4688	GO:0016117	0.114289	1	0.993451	1	1	0.105995	60	carotenoid biosynthetic process	BP
3452	GO:0009686	0.115957	1	0.993239	1	1	0.121894	69	gibberellin biosynthetic process	BP
1912	GO:0006063	0.116945	1	0.993113	1	1	0.132494	75	uronic acid metabolic process	BP
3451	GO:0009685	0.117342	1	0.993072	1	1	0.123661	70	gibberellin metabolic process	BP
5183	GO:0018024	0.122783	1	0.992428	1	1	0.0971622	55	histone-lysine N-methyltransferase activity	MF
8635	GO:0044459	0.123426	1	0.966306	1	3	1.26841	718	plasma membrane part	CC
4676	GO:0016102	0.125051	1	0.992103	1	1	0.130727	74	diterpenoid biosynthetic process	BP
3114	GO:0009073	0.125711	1	0.992028	1	1	0.118361	67	aromatic amino acid family biosynthetic process	BP
4682	GO:0016108	0.125848	1	0.992012	1	1	0.116595	66	tetraterpenoid metabolic process	BP
4687	GO:0016116	0.125848	1	0.992012	1	1	0.116595	66	carotenoid metabolic process	BP
1888	GO:0006022	0.127971	1	0.991702	1	1	0.158993	90	aminoglycan metabolic process	BP
7361	GO:0034968	0.129098	1	0.991599	1	1	0.104229	59	histone lysine methylation	BP
3835	GO:0010208	0.130844	1	0.991331	1	1	0.136027	77	pollen wall assembly	BP
8871	GO:0045489	0.132048	1	0.991176	1	1	0.125428	71	pectin biosynthetic process	BP
4675	GO:0016101	0.133883	1	0.990906	1	1	0.14486	82	diterpenoid metabolic process	BP
11809	GO:0072528	0.134905	1	0.990765	1	1	0.143093	81	pyrimidine-containing compound biosynthetic process	BP
3711	GO:0010035	0.136899	1	0.952292	1	4	1.89908	1075	response to inorganic substance	BP
2324	GO:0006779	0.137054	1	0.990463	1	1	0.13956	79	porphyrin-containing compound biosynthetic process	BP
1899	GO:0006040	0.137893	1	0.990327	1	1	0.160759	91	amino sugar metabolic process	BP
900	GO:0003854	0.142772	1	0.989663	1	1	0.109528	62	3-beta-hydroxy-delta5-steroid dehydrogenase activity	MF
11275	GO:0070592	0.144758	1	0.989326	1	1	0.143093	81	cell wall polysaccharide biosynthetic process	BP
7772	GO:0042054	0.14652	1	0.989085	1	1	0.118361	67	histone methyltransferase activity	MF
6850	GO:0033014	0.14851	1	0.988745	1	1	0.148393	84	tetrapyrrole biosynthetic process	BP
7069	GO:0033764	0.149692	1	0.988593	1	1	0.118361	67	steroid dehydrogenase activity, acting on the CH-OH group of donors, NAD or NADP as acceptor	MF
4917	GO:0016655	0.151355	1	0.988269	1	1	0.187258	106	oxidoreductase activity, acting on NAD(P)H, quinone or similar compound as acceptor	MF
4936	GO:0016701	0.15304	1	0.988006	1	1	0.174892	99	oxidoreductase activity, acting on single donors with incorporation of molecular oxygen	MF
12706	GO:1901681	0.155252	1	0.987632	1	1	0.199624	113	sulfur compound binding	MF
8486	GO:0044038	0.156259	1	0.987492	1	1	0.160759	91	cell wall macromolecule biosynthetic process	BP
11274	GO:0070589	0.156259	1	0.987492	1	1	0.160759	91	cellular component macromolecule biosynthetic process	BP
3854	GO:0010228	0.15876	1	0.987085	1	1	0.15016	85	vegetative to reproductive phase transition of meristem	BP
4802	GO:0016413	0.158783	1	0.987085	1	1	0.146627	83	O-acetyltransferase activity	MF
2898	GO:0008483	0.159259	1	0.986978	1	1	0.178425	101	transaminase activity	MF
4983	GO:0016769	0.161738	1	0.986554	1	1	0.181958	103	transferase activity, transferring nitrogenous groups	MF
8613	GO:0044434	0.164175	1	0.931244	1	5	2.68168	1518	chloroplast part	CC
4757	GO:0016278	0.165777	1	0.985896	1	1	0.136027	77	lysine N-methyltransferase activity	MF
4758	GO:0016279	0.165777	1	0.985896	1	1	0.136027	77	protein-lysine N-methyltransferase activity	MF
4890	GO:0016620	0.166892	1	0.985625	1	1	0.234956	133	oxidoreductase activity, acting on the aldehyde or oxo group of donors, NAD or NADP as acceptor	MF
5181	GO:0018022	0.167501	1	0.985594	1	1	0.13426	76	peptidyl-lysine methylation	BP
8614	GO:0044435	0.167547	1	0.929368	1	5	2.69758	1527	plastid part	CC
4226	GO:0010927	0.16824	1	0.985411	1	1	0.187258	106	cellular component assembly involved in morphogenesis	BP
8673	GO:0044763	0.169598	1	0.894564	1	21	17.3178	9803
11808	GO:0072527	0.170494	1	0.985008	1	1	0.181958	103	pyrimidine-containing compound metabolic process	BP
2741	GO:0008152	0.172427	1	0.89461	1	32	27.958	15826	metabolic process	BP
4736	GO:0016229	0.173283	1	0.984534	1	1	0.14486	82	steroid dehydrogenase activity	MF
4863	GO:0016571	0.175352	1	0.984151	1	1	0.143093	81	histone methylation	BP
3113	GO:0009072	0.180704	1	0.983092	1	1	0.181958	103	aromatic amino acid family metabolic process	BP
9958	GO:0050661	0.182193	1	0.982764	1	1	0.240256	136	NADP binding	MF
7887	GO:0042364	0.185293	1	0.982182	1	1	0.190791	108	water-soluble vitamin biosynthetic process	BP
5608	GO:0021700	0.188959	1	0.981429	1	1	0.210224	119	developmental maturation	BP
10353	GO:0051539	0.192757	1	0.980641	1	1	0.21729	123	4 iron, 4 sulfur cluster binding	MF
7846	GO:0042277	0.19473	1	0.980219	1	1	0.229656	130	peptide binding	MF
2323	GO:0006778	0.195213	1	0.980134	1	1	0.204924	116	porphyrin-containing compound metabolic process	BP
2167	GO:0006518	0.196799	1	0.979775	1	1	0.236722	134	peptide metabolic process	BP
2317	GO:0006767	0.198499	1	0.97943	1	1	0.208457	118	water-soluble vitamin metabolic process	BP
11979	GO:0080167	0.201871	1	0.978687	1	1	0.220823	125	response to karrikin	BP
6929	GO:0033218	0.202361	1	0.978564	1	1	0.243789	138	amide binding	MF
6849	GO:0033013	0.203441	1	0.978348	1	1	0.21199	120	tetrapyrrole metabolic process	BP
3144	GO:0009110	0.208297	1	0.977253	1	1	0.21729	123	vitamin biosynthetic process	BP
8012	GO:0042744	0.212827	1	0.976178	1	1	0.264988	150	hydrogen peroxide catabolic process	BP
2805	GO:0008276	0.214396	1	0.975876	1	1	0.183725	104	protein methyltransferase activity	MF
5083	GO:0016903	0.214797	1	0.975703	1	1	0.287953	163	oxidoreductase activity, acting on the aldehyde or oxo group of donors	MF
2869	GO:0008422	0.222036	1	0.973995	1	1	0.234956	133	beta-glucosidase activity	MF
6758	GO:0032787	0.222968	1	0.920409	1	3	1.73832	984	monocarboxylic acid metabolic process	BP
2316	GO:0006766	0.224372	1	0.973416	1	1	0.240256	136	vitamin metabolic process	BP
3416	GO:0009636	0.224387	1	0.973385	1	1	0.282654	160	response to toxic substance	BP
2422	GO:0006952	0.232368	1	0.890688	1	5	3.12686	1770	defense response	BP
12583	GO:1901136	0.23278	1	0.971248	1	1	0.303853	172	carbohydrate derivative catabolic process	BP
8011	GO:0042743	0.233535	1	0.971056	1	1	0.296786	168	hydrogen peroxide metabolic process	BP
3357	GO:0009528	0.234817	1	0.970764	1	1	0.234956	133	plastid inner membrane	CC
3471	GO:0009706	0.234817	1	0.970764	1	1	0.234956	133	chloroplast inner membrane	CC
2750	GO:0008170	0.23581	1	0.970521	1	1	0.21729	123	N-methyltransferase activity	MF
8675	GO:0044765	0.235962	1	0.874103	1	7	4.99237	2826
3407	GO:0009624	0.237335	1	0.970098	1	1	0.240256	136	response to nematode	BP
2144	GO:0006479	0.238865	1	0.96973	1	1	0.203157	115	protein methylation	BP
2777	GO:0008213	0.238865	1	0.96973	1	1	0.203157	115	protein alkylation	BP
2680	GO:0007623	0.245827	1	0.967806	1	1	0.242022	137	circadian rhythm	BP
12675	GO:1901576	0.247228	1	0.843228	1	14	11.746	6649	organic substance biosynthetic process	BP
3541	GO:0009813	0.248291	1	0.967085	1	1	0.29502	167	flavonoid biosynthetic process	BP
5028	GO:0016836	0.249309	1	0.9668	1	1	0.29502	167	hydro-lyase activity	MF
3506	GO:0009753	0.249453	1	0.966773	1	1	0.275587	156	response to jasmonic acid	BP
9416	GO:0046943	0.252484	1	0.965943	1	1	0.243789	138	carboxylic acid transmembrane transporter activity	MF
1573	GO:0005342	0.252873	1	0.965831	1	1	0.245555	139	organic acid transmembrane transporter activity	MF
1616	GO:0005488	0.256456	1	0.832087	1	32	28.7865	16295	binding	MF
12918	GO:1902578	0.259415	1	0.857723	1	7	5.14076	2910
8041	GO:0042802	0.259642	1	0.924087	1	2	0.955723	541	identical protein binding	MF
8409	GO:0043648	0.25978	1	0.963778	1	1	0.323285	183	dicarboxylic acid metabolic process	BP
4923	GO:0016667	0.261794	1	0.963193	1	1	0.307386	174	oxidoreductase activity, acting on a sulfur group of donors	MF
10766	GO:0055085	0.262844	1	0.882377	1	4	2.54742	1442	transmembrane transport	BP
3540	GO:0009812	0.266268	1	0.961847	1	1	0.316219	179	flavonoid metabolic process	BP
8859	GO:0045454	0.268347	1	0.961203	1	1	0.337418	191	cell redox homeostasis	BP
2288	GO:0006694	0.271514	1	0.96027	1	1	0.277354	157	steroid biosynthetic process	BP
806	GO:0003006	0.273997	1	0.875275	1	4	2.49442	1412	developmental process involved in reproduction	BP
2218	GO:0006575	0.275492	1	0.958986	1	1	0.337418	191	cellular modified amino acid metabolic process	BP
3464	GO:0009699	0.277012	1	0.958506	1	1	0.337418	191	phenylpropanoid biosynthetic process	BP
4914	GO:0016651	0.277248	1	0.958418	1	1	0.360383	204	oxidoreductase activity, acting on NAD(P)H	MF
5215	GO:0018205	0.279094	1	0.957909	1	1	0.252622	143	peptidyl-lysine modification	BP
4594	GO:0015926	0.282896	1	0.956631	1	1	0.314452	178	glucosidase activity	MF
3096	GO:0009055	0.28529	1	0.955815	1	1	0.370983	210	electron transfer activity	MF
8870	GO:0045488	0.287447	1	0.955126	1	1	0.330351	187	pectin metabolic process	BP
3971	GO:0010393	0.294376	1	0.952792	1	1	0.337418	191	galacturonan metabolic process	BP
4966	GO:0016747	0.295764	1	0.905784	1	2	1.02639	581	transferase activity, transferring acyl groups other than amino-acyl groups	MF
11633	GO:0071702	0.29584	1	0.848265	1	5	3.56144	2016	organic substance transport	BP
1304	GO:0004601	0.297752	1	0.9516	1	1	0.395715	224	peroxidase activity	MF
1268	GO:0004553	0.299929	1	0.903542	1	2	1.14298	647	hydrolase activity, hydrolyzing O-glycosyl compounds	MF
4934	GO:0016684	0.304482	1	0.949235	1	1	0.404548	229	oxidoreductase activity, acting on peroxide as acceptor	MF
2906	GO:0008514	0.304911	1	0.949143	1	1	0.309152	175	organic anion transmembrane transporter activity	MF
10204	GO:0051213	0.30492	1	0.949106	1	1	0.35685	202	dioxygenase activity	MF
11820	GO:0072593	0.306111	1	0.94866	1	1	0.393949	223	reactive oxygen species metabolic process	BP
3964	GO:0010383	0.306276	1	0.948619	1	1	0.36215	205	cell wall polysaccharide metabolic process	BP
9693	GO:0048511	0.306752	1	0.948475	1	1	0.323285	183	rhythmic process	BP
5682	GO:0022857	0.307654	1	0.852959	1	4	2.82477	1599	transmembrane transporter activity	MF
8179	GO:0043167	0.313245	1	0.782585	1	21	18.8353	10662	ion binding	MF
2849	GO:0008374	0.315445	1	0.945297	1	1	0.333885	189	O-acyltransferase activity	MF
3099	GO:0009058	0.31714	1	0.787757	1	14	12.3555	6994	biosynthetic process	BP
3616	GO:0009909	0.319957	1	0.94361	1	1	0.333885	189	regulation of flower development	BP
5646	GO:0022414	0.321871	1	0.843159	1	4	2.70641	1532	reproductive process	BP
9107	GO:0046148	0.324712	1	0.941775	1	1	0.365683	207	pigment biosynthetic process	BP
4960	GO:0016740	0.325363	1	0.785931	1	12	9.95824	5637	transferase activity	MF
4965	GO:0016746	0.332504	1	0.885349	1	2	1.13945	645	transferase activity, transferring acyl groups	MF
8381	GO:0043603	0.332505	1	0.938702	1	1	0.420447	238	cellular amide metabolic process	BP
5003	GO:0016798	0.334661	1	0.884078	1	2	1.23661	700	hydrolase activity, acting on glycosyl bonds	MF
4796	GO:0016407	0.335592	1	0.937515	1	1	0.355084	201	acetyltransferase activity	MF
3431	GO:0009651	0.338316	1	0.881954	1	2	1.12002	634	response to salt stress	BP
2772	GO:0008202	0.344585	1	0.933824	1	1	0.397482	225	steroid metabolic process	BP
10350	GO:0051536	0.347777	1	0.932472	1	1	0.436347	247	iron-sulfur cluster binding	MF
10354	GO:0051540	0.347777	1	0.932472	1	1	0.436347	247	metal cluster binding	MF
4565	GO:0015849	0.357558	1	0.92835	1	1	0.36745	208	organic acid transport	BP
9415	GO:0046942	0.357558	1	0.92835	1	1	0.36745	208	carboxylic acid transport	BP
2656	GO:0007568	0.358794	1	0.927756	1	1	0.454012	257	aging	BP
9957	GO:0050660	0.361946	1	0.926377	1	1	0.450479	255	flavin adenine dinucleotide binding	MF
4728	GO:0016209	0.363217	1	0.925794	1	1	0.492877	279	antioxidant activity	MF
2250	GO:0006629	0.364982	1	0.812013	1	4	3.04559	1724	lipid metabolic process	BP
7909	GO:0042440	0.367062	1	0.924122	1	1	0.418681	237	pigment metabolic process	BP
4862	GO:0016570	0.368024	1	0.923721	1	1	0.376283	213	histone modification	BP
3400	GO:0009611	0.368691	1	0.923381	1	1	0.432813	245	response to wounding	BP
1853	GO:0005976	0.370014	1	0.86256	1	2	1.3532	766	polysaccharide metabolic process	BP
2342	GO:0006810	0.378786	1	0.75914	1	8	6.74836	3820	transport	BP
8543	GO:0044255	0.38551	1	0.818339	1	3	2.21883	1256	cellular lipid metabolic process	BP
4861	GO:0016569	0.386061	1	0.915334	1	1	0.399248	226	covalent chromatin modification	BP
3484	GO:0009725	0.386351	1	0.817735	1	3	2.10754	1193	response to hormone	BP
3341	GO:0009505	0.395127	1	0.910871	1	1	0.487578	276	plant-type cell wall	CC
9829	GO:0048831	0.396654	1	0.910145	1	1	0.43988	249	regulation of shoot system development	BP
10216	GO:0051234	0.397274	1	0.743583	1	8	6.84552	3875	establishment of localization	BP
8297	GO:0043414	0.398765	1	0.909135	1	1	0.390415	221	macromolecule methylation	BP
2252	GO:0006633	0.400515	1	0.908162	1	1	0.540575	306	fatty acid biosynthetic process	BP
2993	GO:0008757	0.400738	1	0.908104	1	1	0.445179	252	S-adenosylmethionine-dependent methyltransferase activity	MF
3597	GO:0009888	0.401881	1	0.907494	1	1	0.50171	284	tissue development	BP
2421	GO:0006950	0.402896	1	0.732821	1	9	7.67581	4345	response to stress	BP
1869	GO:0005996	0.40365	1	0.906548	1	1	0.616538	349	monosaccharide metabolic process	BP
137	GO:0000272	0.405943	1	0.905403	1	1	0.558241	316	polysaccharide catabolic process	BP
2428	GO:0006970	0.407626	1	0.837763	1	2	1.32141	748	response to osmotic stress	BP
3397	GO:0009607	0.412474	1	0.798244	1	3	2.18527	1237	response to biotic stimulus	BP
7979	GO:0042626	0.414128	1	0.901135	1	1	0.621838	352	ATPase activity, coupled to transmembrane movement of substances	MF
10191	GO:0051188	0.41449	1	0.900991	1	1	0.519376	294	cofactor biosynthetic process	BP
5018	GO:0016820	0.421108	1	0.897423	1	1	0.635971	360	hydrolase activity, acting on acid anhydrides, catalyzing transmembrane movement of substances	MF
1746	GO:0005773	0.423656	1	0.826555	1	2	1.45567	824	vacuole	CC
6570	GO:0032259	0.425729	1	0.895031	1	1	0.438113	248	methylation	BP
13411	GO:2000241	0.427367	1	0.894097	1	1	0.494644	280	regulation of reproductive process	BP
7058	GO:0033692	0.430104	1	0.892545	1	1	0.581207	329	cellular polysaccharide biosynthetic process	BP
1812	GO:0005886	0.430976	1	0.714442	1	8	7.07517	4005	plasma membrane	CC
144	GO:0000287	0.434279	1	0.890225	1	1	0.57944	328	magnesium ion binding	MF
1538	GO:0005215	0.440665	1	0.752249	1	4	3.38124	1914	transporter activity	MF
1747	GO:0005774	0.440847	1	0.814133	1	2	1.491	844	vacuolar membrane	CC
4441	GO:0015399	0.442525	1	0.885508	1	1	0.680135	385	primary active transmembrane transporter activity	MF
4442	GO:0015405	0.442525	1	0.885508	1	1	0.680135	385	P-P-bond-hydrolysis-driven transmembrane transporter activity	MF
4491	GO:0015711	0.445262	1	0.884007	1	1	0.515843	292	organic anion transport	BP
8541	GO:0044249	0.446656	1	0.681042	1	12	11.4015	6454	cellular biosynthetic process	BP
1852	GO:0005975	0.45037	1	0.744098	1	4	3.648	2065	carbohydrate metabolic process	BP
10182	GO:0051179	0.451985	1	0.695763	1	8	7.16704	4057	localization	BP
8329	GO:0043492	0.452048	1	0.879953	1	1	0.690735	391	ATPase activity, coupled to movement of substances	MF
8616	GO:0044437	0.453747	1	0.804519	1	2	1.53693	870	vacuolar part	CC
2904	GO:0008509	0.46738	1	0.870734	1	1	0.554708	314	anion transmembrane transporter activity	MF
9326	GO:0046686	0.470543	1	0.868736	1	1	0.611238	346	response to cadmium ion	BP
136	GO:0000271	0.471364	1	0.868206	1	1	0.644804	365	polysaccharide biosynthetic process	BP
8642	GO:0044550	0.475714	1	0.865454	1	1	0.658936	373	secondary metabolite biosynthetic process	BP
9768	GO:0048646	0.476113	1	0.865211	1	1	0.635971	360	anatomical structure formation involved in morphogenesis	BP
7306	GO:0034637	0.479532	1	0.86301	1	1	0.671302	380	cellular carbohydrate biosynthetic process	BP
3528	GO:0009793	0.489746	1	0.856384	1	1	0.598872	339	embryo development ending in seed dormancy	BP
5504	GO:0019725	0.490142	1	0.856064	1	1	0.7243	410	cellular homeostasis	BP
3480	GO:0009719	0.495047	1	0.730833	1	3	2.53682	1436	response to endogenous stimulus	BP
1175	GO:0004386	0.498931	1	0.850241	1	1	0.567074	321	helicase activity	MF
3507	GO:0009755	0.505416	1	0.763458	1	2	1.66589	943	hormone-mediated signaling pathway	BP
11743	GO:0072330	0.50861	1	0.843488	1	1	0.717234	406	monocarboxylic acid biosynthetic process	BP
6465	GO:0031969	0.514891	1	0.83909	1	1	0.639504	362	chloroplast membrane	CC
7813	GO:0042170	0.522424	1	0.833659	1	1	0.653637	370	plastid membrane	CC
9744	GO:0048580	0.523202	1	0.833102	1	1	0.635971	360	regulation of post-embryonic development	BP
3525	GO:0009790	0.531632	1	0.826855	1	1	0.680135	385	embryo development	BP
5206	GO:0018193	0.546725	1	0.81532	1	1	0.708401	401	peptidyl-amino acid modification	BP
12683	GO:1901615	0.553078	1	0.810267	1	1	0.837361	474	organic hydroxy compound metabolic process	BP
4860	GO:0016568	0.55408	1	0.809548	1	1	0.666003	377
1717	GO:0005737	0.556566	1	0.615473	1	6	5.98519	3388	cytoplasm	CC
2251	GO:0006631	0.561637	1	0.80338	1	1	0.860327	487	fatty acid metabolic process	BP
3313	GO:0009409	0.564	1	0.801487	1	1	0.770231	436	response to cold	BP
10189	GO:0051186	0.570329	1	0.796227	1	1	0.855027	484	cofactor metabolic process	BP
5558	GO:0019866	0.571682	1	0.795108	1	1	0.824995	467	organelle inner membrane	CC
3493	GO:0009737	0.576616	1	0.790972	1	1	0.780831	442	response to abscisic acid	BP
2748	GO:0008168	0.57919	1	0.788799	1	1	0.743732	421	methyltransferase activity	MF
4657	GO:0016052	0.579341	1	0.788595	1	1	0.938057	531	carbohydrate catabolic process	BP
8010	GO:0042742	0.579688	1	0.788352	1	1	0.79143	448	defense response to bacterium	BP
8548	GO:0044264	0.580898	1	0.787269	1	1	0.913325	517	cellular polysaccharide metabolic process	BP
4961	GO:0016741	0.593028	1	0.776733	1	1	0.787897	446	transferase activity, transferring one-carbon groups	MF
4656	GO:0016051	0.604397	1	0.766419	1	1	0.961022	544	carbohydrate biosynthetic process	BP
2350	GO:0006820	0.606397	1	0.764622	1	1	0.849727	481	anion transport	BP
2051	GO:0006325	0.610577	1	0.760767	1	1	0.814396	461	chromatin organization	BP
3709	GO:0010033	0.613715	1	0.617339	1	3	3.05619	1730	response to organic substance	BP
8665	GO:0044723	0.615194	1	0.661411	1	2	2.19233	1241
10415	GO:0051707	0.6195	1	0.65699	1	2	1.93971	1098	response to other organism	BP
3639	GO:0009941	0.620186	1	0.751684	1	1	0.849727	481	chloroplast envelope	CC
3355	GO:0009526	0.625223	1	0.74683	1	1	0.85856	486	plastid envelope	CC
12304	GO:0097305	0.626393	1	0.745675	1	1	0.902725	511	response to alcohol	BP
8205	GO:0043207	0.639767	1	0.635547	1	2	2.01744	1142	response to external biotic stimulus	BP
9431	GO:0046983	0.644776	1	0.727325	1	1	0.922157	522	protein dimerization activity	MF
3404	GO:0009617	0.651405	1	0.720463	1	1	0.966322	547	response to bacterium	BP
7977	GO:0042623	0.656235	1	0.715353	1	1	1.10058	623	ATPase activity, coupled	MF
1780	GO:0005829	0.668451	1	0.529824	1	4	4.60549	2607	cytosol	CC
5141	GO:0017111	0.67296	1	0.598569	1	2	2.27889	1290	nucleoside-triphosphatase activity	MF
6667	GO:0032502	0.673095	1	0.492194	1	6	6.33144	3584	developmental process	BP
7118	GO:0033993	0.685362	1	0.683326	1	1	1.06525	603	response to lipid	BP
6463	GO:0031967	0.687804	1	0.680538	1	1	1.01225	573	organelle envelope	CC
6469	GO:0031975	0.687804	1	0.680538	1	1	1.01225	573	envelope	CC
2800	GO:0008270	0.69739	1	0.523767	1	3	3.34945	1896	zinc ion binding	MF
4831	GO:0016462	0.70082	1	0.565656	1	2	2.38489	1350	pyrophosphatase activity	MF
5016	GO:0016818	0.704151	1	0.5616	1	2	2.39726	1357	hydrolase activity, acting on acid anhydrides, in phosphorus-containing anhydrides	MF
5015	GO:0016817	0.708454	1	0.556318	1	2	2.41846	1369	hydrolase activity, acting on acid anhydrides	MF
8654	GO:0044702	0.715011	1	0.548194	1	2	2.33189	1320
9836	GO:0048856	0.722468	1	0.493178	1	3	3.48371	1972	anatomical structure development	BP
13341	GO:2000026	0.723002	1	0.637843	1	1	1.15711	655	regulation of multicellular organismal development	BP
3259	GO:0009266	0.723159	1	0.63763	1	1	1.20481	682	response to temperature stimulus	BP
8547	GO:0044262	0.725509	1	0.63459	1	1	1.36027	770	cellular carbohydrate metabolic process	BP
7964	GO:0042592	0.726753	1	0.632999	1	1	1.32494	750	homeostatic process	BP
8804	GO:0045229	0.745907	1	0.607634	1	1	1.43977	815	external encapsulating structure organization	BP
10413	GO:0051704	0.747464	1	0.506293	1	2	2.52268	1428	multi-organism process	BP
857	GO:0003700	0.75405	1	0.497444	1	2	2.52622	1430	DNA binding transcription factor activity	MF
381	GO:0001071	0.755051	1	0.496088	1	2	2.53152	1433
5070	GO:0016887	0.761125	1	0.58647	1	1	1.4221	805	ATPase activity	MF
12376	GO:0098542	0.77655	1	0.564027	1	1	1.36557	773	defense response to other organism	BP
10220	GO:0051239	0.777391	1	0.562764	1	1	1.40974	798	regulation of multicellular organismal process	BP
1760	GO:0005789	0.784839	1	0.551506	1	1	1.4327	811	endoplasmic reticulum membrane	CC
1625	GO:0005515	0.785478	1	0.346765	1	7	7.36666	4170	protein binding	MF
8552	GO:0044271	0.787504	1	0.365409	1	5	6.20601	3513	cellular nitrogen compound biosynthetic process	BP
1665	GO:0005618	0.79304	1	0.538769	1	1	1.67649	949	cell wall	CC
5858	GO:0030312	0.793347	1	0.538287	1	1	1.68002	951	external encapsulating structure	CC
12582	GO:1901135	0.794657	1	0.536227	1	1	1.68356	953	carbohydrate derivative metabolic process	BP
3098	GO:0009057	0.801528	1	0.525294	1	1	1.62349	919	macromolecule catabolic process	BP
12385	GO:0098589	0.807941	1	0.514873	1	1	1.56696	887	membrane region	CC
3395	GO:0009605	0.823243	1	0.396295	1	2	2.92547	1656	response to external stimulus	BP
10017	GO:0050793	0.8261	1	0.484125	1	1	1.61819	916	regulation of developmental process	BP
4639	GO:0016020	0.828362	1	0.26746	1	12	14.1715	8022	membrane	CC
4325	GO:0015075	0.832902	1	0.472108	1	1	1.71535	971	ion transmembrane transporter activity	MF
12925	GO:1902589	0.838359	1	0.462284	1	1	1.67472	948
2339	GO:0006807	0.841448	1	0.25645	1	10	12.1629	6885	nitrogen compound metabolic process	BP
8611	GO:0044432	0.85293	1	0.435071	1	1	1.85491	1050	endoplasmic reticulum part	CC
12384	GO:0098588	0.855753	1	0.305302	1	3	4.48713	2540	bounding membrane of organelle	CC
12627	GO:1901362	0.859028	1	0.264609	1	5	6.85965	3883	organic cyclic compound biosynthetic process	BP
6215	GO:0031224	0.863992	1	0.229388	1	9	11.3733	6438	intrinsic component of membrane	CC
3342	GO:0009506	0.866999	1	0.40741	1	1	1.94148	1099	plasmodesma	CC
396	GO:0001101	0.868953	1	0.40346	1	1	1.89555	1073	response to acid chemical	BP
6158	GO:0031090	0.875099	1	0.253371	1	4	5.8845	3331	organelle membrane	CC
1823	GO:0005911	0.876298	1	0.388298	1	1	2.02981	1149	cell-cell junction	CC
8677	GO:0044767	0.877444	1	0.249603	1	4	5.80147	3284
4319	GO:0015031	0.885041	1	0.369681	1	1	2.09517	1186	protein transport	BP
5690	GO:0022891	0.89123	1	0.356088	1	1	2.17113	1229	substrate-specific transmembrane transporter activity	MF
8784	GO:0045184	0.892967	1	0.352213	1	1	2.16583	1226	establishment of protein localization	BP
5733	GO:0030054	0.894569	1	0.348604	1	1	2.23826	1267	cell junction	CC
2721	GO:0008104	0.901623	1	0.332443	1	1	2.24356	1270	protein localization	BP
2343	GO:0006811	0.901991	1	0.33159	1	1	2.2259	1260	ion transport	BP
8621	GO:0044444	0.905324	1	0.156234	1	16	19.8847	11256	cytoplasmic part	CC
8450	GO:0043933	0.907539	1	0.318488	1	1	2.28419	1293	macromolecular complex subunit organization	BP
6858	GO:0033036	0.915509	1	0.29906	1	1	2.39019	1353	macromolecule localization	BP
5428	GO:0019438	0.916721	1	0.183146	1	4	6.4392	3645	aromatic compound biosynthetic process	BP
2529	GO:0007165	0.921998	1	0.216566	1	2	4.07905	2309	signal transduction	BP
5691	GO:0022892	0.922655	1	0.280985	1	1	2.48382	1406	substrate-specific transporter activity	MF
11102	GO:0065008	0.932949	1	0.253721	1	1	2.69051	1523	regulation of biological quality	BP
12625	GO:1901360	0.934296	1	0.126866	1	8	11.4492	6481	organic cyclic compound metabolic process	BP
3411	GO:0009628	0.936938	1	0.183776	1	2	4.06138	2299	response to abiotic stimulus	BP
8604	GO:0044425	0.939351	1	0.115671	1	9	12.8643	7282	membrane part	CC
8533	GO:0044237	0.943915	1	0.0977475	1	19	23.7058	13419	cellular metabolic process	BP
12715	GO:1901700	0.944074	1	0.222409	1	1	2.70818	1533	response to oxygen-containing compound	BP
2441	GO:0006996	0.950585	1	0.203042	1	1	2.68344	1519	organelle organization	BP
11634	GO:0071704	0.958433	1	0.0749176	1	20	25.1562	14240	organic substance metabolic process	BP
2297	GO:0006725	0.959078	1	0.0871396	1	7	10.9899	6221	cellular aromatic compound metabolic process	BP
1718	GO:0005739	0.96244	1	0.165351	1	1	3.05973	1732	mitochondrion	CC
5197	GO:0018130	0.966037	1	0.096275	1	3	6.23958	3532	heterocycle biosynthetic process	BP
846	GO:0003677	0.976177	1	0.0843955	1	2	4.99237	2826	DNA binding	MF
7308	GO:0034641	0.981945	1	0.0446983	1	6	10.8733	6155	cellular nitrogen compound metabolic process	BP
4640	GO:0016021	0.982164	1	0.0442249	1	6	10.9634	6206	integral component of membrane	CC
8180	GO:0043168	0.983073	1	0.0447151	1	5	10.0095	5666	anion binding	MF
12315	GO:0097367	0.984675	1	0.0442841	1	4	8.82056	4993	carbohydrate derivative binding	MF
8623	GO:0044446	0.985205	1	0.0346519	1	8	13.6416	7722	intracellular organelle part	CC
8218	GO:0043231	0.985755	1	0.029847	1	14	19.814	11216	intracellular membrane-bounded organelle	CC
92	GO:0000166	0.985863	1	0.0382371	1	5	10.2409	5797	nucleotide binding	MF
12607	GO:1901265	0.985863	1	0.0382371	1	5	10.2409	5797	nucleoside phosphate binding	MF
8601	GO:0044422	0.986319	1	0.0323338	1	8	13.737	7776	organelle part	CC
8214	GO:0043227	0.98816	1	0.0252827	1	14	20.1391	11400	membrane-bounded organelle	CC
7618	GO:0036094	0.989144	1	0.0303655	1	5	10.5518	5973	small molecule binding	MF
3674	GO:0009987	0.991873	1	0.0174423	1	23	30.3393	17174	cellular process	BP
4651	GO:0016043	0.992692	1	0.031473	1	2	6.51517	3688	cellular component organization	BP
8534	GO:0044238	0.992924	1	0.0156088	1	16	23.3843	13237	primary metabolic process	BP
2062	GO:0006351	0.993271	1	0.0422732	1	1	4.44826	2518	transcription, DNA-templated	BP
12368	GO:0097659	0.993295	1	0.042152	1	1	4.45003	2519	nucleic acid-templated transcription	BP
12628	GO:1901363	0.994361	1	0.0135484	1	11	18.7364	10606	heterocyclic compound binding	MF
12271	GO:0097159	0.994483	1	0.0132837	1	11	18.7682	10624	organic cyclic compound binding	MF
11667	GO:0071840	0.994596	1	0.0243352	1	2	6.82609	3864	cellular component organization or biogenesis	BP
6749	GO:0032774	0.994945	1	0.0333756	1	1	4.72208	2673	RNA biosynthetic process	BP
6692	GO:0032553	0.995263	1	0.017966	1	3	8.59267	4864	ribonucleotide binding	MF
7310	GO:0034645	0.995613	1	0.020349	1	2	7.19	4070	cellular macromolecule biosynthetic process	BP
2066	GO:0006355	0.995639	1	0.0295169	1	1	4.68322	2651	regulation of transcription, DNA-templated	BP
13089	GO:1903506	0.99569	1	0.0292241	1	1	4.69205	2656	regulation of nucleic acid-templated transcription	BP
13535	GO:2001141	0.995696	1	0.0291903	1	1	4.69382	2657	regulation of RNA biosynthetic process	BP
8216	GO:0043229	0.995927	1	0.00963572	1	14	21.5788	12215	intracellular organelle	CC
10230	GO:0051252	0.996297	1	0.0257416	1	1	4.82454	2731	regulation of RNA metabolic process	BP
4996	GO:0016787	0.996584	1	0.0135009	1	3	9.01665	5104	hydrolase activity	MF
8213	GO:0043226	0.996724	1	0.00790353	1	14	21.8809	12386	organelle	CC
5351	GO:0019219	0.996959	1	0.0218156	1	1	4.98707	2823	regulation of nucleobase-containing compound metabolic process	BP
3100	GO:0009059	0.997	1	0.0146614	1	2	7.54155	4269	macromolecule biosynthetic process	BP
10175	GO:0051171	0.997355	1	0.0193964	1	1	5.12486	2901	regulation of nitrogen compound metabolic process	BP
13375	GO:2000112	0.997425	1	0.018963	1	1	5.18139	2933	regulation of cellular macromolecule biosynthetic process	BP
4059	GO:0010556	0.997513	1	0.0184077	1	1	5.21496	2952	regulation of macromolecule biosynthetic process	BP
1631	GO:0005524	0.997778	1	0.0112969	1	2	7.57688	4289	ATP binding	MF
6267	GO:0031326	0.997837	1	0.0163536	1	1	5.34039	3023	regulation of cellular biosynthetic process	BP
2134	GO:0006464	0.997931	1	0.0157525	1	1	4.93231	2792	cellular protein modification process	BP
7644	GO:0036211	0.997931	1	0.0157525	1	1	4.93231	2792	protein modification process	BP
3598	GO:0009889	0.997961	1	0.015557	1	1	5.39868	3056	regulation of biosynthetic process	BP
6696	GO:0032559	0.99801	1	0.0102608	1	2	7.68641	4351	adenyl ribonucleotide binding	MF
7314	GO:0034654	0.998027	1	0.0151287	1	1	5.62481	3184	nucleobase-containing compound biosynthetic process	BP
5955	GO:0030554	0.99804	1	0.0101294	1	2	7.69878	4358	adenyl nucleotide binding	MF
10014	GO:0050789	0.998076	1	0.00654096	1	5	12.0022	6794	regulation of biological process	BP
4011	GO:0010468	0.998327	1	0.0131449	1	1	5.53471	3133	regulation of gene expression	BP
10018	GO:0050794	0.998351	1	0.00624071	1	4	10.785	6105	regulation of cellular process	BP
1669	GO:0005634	0.99872	1	0.00567435	1	3	9.3152	5273	nucleus	CC
8295	GO:0043412	0.99892	1	0.00902858	1	1	5.41458	3065	macromolecule modification	BP
7540	GO:0035639	0.998962	1	0.0057985	1	2	8.37361	4740	purine ribonucleoside triphosphate binding	MF
551	GO:0001883	0.999016	1	0.00553439	1	2	8.42661	4770	purine nucleoside binding	MF
6690	GO:0032550	0.999016	1	0.00553439	1	2	8.42661	4770	purine ribonucleoside binding	MF
6689	GO:0032549	0.999039	1	0.00541878	1	2	8.45134	4784	ribonucleoside binding	MF
550	GO:0001882	0.999044	1	0.00539336	1	2	8.45488	4786	nucleoside binding	MF
6694	GO:0032555	0.999074	1	0.00524231	1	2	8.48491	4803	purine ribonucleotide binding	MF
5130	GO:0017076	0.999091	1	0.00515709	1	2	8.49904	4811	purine nucleotide binding	MF
11920	GO:0080090	0.999123	1	0.00754178	1	1	6.08942	3447	regulation of primary metabolic process	BP
11101	GO:0065007	0.999242	1	0.00282275	1	5	12.9826	7349	biological regulation	BP
10842	GO:0060255	0.999273	1	0.00641029	1	1	6.20955	3515	regulation of macromolecule metabolic process	BP
6264	GO:0031323	0.999338	1	0.00591221	1	1	6.33321	3585	regulation of cellular metabolic process	BP
845	GO:0003676	0.99959	1	0.00254589	1	2	9.11381	5159	nucleic acid binding	MF
9241	GO:0046483	0.999612	1	0.0019477	1	3	10.6366	6021	heterocycle metabolic process	BP
4664	GO:0016070	0.999668	1	0.0032341	1	1	6.81195	3856	RNA metabolic process	BP
8603	GO:0044424	0.999677	1	0.000909941	1	20	30.5743	17307	intracellular part	CC
5354	GO:0019222	0.999754	1	0.00248364	1	1	7.11051	4025	regulation of metabolic process	BP
8550	GO:0044267	0.999781	1	0.00224428	1	1	7.31896	4143	cellular protein metabolic process	BP
8638	GO:0044464	0.99984	1	0.000488468	0.946931	25	35.6144	20160	cell part	CC
1646	GO:0005575	0.999939	1	0.000214797	0.728698	29	39.2995	22246	cellular_component	CC
5452	GO:0019538	0.99994	1	0.000705093	1	1	8.35241	4728	protein metabolic process	BP
12127	GO:0090304	0.999966	1	0.000420037	0.946931	1	8.73753	4946	nucleic acid metabolic process	BP
1962	GO:0006139	0.99999	1	0.000135092	0.611068	1	9.82751	5563	nucleobase-containing compound metabolic process	BP
8546	GO:0044260	0.999998	1	1.28293e-05	0.0870468	4	16.3939	9280	cellular macromolecule metabolic process	BP
8182	GO:0043170	1	1	2.56467e-06	0.0348026	4	17.6482	9990	macromolecule metabolic process	BP
7047	GO:0033674	1	1	0.771935	1	0	0.249089	141	positive regulation of kinase activity	BP
6807	GO:0032940	1	1	0.757786	1	0	0.280887	159	secretion by cell	BP
5727	GO:0030036	1	1	0.885748	1	0	0.141327	80	actin cytoskeleton organization	BP
2103	GO:0006415	1	1	0.935801	1	0	0.0812629	46	translational termination	BP
6620	GO:0032403	1	1	0.597662	1	0	0.49641	281	protein complex binding	MF
10422	GO:0051726	1	1	0.522632	1	0	0.588273	333	regulation of cell cycle	BP
2133	GO:0006461	1	1	0.460808	1	0	0.779064	441	protein complex assembly	BP
9749	GO:0048585	1	1	0.464323	1	0	0.726067	411	negative regulation of response to stimulus	BP
10380	GO:0051603	1	1	0.475443	1	0	0.726067	411	proteolysis involved in cellular protein catabolic process	BP
4118	GO:0010646	1	1	0.30879	1	0	1.13238	641	regulation of cell communication	BP
1532	GO:0005198	1	1	0.213946	1	0	2.01567	1141	structural molecule activity	MF
1813	GO:0005887	1	1	0.623602	1	0	0.521143	295	integral component of plasma membrane	CC
10750	GO:0055065	1	1	0.698627	1	0	0.365683	207	metal ion homeostasis	BP
1254	GO:0004523	1	1	0.785875	1	0	0.22259	126	RNA-DNA hybrid ribonuclease activity	MF
1915	GO:0006066	1	1	0.555821	1	0	0.602406	341	alcohol metabolic process	BP
2948	GO:0008643	1	1	0.655639	1	0	0.431047	244	carbohydrate transport	BP
5074	GO:0016891	1	1	0.703499	1	0	0.303853	172	endoribonuclease activity, producing 5'-phosphomonoesters	MF
7260	GO:0034470	1	1	0.442793	1	0	0.7296	413	ncRNA processing	BP
1359	GO:0004674	1	1	0.0576201	1	0	2.64104	1495	protein serine/threonine kinase activity	MF
9845	GO:0048869	1	1	0.131091	1	0	1.90615	1079	cellular developmental process	BP
1250	GO:0004518	1	1	0.266385	1	0	1.30904	741	nuclease activity	MF
4859	GO:0016567	1	1	0.213403	1	0	1.33377	755	protein ubiquitination	BP
8629	GO:0044452	1	1	0.862493	1	0	0.116595	66	nucleolar part	CC
9747	GO:0048583	1	1	0.132043	1	0	1.90968	1081	regulation of response to stimulus	BP
1483	GO:0004888	1	1	0.745755	1	0	0.280887	159	transmembrane signaling receptor activity	MF
4768	GO:0016301	1	1	0.017574	1	0	3.68863	2088	kinase activity	MF
9702	GO:0048523	1	1	0.113332	1	0	2.01921	1143	negative regulation of cellular process	BP
1	GO:0000001	1	1	0.996662	1	0	0.00529976	3	mitochondrion inheritance	BP
2	GO:0000002	1	1	0.981247	1	0	0.0176659	10	mitochondrial genome maintenance	BP
3	GO:0000003	1	1	0.911115	1	0	0.0953956	54	reproduction	BP
4	GO:0000009	1	1	0.998121	1	0	0.00176659	1	alpha-1,6-mannosyltransferase activity	MF
5	GO:0000011	1	1	0.996873	1	0	0.00529976	3	vacuole inheritance	BP
6	GO:0000012	1	1	0.995136	1	0	0.00353317	2	single strand break repair	BP
7	GO:0000014	1	1	0.98906	1	0	0.00883293	5	single-stranded DNA endodeoxyribonuclease activity	MF
8	GO:0000015	1	1	0.977536	1	0	0.0317985	18	phosphopyruvate hydratase complex	CC
9	GO:0000018	1	1	0.950696	1	0	0.042398	24	regulation of DNA recombination	BP
10	GO:0000019	1	1	0.996878	1	0	0.00176659	1	regulation of mitotic recombination	BP
11	GO:0000022	1	1	0.994183	1	0	0.00706634	4	mitotic spindle elongation	BP
12	GO:0000023	1	1	0.977953	1	0	0.0229656	13	maltose metabolic process	BP
13	GO:0000024	1	1	0.993731	1	0	0.00883293	5	maltose biosynthetic process	BP
14	GO:0000025	1	1	0.995898	1	0	0.00353317	2	maltose catabolic process	BP
15	GO:0000026	1	1	0.985927	1	0	0.0176659	10	alpha-1,2-mannosyltransferase activity	MF
16	GO:0000027	1	1	0.927726	1	0	0.113061	64	ribosomal large subunit assembly	BP
17	GO:0000028	1	1	0.950475	1	0	0.0794963	45	ribosomal small subunit assembly	BP
18	GO:0000030	1	1	0.942638	1	0	0.0600639	34	mannosyltransferase activity	MF
19	GO:0000032	1	1	0.995803	1	0	0.00529976	3	cell wall mannoprotein biosynthetic process	BP
20	GO:0000033	1	1	0.997685	1	0	0.00353317	2	alpha-1,3-mannosyltransferase activity	MF
21	GO:0000035	1	1	0.996906	1	0	0.00176659	1	acyl binding	MF
22	GO:0000036	1	1	0.996083	1	0	0.00883293	5	acyl carrier activity	MF
23	GO:0000038	1	1	0.958774	1	0	0.0476978	27	very long-chain fatty acid metabolic process	BP
24	GO:0000041	1	1	0.760122	1	0	0.263221	149	transition metal ion transport	BP
25	GO:0000042	1	1	0.99147	1	0	0.00706634	4	protein targeting to Golgi	BP
26	GO:0000045	1	1	0.948938	1	0	0.0565307	32	autophagosome assembly	BP
27	GO:0000049	1	1	0.882006	1	0	0.118361	67	tRNA binding	MF
28	GO:0000050	1	1	0.987655	1	0	0.0123661	7	urea cycle	BP
29	GO:0000053	1	1	0.998218	1	0	0.00353317	2	argininosuccinate metabolic process	BP
30	GO:0000054	1	1	0.985512	1	0	0.0176659	10	ribosomal subunit export from nucleus	BP
31	GO:0000055	1	1	0.990188	1	0	0.00706634	4	ribosomal large subunit export from nucleus	BP
32	GO:0000056	1	1	0.995786	1	0	0.00529976	3	ribosomal small subunit export from nucleus	BP
33	GO:0000059	1	1	0.981459	1	0	0.0158993	9
34	GO:0000060	1	1	0.975983	1	0	0.0229656	13	protein import into nucleus, translocation	BP
35	GO:0000062	1	1	0.942614	1	0	0.0706634	40	fatty-acyl-CoA binding	MF
36	GO:0000064	1	1	0.994782	1	0	0.00529976	3	L-ornithine transmembrane transporter activity	MF
37	GO:0000066	1	1	0.999368	1	0	0.00176659	1	mitochondrial ornithine transport	BP
38	GO:0000070	1	1	0.983285	1	0	0.0123661	7	mitotic sister chromatid segregation	BP
39	GO:0000075	1	1	0.90254	1	0	0.0777298	44	cell cycle checkpoint	BP
40	GO:0000076	1	1	0.983072	1	0	0.0123661	7	DNA replication checkpoint	BP
41	GO:0000077	1	1	0.953258	1	0	0.0353317	20	DNA damage checkpoint	BP
42	GO:0000079	1	1	0.945794	1	0	0.0476978	27	regulation of cyclin-dependent protein serine/threonine kinase activity	BP
43	GO:0000082	1	1	0.948933	1	0	0.0529976	30	G1/S transition of mitotic cell cycle	BP
44	GO:0000083	1	1	0.996157	1	0	0.00353317	2	regulation of transcription involved in G1/S transition of mitotic cell cycle	BP
45	GO:0000086	1	1	0.985643	1	0	0.0123661	7	G2/M transition of mitotic cell cycle	BP
46	GO:0000095	1	1	0.996869	1	0	0.00176659	1	S-adenosyl-L-methionine transmembrane transporter activity	MF
49	GO:0000098	1	1	0.985162	1	0	0.0158993	9	sulfur amino acid catabolic process	BP
50	GO:0000099	1	1	0.997149	1	0	0.00176659	1	sulfur amino acid transmembrane transporter activity	MF
51	GO:0000101	1	1	0.996537	1	0	0.00353317	2	sulfur amino acid transport	BP
53	GO:0000104	1	1	0.984251	1	0	0.0194324	11	succinate dehydrogenase activity	MF
54	GO:0000105	1	1	0.966915	1	0	0.0282654	16	histidine biosynthetic process	BP
55	GO:0000107	1	1	0.994115	1	0	0.00353317	2	imidazoleglycerol-phosphate synthase activity	MF
56	GO:0000109	1	1	0.985245	1	0	0.0123661	7	nucleotide-excision repair complex	CC
57	GO:0000110	1	1	0.998641	1	0	0.00176659	1	nucleotide-excision repair factor 1 complex	CC
58	GO:0000111	1	1	0.995963	1	0	0.00353317	2	nucleotide-excision repair factor 2 complex	CC
59	GO:0000118	1	1	0.979684	1	0	0.0176659	10	histone deacetylase complex	CC
60	GO:0000120	1	1	0.981846	1	0	0.0105995	6	RNA polymerase I transcription factor complex	CC
61	GO:0000121	1	1	0.997481	1	0	0.00176659	1	glycerol-1-phosphatase activity	MF
62	GO:0000122	1	1	0.874869	1	0	0.141327	80	negative regulation of transcription from RNA polymerase II promoter	BP
63	GO:0000123	1	1	0.914834	1	0	0.0759632	43	histone acetyltransferase complex	CC
64	GO:0000124	1	1	0.991383	1	0	0.00706634	4	SAGA complex	CC
65	GO:0000125	1	1	0.996224	1	0	0.00353317	2	PCAF complex	CC
66	GO:0000126	1	1	0.990714	1	0	0.00529976	3	transcription factor TFIIIB complex	CC
67	GO:0000127	1	1	0.994361	1	0	0.00529976	3	transcription factor TFIIIC complex	CC
68	GO:0000131	1	1	0.995188	1	0	0.00529976	3	incipient cellular bud site	CC
69	GO:0000132	1	1	0.991913	1	0	0.00706634	4	establishment of mitotic spindle orientation	BP
70	GO:0000138	1	1	0.994935	1	0	0.00353317	2	Golgi trans cisterna	CC
71	GO:0000139	1	1	0.238056	1	0	1.30727	740	Golgi membrane	CC
72	GO:0000140	1	1	0.99761	1	0	0.00176659	1	acylglycerone-phosphate reductase activity	MF
73	GO:0000142	1	1	0.997651	1	0	0.00353317	2	cellular bud neck contractile ring	CC
74	GO:0000145	1	1	0.936975	1	0	0.0529976	30	exocyst	CC
75	GO:0000146	1	1	0.996175	1	0	0.00706634	4	microfilament motor activity	MF
76	GO:0000147	1	1	0.990593	1	0	0.00883293	5	actin cortical patch assembly	BP
77	GO:0000148	1	1	0.921933	1	0	0.0865627	49	1,3-beta-D-glucan synthase complex	CC
78	GO:0000149	1	1	0.90396	1	0	0.0971622	55	SNARE binding	MF
79	GO:0000150	1	1	0.977975	1	0	0.0176659	10	recombinase activity	MF
80	GO:0000151	1	1	0.634544	1	0	0.383349	217	ubiquitin ligase complex	CC
81	GO:0000152	1	1	0.868341	1	0	0.114828	65	nuclear ubiquitin ligase complex	CC
82	GO:0000153	1	1	0.990507	1	0	0.0105995	6	cytoplasmic ubiquitin ligase complex	CC
83	GO:0000154	1	1	0.923515	1	0	0.0741966	42	rRNA modification	BP
84	GO:0000155	1	1	0.903391	1	0	0.0971622	55	phosphorelay sensor kinase activity	MF
85	GO:0000156	1	1	0.969546	1	0	0.0264988	15	phosphorelay response regulator activity	MF
86	GO:0000159	1	1	0.955188	1	0	0.0529976	30	protein phosphatase type 2A complex	CC
87	GO:0000160	1	1	0.578033	1	0	0.535275	303	phosphorelay signal transduction system	BP
88	GO:0000161	1	1	0.999386	1	0	0.00176659	1	MAPK cascade involved in osmosensory signaling pathway	BP
89	GO:0000162	1	1	0.93808	1	0	0.0618305	35	tryptophan biosynthetic process	BP
90	GO:0000164	1	1	0.989926	1	0	0.0123661	7	protein phosphatase type 1 complex	CC
91	GO:0000165	1	1	0.888662	1	0	0.114828	65	MAPK cascade	BP
93	GO:0000169	1	1	0.996305	1	0	0.00353317	2	activation of MAPK activity involved in osmosensory signaling pathway	BP
94	GO:0000171	1	1	0.996902	1	0	0.00176659	1	ribonuclease MRP activity	MF
95	GO:0000172	1	1	0.994047	1	0	0.00353317	2	ribonuclease MRP complex	CC
96	GO:0000175	1	1	0.932901	1	0	0.0759632	43	3'-5'-exoribonuclease activity	MF
97	GO:0000176	1	1	0.973514	1	0	0.021199	12	nuclear exosome (RNase complex)	CC
98	GO:0000177	1	1	0.977458	1	0	0.0176659	10	cytoplasmic exosome (RNase complex)	CC
99	GO:0000178	1	1	0.971007	1	0	0.0229656	13	exosome (RNase complex)	CC
100	GO:0000179	1	1	0.993345	1	0	0.00883293	5	rRNA (adenine-N6,N6-)-dimethyltransferase activity	MF
101	GO:0000182	1	1	0.994181	1	0	0.00529976	3	rDNA binding	MF
102	GO:0000183	1	1	0.987597	1	0	0.00883293	5	chromatin silencing at rDNA	BP
103	GO:0000184	1	1	0.916237	1	0	0.0953956	54	nuclear-transcribed mRNA catabolic process, nonsense-mediated decay	BP
104	GO:0000185	1	1	0.997185	1	0	0.00176659	1	activation of MAPKKK activity	BP
105	GO:0000186	1	1	0.925716	1	0	0.0777298	44	activation of MAPKK activity	BP
106	GO:0000187	1	1	0.96997	1	0	0.0406315	23	activation of MAPK activity	BP
107	GO:0000188	1	1	0.985995	1	0	0.0141327	8	inactivation of MAPK activity	BP
108	GO:0000209	1	1	0.844992	1	0	0.15016	85	protein polyubiquitination	BP
109	GO:0000210	1	1	0.989133	1	0	0.0105995	6	NAD+ diphosphatase activity	MF
110	GO:0000212	1	1	0.980667	1	0	0.0194324	11	meiotic spindle organization	BP
111	GO:0000213	1	1	0.99362	1	0	0.00529976	3	tRNA-intron endonuclease activity	MF
112	GO:0000214	1	1	0.997144	1	0	0.00176659	1	tRNA-intron endonuclease complex	CC
113	GO:0000215	1	1	0.998744	1	0	0.00176659	1	tRNA 2'-phosphotransferase activity	MF
114	GO:0000217	1	1	0.955173	1	0	0.0388649	22	DNA secondary structure binding	MF
115	GO:0000220	1	1	0.988748	1	0	0.0158993	9	vacuolar proton-transporting V-type ATPase, V0 domain	CC
116	GO:0000221	1	1	0.994369	1	0	0.00706634	4	vacuolar proton-transporting V-type ATPase, V1 domain	CC
117	GO:0000224	1	1	0.986904	1	0	0.0141327	8	peptide-N4-(N-acetyl-beta-glucosaminyl)asparagine amidase activity	MF
118	GO:0000225	1	1	0.998104	1	0	0.00176659	1	N-acetylglucosaminylphosphatidylinositol deacetylase activity	MF
119	GO:0000226	1	1	0.777725	1	0	0.257921	146	microtubule cytoskeleton organization	BP
120	GO:0000228	1	1	0.951774	1	0	0.0441646	25	nuclear chromosome	CC
121	GO:0000229	1	1	0.97917	1	0	0.0141327	8	cytoplasmic chromosome	CC
122	GO:0000234	1	1	0.99533	1	0	0.00529976	3	phosphoethanolamine N-methyltransferase activity	MF
123	GO:0000242	1	1	0.999384	1	0	0.00176659	1	pericentriolar material	CC
124	GO:0000243	1	1	0.975258	1	0	0.021199	12	commitment complex	CC
125	GO:0000244	1	1	0.981323	1	0	0.0158993	9	spliceosomal tri-snRNP complex assembly	BP
126	GO:0000245	1	1	0.954561	1	0	0.0317985	18	spliceosomal complex assembly	BP
127	GO:0000247	1	1	0.99672	1	0	0.00353317	2	C-8 sterol isomerase activity	MF
128	GO:0000249	1	1	0.997025	1	0	0.00176659	1	C-22 sterol desaturase activity	MF
129	GO:0000254	1	1	0.989772	1	0	0.0141327	8	C-4 methylsterol oxidase activity	MF
130	GO:0000255	1	1	0.989142	1	0	0.0105995	6	allantoin metabolic process	BP
131	GO:0000256	1	1	0.991059	1	0	0.00883293	5	allantoin catabolic process	BP
132	GO:0000257	1	1	0.987068	1	0	0.0123661	7	nitrilase activity	MF
133	GO:0000266	1	1	0.981169	1	0	0.0123661	7	mitochondrial fission	BP
134	GO:0000268	1	1	0.996902	1	0	0.00176659	1	peroxisome targeting sequence binding	MF
135	GO:0000270	1	1	0.988373	1	0	0.0194324	11	peptidoglycan metabolic process	BP
138	GO:0000275	1	1	0.992109	1	0	0.0123661	7	mitochondrial proton-transporting ATP synthase complex, catalytic core F(1)	CC
139	GO:0000276	1	1	0.984386	1	0	0.0194324	11	mitochondrial proton-transporting ATP synthase complex, coupling factor F(o)	CC
140	GO:0000278	1	1	0.937176	1	0	0.0565307	32	mitotic cell cycle	BP
141	GO:0000280	1	1	0.653129	1	0	0.383349	217	nuclear division	BP
142	GO:0000281	1	1	0.949483	1	0	0.0406315	23	mitotic cytokinesis	BP
143	GO:0000285	1	1	0.986075	1	0	0.0194324	11	1-phosphatidylinositol-3-phosphate 5-kinase activity	MF
145	GO:0000288	1	1	0.974571	1	0	0.0370983	21	nuclear-transcribed mRNA catabolic process, deadenylation-dependent decay	BP
146	GO:0000289	1	1	0.979962	1	0	0.0194324	11	nuclear-transcribed mRNA poly(A) tail shortening	BP
147	GO:0000290	1	1	0.983505	1	0	0.0123661	7	deadenylation-dependent decapping of nuclear-transcribed mRNA	BP
148	GO:0000291	1	1	0.951651	1	0	0.0459312	26	nuclear-transcribed mRNA catabolic process, exonucleolytic	BP
149	GO:0000293	1	1	0.995716	1	0	0.00529976	3	ferric-chelate reductase activity	MF
150	GO:0000295	1	1	0.971618	1	0	0.0317985	18	adenine nucleotide transmembrane transporter activity	MF
151	GO:0000301	1	1	0.982227	1	0	0.0123661	7	retrograde transport, vesicle recycling within Golgi	BP
152	GO:0000302	1	1	0.668406	1	0	0.395715	224	response to reactive oxygen species	BP
153	GO:0000303	1	1	0.995714	1	0	0.00529976	3	response to superoxide	BP
154	GO:0000304	1	1	0.992392	1	0	0.00529976	3	response to singlet oxygen	BP
155	GO:0000305	1	1	0.995714	1	0	0.00529976	3	response to oxygen radical	BP
156	GO:0000306	1	1	0.994787	1	0	0.00883293	5	extrinsic component of vacuolar membrane	CC
157	GO:0000307	1	1	0.977785	1	0	0.0194324	11	cyclin-dependent protein kinase holoenzyme complex	CC
158	GO:0000309	1	1	0.997091	1	0	0.00176659	1	nicotinamide-nucleotide adenylyltransferase activity	MF
159	GO:0000311	1	1	0.995804	1	0	0.00353317	2	plastid large ribosomal subunit	CC
160	GO:0000312	1	1	0.998299	1	0	0.00176659	1	plastid small ribosomal subunit	CC
161	GO:0000313	1	1	0.998151	1	0	0.00176659	1	organellar ribosome	CC
162	GO:0000314	1	1	0.982334	1	0	0.0194324	11	organellar small ribosomal subunit	CC
163	GO:0000315	1	1	0.971376	1	0	0.0317985	18	organellar large ribosomal subunit	CC
164	GO:0000322	1	1	0.9205	1	0	0.0883293	50	storage vacuole	CC
165	GO:0000323	1	1	0.833165	1	0	0.204924	116	lytic vacuole	CC
166	GO:0000324	1	1	0.969746	1	0	0.0353317	20	fungal-type vacuole	CC
167	GO:0000325	1	1	0.845409	1	0	0.176659	100	plant-type vacuole	CC
168	GO:0000326	1	1	0.94925	1	0	0.0529976	30	protein storage vacuole	CC
169	GO:0000329	1	1	0.957718	1	0	0.0494644	28	fungal-type vacuole membrane	CC
170	GO:0000333	1	1	0.992684	1	0	0.00529976	3	telomerase catalytic core complex	CC
171	GO:0000338	1	1	0.966144	1	0	0.0300319	17	protein deneddylation	BP
172	GO:0000339	1	1	0.98443	1	0	0.0158993	9	RNA cap binding	MF
173	GO:0000340	1	1	0.995419	1	0	0.00353317	2	RNA 7-methylguanosine cap binding	MF
174	GO:0000347	1	1	0.966334	1	0	0.021199	12	THO complex	CC
175	GO:0000349	1	1	0.993794	1	0	0.00529976	3	generation of catalytic spliceosome for first transesterification step	BP
176	GO:0000350	1	1	0.990934	1	0	0.00529976	3	generation of catalytic spliceosome for second transesterification step	BP
177	GO:0000354	1	1	0.997679	1	0	0.00176659	1	cis assembly of pre-catalytic spliceosome	BP
178	GO:0000372	1	1	0.998681	1	0	0.00176659	1	Group I intron splicing	BP
179	GO:0000373	1	1	0.966795	1	0	0.0264988	15	Group II intron splicing	BP
180	GO:0000375	1	1	0.706511	1	0	0.317985	180	RNA splicing, via transesterification reactions	BP
181	GO:0000376	1	1	0.998681	1	0	0.00176659	1	RNA splicing, via transesterification reactions with guanosine as nucleophile	BP
182	GO:0000377	1	1	0.712714	1	0	0.309152	175	RNA splicing, via transesterification reactions with bulged adenosine as nucleophile	BP
183	GO:0000379	1	1	0.997144	1	0	0.00176659	1	tRNA-type intron splice site recognition and cleavage	BP
184	GO:0000380	1	1	0.993763	1	0	0.0141327	8	alternative mRNA splicing, via spliceosome	BP
185	GO:0000381	1	1	0.968743	1	0	0.0353317	20	regulation of alternative mRNA splicing, via spliceosome	BP
186	GO:0000386	1	1	0.993938	1	0	0.00706634	4	second spliceosomal transesterification activity	MF
187	GO:0000387	1	1	0.937732	1	0	0.0600639	34	spliceosomal snRNP assembly	BP
188	GO:0000389	1	1	0.99211	1	0	0.00529976	3	mRNA 3'-splice site recognition	BP
189	GO:0000390	1	1	0.995356	1	0	0.00353317	2	spliceosomal complex disassembly	BP
190	GO:0000394	1	1	0.957589	1	0	0.0370983	21	RNA splicing, via endonucleolytic cleavage and ligation	BP
191	GO:0000395	1	1	0.991267	1	0	0.0123661	7	mRNA 5'-splice site recognition	BP
192	GO:0000398	1	1	0.732765	1	0	0.286187	162	mRNA splicing, via spliceosome	BP
193	GO:0000400	1	1	0.963593	1	0	0.0300319	17	four-way junction DNA binding	MF
194	GO:0000403	1	1	0.996119	1	0	0.00353317	2	Y-form DNA binding	MF
195	GO:0000404	1	1	0.99433	1	0	0.00706634	4	heteroduplex DNA loop binding	MF
196	GO:0000405	1	1	0.996191	1	0	0.00353317	2	bubble DNA binding	MF
197	GO:0000406	1	1	0.999268	1	0	0.00176659	1	double-strand/single-strand DNA junction binding	MF
198	GO:0000407	1	1	0.977228	1	0	0.0282654	16	pre-autophagosomal structure	CC
199	GO:0000408	1	1	0.997424	1	0	0.00176659	1	EKC/KEOPS complex	CC
200	GO:0000413	1	1	0.898095	1	0	0.0883293	50	protein peptidyl-prolyl isomerization	BP
201	GO:0000414	1	1	0.990582	1	0	0.00706634	4	regulation of histone H3-K36 methylation	BP
202	GO:0000416	1	1	0.996778	1	0	0.00353317	2	positive regulation of histone H3-K36 methylation	BP
203	GO:0000418	1	1	0.981162	1	0	0.0158993	9	DNA-directed RNA polymerase IV complex	CC
204	GO:0000419	1	1	0.955171	1	0	0.0441646	25	DNA-directed RNA polymerase V complex	CC
205	GO:0000421	1	1	0.955576	1	0	0.0618305	35	autophagosome membrane	CC
206	GO:0000422	1	1	0.961219	1	0	0.0459312	26	autophagy of mitochondrion	BP
207	GO:0000423	1	1	0.995596	1	0	0.00883293	5	mitophagy	BP
208	GO:0000427	1	1	0.990833	1	0	0.00706634	4	plastid-encoded plastid RNA polymerase complex	CC
209	GO:0000428	1	1	0.863439	1	0	0.132494	75	DNA-directed RNA polymerase complex	CC
210	GO:0000429	1	1	0.996842	1	0	0.00176659	1	carbon catabolite regulation of transcription from RNA polymerase II promoter	BP
211	GO:0000430	1	1	0.996842	1	0	0.00176659	1	regulation of transcription from RNA polymerase II promoter by glucose	BP
212	GO:0000433	1	1	0.996842	1	0	0.00176659	1	negative regulation of transcription from RNA polymerase II promoter by glucose	BP
213	GO:0000437	1	1	0.996842	1	0	0.00176659	1	carbon catabolite repression of transcription from RNA polymerase II promoter	BP
214	GO:0000439	1	1	0.985246	1	0	0.0141327	8	core TFIIH complex	CC
215	GO:0000445	1	1	0.995176	1	0	0.00353317	2	THO complex part of transcription export complex	CC
216	GO:0000447	1	1	0.989115	1	0	0.0158993	9	endonucleolytic cleavage in ITS1 to separate SSU-rRNA from 5.8S rRNA and LSU-rRNA from tricistronic rRNA transcript (SSU-rRNA, 5.8S rRNA, LSU-rRNA)	BP
217	GO:0000451	1	1	0.990552	1	0	0.00706634	4	rRNA 2'-O-methylation	BP
218	GO:0000453	1	1	0.990552	1	0	0.00706634	4	enzyme-directed rRNA 2'-O-methylation	BP
219	GO:0000455	1	1	0.996906	1	0	0.00353317	2	enzyme-directed rRNA pseudouridine synthesis	BP
220	GO:0000459	1	1	0.981054	1	0	0.0141327	8	exonucleolytic trimming involved in rRNA processing	BP
221	GO:0000460	1	1	0.987875	1	0	0.00883293	5	maturation of 5.8S rRNA	BP
222	GO:0000461	1	1	0.995898	1	0	0.00706634	4	endonucleolytic cleavage to generate mature 3'-end of SSU-rRNA from (SSU-rRNA, 5.8S rRNA, LSU-rRNA)	BP
223	GO:0000462	1	1	0.942142	1	0	0.0671302	38	maturation of SSU-rRNA from tricistronic rRNA transcript (SSU-rRNA, 5.8S rRNA, LSU-rRNA)	BP
224	GO:0000463	1	1	0.982842	1	0	0.0158993	9	maturation of LSU-rRNA from tricistronic rRNA transcript (SSU-rRNA, 5.8S rRNA, LSU-rRNA)	BP
225	GO:0000466	1	1	0.987875	1	0	0.00883293	5	maturation of 5.8S rRNA from tricistronic rRNA transcript (SSU-rRNA, 5.8S rRNA, LSU-rRNA)	BP
226	GO:0000467	1	1	0.981054	1	0	0.0141327	8	exonucleolytic trimming to generate mature 3'-end of 5.8S rRNA from tricistronic rRNA transcript (SSU-rRNA, 5.8S rRNA, LSU-rRNA)	BP
227	GO:0000469	1	1	0.965291	1	0	0.0388649	22	cleavage involved in rRNA processing	BP
228	GO:0000470	1	1	0.981925	1	0	0.0176659	10	maturation of LSU-rRNA	BP
229	GO:0000472	1	1	0.993811	1	0	0.00706634	4	endonucleolytic cleavage to generate mature 5'-end of SSU-rRNA from (SSU-rRNA, 5.8S rRNA, LSU-rRNA)	BP
230	GO:0000478	1	1	0.987108	1	0	0.0176659	10	endonucleolytic cleavage involved in rRNA processing	BP
231	GO:0000479	1	1	0.989115	1	0	0.0158993	9	endonucleolytic cleavage of tricistronic rRNA transcript (SSU-rRNA, 5.8S rRNA, LSU-rRNA)	BP
232	GO:0000480	1	1	0.993811	1	0	0.00706634	4	endonucleolytic cleavage in 5'-ETS of tricistronic rRNA transcript (SSU-rRNA, 5.8S rRNA, LSU-rRNA)	BP
233	GO:0000481	1	1	0.994104	1	0	0.00529976	3	maturation of 5S rRNA	BP
234	GO:0000491	1	1	0.999421	1	0	0.00176659	1	small nucleolar ribonucleoprotein complex assembly	BP
235	GO:0000492	1	1	0.999421	1	0	0.00176659	1	box C/D snoRNP assembly	BP
236	GO:0000494	1	1	0.994787	1	0	0.00706634	4	box C/D snoRNA 3'-end processing	BP
237	GO:0000495	1	1	0.997769	1	0	0.00353317	2	box H/ACA snoRNA 3'-end processing	BP
238	GO:0000500	1	1	0.984896	1	0	0.00883293	5	RNA polymerase I upstream activating factor complex	CC
239	GO:0000502	1	1	0.874609	1	0	0.146627	83	proteasome complex	CC
240	GO:0000506	1	1	0.99261	1	0	0.00529976	3	glycosylphosphatidylinositol-N-acetylglucosaminyltransferase (GPI-GnT) complex	CC
241	GO:0000578	1	1	0.956951	1	0	0.0353317	20	embryonic axis specification	BP
242	GO:0000702	1	1	0.990077	1	0	0.0105995	6	oxidized base lesion DNA N-glycosylase activity	MF
243	GO:0000703	1	1	0.997587	1	0	0.00353317	2	oxidized pyrimidine nucleobase lesion DNA N-glycosylase activity	MF
244	GO:0000706	1	1	0.994802	1	0	0.00353317	2	meiotic DNA double-strand break processing	BP
245	GO:0000707	1	1	0.990883	1	0	0.00883293	5	meiotic DNA recombinase assembly	BP
246	GO:0000710	1	1	0.99407	1	0	0.00883293	5	meiotic mismatch repair	BP
247	GO:0000712	1	1	0.967338	1	0	0.0317985	18	resolution of meiotic recombination intermediates	BP
248	GO:0000715	1	1	0.99372	1	0	0.00883293	5	nucleotide-excision repair, DNA damage recognition	BP
249	GO:0000719	1	1	0.997578	1	0	0.00353317	2	photoreactive repair	BP
250	GO:0000722	1	1	0.990145	1	0	0.00883293	5	telomere maintenance via recombination	BP
251	GO:0000723	1	1	0.916645	1	0	0.0741966	42	telomere maintenance	BP
252	GO:0000724	1	1	0.875734	1	0	0.114828	65	double-strand break repair via homologous recombination	BP
253	GO:0000725	1	1	0.871026	1	0	0.118361	67	recombinational repair	BP
254	GO:0000726	1	1	0.953862	1	0	0.0406315	23	non-recombinational repair	BP
255	GO:0000727	1	1	0.984512	1	0	0.0141327	8	double-strand break repair via break-induced replication	BP
256	GO:0000729	1	1	0.992605	1	0	0.00529976	3	DNA double-strand break processing	BP
257	GO:0000730	1	1	0.977975	1	0	0.0176659	10	DNA recombinase assembly	BP
258	GO:0000731	1	1	0.990393	1	0	0.00883293	5	DNA synthesis involved in DNA repair	BP
259	GO:0000733	1	1	0.97963	1	0	0.0158993	9	DNA strand renaturation	BP
260	GO:0000737	1	1	0.992985	1	0	0.00883293	5	DNA catabolic process, endonucleolytic	BP
261	GO:0000738	1	1	0.989781	1	0	0.00706634	4	DNA catabolic process, exonucleolytic	BP
262	GO:0000741	1	1	0.919344	1	0	0.07243	41	karyogamy	BP
263	GO:0000742	1	1	0.998497	1	0	0.00176659	1	karyogamy involved in conjugation with cellular fusion	BP
264	GO:0000743	1	1	0.998233	1	0	0.00353317	2	nuclear migration involved in conjugation with cellular fusion	BP
265	GO:0000746	1	1	0.987716	1	0	0.0176659	10	conjugation	BP
266	GO:0000747	1	1	0.993022	1	0	0.0123661	7	conjugation with cellular fusion	BP
267	GO:0000750	1	1	0.997506	1	0	0.00353317	2	pheromone-dependent signal transduction involved in conjugation with cellular fusion	BP
268	GO:0000753	1	1	0.99689	1	0	0.00176659	1	cell morphogenesis involved in conjugation with cellular fusion	BP
269	GO:0000767	1	1	0.99689	1	0	0.00176659	1	cell morphogenesis involved in conjugation	BP
270	GO:0000768	1	1	0.996713	1	0	0.00529976	3	syncytium formation by plasma membrane fusion	BP
271	GO:0000773	1	1	0.99768	1	0	0.00176659	1	phosphatidyl-N-methylethanolamine N-methyltransferase activity	MF
272	GO:0000774	1	1	0.986174	1	0	0.0123661	7	adenyl-nucleotide exchange factor activity	MF
273	GO:0000775	1	1	0.90731	1	0	0.0741966	42	chromosome, centromeric region	CC
274	GO:0000776	1	1	0.934227	1	0	0.0565307	32	kinetochore	CC
275	GO:0000777	1	1	0.941385	1	0	0.051231	29	condensed chromosome kinetochore	CC
276	GO:0000778	1	1	0.992457	1	0	0.00706634	4	condensed nuclear chromosome kinetochore	CC
277	GO:0000779	1	1	0.98654	1	0	0.0123661	7	condensed chromosome, centromeric region	CC
278	GO:0000780	1	1	0.992722	1	0	0.00883293	5	condensed nuclear chromosome, centromeric region	CC
279	GO:0000781	1	1	0.911019	1	0	0.0741966	42	chromosome, telomeric region	CC
280	GO:0000782	1	1	0.977593	1	0	0.021199	12	telomere cap complex	CC
281	GO:0000783	1	1	0.977593	1	0	0.021199	12	nuclear telomere cap complex	CC
282	GO:0000784	1	1	0.969298	1	0	0.0264988	15	nuclear chromosome, telomeric region	CC
283	GO:0000785	1	1	0.724504	1	0	0.287953	163	chromatin	CC
284	GO:0000786	1	1	0.886282	1	0	0.15546	88	nucleosome	CC
285	GO:0000788	1	1	0.994986	1	0	0.0105995	6	nuclear nucleosome	CC
286	GO:0000789	1	1	0.994896	1	0	0.00353317	2	cytoplasmic chromatin	CC
287	GO:0000790	1	1	0.856237	1	0	0.148393	84	nuclear chromatin	CC
288	GO:0000791	1	1	0.974464	1	0	0.0247322	14	euchromatin	CC
289	GO:0000792	1	1	0.944527	1	0	0.0476978	27	heterochromatin	CC
290	GO:0000793	1	1	0.955362	1	0	0.042398	24	condensed chromosome	CC
291	GO:0000794	1	1	0.974343	1	0	0.0264988	15	condensed nuclear chromosome	CC
292	GO:0000795	1	1	0.971261	1	0	0.0264988	15	synaptonemal complex	CC
293	GO:0000796	1	1	0.977756	1	0	0.0158993	9	condensin complex	CC
294	GO:0000798	1	1	0.99152	1	0	0.00883293	5	nuclear cohesin complex	CC
295	GO:0000799	1	1	0.993774	1	0	0.00353317	2	nuclear condensin complex	CC
296	GO:0000802	1	1	0.996866	1	0	0.00176659	1	transverse filament	CC
297	GO:0000808	1	1	0.982257	1	0	0.0141327	8	origin recognition complex	CC
298	GO:0000811	1	1	0.994736	1	0	0.00529976	3	GINS complex	CC
299	GO:0000812	1	1	0.978657	1	0	0.021199	12	Swr1 complex	CC
300	GO:0000813	1	1	0.981628	1	0	0.021199	12	ESCRT I complex	CC
301	GO:0000814	1	1	0.99277	1	0	0.00529976	3	ESCRT II complex	CC
302	GO:0000815	1	1	0.979009	1	0	0.0194324	11	ESCRT III complex	CC
303	GO:0000819	1	1	0.980189	1	0	0.0141327	8	sister chromatid segregation	BP
304	GO:0000820	1	1	0.995162	1	0	0.00353317	2	regulation of glutamine family amino acid metabolic process	BP
305	GO:0000822	1	1	0.986202	1	0	0.0194324	11	inositol hexakisphosphate binding	MF
306	GO:0000823	1	1	0.998926	1	0	0.00176659	1	inositol-1,4,5-trisphosphate 6-kinase activity	MF
307	GO:0000824	1	1	0.998926	1	0	0.00176659	1	inositol tetrakisphosphate 3-kinase activity	MF
308	GO:0000827	1	1	0.990132	1	0	0.0105995	6	inositol-1,3,4,5,6-pentakisphosphate kinase activity	MF
309	GO:0000828	1	1	0.990132	1	0	0.0105995	6	inositol hexakisphosphate kinase activity	MF
310	GO:0000832	1	1	0.990132	1	0	0.0105995	6	inositol hexakisphosphate 5-kinase activity	MF
311	GO:0000835	1	1	0.992474	1	0	0.00883293	5	ER ubiquitin ligase complex	CC
312	GO:0000836	1	1	0.995178	1	0	0.00706634	4	Hrd1p ubiquitin ligase complex	CC
313	GO:0000837	1	1	0.996741	1	0	0.00353317	2	Doa10p ubiquitin ligase complex	CC
314	GO:0000839	1	1	0.999456	1	0	0.00176659	1	Hrd1p ubiquitin ligase ERAD-L complex	CC
315	GO:0000900	1	1	0.996899	1	0	0.00176659	1	translation repressor activity, nucleic acid binding	MF
316	GO:0000902	1	1	0.494806	1	0	0.65717	372	cell morphogenesis	BP
317	GO:0000904	1	1	0.684159	1	0	0.383349	217	cell morphogenesis involved in differentiation	BP
318	GO:0000905	1	1	0.996899	1	0	0.00176659	1	sporocarp development involved in asexual reproduction	BP
319	GO:0000906	1	1	0.999498	1	0	0.00176659	1	6,7-dimethyl-8-ribityllumazine synthase activity	MF
320	GO:0000907	1	1	0.988034	1	0	0.021199	12	sulfonate dioxygenase activity	MF
321	GO:0000910	1	1	0.913092	1	0	0.0883293	50	cytokinesis	BP
322	GO:0000911	1	1	0.89022	1	0	0.093629	53	cytokinesis by cell plate formation	BP
323	GO:0000912	1	1	0.990748	1	0	0.0105995	6	assembly of actomyosin apparatus involved in cytokinesis	BP
324	GO:0000913	1	1	0.989632	1	0	0.00883293	5	preprophase band assembly	BP
325	GO:0000914	1	1	0.993996	1	0	0.00353317	2	phragmoplast assembly	BP
326	GO:0000915	1	1	0.996733	1	0	0.00706634	4	actomyosin contractile ring assembly	BP
327	GO:0000916	1	1	0.998714	1	0	0.00353317	2	actomyosin contractile ring contraction	BP
328	GO:0000917	1	1	0.98328	1	0	0.021199	12	division septum assembly	BP
329	GO:0000918	1	1	0.997398	1	0	0.00176659	1	division septum site selection	BP
330	GO:0000919	1	1	0.962521	1	0	0.0353317	20	cell plate assembly	BP
331	GO:0000920	1	1	0.995494	1	0	0.00706634	4	cell separation after cytokinesis	BP
332	GO:0000922	1	1	0.93558	1	0	0.0600639	34	spindle pole	CC
333	GO:0000923	1	1	0.991844	1	0	0.00529976	3	equatorial microtubule organizing center	CC
334	GO:0000930	1	1	0.982832	1	0	0.0158993	9	gamma-tubulin complex	CC
335	GO:0000931	1	1	0.997216	1	0	0.00353317	2	gamma-tubulin large complex	CC
336	GO:0000932	1	1	0.856675	1	0	0.157226	89	P-body	CC
337	GO:0000935	1	1	0.993654	1	0	0.00706634	4	division septum	CC
338	GO:0000938	1	1	0.989258	1	0	0.00706634	4	GARP complex	CC
339	GO:0000940	1	1	0.993264	1	0	0.00529976	3	condensed chromosome outer kinetochore	CC
340	GO:0000942	1	1	0.996375	1	0	0.00353317	2	condensed nuclear chromosome outer kinetochore	CC
341	GO:0000943	1	1	0.950253	1	0	0.051231	29	retrotransposon nucleocapsid	CC
342	GO:0000956	1	1	0.832871	1	0	0.197858	112	nuclear-transcribed mRNA catabolic process	BP
343	GO:0000957	1	1	0.998715	1	0	0.00176659	1	mitochondrial RNA catabolic process	BP
344	GO:0000959	1	1	0.920129	1	0	0.0706634	40	mitochondrial RNA metabolic process	BP
345	GO:0000963	1	1	0.992446	1	0	0.00529976	3	mitochondrial RNA processing	BP
346	GO:0000965	1	1	0.996895	1	0	0.00176659	1	mitochondrial RNA 3'-end processing	BP
347	GO:0000966	1	1	0.985065	1	0	0.0141327	8	RNA 5'-end processing	BP
348	GO:0000967	1	1	0.991208	1	0	0.0105995	6	rRNA 5'-end processing	BP
349	GO:0000974	1	1	0.960186	1	0	0.0406315	23	Prp19 complex	CC
350	GO:0000975	1	1	0.638056	1	0	0.404548	229	regulatory region DNA binding	MF
351	GO:0000976	1	1	0.848675	1	0	0.153693	87	transcription regulatory region sequence-specific DNA binding	MF
352	GO:0000977	1	1	0.932376	1	0	0.0653637	37	RNA polymerase II regulatory region sequence-specific DNA binding	MF
353	GO:0000978	1	1	0.987819	1	0	0.0123661	7	RNA polymerase II core promoter proximal region sequence-specific DNA binding	MF
354	GO:0000979	1	1	0.996208	1	0	0.00353317	2	RNA polymerase II core promoter sequence-specific DNA binding	MF
355	GO:0000980	1	1	0.993933	1	0	0.00883293	5	RNA polymerase II distal enhancer sequence-specific DNA binding	MF
356	GO:0000981	1	1	0.875115	1	0	0.118361	67	RNA polymerase II transcription factor activity, sequence-specific DNA binding	MF
357	GO:0000982	1	1	0.966735	1	0	0.0300319	17	transcription factor activity, RNA polymerase II core promoter proximal region sequence-specific binding	MF
358	GO:0000984	1	1	0.996118	1	0	0.00529976	3	bacterial-type RNA polymerase regulatory region sequence-specific DNA binding	MF
359	GO:0000986	1	1	0.996118	1	0	0.00529976	3	bacterial-type RNA polymerase core promoter proximal region sequence-specific DNA binding	MF
360	GO:0000987	1	1	0.965491	1	0	0.0335651	19	core promoter proximal region sequence-specific DNA binding	MF
361	GO:0000988	1	1	0.674403	1	0	0.36745	208	transcription factor activity, protein binding	MF
362	GO:0000989	1	1	0.703641	1	0	0.325052	184	transcription factor activity, transcription factor binding	MF
363	GO:0000990	1	1	0.950069	1	0	0.0476978	27	transcription factor activity, core RNA polymerase binding	MF
364	GO:0000991	1	1	0.980022	1	0	0.0123661	7	transcription factor activity, core RNA polymerase II binding	MF
365	GO:0000993	1	1	0.973755	1	0	0.0194324	11	RNA polymerase II core binding	MF
366	GO:0000995	1	1	0.996871	1	0	0.00176659	1	transcription factor activity, core RNA polymerase III binding	MF
367	GO:0000996	1	1	0.972494	1	0	0.0335651	19	core DNA-dependent RNA polymerase binding promoter specificity activity	MF
368	GO:0001000	1	1	0.998945	1	0	0.00176659	1	bacterial-type RNA polymerase core enzyme binding	MF
369	GO:0001007	1	1	0.996871	1	0	0.00176659	1	transcription factor activity, RNA polymerase III transcription factor binding	MF
370	GO:0001012	1	1	0.932376	1	0	0.0653637	37	RNA polymerase II regulatory region DNA binding	MF
371	GO:0001013	1	1	0.985249	1	0	0.0105995	6	RNA polymerase I regulatory region DNA binding	MF
372	GO:0001017	1	1	0.996118	1	0	0.00529976	3	bacterial-type RNA polymerase regulatory region DNA binding	MF
373	GO:0001023	1	1	0.997223	1	0	0.00176659	1	transcription initiation from RNA polymerase III type 2 promoter	BP
374	GO:0001026	1	1	0.996871	1	0	0.00176659	1	TFIIIB-type transcription factor activity	MF
375	GO:0001046	1	1	0.950099	1	0	0.0459312	26	core promoter sequence-specific DNA binding	MF
376	GO:0001047	1	1	0.931041	1	0	0.0671302	38	core promoter binding	MF
377	GO:0001053	1	1	0.987836	1	0	0.00706634	4	plastid sigma factor activity	MF
378	GO:0001056	1	1	0.997223	1	0	0.00176659	1	RNA polymerase III activity	MF
379	GO:0001067	1	1	0.638056	1	0	0.404548	229	regulatory region nucleic acid binding	MF
380	GO:0001070	1	1	0.994695	1	0	0.00529976	3	RNA binding transcription regulator activity	MF
382	GO:0001072	1	1	0.994695	1	0	0.00529976	3	transcription antitermination factor activity, RNA binding	MF
383	GO:0001073	1	1	0.996842	1	0	0.00176659	1	transcription antitermination factor activity, DNA binding	MF
384	GO:0001076	1	1	0.944491	1	0	0.0494644	28	transcription factor activity, RNA polymerase II transcription factor binding	MF
385	GO:0001077	1	1	0.970896	1	0	0.0264988	15	transcriptional activator activity, RNA polymerase II core promoter proximal region sequence-specific binding	MF
386	GO:0001078	1	1	0.995717	1	0	0.00353317	2	transcriptional repressor activity, RNA polymerase II core promoter proximal region sequence-specific binding	MF
387	GO:0001079	1	1	0.998901	1	0	0.00176659	1	nitrogen catabolite regulation of transcription from RNA polymerase II promoter	BP
388	GO:0001080	1	1	0.998901	1	0	0.00176659	1	nitrogen catabolite activation of transcription from RNA polymerase II promoter	BP
389	GO:0001082	1	1	0.994448	1	0	0.00529976	3	transcription factor activity, RNA polymerase I transcription factor binding	MF
390	GO:0001083	1	1	0.996874	1	0	0.00176659	1	transcription factor activity, RNA polymerase II basal transcription factor binding	MF
391	GO:0001085	1	1	0.948255	1	0	0.042398	24	RNA polymerase II transcription factor binding	MF
392	GO:0001091	1	1	0.996885	1	0	0.00176659	1	RNA polymerase II basal transcription factor binding	MF
393	GO:0001094	1	1	0.996885	1	0	0.00176659	1	TFIID-class transcription factor binding	MF
394	GO:0001098	1	1	0.966394	1	0	0.0247322	14	basal transcription machinery binding	MF
395	GO:0001099	1	1	0.966394	1	0	0.0247322	14	basal RNA polymerase II transcription machinery binding	MF
397	GO:0001102	1	1	0.99553	1	0	0.00353317	2	RNA polymerase II activating transcription factor binding	MF
398	GO:0001104	1	1	0.952014	1	0	0.042398	24	RNA polymerase II transcription cofactor activity	MF
399	GO:0001106	1	1	0.986715	1	0	0.0158993	9	RNA polymerase II transcription corepressor activity	MF
400	GO:0001121	1	1	0.996198	1	0	0.00353317	2	transcription from bacterial-type RNA polymerase promoter	BP
401	GO:0001123	1	1	0.986259	1	0	0.021199	12	transcription initiation from bacterial-type RNA polymerase promoter	BP
402	GO:0001129	1	1	0.996874	1	0	0.00176659	1	RNA polymerase II transcription factor activity, TBP-class protein binding, involved in preinitiation complex assembly	MF
403	GO:0001130	1	1	0.996796	1	0	0.00353317	2	bacterial-type RNA polymerase transcription factor activity, sequence-specific DNA binding	MF
404	GO:0001131	1	1	0.996796	1	0	0.00353317	2	transcription factor activity, bacterial-type RNA polymerase core promoter proximal region sequence-specific binding	MF
405	GO:0001132	1	1	0.996874	1	0	0.00176659	1	RNA polymerase II transcription factor activity, TBP-class protein binding	MF
406	GO:0001134	1	1	0.994448	1	0	0.00529976	3	transcription factor activity, transcription factor recruiting	MF
407	GO:0001139	1	1	0.997005	1	0	0.00176659	1	transcription factor activity, core RNA polymerase II recruiting	MF
408	GO:0001141	1	1	0.997391	1	0	0.00176659	1	transcriptional repressor activity, bacterial-type RNA polymerase core promoter proximal region sequence-specific binding	MF
409	GO:0001158	1	1	0.988477	1	0	0.0158993	9	enhancer sequence-specific DNA binding	MF
410	GO:0001159	1	1	0.965491	1	0	0.0335651	19	core promoter proximal region DNA binding	MF
411	GO:0001161	1	1	0.997327	1	0	0.00176659	1	intronic transcription regulatory region sequence-specific DNA binding	MF
412	GO:0001162	1	1	0.997327	1	0	0.00176659	1	RNA polymerase II intronic transcription regulatory region sequence-specific DNA binding	MF
413	GO:0001163	1	1	0.985249	1	0	0.0105995	6	RNA polymerase I regulatory region sequence-specific DNA binding	MF
414	GO:0001164	1	1	0.991375	1	0	0.00706634	4	RNA polymerase I CORE element sequence-specific DNA binding	MF
415	GO:0001165	1	1	0.993822	1	0	0.00353317	2	RNA polymerase I upstream control element sequence-specific DNA binding	MF
416	GO:0001167	1	1	0.994448	1	0	0.00529976	3	RNA polymerase I transcription factor activity, sequence-specific DNA binding	MF
417	GO:0001169	1	1	0.994448	1	0	0.00529976	3	transcription factor activity, RNA polymerase I CORE element sequence-specific binding	MF
418	GO:0001171	1	1	0.954686	1	0	0.0618305	35	reverse transcription	BP
419	GO:0001172	1	1	0.996191	1	0	0.00353317	2	transcription, RNA-templated	BP
420	GO:0001178	1	1	0.996842	1	0	0.00176659	1	regulation of transcriptional start site selection at RNA polymerase II promoter	BP
421	GO:0001186	1	1	0.994448	1	0	0.00529976	3	transcription factor activity, RNA polymerase I transcription factor recruiting	MF
422	GO:0001187	1	1	0.994448	1	0	0.00529976	3	transcription factor activity, RNA polymerase I CORE element binding transcription factor recruiting	MF
423	GO:0001188	1	1	0.994448	1	0	0.00529976	3	RNA polymerase I transcriptional preinitiation complex assembly	BP
424	GO:0001189	1	1	0.994448	1	0	0.00529976	3	RNA polymerase I transcriptional preinitiation complex assembly at the promoter for the nuclear large rRNA transcript	BP
425	GO:0001191	1	1	0.986715	1	0	0.0158993	9	transcriptional repressor activity, RNA polymerase II transcription factor binding	MF
426	GO:0001192	1	1	0.997986	1	0	0.00176659	1	maintenance of transcriptional fidelity during DNA-templated transcription elongation	BP
427	GO:0001193	1	1	0.997986	1	0	0.00176659	1	maintenance of transcriptional fidelity during DNA-templated transcription elongation from RNA polymerase II promoter	BP
428	GO:0001205	1	1	0.992823	1	0	0.00529976	3	transcriptional activator activity, RNA polymerase II distal enhancer sequence-specific binding	MF
429	GO:0001217	1	1	0.997391	1	0	0.00176659	1	bacterial-type RNA polymerase transcriptional repressor activity, sequence-specific DNA binding	MF
430	GO:0001221	1	1	0.999349	1	0	0.00176659	1	transcription cofactor binding	MF
431	GO:0001222	1	1	0.999349	1	0	0.00176659	1	transcription corepressor binding	MF
432	GO:0001227	1	1	0.992141	1	0	0.00706634	4	transcriptional repressor activity, RNA polymerase II transcription regulatory region sequence-specific binding	MF
433	GO:0001228	1	1	0.894027	1	0	0.0953956	54	transcriptional activator activity, RNA polymerase II transcription regulatory region sequence-specific binding	MF
434	GO:0001300	1	1	0.997748	1	0	0.00529976	3	chronological cell aging	BP
435	GO:0001302	1	1	0.988775	1	0	0.0123661	7	replicative cell aging	BP
436	GO:0001306	1	1	0.997968	1	0	0.00353317	2	age-dependent response to oxidative stress	BP
437	GO:0001315	1	1	0.997968	1	0	0.00353317	2	age-dependent response to reactive oxygen species	BP
438	GO:0001320	1	1	0.997968	1	0	0.00353317	2	age-dependent response to reactive oxygen species involved in chronological cell aging	BP
439	GO:0001324	1	1	0.997968	1	0	0.00353317	2	age-dependent response to oxidative stress involved in chronological cell aging	BP
440	GO:0001401	1	1	0.997416	1	0	0.00353317	2	mitochondrial sorting and assembly machinery complex	CC
441	GO:0001411	1	1	0.995128	1	0	0.00706634	4	hyphal tip	CC
442	GO:0001501	1	1	0.972404	1	0	0.0441646	25	skeletal system development	BP
443	GO:0001502	1	1	0.997683	1	0	0.00176659	1	cartilage condensation	BP
444	GO:0001503	1	1	0.984811	1	0	0.021199	12	ossification	BP
445	GO:0001504	1	1	0.99493	1	0	0.00353317	2	neurotransmitter uptake	BP
446	GO:0001505	1	1	0.977431	1	0	0.0194324	11	regulation of neurotransmitter levels	BP
447	GO:0001508	1	1	0.990151	1	0	0.00706634	4	action potential	BP
448	GO:0001510	1	1	0.868953	1	0	0.116595	66	RNA methylation	BP
449	GO:0001516	1	1	0.997114	1	0	0.00176659	1	prostaglandin biosynthetic process	BP
450	GO:0001520	1	1	0.99827	1	0	0.00176659	1	outer dense fiber	CC
451	GO:0001522	1	1	0.942942	1	0	0.0582973	33	pseudouridine synthesis	BP
452	GO:0001523	1	1	0.998028	1	0	0.00176659	1	retinoid metabolic process	BP
453	GO:0001525	1	1	0.931401	1	0	0.0900958	51	angiogenesis	BP
454	GO:0001527	1	1	0.995525	1	0	0.0105995	6	microfibril	CC
455	GO:0001533	1	1	0.999203	1	0	0.00176659	1	cornified envelope	CC
456	GO:0001539	1	1	0.996332	1	0	0.00353317	2	cilium or flagellum-dependent cell motility	BP
457	GO:0001540	1	1	0.999388	1	0	0.00176659	1	amyloid-beta binding	MF
458	GO:0001541	1	1	0.987037	1	0	0.0105995	6	ovarian follicle development	BP
459	GO:0001555	1	1	0.997039	1	0	0.00176659	1	oocyte growth	BP
460	GO:0001556	1	1	0.998475	1	0	0.00176659	1	oocyte maturation	BP
461	GO:0001558	1	1	0.787589	1	0	0.229656	130	regulation of cell growth	BP
462	GO:0001560	1	1	0.988013	1	0	0.00883293	5	regulation of cell growth by extracellular stimulus	BP
463	GO:0001561	1	1	0.996941	1	0	0.00176659	1	fatty acid alpha-oxidation	BP
464	GO:0001568	1	1	0.979276	1	0	0.0247322	14	blood vessel development	BP
465	GO:0001569	1	1	0.999432	1	0	0.00176659	1	branching involved in blood vessel morphogenesis	BP
466	GO:0001570	1	1	0.996778	1	0	0.00353317	2	vasculogenesis	BP
467	GO:0001575	1	1	0.998393	1	0	0.00176659	1	globoside metabolic process	BP
468	GO:0001576	1	1	0.998393	1	0	0.00176659	1	globoside biosynthetic process	BP
469	GO:0001578	1	1	0.992046	1	0	0.00706634	4	microtubule bundle formation	BP
470	GO:0001618	1	1	0.986914	1	0	0.0194324	11	virus receptor activity	MF
471	GO:0001635	1	1	0.996906	1	0	0.00176659	1	calcitonin gene-related peptide receptor activity	MF
472	GO:0001649	1	1	0.961268	1	0	0.0565307	32	osteoblast differentiation	BP
473	GO:0001650	1	1	0.999149	1	0	0.00176659	1	fibrillar center	CC
474	GO:0001651	1	1	0.999149	1	0	0.00176659	1	dense fibrillar component	CC
475	GO:0001653	1	1	0.972425	1	0	0.021199	12	peptide receptor activity	MF
476	GO:0001654	1	1	0.973181	1	0	0.0282654	16	eye development	BP
477	GO:0001656	1	1	0.991763	1	0	0.0123661	7	metanephros development	BP
478	GO:0001658	1	1	0.997173	1	0	0.00706634	4	branching involved in ureteric bud morphogenesis	BP
479	GO:0001659	1	1	0.999443	1	0	0.00176659	1	temperature homeostasis	BP
480	GO:0001662	1	1	0.995882	1	0	0.00529976	3	behavioral fear response	BP
481	GO:0001664	1	1	0.983323	1	0	0.0264988	15	G-protein coupled receptor binding	MF
482	GO:0001666	1	1	0.84279	1	0	0.183725	104	response to hypoxia	BP
483	GO:0001667	1	1	0.971624	1	0	0.0335651	19	ameboidal-type cell migration	BP
484	GO:0001669	1	1	0.981078	1	0	0.0141327	8	acrosomal vesicle	CC
485	GO:0001671	1	1	0.977467	1	0	0.0176659	10	ATPase activator activity	MF
486	GO:0001672	1	1	0.993736	1	0	0.00353317	2	regulation of chromatin assembly or disassembly	BP
487	GO:0001673	1	1	0.985636	1	0	0.0123661	7	male germ cell nucleus	CC
488	GO:0001674	1	1	0.996876	1	0	0.00176659	1	female germ cell nucleus	CC
489	GO:0001675	1	1	0.994047	1	0	0.00353317	2	acrosome assembly	BP
490	GO:0001676	1	1	0.919974	1	0	0.0759632	43	long-chain fatty acid metabolic process	BP
491	GO:0001678	1	1	0.955454	1	0	0.0353317	20	cellular glucose homeostasis	BP
492	GO:0001680	1	1	0.996938	1	0	0.00176659	1	tRNA 3'-terminal CCA addition	BP
493	GO:0001682	1	1	0.977443	1	0	0.0176659	10	tRNA 5'-leader removal	BP
494	GO:0001701	1	1	0.963553	1	0	0.0406315	23	in utero embryonic development	BP
495	GO:0001703	1	1	0.997981	1	0	0.00176659	1	gastrulation with mouth forming first	BP
496	GO:0001704	1	1	0.998781	1	0	0.00353317	2	formation of primary germ layer	BP
497	GO:0001707	1	1	0.998781	1	0	0.00353317	2	mesoderm formation	BP
498	GO:0001708	1	1	0.95455	1	0	0.0459312	26	cell fate specification	BP
499	GO:0001709	1	1	0.974963	1	0	0.0176659	10	cell fate determination	BP
500	GO:0001716	1	1	0.995612	1	0	0.00529976	3	L-amino-acid oxidase activity	MF
501	GO:0001725	1	1	0.98995	1	0	0.0229656	13	stress fiber	CC
502	GO:0001726	1	1	0.984318	1	0	0.0300319	17	ruffle	CC
503	GO:0001727	1	1	0.995107	1	0	0.00353317	2	lipid kinase activity	MF
504	GO:0001729	1	1	0.996894	1	0	0.00176659	1	ceramide kinase activity	MF
505	GO:0001731	1	1	0.943695	1	0	0.07243	41	formation of translation preinitiation complex	BP
506	GO:0001732	1	1	0.997625	1	0	0.00353317	2	formation of cytoplasmic translation initiation complex	BP
507	GO:0001735	1	1	0.997629	1	0	0.00353317	2	prenylcysteine oxidase activity	MF
508	GO:0001736	1	1	0.976772	1	0	0.021199	12	establishment of planar polarity	BP
509	GO:0001737	1	1	0.996858	1	0	0.00176659	1	establishment of imaginal disc-derived wing hair orientation	BP
510	GO:0001738	1	1	0.996858	1	0	0.00176659	1	morphogenesis of a polarized epithelium	BP
511	GO:0001750	1	1	0.991956	1	0	0.00706634	4	photoreceptor outer segment	CC
512	GO:0001752	1	1	0.996858	1	0	0.00176659	1	compound eye photoreceptor fate commitment	BP
513	GO:0001754	1	1	0.997562	1	0	0.00353317	2	eye photoreceptor cell differentiation	BP
514	GO:0001755	1	1	0.997861	1	0	0.00176659	1	neural crest cell migration	BP
515	GO:0001756	1	1	0.99405	1	0	0.00353317	2	somitogenesis	BP
516	GO:0001763	1	1	0.930276	1	0	0.0794963	45	morphogenesis of a branching structure	BP
517	GO:0001764	1	1	0.991471	1	0	0.00706634	4	neuron migration	BP
518	GO:0001765	1	1	0.998601	1	0	0.00353317	2	membrane raft assembly	BP
519	GO:0001767	1	1	0.996713	1	0	0.00529976	3	establishment of lymphocyte polarity	BP
520	GO:0001768	1	1	0.996713	1	0	0.00529976	3	establishment of T cell polarity	BP
521	GO:0001772	1	1	0.999375	1	0	0.00176659	1	immunological synapse	CC
522	GO:0001775	1	1	0.883628	1	0	0.137794	78	cell activation	BP
523	GO:0001776	1	1	0.998692	1	0	0.00353317	2	leukocyte homeostasis	BP
524	GO:0001778	1	1	0.999463	1	0	0.00176659	1	plasma membrane repair	BP
525	GO:0001780	1	1	0.999203	1	0	0.00176659	1	neutrophil homeostasis	BP
526	GO:0001782	1	1	0.999489	1	0	0.00176659	1	B cell homeostasis	BP
527	GO:0001784	1	1	0.999432	1	0	0.00176659	1	phosphotyrosine residue binding	MF
528	GO:0001786	1	1	0.997282	1	0	0.00529976	3	phosphatidylserine binding	MF
529	GO:0001817	1	1	0.931004	1	0	0.0759632	43	regulation of cytokine production	BP
530	GO:0001818	1	1	0.96066	1	0	0.0441646	25	negative regulation of cytokine production	BP
531	GO:0001819	1	1	0.959623	1	0	0.0459312	26	positive regulation of cytokine production	BP
532	GO:0001822	1	1	0.974026	1	0	0.0282654	16	kidney development	BP
533	GO:0001824	1	1	0.989818	1	0	0.00706634	4	blastocyst development	BP
534	GO:0001825	1	1	0.994198	1	0	0.00353317	2	blastocyst formation	BP
535	GO:0001829	1	1	0.991524	1	0	0.00883293	5	trophectodermal cell differentiation	BP
536	GO:0001833	1	1	0.995021	1	0	0.00529976	3	inner cell mass cell proliferation	BP
537	GO:0001835	1	1	0.999242	1	0	0.00176659	1	blastocyst hatching	BP
538	GO:0001837	1	1	0.985681	1	0	0.0282654	16	epithelial to mesenchymal transition	BP
539	GO:0001838	1	1	0.99578	1	0	0.00529976	3	embryonic epithelial tube formation	BP
540	GO:0001841	1	1	0.996894	1	0	0.00176659	1	neural tube formation	BP
541	GO:0001842	1	1	0.997861	1	0	0.00176659	1	neural fold formation	BP
542	GO:0001843	1	1	0.998756	1	0	0.00176659	1	neural tube closure	BP
543	GO:0001846	1	1	0.997341	1	0	0.00176659	1	opsonin binding	MF
544	GO:0001848	1	1	0.99668	1	0	0.00353317	2	complement binding	MF
545	GO:0001849	1	1	0.997341	1	0	0.00176659	1	complement component C1q binding	MF
546	GO:0001871	1	1	0.861605	1	0	0.143093	81	pattern binding	MF
547	GO:0001872	1	1	0.979631	1	0	0.0176659	10	(1->3)-beta-D-glucan binding	MF
548	GO:0001878	1	1	0.99898	1	0	0.00176659	1	response to yeast	BP
549	GO:0001881	1	1	0.997074	1	0	0.00353317	2	receptor recycling	BP
552	GO:0001884	1	1	0.998738	1	0	0.00176659	1	pyrimidine nucleoside binding	MF
553	GO:0001885	1	1	0.999229	1	0	0.00176659	1	endothelial cell development	BP
554	GO:0001887	1	1	0.986371	1	0	0.0105995	6	selenium compound metabolic process	BP
555	GO:0001889	1	1	0.993293	1	0	0.00883293	5	liver development	BP
556	GO:0001890	1	1	0.996448	1	0	0.00529976	3	placenta development	BP
557	GO:0001891	1	1	0.996189	1	0	0.00529976	3	phagocytic cup	CC
558	GO:0001893	1	1	0.997099	1	0	0.00176659	1	maternal placenta development	BP
559	GO:0001894	1	1	0.980035	1	0	0.021199	12	tissue homeostasis	BP
560	GO:0001895	1	1	0.998427	1	0	0.00529976	3	retina homeostasis	BP
561	GO:0001896	1	1	0.996899	1	0	0.00176659	1	autolysis	BP
562	GO:0001897	1	1	0.998239	1	0	0.00176659	1	cytolysis by symbiont of host cells	BP
563	GO:0001906	1	1	0.977908	1	0	0.0300319	17	cell killing	BP
564	GO:0001907	1	1	0.998239	1	0	0.00176659	1	killing by symbiont of host cells	BP
565	GO:0001909	1	1	0.99844	1	0	0.00529976	3	leukocyte mediated cytotoxicity	BP
566	GO:0001910	1	1	0.996655	1	0	0.00706634	4	regulation of leukocyte mediated cytotoxicity	BP
567	GO:0001912	1	1	0.996655	1	0	0.00706634	4	positive regulation of leukocyte mediated cytotoxicity	BP
568	GO:0001913	1	1	0.999489	1	0	0.00176659	1	T cell mediated cytotoxicity	BP
569	GO:0001914	1	1	0.998174	1	0	0.00353317	2	regulation of T cell mediated cytotoxicity	BP
570	GO:0001916	1	1	0.998174	1	0	0.00353317	2	positive regulation of T cell mediated cytotoxicity	BP
571	GO:0001917	1	1	0.996206	1	0	0.00529976	3	photoreceptor inner segment	CC
572	GO:0001919	1	1	0.999063	1	0	0.00176659	1	regulation of receptor recycling	BP
573	GO:0001927	1	1	0.9976	1	0	0.00353317	2	exocyst assembly	BP
574	GO:0001931	1	1	0.995944	1	0	0.00706634	4	uropod	CC
575	GO:0001932	1	1	0.673859	1	0	0.390415	221	regulation of protein phosphorylation	BP
576	GO:0001933	1	1	0.939088	1	0	0.0759632	43	negative regulation of protein phosphorylation	BP
577	GO:0001934	1	1	0.760686	1	0	0.270288	153	positive regulation of protein phosphorylation	BP
578	GO:0001935	1	1	0.996215	1	0	0.00706634	4	endothelial cell proliferation	BP
579	GO:0001936	1	1	0.98898	1	0	0.0158993	9	regulation of endothelial cell proliferation	BP
580	GO:0001937	1	1	0.994878	1	0	0.00706634	4	negative regulation of endothelial cell proliferation	BP
581	GO:0001938	1	1	0.994073	1	0	0.00883293	5	positive regulation of endothelial cell proliferation	BP
582	GO:0001939	1	1	0.999078	1	0	0.00176659	1	female pronucleus	CC
583	GO:0001940	1	1	0.999078	1	0	0.00176659	1	male pronucleus	CC
584	GO:0001944	1	1	0.938164	1	0	0.0635971	36	vasculature development	BP
585	GO:0001947	1	1	0.986234	1	0	0.00883293	5	heart looping	BP
586	GO:0001948	1	1	0.969233	1	0	0.0476978	27
587	GO:0001952	1	1	0.989185	1	0	0.021199	12	regulation of cell-matrix adhesion	BP
588	GO:0001953	1	1	0.992299	1	0	0.0123661	7	negative regulation of cell-matrix adhesion	BP
589	GO:0001954	1	1	0.99911	1	0	0.00176659	1	positive regulation of cell-matrix adhesion	BP
590	GO:0001955	1	1	0.996644	1	0	0.00529976	3	blood vessel maturation	BP
591	GO:0001956	1	1	0.990707	1	0	0.00529976	3	positive regulation of neurotransmitter secretion	BP
592	GO:0001957	1	1	0.992361	1	0	0.00883293	5	intramembranous ossification	BP
593	GO:0001958	1	1	0.994955	1	0	0.00529976	3	endochondral ossification	BP
594	GO:0001959	1	1	0.982776	1	0	0.0247322	14	regulation of cytokine-mediated signaling pathway	BP
595	GO:0001960	1	1	0.990666	1	0	0.0158993	9	negative regulation of cytokine-mediated signaling pathway	BP
596	GO:0001961	1	1	0.992708	1	0	0.00529976	3	positive regulation of cytokine-mediated signaling pathway	BP
597	GO:0001964	1	1	0.991732	1	0	0.00706634	4	startle response	BP
598	GO:0001967	1	1	0.99898	1	0	0.00176659	1	suckling behavior	BP
599	GO:0001968	1	1	0.990491	1	0	0.0176659	10	fibronectin binding	MF
600	GO:0001969	1	1	0.999338	1	0	0.00176659	1	regulation of activation of membrane attack complex	BP
601	GO:0001971	1	1	0.999338	1	0	0.00176659	1	negative regulation of activation of membrane attack complex	BP
602	GO:0001973	1	1	0.999353	1	0	0.00176659	1	adenosine receptor signaling pathway	BP
603	GO:0001975	1	1	0.998378	1	0	0.00176659	1	response to amphetamine	BP
604	GO:0002003	1	1	0.99934	1	0	0.00176659	1	angiotensin maturation	BP
605	GO:0002009	1	1	0.954093	1	0	0.0494644	28	morphogenesis of an epithelium	BP
606	GO:0002011	1	1	0.996712	1	0	0.00353317	2	morphogenesis of an epithelial sheet	BP
607	GO:0002020	1	1	0.957726	1	0	0.0406315	23	protease binding	MF
608	GO:0002021	1	1	0.996865	1	0	0.00176659	1	response to dietary excess	BP
609	GO:0002026	1	1	0.999397	1	0	0.00176659	1	regulation of the force of heart contraction	BP
610	GO:0002027	1	1	0.996322	1	0	0.00353317	2	regulation of heart rate	BP
611	GO:0002028	1	1	0.98602	1	0	0.0123661	7	regulation of sodium ion transport	BP
612	GO:0002036	1	1	0.99941	1	0	0.00176659	1	regulation of L-glutamate transport	BP
613	GO:0002039	1	1	0.981559	1	0	0.0176659	10	p53 binding	MF
614	GO:0002040	1	1	0.993651	1	0	0.00883293	5	sprouting angiogenesis	BP
615	GO:0002041	1	1	0.997766	1	0	0.00529976	3	intussusceptive angiogenesis	BP
616	GO:0002042	1	1	0.994578	1	0	0.00883293	5	cell migration involved in sprouting angiogenesis	BP
617	GO:0002052	1	1	0.995067	1	0	0.00353317	2	positive regulation of neuroblast proliferation	BP
618	GO:0002062	1	1	0.994401	1	0	0.00706634	4	chondrocyte differentiation	BP
619	GO:0002063	1	1	0.999303	1	0	0.00176659	1	chondrocyte development	BP
620	GO:0002064	1	1	0.985489	1	0	0.0105995	6	epithelial cell development	BP
621	GO:0002066	1	1	0.989112	1	0	0.00706634	4	columnar/cuboidal epithelial cell development	BP
622	GO:0002069	1	1	0.998742	1	0	0.00176659	1	columnar/cuboidal epithelial cell maturation	BP
623	GO:0002070	1	1	0.998742	1	0	0.00176659	1	epithelial cell maturation	BP
624	GO:0002080	1	1	0.999025	1	0	0.00176659	1	acrosomal membrane	CC
625	GO:0002083	1	1	0.996959	1	0	0.00176659	1	4-hydroxybenzoate decaprenyltransferase activity	MF
626	GO:0002084	1	1	0.986139	1	0	0.0123661	7	protein depalmitoylation	BP
627	GO:0002088	1	1	0.995645	1	0	0.00353317	2	lens development in camera-type eye	BP
628	GO:0002090	1	1	0.985345	1	0	0.0158993	9	regulation of receptor internalization	BP
629	GO:0002092	1	1	0.985345	1	0	0.0158993	9	positive regulation of receptor internalization	BP
630	GO:0002093	1	1	0.99911	1	0	0.00176659	1	auditory receptor cell morphogenesis	BP
631	GO:0002094	1	1	0.995124	1	0	0.00353317	2	polyprenyltransferase activity	MF
632	GO:0002097	1	1	0.970476	1	0	0.0282654	16	tRNA wobble base modification	BP
633	GO:0002098	1	1	0.978946	1	0	0.021199	12	tRNA wobble uridine modification	BP
634	GO:0002100	1	1	0.993175	1	0	0.00529976	3	tRNA wobble adenosine to inosine editing	BP
635	GO:0002102	1	1	0.998252	1	0	0.00529976	3	podosome	CC
636	GO:0002118	1	1	0.991732	1	0	0.00706634	4	aggressive behavior	BP
637	GO:0002119	1	1	0.996846	1	0	0.00176659	1	nematode larval development	BP
638	GO:0002121	1	1	0.99223	1	0	0.00529976	3	inter-male aggressive behavior	BP
639	GO:0002128	1	1	0.993479	1	0	0.00883293	5	tRNA nucleoside ribose methylation	BP
640	GO:0002130	1	1	0.99804	1	0	0.00176659	1	wobble position ribose methylation	BP
641	GO:0002131	1	1	0.99804	1	0	0.00176659	1	wobble position cytosine ribose methylation	BP
642	GO:0002132	1	1	0.99804	1	0	0.00176659	1	wobble position uridine ribose methylation	BP
643	GO:0002143	1	1	0.996577	1	0	0.00353317	2	tRNA wobble position uridine thiolation	BP
644	GO:0002151	1	1	0.996891	1	0	0.00176659	1	G-quadruplex RNA binding	MF
645	GO:0002155	1	1	0.992136	1	0	0.00883293	5	regulation of thyroid hormone mediated signaling pathway	BP
646	GO:0002161	1	1	0.972616	1	0	0.0264988	15	aminoacyl-tRNA editing activity	MF
647	GO:0002162	1	1	0.999476	1	0	0.00176659	1	dystroglycan binding	MF
648	GO:0002164	1	1	0.996846	1	0	0.00176659	1	larval development	BP
649	GO:0002165	1	1	0.998814	1	0	0.00353317	2	instar larval or pupal development	BP
650	GO:0002178	1	1	0.993592	1	0	0.00883293	5	palmitoyltransferase complex	CC
651	GO:0002181	1	1	0.875022	1	0	0.234956	133	cytoplasmic translation	BP
652	GO:0002182	1	1	0.996581	1	0	0.00883293	5	cytoplasmic translational elongation	BP
653	GO:0002183	1	1	0.981146	1	0	0.0176659	10	cytoplasmic translational initiation	BP
654	GO:0002184	1	1	0.990572	1	0	0.00706634	4	cytoplasmic translational termination	BP
655	GO:0002190	1	1	0.994866	1	0	0.00353317	2	cap-independent translational initiation	BP
656	GO:0002192	1	1	0.994866	1	0	0.00353317	2	IRES-dependent translational initiation of linear mRNA	BP
657	GO:0002200	1	1	0.991911	1	0	0.00706634	4	somatic diversification of immune receptors	BP
658	GO:0002204	1	1	0.997322	1	0	0.00176659	1	somatic recombination of immunoglobulin genes involved in immune response	BP
659	GO:0002208	1	1	0.997322	1	0	0.00176659	1	somatic diversification of immunoglobulins involved in immune response	BP
660	GO:0002209	1	1	0.995882	1	0	0.00529976	3	behavioral defense response	BP
661	GO:0002213	1	1	0.975194	1	0	0.0229656	13	defense response to insect	BP
662	GO:0002215	1	1	0.995271	1	0	0.00529976	3	defense response to nematode	BP
663	GO:0002218	1	1	0.833422	1	0	0.183725	104	activation of innate immune response	BP
664	GO:0002220	1	1	0.988692	1	0	0.0141327	8	innate immune response activating cell surface receptor signaling pathway	BP
665	GO:0002221	1	1	0.97068	1	0	0.0282654	16	pattern recognition receptor signaling pathway	BP
666	GO:0002223	1	1	0.989464	1	0	0.0123661	7	stimulatory C-type lectin receptor signaling pathway	BP
667	GO:0002224	1	1	0.987764	1	0	0.0141327	8	toll-like receptor signaling pathway	BP
668	GO:0002228	1	1	0.99895	1	0	0.00353317	2	natural killer cell mediated immunity	BP
669	GO:0002229	1	1	0.95407	1	0	0.0353317	20	defense response to oomycetes	BP
670	GO:0002230	1	1	0.954821	1	0	0.0441646	25	positive regulation of defense response to virus by host	BP
671	GO:0002237	1	1	0.895205	1	0	0.116595	66	response to molecule of bacterial origin	BP
672	GO:0002238	1	1	0.98296	1	0	0.0158993	9	response to molecule of fungal origin	BP
673	GO:0002239	1	1	0.910718	1	0	0.0777298	44	response to oomycetes	BP
674	GO:0002244	1	1	0.987926	1	0	0.00706634	4	hematopoietic progenitor cell differentiation	BP
675	GO:0002246	1	1	0.99701	1	0	0.00529976	3	wound healing involved in inflammatory response	BP
676	GO:0002250	1	1	0.993335	1	0	0.00883293	5	adaptive immune response	BP
677	GO:0002252	1	1	0.817535	1	0	0.174892	99	immune effector process	BP
678	GO:0002253	1	1	0.82949	1	0	0.189025	107	activation of immune response	BP
679	GO:0002254	1	1	0.993531	1	0	0.00706634	4	kinin cascade	BP
680	GO:0002260	1	1	0.999489	1	0	0.00176659	1	lymphocyte homeostasis	BP
681	GO:0002262	1	1	0.994717	1	0	0.0105995	6	myeloid cell homeostasis	BP
682	GO:0002263	1	1	0.996213	1	0	0.00353317	2	cell activation involved in immune response	BP
683	GO:0002274	1	1	0.998473	1	0	0.00353317	2	myeloid leukocyte activation	BP
684	GO:0002285	1	1	0.996213	1	0	0.00353317	2	lymphocyte activation involved in immune response	BP
685	GO:0002312	1	1	0.996213	1	0	0.00353317	2	B cell activation involved in immune response	BP
686	GO:0002313	1	1	0.998888	1	0	0.00176659	1	mature B cell differentiation involved in immune response	BP
687	GO:0002317	1	1	0.998888	1	0	0.00176659	1	plasma cell differentiation	BP
688	GO:0002335	1	1	0.998888	1	0	0.00176659	1	mature B cell differentiation	BP
689	GO:0002353	1	1	0.993531	1	0	0.00706634	4	plasma kallikrein-kinin cascade	BP
690	GO:0002361	1	1	0.998597	1	0	0.00176659	1	CD4-positive, CD25-positive, alpha-beta regulatory T cell differentiation	BP
691	GO:0002366	1	1	0.996213	1	0	0.00353317	2	leukocyte activation involved in immune response	BP
692	GO:0002376	1	1	0.245358	1	0	1.29314	732	immune system process	BP
693	GO:0002429	1	1	0.984077	1	0	0.0194324	11	immune response-activating cell surface receptor signaling pathway	BP
694	GO:0002431	1	1	0.997318	1	0	0.00353317	2	Fc receptor mediated stimulatory signaling pathway	BP
695	GO:0002433	1	1	0.997318	1	0	0.00353317	2	immune response-regulating cell surface receptor signaling pathway involved in phagocytosis	BP
696	GO:0002437	1	1	0.999296	1	0	0.00176659	1	inflammatory response to antigenic stimulus	BP
697	GO:0002443	1	1	0.99844	1	0	0.00529976	3	leukocyte mediated immunity	BP
698	GO:0002449	1	1	0.99844	1	0	0.00529976	3	lymphocyte mediated immunity	BP
699	GO:0002456	1	1	0.999489	1	0	0.00176659	1	T cell mediated immunity	BP
700	GO:0002460	1	1	0.999489	1	0	0.00176659	1	adaptive immune response based on somatic recombination of immune receptors built from immunoglobulin superfamily domains	BP
701	GO:0002474	1	1	0.974411	1	0	0.0335651	19	antigen processing and presentation of peptide antigen via MHC class I	BP
702	GO:0002478	1	1	0.976643	1	0	0.0317985	18	antigen processing and presentation of exogenous peptide antigen	BP
703	GO:0002479	1	1	0.989847	1	0	0.0123661	7	antigen processing and presentation of exogenous peptide antigen via MHC class I, TAP-dependent	BP
704	GO:0002480	1	1	0.999441	1	0	0.00176659	1	antigen processing and presentation of exogenous peptide antigen via MHC class I, TAP-independent	BP
705	GO:0002495	1	1	0.982284	1	0	0.0229656	13	antigen processing and presentation of peptide antigen via MHC class II	BP
706	GO:0002501	1	1	0.997341	1	0	0.00176659	1	peptide antigen assembly with MHC protein complex	BP
707	GO:0002502	1	1	0.997341	1	0	0.00176659	1	peptide antigen assembly with MHC class I protein complex	BP
708	GO:0002504	1	1	0.982284	1	0	0.0229656	13	antigen processing and presentation of peptide or polysaccharide antigen via MHC class II	BP
709	GO:0002521	1	1	0.975726	1	0	0.0300319	17	leukocyte differentiation	BP
710	GO:0002526	1	1	0.980635	1	0	0.0158993	9	acute inflammatory response	BP
711	GO:0002532	1	1	0.991109	1	0	0.00706634	4	production of molecular mediator involved in inflammatory response	BP
712	GO:0002538	1	1	0.991109	1	0	0.00706634	4	arachidonic acid metabolite production involved in inflammatory response	BP
713	GO:0002539	1	1	0.991109	1	0	0.00706634	4	prostaglandin production involved in inflammatory response	BP
714	GO:0002544	1	1	0.997282	1	0	0.00529976	3	chronic inflammatory response	BP
715	GO:0002548	1	1	0.999203	1	0	0.00176659	1	monocyte chemotaxis	BP
716	GO:0002551	1	1	0.99911	1	0	0.00176659	1	mast cell chemotaxis	BP
717	GO:0002562	1	1	0.996159	1	0	0.00353317	2	somatic diversification of immune receptors via germline recombination within a single locus	BP
718	GO:0002566	1	1	0.998834	1	0	0.00176659	1	somatic diversification of immune receptors via somatic mutation	BP
719	GO:0002573	1	1	0.992551	1	0	0.0105995	6	myeloid leukocyte differentiation	BP
720	GO:0002576	1	1	0.947685	1	0	0.0688968	39	platelet degranulation	BP
721	GO:0002577	1	1	0.997282	1	0	0.00529976	3	regulation of antigen processing and presentation	BP
722	GO:0002578	1	1	0.997282	1	0	0.00529976	3	negative regulation of antigen processing and presentation	BP
723	GO:0002580	1	1	0.997282	1	0	0.00529976	3	regulation of antigen processing and presentation of peptide or polysaccharide antigen via MHC class II	BP
724	GO:0002581	1	1	0.997282	1	0	0.00529976	3	negative regulation of antigen processing and presentation of peptide or polysaccharide antigen via MHC class II	BP
725	GO:0002604	1	1	0.997282	1	0	0.00529976	3	regulation of dendritic cell antigen processing and presentation	BP
726	GO:0002605	1	1	0.997282	1	0	0.00529976	3	negative regulation of dendritic cell antigen processing and presentation	BP
727	GO:0002637	1	1	0.99363	1	0	0.00529976	3	regulation of immunoglobulin production	BP
728	GO:0002639	1	1	0.996778	1	0	0.00353317	2	positive regulation of immunoglobulin production	BP
729	GO:0002643	1	1	0.998629	1	0	0.00176659	1	regulation of tolerance induction	BP
730	GO:0002673	1	1	0.998203	1	0	0.00529976	3	regulation of acute inflammatory response	BP
731	GO:0002674	1	1	0.999406	1	0	0.00176659	1	negative regulation of acute inflammatory response	BP
732	GO:0002675	1	1	0.999458	1	0	0.00176659	1	positive regulation of acute inflammatory response	BP
733	GO:0002679	1	1	0.983127	1	0	0.0194324	11	respiratory burst involved in defense response	BP
734	GO:0002682	1	1	0.62415	1	0	0.487578	276	regulation of immune system process	BP
735	GO:0002683	1	1	0.92503	1	0	0.0812629	46	negative regulation of immune system process	BP
736	GO:0002684	1	1	0.750426	1	0	0.300319	170	positive regulation of immune system process	BP
737	GO:0002685	1	1	0.987812	1	0	0.021199	12	regulation of leukocyte migration	BP
738	GO:0002686	1	1	0.996984	1	0	0.00529976	3	negative regulation of leukocyte migration	BP
739	GO:0002687	1	1	0.99286	1	0	0.0105995	6	positive regulation of leukocyte migration	BP
740	GO:0002688	1	1	0.992338	1	0	0.0123661	7	regulation of leukocyte chemotaxis	BP
741	GO:0002689	1	1	0.999474	1	0	0.00176659	1	negative regulation of leukocyte chemotaxis	BP
742	GO:0002690	1	1	0.99286	1	0	0.0105995	6	positive regulation of leukocyte chemotaxis	BP
743	GO:0002694	1	1	0.968359	1	0	0.0441646	25	regulation of leukocyte activation	BP
744	GO:0002695	1	1	0.991572	1	0	0.0105995	6	negative regulation of leukocyte activation	BP
745	GO:0002696	1	1	0.978908	1	0	0.0335651	19	positive regulation of leukocyte activation	BP
746	GO:0002697	1	1	0.920162	1	0	0.0900958	51	regulation of immune effector process	BP
747	GO:0002698	1	1	0.985087	1	0	0.0194324	11	negative regulation of immune effector process	BP
748	GO:0002699	1	1	0.990178	1	0	0.0158993	9	positive regulation of immune effector process	BP
749	GO:0002700	1	1	0.988678	1	0	0.0123661	7	regulation of production of molecular mediator of immune response	BP
750	GO:0002701	1	1	0.997002	1	0	0.00529976	3	negative regulation of production of molecular mediator of immune response	BP
751	GO:0002702	1	1	0.996778	1	0	0.00353317	2	positive regulation of production of molecular mediator of immune response	BP
752	GO:0002703	1	1	0.985871	1	0	0.0176659	10	regulation of leukocyte mediated immunity	BP
753	GO:0002704	1	1	0.997509	1	0	0.00353317	2	negative regulation of leukocyte mediated immunity	BP
754	GO:0002705	1	1	0.993443	1	0	0.0105995	6	positive regulation of leukocyte mediated immunity	BP
755	GO:0002706	1	1	0.988334	1	0	0.0141327	8	regulation of lymphocyte mediated immunity	BP
756	GO:0002708	1	1	0.993443	1	0	0.0105995	6	positive regulation of lymphocyte mediated immunity	BP
757	GO:0002709	1	1	0.998174	1	0	0.00353317	2	regulation of T cell mediated immunity	BP
758	GO:0002711	1	1	0.998174	1	0	0.00353317	2	positive regulation of T cell mediated immunity	BP
759	GO:0002712	1	1	0.991652	1	0	0.00706634	4	regulation of B cell mediated immunity	BP
760	GO:0002714	1	1	0.996778	1	0	0.00353317	2	positive regulation of B cell mediated immunity	BP
761	GO:0002715	1	1	0.998478	1	0	0.00353317	2	regulation of natural killer cell mediated immunity	BP
762	GO:0002717	1	1	0.998478	1	0	0.00353317	2	positive regulation of natural killer cell mediated immunity	BP
763	GO:0002718	1	1	0.995017	1	0	0.00706634	4	regulation of cytokine production involved in immune response	BP
764	GO:0002719	1	1	0.997002	1	0	0.00529976	3	negative regulation of cytokine production involved in immune response	BP
765	GO:0002721	1	1	0.99801	1	0	0.00176659	1	regulation of B cell cytokine production	BP
766	GO:0002752	1	1	0.99922	1	0	0.00176659	1	cell surface pattern recognition receptor signaling pathway	BP
767	GO:0002753	1	1	0.998725	1	0	0.00353317	2	cytoplasmic pattern recognition receptor signaling pathway	BP
768	GO:0002755	1	1	0.991104	1	0	0.00883293	5	MyD88-dependent toll-like receptor signaling pathway	BP
769	GO:0002756	1	1	0.995636	1	0	0.00529976	3	MyD88-independent toll-like receptor signaling pathway	BP
770	GO:0002757	1	1	0.96207	1	0	0.0388649	22	immune response-activating signal transduction	BP
771	GO:0002758	1	1	0.964659	1	0	0.0353317	20	innate immune response-activating signal transduction	BP
772	GO:0002761	1	1	0.992514	1	0	0.00706634	4	regulation of myeloid leukocyte differentiation	BP
773	GO:0002763	1	1	0.996268	1	0	0.00353317	2	positive regulation of myeloid leukocyte differentiation	BP
774	GO:0002764	1	1	0.916998	1	0	0.0953956	54	immune response-regulating signaling pathway	BP
775	GO:0002768	1	1	0.968558	1	0	0.0388649	22	immune response-regulating cell surface receptor signaling pathway	BP
776	GO:0002790	1	1	0.998499	1	0	0.00353317	2	peptide secretion	BP
777	GO:0002791	1	1	0.988562	1	0	0.0105995	6	regulation of peptide secretion	BP
778	GO:0002792	1	1	0.990354	1	0	0.00706634	4	negative regulation of peptide secretion	BP
779	GO:0002793	1	1	0.99659	1	0	0.00353317	2	positive regulation of peptide secretion	BP
780	GO:0002819	1	1	0.988516	1	0	0.0141327	8	regulation of adaptive immune response	BP
781	GO:0002821	1	1	0.993626	1	0	0.0105995	6	positive regulation of adaptive immune response	BP
782	GO:0002822	1	1	0.989052	1	0	0.0123661	7	regulation of adaptive immune response based on somatic recombination of immune receptors built from immunoglobulin superfamily domains	BP
783	GO:0002824	1	1	0.994165	1	0	0.00883293	5	positive regulation of adaptive immune response based on somatic recombination of immune receptors built from immunoglobulin superfamily domains	BP
784	GO:0002825	1	1	0.999203	1	0	0.00176659	1	regulation of T-helper 1 type immune response	BP
785	GO:0002827	1	1	0.999203	1	0	0.00176659	1	positive regulation of T-helper 1 type immune response	BP
786	GO:0002828	1	1	0.998697	1	0	0.00353317	2	regulation of type 2 immune response	BP
787	GO:0002829	1	1	0.999203	1	0	0.00176659	1	negative regulation of type 2 immune response	BP
788	GO:0002831	1	1	0.802633	1	0	0.192558	109	regulation of response to biotic stimulus	BP
789	GO:0002832	1	1	0.950511	1	0	0.0441646	25	negative regulation of response to biotic stimulus	BP
790	GO:0002833	1	1	0.952734	1	0	0.0406315	23	positive regulation of response to biotic stimulus	BP
791	GO:0002886	1	1	0.997509	1	0	0.00353317	2	regulation of myeloid leukocyte mediated immunity	BP
792	GO:0002887	1	1	0.997509	1	0	0.00353317	2	negative regulation of myeloid leukocyte mediated immunity	BP
793	GO:0002889	1	1	0.99363	1	0	0.00529976	3	regulation of immunoglobulin mediated immune response	BP
794	GO:0002891	1	1	0.996778	1	0	0.00353317	2	positive regulation of immunoglobulin mediated immune response	BP
795	GO:0002902	1	1	0.996936	1	0	0.00353317	2	regulation of B cell apoptotic process	BP
796	GO:0002903	1	1	0.998924	1	0	0.00176659	1	negative regulation of B cell apoptotic process	BP
797	GO:0002920	1	1	0.999338	1	0	0.00176659	1	regulation of humoral immune response	BP
798	GO:0002921	1	1	0.999338	1	0	0.00176659	1	negative regulation of humoral immune response	BP
799	GO:0002931	1	1	0.987025	1	0	0.00883293	5	response to ischemia	BP
800	GO:0002935	1	1	0.995862	1	0	0.00353317	2	tRNA (adenine-C2-)-methyltransferase activity	MF
801	GO:0002938	1	1	0.998126	1	0	0.00176659	1	tRNA guanine ribose methylation	BP
802	GO:0002940	1	1	0.994402	1	0	0.00529976	3	tRNA N2-guanine methylation	BP
803	GO:0002943	1	1	0.992786	1	0	0.00883293	5	tRNA dihydrouridine synthesis	BP
804	GO:0002949	1	1	0.990832	1	0	0.00883293	5	tRNA threonylcarbamoyladenosine modification	BP
805	GO:0003002	1	1	0.717183	1	0	0.309152	175	regionalization	BP
807	GO:0003007	1	1	0.992561	1	0	0.00706634	4	heart morphogenesis	BP
808	GO:0003008	1	1	0.872459	1	0	0.143093	81	system process	BP
809	GO:0003009	1	1	0.999489	1	0	0.00176659	1	skeletal muscle contraction	BP
810	GO:0003012	1	1	0.983906	1	0	0.0300319	17	muscle system process	BP
811	GO:0003013	1	1	0.99487	1	0	0.00883293	5	circulatory system process	BP
812	GO:0003018	1	1	0.998466	1	0	0.00176659	1	vascular process in circulatory system	BP
813	GO:0003032	1	1	0.988819	1	0	0.0105995	6	detection of oxygen	BP
814	GO:0003073	1	1	0.999447	1	0	0.00176659	1	regulation of systemic arterial blood pressure	BP
815	GO:0003084	1	1	0.999463	1	0	0.00176659	1	positive regulation of systemic arterial blood pressure	BP
816	GO:0003085	1	1	0.991991	1	0	0.00883293	5	negative regulation of systemic arterial blood pressure	BP
817	GO:0003143	1	1	0.983144	1	0	0.0105995	6	embryonic heart tube morphogenesis	BP
818	GO:0003146	1	1	0.996867	1	0	0.00176659	1	heart jogging	BP
819	GO:0003151	1	1	0.991201	1	0	0.00883293	5	outflow tract morphogenesis	BP
820	GO:0003156	1	1	0.98289	1	0	0.0158993	9	regulation of animal organ formation	BP
821	GO:0003179	1	1	0.997766	1	0	0.00529976	3	heart valve morphogenesis	BP
822	GO:0003181	1	1	0.997766	1	0	0.00529976	3	atrioventricular valve morphogenesis	BP
823	GO:0003197	1	1	0.997282	1	0	0.00529976	3	endocardial cushion development	BP
824	GO:0003254	1	1	0.985624	1	0	0.00883293	5	regulation of membrane depolarization	BP
825	GO:0003256	1	1	0.998882	1	0	0.00353317	2	regulation of transcription from RNA polymerase II promoter involved in myocardial precursor cell differentiation	BP
826	GO:0003257	1	1	0.998882	1	0	0.00353317	2	positive regulation of transcription from RNA polymerase II promoter involved in myocardial precursor cell differentiation	BP
827	GO:0003278	1	1	0.997766	1	0	0.00529976	3	apoptotic process involved in heart morphogenesis	BP
828	GO:0003279	1	1	0.98486	1	0	0.0176659	10	cardiac septum development	BP
829	GO:0003281	1	1	0.996071	1	0	0.00883293	5	ventricular septum development	BP
830	GO:0003283	1	1	0.988745	1	0	0.00883293	5	atrial septum development	BP
831	GO:0003330	1	1	0.996959	1	0	0.00176659	1	regulation of extracellular matrix constituent secretion	BP
832	GO:0003331	1	1	0.996959	1	0	0.00176659	1	positive regulation of extracellular matrix constituent secretion	BP
833	GO:0003333	1	1	0.843866	1	0	0.137794	78	amino acid transmembrane transport	BP
834	GO:0003337	1	1	0.998882	1	0	0.00353317	2	mesenchymal to epithelial transition involved in metanephros morphogenesis	BP
835	GO:0003341	1	1	0.989308	1	0	0.00706634	4	cilium movement	BP
836	GO:0003351	1	1	0.989308	1	0	0.00706634	4	epithelial cilium movement	BP
837	GO:0003352	1	1	0.994784	1	0	0.00353317	2	regulation of cilium movement	BP
838	GO:0003356	1	1	0.996888	1	0	0.00176659	1	regulation of cilium beat frequency	BP
839	GO:0003376	1	1	0.998964	1	0	0.00176659	1	sphingosine-1-phosphate signaling pathway	BP
840	GO:0003382	1	1	0.995431	1	0	0.00706634	4	epithelial cell morphogenesis	BP
841	GO:0003401	1	1	0.998415	1	0	0.00353317	2	axis elongation	BP
842	GO:0003417	1	1	0.997282	1	0	0.00529976	3	growth plate cartilage development	BP
843	GO:0003433	1	1	0.999303	1	0	0.00176659	1	chondrocyte development involved in endochondral bone morphogenesis	BP
847	GO:0003678	1	1	0.793673	1	0	0.178425	101	DNA helicase activity	MF
848	GO:0003680	1	1	0.97611	1	0	0.021199	12	AT DNA binding	MF
849	GO:0003681	1	1	0.998296	1	0	0.00176659	1	bent DNA binding	MF
850	GO:0003682	1	1	0.751954	1	0	0.233189	132	chromatin binding	MF
851	GO:0003684	1	1	0.917067	1	0	0.0812629	46	damaged DNA binding	MF
852	GO:0003688	1	1	0.974685	1	0	0.021199	12	DNA replication origin binding	MF
853	GO:0003689	1	1	0.993784	1	0	0.00353317	2	DNA clamp loader activity	MF
854	GO:0003690	1	1	0.765875	1	0	0.224356	127	double-stranded DNA binding	MF
855	GO:0003691	1	1	0.96339	1	0	0.0317985	18	double-stranded telomeric DNA binding	MF
856	GO:0003697	1	1	0.84902	1	0	0.151926	86	single-stranded DNA binding	MF
858	GO:0003705	1	1	0.992823	1	0	0.00529976	3	transcription factor activity, RNA polymerase II distal enhancer sequence-specific binding	MF
859	GO:0003712	1	1	0.758177	1	0	0.261455	148	transcription cofactor activity	MF
860	GO:0003713	1	1	0.894364	1	0	0.109528	62	transcription coactivator activity	MF
861	GO:0003714	1	1	0.929669	1	0	0.0741966	42	transcription corepressor activity	MF
862	GO:0003720	1	1	0.992684	1	0	0.00529976	3	telomerase activity	MF
863	GO:0003721	1	1	0.992684	1	0	0.00529976	3	telomerase RNA reverse transcriptase activity	MF
864	GO:0003723	1	1	0.0322337	1	0	3.35651	1900	RNA binding	MF
865	GO:0003724	1	1	0.846951	1	0	0.136027	77	RNA helicase activity	MF
866	GO:0003725	1	1	0.949054	1	0	0.0476978	27	double-stranded RNA binding	MF
867	GO:0003726	1	1	0.99701	1	0	0.00176659	1	double-stranded RNA adenosine deaminase activity	MF
868	GO:0003727	1	1	0.88735	1	0	0.118361	67	single-stranded RNA binding	MF
869	GO:0003729	1	1	0.846209	1	0	0.171359	97	mRNA binding	MF
870	GO:0003730	1	1	0.970881	1	0	0.0247322	14	mRNA 3'-UTR binding	MF
871	GO:0003735	1	1	0.308766	1	0	1.56696	887	structural constituent of ribosome	MF
872	GO:0003743	1	1	0.800765	1	0	0.259688	147	translation initiation factor activity	MF
873	GO:0003746	1	1	0.880306	1	0	0.183725	104	translation elongation factor activity	MF
874	GO:0003747	1	1	0.974891	1	0	0.0264988	15	translation release factor activity	MF
875	GO:0003755	1	1	0.845716	1	0	0.169592	96	peptidyl-prolyl cis-trans isomerase activity	MF
876	GO:0003756	1	1	0.934023	1	0	0.0759632	43	protein disulfide isomerase activity	MF
877	GO:0003774	1	1	0.774336	1	0	0.233189	132	motor activity	MF
878	GO:0003777	1	1	0.83971	1	0	0.14486	82	microtubule motor activity	MF
879	GO:0003779	1	1	0.828431	1	0	0.180192	102	actin binding	MF
880	GO:0003785	1	1	0.989294	1	0	0.00883293	5	actin monomer binding	MF
881	GO:0003786	1	1	0.998422	1	0	0.00176659	1	actin lateral binding	MF
882	GO:0003796	1	1	0.99624	1	0	0.00353317	2	lysozyme activity	MF
883	GO:0003823	1	1	0.992959	1	0	0.0105995	6	antigen binding	MF
885	GO:0003825	1	1	0.99069	1	0	0.00529976	3	alpha,alpha-trehalose-phosphate synthase (UDP-forming) activity	MF
886	GO:0003827	1	1	0.996884	1	0	0.00176659	1	alpha-1,3-mannosylglycoprotein 2-beta-N-acetylglucosaminyltransferase activity	MF
887	GO:0003830	1	1	0.991578	1	0	0.00706634	4	beta-1,4-mannosylglycoprotein 4-beta-N-acetylglucosaminyltransferase activity	MF
888	GO:0003837	1	1	0.997341	1	0	0.00353317	2	beta-ureidopropionase activity	MF
889	GO:0003838	1	1	0.996018	1	0	0.00529976	3	sterol 24-C-methyltransferase activity	MF
890	GO:0003840	1	1	0.996903	1	0	0.00176659	1
891	GO:0003841	1	1	0.981622	1	0	0.0141327	8	1-acylglycerol-3-phosphate O-acyltransferase activity	MF
892	GO:0003843	1	1	0.923523	1	0	0.0830295	47	1,3-beta-D-glucan synthase activity	MF
893	GO:0003844	1	1	0.983278	1	0	0.0176659	10	1,4-alpha-glucan branching enzyme activity	MF
894	GO:0003846	1	1	0.969801	1	0	0.0229656	13	2-acylglycerol O-acyltransferase activity	MF
895	GO:0003847	1	1	0.999476	1	0	0.00176659	1	1-alkyl-2-acetylglycerophosphocholine esterase activity	MF
896	GO:0003848	1	1	0.996052	1	0	0.00353317	2	2-amino-4-hydroxy-6-hydroxymethyldihydropteridine diphosphokinase activity	MF
897	GO:0003849	1	1	0.99013	1	0	0.00706634	4	3-deoxy-7-phosphoheptulonate synthase activity	MF
898	GO:0003850	1	1	0.998615	1	0	0.00176659	1	2-deoxyglucose-6-phosphatase activity	MF
899	GO:0003852	1	1	0.996936	1	0	0.00176659	1	2-isopropylmalate synthase activity	MF
902	GO:0003856	1	1	0.995157	1	0	0.00353317	2	3-dehydroquinate synthase activity	MF
903	GO:0003857	1	1	0.99114	1	0	0.00883293	5	3-hydroxyacyl-CoA dehydrogenase activity	MF
904	GO:0003858	1	1	0.994822	1	0	0.00529976	3	3-hydroxybutyrate dehydrogenase activity	MF
905	GO:0003860	1	1	0.99697	1	0	0.00176659	1	3-hydroxyisobutyryl-CoA hydrolase activity	MF
906	GO:0003861	1	1	0.991531	1	0	0.0105995	6	3-isopropylmalate dehydratase activity	MF
907	GO:0003862	1	1	0.995696	1	0	0.00529976	3	3-isopropylmalate dehydrogenase activity	MF
908	GO:0003863	1	1	0.987643	1	0	0.00883293	5	3-methyl-2-oxobutanoate dehydrogenase (2-methylpropanoyl-transferring) activity	MF
909	GO:0003864	1	1	0.995733	1	0	0.00353317	2	3-methyl-2-oxobutanoate hydroxymethyltransferase activity	MF
910	GO:0003865	1	1	0.997574	1	0	0.00176659	1	3-oxo-5-alpha-steroid 4-dehydrogenase activity	MF
911	GO:0003866	1	1	0.99699	1	0	0.00176659	1	3-phosphoshikimate 1-carboxyvinyltransferase activity	MF
912	GO:0003867	1	1	0.995573	1	0	0.00353317	2	4-aminobutyrate transaminase activity	MF
913	GO:0003868	1	1	0.996357	1	0	0.00353317	2	4-hydroxyphenylpyruvate dioxygenase activity	MF
914	GO:0003871	1	1	0.988113	1	0	0.0123661	7	5-methyltetrahydropteroyltriglutamate-homocysteine S-methyltransferase activity	MF
915	GO:0003872	1	1	0.981977	1	0	0.0123661	7	6-phosphofructokinase activity	MF
916	GO:0003873	1	1	0.98711	1	0	0.021199	12	6-phosphofructo-2-kinase activity	MF
917	GO:0003876	1	1	0.985614	1	0	0.0141327	8	AMP deaminase activity	MF
918	GO:0003878	1	1	0.992371	1	0	0.0105995	6	ATP citrate synthase activity	MF
919	GO:0003879	1	1	0.99712	1	0	0.00176659	1	ATP phosphoribosyltransferase activity	MF
920	GO:0003880	1	1	0.994315	1	0	0.00529976	3	protein C-terminal carboxyl O-methyltransferase activity	MF
921	GO:0003881	1	1	0.996898	1	0	0.00176659	1	CDP-diacylglycerol-inositol 3-phosphatidyltransferase activity	MF
922	GO:0003882	1	1	0.996333	1	0	0.00353317	2	CDP-diacylglycerol-serine O-phosphatidyltransferase activity	MF
923	GO:0003883	1	1	0.995317	1	0	0.00353317	2	CTP synthase activity	MF
924	GO:0003885	1	1	0.984498	1	0	0.0105995	6	D-arabinono-1,4-lactone oxidase activity	MF
925	GO:0003886	1	1	0.977558	1	0	0.0158993	9	DNA (cytosine-5-)-methyltransferase activity	MF
926	GO:0003887	1	1	0.843971	1	0	0.151926	86	DNA-directed DNA polymerase activity	MF
927	GO:0003896	1	1	0.983468	1	0	0.0176659	10	DNA primase activity	MF
928	GO:0003899	1	1	0.845999	1	0	0.181958	103	DNA-directed 5'-3' RNA polymerase activity	MF
929	GO:0003904	1	1	0.997578	1	0	0.00353317	2	deoxyribodipyrimidine photo-lyase activity	MF
930	GO:0003905	1	1	0.985764	1	0	0.0123661	7	alkylbase DNA N-glycosylase activity	MF
931	GO:0003906	1	1	0.973012	1	0	0.0282654	16	DNA-(apurinic or apyrimidinic site) lyase activity	MF
932	GO:0003909	1	1	0.985136	1	0	0.0141327	8	DNA ligase activity	MF
933	GO:0003910	1	1	0.985136	1	0	0.0141327	8	DNA ligase (ATP) activity	MF
934	GO:0003913	1	1	0.982341	1	0	0.0123661	7	DNA photolyase activity	MF
935	GO:0003914	1	1	0.996941	1	0	0.00176659	1	DNA (6-4) photolyase activity	MF
936	GO:0003916	1	1	0.942822	1	0	0.0565307	32	DNA topoisomerase activity	MF
937	GO:0003917	1	1	0.973679	1	0	0.0300319	17	DNA topoisomerase type I activity	MF
938	GO:0003918	1	1	0.976648	1	0	0.0229656	13	DNA topoisomerase type II (ATP-hydrolyzing) activity	MF
939	GO:0003919	1	1	0.987085	1	0	0.00883293	5	FMN adenylyltransferase activity	MF
940	GO:0003922	1	1	0.991935	1	0	0.00706634	4	GMP synthase (glutamine-hydrolyzing) activity	MF
941	GO:0003923	1	1	0.989087	1	0	0.00706634	4	GPI-anchor transamidase activity	MF
942	GO:0003924	1	1	0.683405	1	0	0.42398	240	GTPase activity	MF
943	GO:0003933	1	1	0.975275	1	0	0.021199	12	GTP cyclohydrolase activity	MF
944	GO:0003934	1	1	0.996954	1	0	0.00176659	1	GTP cyclohydrolase I activity	MF
945	GO:0003935	1	1	0.978256	1	0	0.0194324	11	GTP cyclohydrolase II activity	MF
946	GO:0003937	1	1	0.997497	1	0	0.00353317	2	IMP cyclohydrolase activity	MF
947	GO:0003938	1	1	0.993925	1	0	0.00706634	4	IMP dehydrogenase activity	MF
948	GO:0003939	1	1	0.994674	1	0	0.00529976	3	L-iditol 2-dehydrogenase activity	MF
949	GO:0003941	1	1	0.996092	1	0	0.00353317	2	L-serine ammonia-lyase activity	MF
950	GO:0003942	1	1	0.99333	1	0	0.00883293	5	N-acetyl-gamma-glutamyl-phosphate reductase activity	MF
951	GO:0003949	1	1	0.997172	1	0	0.00176659	1	1-(5-phosphoribosyl)-5-[(5-phosphoribosylamino)methylideneamino]imidazole-4-carboxamide isomerase activity	MF
952	GO:0003950	1	1	0.974565	1	0	0.0264988	15	NAD+ ADP-ribosyltransferase activity	MF
953	GO:0003951	1	1	0.99131	1	0	0.00529976	3	NAD+ kinase activity	MF
954	GO:0003952	1	1	0.996905	1	0	0.00176659	1	NAD+ synthase (glutamine-hydrolyzing) activity	MF
955	GO:0003954	1	1	0.89132	1	0	0.148393	84	NADH dehydrogenase activity	MF
957	GO:0003958	1	1	0.990747	1	0	0.00529976	3	NADPH-hemoprotein reductase activity	MF
958	GO:0003959	1	1	0.969207	1	0	0.0353317	20	NADPH dehydrogenase activity	MF
959	GO:0003960	1	1	0.992825	1	0	0.00529976	3	NADPH:quinone reductase activity	MF
960	GO:0003961	1	1	0.995457	1	0	0.00706634	4	O-acetylhomoserine aminocarboxypropyltransferase activity	MF
961	GO:0003962	1	1	0.996921	1	0	0.00176659	1	cystathionine gamma-synthase activity	MF
962	GO:0003964	1	1	0.589772	1	0	0.632438	358	RNA-directed DNA polymerase activity	MF
963	GO:0003968	1	1	0.977159	1	0	0.0194324	11	RNA-directed 5'-3' RNA polymerase activity	MF
964	GO:0003973	1	1	0.984674	1	0	0.0229656	13	(S)-2-hydroxy-acid oxidase activity	MF
965	GO:0003975	1	1	0.996934	1	0	0.00176659	1	UDP-N-acetylglucosamine-dolichyl-phosphate N-acetylglucosaminephosphotransferase activity	MF
966	GO:0003977	1	1	0.991346	1	0	0.0105995	6	UDP-N-acetylglucosamine diphosphorylase activity	MF
967	GO:0003978	1	1	0.977133	1	0	0.0353317	20	UDP-glucose 4-epimerase activity	MF
968	GO:0003979	1	1	0.990676	1	0	0.0158993	9	UDP-glucose 6-dehydrogenase activity	MF
969	GO:0003980	1	1	0.996838	1	0	0.00176659	1	UDP-glucose:glycoprotein glucosyltransferase activity	MF
970	GO:0003983	1	1	0.979938	1	0	0.0247322	14	UTP:glucose-1-phosphate uridylyltransferase activity	MF
971	GO:0003984	1	1	0.990373	1	0	0.0105995	6	acetolactate synthase activity	MF
972	GO:0003985	1	1	0.992727	1	0	0.00706634	4	acetyl-CoA C-acetyltransferase activity	MF
973	GO:0003986	1	1	0.993123	1	0	0.0105995	6	acetyl-CoA hydrolase activity	MF
974	GO:0003987	1	1	0.986695	1	0	0.021199	12	acetate-CoA ligase activity	MF
975	GO:0003988	1	1	0.984072	1	0	0.0158993	9	acetyl-CoA C-acyltransferase activity	MF
976	GO:0003989	1	1	0.972927	1	0	0.0353317	20	acetyl-CoA carboxylase activity	MF
977	GO:0003991	1	1	0.996089	1	0	0.00353317	2	acetylglutamate kinase activity	MF
978	GO:0003992	1	1	0.992884	1	0	0.0105995	6	N2-acetyl-L-ornithine:2-oxoglutarate 5-aminotransferase activity	MF
979	GO:0003993	1	1	0.87269	1	0	0.113061	64	acid phosphatase activity	MF
980	GO:0003994	1	1	0.975054	1	0	0.0300319	17	aconitate hydratase activity	MF
981	GO:0003995	1	1	0.964787	1	0	0.0494644	28	acyl-CoA dehydrogenase activity	MF
982	GO:0003997	1	1	0.982871	1	0	0.0194324	11	acyl-CoA oxidase activity	MF
983	GO:0003998	1	1	0.996873	1	0	0.00176659	1	acylphosphatase activity	MF
984	GO:0003999	1	1	0.989626	1	0	0.00883293	5	adenine phosphoribosyltransferase activity	MF
985	GO:0004000	1	1	0.988608	1	0	0.00883293	5	adenosine deaminase activity	MF
986	GO:0004001	1	1	0.990386	1	0	0.0123661	7	adenosine kinase activity	MF
987	GO:0004003	1	1	0.916867	1	0	0.0688968	39	ATP-dependent DNA helicase activity	MF
988	GO:0004004	1	1	0.871065	1	0	0.111295	63	ATP-dependent RNA helicase activity	MF
989	GO:0004008	1	1	0.996862	1	0	0.00176659	1	copper-exporting ATPase activity	MF
990	GO:0004012	1	1	0.935986	1	0	0.0688968	39	phospholipid-translocating ATPase activity	MF
991	GO:0004013	1	1	0.989397	1	0	0.0141327	8	adenosylhomocysteinase activity	MF
992	GO:0004014	1	1	0.987455	1	0	0.0105995	6	adenosylmethionine decarboxylase activity	MF
993	GO:0004015	1	1	0.996876	1	0	0.00176659	1	adenosylmethionine-8-amino-7-oxononanoate transaminase activity	MF
994	GO:0004016	1	1	0.998673	1	0	0.00353317	2	adenylate cyclase activity	MF
995	GO:0004017	1	1	0.96877	1	0	0.0388649	22	adenylate kinase activity	MF
996	GO:0004018	1	1	0.996328	1	0	0.00353317	2	N6-(1,2-dicarboxyethyl)AMP AMP-lyase (fumarate-forming) activity	MF
997	GO:0004019	1	1	0.991972	1	0	0.00706634	4	adenylosuccinate synthase activity	MF
998	GO:0004020	1	1	0.990129	1	0	0.0141327	8	adenylylsulfate kinase activity	MF
999	GO:0004021	1	1	0.989668	1	0	0.00883293	5	L-alanine:2-oxoglutarate aminotransferase activity	MF
1000	GO:0004022	1	1	0.946324	1	0	0.0653637	37	alcohol dehydrogenase (NAD) activity	MF
1001	GO:0004026	1	1	0.995729	1	0	0.00529976	3	alcohol O-acetyltransferase activity	MF
1002	GO:0004028	1	1	0.987144	1	0	0.0158993	9	3-chloroallyl aldehyde dehydrogenase activity	MF
1003	GO:0004029	1	1	0.926485	1	0	0.102462	58	aldehyde dehydrogenase (NAD) activity	MF
1004	GO:0004030	1	1	0.979778	1	0	0.0247322	14	aldehyde dehydrogenase [NAD(P)+] activity	MF
1005	GO:0004031	1	1	0.989378	1	0	0.00706634	4	aldehyde oxidase activity	MF
1006	GO:0004032	1	1	0.998452	1	0	0.00353317	2	alditol:NADP+ 1-oxidoreductase activity	MF
1007	GO:0004033	1	1	0.957171	1	0	0.0494644	28	aldo-keto reductase (NADP) activity	MF
1008	GO:0004034	1	1	0.986981	1	0	0.0123661	7	aldose 1-epimerase activity	MF
1009	GO:0004035	1	1	0.998988	1	0	0.00353317	2	alkaline phosphatase activity	MF
1010	GO:0004038	1	1	0.996958	1	0	0.00176659	1	allantoinase activity	MF
1011	GO:0004040	1	1	0.985917	1	0	0.0158993	9	amidase activity	MF
1012	GO:0004042	1	1	0.989996	1	0	0.0123661	7	acetyl-CoA:L-glutamate N-acetyltransferase activity	MF
1013	GO:0004043	1	1	0.999452	1	0	0.00176659	1	L-aminoadipate-semialdehyde dehydrogenase activity	MF
1014	GO:0004044	1	1	0.989708	1	0	0.0105995	6	amidophosphoribosyltransferase activity	MF
1015	GO:0004045	1	1	0.988798	1	0	0.0105995	6	aminoacyl-tRNA hydrolase activity	MF
1016	GO:0004046	1	1	0.993901	1	0	0.00353317	2	aminoacylase activity	MF
1017	GO:0004047	1	1	0.996113	1	0	0.00353317	2	aminomethyltransferase activity	MF
1018	GO:0004048	1	1	0.993861	1	0	0.00353317	2	anthranilate phosphoribosyltransferase activity	MF
1019	GO:0004049	1	1	0.99307	1	0	0.00706634	4	anthranilate synthase activity	MF
1020	GO:0004053	1	1	0.99704	1	0	0.00176659	1	arginase activity	MF
1021	GO:0004055	1	1	0.993606	1	0	0.0105995	6	argininosuccinate synthase activity	MF
1022	GO:0004056	1	1	0.996428	1	0	0.00353317	2	argininosuccinate lyase activity	MF
1023	GO:0004057	1	1	0.996903	1	0	0.00176659	1	arginyltransferase activity	MF
1024	GO:0004059	1	1	0.99853	1	0	0.00176659	1	aralkylamine N-acetyltransferase activity	MF
1025	GO:0004061	1	1	0.984465	1	0	0.0123661	7	arylformamidase activity	MF
1026	GO:0004065	1	1	0.999274	1	0	0.00176659	1	arylsulfatase activity	MF
1027	GO:0004066	1	1	0.987288	1	0	0.0141327	8	asparagine synthase (glutamine-hydrolyzing) activity	MF
1028	GO:0004067	1	1	0.991028	1	0	0.00883293	5	asparaginase activity	MF
1029	GO:0004069	1	1	0.974127	1	0	0.0229656	13	L-aspartate:2-oxoglutarate aminotransferase activity	MF
1030	GO:0004070	1	1	0.997975	1	0	0.00176659	1	aspartate carbamoyltransferase activity	MF
1031	GO:0004071	1	1	0.999259	1	0	0.00176659	1	aspartate-ammonia ligase activity	MF
1032	GO:0004072	1	1	0.991245	1	0	0.00706634	4	aspartate kinase activity	MF
1033	GO:0004073	1	1	0.996318	1	0	0.00706634	4	aspartate-semialdehyde dehydrogenase activity	MF
1034	GO:0004075	1	1	0.980313	1	0	0.0317985	18	biotin carboxylase activity	MF
1035	GO:0004076	1	1	0.995908	1	0	0.00529976	3	biotin synthase activity	MF
1036	GO:0004077	1	1	0.996961	1	0	0.00176659	1	biotin-[acetyl-CoA-carboxylase] ligase activity	MF
1037	GO:0004078	1	1	0.996961	1	0	0.00176659	1	biotin-[methylcrotonoyl-CoA-carboxylase] ligase activity	MF
1038	GO:0004081	1	1	0.996836	1	0	0.00353317	2	bis(5'-nucleosyl)-tetraphosphatase (asymmetrical) activity	MF
1039	GO:0004082	1	1	0.999368	1	0	0.00176659	1	bisphosphoglycerate mutase activity	MF
1040	GO:0004083	1	1	0.999368	1	0	0.00176659	1	bisphosphoglycerate 2-phosphatase activity	MF
1041	GO:0004084	1	1	0.981244	1	0	0.0194324	11	branched-chain-amino-acid transaminase activity	MF
1042	GO:0004087	1	1	0.996239	1	0	0.00353317	2	carbamoyl-phosphate synthase (ammonia) activity	MF
1043	GO:0004088	1	1	0.992532	1	0	0.00706634	4	carbamoyl-phosphate synthase (glutamine-hydrolyzing) activity	MF
1044	GO:0004089	1	1	0.968028	1	0	0.0317985	18	carbonate dehydratase activity	MF
1045	GO:0004090	1	1	0.997506	1	0	0.00176659	1	carbonyl reductase (NADPH) activity	MF
1046	GO:0004092	1	1	0.99861	1	0	0.00353317	2	carnitine O-acetyltransferase activity	MF
1047	GO:0004096	1	1	0.985491	1	0	0.0247322	14	catalase activity	MF
1048	GO:0004097	1	1	0.982473	1	0	0.0123661	7	catechol oxidase activity	MF
1049	GO:0004099	1	1	0.998013	1	0	0.00529976	3	chitin deacetylase activity	MF
1050	GO:0004100	1	1	0.999309	1	0	0.00176659	1	chitin synthase activity	MF
1051	GO:0004103	1	1	0.990154	1	0	0.0141327	8	choline kinase activity	MF
1052	GO:0004104	1	1	0.998826	1	0	0.00176659	1	cholinesterase activity	MF
1053	GO:0004105	1	1	0.993122	1	0	0.00706634	4	choline-phosphate cytidylyltransferase activity	MF
1054	GO:0004106	1	1	0.992272	1	0	0.00529976	3	chorismate mutase activity	MF
1055	GO:0004107	1	1	0.996541	1	0	0.00353317	2	chorismate synthase activity	MF
1056	GO:0004108	1	1	0.990368	1	0	0.0158993	9	citrate (Si)-synthase activity	MF
1057	GO:0004109	1	1	0.993283	1	0	0.00529976	3	coproporphyrinogen oxidase activity	MF
1058	GO:0004112	1	1	0.996091	1	0	0.00353317	2	cyclic-nucleotide phosphodiesterase activity	MF
1059	GO:0004121	1	1	0.995505	1	0	0.00529976	3	cystathionine beta-lyase activity	MF
1060	GO:0004124	1	1	0.969974	1	0	0.0300319	17	cysteine synthase activity	MF
1061	GO:0004126	1	1	0.997501	1	0	0.00176659	1	cytidine deaminase activity	MF
1062	GO:0004127	1	1	0.993752	1	0	0.00706634	4	cytidylate kinase activity	MF
1063	GO:0004128	1	1	0.987196	1	0	0.0158993	9	cytochrome-b5 reductase activity, acting on NAD(P)H	MF
1064	GO:0004129	1	1	0.966045	1	0	0.0388649	22	cytochrome-c oxidase activity	MF
1065	GO:0004132	1	1	0.997697	1	0	0.00176659	1	dCMP deaminase activity	MF
1066	GO:0004133	1	1	0.986666	1	0	0.00883293	5	glycogen debranching enzyme activity	MF
1067	GO:0004134	1	1	0.995898	1	0	0.00353317	2	4-alpha-glucanotransferase activity	MF
1068	GO:0004137	1	1	0.998738	1	0	0.00176659	1	deoxycytidine kinase activity	MF
1069	GO:0004138	1	1	0.998738	1	0	0.00176659	1	deoxyguanosine kinase activity	MF
1070	GO:0004140	1	1	0.993719	1	0	0.00529976	3	dephospho-CoA kinase activity	MF
1071	GO:0004141	1	1	0.996876	1	0	0.00176659	1	dethiobiotin synthase activity	MF
1072	GO:0004142	1	1	0.988485	1	0	0.0123661	7	diacylglycerol cholinephosphotransferase activity	MF
1073	GO:0004143	1	1	0.988933	1	0	0.0176659	10	diacylglycerol kinase activity	MF
1074	GO:0004144	1	1	0.977076	1	0	0.0247322	14	diacylglycerol O-acyltransferase activity	MF
1075	GO:0004145	1	1	0.999333	1	0	0.00176659	1	diamine N-acetyltransferase activity	MF
1076	GO:0004146	1	1	0.997227	1	0	0.00529976	3	dihydrofolate reductase activity	MF
1077	GO:0004147	1	1	0.995884	1	0	0.00529976	3	dihydrolipoamide branched chain acyltransferase activity	MF
1078	GO:0004148	1	1	0.989917	1	0	0.00883293	5	dihydrolipoyl dehydrogenase activity	MF
1079	GO:0004149	1	1	0.99478	1	0	0.00706634	4	dihydrolipoyllysine-residue succinyltransferase activity	MF
1080	GO:0004150	1	1	0.998057	1	0	0.00176659	1	dihydroneopterin aldolase activity	MF
1081	GO:0004151	1	1	0.99701	1	0	0.00176659	1	dihydroorotase activity	MF
1082	GO:0004152	1	1	0.992041	1	0	0.00706634	4	dihydroorotate dehydrogenase activity	MF
1083	GO:0004156	1	1	0.996052	1	0	0.00353317	2	dihydropteroate synthase activity	MF
1084	GO:0004157	1	1	0.996329	1	0	0.00353317	2	dihydropyrimidinase activity	MF
1085	GO:0004159	1	1	0.99383	1	0	0.00353317	2	dihydrouracil dehydrogenase (NAD+) activity	MF
1086	GO:0004160	1	1	0.995643	1	0	0.00706634	4	dihydroxy-acid dehydratase activity	MF
1087	GO:0004161	1	1	0.961304	1	0	0.0388649	22	dimethylallyltranstransferase activity	MF
1088	GO:0004163	1	1	0.992133	1	0	0.00883293	5	diphosphomevalonate decarboxylase activity	MF
1089	GO:0004164	1	1	0.997775	1	0	0.00176659	1	diphthine synthase activity	MF
1090	GO:0004165	1	1	0.979919	1	0	0.0194324	11	dodecenoyl-CoA delta-isomerase activity	MF
1091	GO:0004167	1	1	0.992157	1	0	0.00883293	5	dopachrome isomerase activity	MF
1092	GO:0004168	1	1	0.998491	1	0	0.00176659	1	dolichol kinase activity	MF
1093	GO:0004169	1	1	0.994521	1	0	0.00706634	4	dolichyl-phosphate-mannose-protein mannosyltransferase activity	MF
1094	GO:0004170	1	1	0.996897	1	0	0.00176659	1	dUTP diphosphatase activity	MF
1095	GO:0004174	1	1	0.996575	1	0	0.00706634	4	electron-transferring-flavoprotein dehydrogenase activity	MF
1096	GO:0004175	1	1	0.230951	1	0	1.63409	925	endopeptidase activity	MF
1097	GO:0004176	1	1	0.919583	1	0	0.0918624	52	ATP-dependent peptidase activity	MF
1098	GO:0004177	1	1	0.906899	1	0	0.093629	53	aminopeptidase activity	MF
1099	GO:0004180	1	1	0.859682	1	0	0.160759	91	carboxypeptidase activity	MF
1100	GO:0004181	1	1	0.987877	1	0	0.0105995	6	metallocarboxypeptidase activity	MF
1101	GO:0004185	1	1	0.882543	1	0	0.118361	67	serine-type carboxypeptidase activity	MF
1102	GO:0004190	1	1	0.478419	1	0	0.881526	499	aspartic-type endopeptidase activity	MF
1103	GO:0004197	1	1	0.913491	1	0	0.104229	59	cysteine-type endopeptidase activity	MF
1104	GO:0004198	1	1	0.993326	1	0	0.00529976	3	calcium-dependent cysteine-type endopeptidase activity	MF
1105	GO:0004222	1	1	0.829512	1	0	0.185491	105	metalloendopeptidase activity	MF
1106	GO:0004252	1	1	0.691332	1	0	0.383349	217	serine-type endopeptidase activity	MF
1107	GO:0004298	1	1	0.943482	1	0	0.0759632	43	threonine-type endopeptidase activity	MF
1108	GO:0004300	1	1	0.991215	1	0	0.0105995	6	enoyl-CoA hydratase activity	MF
1109	GO:0004301	1	1	0.957744	1	0	0.0370983	21	epoxide hydrolase activity	MF
1110	GO:0004303	1	1	0.997516	1	0	0.00176659	1	estradiol 17-beta-dehydrogenase activity	MF
1111	GO:0004305	1	1	0.99709	1	0	0.00176659	1	ethanolamine kinase activity	MF
1112	GO:0004306	1	1	0.994364	1	0	0.00706634	4	ethanolamine-phosphate cytidylyltransferase activity	MF
1113	GO:0004307	1	1	0.987655	1	0	0.0123661	7	ethanolaminephosphotransferase activity	MF
1114	GO:0004309	1	1	0.995768	1	0	0.00353317	2	exopolyphosphatase activity	MF
1115	GO:0004310	1	1	0.995835	1	0	0.00529976	3	farnesyl-diphosphate farnesyltransferase activity	MF
1116	GO:0004311	1	1	0.968769	1	0	0.0335651	19	farnesyltranstransferase activity	MF
1117	GO:0004312	1	1	0.916776	1	0	0.0883293	50	fatty acid synthase activity	MF
1118	GO:0004313	1	1	0.998677	1	0	0.00176659	1	[acyl-carrier-protein] S-acetyltransferase activity	MF
1119	GO:0004314	1	1	0.995066	1	0	0.00529976	3	[acyl-carrier-protein] S-malonyltransferase activity	MF
1120	GO:0004315	1	1	0.965132	1	0	0.0300319	17	3-oxoacyl-[acyl-carrier-protein] synthase activity	MF
1121	GO:0004316	1	1	0.989605	1	0	0.0158993	9	3-oxoacyl-[acyl-carrier-protein] reductase (NADPH) activity	MF
1122	GO:0004318	1	1	0.994537	1	0	0.00529976	3	enoyl-[acyl-carrier-protein] reductase (NADH) activity	MF
1123	GO:0004320	1	1	0.99582	1	0	0.00529976	3	oleoyl-[acyl-carrier-protein] hydrolase activity	MF
1124	GO:0004321	1	1	0.977663	1	0	0.0247322	14	fatty-acyl-CoA synthase activity	MF
1125	GO:0004322	1	1	0.985383	1	0	0.0176659	10	ferroxidase activity	MF
1126	GO:0004324	1	1	0.993624	1	0	0.00529976	3	ferredoxin-NADP+ reductase activity	MF
1127	GO:0004325	1	1	0.980033	1	0	0.0247322	14	ferrochelatase activity	MF
1128	GO:0004326	1	1	0.984502	1	0	0.0194324	11	tetrahydrofolylpolyglutamate synthase activity	MF
1129	GO:0004328	1	1	0.983977	1	0	0.0105995	6	formamidase activity	MF
1130	GO:0004329	1	1	0.995382	1	0	0.00529976	3	formate-tetrahydrofolate ligase activity	MF
1131	GO:0004331	1	1	0.98711	1	0	0.021199	12	fructose-2,6-bisphosphate 2-phosphatase activity	MF
1132	GO:0004332	1	1	0.975925	1	0	0.0370983	21	fructose-bisphosphate aldolase activity	MF
1133	GO:0004333	1	1	0.991612	1	0	0.00883293	5	fumarate hydratase activity	MF
1134	GO:0004334	1	1	0.996236	1	0	0.00353317	2	fumarylacetoacetase activity	MF
1135	GO:0004335	1	1	0.990567	1	0	0.00883293	5	galactokinase activity	MF
1136	GO:0004337	1	1	0.962294	1	0	0.042398	24	geranyltranstransferase activity	MF
1137	GO:0004338	1	1	0.991303	1	0	0.00883293	5	glucan exo-1,3-beta-glucosidase activity	MF
1138	GO:0004339	1	1	0.993986	1	0	0.00353317	2	glucan 1,4-alpha-glucosidase activity	MF
1139	GO:0004340	1	1	0.992055	1	0	0.00883293	5	glucokinase activity	MF
1140	GO:0004343	1	1	0.996964	1	0	0.00529976	3	glucosamine 6-phosphate N-acetyltransferase activity	MF
1141	GO:0004345	1	1	0.985637	1	0	0.0229656	13	glucose-6-phosphate dehydrogenase activity	MF
1142	GO:0004346	1	1	0.998615	1	0	0.00176659	1	glucose-6-phosphatase activity	MF
1143	GO:0004347	1	1	0.992497	1	0	0.00706634	4	glucose-6-phosphate isomerase activity	MF
1144	GO:0004348	1	1	0.987291	1	0	0.0123661	7	glucosylceramidase activity	MF
1145	GO:0004349	1	1	0.990663	1	0	0.0123661	7	glutamate 5-kinase activity	MF
1146	GO:0004350	1	1	0.990663	1	0	0.0123661	7	glutamate-5-semialdehyde dehydrogenase activity	MF
1147	GO:0004351	1	1	0.993491	1	0	0.0105995	6	glutamate decarboxylase activity	MF
1148	GO:0004352	1	1	0.985871	1	0	0.0141327	8	glutamate dehydrogenase (NAD+) activity	MF
1149	GO:0004353	1	1	0.984569	1	0	0.0194324	11	glutamate dehydrogenase [NAD(P)+] activity	MF
1150	GO:0004354	1	1	0.996344	1	0	0.00353317	2	glutamate dehydrogenase (NADP+) activity	MF
1151	GO:0004355	1	1	0.998921	1	0	0.00353317	2	glutamate synthase (NADPH) activity	MF
1152	GO:0004356	1	1	0.982318	1	0	0.0194324	11	glutamate-ammonia ligase activity	MF
1153	GO:0004357	1	1	0.996297	1	0	0.00353317	2	glutamate-cysteine ligase activity	MF
1154	GO:0004358	1	1	0.995734	1	0	0.00529976	3	glutamate N-acetyltransferase activity	MF
1155	GO:0004359	1	1	0.994567	1	0	0.00353317	2	glutaminase activity	MF
1156	GO:0004360	1	1	0.993339	1	0	0.00883293	5	glutamine-fructose-6-phosphate transaminase (isomerizing) activity	MF
1157	GO:0004362	1	1	0.988865	1	0	0.0105995	6	glutathione-disulfide reductase activity	MF
1158	GO:0004363	1	1	0.996378	1	0	0.00353317	2	glutathione synthase activity	MF
1160	GO:0004365	1	1	0.970926	1	0	0.042398	24	glyceraldehyde-3-phosphate dehydrogenase (NAD+) (phosphorylating) activity	MF
1161	GO:0004366	1	1	0.969768	1	0	0.0247322	14	glycerol-3-phosphate O-acyltransferase activity	MF
1162	GO:0004367	1	1	0.985936	1	0	0.0141327	8	glycerol-3-phosphate dehydrogenase [NAD+] activity	MF
1163	GO:0004368	1	1	0.994127	1	0	0.00706634	4	glycerol-3-phosphate dehydrogenase activity	MF
1164	GO:0004370	1	1	0.994047	1	0	0.0105995	6	glycerol kinase activity	MF
1165	GO:0004371	1	1	0.998833	1	0	0.00353317	2	glycerone kinase activity	MF
1166	GO:0004372	1	1	0.98369	1	0	0.0194324	11	glycine hydroxymethyltransferase activity	MF
1167	GO:0004373	1	1	0.980419	1	0	0.0158993	9	glycogen (starch) synthase activity	MF
1168	GO:0004375	1	1	0.996878	1	0	0.00176659	1	glycine dehydrogenase (decarboxylating) activity	MF
1169	GO:0004376	1	1	0.982451	1	0	0.021199	12	glycolipid mannosyltransferase activity	MF
1170	GO:0004377	1	1	0.985927	1	0	0.0176659	10	GDP-Man:Man3GlcNAc2-PP-Dol alpha-1,2-mannosyltransferase activity	MF
1171	GO:0004378	1	1	0.996475	1	0	0.00353317	2	GDP-Man:Man1GlcNAc2-PP-Dol alpha-1,3-mannosyltransferase activity	MF
1172	GO:0004379	1	1	0.996305	1	0	0.00353317	2	glycylpeptide N-tetradecanoyltransferase activity	MF
1173	GO:0004383	1	1	0.992139	1	0	0.00706634	4	guanylate cyclase activity	MF
1174	GO:0004385	1	1	0.994004	1	0	0.00529976	3	guanylate kinase activity	MF
1176	GO:0004392	1	1	0.989964	1	0	0.0105995	6	heme oxygenase (decyclizing) activity	MF
1177	GO:0004395	1	1	0.998296	1	0	0.00176659	1	hexaprenyldihydroxybenzoate methyltransferase activity	MF
1178	GO:0004396	1	1	0.973708	1	0	0.0229656	13	hexokinase activity	MF
1179	GO:0004399	1	1	0.995483	1	0	0.00529976	3	histidinol dehydrogenase activity	MF
1180	GO:0004400	1	1	0.994385	1	0	0.00353317	2	histidinol-phosphate transaminase activity	MF
1181	GO:0004401	1	1	0.998085	1	0	0.00176659	1	histidinol-phosphatase activity	MF
1182	GO:0004402	1	1	0.899414	1	0	0.0883293	50	histone acetyltransferase activity	MF
1183	GO:0004407	1	1	0.976445	1	0	0.0176659	10	histone deacetylase activity	MF
1184	GO:0004410	1	1	0.998374	1	0	0.00353317	2	homocitrate synthase activity	MF
1185	GO:0004411	1	1	0.996167	1	0	0.00706634	4	homogentisate 1,2-dioxygenase activity	MF
1186	GO:0004412	1	1	0.994948	1	0	0.00353317	2	homoserine dehydrogenase activity	MF
1187	GO:0004413	1	1	0.997486	1	0	0.00176659	1	homoserine kinase activity	MF
1188	GO:0004415	1	1	0.998996	1	0	0.00353317	2	hyalurononglucosaminidase activity	MF
1189	GO:0004416	1	1	0.985559	1	0	0.0158993	9	hydroxyacylglutathione hydrolase activity	MF
1190	GO:0004417	1	1	0.997406	1	0	0.00176659	1	hydroxyethylthiazole kinase activity	MF
1191	GO:0004418	1	1	0.998482	1	0	0.00353317	2	hydroxymethylbilane synthase activity	MF
1192	GO:0004419	1	1	0.996899	1	0	0.00176659	1	hydroxymethylglutaryl-CoA lyase activity	MF
1193	GO:0004420	1	1	0.996906	1	0	0.00176659	1	hydroxymethylglutaryl-CoA reductase (NADPH) activity	MF
1194	GO:0004421	1	1	0.997041	1	0	0.00176659	1	hydroxymethylglutaryl-CoA synthase activity	MF
1195	GO:0004422	1	1	0.997985	1	0	0.00176659	1	hypoxanthine phosphoribosyltransferase activity	MF
1196	GO:0004424	1	1	0.999149	1	0	0.00176659	1	imidazoleglycerol-phosphate dehydratase activity	MF
1197	GO:0004425	1	1	0.992908	1	0	0.00706634	4	indole-3-glycerol-phosphate synthase activity	MF
1198	GO:0004427	1	1	0.965437	1	0	0.0388649	22	inorganic diphosphatase activity	MF
1199	GO:0004430	1	1	0.965395	1	0	0.0406315	23	1-phosphatidylinositol 4-kinase activity	MF
1200	GO:0004435	1	1	0.978065	1	0	0.0194324	11	phosphatidylinositol phospholipase C activity	MF
1201	GO:0004436	1	1	0.996889	1	0	0.00176659	1	phosphatidylinositol diacylglycerol-lyase activity	MF
1202	GO:0004438	1	1	0.99686	1	0	0.00176659	1	phosphatidylinositol-3-phosphatase activity	MF
1203	GO:0004439	1	1	0.977293	1	0	0.0158993	9	phosphatidylinositol-4,5-bisphosphate 5-phosphatase activity	MF
1204	GO:0004441	1	1	0.998351	1	0	0.00176659	1	inositol-1,4-bisphosphate 1-phosphatase activity	MF
1205	GO:0004445	1	1	0.991747	1	0	0.0105995	6	inositol-polyphosphate 5-phosphatase activity	MF
1206	GO:0004446	1	1	0.99389	1	0	0.00353317	2	inositol-hexakisphosphate phosphatase activity	MF
1207	GO:0004448	1	1	0.975345	1	0	0.0300319	17	isocitrate dehydrogenase activity	MF
1208	GO:0004449	1	1	0.990272	1	0	0.0123661	7	isocitrate dehydrogenase (NAD+) activity	MF
1209	GO:0004450	1	1	0.98493	1	0	0.0176659	10	isocitrate dehydrogenase (NADP+) activity	MF
1210	GO:0004451	1	1	0.984252	1	0	0.0176659	10	isocitrate lyase activity	MF
1211	GO:0004452	1	1	0.997576	1	0	0.00176659	1	isopentenyl-diphosphate delta-isomerase activity	MF
1212	GO:0004454	1	1	0.996908	1	0	0.00176659	1	ketohexokinase activity	MF
1213	GO:0004455	1	1	0.996925	1	0	0.00176659	1	ketol-acid reductoisomerase activity	MF
1214	GO:0004457	1	1	0.982827	1	0	0.0264988	15	lactate dehydrogenase activity	MF
1215	GO:0004458	1	1	0.997172	1	0	0.00529976	3	D-lactate dehydrogenase (cytochrome) activity	MF
1216	GO:0004459	1	1	0.986217	1	0	0.0194324	11	L-lactate dehydrogenase activity	MF
1217	GO:0004460	1	1	0.99939	1	0	0.00176659	1	L-lactate dehydrogenase (cytochrome) activity	MF
1218	GO:0004462	1	1	0.979163	1	0	0.0247322	14	lactoylglutathione lyase activity	MF
1219	GO:0004463	1	1	0.995831	1	0	0.00353317	2	leukotriene-A4 hydrolase activity	MF
1220	GO:0004466	1	1	0.998496	1	0	0.00353317	2	long-chain-acyl-CoA dehydrogenase activity	MF
1221	GO:0004467	1	1	0.969034	1	0	0.0317985	18	long-chain fatty acid-CoA ligase activity	MF
1222	GO:0004468	1	1	0.998126	1	0	0.00176659	1	lysine N-acetyltransferase activity, acting on acetyl phosphate as donor	MF
1223	GO:0004470	1	1	0.973672	1	0	0.0282654	16	malic enzyme activity	MF
1224	GO:0004471	1	1	0.973672	1	0	0.0282654	16	malate dehydrogenase (decarboxylating) (NAD+) activity	MF
1225	GO:0004473	1	1	0.98121	1	0	0.021199	12	malate dehydrogenase (decarboxylating) (NADP+) activity	MF
1226	GO:0004474	1	1	0.992454	1	0	0.0105995	6	malate synthase activity	MF
1227	GO:0004475	1	1	0.979526	1	0	0.0194324	11	mannose-1-phosphate guanylyltransferase activity	MF
1228	GO:0004476	1	1	0.993525	1	0	0.00883293	5	mannose-6-phosphate isomerase activity	MF
1229	GO:0004477	1	1	0.987975	1	0	0.0158993	9	methenyltetrahydrofolate cyclohydrolase activity	MF
1230	GO:0004478	1	1	0.988128	1	0	0.0176659	10	methionine adenosyltransferase activity	MF
1231	GO:0004479	1	1	0.998023	1	0	0.00176659	1	methionyl-tRNA formyltransferase activity	MF
1232	GO:0004482	1	1	0.990772	1	0	0.0141327	8	mRNA (guanine-N7-)-methyltransferase activity	MF
1233	GO:0004484	1	1	0.996906	1	0	0.00176659	1	mRNA guanylyltransferase activity	MF
1234	GO:0004485	1	1	0.991073	1	0	0.0123661	7	methylcrotonoyl-CoA carboxylase activity	MF
1235	GO:0004487	1	1	0.999496	1	0	0.00176659	1	methylenetetrahydrofolate dehydrogenase (NAD+) activity	MF
1236	GO:0004488	1	1	0.987975	1	0	0.0158993	9	methylenetetrahydrofolate dehydrogenase (NADP+) activity	MF
1237	GO:0004489	1	1	0.993375	1	0	0.00529976	3	methylenetetrahydrofolate reductase (NAD(P)H) activity	MF
1238	GO:0004491	1	1	0.993516	1	0	0.00706634	4	methylmalonate-semialdehyde dehydrogenase (acylating) activity	MF
1239	GO:0004493	1	1	0.998195	1	0	0.00176659	1	methylmalonyl-CoA epimerase activity	MF
1240	GO:0004496	1	1	0.996903	1	0	0.00176659	1	mevalonate kinase activity	MF
1242	GO:0004499	1	1	0.947039	1	0	0.0671302	38	N,N-dimethylaniline monooxygenase activity	MF
1243	GO:0004503	1	1	0.999053	1	0	0.00176659	1	monophenol monooxygenase activity	MF
1244	GO:0004506	1	1	0.990741	1	0	0.00529976	3	squalene monooxygenase activity	MF
1245	GO:0004512	1	1	0.992563	1	0	0.00706634	4	inositol-3-phosphate synthase activity	MF
1246	GO:0004514	1	1	0.993819	1	0	0.00353317	2	nicotinate-nucleotide diphosphorylase (carboxylating) activity	MF
1247	GO:0004515	1	1	0.997091	1	0	0.00176659	1	nicotinate-nucleotide adenylyltransferase activity	MF
1248	GO:0004516	1	1	0.996904	1	0	0.00176659	1	nicotinate phosphoribosyltransferase activity	MF
1249	GO:0004517	1	1	0.996974	1	0	0.00176659	1	nitric-oxide synthase activity	MF
1251	GO:0004519	1	1	0.363937	1	0	1.03699	587	endonuclease activity	MF
1252	GO:0004520	1	1	0.887986	1	0	0.127194	72	endodeoxyribonuclease activity	MF
1253	GO:0004521	1	1	0.664684	1	0	0.353317	200	endoribonuclease activity	MF
1255	GO:0004525	1	1	0.972031	1	0	0.0194324	11	ribonuclease III activity	MF
1256	GO:0004526	1	1	0.94143	1	0	0.0441646	25	ribonuclease P activity	MF
1257	GO:0004527	1	1	0.773076	1	0	0.242022	137	exonuclease activity	MF
1258	GO:0004528	1	1	0.988951	1	0	0.00706634	4	phosphodiesterase I activity	MF
1259	GO:0004529	1	1	0.966532	1	0	0.0317985	18	exodeoxyribonuclease activity	MF
1260	GO:0004532	1	1	0.914552	1	0	0.093629	53	exoribonuclease activity	MF
1261	GO:0004534	1	1	0.98036	1	0	0.0176659	10	5'-3' exoribonuclease activity	MF
1262	GO:0004535	1	1	0.954925	1	0	0.0441646	25	poly(A)-specific ribonuclease activity	MF
1263	GO:0004536	1	1	0.863799	1	0	0.153693	87	deoxyribonuclease activity	MF
1264	GO:0004540	1	1	0.600343	1	0	0.461079	261	ribonuclease activity	MF
1265	GO:0004549	1	1	0.935416	1	0	0.0494644	28	tRNA-specific ribonuclease activity	MF
1266	GO:0004550	1	1	0.98681	1	0	0.0158993	9	nucleoside diphosphate kinase activity	MF
1267	GO:0004551	1	1	0.965971	1	0	0.0282654	16	nucleotide diphosphatase activity	MF
1269	GO:0004555	1	1	0.984302	1	0	0.0176659	10	alpha,alpha-trehalase activity	MF
1270	GO:0004556	1	1	0.98351	1	0	0.0158993	9	alpha-amylase activity	MF
1271	GO:0004557	1	1	0.983815	1	0	0.0176659	10	alpha-galactosidase activity	MF
1272	GO:0004558	1	1	0.974416	1	0	0.0229656	13	alpha-1,4-glucosidase activity	MF
1273	GO:0004559	1	1	0.95205	1	0	0.0565307	32	alpha-mannosidase activity	MF
1274	GO:0004560	1	1	0.96526	1	0	0.0388649	22	alpha-L-fucosidase activity	MF
1275	GO:0004561	1	1	0.995042	1	0	0.00353317	2	alpha-N-acetylglucosaminidase activity	MF
1276	GO:0004563	1	1	0.993245	1	0	0.0123661	7	beta-N-acetylhexosaminidase activity	MF
1277	GO:0004564	1	1	0.957652	1	0	0.0441646	25	beta-fructofuranosidase activity	MF
1278	GO:0004565	1	1	0.912961	1	0	0.111295	63	beta-galactosidase activity	MF
1279	GO:0004566	1	1	0.974275	1	0	0.0229656	13	beta-glucuronidase activity	MF
1280	GO:0004567	1	1	0.971796	1	0	0.0229656	13	beta-mannosidase activity	MF
1282	GO:0004571	1	1	0.987704	1	0	0.0123661	7	mannosyl-oligosaccharide 1,2-alpha-mannosidase activity	MF
1283	GO:0004572	1	1	0.987685	1	0	0.0141327	8	mannosyl-oligosaccharide 1,3-1,6-alpha-mannosidase activity	MF
1284	GO:0004573	1	1	0.993891	1	0	0.00353317	2	mannosyl-oligosaccharide glucosidase activity	MF
1285	GO:0004575	1	1	0.957652	1	0	0.0441646	25	sucrose alpha-glucosidase activity	MF
1286	GO:0004576	1	1	0.97946	1	0	0.0194324	11	oligosaccharyl transferase activity	MF
1287	GO:0004577	1	1	0.99625	1	0	0.00353317	2	N-acetylglucosaminyldiphosphodolichol N-acetylglucosaminyltransferase activity	MF
1288	GO:0004579	1	1	0.981441	1	0	0.0176659	10	dolichyl-diphosphooligosaccharide-protein glycotransferase activity	MF
1289	GO:0004581	1	1	0.997981	1	0	0.00176659	1	dolichyl-phosphate beta-glucosyltransferase activity	MF
1290	GO:0004582	1	1	0.994872	1	0	0.00529976	3	dolichyl-phosphate beta-D-mannosyltransferase activity	MF
1291	GO:0004583	1	1	0.998414	1	0	0.00176659	1	dolichyl-phosphate-glucose-glycolipid alpha-glucosyltransferase activity	MF
1292	GO:0004584	1	1	0.996957	1	0	0.00176659	1	dolichyl-phosphate-mannose-glycolipid alpha-mannosyltransferase activity	MF
1293	GO:0004585	1	1	0.998618	1	0	0.00353317	2	ornithine carbamoyltransferase activity	MF
1294	GO:0004586	1	1	0.997061	1	0	0.00176659	1	ornithine decarboxylase activity	MF
1295	GO:0004587	1	1	0.997289	1	0	0.00529976	3	ornithine-oxo-acid transaminase activity	MF
1296	GO:0004588	1	1	0.99557	1	0	0.00529976	3	orotate phosphoribosyltransferase activity	MF
1297	GO:0004590	1	1	0.997016	1	0	0.00176659	1	orotidine-5'-phosphate decarboxylase activity	MF
1298	GO:0004591	1	1	0.994775	1	0	0.00883293	5	oxoglutarate dehydrogenase (succinyl-transferring) activity	MF
1299	GO:0004592	1	1	0.996883	1	0	0.00176659	1	pantoate-beta-alanine ligase activity	MF
1300	GO:0004594	1	1	0.994573	1	0	0.00529976	3	pantothenate kinase activity	MF
1301	GO:0004595	1	1	0.995867	1	0	0.00353317	2	pantetheine-phosphate adenylyltransferase activity	MF
1302	GO:0004596	1	1	0.982577	1	0	0.0176659	10	peptide alpha-N-acetyltransferase activity	MF
1303	GO:0004597	1	1	0.998573	1	0	0.00353317	2	peptide-aspartate beta-dioxygenase activity	MF
1305	GO:0004602	1	1	0.96714	1	0	0.0441646	25	glutathione peroxidase activity	MF
1306	GO:0004604	1	1	0.996933	1	0	0.00529976	3	phosphoadenylyl-sulfate reductase (thioredoxin) activity	MF
1307	GO:0004605	1	1	0.986699	1	0	0.0176659	10	phosphatidate cytidylyltransferase activity	MF
1308	GO:0004607	1	1	0.992754	1	0	0.00883293	5	phosphatidylcholine-sterol O-acyltransferase activity	MF
1309	GO:0004609	1	1	0.991114	1	0	0.00883293	5	phosphatidylserine decarboxylase activity	MF
1310	GO:0004610	1	1	0.998329	1	0	0.00176659	1	phosphoacetylglucosamine mutase activity	MF
1311	GO:0004611	1	1	0.980048	1	0	0.0335651	19	phosphoenolpyruvate carboxykinase activity	MF
1312	GO:0004612	1	1	0.988069	1	0	0.021199	12	phosphoenolpyruvate carboxykinase (ATP) activity	MF
1313	GO:0004614	1	1	0.980956	1	0	0.021199	12	phosphoglucomutase activity	MF
1314	GO:0004615	1	1	0.991207	1	0	0.0123661	7	phosphomannomutase activity	MF
1315	GO:0004616	1	1	0.934793	1	0	0.0547641	31	phosphogluconate dehydrogenase (decarboxylating) activity	MF
1316	GO:0004617	1	1	0.988247	1	0	0.00883293	5	phosphoglycerate dehydrogenase activity	MF
1317	GO:0004618	1	1	0.990271	1	0	0.0123661	7	phosphoglycerate kinase activity	MF
1318	GO:0004619	1	1	0.98509	1	0	0.0158993	9	phosphoglycerate mutase activity	MF
1319	GO:0004620	1	1	0.814319	1	0	0.220823	125	phospholipase activity	MF
1320	GO:0004622	1	1	0.966429	1	0	0.0282654	16	lysophospholipase activity	MF
1321	GO:0004623	1	1	0.98571	1	0	0.0141327	8	phospholipase A2 activity	MF
1322	GO:0004629	1	1	0.972564	1	0	0.0229656	13	phospholipase C activity	MF
1323	GO:0004630	1	1	0.953019	1	0	0.0618305	35	phospholipase D activity	MF
1324	GO:0004632	1	1	0.998255	1	0	0.00529976	3	phosphopantothenate--cysteine ligase activity	MF
1325	GO:0004633	1	1	0.998047	1	0	0.00176659	1	phosphopantothenoylcysteine decarboxylase activity	MF
1326	GO:0004634	1	1	0.977536	1	0	0.0317985	18	phosphopyruvate hydratase activity	MF
1327	GO:0004635	1	1	0.996996	1	0	0.00176659	1	phosphoribosyl-AMP cyclohydrolase activity	MF
1328	GO:0004636	1	1	0.996996	1	0	0.00176659	1	phosphoribosyl-ATP diphosphatase activity	MF
1329	GO:0004637	1	1	0.999423	1	0	0.00176659	1	phosphoribosylamine-glycine ligase activity	MF
1330	GO:0004638	1	1	0.991214	1	0	0.0105995	6	phosphoribosylaminoimidazole carboxylase activity	MF
1331	GO:0004639	1	1	0.998013	1	0	0.00176659	1	phosphoribosylaminoimidazolesuccinocarboxamide synthase activity	MF
1332	GO:0004640	1	1	0.996765	1	0	0.00353317	2	phosphoribosylanthranilate isomerase activity	MF
1333	GO:0004641	1	1	0.998052	1	0	0.00176659	1	phosphoribosylformylglycinamidine cyclo-ligase activity	MF
1334	GO:0004642	1	1	0.995035	1	0	0.00529976	3	phosphoribosylformylglycinamidine synthase activity	MF
1335	GO:0004643	1	1	0.997497	1	0	0.00353317	2	phosphoribosylaminoimidazolecarboxamide formyltransferase activity	MF
1336	GO:0004644	1	1	0.997371	1	0	0.00176659	1	phosphoribosylglycinamide formyltransferase activity	MF
1337	GO:0004645	1	1	0.979645	1	0	0.021199	12	phosphorylase activity	MF
1338	GO:0004647	1	1	0.987677	1	0	0.00883293	5	phosphoserine phosphatase activity	MF
1340	GO:0004649	1	1	0.996952	1	0	0.00176659	1	poly(ADP-ribose) glycohydrolase activity	MF
1341	GO:0004650	1	1	0.907141	1	0	0.0918624	52	polygalacturonase activity	MF
1342	GO:0004651	1	1	0.996906	1	0	0.00176659	1	polynucleotide 5'-phosphatase activity	MF
1343	GO:0004652	1	1	0.972501	1	0	0.0194324	11	polynucleotide adenylyltransferase activity	MF
1344	GO:0004654	1	1	0.991185	1	0	0.0105995	6	polyribonucleotide nucleotidyltransferase activity	MF
1345	GO:0004655	1	1	0.995672	1	0	0.00529976	3	porphobilinogen synthase activity	MF
1346	GO:0004656	1	1	0.976073	1	0	0.021199	12	procollagen-proline 4-dioxygenase activity	MF
1347	GO:0004657	1	1	0.984278	1	0	0.0176659	10	proline dehydrogenase activity	MF
1348	GO:0004659	1	1	0.914665	1	0	0.0918624	52	prenyltransferase activity	MF
1349	GO:0004660	1	1	0.995835	1	0	0.00353317	2	protein farnesyltransferase activity	MF
1350	GO:0004661	1	1	0.988077	1	0	0.0141327	8	protein geranylgeranyltransferase activity	MF
1351	GO:0004662	1	1	0.994634	1	0	0.00529976	3	CAAX-protein geranylgeranyltransferase activity	MF
1352	GO:0004663	1	1	0.993408	1	0	0.00883293	5	Rab geranylgeranyltransferase activity	MF
1353	GO:0004664	1	1	0.988322	1	0	0.00883293	5	prephenate dehydratase activity	MF
1354	GO:0004665	1	1	0.996887	1	0	0.00176659	1	prephenate dehydrogenase (NADP+) activity	MF
1355	GO:0004668	1	1	0.996362	1	0	0.00353317	2	protein-arginine deiminase activity	MF
1356	GO:0004671	1	1	0.995809	1	0	0.00353317	2	protein C-terminal S-isoprenylcysteine carboxyl O-methyltransferase activity	MF
1357	GO:0004672	1	1	0.0358346	1	0	3.02969	1715	protein kinase activity	MF
1358	GO:0004673	1	1	0.902468	1	0	0.0989288	56	protein histidine kinase activity	MF
1360	GO:0004675	1	1	0.927669	1	0	0.0671302	38	transmembrane receptor protein serine/threonine kinase activity	MF
1361	GO:0004683	1	1	0.903569	1	0	0.104229	59	calmodulin-dependent protein kinase activity	MF
1362	GO:0004693	1	1	0.956872	1	0	0.0353317	20	cyclin-dependent protein serine/threonine kinase activity	MF
1363	GO:0004697	1	1	0.995085	1	0	0.00529976	3	protein kinase C activity	MF
1364	GO:0004698	1	1	0.995085	1	0	0.00529976	3	calcium-dependent protein kinase C activity	MF
1365	GO:0004702	1	1	0.833749	1	0	0.162526	92	signal transducer, downstream of receptor, with serine/threonine kinase activity	MF
1366	GO:0004706	1	1	0.997433	1	0	0.00176659	1	JUN kinase kinase kinase activity	MF
1367	GO:0004707	1	1	0.9646	1	0	0.0370983	21	MAP kinase activity	MF
1368	GO:0004708	1	1	0.983958	1	0	0.0194324	11	MAP kinase kinase activity	MF
1369	GO:0004709	1	1	0.910531	1	0	0.0777298	44	MAP kinase kinase kinase activity	MF
1370	GO:0004712	1	1	0.869484	1	0	0.132494	75	protein serine/threonine/tyrosine kinase activity	MF
1371	GO:0004713	1	1	0.87056	1	0	0.137794	78	protein tyrosine kinase activity	MF
1372	GO:0004714	1	1	0.933892	1	0	0.0600639	34	transmembrane receptor protein tyrosine kinase activity	MF
1373	GO:0004715	1	1	0.978218	1	0	0.0282654	16	non-membrane spanning protein tyrosine kinase activity	MF
1374	GO:0004719	1	1	0.986382	1	0	0.0123661	7	protein-L-isoaspartate (D-aspartate) O-methyltransferase activity	MF
1375	GO:0004720	1	1	0.998266	1	0	0.00353317	2	protein-lysine 6-oxidase activity	MF
1376	GO:0004721	1	1	0.635724	1	0	0.425747	241	phosphoprotein phosphatase activity	MF
1377	GO:0004722	1	1	0.806041	1	0	0.21199	120	protein serine/threonine phosphatase activity	MF
1378	GO:0004723	1	1	0.997918	1	0	0.00353317	2	calcium-dependent protein serine/threonine phosphatase activity	MF
1379	GO:0004725	1	1	0.937107	1	0	0.0476978	27	protein tyrosine phosphatase activity	MF
1380	GO:0004729	1	1	0.992081	1	0	0.00706634	4	oxygen-dependent protoporphyrinogen oxidase activity	MF
1381	GO:0004730	1	1	0.997187	1	0	0.00176659	1	pseudouridylate synthase activity	MF
1382	GO:0004731	1	1	0.999467	1	0	0.00176659	1	purine-nucleoside phosphorylase activity	MF
1383	GO:0004733	1	1	0.989436	1	0	0.00883293	5	pyridoxamine-phosphate oxidase activity	MF
1384	GO:0004735	1	1	0.996009	1	0	0.00353317	2	pyrroline-5-carboxylate reductase activity	MF
1385	GO:0004736	1	1	0.998152	1	0	0.00529976	3	pyruvate carboxylase activity	MF
1386	GO:0004737	1	1	0.990061	1	0	0.0105995	6	pyruvate decarboxylase activity	MF
1387	GO:0004738	1	1	0.9865	1	0	0.0176659	10	pyruvate dehydrogenase activity	MF
1388	GO:0004739	1	1	0.9865	1	0	0.0176659	10	pyruvate dehydrogenase (acetyl-transferring) activity	MF
1389	GO:0004740	1	1	0.99696	1	0	0.00176659	1	pyruvate dehydrogenase (acetyl-transferring) kinase activity	MF
1390	GO:0004742	1	1	0.986355	1	0	0.00883293	5	dihydrolipoyllysine-residue acetyltransferase activity	MF
1391	GO:0004743	1	1	0.963888	1	0	0.0335651	19	pyruvate kinase activity	MF
1392	GO:0004745	1	1	0.998028	1	0	0.00176659	1	retinol dehydrogenase activity	MF
1393	GO:0004746	1	1	0.996365	1	0	0.00353317	2	riboflavin synthase activity	MF
1394	GO:0004747	1	1	0.98384	1	0	0.0123661	7	ribokinase activity	MF
1395	GO:0004748	1	1	0.984305	1	0	0.0123661	7	ribonucleoside-diphosphate reductase activity, thioredoxin disulfide as acceptor	MF
1396	GO:0004749	1	1	0.986441	1	0	0.0105995	6	ribose phosphate diphosphokinase activity	MF
1397	GO:0004750	1	1	0.988108	1	0	0.0141327	8	ribulose-phosphate 3-epimerase activity	MF
1398	GO:0004751	1	1	0.990362	1	0	0.00706634	4	ribose-5-phosphate isomerase activity	MF
1399	GO:0004753	1	1	0.996879	1	0	0.00176659	1	saccharopine dehydrogenase activity	MF
1400	GO:0004758	1	1	0.992169	1	0	0.00883293	5	serine C-palmitoyltransferase activity	MF
1401	GO:0004760	1	1	0.997198	1	0	0.00176659	1	serine-pyruvate transaminase activity	MF
1403	GO:0004765	1	1	0.997076	1	0	0.00176659	1	shikimate kinase activity	MF
1404	GO:0004766	1	1	0.983475	1	0	0.0229656	13	spermidine synthase activity	MF
1405	GO:0004767	1	1	0.999436	1	0	0.00176659	1	sphingomyelin phosphodiesterase activity	MF
1406	GO:0004768	1	1	0.995914	1	0	0.00529976	3	stearoyl-CoA 9-desaturase activity	MF
1407	GO:0004774	1	1	0.989302	1	0	0.0229656	13	succinate-CoA ligase activity	MF
1408	GO:0004775	1	1	0.991116	1	0	0.0176659	10	succinate-CoA ligase (ADP-forming) activity	MF
1409	GO:0004776	1	1	0.995259	1	0	0.0123661	7	succinate-CoA ligase (GDP-forming) activity	MF
1410	GO:0004777	1	1	0.997025	1	0	0.00529976	3	succinate-semialdehyde dehydrogenase (NAD+) activity	MF
1411	GO:0004779	1	1	0.99358	1	0	0.0105995	6	sulfate adenylyltransferase activity	MF
1412	GO:0004781	1	1	0.99358	1	0	0.0105995	6	sulfate adenylyltransferase (ATP) activity	MF
1413	GO:0004784	1	1	0.964581	1	0	0.042398	24	superoxide dismutase activity	MF
1414	GO:0004788	1	1	0.995093	1	0	0.00529976	3	thiamine diphosphokinase activity	MF
1415	GO:0004789	1	1	0.993866	1	0	0.00353317	2	thiamine-phosphate diphosphorylase activity	MF
1416	GO:0004791	1	1	0.989471	1	0	0.0105995	6	thioredoxin-disulfide reductase activity	MF
1417	GO:0004792	1	1	0.986782	1	0	0.0141327	8	thiosulfate sulfurtransferase activity	MF
1418	GO:0004793	1	1	0.996549	1	0	0.00529976	3	threonine aldolase activity	MF
1419	GO:0004794	1	1	0.991871	1	0	0.00706634	4	L-threonine ammonia-lyase activity	MF
1420	GO:0004795	1	1	0.996154	1	0	0.00353317	2	threonine synthase activity	MF
1421	GO:0004797	1	1	0.994053	1	0	0.00529976	3	thymidine kinase activity	MF
1422	GO:0004798	1	1	0.997501	1	0	0.00176659	1	thymidylate kinase activity	MF
1423	GO:0004799	1	1	0.997227	1	0	0.00529976	3	thymidylate synthase activity	MF
1424	GO:0004801	1	1	0.988963	1	0	0.0141327	8	sedoheptulose-7-phosphate:D-glyceraldehyde-3-phosphate glyceronetransferase activity	MF
[truncated: 11,572 more rows]

## Sheet: top 100 up
internal ID	category	over represented P-Value	over represented FDR	under represented P-Value	under represented FDR	Genes in top-100 upreg	Expected genes	Genes in genome (background)	term	ontology
10782	GO:0055114	1.35922e-14	1.84446e-10	1	1	32	5.99132	1791	oxidation-reduction process	BP
4842	GO:0016491	1.09225e-12	7.41088e-09	1	1	34	9.30979	2783	oxidoreductase activity	MF
1159	GO:0004364	3.08086e-09	1.39357e-05	1	1	7	0.244202	73	glutathione transferase activity	MF
8661	GO:0044710	7.37683e-09	2.50259e-05	1	1	49	23.3531	6981
4980	GO:0016765	1.10755e-08	3.00589e-05	1	1	9	0.655666	196	transferase activity, transferring alkyl or aryl (other than methyl) groups	MF
2331	GO:0006790	1.71564e-07	0.000388021	1	1	11	1.54215	461	sulfur compound metabolic process	BP
6261	GO:0031320	2.60944e-07	0.000442627	1	1	3	0.0133809	4	hexitol dehydrogenase activity	MF
9054	GO:0046029	2.60944e-07	0.000442627	1	1	3	0.0133809	4	mannitol dehydrogenase activity	MF
12668	GO:1901564	7.04279e-07	0.0010619	1	1	21	6.38271	1908	organonitrogen compound metabolic process	BP
2218	GO:0006575	2.66157e-06	0.00332266	1	1	7	0.63894	191	cellular modified amino acid metabolic process	BP
2309	GO:0006749	2.69339e-06	0.00332266	1	1	5	0.227476	68	glutathione metabolic process	BP
5597	GO:0020037	3.34724e-06	0.00378517	1	1	11	2.02052	604	heme binding	MF
5513	GO:0019748	4.93949e-06	0.00515606	0.999999	1	10	1.7228	515	secondary metabolic process	BP
9396	GO:0046906	6.26818e-06	0.00541633	0.999999	1	11	2.1744	650	tetrapyrrole binding	MF
4405	GO:0015238	6.30372e-06	0.00541633	1	1	6	0.441571	132	drug transmembrane transporter activity	MF
8663	GO:0044712	6.71892e-06	0.00541633	0.999999	1	15	4.27521	1278
12197	GO:0090484	6.78539e-06	0.00541633	1	1	6	0.444916	133	drug transporter activity	MF
884	GO:0003824	1.26905e-05	0.00956721	0.999995	1	66	46.1977	13810	catalytic activity	MF
3463	GO:0009698	1.38063e-05	0.00986062	0.999999	1	7	0.842999	252	phenylpropanoid metabolic process	BP
2168	GO:0006520	1.77202e-05	0.0120232	0.999997	1	11	2.30152	688	cellular amino acid metabolic process	BP
3111	GO:0009070	2.41384e-05	0.015598	0.999999	1	4	0.173952	52	serine family amino acid biosynthetic process	BP
12680	GO:1901605	5.07596e-05	0.0313095	0.999992	1	9	1.73952	520	alpha-amino acid metabolic process	BP
2167	GO:0006518	6.11188e-05	0.0352877	0.999996	1	5	0.448262	134	peptide metabolic process	BP
3002	GO:0008792	6.24101e-05	0.0352877	1	1	2	0.0100357	3	arginine decarboxylase activity	MF
8652	GO:0044699	7.48287e-05	0.040617	0.99997	1	62	43.3141	12948
3531	GO:0009800	8.65763e-05	0.0419586	1	1	2	0.0133809	4	cinnamic acid biosynthetic process	BP
3532	GO:0009803	8.65763e-05	0.0419586	1	1	2	0.0133809	4	cinnamic acid metabolic process	BP
8884	GO:0045548	8.65763e-05	0.0419586	1	1	2	0.0133809	4	phenylalanine ammonia-lyase activity	MF
4658	GO:0016053	0.000116726	0.0521278	0.999976	1	11	2.87356	859	organic acid biosynthetic process	BP
9187	GO:0046394	0.000116726	0.0521278	0.999976	1	11	2.87356	859	carboxylic acid biosynthetic process	BP
3714	GO:0010038	0.000120937	0.0521278	0.99998	1	9	1.82315	545	response to metal ion	BP
3416	GO:0009636	0.000122925	0.0521278	0.999991	1	5	0.535238	160	response to toxic substance	BP
48	GO:0000097	0.000144834	0.0595575	0.999993	1	4	0.270964	81	sulfur amino acid biosynthetic process	BP
8553	GO:0044272	0.000154013	0.0614694	0.999984	1	6	0.863071	258	sulfur compound biosynthetic process	BP
3110	GO:0009069	0.000160841	0.0623605	0.999992	1	4	0.291036	87	serine family amino acid metabolic process	BP
5389	GO:0019344	0.000176898	0.0666806	0.999996	1	3	0.113738	34	cysteine biosynthetic process	BP
2952	GO:0008652	0.000203236	0.0728818	0.999973	1	7	1.21098	362	cellular amino acid biosynthetic process	BP
5515	GO:0019752	0.000212536	0.0728818	0.999938	1	16	6.22548	1861	carboxylic acid metabolic process	BP
3097	GO:0009056	0.000214317	0.0728818	0.999932	1	18	7.62045	2278	catabolic process	BP
4421	GO:0015297	0.000214832	0.0728818	0.999976	1	6	0.836309	250	antiporter activity	MF
8560	GO:0044283	0.000257466	0.085215	0.999937	1	12	3.64296	1089	small molecule biosynthetic process	BP
8540	GO:0044248	0.000273498	0.087121	0.999925	1	14	5.00782	1497	cellular catabolic process	BP
4888	GO:0016616	0.000281182	0.087121	0.99996	1	7	1.31802	394	oxidoreductase activity, acting on the CH-OH group of donors, NAD or NADP as acceptor	MF
2175	GO:0006527	0.000282485	0.087121	0.999998	1	2	0.0267619	8	arginine catabolic process	BP
47	GO:0000096	0.000334487	0.0990126	0.99998	1	4	0.35125	105	sulfur amino acid metabolic process	BP
2181	GO:0006534	0.000340444	0.0990126	0.99999	1	3	0.137155	41	cysteine metabolic process	BP
8304	GO:0043436	0.000342933	0.0990126	0.999895	1	16	6.51652	1948	oxoacid metabolic process	BP
1928	GO:0006082	0.000365971	0.102687	0.999887	1	16	6.56001	1961	organic acid metabolic process	BP
12681	GO:1901606	0.000375619	0.102687	0.999977	1	4	0.35794	107	alpha-amino acid catabolic process	BP
3464	GO:0009699	0.000378362	0.102687	0.999965	1	5	0.63894	191	phenylpropanoid biosynthetic process	BP
2369	GO:0006855	0.000431181	0.114728	0.999972	1	4	0.337869	101	drug transmembrane transport	BP
12669	GO:1901565	0.000450674	0.117609	0.999943	1	6	0.986845	295	organonitrogen compound catabolic process	BP
3330	GO:0009446	0.000466979	0.119564	0.999996	1	2	0.0267619	8	putrescine biosynthetic process	BP
4585	GO:0015893	0.000496159	0.12373	0.999967	1	4	0.354595	106	drug transport	BP
3104	GO:0009063	0.000501486	0.12373	0.999966	1	4	0.384702	115	cellular amino acid catabolic process	BP
12670	GO:1901566	0.000552955	0.131386	0.999863	1	11	3.43221	1026	organonitrogen compound biosynthetic process	BP
3113	GO:0009072	0.000558211	0.131386	0.999962	1	4	0.344559	103	aromatic amino acid family metabolic process	BP
7937	GO:0042537	0.000561562	0.131386	0.99998	1	3	0.150536	45	benzene-containing compound metabolic process	BP
3329	GO:0009445	0.000583352	0.134171	0.999994	1	2	0.0367976	11	putrescine metabolic process	BP
4148	GO:0010731	0.000653224	0.147737	0.999994	1	2	0.0267619	8	protein glutathionylation	BP
3309	GO:0009404	0.000695358	0.154689	0.999973	1	3	0.197369	59	toxin metabolic process	BP
5032	GO:0016841	0.000833092	0.18234	0.99999	1	2	0.0367976	11	ammonia-lyase activity	MF
844	GO:0003674	0.000879591	0.189461	0.999828	1	86	76.4453	22852	molecular_function	MF
8381	GO:0043603	0.00101807	0.215863	0.999882	1	5	0.796166	238	cellular amide metabolic process	BP
3537	GO:0009808	0.00103902	0.216916	0.999915	1	4	0.49844	149	lignin metabolic process	BP
1241	GO:0004497	0.00106915	0.219824	0.999808	1	7	1.62913	487	monooxygenase activity	MF
8012	GO:0042744	0.00111358	0.225542	0.999907	1	4	0.501785	150	hydrogen peroxide catabolic process	BP
3320	GO:0009423	0.00132643	0.261235	0.99998	1	2	0.0468333	14	chorismate biosynthetic process	BP
2203	GO:0006559	0.00134757	0.261235	0.999979	1	2	0.0602142	18	L-phenylalanine catabolic process	BP
12832	GO:1902222	0.00134757	0.261235	0.999979	1	2	0.0602142	18	erythrose 4-phosphate/phosphoenolpyruvate family amino acid catabolic process	BP
8642	GO:0044550	0.00138526	0.264761	0.999781	1	6	1.24777	373	secondary metabolite biosynthetic process	BP
4886	GO:0016614	0.00142491	0.268555	0.999732	1	7	1.71611	513	oxidoreductase activity, acting on CH-OH group of donors	MF
5671	GO:0022804	0.00154768	0.287699	0.999626	1	9	2.8769	860	active transmembrane transporter activity	MF
12583	GO:1901136	0.0016204	0.296911	0.99985	1	4	0.575381	172	carbohydrate derivative catabolic process	BP
8011	GO:0042743	0.001641	0.296911	0.999848	1	4	0.562	168	hydrogen peroxide metabolic process	BP
9327	GO:0046688	0.00176849	0.315768	0.999968	1	2	0.0669047	20	response to copper ion	BP
8558	GO:0044281	0.0018472	0.324602	0.999276	1	19	9.8651	2949	small molecule metabolic process	BP
3106	GO:0009065	0.00186581	0.324602	0.999965	1	2	0.0769404	23	glutamine family amino acid catabolic process	BP
2817	GO:0008295	0.00216904	0.372564	0.999956	1	2	0.0735952	22	spermidine biosynthetic process	BP
8662	GO:0044711	0.0021964	0.372564	0.999126	1	19	9.55399	2856
9200	GO:0046417	0.00240754	0.403338	0.999949	1	2	0.0635595	19	chorismate metabolic process	BP
13268	GO:1990267	0.0024466	0.404882	0.999747	1	4	0.525202	157	response to transition metal nanoparticle	BP
9379	GO:0046872	0.00251652	0.411436	0.998787	1	33	20.6067	6160	metal ion binding	MF
2780	GO:0008216	0.0025778	0.416437	0.999942	1	2	0.0802857	24	spermidine metabolic process	BP
8181	GO:0043169	0.00278673	0.442811	0.998647	1	33	20.7338	6198	cation binding	MF
1647	GO:0005576	0.00280632	0.442811	0.999052	1	13	5.85416	1750	extracellular region	CC
4939	GO:0016705	0.00289747	0.451939	0.999381	1	7	1.94358	581	oxidoreductase activity, acting on paired donors, with incorporation or reduction of molecular oxygen	MF
3381	GO:0009570	0.003067	0.471246	0.999255	1	8	2.23127	667	chloroplast stroma	CC
7198	GO:0034277	0.00312543	0.471246	1	1	1	0.00334524	1	ent-cassa-12,15-diene synthase activity	MF
7199	GO:0034279	0.00312543	0.471246	1	1	1	0.00334524	1	syn-pimara-7,15-diene synthase activity	MF
3115	GO:0009074	0.00319843	0.475516	0.99992	1	2	0.0836309	25	aromatic amino acid family catabolic process	BP
3361	GO:0009532	0.00322383	0.475516	0.99921	1	8	2.24465	671	plastid stroma	CC
12659	GO:1901505	0.00333722	0.486947	0.999771	1	3	0.264274	79	carbohydrate derivative transmembrane transporter activity	MF
2202	GO:0006558	0.00350553	0.500737	0.999908	1	2	0.0836309	25	L-phenylalanine metabolic process	BP
12831	GO:1902221	0.00350553	0.500737	0.999908	1	2	0.0836309	25	erythrose 4-phosphate/phosphoenolpyruvate family amino acid metabolic process	BP
2377	GO:0006869	0.00392963	0.55547	0.999536	1	4	0.659011	197	lipid transport	BP
5031	GO:0016840	0.00414951	0.580503	0.99988	1	2	0.0936666	28	carbon-nitrogen lyase activity	MF
1304	GO:0004601	0.00454594	0.606044	0.99944	1	4	0.749333	224	peroxidase activity	MF
5280	GO:0018973	0.0046447	0.606044	1	1	1	0.00334524	1	trinitrotoluene metabolic process	BP
5281	GO:0018974	0.0046447	0.606044	1	1	1	0.00334524	1	2,4,6-trinitrotoluene metabolic process	BP
5387	GO:0019326	0.0046447	0.606044	1	1	1	0.00334524	1	nitrotoluene metabolic process	BP
9136	GO:0046256	0.0046447	0.606044	1	1	1	0.00334524	1	2,4,6-trinitrotoluene catabolic process	BP
9137	GO:0046260	0.0046447	0.606044	1	1	1	0.00334524	1	trinitrotoluene catabolic process	BP
9138	GO:0046263	0.0046447	0.606044	1	1	1	0.00334524	1	nitrotoluene catabolic process	BP
12682	GO:1901607	0.00469184	0.606365	0.999223	1	5	1.10058	329	alpha-amino acid biosynthetic process	BP
4934	GO:0016684	0.00499452	0.63546	0.999368	1	4	0.766059	229	oxidoreductase activity, acting on peroxide as acceptor	MF
4659	GO:0016054	0.00510421	0.63546	0.99935	1	4	0.729261	218	organic acid catabolic process	BP
9188	GO:0046395	0.00510421	0.63546	0.99935	1	4	0.729261	218	carboxylic acid catabolic process	BP
11820	GO:0072593	0.00510429	0.63546	0.99935	1	4	0.745988	223	reactive oxygen species metabolic process	BP
3359	GO:0009530	0.00517253	0.638103	0.999993	1	1	0.00669047	2	primary cell wall	CC
3311	GO:0009407	0.00570296	0.673887	0.999803	1	2	0.123774	37	toxin catabolic process	BP
12198	GO:0090487	0.00570296	0.673887	0.999803	1	2	0.123774	37	secondary metabolite catabolic process	BP
1339	GO:0004648	0.00572785	0.673887	1	1	1	0.00334524	1	O-phospho-L-serine:2-oxoglutarate aminotransferase activity	MF
3667	GO:0009973	0.00575146	0.673887	1	1	1	0.00334524	1	adenylyl-sulfate reductase activity	MF
7065	GO:0033741	0.00575146	0.673887	1	1	1	0.00334524	1	adenylyl-sulfate reductase (glutathione) activity	MF
3721	GO:0010046	0.00581023	0.673887	1	1	1	0.00334524	1	response to mycotoxin	BP
11947	GO:0080123	0.00581023	0.673887	1	1	1	0.00334524	1	jasmonate-amino synthetase activity	MF
3808	GO:0010175	0.00587288	0.675381	1	1	1	0.00334524	1	sphingosine transmembrane transporter activity	MF
4416	GO:0015291	0.00605516	0.690491	0.998712	1	6	1.60906	481	secondary active transmembrane transporter activity	MF
9586	GO:0048046	0.00626933	0.707517	0.998656	1	6	1.79974	538	apoplast	CC
2230	GO:0006596	0.00630874	0.707517	0.999771	1	2	0.120428	36	polyamine biosynthetic process	BP
2925	GO:0008559	0.00650723	0.723796	0.999761	1	2	0.110393	33	xenobiotic transmembrane transporting ATPase activity	MF
9958	GO:0050661	0.00660761	0.728985	0.999415	1	3	0.454952	136	NADP binding	MF
2740	GO:0008150	0.00666325	0.729196	0.997743	1	83	74.0736	22143	biological_process	BP
1939	GO:0006098	0.00688524	0.742196	0.999735	1	2	0.167262	50	pentose-phosphate shunt	BP
2173	GO:0006525	0.00689143	0.742196	0.999736	1	2	0.14719	44	arginine metabolic process	BP
1153	GO:0004357	0.00700642	0.748638	0.999988	1	1	0.00669047	2	glutamate-cysteine ligase activity	MF
8072	GO:0042910	0.00713361	0.756274	0.999724	1	2	0.113738	34	xenobiotic transmembrane transporter activity	MF
10069	GO:0050896	0.00735772	0.764858	0.996181	1	32	20.5364	6139	response to stimulus	BP
11789	GO:0072490	0.00747136	0.764858	0.999986	1	1	0.00669047	2	toluene-containing compound metabolic process	BP
11790	GO:0072491	0.00747136	0.764858	0.999986	1	1	0.00669047	2	toluene-containing compound catabolic process	BP
12674	GO:1901575	0.00747311	0.764858	0.997157	1	13	6.44292	1926	organic substance catabolic process	BP
7833	GO:0042221	0.00749639	0.764858	0.996779	1	17	8.8448	2644	response to chemical	BP
9302	GO:0046624	0.00782465	0.792391	0.999985	1	1	0.00669047	2	sphingolipid transporter activity	MF
5065	GO:0016881	0.00808612	0.81253	0.999664	1	2	0.133809	40	acid-amino acid ligase activity	MF
1621	GO:0005506	0.00814326	0.81253	0.998155	1	6	1.77967	532	iron ion binding	MF
11256	GO:0070544	0.00835498	0.827569	0.999983	1	1	0.00669047	2	histone H3-K36 demethylation	BP
5429	GO:0019439	0.00850955	0.836773	0.998374	1	5	1.25446	375	aromatic compound catabolic process	BP
3032	GO:0008883	0.00885832	0.864801	0.999981	1	1	0.00669047	2	glutamyl-tRNA reductase activity	MF
1622	GO:0005507	0.00895533	0.868028	0.99866	1	4	0.866416	259	copper ion binding	MF
4944	GO:0016710	0.00917604	0.881836	0.999965	1	1	0.0200714	6	trans-cinnamate 4-monooxygenase activity	MF
9959	GO:0050662	0.0092412	0.881836	0.997551	1	7	2.38515	713	coenzyme binding	MF
2207	GO:0006563	0.00929275	0.881836	0.999585	1	2	0.1405	42	L-serine metabolic process	BP
8411	GO:0043650	0.00950278	0.895505	0.999569	1	2	0.153881	46	dicarboxylic acid biosynthetic process	BP
12626	GO:1901361	0.00967149	0.905118	0.998093	1	5	1.31133	392	organic cyclic compound catabolic process	BP
10648	GO:0052716	0.00991492	0.921544	0.999537	1	2	0.194024	58	hydroquinone:oxygen oxidoreductase activity	MF
8673	GO:0044763	0.010367	0.957011	0.994237	1	44	32.7933	9803
9142	GO:0046274	0.0104753	0.959982	0.999497	1	2	0.197369	59	lignin catabolic process	BP
4728	GO:0016209	0.0105407	0.959982	0.998345	1	4	0.933321	279	antioxidant activity	MF
1281	GO:0004568	0.0107572	0.973169	0.999479	1	2	0.160571	48	chitinase activity	MF
10170	GO:0051156	0.0110099	0.989436	0.999456	1	2	0.21075	63	glucose 6-phosphate metabolic process	BP
1402	GO:0004764	0.0111959	0.990398	0.999953	1	1	0.0133809	4	shikimate 3-dehydrogenase (NADP+) activity	MF
5252	GO:0018580	0.0112305	0.990398	0.999969	1	1	0.00669047	2	nitronate monooxygenase activity	MF
2229	GO:0006595	0.0112396	0.990398	0.999441	1	2	0.177298	53	polyamine metabolic process	BP
8485	GO:0044036	0.011526	1	0.998144	1	4	0.873107	261	cell wall macromolecule metabolic process	BP
3079	GO:0009001	0.0120394	1	0.999946	1	1	0.0133809	4	serine O-acetyltransferase activity	MF
4801	GO:0016412	0.0120394	1	0.999946	1	1	0.0133809	4	serine O-acyltransferase activity	MF
6758	GO:0032787	0.0121897	1	0.996249	1	8	3.29171	984	monocarboxylic acid metabolic process	BP
5102	GO:0016998	0.012337	1	0.999356	1	2	0.177298	53	cell wall macromolecule catabolic process	BP
1896	GO:0006032	0.0123418	1	0.999355	1	2	0.187333	56	chitin catabolic process	BP
9168	GO:0046348	0.0123418	1	0.999355	1	2	0.187333	56	amino sugar catabolic process	BP
12576	GO:1901072	0.0123418	1	0.999355	1	2	0.187333	56	glucosamine-containing compound catabolic process	BP
901	GO:0003855	0.0125392	1	0.999937	1	1	0.0167262	5	3-dehydroquinate dehydratase activity	MF
1894	GO:0006030	0.0126643	1	0.999328	1	2	0.194024	58	chitin metabolic process	BP
2310	GO:0006750	0.0128448	1	0.999945	1	1	0.0100357	3	glutathione biosynthetic process	BP
5331	GO:0019184	0.0128448	1	0.999945	1	1	0.0100357	3	nonribosomal peptide biosynthetic process	BP
9401	GO:0046914	0.0130034	1	0.994064	1	17	9.29307	2778	transition metal ion binding	MF
3711	GO:0010035	0.0130119	1	0.995632	1	9	3.59613	1075	response to inorganic substance	BP
11990	GO:0080184	0.0130365	1	0.999937	1	1	0.0133809	4	response to phenylpropanoid	BP
2705	GO:0008061	0.0130788	1	0.999295	1	2	0.194024	58	chitin binding	MF
2434	GO:0006979	0.013132	1	0.996703	1	6	2.03056	607	response to oxidative stress	BP
7437	GO:0035251	0.0132978	1	0.997766	1	4	0.913249	273	UDP-glucosyltransferase activity	MF
9269	GO:0046527	0.013698	1	0.997679	1	4	0.92663	277	glucosyltransferase activity	MF
2976	GO:0008705	0.0145178	1	0.999913	1	1	0.0200714	6	methionine synthase activity	MF
7781	GO:0042084	0.0145178	1	0.999913	1	1	0.0200714	6	5-methyltetrahydrofolate-dependent methyltransferase activity	MF
12647	GO:1901428	0.0147926	1	0.999918	1	1	0.0133809	4	regulation of syringal lignin biosynthetic process	BP
12648	GO:1901430	0.0147926	1	0.999918	1	1	0.0133809	4	positive regulation of syringal lignin biosynthetic process	BP
1891	GO:0006026	0.014868	1	0.999141	1	2	0.204059	61	aminoglycan catabolic process	BP
2303	GO:0006739	0.0150401	1	0.999123	1	2	0.234167	70	NADP metabolic process	BP
3341	GO:0009505	0.015071	1	0.997373	1	4	0.923285	276	plant-type cell wall	CC
8559	GO:0044282	0.015282	1	0.997323	1	4	1.0203	305	small molecule catabolic process	BP
4918	GO:0016656	0.0153292	1	0.999912	1	1	0.0133809	4	monodehydroascorbate reductase (NADH) activity	MF
5421	GO:0019419	0.0160008	1	0.999891	1	1	0.0234167	7	sulfate reduction	BP
3718	GO:0010043	0.0166449	1	0.998983	1	2	0.183988	55	response to zinc ion	BP
9139	GO:0046271	0.0169716	1	0.998945	1	2	0.240857	72	phenylpropanoid catabolic process	BP
7896	GO:0042398	0.0172372	1	0.998922	1	2	0.224131	67	cellular modified amino acid biosynthetic process	BP
12575	GO:1901071	0.0173064	1	0.998915	1	2	0.227476	68	glucosamine-containing compound metabolic process	BP
3505	GO:0009751	0.0173247	1	0.997812	1	3	0.518512	155	response to salicylic acid	BP
897	GO:0003849	0.0186229	1	0.99987	1	1	0.0133809	4	3-deoxy-7-phosphoheptulonate synthase activity	MF
8081	GO:0042946	0.0186444	1	0.999861	1	1	0.0167262	5	glucoside transport	BP
8082	GO:0042947	0.0186444	1	0.999861	1	1	0.0167262	5	glucoside transmembrane transporter activity	MF
12692	GO:1901656	0.0186444	1	0.999861	1	1	0.0167262	5	glycoside transport	BP
12886	GO:1902417	0.0186444	1	0.999861	1	1	0.0167262	5	(+)-abscisic acid D-glucopyranosyl ester transmembrane transporter activity	MF
12887	GO:1902418	0.0186444	1	0.999861	1	1	0.0167262	5	(+)-abscisic acid D-glucopyranosyl ester transmembrane transport	BP
4928	GO:0016673	0.0190403	1	0.99985	1	1	0.0200714	6	oxidoreductase activity, acting on a sulfur group of donors, iron-sulfur protein as acceptor	MF
5420	GO:0019418	0.0190403	1	0.99985	1	1	0.0200714	6	sulfide oxidation	BP
5422	GO:0019424	0.0190403	1	0.99985	1	1	0.0200714	6	sulfide oxidation, using siroheme sulfite reductase	BP
9894	GO:0050311	0.0190403	1	0.99985	1	1	0.0200714	6	sulfite reductase (ferredoxin) activity	MF
6982	GO:0033388	0.0194904	1	0.999849	1	1	0.0167262	5	putrescine biosynthetic process from arginine	BP
4952	GO:0016722	0.020391	1	0.998602	1	2	0.254238	76	oxidoreductase activity, oxidizing metal ions	MF
9963	GO:0050667	0.0205231	1	0.999816	1	1	0.0267619	8	homocysteine metabolic process	BP
5479	GO:0019632	0.0220049	1	0.999799	1	1	0.0200714	6	shikimate metabolic process	BP
1230	GO:0004478	0.0223786	1	0.999775	1	1	0.0334524	10	methionine adenosyltransferase activity	MF
914	GO:0003871	0.0224074	1	0.999785	1	1	0.0234167	7	5-methyltetrahydropteroyltriglutamate-homocysteine S-methyltransferase activity	MF
7782	GO:0042085	0.0224074	1	0.999785	1	1	0.0234167	7	5-methyltetrahydropteroyltri-L-glutamate-dependent methyltransferase activity	MF
9249	GO:0046496	0.0228437	1	0.998335	1	2	0.274309	82	nicotinamide nucleotide metabolic process	BP
5022	GO:0016829	0.0228977	1	0.993497	1	6	2.25803	675	lyase activity	MF
5395	GO:0019362	0.0237435	1	0.998233	1	2	0.277655	83	pyridine nucleotide metabolic process	BP
4286	GO:0014070	0.0239565	1	0.995198	1	4	1.10393	330	response to organic cyclic compound	BP
6636	GO:0032440	0.0250424	1	0.999739	1	1	0.0200714	6	2-alkenal reductase [NAD(P)] activity	MF
9320	GO:0046658	0.0252531	1	0.996323	1	3	0.541928	162	anchored component of plasma membrane	CC
9927	GO:0050505	0.0255098	1	0.999722	1	1	0.0234167	7	hydroquinone glucosyltransferase activity	MF
5492	GO:0019682	0.0261732	1	0.997945	1	2	0.307762	92	glyceraldehyde-3-phosphate metabolic process	BP
3114	GO:0009073	0.0267458	1	0.997888	1	2	0.224131	67	aromatic amino acid family biosynthetic process	BP
1141	GO:0004345	0.027045	1	0.999663	1	1	0.0434881	13	glucose-6-phosphate dehydrogenase activity	MF
3544	GO:0009816	0.0274234	1	0.997808	1	2	0.214095	64	defense response to bacterium, incompatible interaction	BP
3279	GO:0009309	0.0275086	1	0.997789	1	2	0.257583	77	amine biosynthetic process	BP
7897	GO:0042401	0.0275086	1	0.997789	1	2	0.257583	77	cellular biogenic amine biosynthetic process	BP
12507	GO:1900378	0.0276599	1	0.999672	1	1	0.0234167	7	positive regulation of secondary metabolite biosynthetic process	BP
3094	GO:0009051	0.0277498	1	0.999643	1	1	0.0468333	14	pentose-phosphate shunt, oxidative branch	BP
4353	GO:0015137	0.0277628	1	0.99967	1	1	0.0234167	7	citrate transmembrane transporter activity	MF
1888	GO:0006022	0.0277967	1	0.997747	1	2	0.301071	90	aminoglycan metabolic process	BP
5134	GO:0017089	0.0287692	1	0.999645	1	1	0.0234167	7	glycolipid transporter activity	MF
1612	GO:0005471	0.0301294	1	0.999587	1	1	0.0367976	11	ATP:ADP antiporter activity	MF
2200	GO:0006556	0.0311019	1	0.999557	1	1	0.0401428	12	S-adenosylmethionine biosynthetic process	BP
12586	GO:1901141	0.0311591	1	0.999555	1	1	0.0401428	12	regulation of lignin biosynthetic process	BP
4508	GO:0015746	0.0313019	1	0.999564	1	1	0.0301071	9	citrate transport	BP
5449	GO:0019521	0.0318382	1	0.999535	1	1	0.0401428	12	D-gluconate metabolic process	BP
9326	GO:0046686	0.0320187	1	0.992984	1	4	1.15745	346	response to cadmium ion	BP
4897	GO:0016629	0.0320728	1	0.999537	1	1	0.0334524	10	12-oxophytodienoate reductase activity	MF
1899	GO:0006040	0.0321876	1	0.997177	1	2	0.304416	91	amino sugar metabolic process	BP
11805	GO:0072524	0.0323776	1	0.997148	1	2	0.331178	99	pyridine-containing compound metabolic process	BP
9883	GO:0050275	0.0325699	1	0.999517	1	1	0.0367976	11	scopoletin glucosyltransferase activity	MF
4933	GO:0016682	0.0326898	1	0.997109	1	2	0.307762	92	oxidoreductase activity, acting on diphenols and related substances as donors, oxygen as acceptor	MF
9362	GO:0046836	0.0332359	1	0.999526	1	1	0.0234167	7	glycolipid transport	BP
2301	GO:0006733	0.0335668	1	0.996986	1	2	0.327833	98	oxidoreduction coenzyme metabolic process	BP
3440	GO:0009664	0.0344228	1	0.99687	1	2	0.304416	91	plant-type cell wall organization	BP
4896	GO:0016628	0.0345221	1	0.996859	1	2	0.291036	87	oxidoreductase activity, acting on the CH-CH group of donors, NAD or NADP as acceptor	MF
2361	GO:0006842	0.036253	1	0.999407	1	1	0.0334524	10	tricarboxylic acid transport	BP
4358	GO:0015142	0.036253	1	0.999407	1	1	0.0334524	10	tricarboxylic acid transmembrane transporter activity	MF
2208	GO:0006564	0.0364414	1	0.999417	1	1	0.0267619	8	L-serine biosynthetic process	BP
9581	GO:0048037	0.0364576	1	0.987273	1	7	3.20474	958	cofactor binding	MF
5448	GO:0019520	0.0367051	1	0.999377	1	1	0.0434881	13	aldonic acid metabolic process	BP
12606	GO:1901264	0.0368469	1	0.99653	1	2	0.277655	83	carbohydrate derivative transport	BP
9209	GO:0046434	0.0369554	1	0.996499	1	2	0.367976	110	organophosphate catabolic process	BP
9428	GO:0046975	0.037269	1	0.999391	1	1	0.0267619	8	histone methyltransferase activity (H3-K36 specific)	MF
2752	GO:0008172	0.0378467	1	0.999342	1	1	0.0401428	12	S-methyltransferase activity	MF
8257	GO:0043295	0.0384573	1	0.999332	1	1	0.0334524	10	glutathione binding	MF
12539	GO:1900750	0.0384573	1	0.999332	1	1	0.0334524	10	oligopeptide binding	MF
4917	GO:0016655	0.0386848	1	0.996246	1	2	0.354595	106	oxidoreductase activity, acting on NAD(P)H, quinone or similar compound as acceptor	MF
4433	GO:0015369	0.0391447	1	0.999295	1	1	0.0401428	12	calcium:proton antiporter activity	MF
5682	GO:0022857	0.0392019	1	0.983258	1	10	5.34903	1599	transmembrane transporter activity	MF
1879	GO:0006006	0.0392972	1	0.996147	1	2	0.404774	121	glucose metabolic process	BP
2384	GO:0006882	0.039405	1	0.999299	1	1	0.0334524	10	cellular zinc ion homeostasis	BP
5720	GO:0030026	0.0394191	1	0.999281	1	1	0.0434881	13	cellular manganese ion homeostasis	BP
4400	GO:0015217	0.039623	1	0.999273	1	1	0.0434881	13	ADP transmembrane transporter activity	MF
10471	GO:0051861	0.0406718	1	0.999245	1	1	0.0367976	11	glycolipid binding	MF
4931	GO:0016679	0.0419918	1	0.99574	1	2	0.347905	104	oxidoreductase activity, acting on diphenols and related substances as donors	MF
12272	GO:0097164	0.042219	1	0.995703	1	2	0.35794	107	ammonium ion metabolic process	BP
1780	GO:0005829	0.0423724	1	0.979059	1	14	8.72103	2607	cytosol	CC
3854	GO:0010228	0.0423822	1	0.995692	1	2	0.284345	85	vegetative to reproductive phase transition of meristem	BP
2741	GO:0008152	0.042501	1	0.974264	1	62	52.9417	15826	metabolic process	BP
8124	GO:0043043	0.0425218	1	0.999162	1	1	0.0434881	13	peptide biosynthetic process	BP
3465	GO:0009700	0.0431043	1	0.999129	1	1	0.0501785	15	indole phytoalexin biosynthetic process	BP
9129	GO:0046217	0.0431043	1	0.999129	1	1	0.0501785	15	indole phytoalexin metabolic process	BP
4006	GO:0010452	0.0446758	1	0.999097	1	1	0.0334524	10	histone H3-K36 methylation	BP
10160	GO:0051139	0.044752	1	0.999071	1	1	0.0434881	13	metal ion:proton antiporter activity	MF
10563	GO:0052314	0.0454365	1	0.999023	1	1	0.056869	17	phytoalexin metabolic process	BP
10564	GO:0052315	0.0454365	1	0.999023	1	1	0.056869	17	phytoalexin biosynthetic process	BP
10755	GO:0055071	0.0462576	1	0.998996	1	1	0.0501785	15	manganese ion homeostasis	BP
661	GO:0002213	0.0464882	1	0.998997	1	1	0.0434881	13	defense response to insect	BP
10350	GO:0051536	0.0470655	1	0.991249	1	3	0.826273	247	iron-sulfur cluster binding	MF
10354	GO:0051540	0.0470655	1	0.991249	1	3	0.826273	247	metal cluster binding	MF
4432	GO:0015368	0.0483472	1	0.998908	1	1	0.0468333	14	calcium:cation antiporter activity	MF
8613	GO:0044434	0.0484143	1	0.97856	1	10	5.07807	1518	chloroplast part	CC
8614	GO:0044435	0.0503392	1	0.977555	1	10	5.10818	1527	plastid part	CC
11998	GO:0085030	0.0523772	1	0.998724	1	1	0.0434881	13	mutualism	BP
13511	GO:2000895	0.0523772	1	0.998724	1	1	0.0434881	13	hemicellulose catabolic process	BP
13513	GO:2000899	0.0523772	1	0.998724	1	1	0.0434881	13	xyloglucan catabolic process	BP
150	GO:0000295	0.0531034	1	0.998658	1	1	0.0602142	18	adenine nucleotide transmembrane transporter activity	MF
1577	GO:0005346	0.0531034	1	0.998658	1	1	0.0602142	18	purine ribonucleotide transmembrane transporter activity	MF
1578	GO:0005347	0.0531034	1	0.998658	1	1	0.0602142	18	ATP transmembrane transporter activity	MF
4399	GO:0015216	0.0531034	1	0.998658	1	1	0.0602142	18	purine nucleotide transmembrane transporter activity	MF
956	GO:0003955	0.0532969	1	0.998658	1	1	0.0535238	16	NAD(P)H dehydrogenase (quinone) activity	MF
3538	GO:0009809	0.0541408	1	0.993677	1	2	0.404774	121	lignin biosynthetic process	BP
3580	GO:0009864	0.0543724	1	0.998597	1	1	0.056869	17	induced systemic resistance, jasmonic acid mediated signaling pathway	BP
2766	GO:0008194	0.0544012	1	0.985899	1	4	1.37824	412	UDP-glycosyltransferase activity	MF
11750	GO:0072341	0.0548792	1	0.998576	1	1	0.0535238	16	modified amino acid binding	MF
2815	GO:0008289	0.0553041	1	0.985587	1	4	1.39831	418	lipid binding	MF
3608	GO:0009899	0.0554027	1	0.998555	1	1	0.0501785	15	ent-kaurene synthase activity	MF
1880	GO:0006007	0.0558733	1	0.998513	1	1	0.0602142	18	glucose catabolic process	BP
3400	GO:0009611	0.0561679	1	0.988798	1	3	0.819583	245	response to wounding	BP
3308	GO:0009403	0.0579328	1	0.998383	1	1	0.0735952	22	toxin biosynthetic process	BP
10766	GO:0055085	0.0582317	1	0.974535	1	9	4.82383	1442	transmembrane transport	BP
9252	GO:0046500	0.0589919	1	0.998326	1	1	0.07025	21	S-adenosylmethionine metabolic process	BP
12505	GO:1900376	0.0592111	1	0.998322	1	1	0.0635595	19	regulation of secondary metabolite biosynthetic process	BP
7987	GO:0042644	0.0600259	1	0.998293	1	1	0.0535238	16	chloroplast nucleoid	CC
7989	GO:0042646	0.0600259	1	0.998293	1	1	0.0535238	16	plastid nucleoid	CC
6216	GO:0031225	0.0608568	1	0.987466	1	3	0.816238	244	anchored component of membrane	CC
4397	GO:0015211	0.0619992	1	0.998149	1	1	0.07025	21	purine nucleoside transmembrane transporter activity	MF
10353	GO:0051539	0.0620537	1	0.992183	1	2	0.411464	123	4 iron, 4 sulfur cluster binding	MF
1747	GO:0005774	0.0632039	1	0.977182	1	6	2.82338	844	vacuolar membrane	CC
4424	GO:0015301	0.0667725	1	0.99784	1	1	0.0769404	23	anion:anion antiporter activity	MF
2421	GO:0006950	0.0674902	1	0.9603	1	21	14.535	4345	response to stress	BP
13344	GO:2000030	0.0676846	1	0.997795	1	1	0.0669047	20	regulation of response to red or far red light	BP
5024	GO:0016831	0.0677454	1	0.991026	1	2	0.475023	142	carboxy-lyase activity	MF
2182	GO:0006535	0.0687994	1	0.99771	1	1	0.0735952	22	cysteine biosynthetic process from serine	BP
8616	GO:0044437	0.0695653	1	0.974276	1	6	2.91036	870	vacuolar part	CC
3408	GO:0009625	0.0702872	1	0.997634	1	1	0.0602142	18	response to insect	BP
3230	GO:0009228	0.0721767	1	0.997488	1	1	0.0669047	20	thiamine biosynthetic process	BP
8002	GO:0042724	0.0721767	1	0.997488	1	1	0.0669047	20	thiamine-containing compound biosynthetic process	BP
11787	GO:0072488	0.072292	1	0.997503	1	1	0.056869	17	ammonium transmembrane transport	BP
3397	GO:0009607	0.0731058	1	0.968284	1	8	4.13806	1237	response to biotic stimulus	BP
10753	GO:0055069	0.0737092	1	0.997367	1	1	0.0735952	22	zinc ion homeostasis	BP
2326	GO:0006782	0.0739459	1	0.997362	1	1	0.0669047	20	protoporphyrinogen IX biosynthetic process	BP
9253	GO:0046501	0.0739459	1	0.997362	1	1	0.0669047	20	protoporphyrinogen IX metabolic process	BP
1869	GO:0005996	0.0741166	1	0.983431	1	3	1.16749	349	monosaccharide metabolic process	BP
2909	GO:0008519	0.0744652	1	0.99734	1	1	0.0602142	18	ammonium transmembrane transporter activity	MF
4340	GO:0015101	0.0744652	1	0.99734	1	1	0.0602142	18	organic cation transmembrane transporter activity	MF
4486	GO:0015696	0.0744652	1	0.99734	1	1	0.0602142	18	ammonium transport	BP
10189	GO:0051186	0.0745728	1	0.978555	1	4	1.61909	484	cofactor metabolic process	BP
12582	GO:1901135	0.0748593	1	0.971796	1	6	3.18801	953	carbohydrate derivative metabolic process	BP
137	GO:0000272	0.0753469	1	0.983051	1	3	1.05709	316	polysaccharide catabolic process	BP
5063	GO:0016879	0.0756847	1	0.989337	1	2	0.454952	136	ligase activity, forming carbon-nitrogen bonds	MF
4975	GO:0016758	0.0770454	1	0.973802	1	5	2.248	672	transferase activity, transferring hexosyl groups	MF
3431	GO:0009651	0.0775895	1	0.973568	1	5	2.12088	634	response to salt stress	BP
10374	GO:0051592	0.0776778	1	0.997039	1	1	0.0970118	29	response to calcium ion	BP
4657	GO:0016052	0.0800048	1	0.976439	1	4	1.77632	531	carbohydrate catabolic process	BP
7979	GO:0042626	0.0801044	1	0.981512	1	3	1.17752	352	ATPase activity, coupled to transmembrane movement of substances	MF
2320	GO:0006772	0.080793	1	0.996822	1	1	0.0769404	23	thiamine metabolic process	BP
8001	GO:0042723	0.080793	1	0.996822	1	1	0.0769404	23	thiamine-containing compound metabolic process	BP
4938	GO:0016703	0.0810699	1	0.996783	1	1	0.0869761	26	oxidoreductase activity, acting on single donors with incorporation of molecular oxygen, incorporation of one atom of oxygen (internal monooxygenases or internal mixed function oxidases)	MF
2869	GO:0008422	0.0816431	1	0.987998	1	2	0.444916	133	beta-glucosidase activity	MF
1533	GO:0005199	0.0838249	1	0.996548	1	1	0.0936666	28	structural constituent of cell wall	MF
5383	GO:0019320	0.0841802	1	0.996523	1	1	0.0903214	27	hexose catabolic process	BP
5018	GO:0016820	0.0842769	1	0.980134	1	3	1.20428	360	hydrolase activity, acting on acid anhydrides, catalyzing transmembrane movement of substances	MF
3105	GO:0009064	0.0894857	1	0.986121	1	2	0.528547	158	glutamine family amino acid metabolic process	BP
4868	GO:0016577	0.0913864	1	0.995926	1	1	0.0735952	22	histone demethylation	BP
11132	GO:0070076	0.0913864	1	0.995926	1	1	0.0735952	22	histone lysine demethylation	BP
9992	GO:0050734	0.0916776	1	0.995877	1	1	0.0836309	25	hydroxycinnamoyltransferase activity	MF
1616	GO:0005488	0.0925016	1	0.939632	1	62	54.5106	16295	binding	MF
3407	GO:0009624	0.0928467	1	0.985314	1	2	0.454952	136	response to nematode	BP
1571	GO:0005337	0.0928988	1	0.995731	1	1	0.103702	31	nucleoside transmembrane transporter activity	MF
3719	GO:0010044	0.0936398	1	0.99571	1	1	0.0769404	23	response to aluminum ion	BP
10748	GO:0055062	0.0950528	1	0.995537	1	1	0.0970118	29	phosphate ion homeostasis	BP
11796	GO:0072506	0.0950528	1	0.995537	1	1	0.0970118	29	trivalent inorganic anion homeostasis	BP
2147	GO:0006482	0.0964952	1	0.99544	1	1	0.0769404	23	protein demethylation	BP
2778	GO:0008214	0.0964952	1	0.99544	1	1	0.0769404	23	protein dealkylation	BP
1853	GO:0005976	0.0974364	1	0.964519	1	5	2.56245	766	polysaccharide metabolic process	BP
4441	GO:0015399	0.097982	1	0.975399	1	3	1.28792	385	primary active transmembrane transporter activity	MF
4442	GO:0015405	0.097982	1	0.975399	1	3	1.28792	385	P-P-bond-hydrolysis-driven transmembrane transporter activity	MF
4895	GO:0016627	0.0980517	1	0.983976	1	2	0.535238	160	oxidoreductase activity, acting on the CH-CH group of donors	MF
2219	GO:0006576	0.0980671	1	0.98397	1	2	0.541928	162	cellular biogenic amine metabolic process	BP
5381	GO:0019318	0.0991954	1	0.983654	1	2	0.665702	199	hexose metabolic process	BP
8501	GO:0044106	0.0998709	1	0.983503	1	2	0.545273	163	cellular amine metabolic process	BP
3343	GO:0009507	0.100488	1	0.945953	1	12	7.19895	2152	chloroplast	CC
13497	GO:2000762	0.101433	1	0.994876	1	1	0.117083	35	regulation of phenylpropanoid metabolic process	BP
3506	GO:0009753	0.102255	1	0.982885	1	2	0.521857	156	response to jasmonic acid	BP
2300	GO:0006732	0.103242	1	0.973509	1	3	1.19425	357	coenzyme metabolic process	BP
2050	GO:0006323	0.103749	1	0.994672	1	1	0.0936666	28	DNA packaging	BP
8329	GO:0043492	0.104518	1	0.973032	1	3	1.30799	391	ATPase activity, coupled to movement of substances	MF
2846	GO:0008361	0.105677	1	0.994449	1	1	0.103702	31	regulation of cell size	BP
1538	GO:0005215	0.105989	1	0.945774	1	10	6.40278	1914	transporter activity	MF
10571	GO:0052325	0.106431	1	0.994357	1	1	0.110393	33	cell wall pectin biosynthetic process	BP
1927	GO:0006081	0.106664	1	0.981673	1	2	0.672392	201	cellular aldehyde metabolic process	BP
8179	GO:0043167	0.107798	1	0.926713	1	42	35.6669	10662	ion binding	MF
11795	GO:0072505	0.109797	1	0.993972	1	1	0.120428	36	divalent inorganic anion homeostasis	BP
8409	GO:0043648	0.110612	1	0.980604	1	2	0.612178	183	dicarboxylic acid metabolic process	BP
9174	GO:0046365	0.11071	1	0.99386	1	1	0.127119	38	monosaccharide catabolic process	BP
3491	GO:0009735	0.111299	1	0.980425	1	2	0.565345	169	response to cytokinin	BP
1936	GO:0006094	0.111394	1	0.993744	1	1	0.167262	50	gluconeogenesis	BP
4923	GO:0016667	0.112233	1	0.98016	1	2	0.582071	174	oxidoreductase activity, acting on a sulfur group of donors	MF
4485	GO:0015695	0.112651	1	0.993715	1	1	0.0869761	26	organic cation transport	BP
10764	GO:0055083	0.113281	1	0.99357	1	1	0.123774	37	monovalent inorganic anion homeostasis	BP
2379	GO:0006874	0.115083	1	0.99337	1	1	0.117083	35	cellular calcium ion homeostasis	BP
10757	GO:0055074	0.115083	1	0.99337	1	1	0.117083	35	calcium ion homeostasis	BP
2904	GO:0008509	0.115471	1	0.968945	1	3	1.0504	314	anion transmembrane transporter activity	MF
5382	GO:0019319	0.117543	1	0.993013	1	1	0.173952	52	hexose biosynthetic process	BP
7870	GO:0042335	0.117573	1	0.993068	1	1	0.120428	36	cuticle development	BP
8859	GO:0045454	0.117718	1	0.978591	1	2	0.63894	191	cell redox homeostasis	BP
1315	GO:0004616	0.119961	1	0.992809	1	1	0.103702	31	phosphogluconate dehydrogenase (decarboxylating) activity	MF
3365	GO:0009536	0.123985	1	0.93078	1	12	7.48998	2239	plastid	CC
2428	GO:0006970	0.124409	1	0.951262	1	5	2.50224	748	response to osmotic stress	BP
4914	GO:0016651	0.125321	1	0.97635	1	2	0.682428	204	oxidoreductase activity, acting on NAD(P)H	MF
3757	GO:0010091	0.12555	1	0.992078	1	1	0.117083	35	trichome branching	BP
3654	GO:0009960	0.127327	1	0.991808	1	1	0.1405	42	endosperm development	BP
4594	GO:0015926	0.130157	1	0.974908	1	2	0.595452	178	glucosidase activity	MF
10584	GO:0052546	0.130282	1	0.991435	1	1	0.127119	38	cell wall pectin metabolic process	BP
3096	GO:0009055	0.132354	1	0.974204	1	2	0.7025	210	electron transfer activity	MF
5504	GO:0019725	0.13357	1	0.961701	1	3	1.37155	410	cellular homeostasis	BP
3459	GO:0009694	0.134148	1	0.9909	1	1	0.130464	39	jasmonic acid metabolic process	BP
4707	GO:0016144	0.134428	1	0.990839	1	1	0.143845	43	S-glycoside biosynthetic process	BP
5519	GO:0019758	0.134428	1	0.990839	1	1	0.143845	43	glycosinolate biosynthetic process	BP
5522	GO:0019761	0.134428	1	0.990839	1	1	0.143845	43	glucosinolate biosynthetic process	BP
3755	GO:0010089	0.136576	1	0.990553	1	1	0.133809	40	xylem development	BP
11794	GO:0072503	0.137673	1	0.990391	1	1	0.137155	41	cellular divalent inorganic cation homeostasis	BP
11379	GO:0070988	0.138616	1	0.990303	1	1	0.113738	34	demethylation	BP
7968	GO:0042597	0.138635	1	0.990193	1	1	0.183988	55	periplasmic space	CC
8309	GO:0043455	0.138973	1	0.990183	1	1	0.150536	45	regulation of secondary metabolic process	BP
4398	GO:0015215	0.141528	1	0.989824	1	1	0.1405	42	nucleotide transmembrane transporter activity	MF
3939	GO:0010345	0.143074	1	0.989595	1	1	0.1405	42	suberin biosynthetic process	BP
12421	GO:0098869	0.146524	1	0.98902	1	1	0.177298	53	cellular oxidant detoxification	BP
12401	GO:0098661	0.148147	1	0.988776	1	1	0.170607	51	inorganic anion transmembrane transport	BP
11743	GO:0072330	0.149385	1	0.95501	1	3	1.35817	406	monocarboxylic acid biosynthetic process	BP
2906	GO:0008514	0.150067	1	0.968528	1	2	0.585416	175	organic anion transmembrane transporter activity	MF
3124	GO:0009086	0.150313	1	0.988436	1	1	0.170607	51	methionine biosynthetic process	BP
52	GO:0000103	0.151337	1	0.988265	1	1	0.177298	53	sulfate assimilation	BP
3964	GO:0010383	0.151441	1	0.968032	1	2	0.685773	205	cell wall polysaccharide metabolic process	BP
9693	GO:0048511	0.151818	1	0.967929	1	2	0.612178	183	rhythmic process	BP
3561	GO:0009835	0.153428	1	0.987937	1	1	0.170607	51	fruit ripening	BP
1268	GO:0004553	0.154398	1	0.942784	1	4	2.16437	647	hydrolase activity, hydrolyzing O-glycosyl compounds	MF
4368	GO:0015166	0.155144	1	0.987649	1	1	0.177298	53	polyol transmembrane transporter activity	MF
4534	GO:0015791	0.157272	1	0.987293	1	1	0.180643	54	polyol transport	BP
11273	GO:0070588	0.157779	1	0.987222	1	1	0.170607	51	calcium ion transmembrane transport	BP
11632	GO:0071695	0.159969	1	0.986836	1	1	0.183988	55	anatomical structure maturation	BP
4471	GO:0015665	0.160103	1	0.986817	1	1	0.180643	54	alcohol transmembrane transporter activity	MF
12686	GO:1901618	0.160103	1	0.986817	1	1	0.180643	54	organic hydroxy compound transmembrane transporter activity	MF
3931	GO:0010333	0.161271	1	0.986623	1	1	0.177298	53	terpene synthase activity	MF
3278	GO:0009308	0.161293	1	0.964622	1	2	0.749333	224	amine metabolic process	BP
3271	GO:0009295	0.164952	1	0.985985	1	1	0.177298	53	nucleoid	CC
10762	GO:0055081	0.165122	1	0.985965	1	1	0.170607	51	anion homeostasis	BP
10576	GO:0052482	0.165217	1	0.985939	1	1	0.177298	53	defense response by cell wall thickening	BP
10582	GO:0052544	0.165217	1	0.985939	1	1	0.177298	53	defense response by callose deposition in cell wall	BP
11889	GO:0080043	0.165996	1	0.985768	1	1	0.204059	61	quercetin 3-O-glucosyltransferase activity	MF
11890	GO:0080044	0.165996	1	0.985768	1	1	0.204059	61	quercetin 7-O-glucosyltransferase activity	MF
11705	GO:0071949	0.168426	1	0.985403	1	1	0.157226	47	FAD binding	MF
11625	GO:0071669	0.168808	1	0.961941	1	2	0.749333	224	plant-type cell wall organization or biogenesis	BP
4706	GO:0016143	0.1692	1	0.98522	1	1	0.183988	55	S-glycoside metabolic process	BP
5518	GO:0019757	0.1692	1	0.98522	1	1	0.183988	55	glycosinolate metabolic process	BP
5521	GO:0019760	0.1692	1	0.98522	1	1	0.183988	55	glucosinolate metabolic process	BP
3542	GO:0009814	0.169313	1	0.961781	1	2	0.675738	202	defense response, incompatible interaction	BP
1665	GO:0005618	0.170068	1	0.926498	1	5	3.17463	949	cell wall	CC
2199	GO:0006555	0.170109	1	0.98503	1	1	0.204059	61	methionine metabolic process	BP
5858	GO:0030312	0.170518	1	0.926241	1	5	3.18132	951	external encapsulating structure	CC
2422	GO:0006952	0.171768	1	0.90612	1	9	5.92107	1770	defense response	BP
4461	GO:0015605	0.173995	1	0.984363	1	1	0.170607	51	organophosphate ester transmembrane transporter activity	MF
5023	GO:0016830	0.175769	1	0.959367	1	2	0.826273	247	carbon-carbon lyase activity	MF
4926	GO:0016671	0.176434	1	0.983874	1	1	0.190678	57	oxidoreductase activity, acting on a sulfur group of donors, disulfide as acceptor	MF
10581	GO:0052543	0.177333	1	0.983694	1	1	0.197369	59	callose deposition in cell wall	BP
7905	GO:0042435	0.177994	1	0.983573	1	1	0.194024	58	indole-containing compound biosynthetic process	BP
8300	GO:0043424	0.178604	1	0.983452	1	1	0.197369	59	protein histidine kinase binding	MF
5030	GO:0016838	0.180437	1	0.983098	1	1	0.197369	59	carbon-oxygen lyase activity, acting on phosphates	MF
12918	GO:1902578	0.181244	1	0.889185	1	13	9.73464	2910
2299	GO:0006730	0.18594	1	0.981964	1	1	0.237512	71	one-carbon metabolic process	BP
10575	GO:0052386	0.187758	1	0.981632	1	1	0.207405	62	cell wall thickening	BP
5003	GO:0016798	0.189051	1	0.924459	1	4	2.34167	700	hydrolase activity, acting on glycosyl bonds	MF
11797	GO:0072507	0.191773	1	0.980828	1	1	0.194024	58	divalent inorganic cation homeostasis	BP
10580	GO:0052542	0.192496	1	0.980648	1	1	0.214095	64	defense response by callose deposition	BP
6319	GO:0031407	0.195294	1	0.980055	1	1	0.21744	65	oxylipin metabolic process	BP
6320	GO:0031408	0.195294	1	0.980055	1	1	0.21744	65	oxylipin biosynthetic process	BP
8013	GO:0042752	0.195424	1	0.980062	1	1	0.194024	58	regulation of circadian rhythm	BP
2347	GO:0006816	0.196843	1	0.979729	1	1	0.214095	64	calcium ion transport	BP
6217	GO:0031226	0.196914	1	0.932782	1	3	1.54215	461	intrinsic component of plasma membrane	CC
9403	GO:0046916	0.197294	1	0.979599	1	1	0.240857	72	cellular transition metal ion homeostasis	BP
5773	GO:0030145	0.197484	1	0.979578	1	1	0.224131	67	manganese ion binding	MF
3812	GO:0010181	0.197942	1	0.979484	1	1	0.220786	66	FMN binding	MF
4974	GO:0016757	0.198347	1	0.909882	1	5	3.03078	906	transferase activity, transferring glycosyl groups	MF
10415	GO:0051707	0.198703	1	0.902384	1	6	3.67307	1098	response to other organism	BP
1852	GO:0005975	0.199241	1	0.887312	1	9	6.90791	2065	carbohydrate metabolic process	BP
8946	GO:0045735	0.200344	1	0.978917	1	1	0.260928	78	nutrient reservoir activity	MF
10646	GO:0052695	0.200659	1	0.978866	1	1	0.244202	73	cellular glucuronidation	BP
10647	GO:0052696	0.200659	1	0.978866	1	1	0.244202	73	flavonoid glucuronidation	BP
9173	GO:0046364	0.203429	1	0.97822	1	1	0.277655	83	monosaccharide biosynthetic process	BP
5470	GO:0019585	0.205384	1	0.977813	1	1	0.247547	74	glucuronate metabolic process	BP
4683	GO:0016109	0.205467	1	0.97786	1	1	0.200714	60	tetraterpenoid biosynthetic process	BP
4688	GO:0016117	0.205467	1	0.97786	1	1	0.200714	60	carotenoid biosynthetic process	BP
9957	GO:0050660	0.207491	1	0.946867	1	2	0.853035	255	flavin adenine dinucleotide binding	MF
3582	GO:0009867	0.208082	1	0.977232	1	1	0.224131	67	jasmonic acid mediated signaling pathway	BP
3452	GO:0009686	0.208299	1	0.977173	1	1	0.230821	69	gibberellin biosynthetic process	BP
1912	GO:0006063	0.209975	1	0.976764	1	1	0.250893	75	uronic acid metabolic process	BP
3451	GO:0009685	0.210649	1	0.976629	1	1	0.234167	70	gibberellin metabolic process	BP
4566	GO:0015850	0.21395	1	0.975833	1	1	0.254238	76	organic hydroxy compound transport	BP
6859	GO:0033037	0.216126	1	0.975318	1	1	0.254238	76	polysaccharide localization	BP
10583	GO:0052545	0.216126	1	0.975318	1	1	0.254238	76	callose localization	BP
4685	GO:0016114	0.218828	1	0.942078	1	2	0.822928	246	terpenoid biosynthetic process	BP
12695	GO:1901659	0.218893	1	0.942	1	2	1.00023	299	glycosyl compound biosynthetic process	BP
5183	GO:0018024	0.219844	1	0.974543	1	1	0.183988	55	histone-lysine N-methyltransferase activity	MF
8205	GO:0043207	0.221896	1	0.887323	1	6	3.82026	1142	response to external biotic stimulus	BP
8010	GO:0042742	0.221928	1	0.919899	1	3	1.49867	448	defense response to bacterium	BP
8547	GO:0044262	0.222061	1	0.905596	1	4	2.57583	770	cellular carbohydrate metabolic process	BP
4453	GO:0015491	0.222487	1	0.973772	1	1	0.257583	77	cation:cation antiporter activity	MF
8548	GO:0044264	0.223455	1	0.919053	1	3	1.72949	517	cellular polysaccharide metabolic process	BP
4676	GO:0016102	0.223662	1	0.973495	1	1	0.247547	74	diterpenoid biosynthetic process	BP
4682	GO:0016108	0.225003	1	0.973203	1	1	0.220786	66	tetraterpenoid metabolic process	BP
4687	GO:0016116	0.225003	1	0.973203	1	1	0.220786	66	carotenoid metabolic process	BP
3978	GO:0010411	0.225637	1	0.972966	1	1	0.277655	83	xyloglucan metabolic process	BP
3490	GO:0009734	0.227953	1	0.938059	1	2	0.916595	274	auxin-activated signaling pathway	BP
10413	GO:0051704	0.230222	1	0.875186	1	7	4.777	1428	multi-organism process	BP
7361	GO:0034968	0.230453	1	0.971873	1	1	0.197369	59	histone lysine methylation	BP
1717	GO:0005737	0.23154	1	0.849298	1	14	11.3337	3388	cytoplasm	CC
3835	GO:0010208	0.233375	1	0.971015	1	1	0.257583	77	pollen wall assembly	BP
8382	GO:0043604	0.233861	1	0.970875	1	1	0.267619	80	amide biosynthetic process	BP
8871	GO:0045489	0.235386	1	0.970519	1	1	0.237512	71	pectin biosynthetic process	BP
4330	GO:0015085	0.235547	1	0.970442	1	1	0.260928	78	calcium ion transmembrane transporter activity	MF
4675	GO:0016101	0.238447	1	0.969657	1	1	0.274309	82	diterpenoid metabolic process	BP
3108	GO:0009067	0.238914	1	0.969516	1	1	0.28769	86	aspartate family amino acid biosynthetic process	BP
11809	GO:0072528	0.240148	1	0.969205	1	1	0.270964	81	pyrimidine-containing compound biosynthetic process	BP
3709	GO:0010033	0.24041	1	0.862479	1	8	5.78726	1730	response to organic substance	BP
4423	GO:0015299	0.240808	1	0.969003	1	1	0.291036	87	solute:proton antiporter activity	MF
4600	GO:0015932	0.241217	1	0.968945	1	1	0.250893	75	nucleobase-containing compound transmembrane transporter activity	MF
12703	GO:1901677	0.241579	1	0.968806	1	1	0.281	84	phosphate transmembrane transporter activity	MF
4422	GO:0015298	0.243589	1	0.968243	1	1	0.294381	88	solute:cation antiporter activity	MF
2324	GO:0006779	0.243722	1	0.968244	1	1	0.264274	79	porphyrin-containing compound biosynthetic process	BP
8675	GO:0044765	0.244338	1	0.844356	1	12	9.45364	2826
1568	GO:0005319	0.244414	1	0.968055	1	1	0.264274	79	lipid transporter activity	MF
2020	GO:0006275	0.248647	1	0.966901	1	1	0.250893	75	regulation of DNA replication	BP
2294	GO:0006721	0.25025	1	0.927834	1	2	0.916595	274	terpenoid metabolic process	BP
5027	GO:0016835	0.250377	1	0.927752	1	2	0.986845	295	carbon-oxygen lyase activity	MF
3597	GO:0009888	0.252037	1	0.926974	1	2	0.950047	284	tissue development	BP
8804	GO:0045229	0.252644	1	0.886959	1	4	2.72637	815	external encapsulating structure organization	BP
900	GO:0003854	0.25319	1	0.965704	1	1	0.207405	62	3-beta-hydroxy-delta5-steroid dehydrogenase activity	MF
10351	GO:0051537	0.254069	1	0.965294	1	1	0.301071	90	2 iron, 2 sulfur cluster binding	MF
7904	GO:0042430	0.254489	1	0.965213	1	1	0.270964	81	indole-containing compound metabolic process	BP
11275	GO:0070592	0.256466	1	0.964641	1	1	0.270964	81	cell wall polysaccharide biosynthetic process	BP
7772	GO:0042054	0.259367	1	0.963878	1	1	0.224131	67	histone methyltransferase activity	MF
2821	GO:0008299	0.262354	1	0.922002	1	2	0.916595	274	isoprenoid biosynthetic process	BP
6850	GO:0033014	0.262635	1	0.962809	1	1	0.281	84	tetrapyrrole biosynthetic process	BP
7069	GO:0033764	0.264575	1	0.962331	1	1	0.224131	67	steroid dehydrogenase activity, acting on the CH-OH group of donors, NAD or NADP as acceptor	MF
10191	GO:0051188	0.266801	1	0.919787	1	2	0.983499	294	cofactor biosynthetic process	BP
4936	GO:0016701	0.270053	1	0.960492	1	1	0.331178	99	oxidoreductase activity, acting on single donors with incorporation of molecular oxygen	MF
167	GO:0000325	0.272583	1	0.959702	1	1	0.334524	100	plant-type vacuole	CC
12706	GO:1901681	0.273662	1	0.959322	1	1	0.378012	113	sulfur compound binding	MF
8486	GO:0044038	0.275301	1	0.958884	1	1	0.304416	91	cell wall macromolecule biosynthetic process	BP
11274	GO:0070589	0.275301	1	0.958884	1	1	0.304416	91	cellular component macromolecule biosynthetic process	BP
5824	GO:0030244	0.275543	1	0.958799	1	1	0.311107	93	cellulose biosynthetic process	BP
1750	GO:0005777	0.275603	1	0.915353	1	2	1.03033	308	peroxisome	CC
3500	GO:0009744	0.276639	1	0.958464	1	1	0.301071	90	response to sucrose	BP
3246	GO:0009251	0.277318	1	0.958182	1	1	0.35794	107	glucan catabolic process	BP
4802	GO:0016413	0.279404	1	0.957617	1	1	0.277655	83	O-acetyltransferase activity	MF
2898	GO:0008483	0.280176	1	0.957285	1	1	0.337869	101	transaminase activity	MF
7201	GO:0034285	0.281029	1	0.957051	1	1	0.304416	91	response to disaccharide	BP
4983	GO:0016769	0.284193	1	0.955969	1	1	0.344559	103	transferase activity, transferring nitrogenous groups	MF
7058	GO:0033692	0.285567	1	0.910203	1	2	1.10058	329	cellular polysaccharide biosynthetic process	BP
6681	GO:0032535	0.287911	1	0.954781	1	1	0.311107	93	regulation of cellular component size	BP
1746	GO:0005773	0.289904	1	0.8628	1	4	2.75647	824	vacuole	CC
12049	GO:0090066	0.289988	1	0.954081	1	1	0.314452	94	regulation of anatomical structure size	BP
4757	GO:0016278	0.290715	1	0.953933	1	1	0.257583	77	lysine N-methyltransferase activity	MF
4758	GO:0016279	0.290715	1	0.953933	1	1	0.257583	77	protein-lysine N-methyltransferase activity	MF
663	GO:0002218	0.292005	1	0.953357	1	1	0.347905	104	activation of innate immune response	BP
4890	GO:0016620	0.292512	1	0.953097	1	1	0.444916	133	oxidoreductase activity, acting on the aldehyde or oxo group of donors, NAD or NADP as acceptor	MF
5181	GO:0018022	0.293491	1	0.953001	1	1	0.254238	76	peptidyl-lysine methylation	BP
4226	GO:0010927	0.294679	1	0.952437	1	1	0.354595	106	cellular component assembly involved in morphogenesis	BP
11808	GO:0072527	0.298297	1	0.951198	1	1	0.344559	103	pyrimidine-containing compound metabolic process	BP
678	GO:0002253	0.298323	1	0.951173	1	1	0.35794	107	activation of immune response	BP
2293	GO:0006720	0.300347	1	0.902371	1	2	1.02364	306	isoprenoid metabolic process	BP
3107	GO:0009066	0.3024	1	0.949706	1	1	0.391393	117	aspartate family amino acid metabolic process	BP
4736	GO:0016229	0.302761	1	0.949742	1	1	0.274309	82	steroid dehydrogenase activity	MF
3850	GO:0010224	0.305714	1	0.948609	1	1	0.321143	96	response to UV-B	BP
5496	GO:0019693	0.305766	1	0.899352	1	2	1.24443	372	ribose phosphate metabolic process	BP
4863	GO:0016571	0.306065	1	0.948572	1	1	0.270964	81	histone methylation	BP
3404	GO:0009617	0.315463	1	0.864648	1	3	1.82984	547	response to bacterium	BP
677	GO:0002252	0.317363	1	0.944321	1	1	0.331178	99	immune effector process	BP
5574	GO:0019901	0.317829	1	0.944043	1	1	0.418154	125	protein kinase binding	MF
2380	GO:0006875	0.318276	1	0.943887	1	1	0.404774	121	cellular metal ion homeostasis	BP
7960	GO:0042579	0.320415	1	0.891186	1	2	1.15076	344	microbody	CC
7887	GO:0042364	0.321833	1	0.942587	1	1	0.361285	108	water-soluble vitamin biosynthetic process	BP
7977	GO:0042623	0.322647	1	0.859922	1	3	2.08408	623	ATPase activity, coupled	MF
5608	GO:0021700	0.327604	1	0.940314	1	1	0.398083	119	developmental maturation	BP
3753	GO:0010087	0.328603	1	0.939938	1	1	0.384702	115	phloem or xylem histogenesis	BP
12693	GO:1901657	0.331182	1	0.884944	1	2	1.27788	382	glycosyl compound metabolic process	BP
1921	GO:0006073	0.336147	1	0.882034	1	2	1.25446	375	cellular glucan metabolic process	BP
8487	GO:0044042	0.336147	1	0.882034	1	2	1.25446	375	glucan metabolic process	BP
7846	GO:0042277	0.336642	1	0.936683	1	1	0.434881	130	peptide binding	MF
136	GO:0000271	0.337222	1	0.881408	1	2	1.22101	365	polysaccharide biosynthetic process	BP
2323	GO:0006778	0.337396	1	0.93643	1	1	0.388047	116	porphyrin-containing compound metabolic process	BP
4326	GO:0015077	0.339567	1	0.879987	1	2	1.32806	397	monovalent inorganic cation transmembrane transporter activity	MF
10767	GO:0055086	0.342184	1	0.846829	1	3	2.22793	666	nucleobase-containing small molecule metabolic process	BP
1935	GO:0006091	0.342323	1	0.878321	1	2	1.41169	422	generation of precursor metabolites and energy	BP
2317	GO:0006767	0.342513	1	0.934329	1	1	0.394738	118	water-soluble vitamin metabolic process	BP
5693	GO:0022900	0.345126	1	0.933151	1	1	0.488404	146	electron transport chain	BP
10759	GO:0055076	0.346025	1	0.932808	1	1	0.451607	135	transition metal ion homeostasis	BP
11979	GO:0080167	0.347745	1	0.93212	1	1	0.418154	125	response to karrikin	BP
7306	GO:0034637	0.347811	1	0.875045	1	2	1.27119	380	cellular carbohydrate biosynthetic process	BP
5573	GO:0019900	0.348398	1	0.931795	1	1	0.468333	140	kinase binding	MF
6929	GO:0033218	0.348505	1	0.931756	1	1	0.461643	138	amide binding	MF
8665	GO:0044723	0.34955	1	0.805853	1	5	4.15144	1241
6849	GO:0033013	0.350175	1	0.931113	1	1	0.401428	120	tetrapyrrole metabolic process	BP
1937	GO:0006096	0.350366	1	0.930949	1	1	0.481714	144	glycolytic process	BP
4341	GO:0015103	0.35129	1	0.930656	1	1	0.388047	116	inorganic anion transmembrane transporter activity	MF
3144	GO:0009110	0.357662	1	0.92788	1	1	0.411464	123	vitamin biosynthetic process	BP
8746	GO:0045089	0.362177	1	0.92585	1	1	0.451607	135	positive regulation of innate immune response	BP
11416	GO:0071103	0.363443	1	0.925385	1	1	0.374666	112	DNA conformation change	BP
2805	GO:0008276	0.367008	1	0.923835	1	1	0.347905	104	protein methyltransferase activity	MF
5083	GO:0016903	0.367621	1	0.92333	1	1	0.545273	163	oxidoreductase activity, acting on the aldehyde or oxo group of donors	MF
5823	GO:0030243	0.373166	1	0.920853	1	1	0.481714	144	cellulose metabolic process	BP
10246	GO:0051274	0.378394	1	0.918434	1	1	0.471678	141	beta-glucan biosynthetic process	BP
11328	GO:0070838	0.379657	1	0.9179	1	1	0.4215	126	divalent metal ion transport	BP
11800	GO:0072511	0.381407	1	0.91707	1	1	0.424845	127	divalent inorganic cation transport	BP
2316	GO:0006766	0.382154	1	0.916679	1	1	0.454952	136	vitamin metabolic process	BP
12402	GO:0098662	0.383116	1	0.852708	1	2	1.42173	425	inorganic cation transmembrane transport	BP
806	GO:0003006	0.389477	1	0.762247	1	6	4.72347	1412	developmental process involved in reproduction	BP
10011	GO:0050778	0.39023	1	0.912742	1	1	0.501785	150	positive regulation of immune response	BP
5690	GO:0022891	0.391117	1	0.773054	1	5	4.11129	1229	substrate-specific transmembrane transporter activity	MF
6465	GO:0031969	0.394724	1	0.845058	1	2	1.21098	362	chloroplast membrane	CC
5707	GO:0030003	0.396173	1	0.909741	1	1	0.585416	175	cellular cation homeostasis	BP
3357	GO:0009528	0.397827	1	0.909053	1	1	0.444916	133	plastid inner membrane	CC
3471	GO:0009706	0.397827	1	0.909053	1	1	0.444916	133	chloroplast inner membrane	CC
2750	GO:0008170	0.399306	1	0.908359	1	1	0.411464	123	N-methyltransferase activity	MF
3405	GO:0009620	0.40022	1	0.841303	1	2	1.31468	393	response to fungus	BP
2144	GO:0006479	0.403849	1	0.906104	1	1	0.384702	115	protein methylation	BP
2777	GO:0008213	0.403849	1	0.906104	1	1	0.384702	115	protein alkylation	BP
7813	GO:0042170	0.404974	1	0.838077	1	2	1.23774	370	plastid membrane	CC
7914	GO:0042451	0.407829	1	0.903773	1	1	0.655666	196	purine nucleoside biosynthetic process	BP
9096	GO:0046129	0.407829	1	0.903773	1	1	0.655666	196	purine ribonucleoside biosynthetic process	BP
12400	GO:0098660	0.409281	1	0.835018	1	2	1.52208	455	inorganic ion transmembrane transport	BP
8635	GO:0044459	0.410161	1	0.797625	1	3	2.40188	718	plasma membrane part	CC
10182	GO:0051179	0.412235	1	0.694237	1	15	13.5716	4057	localization	BP
2680	GO:0007623	0.414141	1	0.900655	1	1	0.458297	137	circadian rhythm	BP
3484	GO:0009725	0.414989	1	0.753415	1	5	3.99087	1193	response to hormone	BP
11590	GO:0071555	0.417488	1	0.791963	1	3	2.51562	752	cell wall organization	BP
6288	GO:0031349	0.41767	1	0.898694	1	1	0.535238	160	positive regulation of defense response	BP
3541	GO:0009813	0.417764	1	0.898622	1	1	0.558654	167	flavonoid biosynthetic process	BP
10123	GO:0051052	0.418743	1	0.89818	1	1	0.481714	144	regulation of DNA metabolic process	BP
5028	GO:0016836	0.419256	1	0.897823	1	1	0.558654	167	hydro-lyase activity	MF
736	GO:0002684	0.419645	1	0.897606	1	1	0.56869	170	positive regulation of immune system process	BP
2378	GO:0006873	0.420216	1	0.897255	1	1	0.622214	186	cellular ion homeostasis	BP
7941	GO:0042545	0.42172	1	0.896487	1	1	0.56869	170	cell wall modification	BP
4488	GO:0015698	0.422777	1	0.895946	1	1	0.535238	160	inorganic anion transport	BP
9416	GO:0046943	0.423903	1	0.895421	1	1	0.461643	138	carboxylic acid transmembrane transporter activity	MF
1934	GO:0006090	0.423945	1	0.895233	1	1	0.625559	187	pyruvate metabolic process	BP
1573	GO:0005342	0.424471	1	0.895107	1	1	0.464988	139	organic acid transmembrane transporter activity	MF
2936	GO:0008610	0.424603	1	0.76233	1	4	3.22481	964	lipid biosynthetic process	BP
3977	GO:0010410	0.425782	1	0.894291	1	1	0.551964	165	hemicellulose metabolic process	BP
4325	GO:0015075	0.425817	1	0.761329	1	4	3.24822	971	ion transmembrane transporter activity	MF
2342	GO:0006810	0.426097	1	0.684492	1	14	12.7788	3820	transport	BP
12675	GO:1901576	0.427178	1	0.665366	1	23	22.2425	6649	organic substance biosynthetic process	BP
3499	GO:0009743	0.430734	1	0.891593	1	1	0.518512	155	response to carbohydrate	BP
3470	GO:0009705	0.434806	1	0.889252	1	1	0.578726	173	plant-type vacuole membrane	CC
7964	GO:0042592	0.437492	1	0.776196	1	3	2.50893	750	homeostatic process	BP
12396	GO:0098655	0.44065	1	0.812518	1	2	1.56223	467	cation transmembrane transport	BP
3540	GO:0009812	0.443868	1	0.884053	1	1	0.598797	179	flavonoid metabolic process	BP
8745	GO:0045088	0.445434	1	0.883165	1	1	0.575381	172	regulation of innate immune response	BP
3315	GO:0009411	0.44913	1	0.881058	1	1	0.521857	156	response to UV	BP
2288	GO:0006694	0.451379	1	0.879724	1	1	0.525202	157	steroid biosynthetic process	BP
10216	GO:0051234	0.451992	1	0.660545	1	14	12.9628	3875	establishment of localization	BP
11798	GO:0072509	0.459058	1	0.87511	1	1	0.531893	159	divalent inorganic cation transmembrane transporter activity	MF
1664	GO:0005615	0.459449	1	0.874664	1	1	0.789476	236	extracellular space	CC
5646	GO:0022414	0.461166	1	0.700358	1	6	5.1249	1532	reproductive process	BP
5215	GO:0018205	0.462148	1	0.873298	1	1	0.478369	143	peptidyl-lysine modification	BP
10245	GO:0051273	0.467531	1	0.869779	1	1	0.652321	195	beta-glucan metabolic process	BP
8870	GO:0045488	0.473898	1	0.865797	1	1	0.625559	187	pectin metabolic process	BP
7916	GO:0042455	0.47889	1	0.862492	1	1	0.772749	231	ribonucleoside biosynthetic process	BP
3187	GO:0009163	0.480145	1	0.861679	1	1	0.776095	232	nucleoside biosynthetic process	BP
10763	GO:0055082	0.481138	1	0.861077	1	1	0.712535	213	cellular chemical homeostasis	BP
3971	GO:0010393	0.48355	1	0.859567	1	1	0.63894	191	galacturonan metabolic process	BP
2748	GO:0008168	0.484438	1	0.778707	1	2	1.40834	421	methyltransferase activity	MF
692	GO:0002376	0.488821	1	0.733369	1	3	2.44871	732	immune system process	BP
9095	GO:0046128	0.489519	1	0.855515	1	1	0.792821	237	purine ribonucleoside metabolic process	BP
3245	GO:0009250	0.49171	1	0.854143	1	1	0.669047	200	glucan biosynthetic process	BP
8666	GO:0044724	0.492401	1	0.853616	1	1	0.752678	225
10750	GO:0055065	0.493213	1	0.853115	1	1	0.692464	207	metal ion homeostasis	BP
7847	GO:0042278	0.496005	1	0.85115	1	1	0.806202	241	purine nucleoside metabolic process	BP
10204	GO:0051213	0.498077	1	0.849835	1	1	0.675738	202	dioxygenase activity	MF
5070	GO:0016887	0.50132	1	0.722371	1	3	2.69291	805	ATPase activity	MF
4961	GO:0016741	0.504331	1	0.762313	1	2	1.49198	446	transferase activity, transferring one-carbon groups	MF
2800	GO:0008270	0.509134	1	0.645258	1	7	6.34257	1896	zinc ion binding	MF
5691	GO:0022892	0.51158	1	0.667709	1	5	4.7034	1406	substrate-specific transporter activity	MF
2849	GO:0008374	0.512383	1	0.839916	1	1	0.63225	189	O-acyltransferase activity	MF
317	GO:0000904	0.512918	1	0.83945	1	1	0.725916	217	cell morphogenesis involved in differentiation	BP
12397	GO:0098656	0.51442	1	0.83845	1	1	0.645631	193	anion transmembrane transport	BP
10009	GO:0050776	0.514614	1	0.838235	1	1	0.732607	219	regulation of immune response	BP
3142	GO:0009108	0.514691	1	0.838193	1	1	0.71588	214	coenzyme biosynthetic process	BP
3149	GO:0009117	0.516194	1	0.752143	1	2	1.90344	569	nucleotide metabolic process	BP
4327	GO:0015078	0.517811	1	0.835849	1	1	0.863071	258	hydrogen ion transmembrane transporter activity	MF
3616	GO:0009909	0.518456	1	0.835563	1	1	0.63225	189	regulation of flower development	BP
4656	GO:0016051	0.520873	1	0.748128	1	2	1.81981	544	carbohydrate biosynthetic process	BP
396	GO:0001101	0.522508	1	0.676231	1	4	3.58944	1073	response to acid chemical	BP
2350	GO:0006820	0.52371	1	0.745721	1	2	1.60906	481	anion transport	BP
9107	GO:0046148	0.524817	1	0.830862	1	1	0.692464	207	pigment biosynthetic process	BP
2312	GO:0006753	0.525374	1	0.744189	1	2	1.93689	579	nucleoside phosphate metabolic process	BP
12376	GO:0098542	0.531545	1	0.694989	1	3	2.58587	773	defense response to other organism	BP
3395	GO:0009605	0.533326	1	0.632905	1	6	5.53971	1656	response to external stimulus	BP
11633	GO:0071702	0.53632	1	0.618964	1	7	6.744	2016	organic substance transport	BP
3099	GO:0009058	0.538781	1	0.557595	1	23	23.3966	6994	biosynthetic process	BP
4796	GO:0016407	0.53922	1	0.820053	1	1	0.672392	201	acetyltransferase activity	MF
3639	GO:0009941	0.543782	1	0.727918	1	2	1.60906	481	chloroplast envelope	CC
11589	GO:0071554	0.543963	1	0.683306	1	3	2.99733	896	cell wall organization or biogenesis	BP
11803	GO:0072522	0.549615	1	0.811775	1	1	0.913249	273	purine-containing compound biosynthetic process	BP
2772	GO:0008202	0.55097	1	0.810814	1	1	0.752678	225	steroid metabolic process	BP
3355	GO:0009526	0.551149	1	0.721207	1	2	1.62578	486	plastid envelope	CC
12584	GO:1901137	0.5577	1	0.715059	1	2	2.05063	613	carbohydrate derivative biosynthetic process	BP
4943	GO:0016709	0.560036	1	0.803464	1	1	0.839654	251	oxidoreductase activity, acting on paired donors, with incorporation or reduction of molecular oxygen, NAD(P)H as one donor, and incorporation of one atom of oxygen	MF
8541	GO:0044249	0.560788	1	0.538425	1	21	21.5902	6454	cellular biosynthetic process	BP
8041	GO:0042802	0.560835	1	0.712195	1	2	1.80977	541	identical protein binding	MF
3151	GO:0009119	0.562961	1	0.801017	1	1	0.929976	278	ribonucleoside metabolic process	BP
3480	GO:0009719	0.563034	1	0.617882	1	5	4.80376	1436	response to endogenous stimulus	BP
8591	GO:0044403	0.565753	1	0.798768	1	1	0.84969	254	symbiosis, encompassing mutualism through parasitism	BP
4565	GO:0015849	0.567663	1	0.797316	1	1	0.695809	208	organic acid transport	BP
9415	GO:0046942	0.567663	1	0.797316	1	1	0.695809	208	carboxylic acid transport	BP
2656	GO:0007568	0.569238	1	0.795865	1	1	0.859726	257	aging	BP
5689	GO:0022890	0.573614	1	0.700084	1	2	1.96365	587	inorganic cation transmembrane transporter activity	MF
10248	GO:0051276	0.578195	1	0.788372	1	1	0.762714	228	chromosome organization	BP
7909	GO:0042440	0.579705	1	0.787052	1	1	0.792821	237	pigment metabolic process	BP
4862	GO:0016570	0.580913	1	0.786086	1	1	0.712535	213	histone modification	BP
3098	GO:0009057	0.582749	1	0.64553	1	3	3.07427	919	macromolecule catabolic process	BP
3148	GO:0009116	0.589676	1	0.778233	1	1	0.983499	294	nucleoside metabolic process	BP
734	GO:0002682	0.590695	1	0.777368	1	1	0.923285	276	regulation of immune system process	BP
4960	GO:0016740	0.591427	1	0.510654	1	19	18.8571	5637	transferase activity	MF
12627	GO:1901362	0.600912	1	0.517069	1	13	12.9896	3883	organic cyclic compound biosynthetic process	BP
4861	GO:0016569	0.603292	1	0.766147	1	1	0.756023	226	covalent chromatin modification	BP
10761	GO:0055080	0.607538	1	0.762039	1	1	1.01695	304	cation homeostasis	BP
2339	GO:0006807	0.608714	1	0.486218	1	23	23.0319	6885	nitrogen compound metabolic process	BP
4966	GO:0016747	0.612155	1	0.661873	1	2	1.94358	581	transferase activity, transferring acyl groups other than amino-acyl groups	MF
9829	GO:0048831	0.616164	1	0.754065	1	1	0.832964	249	regulation of shoot system development	BP
8297	GO:0043414	0.618703	1	0.751734	1	1	0.739297	221	macromolecule methylation	BP
2252	GO:0006633	0.620806	1	0.749495	1	1	1.02364	306	fatty acid biosynthetic process	BP
2993	GO:0008757	0.621073	1	0.749362	1	1	0.842999	252	S-adenosylmethionine-dependent methyltransferase activity	MF
3507	GO:0009755	0.622169	1	0.60479	1	3	3.15456	943	hormone-mediated signaling pathway	BP
8598	GO:0044419	0.622209	1	0.748164	1	1	0.986845	295	interspecies interaction between organisms	BP
5428	GO:0019438	0.623784	1	0.49698	1	12	12.1934	3645	aromatic compound biosynthetic process	BP
8744	GO:0045087	0.624249	1	0.649306	1	2	1.92351	575	innate immune response	BP
12417	GO:0098771	0.625052	1	0.74537	1	1	1.0504	314	inorganic ion homeostasis	BP
3312	GO:0009408	0.625869	1	0.744636	1	1	0.946702	283	response to heat	BP
5141	GO:0017111	0.633373	1	0.564237	1	4	4.31535	1290	nucleoside-triphosphatase activity	MF
7181	GO:0034220	0.637978	1	0.634619	1	2	2.21455	662	ion transmembrane transport	BP
6463	GO:0031967	0.643422	1	0.628783	1	2	1.91682	573	organelle envelope	CC
6469	GO:0031975	0.643422	1	0.628783	1	2	1.91682	573	envelope	CC
2425	GO:0006955	0.644708	1	0.627355	1	2	2.01383	602	immune response	BP
6570	GO:0032259	0.65046	1	0.719911	1	1	0.829618	248	methylation	BP
3615	GO:0009908	0.650944	1	0.71934	1	1	0.906559	271	flower development	BP
10038	GO:0050832	0.651145	1	0.719045	1	1	1.03033	308	defense response to fungus	BP
13411	GO:2000241	0.652347	1	0.717848	1	1	0.936666	280	regulation of reproductive process	BP
3489	GO:0009733	0.656088	1	0.713877	1	1	0.973464	291	response to auxin	BP
11802	GO:0072521	0.657209	1	0.712584	1	1	1.15076	344	purine-containing compound metabolic process	BP
10021	GO:0050801	0.65844	1	0.711283	1	1	1.13069	338	ion homeostasis	BP
4965	GO:0016746	0.659862	1	0.610523	1	2	2.15768	645	transferase activity, transferring acyl groups	MF
144	GO:0000287	0.660257	1	0.709357	1	1	1.09724	328	magnesium ion binding	MF
4491	GO:0015711	0.672648	1	0.695915	1	1	0.976809	292	organic anion transport	BP
4831	GO:0016462	0.673834	1	0.519092	1	4	4.51607	1350	pyrophosphatase activity	MF
5016	GO:0016818	0.678653	1	0.513548	1	4	4.53949	1357	hydrolase activity, acting on acid anhydrides, in phosphorus-containing anhydrides	MF
5015	GO:0016817	0.684873	1	0.506337	1	4	4.57963	1369	hydrolase activity, acting on acid anhydrides	MF
12213	GO:0090567	0.686159	1	0.680624	1	1	1.00357	300	reproductive shoot system development	BP
2833	GO:0008324	0.687269	1	0.578837	1	2	2.35839	705	cation transmembrane transporter activity	MF
9003	GO:0045892	0.693432	1	0.672066	1	1	1.1608	347	negative regulation of transcription, DNA-templated	BP
3259	GO:0009266	0.695545	1	0.568962	1	2	2.28145	682	response to temperature stimulus	BP
9768	GO:0048646	0.706289	1	0.656656	1	1	1.20428	360	anatomical structure formation involved in morphogenesis	BP
9380	GO:0046873	0.712591	1	0.648937	1	1	1.15076	344	metal ion transmembrane transporter activity	MF
13090	GO:1903507	0.714286	1	0.646795	1	1	1.21767	364	negative regulation of nucleic acid-templated transcription	BP
3411	GO:0009628	0.715643	1	0.426194	1	7	7.6907	2299	response to abiotic stimulus	BP
12942	GO:1902679	0.718338	1	0.641712	1	1	1.2277	367	negative regulation of RNA biosynthetic process	BP
3528	GO:0009793	0.720604	1	0.638897	1	1	1.13403	339	embryo development ending in seed dormancy	BP
2344	GO:0006812	0.721068	1	0.537393	1	2	2.49555	746	cation transport	BP
3342	GO:0009506	0.727283	1	0.483136	1	3	3.67641	1099	plasmodesma	CC
1175	GO:0004386	0.730059	1	0.626779	1	1	1.07382	321	helicase activity	MF
6667	GO:0032502	0.734151	1	0.378296	1	11	11.9893	3584	developmental process	BP
316	GO:0000902	0.736418	1	0.618318	1	1	1.24443	372	cell morphogenesis	BP
3319	GO:0009416	0.736988	1	0.516918	1	2	2.38515	713	response to light stimulus	BP
4475	GO:0015672	0.738677	1	0.615228	1	1	1.43176	428	monovalent inorganic cation transport	BP
11102	GO:0065008	0.739026	1	0.440807	1	4	5.09479	1523	regulation of biological quality	BP
10231	GO:0051253	0.741473	1	0.611533	1	1	1.3013	389	negative regulation of RNA metabolic process	BP
9650	GO:0048367	0.744296	1	0.607774	1	1	1.18756	355	shoot system development	BP
1823	GO:0005911	0.748765	1	0.455627	1	3	3.84368	1149	cell-cell junction	CC
1623	GO:0005509	0.75086	1	0.598632	1	1	1.51539	453	calcium ion binding	MF
7741	GO:0040008	0.750989	1	0.598548	1	1	1.28457	384	regulation of growth	BP
6286	GO:0031347	0.752038	1	0.5971	1	1	1.27119	380	regulation of defense response	BP
12920	GO:1902580	0.752506	1	0.596394	1	1	1.39496	417
9744	GO:0048580	0.754301	1	0.593983	1	1	1.20428	360	regulation of post-embryonic development	BP
6838	GO:0032989	0.762201	1	0.58275	1	1	1.32471	396	cellular component morphogenesis	BP
3525	GO:0009790	0.762468	1	0.582385	1	1	1.28792	385	embryo development	BP
13376	GO:2000113	0.764394	1	0.579578	1	1	1.38158	413	negative regulation of cellular macromolecule biosynthetic process	BP
5206	GO:0018193	0.776765	1	0.561448	1	1	1.34144	401	peptidyl-amino acid modification	BP
5058	GO:0016874	0.776929	1	0.462411	1	2	2.5658	767	ligase activity	MF
3284	GO:0009314	0.780624	1	0.457129	1	2	2.59256	775	response to radiation	BP
9748	GO:0048584	0.78121	1	0.554686	1	1	1.52543	456	positive regulation of response to stimulus	BP
12683	GO:1901615	0.782658	1	0.552467	1	1	1.58564	474	organic hydroxy compound metabolic process	BP
12715	GO:1901700	0.782732	1	0.383994	1	4	5.12825	1533	response to oxygen-containing compound	BP
9027	GO:0045934	0.783426	1	0.551351	1	1	1.43845	430	negative regulation of nucleobase-containing compound metabolic process	BP
4860	GO:0016568	0.783579	1	0.5512	1	1	1.26115	377
4061	GO:0010558	0.785488	1	0.548188	1	1	1.46187	437	negative regulation of macromolecule biosynthetic process	BP
12384	GO:0098588	0.787552	1	0.337734	1	7	8.4969	2540	bounding membrane of organelle	CC
2251	GO:0006631	0.790478	1	0.540411	1	1	1.62913	487	fatty acid metabolic process	BP
5733	GO:0030054	0.791322	1	0.398011	1	3	4.23841	1267	cell junction	CC
3313	GO:0009409	0.792613	1	0.537134	1	1	1.45852	436	response to cold	BP
10176	GO:0051172	0.798077	1	0.528473	1	1	1.50536	450	negative regulation of nitrogen compound metabolic process	BP
8543	GO:0044255	0.799053	1	0.387068	1	3	4.20162	1256	cellular lipid metabolic process	BP
5558	GO:0019866	0.799484	1	0.526202	1	1	1.56223	467	organelle inner membrane	CC
5572	GO:0019899	0.80019	1	0.525058	1	1	1.59568	477	enzyme binding	MF
5705	GO:0030001	0.800271	1	0.524953	1	1	1.52543	456	metal ion transport	BP
2783	GO:0008219	0.800666	1	0.524317	1	1	1.52543	456	cell death	BP
4752	GO:0016265	0.800666	1	0.524317	1	1	1.52543	456
9851	GO:0048878	0.801212	1	0.523395	1	1	1.65589	495	chemical homeostasis	BP
11305	GO:0070727	0.803544	1	0.519638	1	1	1.60571	480	cellular macromolecule localization	BP
6268	GO:0031327	0.803748	1	0.519326	1	1	1.55553	465	negative regulation of cellular biosynthetic process	BP
3493	GO:0009737	0.803838	1	0.519208	1	1	1.47859	442	response to abscisic acid	BP
9801	GO:0048731	0.806244	1	0.515285	1	1	1.47859	442	system development	BP
3599	GO:0009890	0.808162	1	0.512095	1	1	1.58564	474	negative regulation of biosynthetic process	BP
2343	GO:0006811	0.808646	1	0.373261	1	3	4.215	1260	ion transport	BP
9757	GO:0048608	0.816901	1	0.497514	1	1	1.53881	460	reproductive structure development	BP
8621	GO:0044444	0.81728	1	0.245693	1	34	37.654	11256	cytoplasmic part	CC
6158	GO:0031090	0.831569	1	0.266914	1	9	11.143	3331	organelle membrane	CC
2051	GO:0006325	0.832584	1	0.470243	1	1	1.54215	461	chromatin organization	BP
9836	GO:0048856	0.835	1	0.294876	1	5	6.59681	1972	anatomical structure development	BP
2250	GO:0006629	0.83783	1	0.306358	1	4	5.76719	1724	lipid metabolic process	BP
10386	GO:0051641	0.838565	1	0.459381	1	1	1.78636	534	cellular localization	BP
8600	GO:0044421	0.838582	1	0.459245	1	1	2.26807	678	extracellular region part	CC
6269	GO:0031328	0.839243	1	0.458151	1	1	1.76294	527	positive regulation of cellular biosynthetic process	BP
11635	GO:0071705	0.841564	1	0.453933	1	1	1.64586	492	nitrogen compound transport	BP
3600	GO:0009891	0.844623	1	0.448227	1	1	1.79974	538	positive regulation of biosynthetic process	BP
12304	GO:0097305	0.845236	1	0.447112	1	1	1.70942	511	response to alcohol	BP
4109	GO:0010629	0.846833	1	0.444117	1	1	1.73618	519	negative regulation of gene expression	BP
11955	GO:0080134	0.84757	1	0.442721	1	1	1.77967	532	regulation of response to stress	BP
8654	GO:0044702	0.8531	1	0.305697	1	3	4.41571	1320
9431	GO:0046983	0.859349	1	0.420121	1	1	1.74621	522	protein dimerization activity	MF
5480	GO:0019637	0.862607	1	0.327495	1	2	3.58944	1073	organophosphate metabolic process	BP
6265	GO:0031324	0.88662	1	0.36369	1	1	2.08743	624	negative regulation of cellular metabolic process	BP
2583	GO:0007275	0.886923	1	0.363036	1	1	2.05063	613	multicellular organism development	BP
7118	GO:0033993	0.88824	1	0.360161	1	1	2.01718	603	response to lipid	BP
12625	GO:1901360	0.889875	1	0.166233	1	18	21.6805	6481	organic cyclic compound metabolic process	BP
1812	GO:0005886	0.891072	1	0.180898	1	10	13.3977	4005	plasma membrane	CC
8533	GO:0044237	0.891567	1	0.153328	1	40	44.8897	13419	cellular metabolic process	BP
2297	GO:0006725	0.899197	1	0.15494	1	17	20.8107	6221	cellular aromatic compound metabolic process	BP
1764	GO:0005794	0.901523	1	0.255457	1	2	3.64631	1090	Golgi apparatus	CC
3526	GO:0009791	0.906811	1	0.317736	1	1	2.10415	629	post-embryonic development	BP
13341	GO:2000026	0.912215	1	0.304702	1	1	2.19113	655	regulation of multicellular organismal development	BP
1625	GO:0005515	0.912726	1	0.144354	1	12	13.9496	4170	protein binding	MF
4097	GO:0010605	0.920189	1	0.284847	1	1	2.3149	692	negative regulation of macromolecule metabolic process	BP
3433	GO:0009653	0.929101	1	0.261686	1	1	2.51562	752	anatomical structure morphogenesis	BP
8552	GO:0044271	0.931945	1	0.126395	1	8	11.7518	3513	cellular nitrogen compound biosynthetic process	BP
4651	GO:0016043	0.941849	1	0.110308	1	8	12.3372	3688	cellular component organization	BP
10220	GO:0051239	0.94199	1	0.226144	1	1	2.6695	798	regulation of multicellular organismal process	BP
92	GO:0000166	0.942026	1	0.0978535	1	14	19.3923	5797	nucleotide binding	MF
12607	GO:1901265	0.942026	1	0.0978535	1	14	19.3923	5797	nucleoside phosphate binding	MF
6266	GO:0031325	0.944155	1	0.219897	1	1	2.7364	818	positive regulation of cellular metabolic process	BP
1760	GO:0005789	0.945613	1	0.215651	1	1	2.71299	811	endoplasmic reticulum membrane	CC
3674	GO:0009987	0.946167	1	0.0819326	1	51	57.4511	17174	cellular process	BP
6858	GO:0033036	0.946193	1	0.159834	1	2	4.5261	1353	macromolecule localization	BP
1532	GO:0005198	0.946195	1	0.213862	1	1	3.81691	1141	structural molecule activity	MF
3601	GO:0009892	0.948822	1	0.206149	1	1	2.7732	829	negative regulation of metabolic process	BP
8677	GO:0044767	0.954371	1	0.0924297	1	7	10.9858	3284
6215	GO:0031224	0.954619	1	0.0767833	1	16	21.5366	6438	intrinsic component of membrane	CC
12385	GO:0098589	0.956146	1	0.183665	1	1	2.96722	887	membrane region	CC
7618	GO:0036094	0.957147	1	0.0747184	1	14	19.9811	5973	small molecule binding	MF
11667	GO:0071840	0.958301	1	0.0825483	1	8	12.926	3864	cellular component organization or biogenesis	BP
12315	GO:0097367	0.960235	1	0.0734253	1	11	16.7028	4993	carbohydrate derivative binding	MF
10017	GO:0050793	0.96367	1	0.159261	1	1	3.06424	916	regulation of developmental process	BP
857	GO:0003700	0.96498	1	0.113309	1	2	4.78369	1430	DNA binding transcription factor activity	MF
381	GO:0001071	0.96529	1	0.112494	1	2	4.79372	1433
12925	GO:1902589	0.968371	1	0.143218	1	1	3.17128	948
8611	GO:0044432	0.973555	1	0.124669	1	1	3.5125	1050	endoplasmic reticulum part	CC
3602	GO:0009893	0.975447	1	0.117661	1	1	3.41214	1020	positive regulation of metabolic process	BP
12628	GO:1901363	0.97553	1	0.0405788	1	27	35.4796	10606	heterocyclic compound binding	MF
12271	GO:0097159	0.976138	1	0.039651	1	27	35.5398	10624	organic cyclic compound binding	MF
2441	GO:0006996	0.976914	1	0.080595	1	2	5.08141	1519	organelle organization	BP
9747	GO:0048583	0.978441	1	0.10624	1	1	3.6162	1081	regulation of response to stimulus	BP
9845	GO:0048869	0.978735	1	0.105099	1	1	3.60951	1079	cellular developmental process	BP
7308	GO:0034641	0.978749	1	0.039716	1	14	20.5899	6155	cellular nitrogen compound metabolic process	BP
9697	GO:0048518	0.982262	1	0.0647777	1	2	5.55309	1660	positive regulation of biological process	BP
4639	GO:0016020	0.983026	1	0.0305144	1	19	26.8355	8022	membrane	CC
4319	GO:0015031	0.98342	1	0.0862632	1	1	3.96745	1186	protein transport	BP
9702	GO:0048523	0.983862	1	0.0844271	1	1	3.8236	1143	negative regulation of cellular process	BP
8784	GO:0045184	0.985519	1	0.0773985	1	1	4.10126	1226	establishment of protein localization	BP
2529	GO:0007165	0.985727	1	0.0451859	1	3	7.72415	2309	signal transduction	BP
2721	GO:0008104	0.987658	1	0.0680398	1	1	4.24845	1270	protein localization	BP
9701	GO:0048522	0.987783	1	0.0674857	1	1	4.17485	1248	positive regulation of cellular process	BP
5197	GO:0018130	0.987976	1	0.0299869	1	6	11.8154	3532	heterocycle biosynthetic process	BP
8450	GO:0043933	0.989027	1	0.0618542	1	1	4.32539	1293	macromolecular complex subunit organization	BP
8604	GO:0044425	0.989495	1	0.0203096	1	16	24.36	7282	membrane part	CC
4640	GO:0016021	0.989699	1	0.0208965	1	13	20.7605	6206	integral component of membrane	CC
8659	GO:0044707	0.990078	1	0.0397462	1	2	6.12178	1830
6666	GO:0032501	0.990223	1	0.0392534	1	2	6.13851	1835	multicellular organismal process	BP
8180	GO:0043168	0.990361	1	0.0205081	1	11	18.9541	5666	anion binding	MF
846	GO:0003677	0.993341	1	0.0206581	1	4	9.45364	2826	DNA binding	MF
11634	GO:0071704	0.993367	1	0.0118108	1	37	47.6362	14240	organic substance metabolic process	BP
1631	GO:0005524	0.994189	1	0.0148446	1	7	14.3477	4289	ATP binding	MF
6696	GO:0032559	0.994986	1	0.0129933	1	7	14.5551	4351	adenyl ribonucleotide binding	MF
5955	GO:0030554	0.995084	1	0.0127627	1	7	14.5785	4358	adenyl nucleotide binding	MF
7011	GO:0033554	0.995525	1	0.0294782	1	1	4.96098	1483	cellular response to stress	BP
6692	GO:0032553	0.995654	1	0.010915	1	8	16.2712	4864	ribonucleotide binding	MF
2333	GO:0006793	0.996213	1	0.0142394	1	3	8.38316	2506	phosphorus metabolic process	BP
8623	GO:0044446	0.996241	1	0.00787217	1	16	25.8319	7722	intracellular organelle part	CC
6267	GO:0031326	0.996437	1	0.0118599	1	4	10.1126	3023	regulation of cellular biosynthetic process	BP
8601	GO:0044422	0.996692	1	0.00699367	1	16	26.0126	7776	organelle part	CC
3598	GO:0009889	0.996722	1	0.0110083	1	4	10.223	3056	regulation of biosynthetic process	BP
9698	GO:0048519	0.996792	1	0.0222698	1	1	5.20519	1556	negative regulation of biological process	BP
2066	GO:0006355	0.997609	1	0.00947799	1	3	8.86822	2651	regulation of transcription, DNA-templated	BP
13089	GO:1903506	0.997653	1	0.00932417	1	3	8.88495	2656	regulation of nucleic acid-templated transcription	BP
13535	GO:2001141	0.997658	1	0.00930647	1	3	8.88829	2657	regulation of RNA biosynthetic process	BP
7540	GO:0035639	0.997931	1	0.005811	1	7	15.8564	4740	purine ribonucleoside triphosphate binding	MF
1718	GO:0005739	0.99801	1	0.0148335	1	1	5.79395	1732	mitochondrion	CC
551	GO:0001883	0.998077	1	0.00543591	1	7	15.9568	4770	purine nucleoside binding	MF
6690	GO:0032550	0.998077	1	0.00543591	1	7	15.9568	4770	purine ribonucleoside binding	MF
6689	GO:0032549	0.998139	1	0.00527387	1	7	16.0036	4784	ribonucleoside binding	MF
10230	GO:0051252	0.998144	1	0.00756739	1	3	9.13584	2731	regulation of RNA metabolic process	BP
550	GO:0001882	0.998153	1	0.00523843	1	7	16.0103	4786	nucleoside binding	MF
6694	GO:0032555	0.998234	1	0.00502914	1	7	16.0672	4803	purine ribonucleotide binding	MF
5130	GO:0017076	0.998279	1	0.0049121	1	7	16.0939	4811	purine nucleotide binding	MF
864	GO:0003723	0.998511	1	0.011565	1	1	6.35595	1900	RNA binding	MF
8215	GO:0043228	0.998628	1	0.0107765	1	1	6.50648	1945	non-membrane-bounded organelle	CC
8219	GO:0043232	0.998628	1	0.0107765	1	1	6.50648	1945	intracellular non-membrane-bounded organelle	CC
5351	GO:0019219	0.998633	1	0.00575624	1	3	9.4436	2823	regulation of nucleobase-containing compound metabolic process	BP
10175	GO:0051171	0.998901	1	0.00473569	1	3	9.70453	2901	regulation of nitrogen compound metabolic process	BP
10417	GO:0051716	0.998915	1	0.00879547	1	1	6.30577	1885	cellular response to stimulus	BP
8603	GO:0044424	0.998945	1	0.00211816	0.821239	45	57.896	17307	intracellular part	CC
13375	GO:2000112	0.998946	1	0.00456083	1	3	9.81158	2933	regulation of cellular macromolecule biosynthetic process	BP
4059	GO:0010556	0.999002	1	0.00434065	1	3	9.87514	2952	regulation of macromolecule biosynthetic process	BP
4996	GO:0016787	0.999102	1	0.00270382	0.965547	7	17.0741	5104	hydrolase activity	MF
2062	GO:0006351	0.999157	1	0.00463802	1	2	8.4233	2518	transcription, DNA-templated	BP
12368	GO:0097659	0.999162	1	0.00461355	1	2	8.42665	2519	nucleic acid-templated transcription	BP
2334	GO:0006796	0.999223	1	0.004312	1	2	8.20586	2453	phosphate-containing compound metabolic process	BP
2134	GO:0006464	0.999253	1	0.00334788	1	3	9.3399	2792	cellular protein modification process	BP
7644	GO:0036211	0.999253	1	0.00334788	1	3	9.3399	2792	protein modification process	BP
7314	GO:0034654	0.999307	1	0.00312756	1	3	10.6512	3184	nucleobase-containing compound biosynthetic process	BP
6264	GO:0031323	0.999362	1	0.00251574	0.922666	4	11.9927	3585	regulation of cellular metabolic process	BP
8218	GO:0043231	0.999449	1	0.00119412	0.540139	25	37.5202	11216	intracellular membrane-bounded organelle	CC
4011	GO:0010468	0.999466	1	0.00247104	0.922666	3	10.4806	3133	regulation of gene expression	BP
6749	GO:0032774	0.999483	1	0.00299971	1	2	8.94182	2673	RNA biosynthetic process	BP
8214	GO:0043227	0.999612	1	0.000856953	0.419992	25	38.1357	11400	membrane-bounded organelle	CC
7310	GO:0034645	0.999617	1	0.00157797	0.66916	4	13.6151	4070	cellular macromolecule biosynthetic process	BP
8638	GO:0044464	0.999622	1	0.000833792	0.419992	54	67.44	20160	cell part	CC
8295	GO:0043412	0.999734	1	0.00131144	0.574074	3	10.2531	3065	macromolecule modification	BP
10018	GO:0050794	0.999742	1	0.000773898	0.419992	9	20.4227	6105	regulation of cellular process	BP
3100	GO:0009059	0.999801	1	0.000866602	0.419992	4	14.2808	4269	macromolecule biosynthetic process	BP
11920	GO:0080090	0.99981	1	0.000965953	0.451999	3	11.531	3447	regulation of primary metabolic process	BP
8534	GO:0044238	0.99982	1	0.000406123	0.290057	29	44.2809	13237	primary metabolic process	BP
5354	GO:0019222	0.999856	1	0.000642173	0.396104	4	13.4646	4025	regulation of metabolic process	BP
10842	GO:0060255	0.99986	1	0.000732394	0.419992	3	11.7585	3515	regulation of macromolecule metabolic process	BP
8216	GO:0043229	0.999875	1	0.000291363	0.247112	26	40.8621	12215	intracellular organelle	CC
10014	GO:0050789	0.999896	1	0.000319266	0.254195	10	22.7275	6794	regulation of biological process	BP
9241	GO:0046483	0.999899	1	0.000337178	0.254195	8	20.1417	6021	heterocycle metabolic process	BP
1646	GO:0005575	0.999901	1	0.000252386	0.228326	61	74.4181	22246	cellular_component	CC
8213	GO:0043226	0.999916	1	0.000200229	0.20622	26	41.4341	12386	organelle	CC
11101	GO:0065007	0.99993	1	0.000212754	0.20622	11	24.5841	7349	biological regulation	BP
845	GO:0003676	0.999966	1	0.000153033	0.173055	5	17.2581	5159	nucleic acid binding	MF
8550	GO:0044267	0.99998	1	0.000120447	0.148588	3	13.8593	4143	cellular protein metabolic process	BP
1669	GO:0005634	0.99999	1	4.65454e-05	0.0701801	5	17.6394	5273	nucleus	CC
1962	GO:0006139	0.999995	1	2.7197e-05	0.0615105	5	18.6095	5563	nucleobase-containing compound metabolic process	BP
4664	GO:0016070	0.999996	1	3.91695e-05	0.0664412	2	12.8992	3856	RNA metabolic process	BP
5452	GO:0019538	0.999998	1	1.59896e-05	0.0433958	3	15.8163	4728	protein metabolic process	BP
12127	GO:0090304	1	1	8.57729e-07	0.00290985	2	16.5455	4946	nucleic acid metabolic process	BP
8546	GO:0044260	1	1	7.35916e-08	0.000499319	10	31.0438	9280	cellular macromolecule metabolic process	BP
8182	GO:0043170	1	1	4.03063e-09	5.46956e-05	10	33.4189	9990	macromolecule metabolic process	BP
2103	GO:0006415	1	1	0.88184	1	0	0.153881	46	translational termination	BP
5681	GO:0022843	1	1	0.836198	1	0	0.163917	49	voltage-gated cation channel activity	MF
1	GO:0000001	1	1	0.993683	1	0	0.0100357	3	mitochondrion inheritance	BP
2	GO:0000002	1	1	0.964759	1	0	0.0334524	10	mitochondrial genome maintenance	BP
3	GO:0000003	1	1	0.838274	1	0	0.180643	54	reproduction	BP
4	GO:0000009	1	1	0.996442	1	0	0.00334524	1	alpha-1,6-mannosyltransferase activity	MF
5	GO:0000011	1	1	0.994083	1	0	0.0100357	3	vacuole inheritance	BP
6	GO:0000012	1	1	0.990802	1	0	0.00669047	2	single strand break repair	BP
7	GO:0000014	1	1	0.979369	1	0	0.0167262	5	single-stranded DNA endodeoxyribonuclease activity	MF
8	GO:0000015	1	1	0.957857	1	0	0.0602142	18	phosphopyruvate hydratase complex	CC
9	GO:0000018	1	1	0.908628	1	0	0.0802857	24	regulation of DNA recombination	BP
10	GO:0000019	1	1	0.994092	1	0	0.00334524	1	regulation of mitotic recombination	BP
11	GO:0000022	1	1	0.989005	1	0	0.0133809	4	mitotic spindle elongation	BP
12	GO:0000023	1	1	0.958632	1	0	0.0434881	13	maltose metabolic process	BP
13	GO:0000024	1	1	0.988153	1	0	0.0167262	5	maltose biosynthetic process	BP
14	GO:0000025	1	1	0.99224	1	0	0.00669047	2	maltose catabolic process	BP
15	GO:0000026	1	1	0.973499	1	0	0.0334524	10	alpha-1,2-mannosyltransferase activity	MF
16	GO:0000027	1	1	0.867475	1	0	0.214095	64	ribosomal large subunit assembly	BP
17	GO:0000028	1	1	0.908228	1	0	0.150536	45	ribosomal small subunit assembly	BP
18	GO:0000030	1	1	0.894089	1	0	0.113738	34	mannosyltransferase activity	MF
19	GO:0000032	1	1	0.992061	1	0	0.0100357	3	cell wall mannoprotein biosynthetic process	BP
20	GO:0000033	1	1	0.995617	1	0	0.00669047	2	alpha-1,3-mannosyltransferase activity	MF
21	GO:0000035	1	1	0.994144	1	0	0.00334524	1	acyl binding	MF
22	GO:0000036	1	1	0.992589	1	0	0.0167262	5	acyl carrier activity	MF
23	GO:0000038	1	1	0.923315	1	0	0.0903214	27	very long-chain fatty acid metabolic process	BP
24	GO:0000041	1	1	0.594648	1	0	0.49844	149	transition metal ion transport	BP
25	GO:0000042	1	1	0.983896	1	0	0.0133809	4	protein targeting to Golgi	BP
26	GO:0000045	1	1	0.905446	1	0	0.107048	32	autophagosome assembly	BP
27	GO:0000049	1	1	0.788246	1	0	0.224131	67	tRNA binding	MF
28	GO:0000050	1	1	0.976734	1	0	0.0234167	7	urea cycle	BP
29	GO:0000053	1	1	0.996625	1	0	0.00669047	2	argininosuccinate metabolic process	BP
30	GO:0000054	1	1	0.972722	1	0	0.0334524	10	ribosomal subunit export from nucleus	BP
31	GO:0000055	1	1	0.981488	1	0	0.0133809	4	ribosomal large subunit export from nucleus	BP
32	GO:0000056	1	1	0.99203	1	0	0.0100357	3	ribosomal small subunit export from nucleus	BP
33	GO:0000059	1	1	0.965154	1	0	0.0301071	9
34	GO:0000060	1	1	0.954975	1	0	0.0434881	13	protein import into nucleus, translocation	BP
35	GO:0000062	1	1	0.894046	1	0	0.133809	40	fatty-acyl-CoA binding	MF
36	GO:0000064	1	1	0.990134	1	0	0.0100357	3	L-ornithine transmembrane transporter activity	MF
37	GO:0000066	1	1	0.998803	1	0	0.00334524	1	mitochondrial ornithine transport	BP
38	GO:0000070	1	1	0.968559	1	0	0.0234167	7	mitotic sister chromatid segregation	BP
39	GO:0000075	1	1	0.823387	1	0	0.14719	44	cell cycle checkpoint	BP
40	GO:0000076	1	1	0.968162	1	0	0.0234167	7	DNA replication checkpoint	BP
41	GO:0000077	1	1	0.913274	1	0	0.0669047	20	DNA damage checkpoint	BP
42	GO:0000079	1	1	0.89977	1	0	0.0903214	27	regulation of cyclin-dependent protein serine/threonine kinase activity	BP
43	GO:0000082	1	1	0.905438	1	0	0.100357	30	G1/S transition of mitotic cell cycle	BP
44	GO:0000083	1	1	0.99273	1	0	0.00669047	2	regulation of transcription involved in G1/S transition of mitotic cell cycle	BP
45	GO:0000086	1	1	0.972967	1	0	0.0234167	7	G2/M transition of mitotic cell cycle	BP
46	GO:0000095	1	1	0.994075	1	0	0.00334524	1	S-adenosyl-L-methionine transmembrane transporter activity	MF
49	GO:0000098	1	1	0.972067	1	0	0.0301071	9	sulfur amino acid catabolic process	BP
50	GO:0000099	1	1	0.994604	1	0	0.00334524	1	sulfur amino acid transmembrane transporter activity	MF
51	GO:0000101	1	1	0.993446	1	0	0.00669047	2	sulfur amino acid transport	BP
53	GO:0000104	1	1	0.970364	1	0	0.0367976	11	succinate dehydrogenase activity	MF
54	GO:0000105	1	1	0.93823	1	0	0.0535238	16	histidine biosynthetic process	BP
55	GO:0000107	1	1	0.988877	1	0	0.00669047	2	imidazoleglycerol-phosphate synthase activity	MF
56	GO:0000109	1	1	0.972223	1	0	0.0234167	7	nucleotide-excision repair complex	CC
57	GO:0000110	1	1	0.997426	1	0	0.00334524	1	nucleotide-excision repair factor 1 complex	CC
58	GO:0000111	1	1	0.992363	1	0	0.00669047	2	nucleotide-excision repair factor 2 complex	CC
59	GO:0000118	1	1	0.96185	1	0	0.0334524	10	histone deacetylase complex	CC
60	GO:0000120	1	1	0.965876	1	0	0.0200714	6	RNA polymerase I transcription factor complex	CC
61	GO:0000121	1	1	0.995232	1	0	0.00334524	1	glycerol-1-phosphatase activity	MF
62	GO:0000122	1	1	0.776202	1	0	0.267619	80	negative regulation of transcription from RNA polymerase II promoter	BP
63	GO:0000123	1	1	0.844772	1	0	0.143845	43	histone acetyltransferase complex	CC
64	GO:0000124	1	1	0.983732	1	0	0.0133809	4	SAGA complex	CC
65	GO:0000125	1	1	0.992855	1	0	0.00669047	2	PCAF complex	CC
66	GO:0000126	1	1	0.982474	1	0	0.0100357	3	transcription factor TFIIIB complex	CC
67	GO:0000127	1	1	0.98934	1	0	0.0100357	3	transcription factor TFIIIC complex	CC
68	GO:0000131	1	1	0.9909	1	0	0.0100357	3	incipient cellular bud site	CC
69	GO:0000132	1	1	0.984729	1	0	0.0133809	4	establishment of mitotic spindle orientation	BP
70	GO:0000138	1	1	0.990422	1	0	0.00669047	2	Golgi trans cisterna	CC
71	GO:0000139	1	1	0.0658751	1	0	2.47547	740	Golgi membrane	CC
72	GO:0000140	1	1	0.995475	1	0	0.00334524	1	acylglycerone-phosphate reductase activity	MF
73	GO:0000142	1	1	0.995554	1	0	0.00669047	2	cellular bud neck contractile ring	CC
74	GO:0000145	1	1	0.883937	1	0	0.100357	30	exocyst	CC
75	GO:0000146	1	1	0.992764	1	0	0.0133809	4	microfilament motor activity	MF
76	GO:0000147	1	1	0.982247	1	0	0.0167262	5	actin cortical patch assembly	BP
77	GO:0000148	1	1	0.857237	1	0	0.163917	49	1,3-beta-D-glucan synthase complex	CC
78	GO:0000149	1	1	0.825844	1	0	0.183988	55	SNARE binding	MF
79	GO:0000150	1	1	0.958671	1	0	0.0334524	10	recombinase activity	MF
80	GO:0000151	1	1	0.422319	1	0	0.725916	217	ubiquitin ligase complex	CC
81	GO:0000152	1	1	0.765263	1	0	0.21744	65	nuclear ubiquitin ligase complex	CC
82	GO:0000153	1	1	0.982086	1	0	0.0200714	6	cytoplasmic ubiquitin ligase complex	CC
83	GO:0000154	1	1	0.860028	1	0	0.1405	42	rRNA modification	BP
84	GO:0000155	1	1	0.824858	1	0	0.183988	55	phosphorelay sensor kinase activity	MF
85	GO:0000156	1	1	0.943073	1	0	0.0501785	15	phosphorelay response regulator activity	MF
86	GO:0000159	1	1	0.916782	1	0	0.100357	30	protein phosphatase type 2A complex	CC
87	GO:0000160	1	1	0.353892	1	0	1.01361	303	phosphorelay signal transduction system	BP
88	GO:0000161	1	1	0.998836	1	0	0.00334524	1	MAPK cascade involved in osmosensory signaling pathway	BP
89	GO:0000162	1	1	0.885913	1	0	0.117083	35	tryptophan biosynthetic process	BP
90	GO:0000164	1	1	0.980995	1	0	0.0234167	7	protein phosphatase type 1 complex	CC
91	GO:0000165	1	1	0.799558	1	0	0.21744	65	MAPK cascade	BP
93	GO:0000169	1	1	0.99301	1	0	0.00669047	2	activation of MAPK activity involved in osmosensory signaling pathway	BP
94	GO:0000171	1	1	0.994137	1	0	0.00334524	1	ribonuclease MRP activity	MF
95	GO:0000172	1	1	0.988748	1	0	0.00669047	2	ribonuclease MRP complex	CC
96	GO:0000175	1	1	0.876667	1	0	0.143845	43	3'-5'-exoribonuclease activity	MF
97	GO:0000176	1	1	0.950401	1	0	0.0401428	12	nuclear exosome (RNase complex)	CC
98	GO:0000177	1	1	0.957712	1	0	0.0334524	10	cytoplasmic exosome (RNase complex)	CC
99	GO:0000178	1	1	0.945768	1	0	0.0434881	13	exosome (RNase complex)	CC
100	GO:0000179	1	1	0.987425	1	0	0.0167262	5	rRNA (adenine-N6,N6-)-dimethyltransferase activity	MF
101	GO:0000182	1	1	0.989	1	0	0.0100357	3	rDNA binding	MF
102	GO:0000183	1	1	0.976626	1	0	0.0167262	5	chromatin silencing at rDNA	BP
103	GO:0000184	1	1	0.847229	1	0	0.180643	54	nuclear-transcribed mRNA catabolic process, nonsense-mediated decay	BP
104	GO:0000185	1	1	0.994672	1	0	0.00334524	1	activation of MAPKKK activity	BP
105	GO:0000186	1	1	0.863915	1	0	0.14719	44	activation of MAPKK activity	BP
106	GO:0000187	1	1	0.943856	1	0	0.0769404	23	activation of MAPK activity	BP
107	GO:0000188	1	1	0.973625	1	0	0.0267619	8	inactivation of MAPK activity	BP
108	GO:0000209	1	1	0.726737	1	0	0.284345	85	protein polyubiquitination	BP
109	GO:0000210	1	1	0.979505	1	0	0.0200714	6	NAD+ diphosphatase activity	MF
110	GO:0000212	1	1	0.963678	1	0	0.0367976	11	meiotic spindle organization	BP
111	GO:0000213	1	1	0.987943	1	0	0.0100357	3	tRNA-intron endonuclease activity	MF
112	GO:0000214	1	1	0.994595	1	0	0.00334524	1	tRNA-intron endonuclease complex	CC
113	GO:0000215	1	1	0.997621	1	0	0.00334524	1	tRNA 2'-phosphotransferase activity	MF
114	GO:0000217	1	1	0.916755	1	0	0.0735952	22	DNA secondary structure binding	MF
115	GO:0000220	1	1	0.978783	1	0	0.0301071	9	vacuolar proton-transporting V-type ATPase, V0 domain	CC
116	GO:0000221	1	1	0.989356	1	0	0.0133809	4	vacuolar proton-transporting V-type ATPase, V1 domain	CC
117	GO:0000224	1	1	0.975328	1	0	0.0267619	8	peptide-N4-(N-acetyl-beta-glucosaminyl)asparagine amidase activity	MF
118	GO:0000225	1	1	0.996409	1	0	0.00334524	1	N-acetylglucosaminylphosphatidylinositol deacetylase activity	MF
119	GO:0000226	1	1	0.621016	1	0	0.488404	146	microtubule cytoskeleton organization	BP
120	GO:0000228	1	1	0.910582	1	0	0.0836309	25	nuclear chromosome	CC
121	GO:0000229	1	1	0.960892	1	0	0.0267619	8	cytoplasmic chromosome	CC
122	GO:0000234	1	1	0.991168	1	0	0.0100357	3	phosphoethanolamine N-methyltransferase activity	MF
123	GO:0000242	1	1	0.998832	1	0	0.00334524	1	pericentriolar material	CC
124	GO:0000243	1	1	0.953631	1	0	0.0401428	12	commitment complex	CC
125	GO:0000244	1	1	0.964901	1	0	0.0301071	9	spliceosomal tri-snRNP complex assembly	BP
126	GO:0000245	1	1	0.915642	1	0	0.0602142	18	spliceosomal complex assembly	BP
127	GO:0000247	1	1	0.993793	1	0	0.00669047	2	C-8 sterol isomerase activity	MF
128	GO:0000249	1	1	0.994369	1	0	0.00334524	1	C-22 sterol desaturase activity	MF
129	GO:0000254	1	1	0.980706	1	0	0.0267619	8	C-4 methylsterol oxidase activity	MF
130	GO:0000255	1	1	0.979522	1	0	0.0200714	6	allantoin metabolic process	BP
131	GO:0000256	1	1	0.983124	1	0	0.0167262	5	allantoin catabolic process	BP
132	GO:0000257	1	1	0.975634	1	0	0.0234167	7	nitrilase activity	MF
133	GO:0000266	1	1	0.964615	1	0	0.0234167	7	mitochondrial fission	BP
134	GO:0000268	1	1	0.994137	1	0	0.00334524	1	peroxisome targeting sequence binding	MF
135	GO:0000270	1	1	0.978081	1	0	0.0367976	11	peptidoglycan metabolic process	BP
138	GO:0000275	1	1	0.985098	1	0	0.0234167	7	mitochondrial proton-transporting ATP synthase complex, catalytic core F(1)	CC
139	GO:0000276	1	1	0.970616	1	0	0.0367976	11	mitochondrial proton-transporting ATP synthase complex, coupling factor F(o)	CC
140	GO:0000278	1	1	0.884296	1	0	0.107048	32	mitotic cell cycle	BP
141	GO:0000280	1	1	0.446068	1	0	0.725916	217	nuclear division	BP
142	GO:0000281	1	1	0.906433	1	0	0.0769404	23	mitotic cytokinesis	BP
143	GO:0000285	1	1	0.973775	1	0	0.0367976	11	1-phosphatidylinositol-3-phosphate 5-kinase activity	MF
145	GO:0000288	1	1	0.952357	1	0	0.07025	21	nuclear-transcribed mRNA catabolic process, deadenylation-dependent decay	BP
146	GO:0000289	1	1	0.962367	1	0	0.0367976	11	nuclear-transcribed mRNA poly(A) tail shortening	BP
147	GO:0000290	1	1	0.968971	1	0	0.0234167	7	deadenylation-dependent decapping of nuclear-transcribed mRNA	BP
148	GO:0000291	1	1	0.910359	1	0	0.0869761	26	nuclear-transcribed mRNA catabolic process, exonucleolytic	BP
149	GO:0000293	1	1	0.991896	1	0	0.0100357	3	ferric-chelate reductase activity	MF
151	GO:0000301	1	1	0.966586	1	0	0.0234167	7	retrograde transport, vesicle recycling within Golgi	BP
152	GO:0000302	1	1	0.466048	1	0	0.749333	224	response to reactive oxygen species	BP
153	GO:0000303	1	1	0.991893	1	0	0.0100357	3	response to superoxide	BP
154	GO:0000304	1	1	0.98563	1	0	0.0100357	3	response to singlet oxygen	BP
155	GO:0000305	1	1	0.991893	1	0	0.0100357	3	response to oxygen radical	BP
156	GO:0000306	1	1	0.990144	1	0	0.0167262	5	extrinsic component of vacuolar membrane	CC
157	GO:0000307	1	1	0.958318	1	0	0.0367976	11	cyclin-dependent protein kinase holoenzyme complex	CC
158	GO:0000309	1	1	0.994494	1	0	0.00334524	1	nicotinamide-nucleotide adenylyltransferase activity	MF
159	GO:0000311	1	1	0.992064	1	0	0.00669047	2	plastid large ribosomal subunit	CC
160	GO:0000312	1	1	0.996779	1	0	0.00334524	1	plastid small ribosomal subunit	CC
161	GO:0000313	1	1	0.996499	1	0	0.00334524	1	organellar ribosome	CC
162	GO:0000314	1	1	0.966786	1	0	0.0367976	11	organellar small ribosomal subunit	CC
163	GO:0000315	1	1	0.946449	1	0	0.0602142	18	organellar large ribosomal subunit	CC
164	GO:0000322	1	1	0.854714	1	0	0.167262	50	storage vacuole	CC
165	GO:0000323	1	1	0.707581	1	0	0.388047	116	lytic vacuole	CC
166	GO:0000324	1	1	0.943442	1	0	0.0669047	20	fungal-type vacuole	CC
168	GO:0000326	1	1	0.906011	1	0	0.100357	30	protein storage vacuole	CC
169	GO:0000329	1	1	0.921389	1	0	0.0936666	28	fungal-type vacuole membrane	CC
170	GO:0000333	1	1	0.986181	1	0	0.0100357	3	telomerase catalytic core complex	CC
171	GO:0000338	1	1	0.936812	1	0	0.056869	17	protein deneddylation	BP
172	GO:0000339	1	1	0.970699	1	0	0.0301071	9	RNA cap binding	MF
173	GO:0000340	1	1	0.991336	1	0	0.00669047	2	RNA 7-methylguanosine cap binding	MF
174	GO:0000347	1	1	0.937162	1	0	0.0401428	12	THO complex	CC
175	GO:0000349	1	1	0.988272	1	0	0.0100357	3	generation of catalytic spliceosome for first transesterification step	BP
176	GO:0000350	1	1	0.982889	1	0	0.0100357	3	generation of catalytic spliceosome for second transesterification step	BP
177	GO:0000354	1	1	0.995606	1	0	0.00334524	1	cis assembly of pre-catalytic spliceosome	BP
178	GO:0000372	1	1	0.997502	1	0	0.00334524	1	Group I intron splicing	BP
179	GO:0000373	1	1	0.938009	1	0	0.0501785	15	Group II intron splicing	BP
180	GO:0000375	1	1	0.517681	1	0	0.602142	180	RNA splicing, via transesterification reactions	BP
181	GO:0000376	1	1	0.997502	1	0	0.00334524	1	RNA splicing, via transesterification reactions with guanosine as nucleophile	BP
182	GO:0000377	1	1	0.526329	1	0	0.585416	175	RNA splicing, via transesterification reactions with bulged adenosine as nucleophile	BP
183	GO:0000379	1	1	0.994595	1	0	0.00334524	1	tRNA-type intron splice site recognition and cleavage	BP
184	GO:0000380	1	1	0.988214	1	0	0.0267619	8	alternative mRNA splicing, via spliceosome	BP
185	GO:0000381	1	1	0.941594	1	0	0.0669047	20	regulation of alternative mRNA splicing, via spliceosome	BP
186	GO:0000386	1	1	0.988544	1	0	0.0133809	4	second spliceosomal transesterification activity	MF
187	GO:0000387	1	1	0.885291	1	0	0.113738	34	spliceosomal snRNP assembly	BP
188	GO:0000389	1	1	0.9851	1	0	0.0100357	3	mRNA 3'-splice site recognition	BP
189	GO:0000390	1	1	0.991217	1	0	0.00669047	2	spliceosomal complex disassembly	BP
190	GO:0000394	1	1	0.921155	1	0	0.07025	21	RNA splicing, via endonucleolytic cleavage and ligation	BP
191	GO:0000395	1	1	0.983515	1	0	0.0234167	7	mRNA 5'-splice site recognition	BP
192	GO:0000398	1	1	0.554744	1	0	0.541928	162	mRNA splicing, via spliceosome	BP
193	GO:0000400	1	1	0.932131	1	0	0.056869	17	four-way junction DNA binding	MF
194	GO:0000403	1	1	0.992658	1	0	0.00669047	2	Y-form DNA binding	MF
195	GO:0000404	1	1	0.989283	1	0	0.0133809	4	heteroduplex DNA loop binding	MF
196	GO:0000405	1	1	0.992794	1	0	0.00669047	2	bubble DNA binding	MF
197	GO:0000406	1	1	0.998613	1	0	0.00334524	1	double-strand/single-strand DNA junction binding	MF
198	GO:0000407	1	1	0.957285	1	0	0.0535238	16	pre-autophagosomal structure	CC
199	GO:0000408	1	1	0.995124	1	0	0.00334524	1	EKC/KEOPS complex	CC
200	GO:0000413	1	1	0.815719	1	0	0.167262	50	protein peptidyl-prolyl isomerization	BP
201	GO:0000414	1	1	0.982228	1	0	0.0133809	4	regulation of histone H3-K36 methylation	BP
202	GO:0000416	1	1	0.993903	1	0	0.00669047	2	positive regulation of histone H3-K36 methylation	BP
203	GO:0000418	1	1	0.964601	1	0	0.0301071	9	DNA-directed RNA polymerase IV complex	CC
204	GO:0000419	1	1	0.916751	1	0	0.0836309	25	DNA-directed RNA polymerase V complex	CC
205	GO:0000421	1	1	0.917488	1	0	0.117083	35	autophagosome membrane	CC
206	GO:0000422	1	1	0.927784	1	0	0.0869761	26	autophagy of mitochondrion	BP
207	GO:0000423	1	1	0.99167	1	0	0.0167262	5	mitophagy	BP
208	GO:0000427	1	1	0.982698	1	0	0.0133809	4	plastid-encoded plastid RNA polymerase complex	CC
209	GO:0000428	1	1	0.757097	1	0	0.250893	75	DNA-directed RNA polymerase complex	CC
210	GO:0000429	1	1	0.994023	1	0	0.00334524	1	carbon catabolite regulation of transcription from RNA polymerase II promoter	BP
211	GO:0000430	1	1	0.994023	1	0	0.00334524	1	regulation of transcription from RNA polymerase II promoter by glucose	BP
212	GO:0000433	1	1	0.994023	1	0	0.00334524	1	negative regulation of transcription from RNA polymerase II promoter by glucose	BP
213	GO:0000437	1	1	0.994023	1	0	0.00334524	1	carbon catabolite repression of transcription from RNA polymerase II promoter	BP
214	GO:0000439	1	1	0.972225	1	0	0.0267619	8	core TFIIH complex	CC
215	GO:0000445	1	1	0.990877	1	0	0.00669047	2	THO complex part of transcription export complex	CC
216	GO:0000447	1	1	0.979472	1	0	0.0301071	9	endonucleolytic cleavage in ITS1 to separate SSU-rRNA from 5.8S rRNA and LSU-rRNA from tricistronic rRNA transcript (SSU-rRNA, 5.8S rRNA, LSU-rRNA)	BP
217	GO:0000451	1	1	0.982171	1	0	0.0133809	4	rRNA 2'-O-methylation	BP
218	GO:0000453	1	1	0.982171	1	0	0.0133809	4	enzyme-directed rRNA 2'-O-methylation	BP
219	GO:0000455	1	1	0.994145	1	0	0.00669047	2	enzyme-directed rRNA pseudouridine synthesis	BP
220	GO:0000459	1	1	0.964401	1	0	0.0267619	8	exonucleolytic trimming involved in rRNA processing	BP
221	GO:0000460	1	1	0.977146	1	0	0.0167262	5	maturation of 5.8S rRNA	BP
222	GO:0000461	1	1	0.992241	1	0	0.0133809	4	endonucleolytic cleavage to generate mature 3'-end of SSU-rRNA from (SSU-rRNA, 5.8S rRNA, LSU-rRNA)	BP
223	GO:0000462	1	1	0.893197	1	0	0.127119	38	maturation of SSU-rRNA from tricistronic rRNA transcript (SSU-rRNA, 5.8S rRNA, LSU-rRNA)	BP
224	GO:0000463	1	1	0.967734	1	0	0.0301071	9	maturation of LSU-rRNA from tricistronic rRNA transcript (SSU-rRNA, 5.8S rRNA, LSU-rRNA)	BP
225	GO:0000466	1	1	0.977146	1	0	0.0167262	5	maturation of 5.8S rRNA from tricistronic rRNA transcript (SSU-rRNA, 5.8S rRNA, LSU-rRNA)	BP
226	GO:0000467	1	1	0.964401	1	0	0.0267619	8	exonucleolytic trimming to generate mature 3'-end of 5.8S rRNA from tricistronic rRNA transcript (SSU-rRNA, 5.8S rRNA, LSU-rRNA)	BP
227	GO:0000469	1	1	0.935245	1	0	0.0735952	22	cleavage involved in rRNA processing	BP
228	GO:0000470	1	1	0.966024	1	0	0.0334524	10	maturation of LSU-rRNA	BP
229	GO:0000472	1	1	0.988303	1	0	0.0133809	4	endonucleolytic cleavage to generate mature 5'-end of SSU-rRNA from (SSU-rRNA, 5.8S rRNA, LSU-rRNA)	BP
230	GO:0000478	1	1	0.975709	1	0	0.0334524	10	endonucleolytic cleavage involved in rRNA processing	BP
231	GO:0000479	1	1	0.979472	1	0	0.0301071	9	endonucleolytic cleavage of tricistronic rRNA transcript (SSU-rRNA, 5.8S rRNA, LSU-rRNA)	BP
232	GO:0000480	1	1	0.988303	1	0	0.0133809	4	endonucleolytic cleavage in 5'-ETS of tricistronic rRNA transcript (SSU-rRNA, 5.8S rRNA, LSU-rRNA)	BP
233	GO:0000481	1	1	0.988855	1	0	0.0100357	3	maturation of 5S rRNA	BP
234	GO:0000491	1	1	0.998903	1	0	0.00334524	1	small nucleolar ribonucleoprotein complex assembly	BP
235	GO:0000492	1	1	0.998903	1	0	0.00334524	1	box C/D snoRNP assembly	BP
236	GO:0000494	1	1	0.990144	1	0	0.0133809	4	box C/D snoRNA 3'-end processing	BP
237	GO:0000495	1	1	0.995776	1	0	0.00669047	2	box H/ACA snoRNA 3'-end processing	BP
238	GO:0000500	1	1	0.971569	1	0	0.0167262	5	RNA polymerase I upstream activating factor complex	CC
239	GO:0000502	1	1	0.775766	1	0	0.277655	83	proteasome complex	CC
240	GO:0000506	1	1	0.986041	1	0	0.0100357	3	glycosylphosphatidylinositol-N-acetylglucosaminyltransferase (GPI-GnT) complex	CC
241	GO:0000578	1	1	0.919992	1	0	0.0669047	20	embryonic axis specification	BP
242	GO:0000702	1	1	0.981278	1	0	0.0200714	6	oxidized base lesion DNA N-glycosylase activity	MF
243	GO:0000703	1	1	0.995431	1	0	0.00669047	2	oxidized pyrimidine nucleobase lesion DNA N-glycosylase activity	MF
244	GO:0000706	1	1	0.990173	1	0	0.00669047	2	meiotic DNA double-strand break processing	BP
245	GO:0000707	1	1	0.982792	1	0	0.0167262	5	meiotic DNA recombinase assembly	BP
246	GO:0000710	1	1	0.988792	1	0	0.0167262	5	meiotic mismatch repair	BP
247	GO:0000712	1	1	0.939007	1	0	0.0602142	18	resolution of meiotic recombination intermediates	BP
248	GO:0000715	1	1	0.988132	1	0	0.0167262	5	nucleotide-excision repair, DNA damage recognition	BP
249	GO:0000719	1	1	0.995415	1	0	0.00669047	2	photoreactive repair	BP
250	GO:0000722	1	1	0.981406	1	0	0.0167262	5	telomere maintenance via recombination	BP
251	GO:0000723	1	1	0.847944	1	0	0.1405	42	telomere maintenance	BP
252	GO:0000724	1	1	0.777658	1	0	0.21744	65	double-strand break repair via homologous recombination	BP
253	GO:0000725	1	1	0.769754	1	0	0.224131	67	recombinational repair	BP
254	GO:0000726	1	1	0.914372	1	0	0.0769404	23	non-recombinational repair	BP
255	GO:0000727	1	1	0.970852	1	0	0.0267619	8	double-strand break repair via break-induced replication	BP
256	GO:0000729	1	1	0.986032	1	0	0.0100357	3	DNA double-strand break processing	BP
257	GO:0000730	1	1	0.958671	1	0	0.0334524	10	DNA recombinase assembly	BP
258	GO:0000731	1	1	0.981872	1	0	0.0167262	5	DNA synthesis involved in DNA repair	BP
259	GO:0000733	1	1	0.961749	1	0	0.0301071	9	DNA strand renaturation	BP
260	GO:0000737	1	1	0.986748	1	0	0.0167262	5	DNA catabolic process, endonucleolytic	BP
261	GO:0000738	1	1	0.980722	1	0	0.0133809	4	DNA catabolic process, exonucleolytic	BP
262	GO:0000741	1	1	0.852681	1	0	0.137155	41	karyogamy	BP
263	GO:0000742	1	1	0.997153	1	0	0.00334524	1	karyogamy involved in conjugation with cellular fusion	BP
264	GO:0000743	1	1	0.996653	1	0	0.00669047	2	nuclear migration involved in conjugation with cellular fusion	BP
265	GO:0000746	1	1	0.976849	1	0	0.0334524	10	conjugation	BP
266	GO:0000747	1	1	0.986818	1	0	0.0234167	7	conjugation with cellular fusion	BP
267	GO:0000750	1	1	0.995279	1	0	0.00669047	2	pheromone-dependent signal transduction involved in conjugation with cellular fusion	BP
268	GO:0000753	1	1	0.994115	1	0	0.00334524	1	cell morphogenesis involved in conjugation with cellular fusion	BP
269	GO:0000767	1	1	0.994115	1	0	0.00334524	1	cell morphogenesis involved in conjugation	BP
270	GO:0000768	1	1	0.99378	1	0	0.0100357	3	syncytium formation by plasma membrane fusion	BP
271	GO:0000773	1	1	0.995608	1	0	0.00334524	1	phosphatidyl-N-methylethanolamine N-methyltransferase activity	MF
272	GO:0000774	1	1	0.97396	1	0	0.0234167	7	adenyl-nucleotide exchange factor activity	MF
273	GO:0000775	1	1	0.831653	1	0	0.1405	42	chromosome, centromeric region	CC
274	GO:0000776	1	1	0.87903	1	0	0.107048	32	kinetochore	CC
275	GO:0000777	1	1	0.891838	1	0	0.0970118	29	condensed chromosome kinetochore	CC
276	GO:0000778	1	1	0.985754	1	0	0.0133809	4	condensed nuclear chromosome kinetochore	CC
277	GO:0000779	1	1	0.974645	1	0	0.0234167	7	condensed chromosome, centromeric region	CC
278	GO:0000780	1	1	0.986251	1	0	0.0167262	5	condensed nuclear chromosome, centromeric region	CC
279	GO:0000781	1	1	0.838107	1	0	0.1405	42	chromosome, telomeric region	CC
280	GO:0000782	1	1	0.957963	1	0	0.0401428	12	telomere cap complex	CC
281	GO:0000783	1	1	0.957963	1	0	0.0401428	12	nuclear telomere cap complex	CC
282	GO:0000784	1	1	0.942617	1	0	0.0501785	15	nuclear chromosome, telomeric region	CC
283	GO:0000785	1	1	0.54295	1	0	0.545273	163	chromatin	CC
284	GO:0000786	1	1	0.795505	1	0	0.294381	88	nucleosome	CC
285	GO:0000788	1	1	0.990519	1	0	0.0200714	6	nuclear nucleosome	CC
286	GO:0000789	1	1	0.990349	1	0	0.00669047	2	cytoplasmic chromatin	CC
287	GO:0000790	1	1	0.745175	1	0	0.281	84	nuclear chromatin	CC
288	GO:0000791	1	1	0.952161	1	0	0.0468333	14	euchromatin	CC
289	GO:0000792	1	1	0.897487	1	0	0.0903214	27	heterochromatin	CC
290	GO:0000793	1	1	0.917099	1	0	0.0802857	24	condensed chromosome	CC
291	GO:0000794	1	1	0.951935	1	0	0.0501785	15	condensed nuclear chromosome	CC
292	GO:0000795	1	1	0.946238	1	0	0.0501785	15	synaptonemal complex	CC
293	GO:0000796	1	1	0.958265	1	0	0.0301071	9	condensin complex	CC
294	GO:0000798	1	1	0.98399	1	0	0.0167262	5	nuclear cohesin complex	CC
295	GO:0000799	1	1	0.988233	1	0	0.00669047	2	nuclear condensin complex	CC
296	GO:0000802	1	1	0.994068	1	0	0.00334524	1	transverse filament	CC
297	GO:0000808	1	1	0.966642	1	0	0.0267619	8	origin recognition complex	CC
298	GO:0000811	1	1	0.990048	1	0	0.0100357	3	GINS complex	CC
299	GO:0000812	1	1	0.959939	1	0	0.0401428	12	Swr1 complex	CC
300	GO:0000813	1	1	0.965469	1	0	0.0401428	12	ESCRT I complex	CC
301	GO:0000814	1	1	0.986342	1	0	0.0100357	3	ESCRT II complex	CC
302	GO:0000815	1	1	0.960594	1	0	0.0367976	11	ESCRT III complex	CC
303	GO:0000819	1	1	0.962788	1	0	0.0267619	8	sister chromatid segregation	BP
304	GO:0000820	1	1	0.99085	1	0	0.00669047	2	regulation of glutamine family amino acid metabolic process	BP
305	GO:0000822	1	1	0.974013	1	0	0.0367976	11	inositol hexakisphosphate binding	MF
306	GO:0000823	1	1	0.997965	1	0	0.00334524	1	inositol-1,4,5-trisphosphate 6-kinase activity	MF
307	GO:0000824	1	1	0.997965	1	0	0.00334524	1	inositol tetrakisphosphate 3-kinase activity	MF
308	GO:0000827	1	1	0.981381	1	0	0.0200714	6	inositol-1,3,4,5,6-pentakisphosphate kinase activity	MF
309	GO:0000828	1	1	0.981381	1	0	0.0200714	6	inositol hexakisphosphate kinase activity	MF
310	GO:0000832	1	1	0.981381	1	0	0.0200714	6	inositol hexakisphosphate 5-kinase activity	MF
311	GO:0000835	1	1	0.985786	1	0	0.0167262	5	ER ubiquitin ligase complex	CC
312	GO:0000836	1	1	0.990882	1	0	0.0133809	4	Hrd1p ubiquitin ligase complex	CC
313	GO:0000837	1	1	0.993832	1	0	0.00669047	2	Doa10p ubiquitin ligase complex	CC
314	GO:0000839	1	1	0.99897	1	0	0.00334524	1	Hrd1p ubiquitin ligase ERAD-L complex	CC
315	GO:0000900	1	1	0.994131	1	0	0.00334524	1	translation repressor activity, nucleic acid binding	MF
318	GO:0000905	1	1	0.994132	1	0	0.00334524	1	sporocarp development involved in asexual reproduction	BP
319	GO:0000906	1	1	0.999049	1	0	0.00334524	1	6,7-dimethyl-8-ribityllumazine synthase activity	MF
320	GO:0000907	1	1	0.977445	1	0	0.0401428	12	sulfonate dioxygenase activity	MF
321	GO:0000910	1	1	0.841726	1	0	0.167262	50	cytokinesis	BP
322	GO:0000911	1	1	0.802216	1	0	0.177298	53	cytokinesis by cell plate formation	BP
323	GO:0000912	1	1	0.98254	1	0	0.0200714	6	assembly of actomyosin apparatus involved in cytokinesis	BP
324	GO:0000913	1	1	0.980443	1	0	0.0167262	5	preprophase band assembly	BP
325	GO:0000914	1	1	0.988652	1	0	0.00669047	2	phragmoplast assembly	BP
326	GO:0000915	1	1	0.993818	1	0	0.0133809	4	actomyosin contractile ring assembly	BP
327	GO:0000916	1	1	0.997564	1	0	0.00669047	2	actomyosin contractile ring contraction	BP
328	GO:0000917	1	1	0.968552	1	0	0.0401428	12	division septum assembly	BP
329	GO:0000918	1	1	0.995074	1	0	0.00334524	1	division septum site selection	BP
330	GO:0000919	1	1	0.930167	1	0	0.0669047	20	cell plate assembly	BP
331	GO:0000920	1	1	0.991479	1	0	0.0133809	4	cell separation after cytokinesis	BP
332	GO:0000922	1	1	0.881445	1	0	0.113738	34	spindle pole	CC
333	GO:0000923	1	1	0.9846	1	0	0.0100357	3	equatorial microtubule organizing center	CC
334	GO:0000930	1	1	0.967715	1	0	0.0301071	9	gamma-tubulin complex	CC
335	GO:0000931	1	1	0.99473	1	0	0.00669047	2	gamma-tubulin large complex	CC
336	GO:0000932	1	1	0.745896	1	0	0.297726	89	P-body	CC
337	GO:0000935	1	1	0.988007	1	0	0.0133809	4	division septum	CC
338	GO:0000938	1	1	0.979741	1	0	0.0133809	4	GARP complex	CC
339	GO:0000940	1	1	0.987273	1	0	0.0100357	3	condensed chromosome outer kinetochore	CC
340	GO:0000942	1	1	0.993142	1	0	0.00669047	2	condensed nuclear chromosome outer kinetochore	CC
341	GO:0000943	1	1	0.907827	1	0	0.0970118	29	retrotransposon nucleocapsid	CC
342	GO:0000956	1	1	0.707107	1	0	0.374666	112	nuclear-transcribed mRNA catabolic process	BP
343	GO:0000957	1	1	0.997567	1	0	0.00334524	1	mitochondrial RNA catabolic process	BP
344	GO:0000959	1	1	0.854062	1	0	0.133809	40	mitochondrial RNA metabolic process	BP
345	GO:0000963	1	1	0.985732	1	0	0.0100357	3	mitochondrial RNA processing	BP
346	GO:0000965	1	1	0.994124	1	0	0.00334524	1	mitochondrial RNA 3'-end processing	BP
347	GO:0000966	1	1	0.971886	1	0	0.0267619	8	RNA 5'-end processing	BP
348	GO:0000967	1	1	0.983404	1	0	0.0200714	6	rRNA 5'-end processing	BP
349	GO:0000974	1	1	0.925894	1	0	0.0769404	23	Prp19 complex	CC
350	GO:0000975	1	1	0.42676	1	0	0.766059	229	regulatory region DNA binding	MF
351	GO:0000976	1	1	0.732752	1	0	0.291036	87	transcription regulatory region sequence-specific DNA binding	MF
352	GO:0000977	1	1	0.875733	1	0	0.123774	37	RNA polymerase II regulatory region sequence-specific DNA binding	MF
353	GO:0000978	1	1	0.977042	1	0	0.0234167	7	RNA polymerase II core promoter proximal region sequence-specific DNA binding	MF
354	GO:0000979	1	1	0.992826	1	0	0.00669047	2	RNA polymerase II core promoter sequence-specific DNA binding	MF
355	GO:0000980	1	1	0.988534	1	0	0.0167262	5	RNA polymerase II distal enhancer sequence-specific DNA binding	MF
356	GO:0000981	1	1	0.776616	1	0	0.224131	67	RNA polymerase II transcription factor activity, sequence-specific DNA binding	MF
357	GO:0000982	1	1	0.937899	1	0	0.056869	17	transcription factor activity, RNA polymerase II core promoter proximal region sequence-specific binding	MF
358	GO:0000984	1	1	0.992656	1	0	0.0100357	3	bacterial-type RNA polymerase regulatory region sequence-specific DNA binding	MF
359	GO:0000986	1	1	0.992656	1	0	0.0100357	3	bacterial-type RNA polymerase core promoter proximal region sequence-specific DNA binding	MF
360	GO:0000987	1	1	0.935612	1	0	0.0635595	19	core promoter proximal region sequence-specific DNA binding	MF
361	GO:0000988	1	1	0.474004	1	0	0.695809	208	transcription factor activity, protein binding	MF
362	GO:0000989	1	1	0.513703	1	0	0.615523	184	transcription factor activity, transcription factor binding	MF
363	GO:0000990	1	1	0.907493	1	0	0.0903214	27	transcription factor activity, core RNA polymerase binding	MF
364	GO:0000991	1	1	0.962479	1	0	0.0234167	7	transcription factor activity, core RNA polymerase II binding	MF
365	GO:0000993	1	1	0.950847	1	0	0.0367976	11	RNA polymerase II core binding	MF
366	GO:0000995	1	1	0.994078	1	0	0.00334524	1	transcription factor activity, core RNA polymerase III binding	MF
367	GO:0000996	1	1	0.948515	1	0	0.0635595	19	core DNA-dependent RNA polymerase binding promoter specificity activity	MF
368	GO:0001000	1	1	0.998001	1	0	0.00334524	1	bacterial-type RNA polymerase core enzyme binding	MF
369	GO:0001007	1	1	0.994078	1	0	0.00334524	1	transcription factor activity, RNA polymerase III transcription factor binding	MF
370	GO:0001012	1	1	0.875733	1	0	0.123774	37	RNA polymerase II regulatory region DNA binding	MF
371	GO:0001013	1	1	0.97223	1	0	0.0200714	6	RNA polymerase I regulatory region DNA binding	MF
372	GO:0001017	1	1	0.992656	1	0	0.0100357	3	bacterial-type RNA polymerase regulatory region DNA binding	MF
373	GO:0001023	1	1	0.994744	1	0	0.00334524	1	transcription initiation from RNA polymerase III type 2 promoter	BP
374	GO:0001026	1	1	0.994078	1	0	0.00334524	1	TFIIIB-type transcription factor activity	MF
375	GO:0001046	1	1	0.907547	1	0	0.0869761	26	core promoter sequence-specific DNA binding	MF
376	GO:0001047	1	1	0.873357	1	0	0.127119	38	core promoter binding	MF
377	GO:0001053	1	1	0.977073	1	0	0.0133809	4	plastid sigma factor activity	MF
378	GO:0001056	1	1	0.994744	1	0	0.00334524	1	RNA polymerase III activity	MF
379	GO:0001067	1	1	0.42676	1	0	0.766059	229	regulatory region nucleic acid binding	MF
380	GO:0001070	1	1	0.98997	1	0	0.0100357	3	RNA binding transcription regulator activity	MF
382	GO:0001072	1	1	0.98997	1	0	0.0100357	3	transcription antitermination factor activity, RNA binding	MF
383	GO:0001073	1	1	0.994023	1	0	0.00334524	1	transcription antitermination factor activity, DNA binding	MF
384	GO:0001076	1	1	0.897422	1	0	0.0936666	28	transcription factor activity, RNA polymerase II transcription factor binding	MF
385	GO:0001077	1	1	0.945564	1	0	0.0501785	15	transcriptional activator activity, RNA polymerase II core promoter proximal region sequence-specific binding	MF
386	GO:0001078	1	1	0.991899	1	0	0.00669047	2	transcriptional repressor activity, RNA polymerase II core promoter proximal region sequence-specific binding	MF
387	GO:0001079	1	1	0.997918	1	0	0.00334524	1	nitrogen catabolite regulation of transcription from RNA polymerase II promoter	BP
388	GO:0001080	1	1	0.997918	1	0	0.00334524	1	nitrogen catabolite activation of transcription from RNA polymerase II promoter	BP
389	GO:0001082	1	1	0.989504	1	0	0.0100357	3	transcription factor activity, RNA polymerase I transcription factor binding	MF
390	GO:0001083	1	1	0.994084	1	0	0.00334524	1	transcription factor activity, RNA polymerase II basal transcription factor binding	MF
391	GO:0001085	1	1	0.904212	1	0	0.0802857	24	RNA polymerase II transcription factor binding	MF
392	GO:0001091	1	1	0.994105	1	0	0.00334524	1	RNA polymerase II basal transcription factor binding	MF
393	GO:0001094	1	1	0.994105	1	0	0.00334524	1	TFIID-class transcription factor binding	MF
394	GO:0001098	1	1	0.937273	1	0	0.0468333	14	basal transcription machinery binding	MF
395	GO:0001099	1	1	0.937273	1	0	0.0468333	14	basal RNA polymerase II transcription machinery binding	MF
397	GO:0001102	1	1	0.991545	1	0	0.00669047	2	RNA polymerase II activating transcription factor binding	MF
398	GO:0001104	1	1	0.911018	1	0	0.0802857	24	RNA polymerase II transcription cofactor activity	MF
399	GO:0001106	1	1	0.974973	1	0	0.0301071	9	RNA polymerase II transcription corepressor activity	MF
400	GO:0001121	1	1	0.992807	1	0	0.00669047	2	transcription from bacterial-type RNA polymerase promoter	BP
401	GO:0001123	1	1	0.974119	1	0	0.0401428	12	transcription initiation from bacterial-type RNA polymerase promoter	BP
402	GO:0001129	1	1	0.994084	1	0	0.00334524	1	RNA polymerase II transcription factor activity, TBP-class protein binding, involved in preinitiation complex assembly	MF
403	GO:0001130	1	1	0.993937	1	0	0.00669047	2	bacterial-type RNA polymerase transcription factor activity, sequence-specific DNA binding	MF
404	GO:0001131	1	1	0.993937	1	0	0.00669047	2	transcription factor activity, bacterial-type RNA polymerase core promoter proximal region sequence-specific binding	MF
405	GO:0001132	1	1	0.994084	1	0	0.00334524	1	RNA polymerase II transcription factor activity, TBP-class protein binding	MF
406	GO:0001134	1	1	0.989504	1	0	0.0100357	3	transcription factor activity, transcription factor recruiting	MF
407	GO:0001139	1	1	0.994331	1	0	0.00334524	1	transcription factor activity, core RNA polymerase II recruiting	MF
408	GO:0001141	1	1	0.995062	1	0	0.00334524	1	transcriptional repressor activity, bacterial-type RNA polymerase core promoter proximal region sequence-specific binding	MF
409	GO:0001158	1	1	0.978276	1	0	0.0301071	9	enhancer sequence-specific DNA binding	MF
410	GO:0001159	1	1	0.935612	1	0	0.0635595	19	core promoter proximal region DNA binding	MF
411	GO:0001161	1	1	0.994941	1	0	0.00334524	1	intronic transcription regulatory region sequence-specific DNA binding	MF
412	GO:0001162	1	1	0.994941	1	0	0.00334524	1	RNA polymerase II intronic transcription regulatory region sequence-specific DNA binding	MF
413	GO:0001163	1	1	0.97223	1	0	0.0200714	6	RNA polymerase I regulatory region sequence-specific DNA binding	MF
414	GO:0001164	1	1	0.983718	1	0	0.0133809	4	RNA polymerase I CORE element sequence-specific DNA binding	MF
415	GO:0001165	1	1	0.988324	1	0	0.00669047	2	RNA polymerase I upstream control element sequence-specific DNA binding	MF
416	GO:0001167	1	1	0.989504	1	0	0.0100357	3	RNA polymerase I transcription factor activity, sequence-specific DNA binding	MF
417	GO:0001169	1	1	0.989504	1	0	0.0100357	3	transcription factor activity, RNA polymerase I CORE element sequence-specific binding	MF
418	GO:0001171	1	1	0.91587	1	0	0.117083	35	reverse transcription	BP
419	GO:0001172	1	1	0.992793	1	0	0.00669047	2	transcription, RNA-templated	BP
420	GO:0001178	1	1	0.994023	1	0	0.00334524	1	regulation of transcriptional start site selection at RNA polymerase II promoter	BP
421	GO:0001186	1	1	0.989504	1	0	0.0100357	3	transcription factor activity, RNA polymerase I transcription factor recruiting	MF
422	GO:0001187	1	1	0.989504	1	0	0.0100357	3	transcription factor activity, RNA polymerase I CORE element binding transcription factor recruiting	MF
423	GO:0001188	1	1	0.989504	1	0	0.0100357	3	RNA polymerase I transcriptional preinitiation complex assembly	BP
424	GO:0001189	1	1	0.989504	1	0	0.0100357	3	RNA polymerase I transcriptional preinitiation complex assembly at the promoter for the nuclear large rRNA transcript	BP
425	GO:0001191	1	1	0.974973	1	0	0.0301071	9	transcriptional repressor activity, RNA polymerase II transcription factor binding	MF
426	GO:0001192	1	1	0.996187	1	0	0.00334524	1	maintenance of transcriptional fidelity during DNA-templated transcription elongation	BP
427	GO:0001193	1	1	0.996187	1	0	0.00334524	1	maintenance of transcriptional fidelity during DNA-templated transcription elongation from RNA polymerase II promoter	BP
428	GO:0001205	1	1	0.986442	1	0	0.0100357	3	transcriptional activator activity, RNA polymerase II distal enhancer sequence-specific binding	MF
429	GO:0001217	1	1	0.995062	1	0	0.00334524	1	bacterial-type RNA polymerase transcriptional repressor activity, sequence-specific DNA binding	MF
430	GO:0001221	1	1	0.998766	1	0	0.00334524	1	transcription cofactor binding	MF
431	GO:0001222	1	1	0.998766	1	0	0.00334524	1	transcription corepressor binding	MF
432	GO:0001227	1	1	0.985159	1	0	0.0133809	4	transcriptional repressor activity, RNA polymerase II transcription regulatory region sequence-specific binding	MF
433	GO:0001228	1	1	0.80873	1	0	0.180643	54	transcriptional activator activity, RNA polymerase II transcription regulatory region sequence-specific binding	MF
434	GO:0001300	1	1	0.995737	1	0	0.0100357	3	chronological cell aging	BP
435	GO:0001302	1	1	0.978833	1	0	0.0234167	7	replicative cell aging	BP
436	GO:0001306	1	1	0.996153	1	0	0.00669047	2	age-dependent response to oxidative stress	BP
437	GO:0001315	1	1	0.996153	1	0	0.00669047	2	age-dependent response to reactive oxygen species	BP
438	GO:0001320	1	1	0.996153	1	0	0.00669047	2	age-dependent response to reactive oxygen species involved in chronological cell aging	BP
439	GO:0001324	1	1	0.996153	1	0	0.00669047	2	age-dependent response to oxidative stress involved in chronological cell aging	BP
440	GO:0001401	1	1	0.995108	1	0	0.00669047	2	mitochondrial sorting and assembly machinery complex	CC
441	GO:0001411	1	1	0.990787	1	0	0.0133809	4	hyphal tip	CC
442	GO:0001501	1	1	0.948349	1	0	0.0836309	25	skeletal system development	BP
443	GO:0001502	1	1	0.995614	1	0	0.00334524	1	cartilage condensation	BP
444	GO:0001503	1	1	0.97141	1	0	0.0401428	12	ossification	BP
445	GO:0001504	1	1	0.990413	1	0	0.00669047	2	neurotransmitter uptake	BP
446	GO:0001505	1	1	0.957661	1	0	0.0367976	11	regulation of neurotransmitter levels	BP
447	GO:0001508	1	1	0.981418	1	0	0.0133809	4	action potential	BP
448	GO:0001510	1	1	0.766286	1	0	0.220786	66	RNA methylation	BP
449	GO:0001516	1	1	0.994539	1	0	0.00334524	1	prostaglandin biosynthetic process	BP
450	GO:0001520	1	1	0.996724	1	0	0.00334524	1	outer dense fiber	CC
451	GO:0001522	1	1	0.894635	1	0	0.110393	33	pseudouridine synthesis	BP
452	GO:0001523	1	1	0.996267	1	0	0.00334524	1	retinoid metabolic process	BP
453	GO:0001525	1	1	0.873998	1	0	0.170607	51	angiogenesis	BP
454	GO:0001527	1	1	0.991537	1	0	0.0200714	6	microfibril	CC
455	GO:0001533	1	1	0.99849	1	0	0.00334524	1	cornified envelope	CC
456	GO:0001539	1	1	0.99306	1	0	0.00669047	2	cilium or flagellum-dependent cell motility	BP
457	GO:0001540	1	1	0.99884	1	0	0.00334524	1	amyloid-beta binding	MF
458	GO:0001541	1	1	0.975576	1	0	0.0200714	6	ovarian follicle development	BP
459	GO:0001555	1	1	0.994395	1	0	0.00334524	1	oocyte growth	BP
460	GO:0001556	1	1	0.997113	1	0	0.00334524	1	oocyte maturation	BP
461	GO:0001558	1	1	0.636027	1	0	0.434881	130	regulation of cell growth	BP
462	GO:0001560	1	1	0.977405	1	0	0.0167262	5	regulation of cell growth by extracellular stimulus	BP
463	GO:0001561	1	1	0.994211	1	0	0.00334524	1	fatty acid alpha-oxidation	BP
464	GO:0001568	1	1	0.961089	1	0	0.0468333	14	blood vessel development	BP
465	GO:0001569	1	1	0.998924	1	0	0.00334524	1	branching involved in blood vessel morphogenesis	BP
466	GO:0001570	1	1	0.993903	1	0	0.00669047	2	vasculogenesis	BP
467	GO:0001575	1	1	0.996957	1	0	0.00334524	1	globoside metabolic process	BP
468	GO:0001576	1	1	0.996957	1	0	0.00334524	1	globoside biosynthetic process	BP
469	GO:0001578	1	1	0.984981	1	0	0.0133809	4	microtubule bundle formation	BP
470	GO:0001618	1	1	0.975346	1	0	0.0367976	11	virus receptor activity	MF
471	GO:0001635	1	1	0.994146	1	0	0.00334524	1	calcitonin gene-related peptide receptor activity	MF
472	GO:0001649	1	1	0.927873	1	0	0.107048	32	osteoblast differentiation	BP
473	GO:0001650	1	1	0.998388	1	0	0.00334524	1	fibrillar center	CC
474	GO:0001651	1	1	0.998388	1	0	0.00334524	1	dense fibrillar component	CC
475	GO:0001653	1	1	0.948388	1	0	0.0401428	12	peptide receptor activity	MF
476	GO:0001654	1	1	0.949786	1	0	0.0535238	16	eye development	BP
477	GO:0001656	1	1	0.984448	1	0	0.0234167	7	metanephros development	BP
478	GO:0001658	1	1	0.99465	1	0	0.0133809	4	branching involved in ureteric bud morphogenesis	BP
479	GO:0001659	1	1	0.998945	1	0	0.00334524	1	temperature homeostasis	BP
480	GO:0001662	1	1	0.992211	1	0	0.0100357	3	behavioral fear response	BP
481	GO:0001664	1	1	0.96863	1	0	0.0501785	15	G-protein coupled receptor binding	MF
482	GO:0001666	1	1	0.723151	1	0	0.347905	104	response to hypoxia	BP
483	GO:0001667	1	1	0.946908	1	0	0.0635595	19	ameboidal-type cell migration	BP
484	GO:0001669	1	1	0.964445	1	0	0.0267619	8	acrosomal vesicle	CC
485	GO:0001671	1	1	0.957729	1	0	0.0334524	10	ATPase activator activity	MF
486	GO:0001672	1	1	0.988163	1	0	0.00669047	2	regulation of chromatin assembly or disassembly	BP
487	GO:0001673	1	1	0.972954	1	0	0.0234167	7	male germ cell nucleus	CC
488	GO:0001674	1	1	0.994087	1	0	0.00334524	1	female germ cell nucleus	CC
489	GO:0001675	1	1	0.988748	1	0	0.00669047	2	acrosome assembly	BP
490	GO:0001676	1	1	0.853788	1	0	0.143845	43	long-chain fatty acid metabolic process	BP
491	GO:0001678	1	1	0.917265	1	0	0.0669047	20	cellular glucose homeostasis	BP
492	GO:0001680	1	1	0.994206	1	0	0.00334524	1	tRNA 3'-terminal CCA addition	BP
493	GO:0001682	1	1	0.957684	1	0	0.0334524	10	tRNA 5'-leader removal	BP
494	GO:0001701	1	1	0.932058	1	0	0.0769404	23	in utero embryonic development	BP
495	GO:0001703	1	1	0.996178	1	0	0.00334524	1	gastrulation with mouth forming first	BP
496	GO:0001704	1	1	0.997691	1	0	0.00669047	2	formation of primary germ layer	BP
497	GO:0001707	1	1	0.997691	1	0	0.00669047	2	mesoderm formation	BP
498	GO:0001708	1	1	0.915622	1	0	0.0869761	26	cell fate specification	BP
499	GO:0001709	1	1	0.953084	1	0	0.0334524	10	cell fate determination	BP
500	GO:0001716	1	1	0.9917	1	0	0.0100357	3	L-amino-acid oxidase activity	MF
501	GO:0001725	1	1	0.981039	1	0	0.0434881	13	stress fiber	CC
502	GO:0001726	1	1	0.97049	1	0	0.056869	17	ruffle	CC
503	GO:0001727	1	1	0.990748	1	0	0.00669047	2	lipid kinase activity	MF
504	GO:0001729	1	1	0.994122	1	0	0.00334524	1	ceramide kinase activity	MF
505	GO:0001731	1	1	0.89599	1	0	0.137155	41	formation of translation preinitiation complex	BP
506	GO:0001732	1	1	0.995505	1	0	0.00669047	2	formation of cytoplasmic translation initiation complex	BP
507	GO:0001735	1	1	0.995511	1	0	0.00669047	2	prenylcysteine oxidase activity	MF
508	GO:0001736	1	1	0.956439	1	0	0.0401428	12	establishment of planar polarity	BP
509	GO:0001737	1	1	0.994054	1	0	0.00334524	1	establishment of imaginal disc-derived wing hair orientation	BP
510	GO:0001738	1	1	0.994054	1	0	0.00334524	1	morphogenesis of a polarized epithelium	BP
511	GO:0001750	1	1	0.984811	1	0	0.0133809	4	photoreceptor outer segment	CC
512	GO:0001752	1	1	0.994054	1	0	0.00334524	1	compound eye photoreceptor fate commitment	BP
513	GO:0001754	1	1	0.995384	1	0	0.00669047	2	eye photoreceptor cell differentiation	BP
514	GO:0001755	1	1	0.99595	1	0	0.00334524	1	neural crest cell migration	BP
515	GO:0001756	1	1	0.988753	1	0	0.00669047	2	somitogenesis	BP
516	GO:0001763	1	1	0.871998	1	0	0.150536	45	morphogenesis of a branching structure	BP
517	GO:0001764	1	1	0.983898	1	0	0.0133809	4	neuron migration	BP
518	GO:0001765	1	1	0.99735	1	0	0.00669047	2	membrane raft assembly	BP
519	GO:0001767	1	1	0.99378	1	0	0.0100357	3	establishment of lymphocyte polarity	BP
520	GO:0001768	1	1	0.99378	1	0	0.0100357	3	establishment of T cell polarity	BP
521	GO:0001772	1	1	0.998816	1	0	0.00334524	1	immunological synapse	CC
522	GO:0001775	1	1	0.790996	1	0	0.260928	78	cell activation	BP
523	GO:0001776	1	1	0.997523	1	0	0.00669047	2	leukocyte homeostasis	BP
524	GO:0001778	1	1	0.998982	1	0	0.00334524	1	plasma membrane repair	BP
525	GO:0001780	1	1	0.99849	1	0	0.00334524	1	neutrophil homeostasis	BP
526	GO:0001782	1	1	0.999032	1	0	0.00334524	1	B cell homeostasis	BP
527	GO:0001784	1	1	0.998924	1	0	0.00334524	1	phosphotyrosine residue binding	MF
528	GO:0001786	1	1	0.994855	1	0	0.0100357	3	phosphatidylserine binding	MF
529	GO:0001817	1	1	0.873292	1	0	0.143845	43	regulation of cytokine production	BP
530	GO:0001818	1	1	0.926761	1	0	0.0836309	25	negative regulation of cytokine production	BP
531	GO:0001819	1	1	0.924866	1	0	0.0869761	26	positive regulation of cytokine production	BP
532	GO:0001822	1	1	0.951349	1	0	0.0535238	16	kidney development	BP
533	GO:0001824	1	1	0.980791	1	0	0.0133809	4	blastocyst development	BP
534	GO:0001825	1	1	0.989034	1	0	0.00669047	2	blastocyst formation	BP
535	GO:0001829	1	1	0.983998	1	0	0.0167262	5	trophectodermal cell differentiation	BP
536	GO:0001833	1	1	0.990585	1	0	0.0100357	3	inner cell mass cell proliferation	BP
537	GO:0001835	1	1	0.998564	1	0	0.00334524	1	blastocyst hatching	BP
538	GO:0001837	1	1	0.973038	1	0	0.0535238	16	epithelial to mesenchymal transition	BP
539	GO:0001838	1	1	0.992017	1	0	0.0100357	3	embryonic epithelial tube formation	BP
540	GO:0001841	1	1	0.994123	1	0	0.00334524	1	neural tube formation	BP
541	GO:0001842	1	1	0.99595	1	0	0.00334524	1	neural fold formation	BP
542	GO:0001843	1	1	0.997644	1	0	0.00334524	1	neural tube closure	BP
543	GO:0001846	1	1	0.994967	1	0	0.00334524	1	opsonin binding	MF
544	GO:0001848	1	1	0.993718	1	0	0.00669047	2	complement binding	MF
545	GO:0001849	1	1	0.994967	1	0	0.00334524	1	complement component C1q binding	MF
546	GO:0001871	1	1	0.754052	1	0	0.270964	81	pattern binding	MF
547	GO:0001872	1	1	0.96175	1	0	0.0334524	10	(1->3)-beta-D-glucan binding	MF
548	GO:0001878	1	1	0.998069	1	0	0.00334524	1	response to yeast	BP
549	GO:0001881	1	1	0.994462	1	0	0.00669047	2	receptor recycling	BP
552	GO:0001884	1	1	0.997609	1	0	0.00334524	1	pyrimidine nucleoside binding	MF
553	GO:0001885	1	1	0.998539	1	0	0.00334524	1	endothelial cell development	BP
554	GO:0001887	1	1	0.974328	1	0	0.0200714	6	selenium compound metabolic process	BP
555	GO:0001889	1	1	0.987327	1	0	0.0167262	5	liver development	BP
556	GO:0001890	1	1	0.993278	1	0	0.0100357	3	placenta development	BP
557	GO:0001891	1	1	0.99279	1	0	0.0100357	3	phagocytic cup	CC
558	GO:0001893	1	1	0.99451	1	0	0.00334524	1	maternal placenta development	BP
559	GO:0001894	1	1	0.962503	1	0	0.0401428	12	tissue homeostasis	BP
560	GO:0001895	1	1	0.99702	1	0	0.0100357	3	retina homeostasis	BP
561	GO:0001896	1	1	0.994132	1	0	0.00334524	1	autolysis	BP
562	GO:0001897	1	1	0.996665	1	0	0.00334524	1	cytolysis by symbiont of host cells	BP
563	GO:0001906	1	1	0.958548	1	0	0.056869	17	cell killing	BP
564	GO:0001907	1	1	0.996665	1	0	0.00334524	1	killing by symbiont of host cells	BP
565	GO:0001909	1	1	0.997046	1	0	0.0100357	3	leukocyte mediated cytotoxicity	BP
566	GO:0001910	1	1	0.99367	1	0	0.0133809	4	regulation of leukocyte mediated cytotoxicity	BP
567	GO:0001912	1	1	0.99367	1	0	0.0133809	4	positive regulation of leukocyte mediated cytotoxicity	BP
568	GO:0001913	1	1	0.999032	1	0	0.00334524	1	T cell mediated cytotoxicity	BP
569	GO:0001914	1	1	0.996543	1	0	0.00669047	2	regulation of T cell mediated cytotoxicity	BP
570	GO:0001916	1	1	0.996543	1	0	0.00669047	2	positive regulation of T cell mediated cytotoxicity	BP
571	GO:0001917	1	1	0.992822	1	0	0.0100357	3	photoreceptor inner segment	CC
572	GO:0001919	1	1	0.998225	1	0	0.00334524	1	regulation of receptor recycling	BP
573	GO:0001927	1	1	0.995458	1	0	0.00669047	2	exocyst assembly	BP
574	GO:0001931	1	1	0.992328	1	0	0.0133809	4	uropod	CC
575	GO:0001932	1	1	0.473279	1	0	0.739297	221	regulation of protein phosphorylation	BP
576	GO:0001933	1	1	0.887719	1	0	0.143845	43	negative regulation of protein phosphorylation	BP
577	GO:0001934	1	1	0.595484	1	0	0.511821	153	positive regulation of protein phosphorylation	BP
578	GO:0001935	1	1	0.992838	1	0	0.0133809	4	endothelial cell proliferation	BP
579	GO:0001936	1	1	0.97922	1	0	0.0301071	9	regulation of endothelial cell proliferation	BP
580	GO:0001937	1	1	0.990315	1	0	0.0133809	4	negative regulation of endothelial cell proliferation	BP
581	GO:0001938	1	1	0.988797	1	0	0.0167262	5	positive regulation of endothelial cell proliferation	BP
582	GO:0001939	1	1	0.998254	1	0	0.00334524	1	female pronucleus	CC
583	GO:0001940	1	1	0.998254	1	0	0.00334524	1	male pronucleus	CC
584	GO:0001944	1	1	0.886064	1	0	0.120428	36	vasculature development	BP
585	GO:0001947	1	1	0.974073	1	0	0.0167262	5	heart looping	BP
586	GO:0001948	1	1	0.942496	1	0	0.0903214	27
587	GO:0001952	1	1	0.979603	1	0	0.0401428	12	regulation of cell-matrix adhesion	BP
588	GO:0001953	1	1	0.985456	1	0	0.0234167	7	negative regulation of cell-matrix adhesion	BP
589	GO:0001954	1	1	0.998314	1	0	0.00334524	1	positive regulation of cell-matrix adhesion	BP
590	GO:0001955	1	1	0.99365	1	0	0.0100357	3	blood vessel maturation	BP
591	GO:0001956	1	1	0.982462	1	0	0.0100357	3	positive regulation of neurotransmitter secretion	BP
592	GO:0001957	1	1	0.985573	1	0	0.0167262	5	intramembranous ossification	BP
593	GO:0001958	1	1	0.99046	1	0	0.0100357	3	endochondral ossification	BP
594	GO:0001959	1	1	0.967611	1	0	0.0468333	14	regulation of cytokine-mediated signaling pathway	BP
595	GO:0001960	1	1	0.982385	1	0	0.0301071	9	negative regulation of cytokine-mediated signaling pathway	BP
596	GO:0001961	1	1	0.986225	1	0	0.0100357	3	positive regulation of cytokine-mediated signaling pathway	BP
597	GO:0001964	1	1	0.984388	1	0	0.0133809	4	startle response	BP
598	GO:0001967	1	1	0.998069	1	0	0.00334524	1	suckling behavior	BP
599	GO:0001968	1	1	0.982056	1	0	0.0334524	10	fibronectin binding	MF
600	GO:0001969	1	1	0.998745	1	0	0.00334524	1	regulation of activation of membrane attack complex	BP
601	GO:0001971	1	1	0.998745	1	0	0.00334524	1	negative regulation of activation of membrane attack complex	BP
602	GO:0001973	1	1	0.998774	1	0	0.00334524	1	adenosine receptor signaling pathway	BP
603	GO:0001975	1	1	0.996928	1	0	0.00334524	1	response to amphetamine	BP
604	GO:0002003	1	1	0.998749	1	0	0.00334524	1	angiotensin maturation	BP
605	GO:0002009	1	1	0.914792	1	0	0.0936666	28	morphogenesis of an epithelium	BP
606	GO:0002011	1	1	0.993777	1	0	0.00669047	2	morphogenesis of an epithelial sheet	BP
607	GO:0002020	1	1	0.921404	1	0	0.0769404	23	protease binding	MF
608	GO:0002021	1	1	0.994067	1	0	0.00334524	1	response to dietary excess	BP
609	GO:0002026	1	1	0.998857	1	0	0.00334524	1	regulation of the force of heart contraction	BP
610	GO:0002027	1	1	0.993041	1	0	0.00669047	2	regulation of heart rate	BP
611	GO:0002028	1	1	0.973672	1	0	0.0234167	7	regulation of sodium ion transport	BP
612	GO:0002036	1	1	0.998882	1	0	0.00334524	1	regulation of L-glutamate transport	BP
613	GO:0002039	1	1	0.965341	1	0	0.0334524	10	p53 binding	MF
614	GO:0002040	1	1	0.988003	1	0	0.0167262	5	sprouting angiogenesis	BP
615	GO:0002041	1	1	0.995771	1	0	0.0100357	3	intussusceptive angiogenesis	BP
616	GO:0002042	1	1	0.98975	1	0	0.0167262	5	cell migration involved in sprouting angiogenesis	BP
617	GO:0002052	1	1	0.990672	1	0	0.00669047	2	positive regulation of neuroblast proliferation	BP
618	GO:0002062	1	1	0.989417	1	0	0.0133809	4	chondrocyte differentiation	BP
619	GO:0002063	1	1	0.998679	1	0	0.00334524	1	chondrocyte development	BP
620	GO:0002064	1	1	0.972679	1	0	0.0200714	6	epithelial cell development	BP
621	GO:0002066	1	1	0.979466	1	0	0.0133809	4	columnar/cuboidal epithelial cell development	BP
622	GO:0002069	1	1	0.997617	1	0	0.00334524	1	columnar/cuboidal epithelial cell maturation	BP
623	GO:0002070	1	1	0.997617	1	0	0.00334524	1	epithelial cell maturation	BP
624	GO:0002080	1	1	0.998153	1	0	0.00334524	1	acrosomal membrane	CC
625	GO:0002083	1	1	0.994245	1	0	0.00334524	1	4-hydroxybenzoate decaprenyltransferase activity	MF
626	GO:0002084	1	1	0.973894	1	0	0.0234167	7	protein depalmitoylation	BP
627	GO:0002088	1	1	0.991762	1	0	0.00669047	2	lens development in camera-type eye	BP
628	GO:0002090	1	1	0.972409	1	0	0.0301071	9	regulation of receptor internalization	BP
629	GO:0002092	1	1	0.972409	1	0	0.0301071	9	positive regulation of receptor internalization	BP
630	GO:0002093	1	1	0.998314	1	0	0.00334524	1	auditory receptor cell morphogenesis	BP
631	GO:0002094	1	1	0.99078	1	0	0.00669047	2	polyprenyltransferase activity	MF
632	GO:0002097	1	1	0.944788	1	0	0.0535238	16	tRNA wobble base modification	BP
633	GO:0002098	1	1	0.960477	1	0	0.0401428	12	tRNA wobble uridine modification	BP
634	GO:0002100	1	1	0.987106	1	0	0.0100357	3	tRNA wobble adenosine to inosine editing	BP
635	GO:0002102	1	1	0.996689	1	0	0.0100357	3	podosome	CC
636	GO:0002118	1	1	0.984388	1	0	0.0133809	4	aggressive behavior	BP
637	GO:0002119	1	1	0.994032	1	0	0.00334524	1	nematode larval development	BP
638	GO:0002121	1	1	0.985326	1	0	0.0100357	3	inter-male aggressive behavior	BP
639	GO:0002128	1	1	0.987678	1	0	0.0167262	5	tRNA nucleoside ribose methylation	BP
640	GO:0002130	1	1	0.996289	1	0	0.00334524	1	wobble position ribose methylation	BP
641	GO:0002131	1	1	0.996289	1	0	0.00334524	1	wobble position cytosine ribose methylation	BP
642	GO:0002132	1	1	0.996289	1	0	0.00334524	1	wobble position uridine ribose methylation	BP
643	GO:0002143	1	1	0.993523	1	0	0.00669047	2	tRNA wobble position uridine thiolation	BP
644	GO:0002151	1	1	0.994117	1	0	0.00334524	1	G-quadruplex RNA binding	MF
645	GO:0002155	1	1	0.98515	1	0	0.0167262	5	regulation of thyroid hormone mediated signaling pathway	BP
646	GO:0002161	1	1	0.948741	1	0	0.0501785	15	aminoacyl-tRNA editing activity	MF
647	GO:0002162	1	1	0.999007	1	0	0.00334524	1	dystroglycan binding	MF
648	GO:0002164	1	1	0.994032	1	0	0.00334524	1	larval development	BP
649	GO:0002165	1	1	0.997754	1	0	0.00669047	2	instar larval or pupal development	BP
650	GO:0002178	1	1	0.98789	1	0	0.0167262	5	palmitoyltransferase complex	CC
651	GO:0002181	1	1	0.776459	1	0	0.444916	133	cytoplasmic translation	BP
652	GO:0002182	1	1	0.99353	1	0	0.0167262	5	cytoplasmic translational elongation	BP
653	GO:0002183	1	1	0.964572	1	0	0.0334524	10	cytoplasmic translational initiation	BP
654	GO:0002184	1	1	0.982209	1	0	0.0133809	4	cytoplasmic translational termination	BP
655	GO:0002190	1	1	0.990292	1	0	0.00669047	2	cap-independent translational initiation	BP
656	GO:0002192	1	1	0.990292	1	0	0.00669047	2	IRES-dependent translational initiation of linear mRNA	BP
657	GO:0002200	1	1	0.984725	1	0	0.0133809	4	somatic diversification of immune receptors	BP
658	GO:0002204	1	1	0.994931	1	0	0.00334524	1	somatic recombination of immunoglobulin genes involved in immune response	BP
659	GO:0002208	1	1	0.994931	1	0	0.00334524	1	somatic diversification of immunoglobulins involved in immune response	BP
660	GO:0002209	1	1	0.992211	1	0	0.0100357	3	behavioral defense response	BP
662	GO:0002215	1	1	0.991057	1	0	0.0100357	3	defense response to nematode	BP
664	GO:0002220	1	1	0.978679	1	0	0.0267619	8	innate immune response activating cell surface receptor signaling pathway	BP
665	GO:0002221	1	1	0.945164	1	0	0.0535238	16	pattern recognition receptor signaling pathway	BP
666	GO:0002223	1	1	0.980128	1	0	0.0234167	7	stimulatory C-type lectin receptor signaling pathway	BP
667	GO:0002224	1	1	0.976939	1	0	0.0267619	8	toll-like receptor signaling pathway	BP
668	GO:0002228	1	1	0.998011	1	0	0.00669047	2	natural killer cell mediated immunity	BP
669	GO:0002229	1	1	0.91475	1	0	0.0669047	20	defense response to oomycetes	BP
670	GO:0002230	1	1	0.916115	1	0	0.0836309	25	positive regulation of defense response to virus by host	BP
671	GO:0002237	1	1	0.81075	1	0	0.220786	66	response to molecule of bacterial origin	BP
672	GO:0002238	1	1	0.967954	1	0	0.0301071	9	response to molecule of fungal origin	BP
673	GO:0002239	1	1	0.837582	1	0	0.14719	44	response to oomycetes	BP
674	GO:0002244	1	1	0.977242	1	0	0.0133809	4	hematopoietic progenitor cell differentiation	BP
675	GO:0002246	1	1	0.994342	1	0	0.0100357	3	wound healing involved in inflammatory response	BP
676	GO:0002250	1	1	0.987406	1	0	0.0167262	5	adaptive immune response	BP
679	GO:0002254	1	1	0.987775	1	0	0.0133809	4	kinin cascade	BP
680	GO:0002260	1	1	0.999032	1	0	0.00334524	1	lymphocyte homeostasis	BP
681	GO:0002262	1	1	0.990012	1	0	0.0200714	6	myeloid cell homeostasis	BP
682	GO:0002263	1	1	0.992836	1	0	0.00669047	2	cell activation involved in immune response	BP
683	GO:0002274	1	1	0.997109	1	0	0.00669047	2	myeloid leukocyte activation	BP
684	GO:0002285	1	1	0.992836	1	0	0.00669047	2	lymphocyte activation involved in immune response	BP
685	GO:0002312	1	1	0.992836	1	0	0.00669047	2	B cell activation involved in immune response	BP
686	GO:0002313	1	1	0.997894	1	0	0.00334524	1	mature B cell differentiation involved in immune response	BP
687	GO:0002317	1	1	0.997894	1	0	0.00334524	1	plasma cell differentiation	BP
688	GO:0002335	1	1	0.997894	1	0	0.00334524	1	mature B cell differentiation	BP
689	GO:0002353	1	1	0.987775	1	0	0.0133809	4	plasma kallikrein-kinin cascade	BP
690	GO:0002361	1	1	0.997343	1	0	0.00334524	1	CD4-positive, CD25-positive, alpha-beta regulatory T cell differentiation	BP
691	GO:0002366	1	1	0.992836	1	0	0.00669047	2	leukocyte activation involved in immune response	BP
693	GO:0002429	1	1	0.970039	1	0	0.0367976	11	immune response-activating cell surface receptor signaling pathway	BP
694	GO:0002431	1	1	0.994923	1	0	0.00669047	2	Fc receptor mediated stimulatory signaling pathway	BP
695	GO:0002433	1	1	0.994923	1	0	0.00669047	2	immune response-regulating cell surface receptor signaling pathway involved in phagocytosis	BP
696	GO:0002437	1	1	0.998666	1	0	0.00334524	1	inflammatory response to antigenic stimulus	BP
697	GO:0002443	1	1	0.997046	1	0	0.0100357	3	leukocyte mediated immunity	BP
698	GO:0002449	1	1	0.997046	1	0	0.0100357	3	lymphocyte mediated immunity	BP
699	GO:0002456	1	1	0.999032	1	0	0.00334524	1	T cell mediated immunity	BP
700	GO:0002460	1	1	0.999032	1	0	0.00334524	1	adaptive immune response based on somatic recombination of immune receptors built from immunoglobulin superfamily domains	BP
701	GO:0002474	1	1	0.952062	1	0	0.0635595	19	antigen processing and presentation of peptide antigen via MHC class I	BP
702	GO:0002478	1	1	0.956199	1	0	0.0602142	18	antigen processing and presentation of exogenous peptide antigen	BP
703	GO:0002479	1	1	0.980846	1	0	0.0234167	7	antigen processing and presentation of exogenous peptide antigen via MHC class I, TAP-dependent	BP
704	GO:0002480	1	1	0.99894	1	0	0.00334524	1	antigen processing and presentation of exogenous peptide antigen via MHC class I, TAP-independent	BP
705	GO:0002495	1	1	0.966693	1	0	0.0434881	13	antigen processing and presentation of peptide antigen via MHC class II	BP
706	GO:0002501	1	1	0.994967	1	0	0.00334524	1	peptide antigen assembly with MHC protein complex	BP
707	GO:0002502	1	1	0.994967	1	0	0.00334524	1	peptide antigen assembly with MHC class I protein complex	BP
708	GO:0002504	1	1	0.966693	1	0	0.0434881	13	antigen processing and presentation of peptide or polysaccharide antigen via MHC class II	BP
709	GO:0002521	1	1	0.954497	1	0	0.056869	17	leukocyte differentiation	BP
710	GO:0002526	1	1	0.963619	1	0	0.0301071	9	acute inflammatory response	BP
711	GO:0002532	1	1	0.983218	1	0	0.0133809	4	production of molecular mediator involved in inflammatory response	BP
712	GO:0002538	1	1	0.983218	1	0	0.0133809	4	arachidonic acid metabolite production involved in inflammatory response	BP
713	GO:0002539	1	1	0.983218	1	0	0.0133809	4	prostaglandin production involved in inflammatory response	BP
714	GO:0002544	1	1	0.994855	1	0	0.0100357	3	chronic inflammatory response	BP
715	GO:0002548	1	1	0.99849	1	0	0.00334524	1	monocyte chemotaxis	BP
716	GO:0002551	1	1	0.998314	1	0	0.00334524	1	mast cell chemotaxis	BP
717	GO:0002562	1	1	0.992734	1	0	0.00669047	2	somatic diversification of immune receptors via germline recombination within a single locus	BP
718	GO:0002566	1	1	0.997792	1	0	0.00334524	1	somatic diversification of immune receptors via somatic mutation	BP
719	GO:0002573	1	1	0.98593	1	0	0.0200714	6	myeloid leukocyte differentiation	BP
720	GO:0002576	1	1	0.903182	1	0	0.130464	39	platelet degranulation	BP
721	GO:0002577	1	1	0.994855	1	0	0.0100357	3	regulation of antigen processing and presentation	BP
722	GO:0002578	1	1	0.994855	1	0	0.0100357	3	negative regulation of antigen processing and presentation	BP
723	GO:0002580	1	1	0.994855	1	0	0.0100357	3	regulation of antigen processing and presentation of peptide or polysaccharide antigen via MHC class II	BP
724	GO:0002581	1	1	0.994855	1	0	0.0100357	3	negative regulation of antigen processing and presentation of peptide or polysaccharide antigen via MHC class II	BP
725	GO:0002604	1	1	0.994855	1	0	0.0100357	3	regulation of dendritic cell antigen processing and presentation	BP
726	GO:0002605	1	1	0.994855	1	0	0.0100357	3	negative regulation of dendritic cell antigen processing and presentation	BP
727	GO:0002637	1	1	0.987962	1	0	0.0100357	3	regulation of immunoglobulin production	BP
728	GO:0002639	1	1	0.993903	1	0	0.00669047	2	positive regulation of immunoglobulin production	BP
729	GO:0002643	1	1	0.997403	1	0	0.00334524	1	regulation of tolerance induction	BP
730	GO:0002673	1	1	0.996596	1	0	0.0100357	3	regulation of acute inflammatory response	BP
731	GO:0002674	1	1	0.998874	1	0	0.00334524	1	negative regulation of acute inflammatory response	BP
732	GO:0002675	1	1	0.998974	1	0	0.00334524	1	positive regulation of acute inflammatory response	BP
733	GO:0002679	1	1	0.968266	1	0	0.0367976	11	respiratory burst involved in defense response	BP
735	GO:0002683	1	1	0.862704	1	0	0.153881	46	negative regulation of immune system process	BP
737	GO:0002685	1	1	0.977029	1	0	0.0401428	12	regulation of leukocyte migration	BP
738	GO:0002686	1	1	0.994292	1	0	0.0100357	3	negative regulation of leukocyte migration	BP
739	GO:0002687	1	1	0.986512	1	0	0.0200714	6	positive regulation of leukocyte migration	BP
740	GO:0002688	1	1	0.985529	1	0	0.0234167	7	regulation of leukocyte chemotaxis	BP
741	GO:0002689	1	1	0.999003	1	0	0.00334524	1	negative regulation of leukocyte chemotaxis	BP
742	GO:0002690	1	1	0.986512	1	0	0.0200714	6	positive regulation of leukocyte chemotaxis	BP
743	GO:0002694	1	1	0.940888	1	0	0.0836309	25	regulation of leukocyte activation	BP
744	GO:0002695	1	1	0.984089	1	0	0.0200714	6	negative regulation of leukocyte activation	BP
745	GO:0002696	1	1	0.960406	1	0	0.0635595	19	positive regulation of leukocyte activation	BP
746	GO:0002697	1	1	0.85412	1	0	0.170607	51	regulation of immune effector process	BP
747	GO:0002698	1	1	0.971926	1	0	0.0367976	11	negative regulation of immune effector process	BP
748	GO:0002699	1	1	0.981468	1	0	0.0301071	9	positive regulation of immune effector process	BP
749	GO:0002700	1	1	0.978652	1	0	0.0234167	7	regulation of production of molecular mediator of immune response	BP
750	GO:0002701	1	1	0.994325	1	0	0.0100357	3	negative regulation of production of molecular mediator of immune response	BP
751	GO:0002702	1	1	0.993903	1	0	0.00669047	2	positive regulation of production of molecular mediator of immune response	BP
752	GO:0002703	1	1	0.973394	1	0	0.0334524	10	regulation of leukocyte mediated immunity	BP
753	GO:0002704	1	1	0.995284	1	0	0.00669047	2	negative regulation of leukocyte mediated immunity	BP
754	GO:0002705	1	1	0.987611	1	0	0.0200714	6	positive regulation of leukocyte mediated immunity	BP
755	GO:0002706	1	1	0.978007	1	0	0.0267619	8	regulation of lymphocyte mediated immunity	BP
756	GO:0002708	1	1	0.987611	1	0	0.0200714	6	positive regulation of lymphocyte mediated immunity	BP
757	GO:0002709	1	1	0.996543	1	0	0.00669047	2	regulation of T cell mediated immunity	BP
758	GO:0002711	1	1	0.996543	1	0	0.00669047	2	positive regulation of T cell mediated immunity	BP
759	GO:0002712	1	1	0.984238	1	0	0.0133809	4	regulation of B cell mediated immunity	BP
760	GO:0002714	1	1	0.993903	1	0	0.00669047	2	positive regulation of B cell mediated immunity	BP
761	GO:0002715	1	1	0.997118	1	0	0.00669047	2	regulation of natural killer cell mediated immunity	BP
762	GO:0002717	1	1	0.997118	1	0	0.00669047	2	positive regulation of natural killer cell mediated immunity	BP
763	GO:0002718	1	1	0.990578	1	0	0.0133809	4	regulation of cytokine production involved in immune response	BP
764	GO:0002719	1	1	0.994325	1	0	0.0100357	3	negative regulation of cytokine production involved in immune response	BP
765	GO:0002721	1	1	0.996232	1	0	0.00334524	1	regulation of B cell cytokine production	BP
766	GO:0002752	1	1	0.998522	1	0	0.00334524	1	cell surface pattern recognition receptor signaling pathway	BP
767	GO:0002753	1	1	0.997585	1	0	0.00669047	2	cytoplasmic pattern recognition receptor signaling pathway	BP
768	GO:0002755	1	1	0.983207	1	0	0.0167262	5	MyD88-dependent toll-like receptor signaling pathway	BP
769	GO:0002756	1	1	0.991746	1	0	0.0100357	3	MyD88-independent toll-like receptor signaling pathway	BP
770	GO:0002757	1	1	0.92934	1	0	0.0735952	22	immune response-activating signal transduction	BP
771	GO:0002758	1	1	0.934086	1	0	0.0669047	20	innate immune response-activating signal transduction	BP
772	GO:0002761	1	1	0.98586	1	0	0.0133809	4	regulation of myeloid leukocyte differentiation	BP
773	GO:0002763	1	1	0.99294	1	0	0.00669047	2	positive regulation of myeloid leukocyte differentiation	BP
774	GO:0002764	1	1	0.848563	1	0	0.180643	54	immune response-regulating signaling pathway	BP
775	GO:0002768	1	1	0.941253	1	0	0.0735952	22	immune response-regulating cell surface receptor signaling pathway	BP
776	GO:0002790	1	1	0.997158	1	0	0.00669047	2	peptide secretion	BP
777	GO:0002791	1	1	0.978435	1	0	0.0200714	6	regulation of peptide secretion	BP
778	GO:0002792	1	1	0.981799	1	0	0.0133809	4	negative regulation of peptide secretion	BP
779	GO:0002793	1	1	0.993548	1	0	0.00669047	2	positive regulation of peptide secretion	BP
780	GO:0002819	1	1	0.978348	1	0	0.0267619	8	regulation of adaptive immune response	BP
781	GO:0002821	1	1	0.987955	1	0	0.0200714	6	positive regulation of adaptive immune response	BP
782	GO:0002822	1	1	0.979353	1	0	0.0234167	7	regulation of adaptive immune response based on somatic recombination of immune receptors built from immunoglobulin superfamily domains	BP
783	GO:0002824	1	1	0.98897	1	0	0.0167262	5	positive regulation of adaptive immune response based on somatic recombination of immune receptors built from immunoglobulin superfamily domains	BP
784	GO:0002825	1	1	0.99849	1	0	0.00334524	1	regulation of T-helper 1 type immune response	BP
785	GO:0002827	1	1	0.99849	1	0	0.00334524	1	positive regulation of T-helper 1 type immune response	BP
786	GO:0002828	1	1	0.997532	1	0	0.00669047	2	regulation of type 2 immune response	BP
787	GO:0002829	1	1	0.99849	1	0	0.00334524	1	negative regulation of type 2 immune response	BP
788	GO:0002831	1	1	0.659247	1	0	0.364631	109	regulation of response to biotic stimulus	BP
789	GO:0002832	1	1	0.908294	1	0	0.0836309	25	negative regulation of response to biotic stimulus	BP
790	GO:0002833	1	1	0.912323	1	0	0.0769404	23	positive regulation of response to biotic stimulus	BP
791	GO:0002886	1	1	0.995284	1	0	0.00669047	2	regulation of myeloid leukocyte mediated immunity	BP
792	GO:0002887	1	1	0.995284	1	0	0.00669047	2	negative regulation of myeloid leukocyte mediated immunity	BP
793	GO:0002889	1	1	0.987962	1	0	0.0100357	3	regulation of immunoglobulin mediated immune response	BP
794	GO:0002891	1	1	0.993903	1	0	0.00669047	2	positive regulation of immunoglobulin mediated immune response	BP
795	GO:0002902	1	1	0.9942	1	0	0.00669047	2	regulation of B cell apoptotic process	BP
796	GO:0002903	1	1	0.997961	1	0	0.00334524	1	negative regulation of B cell apoptotic process	BP
797	GO:0002920	1	1	0.998745	1	0	0.00334524	1	regulation of humoral immune response	BP
798	GO:0002921	1	1	0.998745	1	0	0.00334524	1	negative regulation of humoral immune response	BP
799	GO:0002931	1	1	0.975553	1	0	0.0167262	5	response to ischemia	BP
800	GO:0002935	1	1	0.992173	1	0	0.00669047	2	tRNA (adenine-C2-)-methyltransferase activity	MF
801	GO:0002938	1	1	0.996452	1	0	0.00334524	1	tRNA guanine ribose methylation	BP
802	GO:0002940	1	1	0.989418	1	0	0.0100357	3	tRNA N2-guanine methylation	BP
803	GO:0002943	1	1	0.986372	1	0	0.0167262	5	tRNA dihydrouridine synthesis	BP
804	GO:0002949	1	1	0.982697	1	0	0.0167262	5	tRNA threonylcarbamoyladenosine modification	BP
805	GO:0003002	1	1	0.5326	1	0	0.585416	175	regionalization	BP
807	GO:0003007	1	1	0.985949	1	0	0.0133809	4	heart morphogenesis	BP
808	GO:0003008	1	1	0.772155	1	0	0.270964	81	system process	BP
809	GO:0003009	1	1	0.999032	1	0	0.00334524	1	skeletal muscle contraction	BP
810	GO:0003012	1	1	0.96972	1	0	0.056869	17	muscle system process	BP
811	GO:0003013	1	1	0.9903	1	0	0.0167262	5	circulatory system process	BP
812	GO:0003018	1	1	0.997094	1	0	0.00334524	1	vascular process in circulatory system	BP
813	GO:0003032	1	1	0.978916	1	0	0.0200714	6	detection of oxygen	BP
814	GO:0003073	1	1	0.998953	1	0	0.00334524	1	regulation of systemic arterial blood pressure	BP
815	GO:0003084	1	1	0.998982	1	0	0.00334524	1	positive regulation of systemic arterial blood pressure	BP
816	GO:0003085	1	1	0.984876	1	0	0.0167262	5	negative regulation of systemic arterial blood pressure	BP
817	GO:0003143	1	1	0.968297	1	0	0.0200714	6	embryonic heart tube morphogenesis	BP
818	GO:0003146	1	1	0.994072	1	0	0.00334524	1	heart jogging	BP
819	GO:0003151	1	1	0.983391	1	0	0.0167262	5	outflow tract morphogenesis	BP
820	GO:0003156	1	1	0.967824	1	0	0.0301071	9	regulation of animal organ formation	BP
821	GO:0003179	1	1	0.995771	1	0	0.0100357	3	heart valve morphogenesis	BP
822	GO:0003181	1	1	0.995771	1	0	0.0100357	3	atrioventricular valve morphogenesis	BP
823	GO:0003197	1	1	0.994855	1	0	0.0100357	3	endocardial cushion development	BP
824	GO:0003254	1	1	0.972931	1	0	0.0167262	5	regulation of membrane depolarization	BP
825	GO:0003256	1	1	0.997882	1	0	0.00669047	2	regulation of transcription from RNA polymerase II promoter involved in myocardial precursor cell differentiation	BP
826	GO:0003257	1	1	0.997882	1	0	0.00669047	2	positive regulation of transcription from RNA polymerase II promoter involved in myocardial precursor cell differentiation	BP
827	GO:0003278	1	1	0.995771	1	0	0.0100357	3	apoptotic process involved in heart morphogenesis	BP
828	GO:0003279	1	1	0.971502	1	0	0.0334524	10	cardiac septum development	BP
829	GO:0003281	1	1	0.992567	1	0	0.0167262	5	ventricular septum development	BP
830	GO:0003283	1	1	0.978779	1	0	0.0167262	5	atrial septum development	BP
831	GO:0003330	1	1	0.994245	1	0	0.00334524	1	regulation of extracellular matrix constituent secretion	BP
832	GO:0003331	1	1	0.994245	1	0	0.00334524	1	positive regulation of extracellular matrix constituent secretion	BP
833	GO:0003333	1	1	0.724903	1	0	0.260928	78	amino acid transmembrane transport	BP
834	GO:0003337	1	1	0.997882	1	0	0.00669047	2	mesenchymal to epithelial transition involved in metanephros morphogenesis	BP
835	GO:0003341	1	1	0.979834	1	0	0.0133809	4	cilium movement	BP
836	GO:0003351	1	1	0.979834	1	0	0.0133809	4	epithelial cilium movement	BP
837	GO:0003352	1	1	0.990138	1	0	0.00669047	2	regulation of cilium movement	BP
838	GO:0003356	1	1	0.994111	1	0	0.00334524	1	regulation of cilium beat frequency	BP
839	GO:0003376	1	1	0.998037	1	0	0.00334524	1	sphingosine-1-phosphate signaling pathway	BP
840	GO:0003382	1	1	0.99136	1	0	0.0133809	4	epithelial cell morphogenesis	BP
841	GO:0003401	1	1	0.996999	1	0	0.00669047	2	axis elongation	BP
842	GO:0003417	1	1	0.994855	1	0	0.0100357	3	growth plate cartilage development	BP
843	GO:0003433	1	1	0.998679	1	0	0.00334524	1	chondrocyte development involved in endochondral bone morphogenesis	BP
847	GO:0003678	1	1	0.64537	1	0	0.337869	101	DNA helicase activity	MF
848	GO:0003680	1	1	0.95521	1	0	0.0401428	12	AT DNA binding	MF
849	GO:0003681	1	1	0.996772	1	0	0.00334524	1	bent DNA binding	MF
850	GO:0003682	1	1	0.582596	1	0	0.441571	132	chromatin binding	MF
851	GO:0003684	1	1	0.848683	1	0	0.153881	46	damaged DNA binding	MF
852	GO:0003688	1	1	0.95257	1	0	0.0401428	12	DNA replication origin binding	MF
853	GO:0003689	1	1	0.988253	1	0	0.00669047	2	DNA clamp loader activity	MF
854	GO:0003690	1	1	0.603206	1	0	0.424845	127	double-stranded DNA binding	MF
855	GO:0003691	1	1	0.931757	1	0	0.0602142	18	double-stranded telomeric DNA binding	MF
856	GO:0003697	1	1	0.733316	1	0	0.28769	86	single-stranded DNA binding	MF
858	GO:0003705	1	1	0.986442	1	0	0.0100357	3	transcription factor activity, RNA polymerase II distal enhancer sequence-specific binding	MF
859	GO:0003712	1	1	0.591767	1	0	0.495095	148	transcription cofactor activity	MF
860	GO:0003713	1	1	0.809308	1	0	0.207405	62	transcription coactivator activity	MF
861	GO:0003714	1	1	0.87092	1	0	0.1405	42	transcription corepressor activity	MF
862	GO:0003720	1	1	0.986181	1	0	0.0100357	3	telomerase activity	MF
863	GO:0003721	1	1	0.986181	1	0	0.0100357	3	telomerase RNA reverse transcriptase activity	MF
865	GO:0003724	1	1	0.729933	1	0	0.257583	77	RNA helicase activity	MF
866	GO:0003725	1	1	0.905657	1	0	0.0903214	27	double-stranded RNA binding	MF
867	GO:0003726	1	1	0.99434	1	0	0.00334524	1	double-stranded RNA adenosine deaminase activity	MF
868	GO:0003727	1	1	0.797322	1	0	0.224131	67	single-stranded RNA binding	MF
869	GO:0003729	1	1	0.728722	1	0	0.324488	97	mRNA binding	MF
870	GO:0003730	1	1	0.945535	1	0	0.0468333	14	mRNA 3'-UTR binding	MF
871	GO:0003735	1	1	0.107838	1	0	2.96722	887	structural constituent of ribosome	MF
872	GO:0003743	1	1	0.656342	1	0	0.49175	147	translation initiation factor activity	MF
873	GO:0003746	1	1	0.78537	1	0	0.347905	104	translation elongation factor activity	MF
874	GO:0003747	1	1	0.952951	1	0	0.0501785	15	translation release factor activity	MF
875	GO:0003755	1	1	0.727918	1	0	0.321143	96	peptidyl-prolyl cis-trans isomerase activity	MF
876	GO:0003756	1	1	0.878667	1	0	0.143845	43	protein disulfide isomerase activity	MF
877	GO:0003774	1	1	0.615897	1	0	0.441571	132	motor activity	MF
878	GO:0003777	1	1	0.718152	1	0	0.274309	82	microtubule motor activity	MF
879	GO:0003779	1	1	0.699981	1	0	0.341214	102	actin binding	MF
880	GO:0003785	1	1	0.979808	1	0	0.0167262	5	actin monomer binding	MF
881	GO:0003786	1	1	0.997011	1	0	0.00334524	1	actin lateral binding	MF
882	GO:0003796	1	1	0.992886	1	0	0.00669047	2	lysozyme activity	MF
883	GO:0003823	1	1	0.986699	1	0	0.0200714	6	antigen binding	MF
885	GO:0003825	1	1	0.98243	1	0	0.0100357	3	alpha,alpha-trehalose-phosphate synthase (UDP-forming) activity	MF
886	GO:0003827	1	1	0.994103	1	0	0.00334524	1	alpha-1,3-mannosylglycoprotein 2-beta-N-acetylglucosaminyltransferase activity	MF
887	GO:0003830	1	1	0.984099	1	0	0.0133809	4	beta-1,4-mannosylglycoprotein 4-beta-N-acetylglucosaminyltransferase activity	MF
888	GO:0003837	1	1	0.994968	1	0	0.00669047	2	beta-ureidopropionase activity	MF
889	GO:0003838	1	1	0.992468	1	0	0.0100357	3	sterol 24-C-methyltransferase activity	MF
890	GO:0003840	1	1	0.994139	1	0	0.00334524	1
891	GO:0003841	1	1	0.965458	1	0	0.0267619	8	1-acylglycerol-3-phosphate O-acyltransferase activity	MF
892	GO:0003843	1	1	0.860041	1	0	0.157226	47	1,3-beta-D-glucan synthase activity	MF
893	GO:0003844	1	1	0.968548	1	0	0.0334524	10	1,4-alpha-glucan branching enzyme activity	MF
894	GO:0003846	1	1	0.943544	1	0	0.0434881	13	2-acylglycerol O-acyltransferase activity	MF
895	GO:0003847	1	1	0.999007	1	0	0.00334524	1	1-alkyl-2-acetylglycerophosphocholine esterase activity	MF
896	GO:0003848	1	1	0.992531	1	0	0.00669047	2	2-amino-4-hydroxy-6-hydroxymethyldihydropteridine diphosphokinase activity	MF
898	GO:0003850	1	1	0.997376	1	0	0.00334524	1	2-deoxyglucose-6-phosphatase activity	MF
899	GO:0003852	1	1	0.994201	1	0	0.00334524	1	2-isopropylmalate synthase activity	MF
902	GO:0003856	1	1	0.990842	1	0	0.00669047	2	3-dehydroquinate synthase activity	MF
903	GO:0003857	1	1	0.983276	1	0	0.0167262	5	3-hydroxyacyl-CoA dehydrogenase activity	MF
904	GO:0003858	1	1	0.99021	1	0	0.0100357	3	3-hydroxybutyrate dehydrogenase activity	MF
905	GO:0003860	1	1	0.994265	1	0	0.00334524	1	3-hydroxyisobutyryl-CoA hydrolase activity	MF
906	GO:0003861	1	1	0.984011	1	0	0.0200714	6	3-isopropylmalate dehydratase activity	MF
907	GO:0003862	1	1	0.99186	1	0	0.0100357	3	3-isopropylmalate dehydrogenase activity	MF
908	GO:0003863	1	1	0.976711	1	0	0.0167262	5	3-methyl-2-oxobutanoate dehydrogenase (2-methylpropanoyl-transferring) activity	MF
909	GO:0003864	1	1	0.991929	1	0	0.00669047	2	3-methyl-2-oxobutanoate hydroxymethyltransferase activity	MF
910	GO:0003865	1	1	0.995407	1	0	0.00334524	1	3-oxo-5-alpha-steroid 4-dehydrogenase activity	MF
911	GO:0003866	1	1	0.994303	1	0	0.00334524	1	3-phosphoshikimate 1-carboxyvinyltransferase activity	MF
912	GO:0003867	1	1	0.991627	1	0	0.00669047	2	4-aminobutyrate transaminase activity	MF
913	GO:0003868	1	1	0.993107	1	0	0.00669047	2	4-hydroxyphenylpyruvate dioxygenase activity	MF
915	GO:0003872	1	1	0.96612	1	0	0.0234167	7	6-phosphofructokinase activity	MF
916	GO:0003873	1	1	0.975713	1	0	0.0401428	12	6-phosphofructo-2-kinase activity	MF
917	GO:0003876	1	1	0.972913	1	0	0.0267619	8	AMP deaminase activity	MF
918	GO:0003878	1	1	0.985592	1	0	0.0200714	6	ATP citrate synthase activity	MF
919	GO:0003879	1	1	0.994549	1	0	0.00334524	1	ATP phosphoribosyltransferase activity	MF
920	GO:0003880	1	1	0.989254	1	0	0.0100357	3	protein C-terminal carboxyl O-methyltransferase activity	MF
921	GO:0003881	1	1	0.994129	1	0	0.00334524	1	CDP-diacylglycerol-inositol 3-phosphatidyltransferase activity	MF
922	GO:0003882	1	1	0.993062	1	0	0.00669047	2	CDP-diacylglycerol-serine O-phosphatidyltransferase activity	MF
923	GO:0003883	1	1	0.991143	1	0	0.00669047	2	CTP synthase activity	MF
924	GO:0003885	1	1	0.970826	1	0	0.0200714	6	D-arabinono-1,4-lactone oxidase activity	MF
925	GO:0003886	1	1	0.957896	1	0	0.0301071	9	DNA (cytosine-5-)-methyltransferase activity	MF
926	GO:0003887	1	1	0.725073	1	0	0.28769	86	DNA-directed DNA polymerase activity	MF
927	GO:0003896	1	1	0.968901	1	0	0.0334524	10	DNA primase activity	MF
928	GO:0003899	1	1	0.728378	1	0	0.344559	103	DNA-directed 5'-3' RNA polymerase activity	MF
929	GO:0003904	1	1	0.995415	1	0	0.00669047	2	deoxyribodipyrimidine photo-lyase activity	MF
930	GO:0003905	1	1	0.973193	1	0	0.0234167	7	alkylbase DNA N-glycosylase activity	MF
931	GO:0003906	1	1	0.949474	1	0	0.0535238	16	DNA-(apurinic or apyrimidinic site) lyase activity	MF
932	GO:0003909	1	1	0.972018	1	0	0.0267619	8	DNA ligase activity	MF
933	GO:0003910	1	1	0.972018	1	0	0.0267619	8	DNA ligase (ATP) activity	MF
934	GO:0003913	1	1	0.966798	1	0	0.0234167	7	DNA photolyase activity	MF
935	GO:0003914	1	1	0.99421	1	0	0.00334524	1	DNA (6-4) photolyase activity	MF
936	GO:0003916	1	1	0.894419	1	0	0.107048	32	DNA topoisomerase activity	MF
937	GO:0003917	1	1	0.950706	1	0	0.056869	17	DNA topoisomerase type I activity	MF
938	GO:0003918	1	1	0.956208	1	0	0.0434881	13	DNA topoisomerase type II (ATP-hydrolyzing) activity	MF
939	GO:0003919	1	1	0.975667	1	0	0.0167262	5	FMN adenylyltransferase activity	MF
940	GO:0003922	1	1	0.984771	1	0	0.0133809	4	GMP synthase (glutamine-hydrolyzing) activity	MF
941	GO:0003923	1	1	0.979419	1	0	0.0133809	4	GPI-anchor transamidase activity	MF
942	GO:0003924	1	1	0.486066	1	0	0.802857	240	GTPase activity	MF
943	GO:0003933	1	1	0.953662	1	0	0.0401428	12	GTP cyclohydrolase activity	MF
944	GO:0003934	1	1	0.994235	1	0	0.00334524	1	GTP cyclohydrolase I activity	MF
945	GO:0003935	1	1	0.959195	1	0	0.0367976	11	GTP cyclohydrolase II activity	MF
946	GO:0003937	1	1	0.995261	1	0	0.00669047	2	IMP cyclohydrolase activity	MF
947	GO:0003938	1	1	0.988519	1	0	0.0133809	4	IMP dehydrogenase activity	MF
948	GO:0003939	1	1	0.989931	1	0	0.0100357	3	L-iditol 2-dehydrogenase activity	MF
949	GO:0003941	1	1	0.992607	1	0	0.00669047	2	L-serine ammonia-lyase activity	MF
950	GO:0003942	1	1	0.987397	1	0	0.0167262	5	N-acetyl-gamma-glutamyl-phosphate reductase activity	MF
951	GO:0003949	1	1	0.994647	1	0	0.00334524	1	1-(5-phosphoribosyl)-5-[(5-phosphoribosylamino)methylideneamino]imidazole-4-carboxamide isomerase activity	MF
952	GO:0003950	1	1	0.952347	1	0	0.0501785	15	NAD+ ADP-ribosyltransferase activity	MF
953	GO:0003951	1	1	0.983596	1	0	0.0100357	3	NAD+ kinase activity	MF
954	GO:0003952	1	1	0.994142	1	0	0.00334524	1	NAD+ synthase (glutamine-hydrolyzing) activity	MF
955	GO:0003954	1	1	0.804096	1	0	0.281	84	NADH dehydrogenase activity	MF
957	GO:0003958	1	1	0.982538	1	0	0.0100357	3	NADPH-hemoprotein reductase activity	MF
958	GO:0003959	1	1	0.942449	1	0	0.0669047	20	NADPH dehydrogenase activity	MF
959	GO:0003960	1	1	0.986446	1	0	0.0100357	3	NADPH:quinone reductase activity	MF
960	GO:0003961	1	1	0.991408	1	0	0.0133809	4	O-acetylhomoserine aminocarboxypropyltransferase activity	MF
961	GO:0003962	1	1	0.994172	1	0	0.00334524	1	cystathionine gamma-synthase activity	MF
962	GO:0003964	1	1	0.367636	1	0	1.19759	358	RNA-directed DNA polymerase activity	MF
963	GO:0003968	1	1	0.957157	1	0	0.0367976	11	RNA-directed 5'-3' RNA polymerase activity	MF
964	GO:0003973	1	1	0.971154	1	0	0.0434881	13	(S)-2-hydroxy-acid oxidase activity	MF
965	GO:0003975	1	1	0.994198	1	0	0.00334524	1	UDP-N-acetylglucosamine-dolichyl-phosphate N-acetylglucosaminephosphotransferase activity	MF
966	GO:0003977	1	1	0.983662	1	0	0.0200714	6	UDP-N-acetylglucosamine diphosphorylase activity	MF
967	GO:0003978	1	1	0.957108	1	0	0.0669047	20	UDP-glucose 4-epimerase activity	MF
968	GO:0003979	1	1	0.982405	1	0	0.0301071	9	UDP-glucose 6-dehydrogenase activity	MF
969	GO:0003980	1	1	0.994017	1	0	0.00334524	1	UDP-glucose:glycoprotein glucosyltransferase activity	MF
970	GO:0003983	1	1	0.962322	1	0	0.0468333	14	UTP:glucose-1-phosphate uridylyltransferase activity	MF
971	GO:0003984	1	1	0.981833	1	0	0.0200714	6	acetolactate synthase activity	MF
972	GO:0003985	1	1	0.986262	1	0	0.0133809	4	acetyl-CoA C-acetyltransferase activity	MF
973	GO:0003986	1	1	0.987007	1	0	0.0200714	6	acetyl-CoA hydrolase activity	MF
974	GO:0003987	1	1	0.974936	1	0	0.0401428	12	acetate-CoA ligase activity	MF
975	GO:0003988	1	1	0.970029	1	0	0.0301071	9	acetyl-CoA C-acyltransferase activity	MF
976	GO:0003989	1	1	0.949316	1	0	0.0669047	20	acetyl-CoA carboxylase activity	MF
977	GO:0003991	1	1	0.9926	1	0	0.00669047	2	acetylglutamate kinase activity	MF
978	GO:0003992	1	1	0.986556	1	0	0.0200714	6	N2-acetyl-L-ornithine:2-oxoglutarate 5-aminotransferase activity	MF
979	GO:0003993	1	1	0.772544	1	0	0.214095	64	acid phosphatase activity	MF
980	GO:0003994	1	1	0.953253	1	0	0.056869	17	aconitate hydratase activity	MF
981	GO:0003995	1	1	0.93432	1	0	0.0936666	28	acyl-CoA dehydrogenase activity	MF
982	GO:0003997	1	1	0.967787	1	0	0.0367976	11	acyl-CoA oxidase activity	MF
983	GO:0003998	1	1	0.994083	1	0	0.00334524	1	acylphosphatase activity	MF
984	GO:0003999	1	1	0.980431	1	0	0.0167262	5	adenine phosphoribosyltransferase activity	MF
985	GO:0004000	1	1	0.97852	1	0	0.0167262	5	adenosine deaminase activity	MF
986	GO:0004001	1	1	0.981859	1	0	0.0234167	7	adenosine kinase activity	MF
987	GO:0004003	1	1	0.848333	1	0	0.130464	39	ATP-dependent DNA helicase activity	MF
988	GO:0004004	1	1	0.769819	1	0	0.21075	63	ATP-dependent RNA helicase activity	MF
989	GO:0004008	1	1	0.994061	1	0	0.00334524	1	copper-exporting ATPase activity	MF
990	GO:0004012	1	1	0.882169	1	0	0.130464	39	phospholipid-translocating ATPase activity	MF
991	GO:0004013	1	1	0.980002	1	0	0.0267619	8	adenosylhomocysteinase activity	MF
992	GO:0004014	1	1	0.97636	1	0	0.0200714	6	adenosylmethionine decarboxylase activity	MF
993	GO:0004015	1	1	0.994087	1	0	0.00334524	1	adenosylmethionine-8-amino-7-oxononanoate transaminase activity	MF
994	GO:0004016	1	1	0.997488	1	0	0.00669047	2	adenylate cyclase activity	MF
995	GO:0004017	1	1	0.941644	1	0	0.0735952	22	adenylate kinase activity	MF
996	GO:0004018	1	1	0.993053	1	0	0.00669047	2	N6-(1,2-dicarboxyethyl)AMP AMP-lyase (fumarate-forming) activity	MF
997	GO:0004019	1	1	0.98484	1	0	0.0133809	4	adenylosuccinate synthase activity	MF
998	GO:0004020	1	1	0.981377	1	0	0.0267619	8	adenylylsulfate kinase activity	MF
999	GO:0004021	1	1	0.980509	1	0	0.0167262	5	L-alanine:2-oxoglutarate aminotransferase activity	MF
1000	GO:0004022	1	1	0.900725	1	0	0.123774	37	alcohol dehydrogenase (NAD) activity	MF
1001	GO:0004026	1	1	0.991921	1	0	0.0100357	3	alcohol O-acetyltransferase activity	MF
1002	GO:0004028	1	1	0.975776	1	0	0.0301071	9	3-chloroallyl aldehyde dehydrogenase activity	MF
1003	GO:0004029	1	1	0.865276	1	0	0.194024	58	aldehyde dehydrogenase (NAD) activity	MF
1004	GO:0004030	1	1	0.962023	1	0	0.0468333	14	aldehyde dehydrogenase [NAD(P)+] activity	MF
1005	GO:0004031	1	1	0.979966	1	0	0.0133809	4	aldehyde oxidase activity	MF
1006	GO:0004032	1	1	0.997068	1	0	0.00669047	2	alditol:NADP+ 1-oxidoreductase activity	MF
1007	GO:0004033	1	1	0.920393	1	0	0.0936666	28	aldo-keto reductase (NADP) activity	MF
1008	GO:0004034	1	1	0.975472	1	0	0.0234167	7	aldose 1-epimerase activity	MF
1009	GO:0004035	1	1	0.998082	1	0	0.00669047	2	alkaline phosphatase activity	MF
1010	GO:0004038	1	1	0.994243	1	0	0.00334524	1	allantoinase activity	MF
1011	GO:0004040	1	1	0.973479	1	0	0.0301071	9	amidase activity	MF
1012	GO:0004042	1	1	0.981127	1	0	0.0234167	7	acetyl-CoA:L-glutamate N-acetyltransferase activity	MF
1013	GO:0004043	1	1	0.998961	1	0	0.00334524	1	L-aminoadipate-semialdehyde dehydrogenase activity	MF
1014	GO:0004044	1	1	0.980585	1	0	0.0200714	6	amidophosphoribosyltransferase activity	MF
1015	GO:0004045	1	1	0.978877	1	0	0.0200714	6	aminoacyl-tRNA hydrolase activity	MF
1016	GO:0004046	1	1	0.988474	1	0	0.00669047	2	aminoacylase activity	MF
1017	GO:0004047	1	1	0.992647	1	0	0.00669047	2	aminomethyltransferase activity	MF
1018	GO:0004048	1	1	0.988398	1	0	0.00669047	2	anthranilate phosphoribosyltransferase activity	MF
1019	GO:0004049	1	1	0.986908	1	0	0.0133809	4	anthranilate synthase activity	MF
1020	GO:0004053	1	1	0.994397	1	0	0.00334524	1	arginase activity	MF
1021	GO:0004055	1	1	0.987917	1	0	0.0200714	6	argininosuccinate synthase activity	MF
1022	GO:0004056	1	1	0.993241	1	0	0.00669047	2	argininosuccinate lyase activity	MF
1023	GO:0004057	1	1	0.994139	1	0	0.00334524	1	arginyltransferase activity	MF
1024	GO:0004059	1	1	0.997216	1	0	0.00334524	1	aralkylamine N-acetyltransferase activity	MF
1025	GO:0004061	1	1	0.970764	1	0	0.0234167	7	arylformamidase activity	MF
1026	GO:0004065	1	1	0.998625	1	0	0.00334524	1	arylsulfatase activity	MF
1027	GO:0004066	1	1	0.976047	1	0	0.0267619	8	asparagine synthase (glutamine-hydrolyzing) activity	MF
1028	GO:0004067	1	1	0.983065	1	0	0.0167262	5	asparaginase activity	MF
1029	GO:0004069	1	1	0.951536	1	0	0.0434881	13	L-aspartate:2-oxoglutarate aminotransferase activity	MF
1030	GO:0004070	1	1	0.996166	1	0	0.00334524	1	aspartate carbamoyltransferase activity	MF
1031	GO:0004071	1	1	0.998596	1	0	0.00334524	1	aspartate-ammonia ligase activity	MF
1032	GO:0004072	1	1	0.983473	1	0	0.0133809	4	aspartate kinase activity	MF
1033	GO:0004073	1	1	0.993033	1	0	0.0133809	4	aspartate-semialdehyde dehydrogenase activity	MF
1034	GO:0004075	1	1	0.96302	1	0	0.0602142	18	biotin carboxylase activity	MF
1035	GO:0004076	1	1	0.992259	1	0	0.0100357	3	biotin synthase activity	MF
1036	GO:0004077	1	1	0.994249	1	0	0.00334524	1	biotin-[acetyl-CoA-carboxylase] ligase activity	MF
1037	GO:0004078	1	1	0.994249	1	0	0.00334524	1	biotin-[methylcrotonoyl-CoA-carboxylase] ligase activity	MF
1038	GO:0004081	1	1	0.994013	1	0	0.00669047	2	bis(5'-nucleosyl)-tetraphosphatase (asymmetrical) activity	MF
1039	GO:0004082	1	1	0.998803	1	0	0.00334524	1	bisphosphoglycerate mutase activity	MF
1040	GO:0004083	1	1	0.998803	1	0	0.00334524	1	bisphosphoglycerate 2-phosphatase activity	MF
1041	GO:0004084	1	1	0.964754	1	0	0.0367976	11	branched-chain-amino-acid transaminase activity	MF
1042	GO:0004087	1	1	0.992884	1	0	0.00669047	2	carbamoyl-phosphate synthase (ammonia) activity	MF
1043	GO:0004088	1	1	0.985895	1	0	0.0133809	4	carbamoyl-phosphate synthase (glutamine-hydrolyzing) activity	MF
1044	GO:0004089	1	1	0.940278	1	0	0.0602142	18	carbonate dehydratase activity	MF
1045	GO:0004090	1	1	0.995279	1	0	0.00334524	1	carbonyl reductase (NADPH) activity	MF
1046	GO:0004092	1	1	0.997368	1	0	0.00669047	2	carnitine O-acetyltransferase activity	MF
1047	GO:0004096	1	1	0.972682	1	0	0.0468333	14	catalase activity	MF
1048	GO:0004097	1	1	0.967045	1	0	0.0234167	7	catechol oxidase activity	MF
1049	GO:0004099	1	1	0.996238	1	0	0.0100357	3	chitin deacetylase activity	MF
1050	GO:0004100	1	1	0.998691	1	0	0.00334524	1	chitin synthase activity	MF
1051	GO:0004103	1	1	0.981422	1	0	0.0267619	8	choline kinase activity	MF
1052	GO:0004104	1	1	0.997776	1	0	0.00334524	1	cholinesterase activity	MF
1053	GO:0004105	1	1	0.987005	1	0	0.0133809	4	choline-phosphate cytidylyltransferase activity	MF
1054	GO:0004106	1	1	0.985406	1	0	0.0100357	3	chorismate mutase activity	MF
1055	GO:0004107	1	1	0.993456	1	0	0.00669047	2	chorismate synthase activity	MF
1056	GO:0004108	1	1	0.981824	1	0	0.0301071	9	citrate (Si)-synthase activity	MF
1057	GO:0004109	1	1	0.987308	1	0	0.0100357	3	coproporphyrinogen oxidase activity	MF
1058	GO:0004112	1	1	0.992604	1	0	0.00669047	2	cyclic-nucleotide phosphodiesterase activity	MF
1059	GO:0004121	1	1	0.991498	1	0	0.0100357	3	cystathionine beta-lyase activity	MF
1060	GO:0004124	1	1	0.943862	1	0	0.056869	17	cysteine synthase activity	MF
1061	GO:0004126	1	1	0.995269	1	0	0.00334524	1	cytidine deaminase activity	MF
1062	GO:0004127	1	1	0.988193	1	0	0.0133809	4	cytidylate kinase activity	MF
1063	GO:0004128	1	1	0.975874	1	0	0.0301071	9	cytochrome-b5 reductase activity, acting on NAD(P)H	MF
1064	GO:0004129	1	1	0.93663	1	0	0.0735952	22	cytochrome-c oxidase activity	MF
1065	GO:0004132	1	1	0.995641	1	0	0.00334524	1	dCMP deaminase activity	MF
1066	GO:0004133	1	1	0.974881	1	0	0.0167262	5	glycogen debranching enzyme activity	MF
1067	GO:0004134	1	1	0.99224	1	0	0.00669047	2	4-alpha-glucanotransferase activity	MF
1068	GO:0004137	1	1	0.997609	1	0	0.00334524	1	deoxycytidine kinase activity	MF
1069	GO:0004138	1	1	0.997609	1	0	0.00334524	1	deoxyguanosine kinase activity	MF
1070	GO:0004140	1	1	0.988131	1	0	0.0100357	3	dephospho-CoA kinase activity	MF
1071	GO:0004141	1	1	0.994087	1	0	0.00334524	1	dethiobiotin synthase activity	MF
1072	GO:0004142	1	1	0.978291	1	0	0.0234167	7	diacylglycerol cholinephosphotransferase activity	MF
1073	GO:0004143	1	1	0.97913	1	0	0.0334524	10	diacylglycerol kinase activity	MF
1074	GO:0004144	1	1	0.957003	1	0	0.0468333	14	diacylglycerol O-acyltransferase activity	MF
1075	GO:0004145	1	1	0.998737	1	0	0.00334524	1	diamine N-acetyltransferase activity	MF
1076	GO:0004146	1	1	0.994751	1	0	0.0100357	3	dihydrofolate reductase activity	MF
1077	GO:0004147	1	1	0.992214	1	0	0.0100357	3	dihydrolipoamide branched chain acyltransferase activity	MF
1078	GO:0004148	1	1	0.980978	1	0	0.0167262	5	dihydrolipoyl dehydrogenase activity	MF
1079	GO:0004149	1	1	0.99013	1	0	0.0133809	4	dihydrolipoyllysine-residue succinyltransferase activity	MF
1080	GO:0004150	1	1	0.996321	1	0	0.00334524	1	dihydroneopterin aldolase activity	MF
1081	GO:0004151	1	1	0.99434	1	0	0.00334524	1	dihydroorotase activity	MF
1082	GO:0004152	1	1	0.98497	1	0	0.0133809	4	dihydroorotate dehydrogenase activity	MF
1083	GO:0004156	1	1	0.992531	1	0	0.00669047	2	dihydropteroate synthase activity	MF
1084	GO:0004157	1	1	0.993055	1	0	0.00669047	2	dihydropyrimidinase activity	MF
1085	GO:0004159	1	1	0.988339	1	0	0.00669047	2	dihydrouracil dehydrogenase (NAD+) activity	MF
1086	GO:0004160	1	1	0.991759	1	0	0.0133809	4	dihydroxy-acid dehydratase activity	MF
1087	GO:0004161	1	1	0.927939	1	0	0.0735952	22	dimethylallyltranstransferase activity	MF
1088	GO:0004163	1	1	0.985144	1	0	0.0167262	5	diphosphomevalonate decarboxylase activity	MF
1089	GO:0004164	1	1	0.995787	1	0	0.00334524	1	diphthine synthase activity	MF
1090	GO:0004165	1	1	0.962287	1	0	0.0367976	11	dodecenoyl-CoA delta-isomerase activity	MF
1091	GO:0004167	1	1	0.985188	1	0	0.0167262	5	dopachrome isomerase activity	MF
1092	GO:0004168	1	1	0.997142	1	0	0.00334524	1	dolichol kinase activity	MF
1093	GO:0004169	1	1	0.989641	1	0	0.0133809	4	dolichyl-phosphate-mannose-protein mannosyltransferase activity	MF
1094	GO:0004170	1	1	0.994127	1	0	0.00334524	1	dUTP diphosphatase activity	MF
1095	GO:0004174	1	1	0.993519	1	0	0.0133809	4	electron-transferring-flavoprotein dehydrogenase activity	MF
1096	GO:0004175	1	1	0.0621983	1	0	3.09434	925	endopeptidase activity	MF
1097	GO:0004176	1	1	0.853101	1	0	0.173952	52	ATP-dependent peptidase activity	MF
1098	GO:0004177	1	1	0.83094	1	0	0.177298	53	aminopeptidase activity	MF
1099	GO:0004180	1	1	0.750866	1	0	0.304416	91	carboxypeptidase activity	MF
1100	GO:0004181	1	1	0.977149	1	0	0.0200714	6	metallocarboxypeptidase activity	MF
[truncated: 11,571 more rows]

## Sheet: top 300 up
internal ID	category	over represented P-Value	over represented FDR	under represented P-Value	under represented FDR	Genes in top-300 upreg	Expected genes	Genes in genome (background)	term	ontology
5513	GO:0019748	5.71565e-21	7.75614e-17	1	1	36	5.16839	515	secondary metabolic process	BP
8661	GO:0044710	3.48119e-19	2.36199e-15	1	1	138	70.0593	6981
10782	GO:0055114	2.55904e-17	1.15754e-13	1	1	64	17.974	1791	oxidation-reduction process	BP
1159	GO:0004364	2.14003e-16	7.26007e-13	1	1	15	0.732607	73	glutathione transferase activity	MF
4842	GO:0016491	4.32378e-16	1.17347e-12	1	1	73	27.9294	2783	oxidoreductase activity	MF
3463	GO:0009698	2.73535e-15	6.18645e-12	1	1	22	2.529	252	phenylpropanoid metabolic process	BP
4980	GO:0016765	3.70212e-14	7.17683e-11	1	1	19	1.967	196	transferase activity, transferring alkyl or aryl (other than methyl) groups	MF
2331	GO:0006790	1.82455e-13	3.09489e-10	1	1	26	4.62646	461	sulfur compound metabolic process	BP
3464	GO:0009699	4.46281e-13	6.72893e-10	1	1	18	1.91682	191	phenylpropanoid biosynthetic process	BP
12668	GO:1901564	1.09631e-12	1.48769e-09	1	1	54	19.1481	1908	organonitrogen compound metabolic process	BP
2309	GO:0006749	2.13544e-12	2.63436e-09	1	1	12	0.682428	68	glutathione metabolic process	BP
3309	GO:0009404	3.55667e-12	4.022e-09	1	1	11	0.592107	59	toxin metabolic process	BP
8642	GO:0044550	1.80496e-11	1.8841e-08	1	1	22	3.74332	373	secondary metabolite biosynthetic process	BP
8663	GO:0044712	2.96174e-11	2.87077e-08	1	1	39	12.8256	1278
3311	GO:0009407	3.78163e-11	3.20729e-08	1	1	9	0.371321	37	toxin catabolic process	BP
12198	GO:0090487	3.78163e-11	3.20729e-08	1	1	9	0.371321	37	secondary metabolite catabolic process	BP
2218	GO:0006575	4.87211e-11	3.88909e-08	1	1	16	1.91682	191	cellular modified amino acid metabolic process	BP
3537	GO:0009808	7.45299e-11	5.61873e-08	1	1	14	1.49532	149	lignin metabolic process	BP
8652	GO:0044699	1.47011e-10	1.04997e-07	1	1	182	129.942	12948
8662	GO:0044711	1.78174e-10	1.20891e-07	1	1	64	28.662	2856
2167	GO:0006518	4.01726e-10	2.59591e-07	1	1	13	1.34478	134	peptide metabolic process	BP
884	GO:0003824	4.47832e-09	2.76231e-06	1	1	184	138.593	13810	catalytic activity	MF
8381	GO:0043603	1.03086e-08	6.08208e-06	1	1	15	2.3885	238	cellular amide metabolic process	BP
3538	GO:0009809	1.84796e-08	1.04487e-05	1	1	11	1.21432	121	lignin biosynthetic process	BP
12680	GO:1901605	5.21818e-08	2.83243e-05	1	1	21	5.21857	520	alpha-amino acid metabolic process	BP
5597	GO:0020037	9.40404e-08	4.90819e-05	1	1	22	6.06157	604	heme binding	MF
4405	GO:0015238	1.26625e-07	6.36407e-05	1	1	11	1.32471	132	drug transmembrane transporter activity	MF
12197	GO:0090484	1.44207e-07	6.9889e-05	1	1	11	1.33475	133	drug transporter activity	MF
8558	GO:0044281	1.64424e-07	7.6939e-05	1	1	56	29.5953	2949	small molecule metabolic process	BP
8673	GO:0044763	2.52093e-07	0.00011403	1	1	138	98.38	9803
9396	GO:0046906	2.92077e-07	0.000127854	1	1	22	6.52321	650	tetrapyrrole binding	MF
2168	GO:0006520	4.96168e-07	0.000210406	1	1	23	6.90457	688	cellular amino acid metabolic process	BP
8560	GO:0044283	5.51011e-07	0.000226582	1	1	30	10.9289	1089	small molecule biosynthetic process	BP
2952	GO:0008652	8.0158e-07	0.000319925	1	1	16	3.63293	362	cellular amino acid biosynthetic process	BP
8304	GO:0043436	1.10587e-06	0.00042876	1	1	41	19.5496	1948	oxoacid metabolic process	BP
2369	GO:0006855	1.1552e-06	0.000435447	1	1	9	1.01361	101	drug transmembrane transport	BP
1928	GO:0006082	1.28177e-06	0.000470098	1	1	41	19.68	1961	organic acid metabolic process	BP
12670	GO:1901566	1.36969e-06	0.000489124	1	1	28	10.2966	1026	organonitrogen compound biosynthetic process	BP
4658	GO:0016053	1.55614e-06	0.000523909	1	1	25	8.62067	859	organic acid biosynthetic process	BP
9187	GO:0046394	1.55614e-06	0.000523909	1	1	25	8.62067	859	carboxylic acid biosynthetic process	BP
4585	GO:0015893	1.58292e-06	0.000523909	1	1	9	1.06379	106	drug transport	BP
3416	GO:0009636	2.04037e-06	0.000659233	1	1	10	1.60571	160	response to toxic substance	BP
8540	GO:0044248	2.91203e-06	0.000903778	0.999999	1	34	15.0235	1497	cellular catabolic process	BP
7833	GO:0042221	2.93045e-06	0.000903778	0.999999	1	52	26.5344	2644	response to chemical	BP
3097	GO:0009056	3.8033e-06	0.00114691	0.999998	1	44	22.8613	2278	catabolic process	BP
3714	GO:0010038	5.42335e-06	0.00159989	0.999999	1	19	5.46946	545	response to metal ion	BP
12682	GO:1901607	5.75885e-06	0.00166272	0.999999	1	14	3.30175	329	alpha-amino acid biosynthetic process	BP
8553	GO:0044272	6.01817e-06	0.00170139	0.999999	1	12	2.58921	258	sulfur compound biosynthetic process	BP
6261	GO:0031320	7.14775e-06	0.0019399	1	1	3	0.0401428	4	hexitol dehydrogenase activity	MF
9054	GO:0046029	7.14775e-06	0.0019399	1	1	3	0.0401428	4	mannitol dehydrogenase activity	MF
4888	GO:0016616	7.47207e-06	0.00198816	0.999998	1	15	3.95407	394	oxidoreductase activity, acting on the CH-OH group of donors, NAD or NADP as acceptor	MF
5671	GO:0022804	8.3064e-06	0.00216765	0.999997	1	23	8.63071	860	active transmembrane transporter activity	MF
3711	GO:0010035	1.02763e-05	0.00263111	0.999996	1	28	10.7884	1075	response to inorganic substance	BP
3111	GO:0009070	1.07681e-05	0.00270597	0.999999	1	6	0.521857	52	serine family amino acid biosynthetic process	BP
10899	GO:0060416	1.16095e-05	0.00286438	1	1	3	0.07025	7	response to growth hormone	BP
5022	GO:0016829	1.22059e-05	0.00295774	0.999997	1	20	6.7741	675	lyase activity	MF
844	GO:0003674	1.44858e-05	0.00344863	1	1	251	229.336	22852	molecular_function	MF
2925	GO:0008559	2.84409e-05	0.00665419	0.999999	1	5	0.331178	33	xenobiotic transmembrane transporting ATPase activity	MF
8072	GO:0042910	3.58911e-05	0.00811901	0.999998	1	5	0.341214	34	xenobiotic transmembrane transporter activity	MF
5515	GO:0019752	3.59442e-05	0.00811901	0.999985	1	36	18.6765	1861	carboxylic acid metabolic process	BP
1304	GO:0004601	3.64967e-05	0.00811901	0.999994	1	10	2.248	224	peroxidase activity	MF
10069	GO:0050896	3.73468e-05	0.00817413	0.999979	1	93	61.6092	6139	response to stimulus	BP
4934	GO:0016684	4.57178e-05	0.00984746	0.999992	1	10	2.29818	229	oxidoreductase activity, acting on peroxide as acceptor	MF
2428	GO:0006970	5.1765e-05	0.0109758	0.999983	1	21	7.50671	748	response to osmotic stress	BP
3359	GO:0009530	6.02201e-05	0.0125721	1	1	2	0.0200714	2	primary cell wall	CC
8012	GO:0042744	6.97057e-05	0.0143319	0.99999	1	8	1.50536	150	hydrogen peroxide catabolic process	BP
9326	GO:0046686	7.25118e-05	0.0146863	0.999983	1	13	3.47235	346	response to cadmium ion	BP
2740	GO:0008150	7.60384e-05	0.0151741	0.999976	1	245	222.221	22143	biological_process	BP
1647	GO:0005576	9.19229e-05	0.0180782	0.99996	1	33	17.5625	1750	extracellular region	CC
3939	GO:0010345	9.44386e-05	0.0183076	0.999994	1	5	0.4215	42	suberin biosynthetic process	BP
3330	GO:0009446	0.000101092	0.0193214	0.999998	1	3	0.0802857	8	putrescine biosynthetic process	BP
2202	GO:0006558	0.000130409	0.0242418	0.999994	1	4	0.250893	25	L-phenylalanine metabolic process	BP
12831	GO:1902221	0.000130409	0.0242418	0.999994	1	4	0.250893	25	erythrose 4-phosphate/phosphoenolpyruvate family amino acid metabolic process	BP
2208	GO:0006564	0.000140282	0.0257246	0.999998	1	3	0.0802857	8	L-serine biosynthetic process	BP
48	GO:0000097	0.000145241	0.0259383	0.999985	1	6	0.812892	81	sulfur amino acid biosynthetic process	BP
8011	GO:0042743	0.00014527	0.0259383	0.999978	1	8	1.686	168	hydrogen peroxide metabolic process	BP
3329	GO:0009445	0.000150231	0.0264757	0.999997	1	3	0.110393	11	putrescine metabolic process	BP
3397	GO:0009607	0.000153401	0.0266879	0.999937	1	28	12.4142	1237	response to biotic stimulus	BP
3110	GO:0009069	0.000169176	0.0288838	0.999982	1	6	0.873107	87	serine family amino acid metabolic process	BP
4886	GO:0016614	0.000172156	0.0288838	0.999951	1	15	5.14832	513	oxidoreductase activity, acting on CH-OH group of donors	MF
8303	GO:0043434	0.000174537	0.0288838	0.999991	1	4	0.361285	36	response to peptide hormone	BP
12688	GO:1901652	0.000174537	0.0288838	0.999991	1	4	0.361285	36	response to peptide	BP
3431	GO:0009651	0.000190337	0.0311189	0.999937	1	18	6.36264	634	response to salt stress	BP
4728	GO:0016209	0.000268707	0.043409	0.999942	1	10	2.79996	279	antioxidant activity	MF
11967	GO:0080148	0.000279441	0.044123	0.999993	1	3	0.160571	16	negative regulation of response to water deprivation	BP
1621	GO:0005506	0.00027963	0.044123	0.999916	1	15	5.339	532	iron ion binding	MF
9959	GO:0050662	0.000288725	0.0450344	0.999902	1	18	7.15546	713	coenzyme binding	MF
11979	GO:0080167	0.000306712	0.0472963	0.999955	1	7	1.25446	125	response to karrikin	BP
2299	GO:0006730	0.000386022	0.0588575	0.999964	1	5	0.712535	71	one-carbon metabolic process	BP
3381	GO:0009570	0.000442649	0.0667416	0.999844	1	18	6.69382	667	chloroplast stroma	CC
2421	GO:0006950	0.000455539	0.0679304	0.999735	1	67	43.6051	4345	response to stress	BP
47	GO:0000096	0.000475698	0.0701654	0.999939	1	6	1.05375	105	sulfur amino acid metabolic process	BP
3361	GO:0009532	0.000487265	0.0710988	0.999827	1	18	6.73396	671	plastid stroma	CC
3445	GO:0009674	0.000542247	0.077652	0.999998	1	2	0.0301071	3	potassium:sodium symporter activity	MF
2203	GO:0006559	0.000549343	0.077652	0.999981	1	3	0.180643	18	L-phenylalanine catabolic process	BP
12832	GO:1902222	0.000549343	0.077652	0.999981	1	3	0.180643	18	erythrose 4-phosphate/phosphoenolpyruvate family amino acid catabolic process	BP
12681	GO:1901606	0.000559075	0.0776902	0.999926	1	6	1.07382	107	alpha-amino acid catabolic process	BP
3002	GO:0008792	0.000561064	0.0776902	0.999997	1	2	0.0301071	3	arginine decarboxylase activity	MF
1161	GO:0004366	0.000624101	0.085546	0.999979	1	3	0.1405	14	glycerol-3-phosphate O-acyltransferase activity	MF
5682	GO:0022857	0.000669523	0.0908542	0.999687	1	30	16.0471	1599	transmembrane transporter activity	MF
12187	GO:0090447	0.000677234	0.0909908	0.999976	1	3	0.1405	14	glycerol-3-phosphate 2-O-acyltransferase activity	MF
9227	GO:0046462	0.00076577	0.0993843	0.999996	1	2	0.0301071	3	monoacylglycerol metabolic process	BP
10629	GO:0052651	0.00076577	0.0993843	0.999996	1	2	0.0301071	3	monoacylglycerol catabolic process	BP
3531	GO:0009800	0.000776325	0.0993843	0.999994	1	2	0.0401428	4	cinnamic acid biosynthetic process	BP
3532	GO:0009803	0.000776325	0.0993843	0.999994	1	2	0.0401428	4	cinnamic acid metabolic process	BP
8884	GO:0045548	0.000776325	0.0993843	0.999994	1	2	0.0401428	4	phenylalanine ammonia-lyase activity	MF
1622	GO:0005507	0.000812137	0.102997	0.999817	1	9	2.59925	259	copper ion binding	MF
2434	GO:0006979	0.000822026	0.103286	0.999725	1	15	6.09167	607	response to oxidative stress	BP
3104	GO:0009063	0.000835333	0.103995	0.99988	1	6	1.15411	115	cellular amino acid catabolic process	BP
3469	GO:0009704	0.000857747	0.105815	0.999966	1	3	0.170607	17	de-etiolation	BP
3106	GO:0009065	0.000902449	0.110326	0.999963	1	3	0.230821	23	glutamine family amino acid catabolic process	BP
2207	GO:0006563	0.000926777	0.112289	0.999928	1	4	0.4215	42	L-serine metabolic process	BP
3113	GO:0009072	0.000962199	0.115549	0.999858	1	6	1.03368	103	aromatic amino acid family metabolic process	BP
7979	GO:0042626	0.000997833	0.118777	0.999746	1	10	3.53257	352	ATPase activity, coupled to transmembrane movement of substances	MF
10648	GO:0052716	0.00107709	0.127096	0.999912	1	4	0.582071	58	hydroquinone:oxygen oxidoreductase activity	MF
1241	GO:0004497	0.001089	0.127394	0.999659	1	13	4.88739	487	monooxygenase activity	MF
3480	GO:0009719	0.00111428	0.129237	0.999476	1	28	14.4113	1436	response to endogenous stimulus	BP
5018	GO:0016820	0.00117704	0.133153	0.999694	1	10	3.61285	360	hydrolase activity, acting on acid anhydrides, catalyzing transmembrane movement of substances	MF
11820	GO:0072593	0.00118434	0.133153	0.999748	1	8	2.23796	223	reactive oxygen species metabolic process	BP
9142	GO:0046274	0.00119835	0.133153	0.999899	1	4	0.592107	59	lignin catabolic process	BP
9581	GO:0048037	0.00123255	0.133153	0.999497	1	20	9.61421	958	cofactor binding	MF
8081	GO:0042946	0.00123635	0.133153	0.999986	1	2	0.0501785	5	glucoside transport	BP
8082	GO:0042947	0.00123635	0.133153	0.999986	1	2	0.0501785	5	glucoside transmembrane transporter activity	MF
12692	GO:1901656	0.00123635	0.133153	0.999986	1	2	0.0501785	5	glycoside transport	BP
12886	GO:1902417	0.00123635	0.133153	0.999986	1	2	0.0501785	5	(+)-abscisic acid D-glucopyranosyl ester transmembrane transporter activity	MF
12887	GO:1902418	0.00123635	0.133153	0.999986	1	2	0.0501785	5	(+)-abscisic acid D-glucopyranosyl ester transmembrane transport	BP
4416	GO:0015291	0.00145079	0.155018	0.99953	1	13	4.82718	481	secondary active transmembrane transporter activity	MF
5429	GO:0019439	0.00151377	0.160483	0.999562	1	11	3.76339	375	aromatic compound catabolic process	BP
5672	GO:0022820	0.00153876	0.161868	0.999981	1	2	0.0501785	5	potassium ion symporter activity	MF
9586	GO:0048046	0.00155795	0.162627	0.999491	1	13	5.39921	538	apoplast	CC
3491	GO:0009735	0.00171507	0.17766	0.999662	1	7	1.69603	169	response to cytokinin	BP
1316	GO:0004617	0.00174083	0.178963	0.999977	1	2	0.0501785	5	phosphoglycerate dehydrogenase activity	MF
5942	GO:0030527	0.00177782	0.181391	0.999971	1	2	0.0802857	8	structural constituent of chromatin	MF
3709	GO:0010033	0.00184772	0.18666	0.999067	1	31	17.3618	1730	response to organic substance	BP
3440	GO:0009664	0.00185697	0.18666	0.999752	1	5	0.913249	91	plant-type cell wall organization	BP
4441	GO:0015399	0.00191857	0.190036	0.999467	1	10	3.86375	385	primary active transmembrane transporter activity	MF
4442	GO:0015405	0.00191857	0.190036	0.999467	1	10	3.86375	385	P-P-bond-hydrolysis-driven transmembrane transporter activity	MF
12626	GO:1901361	0.00194113	0.190878	0.99942	1	11	3.934	392	organic cyclic compound catabolic process	BP
3115	GO:0009074	0.00198891	0.194169	0.999891	1	3	0.250893	25	aromatic amino acid family catabolic process	BP
3484	GO:0009725	0.00210797	0.204323	0.999025	1	24	11.9726	1193	response to hormone	BP
3882	GO:0010266	0.00216802	0.208653	0.999963	1	2	0.07025	7	response to vitamin B1	BP
1533	GO:0005199	0.00223617	0.213696	0.999871	1	3	0.281	28	structural constituent of cell wall	MF
8329	GO:0043492	0.00236164	0.224108	0.999324	1	10	3.92396	391	ATPase activity, coupled to movement of substances	MF
6217	GO:0031226	0.00238507	0.22476	0.999224	1	12	4.62646	461	intrinsic component of plasma membrane	CC
554	GO:0001887	0.00242559	0.227002	0.999958	1	2	0.0602142	6	selenium compound metabolic process	BP
2175	GO:0006527	0.00249713	0.231885	0.999952	1	2	0.0802857	8	arginine catabolic process	BP
5063	GO:0016879	0.00251194	0.231885	0.99955	1	6	1.36486	136	ligase activity, forming carbon-nitrogen bonds	MF
13362	GO:2000070	0.00256951	0.235596	0.999845	1	3	0.260928	26	regulation of response to water deprivation	BP
5580	GO:0019915	0.00260592	0.237331	0.999844	1	3	0.240857	24	lipid storage	BP
7901	GO:0042409	0.0028225	0.255343	0.999936	1	2	0.1405	14	caffeoyl-CoA O-methyltransferase activity	MF
9992	GO:0050734	0.0028717	0.258073	0.999821	1	3	0.250893	25	hydroxycinnamoyltransferase activity	MF
12669	GO:1901565	0.00290857	0.258725	0.999212	1	9	2.96053	295	organonitrogen compound catabolic process	BP
5031	GO:0016840	0.0029171	0.258725	0.999815	1	3	0.281	28	carbon-nitrogen lyase activity	MF
9320	GO:0046658	0.00295051	0.25999	0.99936	1	7	1.62578	162	anchored component of plasma membrane	CC
9139	GO:0046271	0.00304206	0.266328	0.999666	1	4	0.722571	72	phenylpropanoid catabolic process	BP
2316	GO:0006766	0.00330433	0.287434	0.999375	1	6	1.36486	136	vitamin metabolic process	BP
3817	GO:0010187	0.00369391	0.319276	0.999745	1	3	0.291036	29	negative regulation of seed germination	BP
10415	GO:0051707	0.00377744	0.32443	0.998231	1	22	11.0192	1098	response to other organism	BP
12586	GO:1901141	0.00390212	0.331801	0.999898	1	2	0.120428	12	regulation of lignin biosynthetic process	BP
10766	GO:0055085	0.00392962	0.331801	0.998031	1	26	14.4715	1442	transmembrane transport	BP
4890	GO:0016620	0.0039454	0.331801	0.999367	1	5	1.33475	133	oxidoreductase activity, acting on the aldehyde or oxo group of donors, NAD or NADP as acceptor	MF
4642	GO:0016024	0.00398553	0.331801	0.999717	1	3	0.301071	30	CDP-diacylglycerol biosynthetic process	BP
9165	GO:0046341	0.00398553	0.331801	0.999717	1	3	0.301071	30	CDP-diacylglycerol metabolic process	BP
3105	GO:0009064	0.00408889	0.33833	0.999189	1	6	1.58564	158	glutamine family amino acid metabolic process	BP
12583	GO:1901136	0.00411968	0.338812	0.999181	1	6	1.72614	172	carbohydrate derivative catabolic process	BP
10254	GO:0051287	0.00418415	0.341164	0.999166	1	6	1.65589	165	NAD binding	MF
5389	GO:0019344	0.0042145	0.341164	0.999692	1	3	0.341214	34	cysteine biosynthetic process	BP
9883	GO:0050275	0.0042237	0.341164	0.999887	1	2	0.110393	11	scopoletin glucosyltransferase activity	MF
4952	GO:0016722	0.00431333	0.344433	0.999478	1	4	0.762714	76	oxidoreductase activity, oxidizing metal ions	MF
4421	GO:0015297	0.00431494	0.344433	0.998869	1	8	2.50893	250	antiporter activity	MF
1152	GO:0004356	0.00439739	0.346934	0.999879	1	2	0.110393	11	glutamate-ammonia ligase activity	MF
2188	GO:0006542	0.00439739	0.346934	0.999879	1	2	0.110393	11	glutamine biosynthetic process	BP
3400	GO:0009611	0.00478908	0.374048	0.998724	1	8	2.45875	245	response to wounding	BP
4730	GO:0016211	0.00479619	0.374048	0.999861	1	2	0.120428	12	ammonia ligase activity	MF
9693	GO:0048511	0.00493485	0.381548	0.998823	1	7	1.83653	183	rhythmic process	BP
4939	GO:0016705	0.0049635	0.381548	0.998144	1	13	5.83075	581	oxidoreductase activity, acting on paired donors, with incorporation or reduction of molecular oxygen	MF
3865	GO:0010243	0.00497671	0.381548	0.998535	1	9	3.34189	333	response to organonitrogen compound	BP
5064	GO:0016880	0.00515669	0.393125	0.999843	1	2	0.130464	13	acid-ammonia (or amide) ligase activity	MF
1747	GO:0005774	0.00523517	0.396878	0.99774	1	17	8.47014	844	vacuolar membrane	CC
2230	GO:0006596	0.00538493	0.405964	0.999569	1	3	0.361285	36	polyamine biosynthetic process	BP
4148	GO:0010731	0.00567775	0.424449	0.999834	1	2	0.0802857	8	protein glutathionylation	BP
8205	GO:0043207	0.00577615	0.424449	0.997193	1	22	11.4608	1142	response to external biotic stimulus	BP
8257	GO:0043295	0.00579988	0.424449	0.99982	1	2	0.100357	10	glutathione binding	MF
12539	GO:1900750	0.00579988	0.424449	0.99982	1	2	0.100357	10	oligopeptide binding	MF
1538	GO:0005215	0.005805	0.424449	0.996826	1	31	19.2083	1914	transporter activity	MF
6216	GO:0031225	0.0058178	0.424449	0.998398	1	8	2.44871	244	anchored component of membrane	CC
8181	GO:0043169	0.00606696	0.44026	0.99592	1	81	62.2013	6198	cation binding	MF
1939	GO:0006098	0.00616893	0.445279	0.999473	1	3	0.501785	50	pentose-phosphate shunt	BP
9164	GO:0046340	0.00622233	0.446757	0.999804	1	2	0.0903214	9	diacylglycerol catabolic process	BP
7437	GO:0035251	0.00647658	0.462564	0.998182	1	8	2.73975	273	UDP-glucosyltransferase activity	MF
8616	GO:0044437	0.00666895	0.47381	0.997048	1	17	8.73107	870	vacuolar part	CC
2751	GO:0008171	0.00676848	0.478377	0.999069	1	4	0.762714	76	O-methyltransferase activity	MF
9269	GO:0046527	0.00682007	0.479525	0.998068	1	8	2.77989	277	glucosyltransferase activity	MF
12713	GO:1901698	0.0068873	0.481756	0.997708	1	10	4.09457	408	response to nitrogen compound	BP
13268	GO:1990267	0.00704555	0.490298	0.998437	1	6	1.57561	157	response to transition metal nanoparticle	BP
5032	GO:0016841	0.00719543	0.498173	0.999746	1	2	0.110393	11	ammonia-lyase activity	MF
3465	GO:0009700	0.00751257	0.514876	0.999716	1	2	0.150536	15	indole phytoalexin biosynthetic process	BP
9129	GO:0046217	0.00751257	0.514876	0.999716	1	2	0.150536	15	indole phytoalexin metabolic process	BP
3789	GO:0010143	0.00758384	0.516941	0.999319	1	3	0.311107	31	cutin biosynthetic process	BP
9379	GO:0046872	0.00761889	0.516941	0.99483	1	80	61.82	6160	metal ion binding	MF
5065	GO:0016881	0.00769538	0.519534	0.999295	1	3	0.401428	40	acid-amino acid ligase activity	MF
2181	GO:0006534	0.00779879	0.523909	0.999281	1	3	0.411464	41	cysteine metabolic process	BP
10413	GO:0051704	0.00837132	0.555755	0.995602	1	25	14.331	1428	multi-organism process	BP
10563	GO:0052314	0.00839572	0.555755	0.99966	1	2	0.170607	17	phytoalexin metabolic process	BP
10564	GO:0052315	0.00839572	0.555755	0.99966	1	2	0.170607	17	phytoalexin biosynthetic process	BP
2317	GO:0006767	0.00859255	0.566024	0.998346	1	5	1.18421	118	water-soluble vitamin metabolic process	BP
7198	GO:0034277	0.00937838	0.610281	1	1	1	0.0100357	1	ent-cassa-12,15-diene synthase activity	MF
7199	GO:0034279	0.00937838	0.610281	1	1	1	0.0100357	1	syn-pimara-7,15-diene synthase activity	MF
12715	GO:1901700	0.00939931	0.610281	0.99495	1	26	15.3847	1533	response to oxygen-containing compound	BP
8411	GO:0043650	0.00971209	0.627586	0.999025	1	3	0.461643	46	dicarboxylic acid biosynthetic process	BP
2923	GO:0008553	0.0102703	0.66051	0.999523	1	2	0.250893	25	hydrogen-exporting ATPase activity, phosphorylative mechanism	MF
11805	GO:0072524	0.0103249	0.66089	0.998385	1	4	0.993535	99	pyridine-containing compound metabolic process	BP
4933	GO:0016682	0.0104813	0.667752	0.998356	1	4	0.923285	92	oxidoreductase activity, acting on diphenols and related substances as donors, oxygen as acceptor	MF
9705	GO:0048527	0.0105971	0.671975	0.998908	1	3	0.401428	40	lateral root development	BP
3144	GO:0009110	0.0106873	0.674543	0.997829	1	5	1.23439	123	vitamin biosynthetic process	BP
900	GO:0003854	0.0112415	0.706029	0.998223	1	4	0.622214	62	3-beta-hydroxy-delta5-steroid dehydrogenase activity	MF
3320	GO:0009423	0.0112902	0.706029	0.999478	1	2	0.1405	14	chorismate biosynthetic process	BP
956	GO:0003955	0.011421	0.710934	0.99946	1	2	0.160571	16	NAD(P)H dehydrogenase (quinone) activity	MF
3411	GO:0009628	0.0119093	0.737943	0.99286	1	36	23.0721	2299	response to abiotic stimulus	BP
10170	GO:0051156	0.0120422	0.742291	0.998676	1	3	0.63225	63	glucose 6-phosphate metabolic process	BP
11750	GO:0072341	0.0120906	0.742291	0.999411	1	2	0.160571	16	modified amino acid binding	MF
3608	GO:0009899	0.0122642	0.742291	0.999402	1	2	0.150536	15	ent-kaurene synthase activity	MF
12401	GO:0098661	0.012307	0.742291	0.998646	1	3	0.511821	51	inorganic anion transmembrane transport	BP
2229	GO:0006595	0.0123441	0.742291	0.998638	1	3	0.531893	53	polyamine metabolic process	BP
7937	GO:0042537	0.0124017	0.742291	0.998639	1	3	0.451607	45	benzene-containing compound metabolic process	BP
12659	GO:1901505	0.0124044	0.742291	0.997965	1	4	0.792821	79	carbohydrate derivative transmembrane transporter activity	MF
5083	GO:0016903	0.0124481	0.742291	0.997361	1	5	1.63582	163	oxidoreductase activity, acting on the aldehyde or oxo group of donors	MF
3096	GO:0009055	0.0124718	0.742291	0.996864	1	6	2.1075	210	electron transfer activity	MF
3124	GO:0009086	0.0128321	0.760402	0.998566	1	3	0.511821	51	methionine biosynthetic process	BP
2377	GO:0006869	0.0130122	0.767718	0.9967	1	6	1.97703	197	lipid transport	BP
9209	GO:0046434	0.0132127	0.776174	0.997774	1	4	1.10393	110	organophosphate catabolic process	BP
7069	GO:0033764	0.0134122	0.784499	0.997761	1	4	0.672392	67	steroid dehydrogenase activity, acting on the CH-OH group of donors, NAD or NADP as acceptor	MF
3308	GO:0009403	0.0136638	0.79012	0.99927	1	2	0.220786	22	toxin biosynthetic process	BP
5280	GO:0018973	0.0139159	0.79012	1	1	1	0.0100357	1	trinitrotoluene metabolic process	BP
5281	GO:0018974	0.0139159	0.79012	1	1	1	0.0100357	1	2,4,6-trinitrotoluene metabolic process	BP
5387	GO:0019326	0.0139159	0.79012	1	1	1	0.0100357	1	nitrotoluene metabolic process	BP
9136	GO:0046256	0.0139159	0.79012	1	1	1	0.0100357	1	2,4,6-trinitrotoluene catabolic process	BP
9137	GO:0046260	0.0139159	0.79012	1	1	1	0.0100357	1	trinitrotoluene catabolic process	BP
9138	GO:0046263	0.0139159	0.79012	1	1	1	0.0100357	1	nitrotoluene catabolic process	BP
12505	GO:1900376	0.0141542	0.800304	0.999239	1	2	0.190678	19	regulation of secondary metabolite biosynthetic process	BP
9163	GO:0046339	0.0145639	0.820053	0.99923	1	2	0.1405	14	diacylglycerol metabolic process	BP
9327	GO:0046688	0.0148895	0.834921	0.999174	1	2	0.200714	20	response to copper ion	BP
3343	GO:0009507	0.0149655	0.83573	0.990942	1	35	21.5968	2152	chloroplast	CC
3931	GO:0010333	0.0157385	0.875292	0.998101	1	3	0.531893	53	terpene synthase activity	MF
5924	GO:0030505	0.0164603	0.893274	1	1	1	0.0100357	1	inorganic diphosphate transport	BP
6020	GO:0030730	0.0164603	0.893274	1	1	1	0.0100357	1	sequestering of triglyceride	BP
6455	GO:0031953	0.0164603	0.893274	1	1	1	0.0100357	1	negative regulation of protein autophosphorylation	BP
9911	GO:0050427	0.0164603	0.893274	1	1	1	0.0100357	1	3'-phosphoadenosine 5'-phosphosulfate metabolic process	BP
9954	GO:0050656	0.0164603	0.893274	1	1	1	0.0100357	1	3'-phosphoadenosine 5'-phosphosulfate binding	MF
12151	GO:0090353	0.0165569	0.893274	0.999931	1	1	0.0200714	2	polygalacturonase inhibitor activity	MF
1294	GO:0004586	0.016649	0.893274	1	1	1	0.0100357	1	ornithine decarboxylase activity	MF
6981	GO:0033387	0.016649	0.893274	1	1	1	0.0100357	1	putrescine biosynthetic process from ornithine	BP
4931	GO:0016679	0.0166543	0.893274	0.997	1	4	1.04371	104	oxidoreductase activity, acting on diphenols and related substances as donors	MF
1339	GO:0004648	0.0171424	0.899914	1	1	1	0.0100357	1	O-phospho-L-serine:2-oxoglutarate aminotransferase activity	MF
3667	GO:0009973	0.0172126	0.899914	1	1	1	0.0100357	1	adenylyl-sulfate reductase activity	MF
7065	GO:0033741	0.0172126	0.899914	1	1	1	0.0100357	1	adenylyl-sulfate reductase (glutathione) activity	MF
3721	GO:0010046	0.0173875	0.899914	1	1	1	0.0100357	1	response to mycotoxin	BP
11947	GO:0080123	0.0173875	0.899914	1	1	1	0.0100357	1	jasmonate-amino synthetase activity	MF
3262	GO:0009269	0.0174215	0.899914	0.998934	1	2	0.250893	25	response to desiccation	BP
961	GO:0003962	0.0174396	0.899914	1	1	1	0.0100357	1	cystathionine gamma-synthase activity	MF
1584	GO:0005356	0.0174882	0.899914	1	1	1	0.0100357	1	hydrogen:glucose symporter activity	MF
1585	GO:0005358	0.0174882	0.899914	1	1	1	0.0100357	1	high-affinity hydrogen:glucose symporter activity	MF
3447	GO:0009679	0.0174882	0.899914	1	1	1	0.0100357	1	hexose:proton symporter activity	MF
9947	GO:0050616	0.0175565	0.899914	1	1	1	0.0100357	1	secologanin synthase activity	MF
3808	GO:0010175	0.0175739	0.899914	1	1	1	0.0100357	1	sphingosine transmembrane transporter activity	MF
4286	GO:0014070	0.0176589	0.90087	0.994081	1	8	3.31178	330	response to organic cyclic compound	BP
3961	GO:0010378	0.0177803	0.903124	1	1	1	0.0100357	1	temperature compensation of the circadian clock	BP
2741	GO:0008152	0.0178751	0.903124	0.987072	1	178	158.825	15826	metabolic process	BP
9480	GO:0047372	0.0179028	0.903124	0.998928	1	2	0.160571	16	acylglycerol lipase activity	MF
2817	GO:0008295	0.0181021	0.903561	0.998879	1	2	0.220786	22	spermidine biosynthetic process	BP
4659	GO:0016054	0.0181112	0.903561	0.995057	1	6	2.18778	218	organic acid catabolic process	BP
9188	GO:0046395	0.0181112	0.903561	0.995057	1	6	2.18778	218	carboxylic acid catabolic process	BP
2199	GO:0006555	0.0184578	0.917481	0.997625	1	3	0.612178	61	methionine metabolic process	BP
2303	GO:0006739	0.0186307	0.919378	0.997585	1	3	0.7025	70	NADP metabolic process	BP
8019	GO:0042761	0.0186717	0.919378	0.998818	1	2	0.240857	24	very long-chain fatty acid biosynthetic process	BP
6947	GO:0033273	0.0186992	0.919378	0.998815	1	2	0.240857	24	response to vitamin	BP
3407	GO:0009624	0.0191105	0.926805	0.995506	1	5	1.36486	136	response to nematode	BP
8900	GO:0045599	0.0193349	0.926805	0.999906	1	1	0.0200714	2	negative regulation of fat cell differentiation	BP
1856	GO:0005979	0.0193596	0.926805	0.999906	1	1	0.0200714	2	regulation of glycogen biosynthetic process	BP
8939	GO:0045719	0.0193596	0.926805	0.999906	1	1	0.0200714	2	negative regulation of glycogen biosynthetic process	BP
11344	GO:0070874	0.0193596	0.926805	0.999906	1	1	0.0200714	2	negative regulation of glycogen metabolic process	BP
4191	GO:0010829	0.0193967	0.926805	0.999905	1	1	0.0200714	2	negative regulation of glucose transport	BP
9155	GO:0046324	0.0193967	0.926805	0.999905	1	1	0.0200714	2	regulation of glucose import	BP
9156	GO:0046325	0.0193967	0.926805	0.999905	1	1	0.0200714	2	negative regulation of glucose import	BP
5245	GO:0018454	0.0197187	0.935605	0.999902	1	1	0.0200714	2	acetoacetyl-CoA reductase activity	MF
8935	GO:0045703	0.0197187	0.935605	0.999902	1	1	0.0200714	2	ketoreductase activity	MF
9200	GO:0046417	0.0199949	0.945404	0.99871	1	2	0.190678	19	chorismate metabolic process	BP
11787	GO:0072488	0.0206998	0.969338	0.998653	1	2	0.170607	17	ammonium transmembrane transport	BP
4773	GO:0016311	0.0208029	0.969338	0.993445	1	7	2.28814	228	dephosphorylation	BP
3230	GO:0009228	0.0208161	0.969338	0.998622	1	2	0.200714	20	thiamine biosynthetic process	BP
8002	GO:0042724	0.0208161	0.969338	0.998622	1	2	0.200714	20	thiamine-containing compound biosynthetic process	BP
2300	GO:0006732	0.0208993	0.969338	0.992772	1	8	3.58275	357	coenzyme metabolic process	BP
1153	GO:0004357	0.0209419	0.969338	0.99989	1	1	0.0200714	2	glutamate-cysteine ligase activity	MF
2849	GO:0008374	0.0210011	0.969338	0.994088	1	6	1.89675	189	O-acyltransferase activity	MF
4906	GO:0016639	0.0212343	0.969935	0.99855	1	2	0.270964	27	oxidoreductase activity, acting on the CH-NH2 group of donors, NAD or NADP as acceptor	MF
3718	GO:0010043	0.0213152	0.969935	0.997115	1	3	0.551964	55	response to zinc ion	BP
2780	GO:0008216	0.0213381	0.969935	0.99855	1	2	0.240857	24	spermidine metabolic process	BP
9546	GO:0047890	0.0213693	0.969935	0.999885	1	1	0.0200714	2	flavanone 4-reductase activity	MF
9304	GO:0046626	0.0215859	0.969935	0.999883	1	1	0.0200714	2	regulation of insulin receptor signaling pathway	BP
9305	GO:0046627	0.0215859	0.969935	0.999883	1	1	0.0200714	2	negative regulation of insulin receptor signaling pathway	BP
12453	GO:1900076	0.0215859	0.969935	0.999883	1	1	0.0200714	2	regulation of cellular response to insulin stimulus	BP
12454	GO:1900077	0.0215859	0.969935	0.999883	1	1	0.0200714	2	negative regulation of cellular response to insulin stimulus	BP
5030	GO:0016838	0.0218053	0.972622	0.997016	1	3	0.592107	59	carbon-oxygen lyase activity, acting on phosphates	MF
2909	GO:0008519	0.0219863	0.972622	0.998515	1	2	0.180643	18	ammonium transmembrane transporter activity	MF
4340	GO:0015101	0.0219863	0.972622	0.998515	1	2	0.180643	18	organic cation transmembrane transporter activity	MF
4486	GO:0015696	0.0219863	0.972622	0.998515	1	2	0.180643	18	ammonium transport	BP
10189	GO:0051186	0.0220041	0.972622	0.991254	1	10	4.85728	484	cofactor metabolic process	BP
2680	GO:0007623	0.0222704	0.977091	0.994554	1	5	1.37489	137	circadian rhythm	BP
11789	GO:0072490	0.0223212	0.977091	0.999875	1	1	0.0200714	2	toluene-containing compound metabolic process	BP
11790	GO:0072491	0.0223212	0.977091	0.999875	1	1	0.0200714	2	toluene-containing compound catabolic process	BP
7896	GO:0042398	0.0224631	0.980141	0.996879	1	3	0.672392	67	cellular modified amino acid biosynthetic process	BP
4736	GO:0016229	0.0228574	0.993292	0.995499	1	4	0.822928	82	steroid dehydrogenase activity	MF
2936	GO:0008610	0.0229296	0.993292	0.988385	1	17	9.67442	964	lipid biosynthetic process	BP
2187	GO:0006541	0.0229841	0.993292	0.996788	1	3	0.612178	61	glutamine metabolic process	BP
9706	GO:0048528	0.0233343	1	0.996733	1	3	0.541928	54	post-embryonic root development	BP
9302	GO:0046624	0.0233683	1	0.999862	1	1	0.0200714	2	sphingolipid transporter activity	MF
23	GO:0000038	0.0236867	1	0.998286	1	2	0.270964	27	very long-chain fatty acid metabolic process	BP
3506	GO:0009753	0.0238858	1	0.994041	1	5	1.56557	156	response to jasmonic acid	BP
10721	GO:0052919	0.0241592	1	0.999853	1	1	0.0200714	2	aliphatic (R)-hydroxynitrile lyase activity	MF
10722	GO:0052920	0.0241592	1	0.999853	1	1	0.0200714	2	(2R)-2-hydroxy-2-methylbutanenitrile lyase activity	MF
10723	GO:0052921	0.0241592	1	0.999853	1	1	0.0200714	2	acetone-cyanohydrin acetone-lyase (cyanide-forming) activity	MF
11625	GO:0071669	0.0244627	1	0.992858	1	6	2.248	224	plant-type cell wall organization or biogenesis	BP
3341	GO:0009505	0.0245945	1	0.991967	1	7	2.76986	276	plant-type cell wall	CC
4488	GO:0015698	0.024862	1	0.99373	1	5	1.60571	160	inorganic anion transport	BP
11256	GO:0070544	0.0249388	1	0.999843	1	1	0.0200714	2	histone H3-K36 demethylation	BP
3365	GO:0009536	0.0251684	1	0.984155	1	35	22.4699	2239	plastid	CC
9459	GO:0047205	0.0251792	1	0.999787	1	1	0.0301071	3	quinate O-hydroxycinnamoyltransferase activity	MF
9226	GO:0046461	0.0258056	1	0.998085	1	2	0.200714	20	neutral lipid catabolic process	BP
9229	GO:0046464	0.0258056	1	0.998085	1	2	0.200714	20	acylglycerol catabolic process	BP
3122	GO:0009084	0.0259129	1	0.996192	1	3	0.722571	72	glutamine family amino acid biosynthetic process	BP
11503	GO:0071366	0.0259931	1	0.999829	1	1	0.0200714	2	cellular response to indolebutyric acid stimulus	BP
2320	GO:0006772	0.0260214	1	0.99804	1	2	0.230821	23	thiamine metabolic process	BP
8001	GO:0042723	0.0260214	1	0.99804	1	2	0.230821	23	thiamine-containing compound metabolic process	BP
1130	GO:0004329	0.0260613	1	0.999772	1	1	0.0301071	3	formate-tetrahydrofolate ligase activity	MF
12400	GO:0098660	0.0262211	1	0.989866	1	9	4.56625	455	inorganic ion transmembrane transport	BP
3032	GO:0008883	0.0264278	1	0.999824	1	1	0.0200714	2	glutamyl-tRNA reductase activity	MF
1927	GO:0006081	0.026471	1	0.993195	1	5	2.01718	201	cellular aldehyde metabolic process	BP
5027	GO:0016835	0.0267464	1	0.991108	1	7	2.96053	295	carbon-oxygen lyase activity	MF
12693	GO:1901657	0.02696	1	0.990221	1	8	3.83364	382	glycosyl compound metabolic process	BP
8013	GO:0042752	0.0273302	1	0.995927	1	3	0.582071	58	regulation of circadian rhythm	BP
4944	GO:0016710	0.027367	1	0.999686	1	1	0.0602142	6	trans-cinnamate 4-monooxygenase activity	MF
5023	GO:0016830	0.0274111	1	0.991779	1	6	2.47882	247	carbon-carbon lyase activity	MF
12674	GO:1901575	0.0278356	1	0.983387	1	27	19.3288	1926	organic substance catabolic process	BP
9958	GO:0050661	0.0278769	1	0.994108	1	4	1.36486	136	NADP binding	MF
7598	GO:0035999	0.028202	1	0.997765	1	2	0.260928	26	tetrahydrofolate interconversion	BP
3812	GO:0010181	0.0284937	1	0.995669	1	3	0.662357	66	FMN binding	MF
3395	GO:0009605	0.028781	1	0.982946	1	26	16.6191	1656	response to external stimulus	BP
6454	GO:0031952	0.0289811	1	0.999682	1	1	0.0401428	4	regulation of protein autophosphorylation	BP
9401	GO:0046914	0.0291518	1	0.98101	1	39	27.8792	2778	transition metal ion binding	MF
5921	GO:0030500	0.0292017	1	0.999656	1	1	0.0501785	5	regulation of bone mineralization	BP
11153	GO:0070167	0.0292017	1	0.999656	1	1	0.0501785	5	regulation of biomineral tissue development	BP
7887	GO:0042364	0.0292888	1	0.99374	1	4	1.08386	108	water-soluble vitamin biosynthetic process	BP
3259	GO:0009266	0.0296467	1	0.986045	1	13	6.84435	682	response to temperature stimulus	BP
4326	GO:0015077	0.0297599	1	0.989001	1	8	3.98418	397	monovalent inorganic cation transmembrane transporter activity	MF
8899	GO:0045598	0.030041	1	0.999696	1	1	0.0301071	3	regulation of fat cell differentiation	BP
12585	GO:1901140	0.0312405	1	0.999606	1	1	0.0501785	5	p-coumaryl alcohol transport	BP
1464	GO:0004851	0.0318749	1	0.999615	1	1	0.0401428	4	uroporphyrin-III C-methyltransferase activity	MF
4648	GO:0016040	0.0325424	1	0.999599	1	1	0.0401428	4	glutamate synthase (NADH) activity	MF
3066	GO:0008970	0.0327097	1	0.997158	1	2	0.331178	33	phosphatidylcholine 1-acylhydrolase activity	MF
9255	GO:0046503	0.0328664	1	0.997172	1	2	0.260928	26	glycerolipid catabolic process	BP
3452	GO:0009686	0.0329625	1	0.994694	1	3	0.692464	69	gibberellin biosynthetic process	BP
9249	GO:0046496	0.0330937	1	0.994643	1	3	0.822928	82	nicotinamide nucleotide metabolic process	BP
12582	GO:1901135	0.0332729	1	0.983154	1	15	9.56403	953	carbohydrate derivative metabolic process	BP
7510	GO:0035529	0.0332951	1	0.999719	1	1	0.0200714	2	NADH pyrophosphatase activity	MF
1402	GO:0004764	0.0333232	1	0.999579	1	1	0.0401428	4	shikimate 3-dehydrogenase (NADP+) activity	MF
5252	GO:0018580	0.0334248	1	0.999717	1	1	0.0200714	2	nitronate monooxygenase activity	MF
7676	GO:0036381	0.0335261	1	0.999621	1	1	0.0301071	3	pyridoxal 5'-phosphate synthase (glutamine hydrolysing) activity	MF
10353	GO:0051539	0.0337461	1	0.992448	1	4	1.23439	123	4 iron, 4 sulfur cluster binding	MF
1780	GO:0005829	0.0340121	1	0.978063	1	35	26.1631	2607	cytosol	CC
3451	GO:0009685	0.0340385	1	0.994451	1	3	0.7025	70	gibberellin metabolic process	BP
11702	GO:0071941	0.0341447	1	0.99441	1	3	0.792821	79	nitrogen cycle metabolic process	BP
5395	GO:0019362	0.0348729	1	0.994238	1	3	0.832964	83	pyridine nucleotide metabolic process	BP
3870	GO:0010252	0.0349018	1	0.996868	1	2	0.311107	31	auxin homeostasis	BP
5319	GO:0019144	0.0349443	1	0.99969	1	1	0.0200714	2	ADP-sugar diphosphatase activity	MF
11887	GO:0080041	0.0349443	1	0.99969	1	1	0.0200714	2	ADP-ribose pyrophosphohydrolase activity	MF
10350	GO:0051536	0.0351	1	0.988858	1	6	2.47882	247	iron-sulfur cluster binding	MF
10354	GO:0051540	0.0351	1	0.988858	1	6	2.47882	247	metal cluster binding	MF
10748	GO:0055062	0.0358	1	0.996754	1	2	0.291036	29	phosphate ion homeostasis	BP
11796	GO:0072506	0.0358	1	0.996754	1	2	0.291036	29	trivalent inorganic anion homeostasis	BP
3079	GO:0009001	0.0358031	1	0.999514	1	1	0.0401428	4	serine O-acetyltransferase activity	MF
4801	GO:0016412	0.0358031	1	0.999514	1	1	0.0401428	4	serine O-acyltransferase activity	MF
1411	GO:0004779	0.0360757	1	0.999452	1	1	0.0602142	6	sulfate adenylyltransferase activity	MF
1412	GO:0004781	0.0360757	1	0.999452	1	1	0.0602142	6	sulfate adenylyltransferase (ATP) activity	MF
1494	GO:0005044	0.0363027	1	0.999555	1	1	0.0301071	3	scavenger receptor activity	MF
1238	GO:0004491	0.0364277	1	0.999497	1	1	0.0401428	4	methylmalonate-semialdehyde dehydrogenase (acylating) activity	MF
5248	GO:0018478	0.0364277	1	0.999497	1	1	0.0401428	4	malonate-semialdehyde dehydrogenase (acetylating) activity	MF
4726	GO:0016207	0.036518	1	0.999461	1	1	0.0501785	5	4-coumarate-CoA ligase activity	MF
11343	GO:0070873	0.0365346	1	0.999549	1	1	0.0301071	3	regulation of glycogen metabolic process	BP
1522	GO:0005158	0.0369314	1	0.999539	1	1	0.0301071	3	insulin receptor binding	MF
4905	GO:0016638	0.0371388	1	0.99373	1	3	0.732607	73	oxidoreductase activity, acting on the CH-NH2 group of donors	MF
1237	GO:0004489	0.0372107	1	0.999532	1	1	0.0301071	3	methylenetetrahydrofolate reductase (NAD(P)H) activity	MF
901	GO:0003855	0.0372706	1	0.999438	1	1	0.0501785	5	3-dehydroquinate dehydratase activity	MF
1664	GO:0005615	0.0380295	1	0.989233	1	5	2.36843	236	extracellular space	CC
2310	GO:0006750	0.0381673	1	0.999508	1	1	0.0301071	3	glutathione biosynthetic process	BP
5331	GO:0019184	0.0381673	1	0.999508	1	1	0.0301071	3	nonribosomal peptide biosynthetic process	BP
8782	GO:0045181	0.0384802	1	0.999376	1	1	0.0602142	6	glutamate synthase activity, NAD(P)H as acceptor	MF
11990	GO:0080184	0.0387294	1	0.99943	1	1	0.0401428	4	response to phenylpropanoid	BP
8153	GO:0043115	0.0391845	1	0.999353	1	1	0.0602142	6	precorrin-2 dehydrogenase activity	MF
5024	GO:0016831	0.0395299	1	0.990686	1	4	1.42507	142	carboxy-lyase activity	MF
3026	GO:0008863	0.0396051	1	0.99932	1	1	0.07025	7	formate dehydrogenase (NAD+) activity	MF
5492	GO:0019682	0.0398142	1	0.993059	1	3	0.923285	92	glyceraldehyde-3-phosphate metabolic process	BP
4190	GO:0010827	0.0398531	1	0.999397	1	1	0.0401428	4	regulation of glucose transport	BP
4676	GO:0016102	0.0403566	1	0.992961	1	3	0.742642	74	diterpenoid biosynthetic process	BP
3099	GO:0009058	0.0406818	1	0.969834	1	82	70.1897	6994	biosynthetic process	BP
13497	GO:2000762	0.0407216	1	0.996006	1	2	0.35125	35	regulation of phenylpropanoid metabolic process	BP
3614	GO:0009905	0.0407501	1	0.999369	1	1	0.0401428	4	ent-copalyl diphosphate synthase activity	MF
3114	GO:0009073	0.0407746	1	0.992877	1	3	0.672392	67	aromatic amino acid family biosynthetic process	BP
5690	GO:0022891	0.0409527	1	0.976976	1	19	12.3339	1229	substrate-specific transmembrane transporter activity	MF
4341	GO:0015103	0.0409802	1	0.990266	1	4	1.16414	116	inorganic anion transmembrane transporter activity	MF
2658	GO:0007584	0.0416745	1	0.995831	1	2	0.4215	42	response to nutrient	BP
1956	GO:0006119	0.0421133	1	0.999281	1	1	0.0501785	5	oxidative phosphorylation	BP
3544	GO:0009816	0.0421249	1	0.992556	1	3	0.642285	64	defense response to bacterium, incompatible interaction	BP
3279	GO:0009309	0.0424421	1	0.992443	1	3	0.772749	77	amine biosynthetic process	BP
7897	GO:0042401	0.0424421	1	0.992443	1	3	0.772749	77	cellular biogenic amine biosynthetic process	BP
2250	GO:0006629	0.0425083	1	0.974111	1	25	17.3016	1724	lipid metabolic process	BP
2052	GO:0006333	0.0427626	1	0.995698	1	2	0.341214	34	chromatin assembly or disassembly	BP
12376	GO:0098542	0.0428051	1	0.978169	1	14	7.7576	773	defense response to other organism	BP
2976	GO:0008705	0.0430656	1	0.999217	1	1	0.0602142	6	methionine synthase activity	MF
7781	GO:0042084	0.0430656	1	0.999217	1	1	0.0602142	6	5-methyltetrahydrofolate-dependent methyltransferase activity	MF
11875	GO:0080026	0.0431087	1	0.999371	1	1	0.0301071	3	response to indolebutyric acid	BP
1888	GO:0006022	0.0431388	1	0.992243	1	3	0.903214	90	aminoglycan metabolic process	BP
7703	GO:0038024	0.0433563	1	0.999238	1	1	0.0501785	5	cargo receptor activity	MF
7089	GO:0033855	0.0437839	1	0.99919	1	1	0.0602142	6	nicotianamine aminotransferase activity	MF
12647	GO:1901428	0.0438686	1	0.999268	1	1	0.0401428	4	regulation of syringal lignin biosynthetic process	BP
12648	GO:1901430	0.0438686	1	0.999268	1	1	0.0401428	4	positive regulation of syringal lignin biosynthetic process	BP
5005	GO:0016801	0.0441473	1	0.995493	1	2	0.321143	32	hydrolase activity, acting on ether bonds	MF
10571	GO:0052325	0.0445283	1	0.995426	1	2	0.331178	33	cell wall pectin biosynthetic process	BP
4918	GO:0016656	0.0454353	1	0.999214	1	1	0.0401428	4	monodehydroascorbate reductase (NADH) activity	MF
4561	GO:0015837	0.0459502	1	0.999284	1	1	0.0301071	3	amine transport	BP
4563	GO:0015843	0.0459502	1	0.999284	1	1	0.0301071	3	methylammonium transport	BP
3313	GO:0009409	0.0461309	1	0.980299	1	9	4.37557	436	response to cold	BP
2899	GO:0008484	0.0465238	1	0.999175	1	1	0.0401428	4	sulfuric ester hydrolase activity	MF
[truncated: 13,138 more rows]

## Sheet: top 500 up
internal ID	category	over represented P-Value	over represented FDR	under represented P-Value	under represented FDR	Genes in top-500 upreg	Expected genes	Genes in genome (background)	term	ontology
[truncated: 13,570 more rows]

[truncated: 17 more sheets: top 1000 up, top 2000 up, top 4000 up, top 50 down, top 100 down, top 300 down, top 500 down, top 1000 down, top 2000 down, top 4000 down, top 50 up-down, top 100 up-down, top 300 up-down, top 500 up-down, top 1000 up-down, top 2000 up-down, top 4000 up-down]
