# Supplementary material for: Aluminum Responsive Genes in Flax (Linum usitatissimum L.)
Source: Biomed Res Int. 2019 Feb 28;2019:5023125. doi: 10.1155/2019/5023125 (PMC6421055; doi:10.1155/2019/5023125)
Supplement: Supplementary Materials — S1 Table. Gene expression alterations in all analyzed flax genotypes under aluminum stress. S2 Table. Gene expression alterations in resistant flax genotypes under aluminum stress. S3 Table. Gene expression alterations in sensitive flax genotypes under aluminum stress. S4 Table. Gene expression alterations in resistant flax cultivar Hermes under aluminum stress. S5 Table. Gene expression alterations in resistant flax cultivar TMP1919 under aluminum stress. S6 Table. Gene expression alterations in sensitive flax cultivar Lira under aluminum stress. S7 Table. Gene expression alterations in sensitive flax cultivar Orshanskiy under aluminum stress. S8 Table. Diverse expression alterations between groups of resistant and sensitive to aluminum flax genotypes. S9 Table. GO enrichment analysis for tops of up- and downregulated genes in the pool of all studied flax cultivars after aluminum exposure. S10 Table. GO enrichment analysis for tops of up- and downregulated genes in the pool of resistant flax cultivars after aluminum exposure. S11 Table. GO enrichment analysis for tops of up- and downregulated genes in the pool of sensitive flax cultivars after aluminum exposure. S12 Table. GO enrichment analysis for tops of up- and downregulated genes in resistant flax cultivar Hermes after aluminum exposure. S13 Table. GO enrichment analysis for tops of up- and downregulated genes in resistant flax cultivar TMP1919 after aluminum exposure. S14 Table. GO enrichment analysis for tops of up- and downregulated genes in sensitive flax cultivar Lira after aluminum exposure. S15 Table. GO enrichment analysis for tops of up- and downregulated genes in sensitive flax cultivar Orshanskiy after aluminum exposure. S16 Figure. Hierarchical cluster dendrogram showing coexpression modules identified using weighted gene coexpression network analysis (WGCNA) for flax under aluminum stress. Symbols in Supplementary Tables: Gene-gene identifier (generated by Trinity). Transcript lengths: comma-separ [file 5023125.f1.zip › 5023125.f1/S14 Table.xlsx]

## Sheet: top 50 up
S14 Table. GO enrichment analysis for tops of up- and down-regulated genes in sensitive flax cultivar Lira after aluminum exposure.
internal ID	category	over represented P-Value	over represented FDR	under represented P-Value	under represented FDR	Genes in top-50 upreg	Expected genes	Genes in genome (background)	term	ontology
1475	GO:0004866	8.69258e-11	4.38793e-07	1	1	6	0.0992295	60	endopeptidase inhibitor activity	MF
5891	GO:0030414	8.69258e-11	4.38793e-07	1	1	6	0.0992295	60	peptidase inhibitor activity	MF
11019	GO:0061135	9.70066e-11	4.38793e-07	1	1	6	0.102537	62	endopeptidase regulator activity	MF
11018	GO:0061134	3.18748e-10	1.08135e-06	1	1	6	0.120729	73	peptidase regulator activity	MF
1469	GO:0004857	5.07553e-07	0.0013775	1	1	6	0.352265	213	enzyme inhibitor activity	MF
1476	GO:0004867	1.28748e-05	0.0291184	1	1	3	0.0678068	41	serine-type endopeptidase inhibitor activity	MF
5818	GO:0030234	5.88952e-05	0.113149	0.999995	1	6	0.722721	437	enzyme regulator activity	MF
3400	GO:0009611	6.67054e-05	0.113149	0.999996	1	5	0.405187	245	response to wounding	BP
12669	GO:1901565	0.000117953	0.172664	0.999992	1	5	0.487878	295	organonitrogen compound catabolic process	BP
3718	GO:0010043	0.000127239	0.172664	0.999997	1	3	0.0909603	55	response to zinc ion	BP
8304	GO:0043436	0.000660416	0.78169	0.999854	1	10	3.22165	1948	oxoacid metabolic process	BP
1928	GO:0006082	0.000691252	0.78169	0.999847	1	10	3.24315	1961	organic acid metabolic process	BP
2421	GO:0006950	0.00157798	1	0.999491	1	16	7.18587	4345	response to stress	BP
8560	GO:0044283	0.00186353	1	0.999647	1	7	1.80101	1089	small molecule biosynthetic process	BP
12583	GO:1901136	0.001949	1	0.99989	1	3	0.284458	172	carbohydrate derivative catabolic process	BP
5515	GO:0019752	0.00198813	1	0.999527	1	9	3.07777	1861	carboxylic acid metabolic process	BP
4658	GO:0016053	0.00251401	1	0.999569	1	6	1.42064	859	organic acid biosynthetic process	BP
9187	GO:0046394	0.00251401	1	0.999569	1	6	1.42064	859	carboxylic acid biosynthetic process	BP
13268	GO:1990267	0.00269161	1	0.999831	1	3	0.25965	157	response to transition metal nanoparticle	BP
1281	GO:0004568	0.00273388	1	0.999936	1	2	0.0793836	48	chitinase activity	MF
3721	GO:0010046	0.00286977	1	1	1	1	0.00165382	1	response to mycotoxin	BP
11947	GO:0080123	0.00286977	1	1	1	1	0.00165382	1	jasmonate-amino synthetase activity	MF
12668	GO:1901564	0.00311751	1	0.999207	1	9	3.1555	1908	organonitrogen compound metabolic process	BP
5102	GO:0016998	0.00314539	1	0.99992	1	2	0.0876527	53	cell wall macromolecule catabolic process	BP
1896	GO:0006032	0.00314894	1	0.99992	1	2	0.0926142	56	chitin catabolic process	BP
9168	GO:0046348	0.00314894	1	0.99992	1	2	0.0926142	56	amino sugar catabolic process	BP
12576	GO:1901072	0.00314894	1	0.99992	1	2	0.0926142	56	glucosamine-containing compound catabolic process	BP
1894	GO:0006030	0.00323373	1	0.999917	1	2	0.0959218	58	chitin metabolic process	BP
2705	GO:0008061	0.00334102	1	0.999912	1	2	0.0959218	58	chitin binding	MF
1891	GO:0006026	0.00381458	1	0.999893	1	2	0.100883	61	aminoglycan catabolic process	BP
6463	GO:0031967	0.00424018	1	0.999334	1	5	0.947641	573	organelle envelope	CC
6469	GO:0031975	0.00424018	1	0.999334	1	5	0.947641	573	envelope	CC
11503	GO:0071366	0.00430917	1	0.999995	1	1	0.00330765	2	cellular response to indolebutyric acid stimulus	BP
12575	GO:1901071	0.00446288	1	0.999864	1	2	0.11246	68	glucosamine-containing compound metabolic process	BP
8558	GO:0044281	0.00463384	1	0.998581	1	11	4.87713	2949	small molecule metabolic process	BP
2331	GO:0006790	0.00514769	1	0.999358	1	4	0.762413	461	sulfur compound metabolic process	BP
6319	GO:0031407	0.00517223	1	0.99983	1	2	0.107499	65	oxylipin metabolic process	BP
6320	GO:0031408	0.00517223	1	0.99983	1	2	0.107499	65	oxylipin biosynthetic process	BP
8662	GO:0044711	0.00519711	1	0.998382	1	11	4.72332	2856
12585	GO:1901140	0.00519848	1	0.999989	1	1	0.00826912	5	p-coumaryl alcohol transport	BP
2168	GO:0006520	0.00524575	1	0.999133	1	5	1.13783	688	cellular amino acid metabolic process	BP
11990	GO:0080184	0.00646316	1	0.999985	1	1	0.0066153	4	response to phenylpropanoid	BP
3002	GO:0008792	0.00679452	1	0.999985	1	1	0.00496147	3	arginine decarboxylase activity	MF
2976	GO:0008705	0.00719864	1	0.999979	1	1	0.00992295	6	methionine synthase activity	MF
7781	GO:0042084	0.00719864	1	0.999979	1	1	0.00992295	6	5-methyltetrahydrofolate-dependent methyltransferase activity	MF
11875	GO:0080026	0.00720089	1	0.999983	1	1	0.00496147	3	response to indolebutyric acid	BP
1888	GO:0006022	0.00730697	1	0.999711	1	2	0.148844	90	aminoglycan metabolic process	BP
3531	GO:0009800	0.00754834	1	0.999979	1	1	0.0066153	4	cinnamic acid biosynthetic process	BP
3532	GO:0009803	0.00754834	1	0.999979	1	1	0.0066153	4	cinnamic acid metabolic process	BP
8884	GO:0045548	0.00754834	1	0.999979	1	1	0.0066153	4	phenylalanine ammonia-lyase activity	MF
1899	GO:0006040	0.00851694	1	0.999635	1	2	0.150498	91	amino sugar metabolic process	BP
7873	GO:0042344	0.00863039	1	0.999973	1	1	0.0066153	4	indole glucosinolate catabolic process	BP
9586	GO:0048046	0.00881904	1	0.998716	1	4	0.889758	538	apoplast	CC
3440	GO:0009664	0.00913668	1	0.999594	1	2	0.150498	91	plant-type cell wall organization	BP
897	GO:0003849	0.00923026	1	0.999969	1	1	0.0066153	4	3-deoxy-7-phosphoheptulonate synthase activity	MF
4928	GO:0016673	0.00944943	1	0.999964	1	1	0.00992295	6	oxidoreductase activity, acting on a sulfur group of donors, iron-sulfur protein as acceptor	MF
5420	GO:0019418	0.00944943	1	0.999964	1	1	0.00992295	6	sulfide oxidation	BP
5422	GO:0019424	0.00944943	1	0.999964	1	1	0.00992295	6	sulfide oxidation, using siroheme sulfite reductase	BP
9894	GO:0050311	0.00944943	1	0.999964	1	1	0.00992295	6	sulfite reductase (ferredoxin) activity	MF
10069	GO:0050896	0.00948537	1	0.99613	1	18	10.1528	6139	response to stimulus	BP
6982	GO:0033388	0.00967029	1	0.999963	1	1	0.00826912	5	putrescine biosynthetic process from arginine	BP
12680	GO:1901605	0.00967617	1	0.998553	1	4	0.859989	520	alpha-amino acid metabolic process	BP
9963	GO:0050667	0.0101929	1	0.999955	1	1	0.0132306	8	homocysteine metabolic process	BP
5942	GO:0030527	0.0106391	1	0.999951	1	1	0.0132306	8	structural constituent of chromatin	MF
914	GO:0003871	0.0111296	1	0.999948	1	1	0.0115768	7	5-methyltetrahydropteroyltriglutamate-homocysteine S-methyltransferase activity	MF
7782	GO:0042085	0.0111296	1	0.999948	1	1	0.0115768	7	5-methyltetrahydropteroyltri-L-glutamate-dependent methyltransferase activity	MF
9208	GO:0046429	0.0111357	1	0.999946	1	1	0.0148844	9	4-hydroxy-3-methylbut-2-en-1-yl diphosphate synthase activity	MF
3341	GO:0009505	0.0114081	1	0.998787	1	3	0.456456	276	plant-type cell wall	CC
4708	GO:0016145	0.0117974	1	0.999943	1	1	0.00992295	6	S-glycoside catabolic process	BP
5520	GO:0019759	0.0117974	1	0.999943	1	1	0.00992295	6	glycosinolate catabolic process	BP
5523	GO:0019762	0.0117974	1	0.999943	1	1	0.00992295	6	glucosinolate catabolic process	BP
3639	GO:0009941	0.0121289	1	0.998063	1	4	0.79549	481	chloroplast envelope	CC
12681	GO:1901606	0.0121959	1	0.999369	1	2	0.176959	107	alpha-amino acid catabolic process	BP
2175	GO:0006527	0.0126359	1	0.999931	1	1	0.0132306	8	arginine catabolic process	BP
9927	GO:0050505	0.0126738	1	0.999932	1	1	0.0115768	7	hydroquinone glucosyltransferase activity	MF
3355	GO:0009526	0.0126946	1	0.997945	1	4	0.803759	486	plastid envelope	CC
2369	GO:0006855	0.0130921	1	0.999298	1	2	0.167036	101	drug transmembrane transport	BP
4353	GO:0015137	0.0138031	1	0.99992	1	1	0.0115768	7	citrate transmembrane transporter activity	MF
4585	GO:0015893	0.0140434	1	0.999218	1	2	0.175305	106	drug transport	BP
3104	GO:0009063	0.0141022	1	0.999212	1	2	0.19019	115	cellular amino acid catabolic process	BP
3714	GO:0010038	0.0142366	1	0.997615	1	4	0.901334	545	response to metal ion	BP
5992	GO:0030663	0.0142696	1	0.999914	1	1	0.0115768	7	COPI-coated vesicle membrane	CC
3113	GO:0009072	0.0149007	1	0.999145	1	2	0.170344	103	aromatic amino acid family metabolic process	BP
10601	GO:0052592	0.0149712	1	0.999899	1	1	0.0198459	12	oxidoreductase activity, acting on CH or CH2 groups, with an iron-sulfur protein as acceptor	MF
10782	GO:0055114	0.0150561	1	0.99539	1	8	2.962	1791	oxidation-reduction process	BP
12586	GO:1901141	0.0155186	1	0.999892	1	1	0.0198459	12	regulation of lignin biosynthetic process	BP
4508	GO:0015746	0.0155793	1	0.999894	1	1	0.0148844	9	citrate transport	BP
4482	GO:0015691	0.0159021	1	0.999886	1	1	0.0198459	12	cadmium ion transport	BP
11269	GO:0070574	0.0159021	1	0.999886	1	1	0.0198459	12	cadmium ion transmembrane transport	BP
4897	GO:0016629	0.0159698	1	0.999887	1	1	0.0165382	10	12-oxophytodienoate reductase activity	MF
9883	GO:0050275	0.0162361	1	0.999882	1	1	0.0181921	11	scopoletin glucosyltransferase activity	MF
1647	GO:0005576	0.0162415	1	0.995373	1	7	2.89419	1750	extracellular region	CC
3330	GO:0009446	0.016252	1	0.999886	1	1	0.0132306	8	putrescine biosynthetic process	BP
1152	GO:0004356	0.0165535	1	0.999878	1	1	0.0181921	11	glutamate-ammonia ligase activity	MF
2188	GO:0006542	0.0165535	1	0.999878	1	1	0.0181921	11	glutamine biosynthetic process	BP
10353	GO:0051539	0.0171124	1	0.998941	1	2	0.20342	123	4 iron, 4 sulfur cluster binding	MF
4730	GO:0016211	0.0172364	1	0.999866	1	1	0.0198459	12	ammonia ligase activity	MF
6758	GO:0032787	0.0176844	1	0.996059	1	5	1.62736	984	monocarboxylic acid metabolic process	BP
5064	GO:0016880	0.0178285	1	0.999856	1	1	0.0214997	13	acid-ammonia (or amide) ligase activity	MF
3329	GO:0009445	0.0178306	1	0.999858	1	1	0.0181921	11	putrescine metabolic process	BP
2361	GO:0006842	0.0180655	1	0.999855	1	1	0.0165382	10	tricarboxylic acid transport	BP
4358	GO:0015142	0.0180655	1	0.999855	1	1	0.0165382	10	tricarboxylic acid transmembrane transporter activity	MF
4331	GO:0015086	0.0188033	1	0.999839	1	1	0.0214997	13	cadmium ion transmembrane transporter activity	MF
11979	GO:0080167	0.0188214	1	0.998775	1	2	0.206728	125	response to karrikin	BP
2752	GO:0008172	0.0188707	1	0.999839	1	1	0.0198459	12	S-methyltransferase activity	MF
1268	GO:0004553	0.0190429	1	0.996519	1	4	1.07002	647	hydrolase activity, hydrolyzing O-glycosyl compounds	MF
5063	GO:0016879	0.0211841	1	0.998531	1	2	0.22492	136	ligase activity, forming carbon-nitrogen bonds	MF
5032	GO:0016841	0.0213167	1	0.999797	1	1	0.0181921	11	ammonia-lyase activity	MF
2952	GO:0008652	0.0213615	1	0.997126	1	3	0.598684	362	cellular amino acid biosynthetic process	BP
5003	GO:0016798	0.0248645	1	0.995072	1	4	1.15768	700	hydrolase activity, acting on glycosyl bonds	MF
4727	GO:0016208	0.0249249	1	0.999712	1	1	0.028115	17	AMP binding	MF
12670	GO:1901566	0.0250694	1	0.993888	1	5	1.69682	1026	organonitrogen compound biosynthetic process	BP
3105	GO:0009064	0.0254239	1	0.998055	1	2	0.261304	158	glutamine family amino acid metabolic process	BP
7906	GO:0042436	0.0258002	1	0.999699	1	1	0.0198459	12	indole-containing compound catabolic process	BP
3320	GO:0009423	0.0266287	1	0.999675	1	1	0.0231535	14	chorismate biosynthetic process	BP
2203	GO:0006559	0.0266311	1	0.99967	1	1	0.0297688	18	L-phenylalanine catabolic process	BP
12832	GO:1902222	0.0266311	1	0.99967	1	1	0.0297688	18	erythrose 4-phosphate/phosphoenolpyruvate family amino acid catabolic process	BP
3580	GO:0009864	0.0272336	1	0.999656	1	1	0.028115	17	induced systemic resistance, jasmonic acid mediated signaling pathway	BP
11743	GO:0072330	0.0281514	1	0.995791	1	3	0.671453	406	monocarboxylic acid biosynthetic process	BP
894	GO:0003846	0.028274	1	0.999636	1	1	0.0214997	13	2-acylglycerol O-acyltransferase activity	MF
12181	GO:0090430	0.028274	1	0.999636	1	1	0.0214997	13	caffeoyl-CoA: alcohol caffeoyl transferase activity	MF
8540	GO:0044248	0.0293661	1	0.99145	1	6	2.47578	1497	cellular catabolic process	BP
12505	GO:1900376	0.0297286	1	0.999586	1	1	0.0314227	19	regulation of secondary metabolite biosynthetic process	BP
7987	GO:0042644	0.0301011	1	0.99958	1	1	0.0264612	16	chloroplast nucleoid	CC
7989	GO:0042646	0.0301011	1	0.99958	1	1	0.0264612	16	plastid nucleoid	CC
11502	GO:0071365	0.030785	1	0.999555	1	1	0.0330765	20	cellular response to auxin stimulus	BP
3106	GO:0009065	0.0311704	1	0.999541	1	1	0.038038	23	glutamine family amino acid catabolic process	BP
1320	GO:0004622	0.0314395	1	0.999542	1	1	0.0264612	16	lysophospholipase activity	MF
3381	GO:0009570	0.0319397	1	0.993164	1	4	1.1031	667	chloroplast stroma	CC
3361	GO:0009532	0.0327758	1	0.992928	1	4	1.10972	671	plastid stroma	CC
4715	GO:0016165	0.0327793	1	0.999497	1	1	0.0314227	19	linoleate 13S-lipoxygenase activity	MF
2817	GO:0008295	0.0336592	1	0.999465	1	1	0.0363841	22	spermidine biosynthetic process	BP
13344	GO:2000030	0.0340172	1	0.999456	1	1	0.0330765	20	regulation of response to red or far red light	BP
9200	GO:0046417	0.0355788	1	0.999406	1	1	0.0314227	19	chorismate metabolic process	BP
3230	GO:0009228	0.0363256	1	0.999379	1	1	0.0330765	20	thiamine biosynthetic process	BP
8002	GO:0042724	0.0363256	1	0.999379	1	1	0.0330765	20	thiamine-containing compound biosynthetic process	BP
2780	GO:0008216	0.0366426	1	0.999363	1	1	0.0396918	24	spermidine metabolic process	BP
4980	GO:0016765	0.0367094	1	0.996573	1	2	0.32415	196	transferase activity, transferring alkyl or aryl (other than methyl) groups	MF
3464	GO:0009699	0.0367771	1	0.996564	1	2	0.31588	191	phenylpropanoid biosynthetic process	BP
7872	GO:0042343	0.0379487	1	0.999322	1	1	0.0330765	20	indole glucosinolate metabolic process	BP
4594	GO:0015926	0.0384811	1	0.996318	1	2	0.294381	178	glucosidase activity	MF
1277	GO:0004564	0.0396772	1	0.999251	1	1	0.0413456	25	beta-fructofuranosidase activity	MF
1285	GO:0004575	0.0396772	1	0.999251	1	1	0.0413456	25	sucrose alpha-glucosidase activity	MF
12694	GO:1901658	0.0396925	1	0.999252	1	1	0.0396918	24	glycosyl compound catabolic process	BP
2320	GO:0006772	0.0407708	1	0.999212	1	1	0.038038	23	thiamine metabolic process	BP
8001	GO:0042723	0.0407708	1	0.999212	1	1	0.038038	23	thiamine-containing compound metabolic process	BP
3115	GO:0009074	0.0407929	1	0.999208	1	1	0.0413456	25	aromatic amino acid family catabolic process	BP
1533	GO:0005199	0.042334	1	0.999143	1	1	0.0463071	28	structural constituent of cell wall	MF
2202	GO:0006558	0.0427142	1	0.999131	1	1	0.0413456	25	L-phenylalanine metabolic process	BP
12831	GO:1902221	0.0427142	1	0.999131	1	1	0.0413456	25	erythrose 4-phosphate/phosphoenolpyruvate family amino acid metabolic process	BP
8554	GO:0044273	0.0448534	1	0.999032	1	1	0.0529224	32	sulfur compound catabolic process	BP
3493	GO:0009737	0.0451904	1	0.991877	1	3	0.73099	442	response to abscisic acid	BP
5513	GO:0019748	0.045278	1	0.99185	1	3	0.85172	515	secondary metabolic process	BP
5373	GO:0019288	0.0453892	1	0.999008	1	1	0.0545762	33	isopentenyl diphosphate biosynthetic process, methylerythritol 4-phosphate pathway	BP
4659	GO:0016054	0.0456243	1	0.995203	1	2	0.360534	218	organic acid catabolic process	BP
9188	GO:0046395	0.0456243	1	0.995203	1	2	0.360534	218	carboxylic acid catabolic process	BP
5031	GO:0016840	0.0464104	1	0.998968	1	1	0.0463071	28	carbon-nitrogen lyase activity	MF
3719	GO:0010044	0.047424	1	0.998931	1	1	0.038038	23	response to aluminum ion	BP
4955	GO:0016725	0.0493379	1	0.998833	1	1	0.0463071	28	oxidoreductase activity, acting on CH or CH2 groups	MF
13497	GO:2000762	0.0514849	1	0.998718	1	1	0.0578839	35	regulation of phenylpropanoid metabolic process	BP
11625	GO:0071669	0.0516654	1	0.994184	1	2	0.370457	224	plant-type cell wall organization or biogenesis	BP
5990	GO:0030660	0.0521149	1	0.9987	1	1	0.0429994	26	Golgi-associated vesicle membrane	CC
2050	GO:0006323	0.0527043	1	0.998666	1	1	0.0463071	28	DNA packaging	BP
8613	GO:0044434	0.0527203	1	0.982344	1	6	2.51051	1518	chloroplast part	CC
2052	GO:0006333	0.0528992	1	0.998648	1	1	0.05623	34	chromatin assembly or disassembly	BP
8614	GO:0044435	0.0542138	1	0.981718	1	6	2.52539	1527	plastid part	CC
1665	GO:0005618	0.0561694	1	0.985605	1	4	1.56948	949	cell wall	CC
5858	GO:0030312	0.056325	1	0.985552	1	4	1.57279	951	external encapsulating structure	CC
12582	GO:1901135	0.0570037	1	0.985321	1	4	1.57609	953	carbohydrate derivative metabolic process	BP
3463	GO:0009698	0.0570453	1	0.993213	1	2	0.416764	252	phenylpropanoid metabolic process	BP
2230	GO:0006596	0.0571098	1	0.998419	1	1	0.0595377	36	polyamine biosynthetic process	BP
3237	GO:0009240	0.0578091	1	0.998375	1	1	0.066153	40	isopentenyl diphosphate biosynthetic process	BP
9246	GO:0046490	0.0578091	1	0.998375	1	1	0.066153	40	isopentenyl diphosphate metabolic process	BP
8553	GO:0044272	0.0593496	1	0.992782	1	2	0.426687	258	sulfur compound biosynthetic process	BP
2173	GO:0006525	0.0595886	1	0.998268	1	1	0.0727683	44	arginine metabolic process	BP
10350	GO:0051536	0.0601799	1	0.992626	1	2	0.408495	247	iron-sulfur cluster binding	MF
10354	GO:0051540	0.0601799	1	0.992626	1	2	0.408495	247	metal cluster binding	MF
1622	GO:0005507	0.0608243	1	0.992501	1	2	0.428341	259	copper ion binding	MF
12304	GO:0097305	0.0626484	1	0.987162	1	3	0.845104	511	response to alcohol	BP
5065	GO:0016881	0.0646865	1	0.99796	1	1	0.066153	40	acid-amino acid ligase activity	MF
3397	GO:0009607	0.064801	1	0.979561	1	5	2.04578	1237	response to biotic stimulus	BP
4842	GO:0016491	0.0667827	1	0.972599	1	8	4.60259	2783	oxidoreductase activity	MF
12221	GO:0090599	0.0669265	1	0.997812	1	1	0.0694606	42	alpha-glucosidase activity	MF
11521	GO:0071407	0.0684426	1	0.997706	1	1	0.0760759	46	cellular response to organic cyclic compound	BP
3459	GO:0009694	0.0687129	1	0.997696	1	1	0.0644992	39	jasmonic acid metabolic process	BP
8485	GO:0044036	0.069288	1	0.990814	1	2	0.431648	261	cell wall macromolecule metabolic process	BP
8411	GO:0043650	0.0700772	1	0.997593	1	1	0.0760759	46	dicarboxylic acid biosynthetic process	BP
4800	GO:0016411	0.070424	1	0.997582	1	1	0.0611915	37	acylglycerol O-acyltransferase activity	MF
2434	GO:0006979	0.0704433	1	0.984852	1	3	1.00387	607	response to oxidative stress	BP
8309	GO:0043455	0.0713137	1	0.997508	1	1	0.0744221	45	regulation of secondary metabolic process	BP
7833	GO:0042221	0.0720517	1	0.969955	1	8	4.37271	2644	response to chemical	BP
7437	GO:0035251	0.0746702	1	0.989674	1	2	0.451494	273	UDP-glucosyltransferase activity	MF
12421	GO:0098869	0.075272	1	0.99721	1	1	0.0876527	53	cellular oxidant detoxification	BP
9269	GO:0046527	0.07582	1	0.989424	1	2	0.458109	277	glucosyltransferase activity	MF
2229	GO:0006595	0.0761498	1	0.997144	1	1	0.0876527	53	polyamine metabolic process	BP
7937	GO:0042537	0.0765386	1	0.997123	1	1	0.0744221	45	benzene-containing compound metabolic process	BP
3124	GO:0009086	0.077283	1	0.997059	1	1	0.084345	51	methionine biosynthetic process	BP
8559	GO:0044282	0.0801579	1	0.988457	1	2	0.504416	305	small molecule catabolic process	BP
2936	GO:0008610	0.0804309	1	0.976786	1	4	1.59429	964	lipid biosynthetic process	BP
2252	GO:0006633	0.0820678	1	0.988023	1	2	0.50607	306	fatty acid biosynthetic process	BP
3578	GO:0009862	0.0824285	1	0.996653	1	1	0.0777298	47	systemic acquired resistance, salicylic acid mediated signaling pathway	BP
137	GO:0000272	0.0845446	1	0.98745	1	2	0.522609	316	polysaccharide catabolic process	BP
3271	GO:0009295	0.0852215	1	0.99641	1	1	0.0876527	53	nucleoid	CC
10576	GO:0052482	0.0853421	1	0.9964	1	1	0.0876527	53	defense response by cell wall thickening	BP
10582	GO:0052544	0.0853421	1	0.9964	1	1	0.0876527	53	defense response by callose deposition in cell wall	BP
2422	GO:0006952	0.0855233	1	0.967619	1	6	2.92727	1770	defense response	BP
4706	GO:0016143	0.0874641	1	0.996213	1	1	0.0909603	55	S-glycoside metabolic process	BP
5518	GO:0019757	0.0874641	1	0.996213	1	1	0.0909603	55	glycosinolate metabolic process	BP
5521	GO:0019760	0.0874641	1	0.996213	1	1	0.0909603	55	glucosinolate metabolic process	BP
2199	GO:0006555	0.0879655	1	0.996162	1	1	0.100883	61	methionine metabolic process	BP
8661	GO:0044710	0.0899352	1	0.951761	1	16	11.5453	6981
7118	GO:0033993	0.0908655	1	0.978291	1	3	0.997256	603	response to lipid	BP
10581	GO:0052543	0.0919234	1	0.995805	1	1	0.0975756	59	callose deposition in cell wall	BP
10038	GO:0050832	0.0943233	1	0.9851	1	2	0.509378	308	defense response to fungus	BP
3410	GO:0009627	0.0952964	1	0.995484	1	1	0.100883	61	systemic acquired resistance	BP
2187	GO:0006541	0.0954631	1	0.995468	1	1	0.100883	61	glutamine metabolic process	BP
3489	GO:0009733	0.0964594	1	0.984569	1	2	0.481263	291	response to auxin	BP
10575	GO:0052386	0.0976218	1	0.995255	1	1	0.102537	62	cell wall thickening	BP
4937	GO:0016702	0.0991588	1	0.995095	1	1	0.11246	68	oxidoreductase activity, acting on single donors with incorporation of molecular oxygen, incorporation of two atoms of oxygen	MF
3122	GO:0009084	0.0995622	1	0.995051	1	1	0.119075	72	glutamine family amino acid biosynthetic process	BP
10580	GO:0052542	0.100231	1	0.994991	1	1	0.105845	64	defense response by callose deposition	BP
12682	GO:1901607	0.100264	1	0.983592	1	2	0.544108	329	alpha-amino acid biosynthetic process	BP
4286	GO:0014070	0.101295	1	0.983325	1	2	0.545762	330	response to organic cyclic compound	BP
5991	GO:0030662	0.101388	1	0.994873	1	1	0.105845	64	coated vesicle membrane	CC
3431	GO:0009651	0.101782	1	0.974489	1	3	1.04852	634	response to salt stress	BP
5773	GO:0030145	0.102976	1	0.994704	1	1	0.110806	67	manganese ion binding	MF
3812	GO:0010181	0.103238	1	0.994678	1	1	0.109152	66	FMN binding	MF
8946	GO:0045735	0.10457	1	0.994524	1	1	0.128998	78	nutrient reservoir activity	MF
1159	GO:0004364	0.10659	1	0.994311	1	1	0.120729	73	glutathione transferase activity	MF
3545	GO:0009817	0.108206	1	0.99414	1	1	0.11246	68	defense response to fungus, incompatible interaction	BP
3582	GO:0009867	0.10887	1	0.994067	1	1	0.110806	67	jasmonic acid mediated signaling pathway	BP
11590	GO:0071555	0.109382	1	0.97172	1	3	1.24368	752	cell wall organization	BP
4566	GO:0015850	0.112107	1	0.993691	1	1	0.125691	76	organic hydroxy compound transport	BP
5752	GO:0030117	0.113296	1	0.993553	1	1	0.125691	76	membrane coat	CC
6859	GO:0033037	0.113336	1	0.993549	1	1	0.125691	76	polysaccharide localization	BP
10583	GO:0052545	0.113336	1	0.993549	1	1	0.125691	76	callose localization	BP
11522	GO:0071417	0.114432	1	0.993411	1	1	0.142229	86	cellular response to organonitrogen compound	BP
3711	GO:0010035	0.114682	1	0.962588	1	4	1.77786	1075	response to inorganic substance	BP
5492	GO:0019682	0.116636	1	0.993144	1	1	0.152152	92	glyceraldehyde-3-phosphate metabolic process	BP
9326	GO:0046686	0.117816	1	0.978827	1	2	0.572223	346	response to cadmium ion	BP
844	GO:0003674	0.117899	1	0.956727	1	41	37.7932	22852	molecular_function	MF
3114	GO:0009073	0.118097	1	0.992995	1	1	0.110806	67	aromatic amino acid family biosynthetic process	BP
3279	GO:0009309	0.119728	1	0.992782	1	1	0.127344	77	amine biosynthetic process	BP
7897	GO:0042401	0.119728	1	0.992782	1	1	0.127344	77	cellular biogenic amine biosynthetic process	BP
8642	GO:0044550	0.120765	1	0.977975	1	2	0.616877	373	secondary metabolite biosynthetic process	BP
48	GO:0000097	0.122574	1	0.992422	1	1	0.13396	81	sulfur amino acid biosynthetic process	BP
3579	GO:0009863	0.123259	1	0.992344	1	1	0.122383	74	salicylic acid mediated signaling pathway	BP
8663	GO:0044712	0.124466	1	0.958191	1	4	2.11359	1278
11866	GO:0080008	0.124644	1	0.992181	1	1	0.107499	65	Cul4-RING E3 ubiquitin ligase complex	CC
3108	GO:0009067	0.126132	1	0.991959	1	1	0.142229	86	aspartate family amino acid biosynthetic process	BP
11809	GO:0072528	0.126885	1	0.991866	1	1	0.13396	81	pyrimidine-containing compound biosynthetic process	BP
5429	GO:0019439	0.127311	1	0.976051	1	2	0.620184	375	aromatic compound catabolic process	BP
2020	GO:0006275	0.131732	1	0.991225	1	1	0.124037	75	regulation of DNA replication	BP
8804	GO:0045229	0.131886	1	0.963023	1	3	1.34787	815	external encapsulating structure organization	BP
1675	GO:0005643	0.132362	1	0.991144	1	1	0.119075	72	nuclear pore	CC
12626	GO:1901361	0.134002	1	0.974016	1	2	0.648299	392	organic cyclic compound catabolic process	BP
900	GO:0003854	0.134195	1	0.99091	1	1	0.102537	62	3-beta-hydroxy-delta5-steroid dehydrogenase activity	MF
4896	GO:0016628	0.134428	1	0.990837	1	1	0.143883	87	oxidoreductase activity, acting on the CH-CH group of donors, NAD or NADP as acceptor	MF
7904	GO:0042430	0.134968	1	0.990769	1	1	0.13396	81	indole-containing compound metabolic process	BP
3097	GO:0009056	0.137504	1	0.940793	1	6	3.76741	2278	catabolic process	BP
7069	GO:0033764	0.140741	1	0.989965	1	1	0.110806	67	steroid dehydrogenase activity, acting on the CH-OH group of donors, NAD or NADP as acceptor	MF
2428	GO:0006970	0.141034	1	0.959282	1	3	1.23706	748	response to osmotic stress	BP
1670	GO:0005635	0.143537	1	0.989532	1	1	0.127344	77	nuclear envelope	CC
4936	GO:0016701	0.143988	1	0.989435	1	1	0.163729	99	oxidoreductase activity, acting on single donors with incorporation of molecular oxygen	MF
3405	GO:0009620	0.147626	1	0.969678	1	2	0.649953	393	response to fungus	BP
6286	GO:0031347	0.148892	1	0.969265	1	2	0.628453	380	regulation of defense response	BP
12272	GO:0097164	0.148941	1	0.988666	1	1	0.176959	107	ammonium ion metabolic process	BP
3854	GO:0010228	0.149532	1	0.9886	1	1	0.140575	85	vegetative to reproductive phase transition of meristem	BP
47	GO:0000096	0.150011	1	0.9885	1	1	0.173652	105	sulfur amino acid metabolic process	BP
3484	GO:0009725	0.154359	1	0.943949	1	4	1.97301	1193	response to hormone	BP
2250	GO:0006629	0.155062	1	0.936435	1	5	2.85119	1724	lipid metabolic process	BP
2766	GO:0008194	0.155889	1	0.966914	1	2	0.681376	412	UDP-glycosyltransferase activity	MF
663	GO:0002218	0.156856	1	0.987394	1	1	0.171998	104	activation of innate immune response	BP
7940	GO:0042542	0.158702	1	0.987078	1	1	0.185228	112	response to hydrogen peroxide	BP
6778	GO:0032870	0.15978	1	0.986899	1	1	0.181921	110	cellular response to hormone stimulus	BP
11808	GO:0072527	0.160577	1	0.986771	1	1	0.170344	103	pyrimidine-containing compound metabolic process	BP
678	GO:0002253	0.160581	1	0.986766	1	1	0.176959	107	activation of immune response	BP
3107	GO:0009066	0.162928	1	0.986354	1	1	0.193497	117	aspartate family amino acid metabolic process	BP
4736	GO:0016229	0.163069	1	0.986376	1	1	0.135614	82	steroid dehydrogenase activity	MF
3850	GO:0010224	0.16492	1	0.986032	1	1	0.158767	96	response to UV-B	BP
11589	GO:0071554	0.165172	1	0.948811	1	3	1.48183	896	cell wall organization or biogenesis	BP
12714	GO:1901699	0.165481	1	0.985905	1	1	0.200113	121	cellular response to nitrogen compound	BP
3709	GO:0010033	0.16675	1	0.930024	1	5	2.86112	1730	response to organic substance	BP
9408	GO:0046930	0.167802	1	0.98552	1	1	0.162075	98	pore complex	CC
1532	GO:0005198	0.168861	1	0.947123	1	3	1.88701	1141	structural molecule activity	MF
3538	GO:0009809	0.169212	1	0.985241	1	1	0.200113	121	lignin biosynthetic process	BP
677	GO:0002252	0.171872	1	0.984784	1	1	0.163729	99	immune effector process	BP
7887	GO:0042364	0.174494	1	0.984287	1	1	0.178613	108	water-soluble vitamin biosynthetic process	BP
1319	GO:0004620	0.174948	1	0.984184	1	1	0.206728	125	phospholipase activity	MF
9402	GO:0046915	0.177761	1	0.983681	1	1	0.16869	102	transition metal ion transmembrane transporter activity	MF
2251	GO:0006631	0.17777	1	0.959124	1	2	0.805413	487	fatty acid metabolic process	BP
3313	GO:0009409	0.179507	1	0.958491	1	2	0.721067	436	response to cold	BP
12674	GO:1901575	0.180924	1	0.922016	1	5	3.18527	1926	organic substance catabolic process	BP
2317	GO:0006767	0.18703	1	0.981846	1	1	0.195151	118	water-soluble vitamin metabolic process	BP
11440	GO:0071229	0.189875	1	0.981249	1	1	0.22492	136	cellular response to acid chemical	BP
5024	GO:0016831	0.189998	1	0.981218	1	1	0.234843	142	carboxy-lyase activity	MF
4657	GO:0016052	0.191387	1	0.953942	1	2	0.878181	531	carbohydrate catabolic process	BP
6287	GO:0031348	0.196327	1	0.979934	1	1	0.181921	110	negative regulation of defense response	BP
3144	GO:0009110	0.196338	1	0.979914	1	1	0.20342	123	vitamin biosynthetic process	BP
3537	GO:0009808	0.197298	1	0.979682	1	1	0.24642	149	lignin metabolic process	BP
3343	GO:0009507	0.199001	1	0.904603	1	6	3.55903	2152	chloroplast	CC
8746	GO:0045089	0.199223	1	0.979282	1	1	0.223266	135	positive regulation of innate immune response	BP
11416	GO:0071103	0.200074	1	0.979127	1	1	0.185228	112	DNA conformation change	BP
8012	GO:0042744	0.200708	1	0.978945	1	1	0.248074	150	hydrogen peroxide catabolic process	BP
4405	GO:0015238	0.200991	1	0.978901	1	1	0.218305	132	drug transmembrane transporter activity	MF
12197	GO:0090484	0.203318	1	0.978388	1	1	0.219959	133	drug transporter activity	MF
2869	GO:0008422	0.209486	1	0.977	1	1	0.219959	133	beta-glucosidase activity	MF
11328	GO:0070838	0.210054	1	0.976879	1	1	0.208382	126	divalent metal ion transport	BP
11800	GO:0072511	0.211156	1	0.976624	1	1	0.210036	127	divalent inorganic cation transport	BP
2316	GO:0006766	0.211627	1	0.976504	1	1	0.22492	136	vitamin metabolic process	BP
3416	GO:0009636	0.211644	1	0.976476	1	1	0.264612	160	response to toxic substance	BP
5989	GO:0030659	0.214726	1	0.975756	1	1	0.264612	160	cytoplasmic vesicle membrane	CC
4268	GO:0012506	0.216163	1	0.975415	1	1	0.266266	161	vesicle membrane	CC
10011	GO:0050778	0.216826	1	0.975268	1	1	0.248074	150	positive regulation of immune response	BP
8011	GO:0042743	0.220429	1	0.974385	1	1	0.277843	168	hydrogen peroxide metabolic process	BP
3357	GO:0009528	0.221606	1	0.974136	1	1	0.219959	133	plastid inner membrane	CC
3471	GO:0009706	0.221606	1	0.974136	1	1	0.219959	133	chloroplast inner membrane	CC
3365	GO:0009536	0.224127	1	0.888578	1	6	3.70291	2239	plastid	CC
24	GO:0000041	0.226423	1	0.972926	1	1	0.24642	149	transition metal ion transport	BP
2219	GO:0006576	0.230366	1	0.971916	1	1	0.26792	162	cellular biogenic amine metabolic process	BP
4895	GO:0016627	0.230369	1	0.971917	1	1	0.264612	160	oxidoreductase activity, acting on the CH-CH group of donors	MF
10111	GO:0051028	0.231329	1	0.971705	1	1	0.219959	133	mRNA transport	BP
3480	GO:0009719	0.231951	1	0.901559	1	4	2.37489	1436	response to endogenous stimulus	BP
8501	GO:0044106	0.232576	1	0.971348	1	1	0.269573	163	cellular amine metabolic process	BP
11955	GO:0080134	0.23403	1	0.93611	1	2	0.879835	532	regulation of response to stress	BP
850	GO:0003682	0.234272	1	0.970947	1	1	0.218305	132	chromatin binding	MF
6288	GO:0031349	0.234431	1	0.97087	1	1	0.264612	160	positive regulation of defense response	BP
10123	GO:0051052	0.2353	1	0.970662	1	1	0.238151	144	regulation of DNA metabolic process	BP
3506	GO:0009753	0.235565	1	0.970578	1	1	0.257997	156	response to jasmonic acid	BP
736	GO:0002684	0.235722	1	0.970523	1	1	0.28115	170	positive regulation of immune system process	BP
7941	GO:0042545	0.237009	1	0.970184	1	1	0.28115	170	cell wall modification	BP
9416	GO:0046943	0.23844	1	0.969843	1	1	0.228228	138	carboxylic acid transmembrane transporter activity	MF
1934	GO:0006090	0.238459	1	0.969786	1	1	0.309265	187	pyruvate metabolic process	BP
1573	GO:0005342	0.238811	1	0.969743	1	1	0.229882	139	organic acid transmembrane transporter activity	MF
1927	GO:0006081	0.240715	1	0.969172	1	1	0.332419	201	cellular aldehyde metabolic process	BP
5597	GO:0020037	0.244339	1	0.931414	1	2	0.99891	604	heme binding	MF
8409	GO:0043648	0.245409	1	0.967911	1	1	0.30265	183	dicarboxylic acid metabolic process	BP
4923	GO:0016667	0.247366	1	0.967379	1	1	0.287765	174	oxidoreductase activity, acting on a sulfur group of donors	MF
8745	GO:0045088	0.252688	1	0.965887	1	1	0.284458	172	regulation of innate immune response	BP
3404	GO:0009617	0.254857	1	0.926507	1	2	0.904642	547	response to bacterium	BP
4766	GO:0016298	0.255104	1	0.965183	1	1	0.307611	186	lipase activity	MF
3315	GO:0009411	0.255208	1	0.965186	1	1	0.257997	156	response to UV	BP
2288	GO:0006694	0.256532	1	0.964803	1	1	0.25965	157	steroid biosynthetic process	BP
9955	GO:0050657	0.256664	1	0.964763	1	1	0.261304	158	nucleic acid transport	BP
9956	GO:0050658	0.256664	1	0.964763	1	1	0.261304	158	RNA transport	BP
10218	GO:0051236	0.256664	1	0.964763	1	1	0.261304	158	establishment of RNA localization	BP
2218	GO:0006575	0.260433	1	0.963628	1	1	0.31588	191	cellular modified amino acid metabolic process	BP
283	GO:0000785	0.260554	1	0.963622	1	1	0.269573	163	chromatin	CC
11570	GO:0071495	0.261309	1	0.963362	1	1	0.329111	199	cellular response to endogenous stimulus	BP
11798	GO:0072509	0.261772	1	0.963267	1	1	0.262958	159	divalent inorganic cation transmembrane transporter activity	MF
1664	GO:0005615	0.262089	1	0.963105	1	1	0.390303	236	extracellular space	CC
12715	GO:1901700	0.264818	1	0.881418	1	4	2.53531	1533	response to oxygen-containing compound	BP
3363	GO:0009534	0.267781	1	0.961445	1	1	0.287765	174	chloroplast thylakoid	CC
6470	GO:0031976	0.267781	1	0.961445	1	1	0.287765	174	plastid thylakoid	CC
9396	GO:0046906	0.268415	1	0.919918	1	2	1.07499	650	tetrapyrrole binding	MF
6345	GO:0031461	0.273998	1	0.959538	1	1	0.274535	166	cullin-RING ubiquitin ligase complex	CC
3342	GO:0009506	0.281197	1	0.887835	1	3	1.81755	1099	plasmodesma	CC
1304	GO:0004601	0.281727	1	0.957023	1	1	0.370457	224	peroxidase activity	MF
396	GO:0001101	0.284709	1	0.885729	1	3	1.77455	1073	response to acid chemical	BP
6476	GO:0031984	0.287538	1	0.955148	1	1	0.320842	194	organelle subcompartment	CC
4934	GO:0016684	0.28817	1	0.954907	1	1	0.378726	229	oxidoreductase activity, acting on peroxide as acceptor	MF
2906	GO:0008514	0.288542	1	0.954837	1	1	0.289419	175	organic anion transmembrane transporter activity	MF
10204	GO:0051213	0.288641	1	0.954774	1	1	0.334073	202	dioxygenase activity	MF
11820	GO:0072593	0.289795	1	0.95437	1	1	0.368803	223	reactive oxygen species metabolic process	BP
9693	GO:0048511	0.290327	1	0.954231	1	1	0.30265	183	rhythmic process	BP
5022	GO:0016829	0.296118	1	0.905732	1	2	1.11633	675	lyase activity	MF
2849	GO:0008374	0.298575	1	0.951414	1	1	0.312573	189	O-acyltransferase activity	MF
1823	GO:0005911	0.299075	1	0.876934	1	3	1.90024	1149	cell-cell junction	CC
3278	GO:0009308	0.299704	1	0.950986	1	1	0.370457	224	amine metabolic process	BP
10009	GO:0050776	0.300319	1	0.950776	1	1	0.362188	219	regulation of immune response	BP
12716	GO:1901701	0.300868	1	0.950568	1	1	0.395264	239	cellular response to oxygen-containing compound	BP
8612	GO:0044433	0.304043	1	0.949453	1	1	0.388649	235	cytoplasmic vesicle part	CC
10415	GO:0051707	0.306454	1	0.872328	1	3	1.8159	1098	response to other organism	BP
3542	GO:0009814	0.307819	1	0.948136	1	1	0.334073	202	defense response, incompatible interaction	BP
4975	GO:0016758	0.309157	1	0.898701	1	2	1.11137	672	transferase activity, transferring hexosyl groups	MF
5023	GO:0016830	0.313847	1	0.9459	1	1	0.408495	247	carbon-carbon lyase activity	MF
152	GO:0000302	0.314274	1	0.945762	1	1	0.370457	224	response to reactive oxygen species	BP
2954	GO:0008654	0.320511	1	0.943427	1	1	0.38038	230	phospholipid biosynthetic process	BP
9959	GO:0050662	0.324224	1	0.890277	1	2	1.17918	713	coenzyme binding	MF
8205	GO:0043207	0.326565	1	0.859414	1	3	1.88867	1142	response to external biotic stimulus	BP
2772	GO:0008202	0.326587	1	0.941109	1	1	0.372111	225	steroid metabolic process	BP
4599	GO:0015931	0.328775	1	0.940264	1	1	0.363841	220	nucleobase-containing compound transport	BP
3259	GO:0009266	0.332901	1	0.885299	1	2	1.12791	682	response to temperature stimulus	BP
5733	GO:0030054	0.338637	1	0.85141	1	3	2.0954	1267	cell junction	CC
4565	GO:0015849	0.339077	1	0.936184	1	1	0.343995	208	organic acid transport	BP
9415	GO:0046942	0.339077	1	0.936184	1	1	0.343995	208	carboxylic acid transport	BP
1853	GO:0005976	0.340199	1	0.881006	1	2	1.26683	766	polysaccharide metabolic process	BP
11474	GO:0071310	0.342899	1	0.934555	1	1	0.461417	279	cellular response to organic substance	BP
4728	GO:0016209	0.344618	1	0.933846	1	1	0.461417	279	antioxidant activity	MF
4421	GO:0015297	0.344787	1	0.9338	1	1	0.413456	250	antiporter activity	MF
8543	GO:0044255	0.346327	1	0.846229	1	3	2.0772	1256	cellular lipid metabolic process	BP
80	GO:0000151	0.346702	1	0.93304	1	1	0.35888	217	ubiquitin ligase complex	CC
10248	GO:0051276	0.347345	1	0.932759	1	1	0.377072	228	chromosome organization	BP
4685	GO:0016114	0.353465	1	0.930156	1	1	0.406841	246	terpenoid biosynthetic process	BP
1812	GO:0005886	0.35681	1	0.778004	1	8	6.62357	4005	plasma membrane	CC
734	GO:0002682	0.356825	1	0.928686	1	1	0.456456	276	regulation of immune system process	BP
3490	GO:0009734	0.36147	1	0.926663	1	1	0.453148	274	auxin-activated signaling pathway	BP
692	GO:0002376	0.373024	1	0.860883	1	2	1.2106	732	immune system process	BP
3411	GO:0009628	0.375814	1	0.789261	1	5	3.80214	2299	response to abiotic stimulus	BP
3384	GO:0009579	0.375988	1	0.920132	1	1	0.433302	262	thylakoid	CC
2294	GO:0006721	0.380427	1	0.918053	1	1	0.453148	274	terpenoid metabolic process	BP
5070	GO:0016887	0.382038	1	0.855072	1	2	1.33133	805	ATPase activity	MF
8551	GO:0044270	0.382324	1	0.917157	1	1	0.459763	278	cellular nitrogen compound catabolic process	BP
10641	GO:0052689	0.387768	1	0.914552	1	1	0.479609	290	carboxylic ester hydrolase activity	MF
5671	GO:0022804	0.388678	1	0.85072	1	2	1.42229	860	active transmembrane transporter activity	MF
2821	GO:0008299	0.390454	1	0.913269	1	1	0.453148	274	isoprenoid biosynthetic process	BP
9331	GO:0046700	0.392702	1	0.91216	1	1	0.479609	290	heterocycle catabolic process	BP
6858	GO:0033036	0.39306	1	0.813145	1	3	2.23762	1353	macromolecule localization	BP
7979	GO:0042626	0.394053	1	0.911453	1	1	0.582146	352	ATPase activity, coupled to transmembrane movement of substances	MF
1852	GO:0005975	0.400351	1	0.785343	1	4	3.41515	2065	carbohydrate metabolic process	BP
5018	GO:0016820	0.400813	1	0.908089	1	1	0.595377	360	hydrolase activity, acting on acid anhydrides, catalyzing transmembrane movement of substances	MF
1750	GO:0005777	0.401292	1	0.907884	1	1	0.509378	308	peroxisome	CC
12376	GO:0098542	0.403358	1	0.840923	1	2	1.27841	773	defense response to other organism	BP
5058	GO:0016874	0.407742	1	0.837933	1	2	1.26848	767	ligase activity	MF
1747	GO:0005774	0.408022	1	0.837721	1	2	1.39583	844	vacuolar membrane	CC
3865	GO:0010243	0.410152	1	0.903343	1	1	0.550724	333	response to organonitrogen compound	BP
1780	GO:0005829	0.412324	1	0.759896	1	5	4.31152	2607	cytosol	CC
884	GO:0003824	0.416146	1	0.696293	1	24	22.8393	13810	catalytic activity	MF
8616	GO:0044437	0.420472	1	0.829062	1	2	1.43883	870	vacuolar part	CC
2293	GO:0006720	0.420982	1	0.897658	1	1	0.50607	306	isoprenoid metabolic process	BP
4441	GO:0015399	0.421594	1	0.897273	1	1	0.636722	385	primary active transmembrane transporter activity	MF
4442	GO:0015405	0.421594	1	0.897273	1	1	0.636722	385	P-P-bond-hydrolysis-driven transmembrane transporter activity	MF
4491	GO:0015711	0.423926	1	0.896086	1	1	0.482917	292	organic anion transport	BP
8329	GO:0043492	0.430865	1	0.892214	1	1	0.646645	391	ATPase activity, coupled to movement of substances	MF
7960	GO:0042579	0.436593	1	0.889047	1	1	0.568916	344	microbody	CC
3098	GO:0009057	0.440796	1	0.814436	1	2	1.51986	919	macromolecule catabolic process	BP
9003	GO:0045892	0.442421	1	0.885733	1	1	0.573877	347	negative regulation of transcription, DNA-templated	BP
11633	GO:0071702	0.44453	1	0.749526	1	4	3.33411	2016	organic substance transport	BP
12693	GO:1901657	0.444832	1	0.88432	1	1	0.631761	382	glycosyl compound metabolic process	BP
2904	GO:0008509	0.445457	1	0.884012	1	1	0.519301	314	anion transmembrane transporter activity	MF
10413	GO:0051704	0.450041	1	0.76908	1	3	2.36166	1428	multi-organism process	BP
4974	GO:0016757	0.455923	1	0.803161	1	2	1.49836	906	transferase activity, transferring glycosyl groups	MF
9581	GO:0048037	0.458509	1	0.801187	1	2	1.58436	958	cofactor binding	MF
9380	GO:0046873	0.459848	1	0.875469	1	1	0.568916	344	metal ion transmembrane transporter activity	MF
13090	GO:1903507	0.46148	1	0.874463	1	1	0.601992	364	negative regulation of nucleic acid-templated transcription	BP
12942	GO:1902679	0.46527	1	0.872143	1	1	0.606954	367	negative regulation of RNA biosynthetic process	BP
4888	GO:0016616	0.467477	1	0.870762	1	1	0.651607	394	oxidoreductase activity, acting on the CH-OH group of donors, NAD or NADP as acceptor	MF
2260	GO:0006644	0.467883	1	0.87052	1	1	0.630107	381	phospholipid metabolic process	BP
3507	GO:0009755	0.47069	1	0.79181	1	2	1.55956	943	hormone-mediated signaling pathway	BP
12713	GO:1901698	0.482269	1	0.861388	1	1	0.67476	408	response to nitrogen compound	BP
12402	GO:0098662	0.483499	1	0.86058	1	1	0.702875	425	inorganic cation transmembrane transport	BP
10231	GO:0051253	0.487444	1	0.858027	1	1	0.643338	389	negative regulation of RNA metabolic process	BP
6465	GO:0031969	0.491976	1	0.855052	1	1	0.598684	362	chloroplast membrane	CC
4325	GO:0015075	0.492581	1	0.774365	1	2	1.60586	971	ion transmembrane transporter activity	MF
7741	GO:0040008	0.496914	1	0.851722	1	1	0.635069	384	regulation of growth	BP
12920	GO:1902580	0.498376	1	0.850708	1	1	0.689645	417
7813	GO:0042170	0.499359	1	0.850076	1	1	0.611915	370	plastid membrane	CC
12400	GO:0098660	0.502405	1	0.847935	1	1	0.75249	455	inorganic ion transmembrane transport	BP
13376	GO:2000113	0.510412	1	0.842401	1	1	0.68303	413	negative regulation of cellular macromolecule biosynthetic process	BP
9749	GO:0048585	0.512383	1	0.841014	1	1	0.679722	411	negative regulation of response to stimulus	BP
12396	GO:0098655	0.524722	1	0.832102	1	1	0.772336	467	cation transmembrane transport	BP
9748	GO:0048584	0.527986	1	0.829708	1	1	0.754144	456	positive regulation of response to stimulus	BP
12675	GO:1901576	0.529534	1	0.607992	1	11	10.9963	6649	organic substance biosynthetic process	BP
9027	GO:0045934	0.530412	1	0.827926	1	1	0.711145	430	negative regulation of nucleobase-containing compound metabolic process	BP
4061	GO:0010558	0.532572	1	0.826309	1	1	0.722721	437	negative regulation of macromolecule biosynthetic process	BP
10176	GO:0051172	0.54639	1	0.815751	1	1	0.744221	450	negative regulation of nitrogen compound metabolic process	BP
5558	GO:0019866	0.547832	1	0.814614	1	1	0.772336	467	organelle inner membrane	CC
5705	GO:0030001	0.548704	1	0.813939	1	1	0.754144	456	metal ion transport	BP
11305	GO:0070727	0.552453	1	0.81097	1	1	0.793836	480	cellular macromolecule localization	BP
6268	GO:0031327	0.552678	1	0.810802	1	1	0.769028	465	negative regulation of cellular biosynthetic process	BP
2748	GO:0008168	0.555255	1	0.808784	1	1	0.69626	421	methyltransferase activity	MF
8010	GO:0042742	0.555828	1	0.808306	1	1	0.740913	448	defense response to bacterium	BP
3599	GO:0009890	0.557675	1	0.806809	1	1	0.783913	474	negative regulation of biosynthetic process	BP
3395	GO:0009605	0.558467	1	0.673271	1	3	2.73873	1656	response to external stimulus	BP
9747	GO:0048583	0.558545	1	0.717101	1	2	1.78778	1081	regulation of response to stimulus	BP
4416	GO:0015291	0.558688	1	0.805989	1	1	0.79549	481	secondary active transmembrane transporter activity	MF
11352	GO:0070887	0.560937	1	0.804146	1	1	0.866604	524	cellular response to chemical stimulus	BP
4886	GO:0016614	0.565002	1	0.800836	1	1	0.848412	513	oxidoreductase activity, acting on CH-OH group of donors	MF
4961	GO:0016741	0.568962	1	0.797613	1	1	0.737606	446	transferase activity, transferring one-carbon groups	MF
8606	GO:0044427	0.577803	1	0.790172	1	1	0.780605	472	chromosomal part	CC
8714	GO:0044877	0.57809	1	0.789916	1	1	0.810374	490	macromolecular complex binding	MF
1621	GO:0005506	0.581695	1	0.786809	1	1	0.879835	532	iron ion binding	MF
2350	GO:0006820	0.582179	1	0.786424	1	1	0.79549	481	anion transport	BP
2051	GO:0006325	0.58667	1	0.78255	1	1	0.762413	461	chromatin organization	BP
10386	GO:0051641	0.59383	1	0.776203	1	1	0.883142	534	cellular localization	BP
8600	GO:0044421	0.59389	1	0.776085	1	1	1.12129	678	extracellular region part	CC
4319	GO:0015031	0.594417	1	0.682797	1	2	1.96144	1186	protein transport	BP
11635	GO:0071705	0.59751	1	0.772942	1	1	0.813682	492	nitrogen compound transport	BP
4109	GO:0010629	0.604314	1	0.76676	1	1	0.858335	519	negative regulation of gene expression	BP
3099	GO:0009058	0.606764	1	0.530026	1	11	11.5668	6994	biosynthetic process	BP
8181	GO:0043169	0.607212	1	0.534052	1	10	10.2504	6198	cation binding	MF
8041	GO:0042802	0.607618	1	0.76371	1	1	0.894719	541	identical protein binding	MF
5690	GO:0022891	0.607916	1	0.669273	1	2	2.03255	1229	substrate-specific transmembrane transporter activity	MF
2388	GO:0006886	0.609653	1	0.761812	1	1	0.937718	567	intracellular protein transport	BP
8784	GO:0045184	0.612006	1	0.665109	1	2	2.02759	1226	establishment of protein localization	BP
5689	GO:0022890	0.616232	1	0.755638	1	1	0.970795	587	inorganic cation transmembrane transporter activity	MF
8541	GO:0044249	0.625212	1	0.515069	1	10	10.6738	6454	cellular biosynthetic process	BP
13259	GO:1990234	0.630989	1	0.741431	1	1	0.881488	533	transferase complex	CC
2721	GO:0008104	0.632002	1	0.644273	1	2	2.10036	1270	protein localization	BP
7977	GO:0042623	0.63223	1	0.740159	1	1	1.03033	623	ATPase activity, coupled	MF
2343	GO:0006811	0.632655	1	0.643581	1	2	2.08382	1260	ion transport	BP
5141	GO:0017111	0.637681	1	0.638208	1	2	2.13343	1290	nucleoside-triphosphatase activity	MF
4966	GO:0016747	0.642321	1	0.730071	1	1	0.960872	581	transferase activity, transferring acyl groups other than amino-acyl groups	MF
8744	GO:0045087	0.650711	1	0.721453	1	1	0.950949	575	innate immune response	BP
6265	GO:0031324	0.658955	1	0.71276	1	1	1.03199	624	negative regulation of cellular metabolic process	BP
2583	GO:0007275	0.659367	1	0.712327	1	1	1.01379	613	multicellular organism development	BP
7181	GO:0034220	0.659981	1	0.711648	1	1	1.09483	662	ion transmembrane transport	BP
2425	GO:0006955	0.66464	1	0.706677	1	1	0.995602	602	immune response	BP
4831	GO:0016462	0.666082	1	0.606874	1	2	2.23266	1350	pyrophosphatase activity	MF
5016	GO:0016818	0.669498	1	0.602989	1	2	2.24424	1357	hydrolase activity, acting on acid anhydrides, in phosphorus-containing anhydrides	MF
1717	GO:0005737	0.669685	1	0.510481	1	5	5.60316	3388	cytoplasm	CC
4720	GO:0016192	0.673157	1	0.697339	1	1	1.08656	657	vesicle-mediated transport	BP
5015	GO:0016817	0.67391	1	0.597932	1	2	2.26409	1369	hydrolase activity, acting on acid anhydrides	MF
4965	GO:0016746	0.674842	1	0.695477	1	1	1.06672	645	transferase activity, transferring acyl groups	MF
5691	GO:0022892	0.684466	1	0.585655	1	2	2.32528	1406	substrate-specific transporter activity	MF
12172	GO:0090407	0.689814	1	0.678451	1	1	1.20729	730	organophosphate biosynthetic process	BP
2833	GO:0008324	0.693785	1	0.673834	1	1	1.16595	705	cation transmembrane transporter activity	MF
8673	GO:0044763	0.703161	1	0.41376	1	15	16.2124	9803
10766	GO:0055085	0.709275	1	0.555785	1	2	2.38481	1442	transmembrane transport	BP
9401	GO:0046914	0.709676	1	0.482358	1	4	4.59432	2778	transition metal ion binding	MF
4097	GO:0010605	0.713272	1	0.650373	1	1	1.14445	692	negative regulation of macromolecule metabolic process	BP
2344	GO:0006812	0.717282	1	0.645358	1	1	1.23375	746	cation transport	BP
3319	GO:0009416	0.72859	1	0.630985	1	1	1.17918	713	response to light stimulus	BP
9379	GO:0046872	0.731337	1	0.401242	1	9	10.1876	6160	metal ion binding	MF
71	GO:0000139	0.739044	1	0.617252	1	1	1.22383	740	Golgi membrane	CC
2529	GO:0007165	0.74413	1	0.466301	1	3	3.81868	2309	signal transduction	BP
12315	GO:0097367	0.744637	1	0.398972	1	7	8.25755	4993	carbohydrate derivative binding	MF
5682	GO:0022857	0.747276	1	0.507027	1	2	2.64447	1599	transmembrane transporter activity	MF
4651	GO:0016043	0.75473	1	0.408743	1	5	6.0993	3688	cellular component organization	BP
3284	GO:0009314	0.760003	1	0.588436	1	1	1.28171	775	response to radiation	BP
4996	GO:0016787	0.760979	1	0.378792	1	7	8.44112	5104	hydrolase activity	MF
9698	GO:0048519	0.769544	1	0.47663	1	2	2.57335	1556	negative regulation of biological process	BP
3601	GO:0009892	0.769813	1	0.57431	1	1	1.37102	829	negative regulation of metabolic process	BP
12901	GO:1902494	0.774342	1	0.567653	1	1	1.38094	835	catalytic complex	CC
9397	GO:0046907	0.788389	1	0.546398	1	1	1.49671	905	intracellular transport	BP
11667	GO:0071840	0.789834	1	0.363108	1	5	6.39038	3864	cellular component organization or biogenesis	BP
2342	GO:0006810	0.78992	1	0.362995	1	5	6.31761	3820	transport	BP
10216	GO:0051234	0.802413	1	0.346159	1	5	6.40857	3875	establishment of localization	BP
12627	GO:1901362	0.81657	1	0.326675	1	5	6.4218	3883	organic cyclic compound biosynthetic process	BP
12384	GO:0098588	0.823015	1	0.356687	1	3	4.20071	2540	bounding membrane of organelle	CC
5480	GO:0019637	0.823192	1	0.489525	1	1	1.77455	1073	organophosphate metabolic process	BP
8610	GO:0044431	0.824955	1	0.486498	1	1	1.60752	972	Golgi apparatus part	CC
864	GO:0003723	0.825943	1	0.392503	1	2	3.14227	1900	RNA binding	MF
1538	GO:0005215	0.835109	1	0.377741	1	2	3.16542	1914	transporter activity	MF
2740	GO:0008150	0.835243	1	0.277081	1	35	36.6206	22143	biological_process	BP
10182	GO:0051179	0.835998	1	0.299177	1	5	6.70957	4057	localization	BP
6158	GO:0031090	0.839847	1	0.308506	1	4	5.50889	3331	organelle membrane	CC
10392	GO:0051649	0.841869	1	0.456232	1	1	1.76794	1069	establishment of localization in cell	BP
1764	GO:0005794	0.85673	1	0.428137	1	1	1.80267	1090	Golgi apparatus	CC
2339	GO:0006807	0.866417	1	0.226997	1	9	11.3866	6885	nitrogen compound metabolic process	BP
9702	GO:0048523	0.86984	1	0.402042	1	1	1.89032	1143	negative regulation of cellular process	BP
92	GO:0000166	0.875949	1	0.223159	1	7	9.58722	5797	nucleotide binding	MF
12607	GO:1901265	0.875949	1	0.223159	1	7	9.58722	5797	nucleoside phosphate binding	MF
1616	GO:0005488	0.888822	1	0.1799	1	24	26.9491	16295	binding	MF
5428	GO:0019438	0.888916	1	0.231471	1	4	6.02819	3645	aromatic compound biosynthetic process	BP
8450	GO:0043933	0.892458	1	0.353739	1	1	2.1384	1293	macromolecular complex subunit organization	BP
7618	GO:0036094	0.895811	1	0.193173	1	7	9.87829	5973	small molecule binding	MF
8179	GO:0043167	0.902619	1	0.163609	1	14	17.6331	10662	ion binding	MF
4639	GO:0016020	0.911961	1	0.157081	1	10	13.267	8022	membrane	CC
6267	GO:0031326	0.918196	1	0.196956	1	3	4.99951	3023	regulation of cellular biosynthetic process	BP
3598	GO:0009889	0.921237	1	0.191129	1	3	5.05409	3056	regulation of biosynthetic process	BP
806	GO:0003006	0.922924	1	0.280671	1	1	2.3352	1412	developmental process involved in reproduction	BP
857	GO:0003700	0.923445	1	0.279322	1	1	2.36497	1430	DNA binding transcription factor activity	MF
381	GO:0001071	0.923848	1	0.278278	1	1	2.36993	1433
1625	GO:0005515	0.926563	1	0.156154	1	5	6.89645	4170	protein binding	MF
6692	GO:0032553	0.926581	1	0.156112	1	5	8.0442	4864	ribonucleotide binding	MF
7011	GO:0033554	0.930959	1	0.259486	1	1	2.45262	1483	cellular response to stress	BP
5646	GO:0022414	0.937472	1	0.241603	1	1	2.53366	1532	reproductive process	BP
2741	GO:0008152	0.937997	1	0.108247	1	22	26.1734	15826	metabolic process	BP
2441	GO:0006996	0.940187	1	0.233948	1	1	2.51216	1519	organelle organization	BP
8652	GO:0044699	0.941464	1	0.103506	1	17	21.4137	12948
4960	GO:0016740	0.941512	1	0.12331	1	6	9.32261	5637	transferase activity	MF
9697	GO:0048518	0.948666	1	0.209168	1	1	2.74535	1660	positive regulation of biological process	BP
6696	GO:0032559	0.949357	1	0.122222	1	4	7.19579	4351	adenyl ribonucleotide binding	MF
5955	GO:0030554	0.949864	1	0.121209	1	4	7.20737	4358	adenyl nucleotide binding	MF
1718	GO:0005739	0.953687	1	0.193819	1	1	2.86442	1732	mitochondrion	CC
4997	GO:0016788	0.954349	1	0.191753	1	1	2.93554	1775	hydrolase activity, acting on ester bonds	MF
8675	GO:0044765	0.957611	1	0.134745	1	2	4.67371	2826
2066	GO:0006355	0.960527	1	0.12731	1	2	4.38429	2651	regulation of transcription, DNA-templated	BP
13089	GO:1903506	0.960889	1	0.126376	1	2	4.39256	2656	regulation of nucleic acid-templated transcription	BP
13535	GO:2001141	0.960931	1	0.126268	1	2	4.39421	2657	regulation of RNA biosynthetic process	BP
8215	GO:0043228	0.961486	1	0.168814	1	1	3.21669	1945	non-membrane-bounded organelle	CC
8219	GO:0043232	0.961486	1	0.168814	1	1	3.21669	1945	intracellular non-membrane-bounded organelle	CC
6264	GO:0031323	0.962686	1	0.104401	1	3	5.92896	3585	regulation of cellular metabolic process	BP
12918	GO:1902578	0.96281	1	0.121379	1	2	4.81263	2910
8659	GO:0044707	0.963265	1	0.162896	1	1	3.0265	1830
6666	GO:0032501	0.963574	1	0.161859	1	1	3.03477	1835	multicellular organismal process	BP
10230	GO:0051252	0.965224	1	0.115024	1	2	4.51659	2731	regulation of RNA metabolic process	BP
10417	GO:0051716	0.96572	1	0.15457	1	1	3.11746	1885	cellular response to stimulus	BP
846	GO:0003677	0.967642	1	0.108539	1	2	4.67371	2826	DNA binding	MF
2800	GO:0008270	0.968177	1	0.146052	1	1	3.13565	1896	zinc ion binding	MF
551	GO:0001883	0.968823	1	0.0814818	1	4	7.88874	4770	purine nucleoside binding	MF
6690	GO:0032550	0.968823	1	0.0814818	1	4	7.88874	4770	purine ribonucleoside binding	MF
10018	GO:0050794	0.969016	1	0.0717689	1	6	10.0966	6105	regulation of cellular process	BP
6689	GO:0032549	0.969341	1	0.0803393	1	4	7.9119	4784	ribonucleoside binding	MF
550	GO:0001882	0.969454	1	0.0800875	1	4	7.9152	4786	nucleoside binding	MF
6694	GO:0032555	0.970133	1	0.078583	1	4	7.94332	4803	purine ribonucleotide binding	MF
5351	GO:0019219	0.970168	1	0.101642	1	2	4.66875	2823	regulation of nucleobase-containing compound metabolic process	BP
5130	GO:0017076	0.970519	1	0.077726	1	4	7.95655	4811	purine nucleotide binding	MF
8180	GO:0043168	0.972745	1	0.0677546	1	5	9.37057	5666	anion binding	MF
8623	GO:0044446	0.972864	1	0.0594777	1	8	12.7708	7722	intracellular organelle part	CC
10175	GO:0051171	0.973246	1	0.0930485	1	2	4.79774	2901	regulation of nitrogen compound metabolic process	BP
13375	GO:2000112	0.973795	1	0.0914921	1	2	4.85067	2933	regulation of cellular macromolecule biosynthetic process	BP
4059	GO:0010556	0.974506	1	0.0894649	1	2	4.88209	2952	regulation of macromolecule biosynthetic process	BP
8601	GO:0044422	0.974685	1	0.0559778	1	8	12.8601	7776	organelle part	CC
8607	GO:0044428	0.977937	1	0.110049	1	1	3.27953	1983	nuclear part	CC
12625	GO:1901360	0.980354	1	0.0483997	1	6	10.7184	6481	organic cyclic compound metabolic process	BP
5354	GO:0019222	0.981216	1	0.0589055	1	3	6.65664	4025	regulation of metabolic process	BP
4011	GO:0010468	0.981342	1	0.0692636	1	2	5.18143	3133	regulation of gene expression	BP
8533	GO:0044237	0.981865	1	0.0369584	1	16	22.1927	13419	cellular metabolic process	BP
1631	GO:0005524	0.982837	1	0.0545816	1	3	7.09325	4289	ATP binding	MF
845	GO:0003676	0.983219	1	0.0481103	1	4	8.53208	5159	nucleic acid binding	MF
11634	GO:0071704	0.986458	1	0.0283313	1	17	23.5505	14240	organic substance metabolic process	BP
8621	GO:0044444	0.987159	1	0.0282278	1	12	18.6154	11256	cytoplasmic part	CC
8552	GO:0044271	0.987602	1	0.0493265	1	2	5.80989	3513	cellular nitrogen compound biosynthetic process	BP
10014	GO:0050789	0.987949	1	0.0315792	1	6	11.2361	6794	regulation of biological process	BP
11920	GO:0080090	0.988852	1	0.0451256	1	2	5.70073	3447	regulation of primary metabolic process	BP
6667	GO:0032502	0.990194	1	0.0405173	1	2	5.92731	3584	developmental process	BP
2297	GO:0006725	0.990387	1	0.0274663	1	5	10.2884	6221	cellular aromatic compound metabolic process	BP
10842	GO:0060255	0.990414	1	0.0397514	1	2	5.81319	3515	regulation of macromolecule metabolic process	BP
7540	GO:0035639	0.990708	1	0.0323494	1	3	7.83913	4740	purine ribonucleoside triphosphate binding	MF
2334	GO:0006796	0.991148	1	0.0530683	1	1	4.05683	2453	phosphate-containing compound metabolic process	BP
2333	GO:0006793	0.991828	1	0.0497219	1	1	4.14448	2506	phosphorus metabolic process	BP
8221	GO:0043234	0.99371	1	0.0401128	1	1	4.7134	2850	protein complex	CC
11101	GO:0065007	0.994364	1	0.0161362	1	6	12.154	7349	biological regulation	BP
12628	GO:1901363	0.994813	1	0.0129885	1	10	17.5405	10606	heterocyclic compound binding	MF
6840	GO:0032991	0.994867	1	0.0233856	1	2	7.10318	4295	macromolecular complex	CC
12271	GO:0097159	0.994922	1	0.0127416	1	10	17.5702	10624	organic cyclic compound binding	MF
8534	GO:0044238	0.996414	1	0.00872497	1	14	21.8917	13237	primary metabolic process	BP
4640	GO:0016021	0.997049	1	0.0105468	1	4	10.2636	6206	integral component of membrane	CC
1669	GO:0005634	0.99769	1	0.0096291	1	3	8.72062	5273	nucleus	CC
8604	GO:0044425	0.997843	1	0.007306	1	5	12.0431	7282	membrane part	CC
8677	GO:0044767	0.997865	1	0.0162388	1	1	5.43116	3284
6215	GO:0031224	0.998039	1	0.00733647	1	4	10.6473	6438	intrinsic component of membrane	CC
5197	GO:0018130	0.998537	1	0.0117681	1	1	5.84131	3532	heterocycle biosynthetic process	BP
8638	GO:0044464	0.99863	1	0.00367196	1	25	33.3411	20160	cell part	CC
8218	GO:0043231	0.99917	1	0.00245883	1	10	18.5493	11216	intracellular membrane-bounded organelle	CC
8214	GO:0043227	0.999344	1	0.00198122	1	10	18.8536	11400	membrane-bounded organelle	CC
7308	GO:0034641	0.999381	1	0.00298735	1	3	10.1793	6155	cellular nitrogen compound metabolic process	BP
8216	GO:0043229	0.99942	1	0.00172769	1	11	20.2015	12215	intracellular organelle	CC
8213	GO:0043226	0.999548	1	0.00137589	1	11	20.4843	12386	organelle	CC
3674	GO:0009987	0.99967	1	0.000958567	1	18	28.4028	17174	cellular process	BP
1646	GO:0005575	0.999718	1	0.000923918	1	28	36.791	22246	cellular_component	CC
8603	GO:0044424	0.999793	1	0.000624116	0.941029	18	28.6227	17307	intracellular part	CC
9241	GO:0046483	0.999893	1	0.000766432	0.945498	2	9.95768	6021	heterocycle metabolic process	BP
8546	GO:0044260	1	1	7.39179e-07	0.00501533	2	15.3475	9280	cellular macromolecule metabolic process	BP
8182	GO:0043170	1	1	1.34997e-07	0.00183191	2	16.5217	9990	macromolecule metabolic process	BP
1830	GO:0005924	1	1	0.890605	1	0	0.201767	122	cell-substrate adherens junction	CC
1831	GO:0005925	1	1	0.890605	1	0	0.201767	122	focal adhesion	CC
5734	GO:0030055	1	1	0.890605	1	0	0.201767	122	cell-substrate junction	CC
2301	GO:0006733	1	1	0.867543	1	0	0.162075	98	oxidoreduction coenzyme metabolic process	BP
8968	GO:0045786	1	1	0.848806	1	0	0.145537	88	negative regulation of cell cycle	BP
2788	GO:0008237	1	1	0.743292	1	0	0.292727	177	metallopeptidase activity	MF
3839	GO:0010212	1	1	0.881356	1	0	0.0992295	60	response to ionizing radiation	BP
3245	GO:0009250	1	1	0.715706	1	0	0.330765	200	glucan biosynthetic process	BP
4324	GO:0015074	1	1	0.574687	1	0	0.692952	419	DNA integration	BP
6322	GO:0031410	1	1	0.632707	1	0	0.494494	299	cytoplasmic vesicle	CC
7561	GO:0035770	1	1	0.81921	1	0	0.205074	124	ribonucleoprotein granule	CC
4108	GO:0010628	1	1	0.391914	1	0	0.898027	543	positive regulation of gene expression	BP
5699	GO:0023051	1	1	0.340501	1	0	1.04026	629	regulation of signaling	BP
10143	GO:0051093	1	1	0.604979	1	0	0.464725	281	negative regulation of developmental process	BP
5572	GO:0019899	1	1	0.451263	1	0	0.788874	477	enzyme binding	MF
1167	GO:0004373	1	1	0.981636	1	0	0.0148844	9	glycogen (starch) synthase activity	MF
1742	GO:0005768	1	1	0.3784	1	0	0.901334	545	endosome	CC
6479	GO:0031988	1	1	0.401595	1	0	1.10475	668
2160	GO:0006508	1	1	0.281121	1	0	1.19572	723	proteolysis	BP
4645	GO:0016032	1	1	0.725639	1	0	0.340688	206	viral process	BP
1357	GO:0004672	1	1	0.0443072	1	0	2.83631	1715	protein kinase activity	MF
11236	GO:0070482	1	1	0.834035	1	0	0.191844	116	response to oxygen levels	BP
12683	GO:1901615	1	1	0.470522	1	0	0.783913	474	organic hydroxy compound metabolic process	BP
6468	GO:0031974	1	1	0.543253	1	0	0.729337	441	membrane-enclosed lumen	CC
1	GO:0000001	1	1	0.996872	1	0	0.00496147	3	mitochondrion inheritance	BP
2	GO:0000002	1	1	0.98243	1	0	0.0165382	10	mitochondrial genome maintenance	BP
3	GO:0000003	1	1	0.91648	1	0	0.0893065	54	reproduction	BP
4	GO:0000009	1	1	0.998241	1	0	0.00165382	1	alpha-1,6-mannosyltransferase activity	MF
5	GO:0000011	1	1	0.997071	1	0	0.00496147	3	vacuole inheritance	BP
6	GO:0000012	1	1	0.995437	1	0	0.00330765	2	single strand break repair	BP
7	GO:0000014	1	1	0.989726	1	0	0.00826912	5	single-stranded DNA endodeoxyribonuclease activity	MF
8	GO:0000015	1	1	0.978956	1	0	0.0297688	18	phosphopyruvate hydratase complex	CC
9	GO:0000018	1	1	0.953649	1	0	0.0396918	24	regulation of DNA recombination	BP
10	GO:0000019	1	1	0.997072	1	0	0.00165382	1	regulation of mitotic recombination	BP
11	GO:0000022	1	1	0.994554	1	0	0.0066153	4	mitotic spindle elongation	BP
12	GO:0000023	1	1	0.979361	1	0	0.0214997	13	maltose metabolic process	BP
13	GO:0000024	1	1	0.994133	1	0	0.00826912	5	maltose biosynthetic process	BP
14	GO:0000025	1	1	0.996163	1	0	0.00330765	2	maltose catabolic process	BP
15	GO:0000026	1	1	0.986827	1	0	0.0165382	10	alpha-1,2-mannosyltransferase activity	MF
16	GO:0000027	1	1	0.932151	1	0	0.105845	64	ribosomal large subunit assembly	BP
17	GO:0000028	1	1	0.953545	1	0	0.0744221	45	ribosomal small subunit assembly	BP
18	GO:0000030	1	1	0.94622	1	0	0.05623	34	mannosyltransferase activity	MF
19	GO:0000032	1	1	0.996071	1	0	0.00496147	3	cell wall mannoprotein biosynthetic process	BP
20	GO:0000033	1	1	0.997831	1	0	0.00330765	2	alpha-1,3-mannosyltransferase activity	MF
21	GO:0000035	1	1	0.997107	1	0	0.00165382	1	acyl binding	MF
22	GO:0000036	1	1	0.996329	1	0	0.00826912	5	acyl carrier activity	MF
23	GO:0000038	1	1	0.961353	1	0	0.0446533	27	very long-chain fatty acid metabolic process	BP
25	GO:0000042	1	1	0.992006	1	0	0.0066153	4	protein targeting to Golgi	BP
26	GO:0000045	1	1	0.952092	1	0	0.0529224	32	autophagosome assembly	BP
27	GO:0000049	1	1	0.889097	1	0	0.110806	67	tRNA binding	MF
28	GO:0000050	1	1	0.988438	1	0	0.0115768	7	urea cycle	BP
29	GO:0000053	1	1	0.99833	1	0	0.00330765	2	argininosuccinate metabolic process	BP
30	GO:0000054	1	1	0.986401	1	0	0.0165382	10	ribosomal subunit export from nucleus	BP
31	GO:0000055	1	1	0.990785	1	0	0.0066153	4	ribosomal large subunit export from nucleus	BP
32	GO:0000056	1	1	0.99604	1	0	0.00496147	3	ribosomal small subunit export from nucleus	BP
33	GO:0000059	1	1	0.982594	1	0	0.0148844	9
34	GO:0000060	1	1	0.977485	1	0	0.0214997	13	protein import into nucleus, translocation	BP
35	GO:0000062	1	1	0.946147	1	0	0.066153	40	fatty-acyl-CoA binding	MF
36	GO:0000064	1	1	0.995117	1	0	0.00496147	3	L-ornithine transmembrane transporter activity	MF
37	GO:0000066	1	1	0.999408	1	0	0.00165382	1	mitochondrial ornithine transport	BP
38	GO:0000070	1	1	0.984343	1	0	0.0115768	7	mitotic sister chromatid segregation	BP
39	GO:0000075	1	1	0.908424	1	0	0.0727683	44	cell cycle checkpoint	BP
40	GO:0000076	1	1	0.984134	1	0	0.0115768	7	DNA replication checkpoint	BP
41	GO:0000077	1	1	0.956173	1	0	0.0330765	20	DNA damage checkpoint	BP
42	GO:0000079	1	1	0.949172	1	0	0.0446533	27	regulation of cyclin-dependent protein serine/threonine kinase activity	BP
43	GO:0000082	1	1	0.952113	1	0	0.0496147	30	G1/S transition of mitotic cell cycle	BP
44	GO:0000083	1	1	0.996386	1	0	0.00330765	2	regulation of transcription involved in G1/S transition of mitotic cell cycle	BP
45	GO:0000086	1	1	0.986553	1	0	0.0115768	7	G2/M transition of mitotic cell cycle	BP
46	GO:0000095	1	1	0.997061	1	0	0.00165382	1	S-adenosyl-L-methionine transmembrane transporter activity	MF
49	GO:0000098	1	1	0.986112	1	0	0.0148844	9	sulfur amino acid catabolic process	BP
50	GO:0000099	1	1	0.997334	1	0	0.00165382	1	sulfur amino acid transmembrane transporter activity	MF
51	GO:0000101	1	1	0.99676	1	0	0.00330765	2	sulfur amino acid transport	BP
52	GO:0000103	1	1	0.922166	1	0	0.0876527	53	sulfate assimilation	BP
53	GO:0000104	1	1	0.985255	1	0	0.0181921	11	succinate dehydrogenase activity	MF
54	GO:0000105	1	1	0.969014	1	0	0.0264612	16	histidine biosynthetic process	BP
55	GO:0000107	1	1	0.994498	1	0	0.00330765	2	imidazoleglycerol-phosphate synthase activity	MF
56	GO:0000109	1	1	0.986186	1	0	0.0115768	7	nucleotide-excision repair complex	CC
57	GO:0000110	1	1	0.998727	1	0	0.00165382	1	nucleotide-excision repair factor 1 complex	CC
58	GO:0000111	1	1	0.996218	1	0	0.00330765	2	nucleotide-excision repair factor 2 complex	CC
59	GO:0000118	1	1	0.980926	1	0	0.0165382	10	histone deacetylase complex	CC
60	GO:0000120	1	1	0.983017	1	0	0.00992295	6	RNA polymerase I transcription factor complex	CC
61	GO:0000121	1	1	0.997643	1	0	0.00165382	1	glycerol-1-phosphatase activity	MF
62	GO:0000122	1	1	0.882308	1	0	0.132306	80	negative regulation of transcription from RNA polymerase II promoter	BP
63	GO:0000123	1	1	0.920004	1	0	0.0711145	43	histone acetyltransferase complex	CC
64	GO:0000124	1	1	0.991927	1	0	0.0066153	4	SAGA complex	CC
65	GO:0000125	1	1	0.996429	1	0	0.00330765	2	PCAF complex	CC
66	GO:0000126	1	1	0.991305	1	0	0.00496147	3	transcription factor TFIIIB complex	CC
67	GO:0000127	1	1	0.994716	1	0	0.00496147	3	transcription factor TFIIIC complex	CC
68	GO:0000131	1	1	0.995495	1	0	0.00496147	3	incipient cellular bud site	CC
69	GO:0000132	1	1	0.992433	1	0	0.0066153	4	establishment of mitotic spindle orientation	BP
70	GO:0000138	1	1	0.995261	1	0	0.00330765	2	Golgi trans cisterna	CC
72	GO:0000140	1	1	0.997763	1	0	0.00165382	1	acylglycerone-phosphate reductase activity	MF
73	GO:0000142	1	1	0.9978	1	0	0.00330765	2	cellular bud neck contractile ring	CC
74	GO:0000145	1	1	0.940883	1	0	0.0496147	30	exocyst	CC
75	GO:0000146	1	1	0.996417	1	0	0.0066153	4	microfilament motor activity	MF
76	GO:0000147	1	1	0.991185	1	0	0.00826912	5	actin cortical patch assembly	BP
77	GO:0000148	1	1	0.926581	1	0	0.0810374	49	1,3-beta-D-glucan synthase complex	CC
78	GO:0000149	1	1	0.909813	1	0	0.0909603	55	SNARE binding	MF
79	GO:0000150	1	1	0.979376	1	0	0.0165382	10	recombinase activity	MF
81	GO:0000152	1	1	0.876245	1	0	0.107499	65	nuclear ubiquitin ligase complex	CC
82	GO:0000153	1	1	0.991116	1	0	0.00992295	6	cytoplasmic ubiquitin ligase complex	CC
83	GO:0000154	1	1	0.928221	1	0	0.0694606	42	rRNA modification	BP
84	GO:0000155	1	1	0.909214	1	0	0.0909603	55	phosphorelay sensor kinase activity	MF
85	GO:0000156	1	1	0.971469	1	0	0.0248074	15	phosphorelay response regulator activity	MF
86	GO:0000159	1	1	0.957998	1	0	0.0496147	30	protein phosphatase type 2A complex	CC
87	GO:0000160	1	1	0.598555	1	0	0.501109	303	phosphorelay signal transduction system	BP
88	GO:0000161	1	1	0.999425	1	0	0.00165382	1	MAPK cascade involved in osmosensory signaling pathway	BP
89	GO:0000162	1	1	0.941949	1	0	0.0578839	35	tryptophan biosynthetic process	BP
90	GO:0000164	1	1	0.990568	1	0	0.0115768	7	protein phosphatase type 1 complex	CC
91	GO:0000165	1	1	0.895422	1	0	0.107499	65	MAPK cascade	BP
93	GO:0000169	1	1	0.996545	1	0	0.00330765	2	activation of MAPK activity involved in osmosensory signaling pathway	BP
94	GO:0000171	1	1	0.997102	1	0	0.00165382	1	ribonuclease MRP activity	MF
95	GO:0000172	1	1	0.994432	1	0	0.00330765	2	ribonuclease MRP complex	CC
96	GO:0000175	1	1	0.937041	1	0	0.0711145	43	3'-5'-exoribonuclease activity	MF
97	GO:0000176	1	1	0.975195	1	0	0.0198459	12	nuclear exosome (RNase complex)	CC
98	GO:0000177	1	1	0.978893	1	0	0.0165382	10	cytoplasmic exosome (RNase complex)	CC
99	GO:0000178	1	1	0.972846	1	0	0.0214997	13	exosome (RNase complex)	CC
100	GO:0000179	1	1	0.993768	1	0	0.00826912	5	rRNA (adenine-N6,N6-)-dimethyltransferase activity	MF
101	GO:0000182	1	1	0.994542	1	0	0.00496147	3	rDNA binding	MF
102	GO:0000183	1	1	0.988356	1	0	0.00826912	5	chromatin silencing at rDNA	BP
103	GO:0000184	1	1	0.921301	1	0	0.0893065	54	nuclear-transcribed mRNA catabolic process, nonsense-mediated decay	BP
104	GO:0000185	1	1	0.997368	1	0	0.00165382	1	activation of MAPKKK activity	BP
105	GO:0000186	1	1	0.930301	1	0	0.0727683	44	activation of MAPKK activity	BP
106	GO:0000187	1	1	0.971869	1	0	0.038038	23	activation of MAPK activity	BP
107	GO:0000188	1	1	0.98688	1	0	0.0132306	8	inactivation of MAPK activity	BP
108	GO:0000209	1	1	0.854187	1	0	0.140575	85	protein polyubiquitination	BP
109	GO:0000210	1	1	0.989825	1	0	0.00992295	6	NAD+ diphosphatase activity	MF
110	GO:0000212	1	1	0.981885	1	0	0.0181921	11	meiotic spindle organization	BP
111	GO:0000213	1	1	0.994023	1	0	0.00496147	3	tRNA-intron endonuclease activity	MF
112	GO:0000214	1	1	0.99733	1	0	0.00165382	1	tRNA-intron endonuclease complex	CC
113	GO:0000215	1	1	0.998823	1	0	0.00165382	1	tRNA 2'-phosphotransferase activity	MF
114	GO:0000217	1	1	0.957901	1	0	0.0363841	22	DNA secondary structure binding	MF
115	GO:0000220	1	1	0.989446	1	0	0.0148844	9	vacuolar proton-transporting V-type ATPase, V0 domain	CC
116	GO:0000221	1	1	0.994729	1	0	0.0066153	4	vacuolar proton-transporting V-type ATPase, V1 domain	CC
117	GO:0000224	1	1	0.987726	1	0	0.0132306	8	peptide-N4-(N-acetyl-beta-glucosaminyl)asparagine amidase activity	MF
118	GO:0000225	1	1	0.998224	1	0	0.00165382	1	N-acetylglucosaminylphosphatidylinositol deacetylase activity	MF
119	GO:0000226	1	1	0.790307	1	0	0.241458	146	microtubule cytoskeleton organization	BP
120	GO:0000228	1	1	0.954773	1	0	0.0413456	25	nuclear chromosome	CC
121	GO:0000229	1	1	0.980502	1	0	0.0132306	8	cytoplasmic chromosome	CC
122	GO:0000234	1	1	0.995626	1	0	0.00496147	3	phosphoethanolamine N-methyltransferase activity	MF
123	GO:0000242	1	1	0.999422	1	0	0.00165382	1	pericentriolar material	CC
124	GO:0000243	1	1	0.976778	1	0	0.0198459	12	commitment complex	CC
125	GO:0000244	1	1	0.98247	1	0	0.0148844	9	spliceosomal tri-snRNP complex assembly	BP
126	GO:0000245	1	1	0.957377	1	0	0.0297688	18	spliceosomal complex assembly	BP
127	GO:0000247	1	1	0.99693	1	0	0.00330765	2	C-8 sterol isomerase activity	MF
128	GO:0000249	1	1	0.997219	1	0	0.00165382	1	C-22 sterol desaturase activity	MF
129	GO:0000254	1	1	0.990424	1	0	0.0132306	8	C-4 methylsterol oxidase activity	MF
130	GO:0000255	1	1	0.989839	1	0	0.00992295	6	allantoin metabolic process	BP
131	GO:0000256	1	1	0.991635	1	0	0.00826912	5	allantoin catabolic process	BP
132	GO:0000257	1	1	0.987892	1	0	0.0115768	7	nitrilase activity	MF
133	GO:0000266	1	1	0.982381	1	0	0.0115768	7	mitochondrial fission	BP
134	GO:0000268	1	1	0.997102	1	0	0.00165382	1	peroxisome targeting sequence binding	MF
135	GO:0000270	1	1	0.989108	1	0	0.0181921	11	peptidoglycan metabolic process	BP
136	GO:0000271	1	1	0.55053	1	0	0.603646	365	polysaccharide biosynthetic process	BP
138	GO:0000275	1	1	0.992607	1	0	0.0115768	7	mitochondrial proton-transporting ATP synthase complex, catalytic core F(1)	CC
139	GO:0000276	1	1	0.985363	1	0	0.0181921	11	mitochondrial proton-transporting ATP synthase complex, coupling factor F(o)	CC
140	GO:0000278	1	1	0.941036	1	0	0.0529224	32	mitotic cell cycle	BP
141	GO:0000280	1	1	0.671149	1	0	0.35888	217	nuclear division	BP
142	GO:0000281	1	1	0.95256	1	0	0.038038	23	mitotic cytokinesis	BP
143	GO:0000285	1	1	0.986916	1	0	0.0181921	11	1-phosphatidylinositol-3-phosphate 5-kinase activity	MF
144	GO:0000287	1	1	0.586659	1	0	0.542454	328	magnesium ion binding	MF
145	GO:0000288	1	1	0.976172	1	0	0.0347303	21	nuclear-transcribed mRNA catabolic process, deadenylation-dependent decay	BP
146	GO:0000289	1	1	0.981234	1	0	0.0181921	11	nuclear-transcribed mRNA poly(A) tail shortening	BP
147	GO:0000290	1	1	0.984557	1	0	0.0115768	7	deadenylation-dependent decapping of nuclear-transcribed mRNA	BP
148	GO:0000291	1	1	0.954667	1	0	0.0429994	26	nuclear-transcribed mRNA catabolic process, exonucleolytic	BP
149	GO:0000293	1	1	0.995992	1	0	0.00496147	3	ferric-chelate reductase activity	MF
150	GO:0000295	1	1	0.973404	1	0	0.0297688	18	adenine nucleotide transmembrane transporter activity	MF
151	GO:0000301	1	1	0.983336	1	0	0.0115768	7	retrograde transport, vesicle recycling within Golgi	BP
153	GO:0000303	1	1	0.995985	1	0	0.00496147	3	response to superoxide	BP
154	GO:0000304	1	1	0.992867	1	0	0.00496147	3	response to singlet oxygen	BP
155	GO:0000305	1	1	0.995985	1	0	0.00496147	3	response to oxygen radical	BP
156	GO:0000306	1	1	0.995117	1	0	0.00826912	5	extrinsic component of vacuolar membrane	CC
157	GO:0000307	1	1	0.979174	1	0	0.0181921	11	cyclin-dependent protein kinase holoenzyme complex	CC
158	GO:0000309	1	1	0.99728	1	0	0.00165382	1	nicotinamide-nucleotide adenylyltransferase activity	MF
159	GO:0000311	1	1	0.996072	1	0	0.00330765	2	plastid large ribosomal subunit	CC
160	GO:0000312	1	1	0.998407	1	0	0.00165382	1	plastid small ribosomal subunit	CC
161	GO:0000313	1	1	0.998268	1	0	0.00165382	1	organellar ribosome	CC
162	GO:0000314	1	1	0.983453	1	0	0.0181921	11	organellar small ribosomal subunit	CC
163	GO:0000315	1	1	0.973175	1	0	0.0297688	18	organellar large ribosomal subunit	CC
164	GO:0000322	1	1	0.925377	1	0	0.0826912	50	storage vacuole	CC
165	GO:0000323	1	1	0.842917	1	0	0.191844	116	lytic vacuole	CC
166	GO:0000324	1	1	0.971641	1	0	0.0330765	20	fungal-type vacuole	CC
167	GO:0000325	1	1	0.854451	1	0	0.165382	100	plant-type vacuole	CC
168	GO:0000326	1	1	0.952416	1	0	0.0496147	30	protein storage vacuole	CC
169	GO:0000329	1	1	0.960334	1	0	0.0463071	28	fungal-type vacuole membrane	CC
170	GO:0000333	1	1	0.993157	1	0	0.00496147	3	telomerase catalytic core complex	CC
171	GO:0000338	1	1	0.968297	1	0	0.028115	17	protein deneddylation	BP
172	GO:0000339	1	1	0.985422	1	0	0.0148844	9	RNA cap binding	MF
173	GO:0000340	1	1	0.995714	1	0	0.00330765	2	RNA 7-methylguanosine cap binding	MF
174	GO:0000347	1	1	0.96846	1	0	0.0198459	12	THO complex	CC
175	GO:0000349	1	1	0.994192	1	0	0.00496147	3	generation of catalytic spliceosome for first transesterification step	BP
176	GO:0000350	1	1	0.991519	1	0	0.00496147	3	generation of catalytic spliceosome for second transesterification step	BP
177	GO:0000354	1	1	0.997828	1	0	0.00165382	1	cis assembly of pre-catalytic spliceosome	BP
178	GO:0000372	1	1	0.998764	1	0	0.00165382	1	Group I intron splicing	BP
179	GO:0000373	1	1	0.968885	1	0	0.0248074	15	Group II intron splicing	BP
180	GO:0000375	1	1	0.722276	1	0	0.297688	180	RNA splicing, via transesterification reactions	BP
181	GO:0000376	1	1	0.998764	1	0	0.00165382	1	RNA splicing, via transesterification reactions with guanosine as nucleophile	BP
182	GO:0000377	1	1	0.728217	1	0	0.289419	175	RNA splicing, via transesterification reactions with bulged adenosine as nucleophile	BP
183	GO:0000379	1	1	0.99733	1	0	0.00165382	1	tRNA-type intron splice site recognition and cleavage	BP
184	GO:0000380	1	1	0.994156	1	0	0.0132306	8	alternative mRNA splicing, via spliceosome	BP
185	GO:0000381	1	1	0.970695	1	0	0.0330765	20	regulation of alternative mRNA splicing, via spliceosome	BP
186	GO:0000386	1	1	0.994295	1	0	0.0066153	4	second spliceosomal transesterification activity	MF
187	GO:0000387	1	1	0.941565	1	0	0.05623	34	spliceosomal snRNP assembly	BP
188	GO:0000389	1	1	0.992597	1	0	0.00496147	3	mRNA 3'-splice site recognition	BP
189	GO:0000390	1	1	0.995653	1	0	0.00330765	2	spliceosomal complex disassembly	BP
190	GO:0000394	1	1	0.960253	1	0	0.0347303	21	RNA splicing, via endonucleolytic cleavage and ligation	BP
191	GO:0000395	1	1	0.991821	1	0	0.0115768	7	mRNA 5'-splice site recognition	BP
192	GO:0000398	1	1	0.747382	1	0	0.26792	162	mRNA splicing, via spliceosome	BP
193	GO:0000400	1	1	0.96582	1	0	0.028115	17	four-way junction DNA binding	MF
194	GO:0000403	1	1	0.996352	1	0	0.00330765	2	Y-form DNA binding	MF
195	GO:0000404	1	1	0.994689	1	0	0.0066153	4	heteroduplex DNA loop binding	MF
196	GO:0000405	1	1	0.99642	1	0	0.00330765	2	bubble DNA binding	MF
197	GO:0000406	1	1	0.999314	1	0	0.00165382	1	double-strand/single-strand DNA junction binding	MF
198	GO:0000407	1	1	0.978659	1	0	0.0264612	16	pre-autophagosomal structure	CC
199	GO:0000408	1	1	0.99759	1	0	0.00165382	1	EKC/KEOPS complex	CC
200	GO:0000413	1	1	0.904288	1	0	0.0826912	50	protein peptidyl-prolyl isomerization	BP
201	GO:0000414	1	1	0.991168	1	0	0.0066153	4	regulation of histone H3-K36 methylation	BP
202	GO:0000416	1	1	0.996982	1	0	0.00330765	2	positive regulation of histone H3-K36 methylation	BP
203	GO:0000418	1	1	0.982337	1	0	0.0148844	9	DNA-directed RNA polymerase IV complex	CC
204	GO:0000419	1	1	0.957951	1	0	0.0413456	25	DNA-directed RNA polymerase V complex	CC
205	GO:0000421	1	1	0.958335	1	0	0.0578839	35	autophagosome membrane	CC
206	GO:0000422	1	1	0.963641	1	0	0.0429994	26	autophagy of mitochondrion	BP
207	GO:0000423	1	1	0.995874	1	0	0.00826912	5	mitophagy	BP
208	GO:0000427	1	1	0.991422	1	0	0.0066153	4	plastid-encoded plastid RNA polymerase complex	CC
209	GO:0000428	1	1	0.871501	1	0	0.124037	75	DNA-directed RNA polymerase complex	CC
210	GO:0000429	1	1	0.997027	1	0	0.00165382	1	carbon catabolite regulation of transcription from RNA polymerase II promoter	BP
211	GO:0000430	1	1	0.997027	1	0	0.00165382	1	regulation of transcription from RNA polymerase II promoter by glucose	BP
212	GO:0000433	1	1	0.997027	1	0	0.00165382	1	negative regulation of transcription from RNA polymerase II promoter by glucose	BP
213	GO:0000437	1	1	0.997027	1	0	0.00165382	1	carbon catabolite repression of transcription from RNA polymerase II promoter	BP
214	GO:0000439	1	1	0.986185	1	0	0.0132306	8	core TFIIH complex	CC
215	GO:0000445	1	1	0.995485	1	0	0.00330765	2	THO complex part of transcription export complex	CC
216	GO:0000447	1	1	0.989805	1	0	0.0148844	9	endonucleolytic cleavage in ITS1 to separate SSU-rRNA from 5.8S rRNA and LSU-rRNA from tricistronic rRNA transcript (SSU-rRNA, 5.8S rRNA, LSU-rRNA)	BP
217	GO:0000451	1	1	0.991162	1	0	0.0066153	4	rRNA 2'-O-methylation	BP
218	GO:0000453	1	1	0.991162	1	0	0.0066153	4	enzyme-directed rRNA 2'-O-methylation	BP
219	GO:0000455	1	1	0.997102	1	0	0.00330765	2	enzyme-directed rRNA pseudouridine synthesis	BP
220	GO:0000459	1	1	0.982266	1	0	0.0132306	8	exonucleolytic trimming involved in rRNA processing	BP
221	GO:0000460	1	1	0.988655	1	0	0.00826912	5	maturation of 5.8S rRNA	BP
222	GO:0000461	1	1	0.996157	1	0	0.0066153	4	endonucleolytic cleavage to generate mature 3'-end of SSU-rRNA from (SSU-rRNA, 5.8S rRNA, LSU-rRNA)	BP
223	GO:0000462	1	1	0.945718	1	0	0.0628453	38	maturation of SSU-rRNA from tricistronic rRNA transcript (SSU-rRNA, 5.8S rRNA, LSU-rRNA)	BP
224	GO:0000463	1	1	0.983937	1	0	0.0148844	9	maturation of LSU-rRNA from tricistronic rRNA transcript (SSU-rRNA, 5.8S rRNA, LSU-rRNA)	BP
225	GO:0000466	1	1	0.988655	1	0	0.00826912	5	maturation of 5.8S rRNA from tricistronic rRNA transcript (SSU-rRNA, 5.8S rRNA, LSU-rRNA)	BP
226	GO:0000467	1	1	0.982266	1	0	0.0132306	8	exonucleolytic trimming to generate mature 3'-end of 5.8S rRNA from tricistronic rRNA transcript (SSU-rRNA, 5.8S rRNA, LSU-rRNA)	BP
227	GO:0000469	1	1	0.967479	1	0	0.0363841	22	cleavage involved in rRNA processing	BP
228	GO:0000470	1	1	0.983077	1	0	0.0165382	10	maturation of LSU-rRNA	BP
229	GO:0000472	1	1	0.994207	1	0	0.0066153	4	endonucleolytic cleavage to generate mature 5'-end of SSU-rRNA from (SSU-rRNA, 5.8S rRNA, LSU-rRNA)	BP
230	GO:0000478	1	1	0.987925	1	0	0.0165382	10	endonucleolytic cleavage involved in rRNA processing	BP
231	GO:0000479	1	1	0.989805	1	0	0.0148844	9	endonucleolytic cleavage of tricistronic rRNA transcript (SSU-rRNA, 5.8S rRNA, LSU-rRNA)	BP
232	GO:0000480	1	1	0.994207	1	0	0.0066153	4	endonucleolytic cleavage in 5'-ETS of tricistronic rRNA transcript (SSU-rRNA, 5.8S rRNA, LSU-rRNA)	BP
233	GO:0000481	1	1	0.994482	1	0	0.00496147	3	maturation of 5S rRNA	BP
234	GO:0000491	1	1	0.999457	1	0	0.00165382	1	small nucleolar ribonucleoprotein complex assembly	BP
235	GO:0000492	1	1	0.999457	1	0	0.00165382	1	box C/D snoRNP assembly	BP
236	GO:0000494	1	1	0.995116	1	0	0.0066153	4	box C/D snoRNA 3'-end processing	BP
237	GO:0000495	1	1	0.99791	1	0	0.00330765	2	box H/ACA snoRNA 3'-end processing	BP
238	GO:0000500	1	1	0.985871	1	0	0.00826912	5	RNA polymerase I upstream activating factor complex	CC
239	GO:0000502	1	1	0.882107	1	0	0.137267	83	proteasome complex	CC
240	GO:0000506	1	1	0.993084	1	0	0.00496147	3	glycosylphosphatidylinositol-N-acetylglucosaminyltransferase (GPI-GnT) complex	CC
241	GO:0000578	1	1	0.959578	1	0	0.0330765	20	embryonic axis specification	BP
242	GO:0000702	1	1	0.990709	1	0	0.00992295	6	oxidized base lesion DNA N-glycosylase activity	MF
243	GO:0000703	1	1	0.997739	1	0	0.00330765	2	oxidized pyrimidine nucleobase lesion DNA N-glycosylase activity	MF
244	GO:0000706	1	1	0.995112	1	0	0.00330765	2	meiotic DNA double-strand break processing	BP
245	GO:0000707	1	1	0.991463	1	0	0.00826912	5	meiotic DNA recombinase assembly	BP
246	GO:0000710	1	1	0.994444	1	0	0.00826912	5	meiotic mismatch repair	BP
247	GO:0000712	1	1	0.969369	1	0	0.0297688	18	resolution of meiotic recombination intermediates	BP
248	GO:0000715	1	1	0.994118	1	0	0.00826912	5	nucleotide-excision repair, DNA damage recognition	BP
249	GO:0000719	1	1	0.997732	1	0	0.00330765	2	photoreactive repair	BP
250	GO:0000722	1	1	0.990748	1	0	0.00826912	5	telomere maintenance via recombination	BP
252	GO:0000724	1	1	0.883134	1	0	0.107499	65	double-strand break repair via homologous recombination	BP
253	GO:0000725	1	1	0.878693	1	0	0.110806	67	recombinational repair	BP
254	GO:0000726	1	1	0.956683	1	0	0.038038	23	non-recombinational repair	BP
255	GO:0000727	1	1	0.985494	1	0	0.0132306	8	double-strand break repair via break-induced replication	BP
256	GO:0000729	1	1	0.993054	1	0	0.00496147	3	DNA double-strand break processing	BP
257	GO:0000730	1	1	0.979376	1	0	0.0165382	10	DNA recombinase assembly	BP
258	GO:0000731	1	1	0.990987	1	0	0.00826912	5	DNA synthesis involved in DNA repair	BP
259	GO:0000733	1	1	0.980881	1	0	0.0148844	9	DNA strand renaturation	BP
260	GO:0000737	1	1	0.993421	1	0	0.00826912	5	DNA catabolic process, endonucleolytic	BP
261	GO:0000738	1	1	0.990412	1	0	0.0066153	4	DNA catabolic process, exonucleolytic	BP
262	GO:0000741	1	1	0.924298	1	0	0.0678068	41	karyogamy	BP
263	GO:0000742	1	1	0.998592	1	0	0.00165382	1	karyogamy involved in conjugation with cellular fusion	BP
264	GO:0000743	1	1	0.998344	1	0	0.00330765	2	nuclear migration involved in conjugation with cellular fusion	BP
265	GO:0000746	1	1	0.988493	1	0	0.0165382	10	conjugation	BP
266	GO:0000747	1	1	0.993462	1	0	0.0115768	7	conjugation with cellular fusion	BP
267	GO:0000750	1	1	0.997664	1	0	0.00330765	2	pheromone-dependent signal transduction involved in conjugation with cellular fusion	BP
268	GO:0000753	1	1	0.997087	1	0	0.00165382	1	cell morphogenesis involved in conjugation with cellular fusion	BP
269	GO:0000767	1	1	0.997087	1	0	0.00165382	1	cell morphogenesis involved in conjugation	BP
270	GO:0000768	1	1	0.996921	1	0	0.00496147	3	syncytium formation by plasma membrane fusion	BP
271	GO:0000773	1	1	0.997829	1	0	0.00165382	1	phosphatidyl-N-methylethanolamine N-methyltransferase activity	MF
272	GO:0000774	1	1	0.987054	1	0	0.0115768	7	adenyl-nucleotide exchange factor activity	MF
273	GO:0000775	1	1	0.912964	1	0	0.0694606	42	chromosome, centromeric region	CC
274	GO:0000776	1	1	0.938316	1	0	0.0529224	32	kinetochore	CC
275	GO:0000777	1	1	0.945044	1	0	0.0479609	29	condensed chromosome kinetochore	CC
276	GO:0000778	1	1	0.99294	1	0	0.0066153	4	condensed nuclear chromosome kinetochore	CC
277	GO:0000779	1	1	0.987388	1	0	0.0115768	7	condensed chromosome, centromeric region	CC
278	GO:0000780	1	1	0.993187	1	0	0.00826912	5	condensed nuclear chromosome, centromeric region	CC
279	GO:0000781	1	1	0.916379	1	0	0.0694606	42	chromosome, telomeric region	CC
280	GO:0000782	1	1	0.979018	1	0	0.0198459	12	telomere cap complex	CC
281	GO:0000783	1	1	0.979018	1	0	0.0198459	12	nuclear telomere cap complex	CC
282	GO:0000784	1	1	0.971221	1	0	0.0248074	15	nuclear chromosome, telomeric region	CC
284	GO:0000786	1	1	0.89309	1	0	0.145537	88	nucleosome	CC
285	GO:0000788	1	1	0.995302	1	0	0.00992295	6	nuclear nucleosome	CC
286	GO:0000789	1	1	0.995211	1	0	0.00330765	2	cytoplasmic chromatin	CC
287	GO:0000790	1	1	0.86466	1	0	0.138921	84	nuclear chromatin	CC
288	GO:0000791	1	1	0.976062	1	0	0.0231535	14	euchromatin	CC
289	GO:0000792	1	1	0.947903	1	0	0.0446533	27	heterochromatin	CC
290	GO:0000793	1	1	0.958151	1	0	0.0396918	24	condensed chromosome	CC
291	GO:0000794	1	1	0.975961	1	0	0.0248074	15	condensed nuclear chromosome	CC
292	GO:0000795	1	1	0.973039	1	0	0.0248074	15	synaptonemal complex	CC
293	GO:0000796	1	1	0.979139	1	0	0.0148844	9	condensin complex	CC
294	GO:0000798	1	1	0.992058	1	0	0.00826912	5	nuclear cohesin complex	CC
295	GO:0000799	1	1	0.994162	1	0	0.00330765	2	nuclear condensin complex	CC
296	GO:0000802	1	1	0.997057	1	0	0.00165382	1	transverse filament	CC
297	GO:0000808	1	1	0.983358	1	0	0.0132306	8	origin recognition complex	CC
298	GO:0000811	1	1	0.99507	1	0	0.00496147	3	GINS complex	CC
299	GO:0000812	1	1	0.979971	1	0	0.0198459	12	Swr1 complex	CC
300	GO:0000813	1	1	0.982795	1	0	0.0198459	12	ESCRT I complex	CC
301	GO:0000814	1	1	0.993232	1	0	0.00496147	3	ESCRT II complex	CC
302	GO:0000815	1	1	0.980339	1	0	0.0181921	11	ESCRT III complex	CC
303	GO:0000819	1	1	0.981428	1	0	0.0132306	8	sister chromatid segregation	BP
304	GO:0000820	1	1	0.995474	1	0	0.00330765	2	regulation of glutamine family amino acid metabolic process	BP
305	GO:0000822	1	1	0.987082	1	0	0.0181921	11	inositol hexakisphosphate binding	MF
306	GO:0000823	1	1	0.998994	1	0	0.00165382	1	inositol-1,4,5-trisphosphate 6-kinase activity	MF
307	GO:0000824	1	1	0.998994	1	0	0.00165382	1	inositol tetrakisphosphate 3-kinase activity	MF
308	GO:0000827	1	1	0.990746	1	0	0.00992295	6	inositol-1,3,4,5,6-pentakisphosphate kinase activity	MF
309	GO:0000828	1	1	0.990746	1	0	0.00992295	6	inositol hexakisphosphate kinase activity	MF
310	GO:0000832	1	1	0.990746	1	0	0.00992295	6	inositol hexakisphosphate 5-kinase activity	MF
311	GO:0000835	1	1	0.992959	1	0	0.00826912	5	ER ubiquitin ligase complex	CC
312	GO:0000836	1	1	0.995489	1	0	0.0066153	4	Hrd1p ubiquitin ligase complex	CC
313	GO:0000837	1	1	0.99695	1	0	0.00330765	2	Doa10p ubiquitin ligase complex	CC
314	GO:0000839	1	1	0.99949	1	0	0.00165382	1	Hrd1p ubiquitin ligase ERAD-L complex	CC
315	GO:0000900	1	1	0.997098	1	0	0.00165382	1	translation repressor activity, nucleic acid binding	MF
316	GO:0000902	1	1	0.51744	1	0	0.615223	372	cell morphogenesis	BP
317	GO:0000904	1	1	0.700834	1	0	0.35888	217	cell morphogenesis involved in differentiation	BP
318	GO:0000905	1	1	0.997099	1	0	0.00165382	1	sporocarp development involved in asexual reproduction	BP
319	GO:0000906	1	1	0.99953	1	0	0.00165382	1	6,7-dimethyl-8-ribityllumazine synthase activity	MF
320	GO:0000907	1	1	0.988789	1	0	0.0198459	12	sulfonate dioxygenase activity	MF
321	GO:0000910	1	1	0.91835	1	0	0.0826912	50	cytokinesis	BP
322	GO:0000911	1	1	0.896739	1	0	0.0876527	53	cytokinesis by cell plate formation	BP
323	GO:0000912	1	1	0.991326	1	0	0.00992295	6	assembly of actomyosin apparatus involved in cytokinesis	BP
324	GO:0000913	1	1	0.990282	1	0	0.00826912	5	preprophase band assembly	BP
325	GO:0000914	1	1	0.99437	1	0	0.00330765	2	phragmoplast assembly	BP
326	GO:0000915	1	1	0.996939	1	0	0.0066153	4	actomyosin contractile ring assembly	BP
327	GO:0000916	1	1	0.998795	1	0	0.00330765	2	actomyosin contractile ring contraction	BP
328	GO:0000917	1	1	0.98433	1	0	0.0198459	12	division septum assembly	BP
329	GO:0000918	1	1	0.997566	1	0	0.00165382	1	division septum site selection	BP
330	GO:0000919	1	1	0.964817	1	0	0.0330765	20	cell plate assembly	BP
331	GO:0000920	1	1	0.99578	1	0	0.0066153	4	cell separation after cytokinesis	BP
332	GO:0000922	1	1	0.939582	1	0	0.05623	34	spindle pole	CC
333	GO:0000923	1	1	0.992365	1	0	0.00496147	3	equatorial microtubule organizing center	CC
334	GO:0000930	1	1	0.983926	1	0	0.0148844	9	gamma-tubulin complex	CC
335	GO:0000931	1	1	0.997392	1	0	0.00330765	2	gamma-tubulin large complex	CC
336	GO:0000932	1	1	0.865134	1	0	0.14719	89	P-body	CC
337	GO:0000935	1	1	0.994059	1	0	0.0066153	4	division septum	CC
338	GO:0000938	1	1	0.989937	1	0	0.0066153	4	GARP complex	CC
339	GO:0000940	1	1	0.993692	1	0	0.00496147	3	condensed chromosome outer kinetochore	CC
340	GO:0000942	1	1	0.99661	1	0	0.00330765	2	condensed nuclear chromosome outer kinetochore	CC
341	GO:0000943	1	1	0.953355	1	0	0.0479609	29	retrotransposon nucleocapsid	CC
342	GO:0000956	1	1	0.842589	1	0	0.185228	112	nuclear-transcribed mRNA catabolic process	BP
343	GO:0000957	1	1	0.998797	1	0	0.00165382	1	mitochondrial RNA catabolic process	BP
344	GO:0000959	1	1	0.924995	1	0	0.066153	40	mitochondrial RNA metabolic process	BP
345	GO:0000963	1	1	0.992902	1	0	0.00496147	3	mitochondrial RNA processing	BP
346	GO:0000965	1	1	0.997093	1	0	0.00165382	1	mitochondrial RNA 3'-end processing	BP
347	GO:0000966	1	1	0.986015	1	0	0.0132306	8	RNA 5'-end processing	BP
348	GO:0000967	1	1	0.991768	1	0	0.00992295	6	rRNA 5'-end processing	BP
349	GO:0000974	1	1	0.962676	1	0	0.038038	23	Prp19 complex	CC
350	GO:0000975	1	1	0.656675	1	0	0.378726	229	regulatory region DNA binding	MF
351	GO:0000976	1	1	0.857674	1	0	0.143883	87	transcription regulatory region sequence-specific DNA binding	MF
352	GO:0000977	1	1	0.936575	1	0	0.0611915	37	RNA polymerase II regulatory region sequence-specific DNA binding	MF
353	GO:0000978	1	1	0.988587	1	0	0.0115768	7	RNA polymerase II core promoter proximal region sequence-specific DNA binding	MF
354	GO:0000979	1	1	0.996451	1	0	0.00330765	2	RNA polymerase II core promoter sequence-specific DNA binding	MF
355	GO:0000980	1	1	0.994321	1	0	0.00826912	5	RNA polymerase II distal enhancer sequence-specific DNA binding	MF
356	GO:0000981	1	1	0.882644	1	0	0.110806	67	RNA polymerase II transcription factor activity, sequence-specific DNA binding	MF
357	GO:0000982	1	1	0.968816	1	0	0.028115	17	transcription factor activity, RNA polymerase II core promoter proximal region sequence-specific binding	MF
358	GO:0000984	1	1	0.996367	1	0	0.00496147	3	bacterial-type RNA polymerase regulatory region sequence-specific DNA binding	MF
359	GO:0000986	1	1	0.996367	1	0	0.00496147	3	bacterial-type RNA polymerase core promoter proximal region sequence-specific DNA binding	MF
360	GO:0000987	1	1	0.96767	1	0	0.0314227	19	core promoter proximal region sequence-specific DNA binding	MF
361	GO:0000988	1	1	0.691461	1	0	0.343995	208	transcription factor activity, protein binding	MF
362	GO:0000989	1	1	0.719493	1	0	0.304304	184	transcription factor activity, transcription factor binding	MF
363	GO:0000990	1	1	0.953159	1	0	0.0446533	27	transcription factor activity, core RNA polymerase binding	MF
364	GO:0000991	1	1	0.981275	1	0	0.0115768	7	transcription factor activity, core RNA polymerase II binding	MF
365	GO:0000993	1	1	0.975403	1	0	0.0181921	11	RNA polymerase II core binding	MF
366	GO:0000995	1	1	0.997063	1	0	0.00165382	1	transcription factor activity, core RNA polymerase III binding	MF
367	GO:0000996	1	1	0.974223	1	0	0.0314227	19	core DNA-dependent RNA polymerase binding promoter specificity activity	MF
368	GO:0001000	1	1	0.999011	1	0	0.00165382	1	bacterial-type RNA polymerase core enzyme binding	MF
369	GO:0001007	1	1	0.997063	1	0	0.00165382	1	transcription factor activity, RNA polymerase III transcription factor binding	MF
370	GO:0001012	1	1	0.936575	1	0	0.0611915	37	RNA polymerase II regulatory region DNA binding	MF
371	GO:0001013	1	1	0.9862	1	0	0.00992295	6	RNA polymerase I regulatory region DNA binding	MF
372	GO:0001017	1	1	0.996367	1	0	0.00496147	3	bacterial-type RNA polymerase regulatory region DNA binding	MF
373	GO:0001023	1	1	0.997403	1	0	0.00165382	1	transcription initiation from RNA polymerase III type 2 promoter	BP
374	GO:0001026	1	1	0.997063	1	0	0.00165382	1	TFIIIB-type transcription factor activity	MF
375	GO:0001046	1	1	0.953237	1	0	0.0429994	26	core promoter sequence-specific DNA binding	MF
376	GO:0001047	1	1	0.935324	1	0	0.0628453	38	core promoter binding	MF
377	GO:0001053	1	1	0.988608	1	0	0.0066153	4	plastid sigma factor activity	MF
378	GO:0001056	1	1	0.997403	1	0	0.00165382	1	RNA polymerase III activity	MF
379	GO:0001067	1	1	0.656675	1	0	0.378726	229	regulatory region nucleic acid binding	MF
380	GO:0001070	1	1	0.995031	1	0	0.00496147	3	RNA binding transcription regulator activity	MF
382	GO:0001072	1	1	0.995031	1	0	0.00496147	3	transcription antitermination factor activity, RNA binding	MF
383	GO:0001073	1	1	0.997027	1	0	0.00165382	1	transcription antitermination factor activity, DNA binding	MF
384	GO:0001076	1	1	0.947866	1	0	0.0463071	28	transcription factor activity, RNA polymerase II transcription factor binding	MF
385	GO:0001077	1	1	0.972717	1	0	0.0248074	15	transcriptional activator activity, RNA polymerase II core promoter proximal region sequence-specific binding	MF
386	GO:0001078	1	1	0.995993	1	0	0.00330765	2	transcriptional repressor activity, RNA polymerase II core promoter proximal region sequence-specific binding	MF
387	GO:0001079	1	1	0.99897	1	0	0.00165382	1	nitrogen catabolite regulation of transcription from RNA polymerase II promoter	BP
388	GO:0001080	1	1	0.99897	1	0	0.00165382	1	nitrogen catabolite activation of transcription from RNA polymerase II promoter	BP
389	GO:0001082	1	1	0.994804	1	0	0.00496147	3	transcription factor activity, RNA polymerase I transcription factor binding	MF
390	GO:0001083	1	1	0.997067	1	0	0.00165382	1	transcription factor activity, RNA polymerase II basal transcription factor binding	MF
391	GO:0001085	1	1	0.951499	1	0	0.0396918	24	RNA polymerase II transcription factor binding	MF
392	GO:0001091	1	1	0.99708	1	0	0.00165382	1	RNA polymerase II basal transcription factor binding	MF
393	GO:0001094	1	1	0.99708	1	0	0.00165382	1	TFIID-class transcription factor binding	MF
394	GO:0001098	1	1	0.968497	1	0	0.0231535	14	basal transcription machinery binding	MF
395	GO:0001099	1	1	0.968497	1	0	0.0231535	14	basal RNA polymerase II transcription machinery binding	MF
397	GO:0001102	1	1	0.995818	1	0	0.00330765	2	RNA polymerase II activating transcription factor binding	MF
398	GO:0001104	1	1	0.95494	1	0	0.0396918	24	RNA polymerase II transcription cofactor activity	MF
399	GO:0001106	1	1	0.987546	1	0	0.0148844	9	RNA polymerase II transcription corepressor activity	MF
400	GO:0001121	1	1	0.99644	1	0	0.00330765	2	transcription from bacterial-type RNA polymerase promoter	BP
401	GO:0001123	1	1	0.987127	1	0	0.0198459	12	transcription initiation from bacterial-type RNA polymerase promoter	BP
402	GO:0001129	1	1	0.997067	1	0	0.00165382	1	RNA polymerase II transcription factor activity, TBP-class protein binding, involved in preinitiation complex assembly	MF
403	GO:0001130	1	1	0.997002	1	0	0.00330765	2	bacterial-type RNA polymerase transcription factor activity, sequence-specific DNA binding	MF
404	GO:0001131	1	1	0.997002	1	0	0.00330765	2	transcription factor activity, bacterial-type RNA polymerase core promoter proximal region sequence-specific binding	MF
405	GO:0001132	1	1	0.997067	1	0	0.00165382	1	RNA polymerase II transcription factor activity, TBP-class protein binding	MF
406	GO:0001134	1	1	0.994804	1	0	0.00496147	3	transcription factor activity, transcription factor recruiting	MF
407	GO:0001139	1	1	0.9972	1	0	0.00165382	1	transcription factor activity, core RNA polymerase II recruiting	MF
408	GO:0001141	1	1	0.997559	1	0	0.00165382	1	transcriptional repressor activity, bacterial-type RNA polymerase core promoter proximal region sequence-specific binding	MF
409	GO:0001158	1	1	0.989214	1	0	0.0148844	9	enhancer sequence-specific DNA binding	MF
410	GO:0001159	1	1	0.96767	1	0	0.0314227	19	core promoter proximal region DNA binding	MF
411	GO:0001161	1	1	0.9975	1	0	0.00165382	1	intronic transcription regulatory region sequence-specific DNA binding	MF
412	GO:0001162	1	1	0.9975	1	0	0.00165382	1	RNA polymerase II intronic transcription regulatory region sequence-specific DNA binding	MF
413	GO:0001163	1	1	0.9862	1	0	0.00992295	6	RNA polymerase I regulatory region sequence-specific DNA binding	MF
414	GO:0001164	1	1	0.991931	1	0	0.0066153	4	RNA polymerase I CORE element sequence-specific DNA binding	MF
415	GO:0001165	1	1	0.994224	1	0	0.00330765	2	RNA polymerase I upstream control element sequence-specific DNA binding	MF
416	GO:0001167	1	1	0.994804	1	0	0.00496147	3	RNA polymerase I transcription factor activity, sequence-specific DNA binding	MF
417	GO:0001169	1	1	0.994804	1	0	0.00496147	3	transcription factor activity, RNA polymerase I CORE element sequence-specific binding	MF
418	GO:0001171	1	1	0.957468	1	0	0.0578839	35	reverse transcription	BP
419	GO:0001172	1	1	0.996424	1	0	0.00330765	2	transcription, RNA-templated	BP
420	GO:0001178	1	1	0.997027	1	0	0.00165382	1	regulation of transcriptional start site selection at RNA polymerase II promoter	BP
421	GO:0001186	1	1	0.994804	1	0	0.00496147	3	transcription factor activity, RNA polymerase I transcription factor recruiting	MF
422	GO:0001187	1	1	0.994804	1	0	0.00496147	3	transcription factor activity, RNA polymerase I CORE element binding transcription factor recruiting	MF
423	GO:0001188	1	1	0.994804	1	0	0.00496147	3	RNA polymerase I transcriptional preinitiation complex assembly	BP
424	GO:0001189	1	1	0.994804	1	0	0.00496147	3	RNA polymerase I transcriptional preinitiation complex assembly at the promoter for the nuclear large rRNA transcript	BP
425	GO:0001191	1	1	0.987546	1	0	0.0148844	9	transcriptional repressor activity, RNA polymerase II transcription factor binding	MF
426	GO:0001192	1	1	0.998115	1	0	0.00165382	1	maintenance of transcriptional fidelity during DNA-templated transcription elongation	BP
427	GO:0001193	1	1	0.998115	1	0	0.00165382	1	maintenance of transcriptional fidelity during DNA-templated transcription elongation from RNA polymerase II promoter	BP
428	GO:0001205	1	1	0.993288	1	0	0.00496147	3	transcriptional activator activity, RNA polymerase II distal enhancer sequence-specific binding	MF
429	GO:0001217	1	1	0.997559	1	0	0.00165382	1	bacterial-type RNA polymerase transcriptional repressor activity, sequence-specific DNA binding	MF
430	GO:0001221	1	1	0.99939	1	0	0.00165382	1	transcription cofactor binding	MF
431	GO:0001222	1	1	0.99939	1	0	0.00165382	1	transcription corepressor binding	MF
432	GO:0001227	1	1	0.992648	1	0	0.0066153	4	transcriptional repressor activity, RNA polymerase II transcription regulatory region sequence-specific binding	MF
433	GO:0001228	1	1	0.900484	1	0	0.0893065	54	transcriptional activator activity, RNA polymerase II transcription regulatory region sequence-specific binding	MF
434	GO:0001300	1	1	0.99789	1	0	0.00496147	3	chronological cell aging	BP
435	GO:0001302	1	1	0.98945	1	0	0.0115768	7	replicative cell aging	BP
436	GO:0001306	1	1	0.998096	1	0	0.00330765	2	age-dependent response to oxidative stress	BP
437	GO:0001315	1	1	0.998096	1	0	0.00330765	2	age-dependent response to reactive oxygen species	BP
438	GO:0001320	1	1	0.998096	1	0	0.00330765	2	age-dependent response to reactive oxygen species involved in chronological cell aging	BP
439	GO:0001324	1	1	0.998096	1	0	0.00330765	2	age-dependent response to oxidative stress involved in chronological cell aging	BP
440	GO:0001401	1	1	0.99758	1	0	0.00330765	2	mitochondrial sorting and assembly machinery complex	CC
441	GO:0001411	1	1	0.995436	1	0	0.0066153	4	hyphal tip	CC
442	GO:0001501	1	1	0.974124	1	0	0.0413456	25	skeletal system development	BP
443	GO:0001502	1	1	0.997832	1	0	0.00165382	1	cartilage condensation	BP
444	GO:0001503	1	1	0.985755	1	0	0.0198459	12	ossification	BP
445	GO:0001504	1	1	0.995256	1	0	0.00330765	2	neurotransmitter uptake	BP
446	GO:0001505	1	1	0.978849	1	0	0.0181921	11	regulation of neurotransmitter levels	BP
447	GO:0001508	1	1	0.990784	1	0	0.0066153	4	action potential	BP
448	GO:0001510	1	1	0.876772	1	0	0.109152	66	RNA methylation	BP
449	GO:0001516	1	1	0.997302	1	0	0.00165382	1	prostaglandin biosynthetic process	BP
450	GO:0001520	1	1	0.99838	1	0	0.00165382	1	outer dense fiber	CC
451	GO:0001522	1	1	0.946462	1	0	0.0545762	33	pseudouridine synthesis	BP
452	GO:0001523	1	1	0.998154	1	0	0.00165382	1	retinoid metabolic process	BP
453	GO:0001525	1	1	0.935592	1	0	0.084345	51	angiogenesis	BP
454	GO:0001527	1	1	0.995807	1	0	0.00992295	6	microfibril	CC
455	GO:0001533	1	1	0.999253	1	0	0.00165382	1	cornified envelope	CC
456	GO:0001539	1	1	0.996561	1	0	0.00330765	2	cilium or flagellum-dependent cell motility	BP
457	GO:0001540	1	1	0.999427	1	0	0.00165382	1	amyloid-beta binding	MF
458	GO:0001541	1	1	0.98786	1	0	0.00992295	6	ovarian follicle development	BP
459	GO:0001555	1	1	0.997231	1	0	0.00165382	1	oocyte growth	BP
460	GO:0001556	1	1	0.998572	1	0	0.00165382	1	oocyte maturation	BP
461	GO:0001558	1	1	0.799575	1	0	0.214997	130	regulation of cell growth	BP
462	GO:0001560	1	1	0.988784	1	0	0.00826912	5	regulation of cell growth by extracellular stimulus	BP
463	GO:0001561	1	1	0.997141	1	0	0.00165382	1	fatty acid alpha-oxidation	BP
464	GO:0001568	1	1	0.980574	1	0	0.0231535	14	blood vessel development	BP
465	GO:0001569	1	1	0.999468	1	0	0.00165382	1	branching involved in blood vessel morphogenesis	BP
466	GO:0001570	1	1	0.996982	1	0	0.00330765	2	vasculogenesis	BP
467	GO:0001575	1	1	0.998495	1	0	0.00165382	1	globoside metabolic process	BP
468	GO:0001576	1	1	0.998495	1	0	0.00165382	1	globoside biosynthetic process	BP
469	GO:0001578	1	1	0.992558	1	0	0.0066153	4	microtubule bundle formation	BP
470	GO:0001618	1	1	0.987725	1	0	0.0181921	11	virus receptor activity	MF
471	GO:0001635	1	1	0.997108	1	0	0.00165382	1	calcitonin gene-related peptide receptor activity	MF
472	GO:0001649	1	1	0.963673	1	0	0.0529224	32	osteoblast differentiation	BP
473	GO:0001650	1	1	0.999203	1	0	0.00165382	1	fibrillar center	CC
474	GO:0001651	1	1	0.999203	1	0	0.00165382	1	dense fibrillar component	CC
475	GO:0001653	1	1	0.974164	1	0	0.0198459	12	peptide receptor activity	MF
476	GO:0001654	1	1	0.974851	1	0	0.0264612	16	eye development	BP
477	GO:0001656	1	1	0.992287	1	0	0.0115768	7	metanephros development	BP
478	GO:0001658	1	1	0.997352	1	0	0.0066153	4	branching involved in ureteric bud morphogenesis	BP
479	GO:0001659	1	1	0.999478	1	0	0.00165382	1	temperature homeostasis	BP
480	GO:0001662	1	1	0.996147	1	0	0.00496147	3	behavioral fear response	BP
481	GO:0001664	1	1	0.984377	1	0	0.0248074	15	G-protein coupled receptor binding	MF
482	GO:0001666	1	1	0.851978	1	0	0.171998	104	response to hypoxia	BP
483	GO:0001667	1	1	0.973412	1	0	0.0314227	19	ameboidal-type cell migration	BP
484	GO:0001669	1	1	0.982291	1	0	0.0132306	8	acrosomal vesicle	CC
485	GO:0001671	1	1	0.978891	1	0	0.0165382	10	ATPase activator activity	MF
486	GO:0001672	1	1	0.994116	1	0	0.00330765	2	regulation of chromatin assembly or disassembly	BP
487	GO:0001673	1	1	0.986551	1	0	0.0115768	7	male germ cell nucleus	CC
488	GO:0001674	1	1	0.997069	1	0	0.00165382	1	female germ cell nucleus	CC
489	GO:0001675	1	1	0.994434	1	0	0.00330765	2	acrosome assembly	BP
490	GO:0001676	1	1	0.924897	1	0	0.0711145	43	long-chain fatty acid metabolic process	BP
491	GO:0001678	1	1	0.958232	1	0	0.0330765	20	cellular glucose homeostasis	BP
492	GO:0001680	1	1	0.997138	1	0	0.00165382	1	tRNA 3'-terminal CCA addition	BP
493	GO:0001682	1	1	0.978886	1	0	0.0165382	10	tRNA 5'-leader removal	BP
494	GO:0001701	1	1	0.965822	1	0	0.038038	23	in utero embryonic development	BP
495	GO:0001703	1	1	0.99811	1	0	0.00165382	1	gastrulation with mouth forming first	BP
496	GO:0001704	1	1	0.998858	1	0	0.00330765	2	formation of primary germ layer	BP
497	GO:0001707	1	1	0.998858	1	0	0.00330765	2	mesoderm formation	BP
498	GO:0001708	1	1	0.957318	1	0	0.0429994	26	cell fate specification	BP
499	GO:0001709	1	1	0.976539	1	0	0.0165382	10	cell fate determination	BP
500	GO:0001716	1	1	0.995895	1	0	0.00496147	3	L-amino-acid oxidase activity	MF
501	GO:0001725	1	1	0.990581	1	0	0.0214997	13	stress fiber	CC
502	GO:0001726	1	1	0.985302	1	0	0.028115	17	ruffle	CC
503	GO:0001727	1	1	0.995418	1	0	0.00330765	2	lipid kinase activity	MF
504	GO:0001729	1	1	0.997092	1	0	0.00165382	1	ceramide kinase activity	MF
505	GO:0001731	1	1	0.947202	1	0	0.0678068	41	formation of translation preinitiation complex	BP
506	GO:0001732	1	1	0.997776	1	0	0.00330765	2	formation of cytoplasmic translation initiation complex	BP
507	GO:0001735	1	1	0.997779	1	0	0.00330765	2	prenylcysteine oxidase activity	MF
508	GO:0001736	1	1	0.978218	1	0	0.0198459	12	establishment of planar polarity	BP
509	GO:0001737	1	1	0.997047	1	0	0.00165382	1	establishment of imaginal disc-derived wing hair orientation	BP
510	GO:0001738	1	1	0.997047	1	0	0.00165382	1	morphogenesis of a polarized epithelium	BP
511	GO:0001750	1	1	0.992468	1	0	0.0066153	4	photoreceptor outer segment	CC
512	GO:0001752	1	1	0.997047	1	0	0.00165382	1	compound eye photoreceptor fate commitment	BP
513	GO:0001754	1	1	0.997716	1	0	0.00330765	2	eye photoreceptor cell differentiation	BP
514	GO:0001755	1	1	0.997997	1	0	0.00165382	1	neural crest cell migration	BP
515	GO:0001756	1	1	0.994432	1	0	0.00330765	2	somitogenesis	BP
516	GO:0001763	1	1	0.934506	1	0	0.0744221	45	morphogenesis of a branching structure	BP
517	GO:0001764	1	1	0.992021	1	0	0.0066153	4	neuron migration	BP
518	GO:0001765	1	1	0.998689	1	0	0.00330765	2	membrane raft assembly	BP
519	GO:0001767	1	1	0.996921	1	0	0.00496147	3	establishment of lymphocyte polarity	BP
520	GO:0001768	1	1	0.996921	1	0	0.00496147	3	establishment of T cell polarity	BP
521	GO:0001772	1	1	0.999414	1	0	0.00165382	1	immunological synapse	CC
522	GO:0001775	1	1	0.890628	1	0	0.128998	78	cell activation	BP
523	GO:0001776	1	1	0.998775	1	0	0.00330765	2	leukocyte homeostasis	BP
524	GO:0001778	1	1	0.999497	1	0	0.00165382	1	plasma membrane repair	BP
525	GO:0001780	1	1	0.999253	1	0	0.00165382	1	neutrophil homeostasis	BP
526	GO:0001782	1	1	0.999521	1	0	0.00165382	1	B cell homeostasis	BP
527	GO:0001784	1	1	0.999468	1	0	0.00165382	1	phosphotyrosine residue binding	MF
528	GO:0001786	1	1	0.997453	1	0	0.00496147	3	phosphatidylserine binding	MF
529	GO:0001817	1	1	0.935256	1	0	0.0711145	43	regulation of cytokine production	BP
530	GO:0001818	1	1	0.963115	1	0	0.0413456	25	negative regulation of cytokine production	BP
531	GO:0001819	1	1	0.962155	1	0	0.0429994	26	positive regulation of cytokine production	BP
532	GO:0001822	1	1	0.975663	1	0	0.0264612	16	kidney development	BP
533	GO:0001824	1	1	0.990474	1	0	0.0066153	4	blastocyst development	BP
534	GO:0001825	1	1	0.994575	1	0	0.00330765	2	blastocyst formation	BP
535	GO:0001829	1	1	0.992066	1	0	0.00826912	5	trophectodermal cell differentiation	BP
536	GO:0001833	1	1	0.995336	1	0	0.00496147	3	inner cell mass cell proliferation	BP
537	GO:0001835	1	1	0.99929	1	0	0.00165382	1	blastocyst hatching	BP
538	GO:0001837	1	1	0.986585	1	0	0.0264612	16	epithelial to mesenchymal transition	BP
539	GO:0001838	1	1	0.996048	1	0	0.00496147	3	embryonic epithelial tube formation	BP
540	GO:0001841	1	1	0.997092	1	0	0.00165382	1	neural tube formation	BP
541	GO:0001842	1	1	0.997997	1	0	0.00165382	1	neural fold formation	BP
542	GO:0001843	1	1	0.998835	1	0	0.00165382	1	neural tube closure	BP
543	GO:0001846	1	1	0.997513	1	0	0.00165382	1	opsonin binding	MF
544	GO:0001848	1	1	0.996894	1	0	0.00330765	2	complement binding	MF
545	GO:0001849	1	1	0.997513	1	0	0.00165382	1	complement component C1q binding	MF
546	GO:0001871	1	1	0.869828	1	0	0.13396	81	pattern binding	MF
547	GO:0001872	1	1	0.980922	1	0	0.0165382	10	(1->3)-beta-D-glucan binding	MF
548	GO:0001878	1	1	0.999045	1	0	0.00165382	1	response to yeast	BP
549	GO:0001881	1	1	0.997261	1	0	0.00330765	2	receptor recycling	BP
552	GO:0001884	1	1	0.998817	1	0	0.00165382	1	pyrimidine nucleoside binding	MF
553	GO:0001885	1	1	0.999277	1	0	0.00165382	1	endothelial cell development	BP
554	GO:0001887	1	1	0.987242	1	0	0.00992295	6	selenium compound metabolic process	BP
555	GO:0001889	1	1	0.993722	1	0	0.00826912	5	liver development	BP
556	GO:0001890	1	1	0.996672	1	0	0.00496147	3	placenta development	BP
557	GO:0001891	1	1	0.996431	1	0	0.00496147	3	phagocytic cup	CC
558	GO:0001893	1	1	0.997288	1	0	0.00165382	1	maternal placenta development	BP
559	GO:0001894	1	1	0.981269	1	0	0.0198459	12	tissue homeostasis	BP
560	GO:0001895	1	1	0.998526	1	0	0.00496147	3	retina homeostasis	BP
561	GO:0001896	1	1	0.997099	1	0	0.00165382	1	autolysis	BP
562	GO:0001897	1	1	0.998351	1	0	0.00165382	1	cytolysis by symbiont of host cells	BP
563	GO:0001906	1	1	0.9793	1	0	0.028115	17	cell killing	BP
564	GO:0001907	1	1	0.998351	1	0	0.00165382	1	killing by symbiont of host cells	BP
565	GO:0001909	1	1	0.998538	1	0	0.00496147	3	leukocyte mediated cytotoxicity	BP
566	GO:0001910	1	1	0.996866	1	0	0.0066153	4	regulation of leukocyte mediated cytotoxicity	BP
567	GO:0001912	1	1	0.996866	1	0	0.0066153	4	positive regulation of leukocyte mediated cytotoxicity	BP
568	GO:0001913	1	1	0.999521	1	0	0.00165382	1	T cell mediated cytotoxicity	BP
569	GO:0001914	1	1	0.998289	1	0	0.00330765	2	regulation of T cell mediated cytotoxicity	BP
570	GO:0001916	1	1	0.998289	1	0	0.00330765	2	positive regulation of T cell mediated cytotoxicity	BP
571	GO:0001917	1	1	0.996446	1	0	0.00496147	3	photoreceptor inner segment	CC
572	GO:0001919	1	1	0.999122	1	0	0.00165382	1	regulation of receptor recycling	BP
573	GO:0001927	1	1	0.997752	1	0	0.00330765	2	exocyst assembly	BP
574	GO:0001931	1	1	0.9962	1	0	0.0066153	4	uropod	CC
575	GO:0001932	1	1	0.691023	1	0	0.365495	221	regulation of protein phosphorylation	BP
576	GO:0001933	1	1	0.942866	1	0	0.0711145	43	negative regulation of protein phosphorylation	BP
577	GO:0001934	1	1	0.774038	1	0	0.253035	153	positive regulation of protein phosphorylation	BP
578	GO:0001935	1	1	0.996454	1	0	0.0066153	4	endothelial cell proliferation	BP
579	GO:0001936	1	1	0.989676	1	0	0.0148844	9	regulation of endothelial cell proliferation	BP
580	GO:0001937	1	1	0.995203	1	0	0.0066153	4	negative regulation of endothelial cell proliferation	BP
581	GO:0001938	1	1	0.994447	1	0	0.00826912	5	positive regulation of endothelial cell proliferation	BP
582	GO:0001939	1	1	0.999136	1	0	0.00165382	1	female pronucleus	CC
583	GO:0001940	1	1	0.999136	1	0	0.00165382	1	male pronucleus	CC
584	GO:0001944	1	1	0.941953	1	0	0.0595377	36	vasculature development	BP
585	GO:0001947	1	1	0.987106	1	0	0.00826912	5	heart looping	BP
586	GO:0001948	1	1	0.971167	1	0	0.0446533	27
587	GO:0001952	1	1	0.989869	1	0	0.0198459	12	regulation of cell-matrix adhesion	BP
588	GO:0001953	1	1	0.992789	1	0	0.0115768	7	negative regulation of cell-matrix adhesion	BP
589	GO:0001954	1	1	0.999166	1	0	0.00165382	1	positive regulation of cell-matrix adhesion	BP
590	GO:0001955	1	1	0.996856	1	0	0.00496147	3	blood vessel maturation	BP
591	GO:0001956	1	1	0.991297	1	0	0.00496147	3	positive regulation of neurotransmitter secretion	BP
592	GO:0001957	1	1	0.992831	1	0	0.00826912	5	intramembranous ossification	BP
593	GO:0001958	1	1	0.995261	1	0	0.00496147	3	endochondral ossification	BP
594	GO:0001959	1	1	0.983859	1	0	0.0231535	14	regulation of cytokine-mediated signaling pathway	BP
595	GO:0001960	1	1	0.99126	1	0	0.0148844	9	negative regulation of cytokine-mediated signaling pathway	BP
596	GO:0001961	1	1	0.993163	1	0	0.00496147	3	positive regulation of cytokine-mediated signaling pathway	BP
597	GO:0001964	1	1	0.992253	1	0	0.0066153	4	startle response	BP
598	GO:0001967	1	1	0.999045	1	0	0.00165382	1	suckling behavior	BP
599	GO:0001968	1	1	0.99109	1	0	0.0165382	10	fibronectin binding	MF
600	GO:0001969	1	1	0.999379	1	0	0.00165382	1	regulation of activation of membrane attack complex	BP
601	GO:0001971	1	1	0.999379	1	0	0.00165382	1	negative regulation of activation of membrane attack complex	BP
602	GO:0001973	1	1	0.999394	1	0	0.00165382	1	adenosine receptor signaling pathway	BP
603	GO:0001975	1	1	0.998481	1	0	0.00165382	1	response to amphetamine	BP
604	GO:0002003	1	1	0.999381	1	0	0.00165382	1	angiotensin maturation	BP
605	GO:0002009	1	1	0.956949	1	0	0.0463071	28	morphogenesis of an epithelium	BP
606	GO:0002011	1	1	0.996923	1	0	0.00330765	2	morphogenesis of an epithelial sheet	BP
607	GO:0002020	1	1	0.96035	1	0	0.038038	23	protease binding	MF
608	GO:0002021	1	1	0.997056	1	0	0.00165382	1	response to dietary excess	BP
609	GO:0002026	1	1	0.999435	1	0	0.00165382	1	regulation of the force of heart contraction	BP
610	GO:0002027	1	1	0.99656	1	0	0.00330765	2	regulation of heart rate	BP
611	GO:0002028	1	1	0.986917	1	0	0.0115768	7	regulation of sodium ion transport	BP
612	GO:0002036	1	1	0.999447	1	0	0.00165382	1	regulation of L-glutamate transport	BP
613	GO:0002039	1	1	0.982705	1	0	0.0165382	10	p53 binding	MF
614	GO:0002040	1	1	0.994057	1	0	0.00826912	5	sprouting angiogenesis	BP
615	GO:0002041	1	1	0.997907	1	0	0.00496147	3	intussusceptive angiogenesis	BP
616	GO:0002042	1	1	0.994921	1	0	0.00826912	5	cell migration involved in sprouting angiogenesis	BP
617	GO:0002052	1	1	0.995385	1	0	0.00330765	2	positive regulation of neuroblast proliferation	BP
618	GO:0002062	1	1	0.994756	1	0	0.0066153	4	chondrocyte differentiation	BP
619	GO:0002063	1	1	0.999347	1	0	0.00165382	1	chondrocyte development	BP
620	GO:0002064	1	1	0.986398	1	0	0.00992295	6	epithelial cell development	BP
621	GO:0002066	1	1	0.989789	1	0	0.0066153	4	columnar/cuboidal epithelial cell development	BP
622	GO:0002069	1	1	0.998821	1	0	0.00165382	1	columnar/cuboidal epithelial cell maturation	BP
623	GO:0002070	1	1	0.998821	1	0	0.00165382	1	epithelial cell maturation	BP
624	GO:0002080	1	1	0.999086	1	0	0.00165382	1	acrosomal membrane	CC
625	GO:0002083	1	1	0.997157	1	0	0.00165382	1	4-hydroxybenzoate decaprenyltransferase activity	MF
626	GO:0002084	1	1	0.98702	1	0	0.0115768	7	protein depalmitoylation	BP
627	GO:0002088	1	1	0.995916	1	0	0.00330765	2	lens development in camera-type eye	BP
628	GO:0002090	1	1	0.986268	1	0	0.0148844	9	regulation of receptor internalization	BP
629	GO:0002092	1	1	0.986268	1	0	0.0148844	9	positive regulation of receptor internalization	BP
630	GO:0002093	1	1	0.999166	1	0	0.00165382	1	auditory receptor cell morphogenesis	BP
631	GO:0002094	1	1	0.995439	1	0	0.00330765	2	polyprenyltransferase activity	MF
632	GO:0002097	1	1	0.972323	1	0	0.0264612	16	tRNA wobble base modification	BP
633	GO:0002098	1	1	0.980278	1	0	0.0198459	12	tRNA wobble uridine modification	BP
634	GO:0002100	1	1	0.993597	1	0	0.00496147	3	tRNA wobble adenosine to inosine editing	BP
635	GO:0002102	1	1	0.998362	1	0	0.00496147	3	podosome	CC
636	GO:0002118	1	1	0.992253	1	0	0.0066153	4	aggressive behavior	BP
637	GO:0002119	1	1	0.997032	1	0	0.00165382	1	nematode larval development	BP
638	GO:0002121	1	1	0.99272	1	0	0.00496147	3	inter-male aggressive behavior	BP
639	GO:0002128	1	1	0.993892	1	0	0.00826912	5	tRNA nucleoside ribose methylation	BP
640	GO:0002130	1	1	0.998165	1	0	0.00165382	1	wobble position ribose methylation	BP
641	GO:0002131	1	1	0.998165	1	0	0.00165382	1	wobble position cytosine ribose methylation	BP
642	GO:0002132	1	1	0.998165	1	0	0.00165382	1	wobble position uridine ribose methylation	BP
643	GO:0002143	1	1	0.996798	1	0	0.00330765	2	tRNA wobble position uridine thiolation	BP
644	GO:0002151	1	1	0.997089	1	0	0.00165382	1	G-quadruplex RNA binding	MF
645	GO:0002155	1	1	0.992635	1	0	0.00826912	5	regulation of thyroid hormone mediated signaling pathway	BP
646	GO:0002161	1	1	0.974328	1	0	0.0248074	15	aminoacyl-tRNA editing activity	MF
647	GO:0002162	1	1	0.999509	1	0	0.00165382	1	dystroglycan binding	MF
648	GO:0002164	1	1	0.997032	1	0	0.00165382	1	larval development	BP
649	GO:0002165	1	1	0.998889	1	0	0.00330765	2	instar larval or pupal development	BP
650	GO:0002178	1	1	0.994001	1	0	0.00826912	5	palmitoyltransferase complex	CC
651	GO:0002181	1	1	0.882447	1	0	0.219959	133	cytoplasmic translation	BP
652	GO:0002182	1	1	0.996796	1	0	0.00826912	5	cytoplasmic translational elongation	BP
653	GO:0002183	1	1	0.982351	1	0	0.0165382	10	cytoplasmic translational initiation	BP
654	GO:0002184	1	1	0.991184	1	0	0.0066153	4	cytoplasmic translational termination	BP
655	GO:0002190	1	1	0.995197	1	0	0.00330765	2	cap-independent translational initiation	BP
656	GO:0002192	1	1	0.995197	1	0	0.00330765	2	IRES-dependent translational initiation of linear mRNA	BP
657	GO:0002200	1	1	0.992429	1	0	0.0066153	4	somatic diversification of immune receptors	BP
658	GO:0002204	1	1	0.997495	1	0	0.00165382	1	somatic recombination of immunoglobulin genes involved in immune response	BP
659	GO:0002208	1	1	0.997495	1	0	0.00165382	1	somatic diversification of immunoglobulins involved in immune response	BP
660	GO:0002209	1	1	0.996147	1	0	0.00496147	3	behavioral defense response	BP
661	GO:0002213	1	1	0.976737	1	0	0.0214997	13	defense response to insect	BP
662	GO:0002215	1	1	0.995572	1	0	0.00496147	3	defense response to nematode	BP
664	GO:0002220	1	1	0.989415	1	0	0.0132306	8	innate immune response activating cell surface receptor signaling pathway	BP
665	GO:0002221	1	1	0.972541	1	0	0.0264612	16	pattern recognition receptor signaling pathway	BP
666	GO:0002223	1	1	0.990139	1	0	0.0115768	7	stimulatory C-type lectin receptor signaling pathway	BP
667	GO:0002224	1	1	0.988544	1	0	0.0132306	8	toll-like receptor signaling pathway	BP
668	GO:0002228	1	1	0.999016	1	0	0.00330765	2	natural killer cell mediated immunity	BP
669	GO:0002229	1	1	0.956944	1	0	0.0330765	20	defense response to oomycetes	BP
670	GO:0002230	1	1	0.957658	1	0	0.0413456	25	positive regulation of defense response to virus by host	BP
671	GO:0002237	1	1	0.901511	1	0	0.109152	66	response to molecule of bacterial origin	BP
672	GO:0002238	1	1	0.984048	1	0	0.0148844	9	response to molecule of fungal origin	BP
673	GO:0002239	1	1	0.916143	1	0	0.0727683	44	response to oomycetes	BP
674	GO:0002244	1	1	0.988703	1	0	0.0066153	4	hematopoietic progenitor cell differentiation	BP
675	GO:0002246	1	1	0.9972	1	0	0.00496147	3	wound healing involved in inflammatory response	BP
676	GO:0002250	1	1	0.993761	1	0	0.00826912	5	adaptive immune response	BP
679	GO:0002254	1	1	0.993941	1	0	0.0066153	4	kinin cascade	BP
680	GO:0002260	1	1	0.999521	1	0	0.00165382	1	lymphocyte homeostasis	BP
681	GO:0002262	1	1	0.995051	1	0	0.00992295	6	myeloid cell homeostasis	BP
682	GO:0002263	1	1	0.996456	1	0	0.00330765	2	cell activation involved in immune response	BP
683	GO:0002274	1	1	0.99857	1	0	0.00330765	2	myeloid leukocyte activation	BP
684	GO:0002285	1	1	0.996456	1	0	0.00330765	2	lymphocyte activation involved in immune response	BP
685	GO:0002312	1	1	0.996456	1	0	0.00330765	2	B cell activation involved in immune response	BP
686	GO:0002313	1	1	0.998958	1	0	0.00165382	1	mature B cell differentiation involved in immune response	BP
687	GO:0002317	1	1	0.998958	1	0	0.00165382	1	plasma cell differentiation	BP
688	GO:0002335	1	1	0.998958	1	0	0.00165382	1	mature B cell differentiation	BP
689	GO:0002353	1	1	0.993941	1	0	0.0066153	4	plasma kallikrein-kinin cascade	BP
690	GO:0002361	1	1	0.998686	1	0	0.00165382	1	CD4-positive, CD25-positive, alpha-beta regulatory T cell differentiation	BP
691	GO:0002366	1	1	0.996456	1	0	0.00330765	2	leukocyte activation involved in immune response	BP
693	GO:0002429	1	1	0.98509	1	0	0.0181921	11	immune response-activating cell surface receptor signaling pathway	BP
694	GO:0002431	1	1	0.997489	1	0	0.00330765	2	Fc receptor mediated stimulatory signaling pathway	BP
695	GO:0002433	1	1	0.997489	1	0	0.00330765	2	immune response-regulating cell surface receptor signaling pathway involved in phagocytosis	BP
696	GO:0002437	1	1	0.99934	1	0	0.00165382	1	inflammatory response to antigenic stimulus	BP
697	GO:0002443	1	1	0.998538	1	0	0.00496147	3	leukocyte mediated immunity	BP
698	GO:0002449	1	1	0.998538	1	0	0.00496147	3	lymphocyte mediated immunity	BP
699	GO:0002456	1	1	0.999521	1	0	0.00165382	1	T cell mediated immunity	BP
700	GO:0002460	1	1	0.999521	1	0	0.00165382	1	adaptive immune response based on somatic recombination of immune receptors built from immunoglobulin superfamily domains	BP
701	GO:0002474	1	1	0.976024	1	0	0.0314227	19	antigen processing and presentation of peptide antigen via MHC class I	BP
702	GO:0002478	1	1	0.978116	1	0	0.0297688	18	antigen processing and presentation of exogenous peptide antigen	BP
703	GO:0002479	1	1	0.990495	1	0	0.0115768	7	antigen processing and presentation of exogenous peptide antigen via MHC class I, TAP-dependent	BP
704	GO:0002480	1	1	0.999476	1	0	0.00165382	1	antigen processing and presentation of exogenous peptide antigen via MHC class I, TAP-independent	BP
705	GO:0002495	1	1	0.983408	1	0	0.0214997	13	antigen processing and presentation of peptide antigen via MHC class II	BP
706	GO:0002501	1	1	0.997513	1	0	0.00165382	1	peptide antigen assembly with MHC protein complex	BP
707	GO:0002502	1	1	0.997513	1	0	0.00165382	1	peptide antigen assembly with MHC class I protein complex	BP
708	GO:0002504	1	1	0.983408	1	0	0.0214997	13	antigen processing and presentation of peptide or polysaccharide antigen via MHC class II	BP
709	GO:0002521	1	1	0.977258	1	0	0.028115	17	leukocyte differentiation	BP
710	GO:0002526	1	1	0.981843	1	0	0.0148844	9	acute inflammatory response	BP
711	GO:0002532	1	1	0.991683	1	0	0.0066153	4	production of molecular mediator involved in inflammatory response	BP
712	GO:0002538	1	1	0.991683	1	0	0.0066153	4	arachidonic acid metabolite production involved in inflammatory response	BP
713	GO:0002539	1	1	0.991683	1	0	0.0066153	4	prostaglandin production involved in inflammatory response	BP
714	GO:0002544	1	1	0.997453	1	0	0.00496147	3	chronic inflammatory response	BP
715	GO:0002548	1	1	0.999253	1	0	0.00165382	1	monocyte chemotaxis	BP
716	GO:0002551	1	1	0.999166	1	0	0.00165382	1	mast cell chemotaxis	BP
717	GO:0002562	1	1	0.996406	1	0	0.00330765	2	somatic diversification of immune receptors via germline recombination within a single locus	BP
718	GO:0002566	1	1	0.998908	1	0	0.00165382	1	somatic diversification of immune receptors via somatic mutation	BP
719	GO:0002573	1	1	0.993026	1	0	0.00992295	6	myeloid leukocyte differentiation	BP
720	GO:0002576	1	1	0.950923	1	0	0.0644992	39	platelet degranulation	BP
721	GO:0002577	1	1	0.997453	1	0	0.00496147	3	regulation of antigen processing and presentation	BP
722	GO:0002578	1	1	0.997453	1	0	0.00496147	3	negative regulation of antigen processing and presentation	BP
723	GO:0002580	1	1	0.997453	1	0	0.00496147	3	regulation of antigen processing and presentation of peptide or polysaccharide antigen via MHC class II	BP
724	GO:0002581	1	1	0.997453	1	0	0.00496147	3	negative regulation of antigen processing and presentation of peptide or polysaccharide antigen via MHC class II	BP
725	GO:0002604	1	1	0.997453	1	0	0.00496147	3	regulation of dendritic cell antigen processing and presentation	BP
726	GO:0002605	1	1	0.997453	1	0	0.00496147	3	negative regulation of dendritic cell antigen processing and presentation	BP
727	GO:0002637	1	1	0.994018	1	0	0.00496147	3	regulation of immunoglobulin production	BP
728	GO:0002639	1	1	0.996982	1	0	0.00330765	2	positive regulation of immunoglobulin production	BP
729	GO:0002643	1	1	0.998715	1	0	0.00165382	1	regulation of tolerance induction	BP
730	GO:0002673	1	1	0.998316	1	0	0.00496147	3	regulation of acute inflammatory response	BP
731	GO:0002674	1	1	0.999443	1	0	0.00165382	1	negative regulation of acute inflammatory response	BP
732	GO:0002675	1	1	0.999493	1	0	0.00165382	1	positive regulation of acute inflammatory response	BP
733	GO:0002679	1	1	0.984194	1	0	0.0181921	11	respiratory burst involved in defense response	BP
735	GO:0002683	1	1	0.929617	1	0	0.0760759	46	negative regulation of immune system process	BP
737	GO:0002685	1	1	0.988582	1	0	0.0198459	12	regulation of leukocyte migration	BP
738	GO:0002686	1	1	0.997175	1	0	0.00496147	3	negative regulation of leukocyte migration	BP
739	GO:0002687	1	1	0.993314	1	0	0.00992295	6	positive regulation of leukocyte migration	BP
740	GO:0002688	1	1	0.992824	1	0	0.0115768	7	regulation of leukocyte chemotaxis	BP
741	GO:0002689	1	1	0.999507	1	0	0.00165382	1	negative regulation of leukocyte chemotaxis	BP
742	GO:0002690	1	1	0.993314	1	0	0.00992295	6	positive regulation of leukocyte chemotaxis	BP
743	GO:0002694	1	1	0.970318	1	0	0.0413456	25	regulation of leukocyte activation	BP
744	GO:0002695	1	1	0.992097	1	0	0.00992295	6	negative regulation of leukocyte activation	BP
745	GO:0002696	1	1	0.980236	1	0	0.0314227	19	positive regulation of leukocyte activation	BP
746	GO:0002697	1	1	0.92506	1	0	0.084345	51	regulation of immune effector process	BP
747	GO:0002698	1	1	0.986034	1	0	0.0181921	11	negative regulation of immune effector process	BP
748	GO:0002699	1	1	0.990797	1	0	0.0148844	9	positive regulation of immune effector process	BP
749	GO:0002700	1	1	0.989378	1	0	0.0115768	7	regulation of production of molecular mediator of immune response	BP
750	GO:0002701	1	1	0.997191	1	0	0.00496147	3	negative regulation of production of molecular mediator of immune response	BP
751	GO:0002702	1	1	0.996982	1	0	0.00330765	2	positive regulation of production of molecular mediator of immune response	BP
752	GO:0002703	1	1	0.986747	1	0	0.0165382	10	regulation of leukocyte mediated immunity	BP
753	GO:0002704	1	1	0.997667	1	0	0.00330765	2	negative regulation of leukocyte mediated immunity	BP
754	GO:0002705	1	1	0.993857	1	0	0.00992295	6	positive regulation of leukocyte mediated immunity	BP
755	GO:0002706	1	1	0.989055	1	0	0.0132306	8	regulation of lymphocyte mediated immunity	BP
756	GO:0002708	1	1	0.993857	1	0	0.00992295	6	positive regulation of lymphocyte mediated immunity	BP
757	GO:0002709	1	1	0.998289	1	0	0.00330765	2	regulation of T cell mediated immunity	BP
758	GO:0002711	1	1	0.998289	1	0	0.00330765	2	positive regulation of T cell mediated immunity	BP
759	GO:0002712	1	1	0.992165	1	0	0.0066153	4	regulation of B cell mediated immunity	BP
760	GO:0002714	1	1	0.996982	1	0	0.00330765	2	positive regulation of B cell mediated immunity	BP
761	GO:0002715	1	1	0.998574	1	0	0.00330765	2	regulation of natural killer cell mediated immunity	BP
762	GO:0002717	1	1	0.998574	1	0	0.00330765	2	positive regulation of natural killer cell mediated immunity	BP
763	GO:0002718	1	1	0.995333	1	0	0.0066153	4	regulation of cytokine production involved in immune response	BP
764	GO:0002719	1	1	0.997191	1	0	0.00496147	3	negative regulation of cytokine production involved in immune response	BP
765	GO:0002721	1	1	0.998137	1	0	0.00165382	1	regulation of B cell cytokine production	BP
766	GO:0002752	1	1	0.999269	1	0	0.00165382	1	cell surface pattern recognition receptor signaling pathway	BP
767	GO:0002753	1	1	0.998805	1	0	0.00330765	2	cytoplasmic pattern recognition receptor signaling pathway	BP
768	GO:0002755	1	1	0.991674	1	0	0.00826912	5	MyD88-dependent toll-like receptor signaling pathway	BP
769	GO:0002756	1	1	0.995917	1	0	0.00496147	3	MyD88-independent toll-like receptor signaling pathway	BP
770	GO:0002757	1	1	0.964466	1	0	0.0363841	22	immune response-activating signal transduction	BP
771	GO:0002758	1	1	0.966896	1	0	0.0330765	20	innate immune response-activating signal transduction	BP
772	GO:0002761	1	1	0.992995	1	0	0.0066153	4	regulation of myeloid leukocyte differentiation	BP
773	GO:0002763	1	1	0.996509	1	0	0.00330765	2	positive regulation of myeloid leukocyte differentiation	BP
774	GO:0002764	1	1	0.922098	1	0	0.0893065	54	immune response-regulating signaling pathway	BP
775	GO:0002768	1	1	0.970549	1	0	0.0363841	22	immune response-regulating cell surface receptor signaling pathway	BP
776	GO:0002790	1	1	0.998594	1	0	0.00330765	2	peptide secretion	BP
777	GO:0002791	1	1	0.989273	1	0	0.00992295	6	regulation of peptide secretion	BP
778	GO:0002792	1	1	0.990952	1	0	0.0066153	4	negative regulation of peptide secretion	BP
779	GO:0002793	1	1	0.99681	1	0	0.00330765	2	positive regulation of peptide secretion	BP
780	GO:0002819	1	1	0.989226	1	0	0.0132306	8	regulation of adaptive immune response	BP
781	GO:0002821	1	1	0.994029	1	0	0.00992295	6	positive regulation of adaptive immune response	BP
782	GO:0002822	1	1	0.989728	1	0	0.0115768	7	regulation of adaptive immune response based on somatic recombination of immune receptors built from immunoglobulin superfamily domains	BP
783	GO:0002824	1	1	0.994533	1	0	0.00826912	5	positive regulation of adaptive immune response based on somatic recombination of immune receptors built from immunoglobulin superfamily domains	BP
784	GO:0002825	1	1	0.999253	1	0	0.00165382	1	regulation of T-helper 1 type immune response	BP
785	GO:0002827	1	1	0.999253	1	0	0.00165382	1	positive regulation of T-helper 1 type immune response	BP
786	GO:0002828	1	1	0.998779	1	0	0.00330765	2	regulation of type 2 immune response	BP
787	GO:0002829	1	1	0.999253	1	0	0.00165382	1	negative regulation of type 2 immune response	BP
788	GO:0002831	1	1	0.813955	1	0	0.180267	109	regulation of response to biotic stimulus	BP
789	GO:0002832	1	1	0.953607	1	0	0.0413456	25	negative regulation of response to biotic stimulus	BP
790	GO:0002833	1	1	0.955666	1	0	0.038038	23	positive regulation of response to biotic stimulus	BP
791	GO:0002886	1	1	0.997667	1	0	0.00330765	2	regulation of myeloid leukocyte mediated immunity	BP
792	GO:0002887	1	1	0.997667	1	0	0.00330765	2	negative regulation of myeloid leukocyte mediated immunity	BP
793	GO:0002889	1	1	0.994018	1	0	0.00496147	3	regulation of immunoglobulin mediated immune response	BP
794	GO:0002891	1	1	0.996982	1	0	0.00330765	2	positive regulation of immunoglobulin mediated immune response	BP
795	GO:0002902	1	1	0.99713	1	0	0.00330765	2	regulation of B cell apoptotic process	BP
796	GO:0002903	1	1	0.998992	1	0	0.00165382	1	negative regulation of B cell apoptotic process	BP
797	GO:0002920	1	1	0.999379	1	0	0.00165382	1	regulation of humoral immune response	BP
798	GO:0002921	1	1	0.999379	1	0	0.00165382	1	negative regulation of humoral immune response	BP
799	GO:0002931	1	1	0.987829	1	0	0.00826912	5	response to ischemia	BP
800	GO:0002935	1	1	0.996129	1	0	0.00330765	2	tRNA (adenine-C2-)-methyltransferase activity	MF
801	GO:0002938	1	1	0.998245	1	0	0.00165382	1	tRNA guanine ribose methylation	BP
802	GO:0002940	1	1	0.99476	1	0	0.00496147	3	tRNA N2-guanine methylation	BP
803	GO:0002943	1	1	0.993246	1	0	0.00826912	5	tRNA dihydrouridine synthesis	BP
804	GO:0002949	1	1	0.991409	1	0	0.00826912	5	tRNA threonylcarbamoyladenosine modification	BP
805	GO:0003002	1	1	0.732494	1	0	0.289419	175	regionalization	BP
807	GO:0003007	1	1	0.993025	1	0	0.0066153	4	heart morphogenesis	BP
808	GO:0003008	1	1	0.880012	1	0	0.13396	81	system process	BP
809	GO:0003009	1	1	0.999521	1	0	0.00165382	1	skeletal muscle contraction	BP
810	GO:0003012	1	1	0.984922	1	0	0.028115	17	muscle system process	BP
811	GO:0003013	1	1	0.995194	1	0	0.00826912	5	circulatory system process	BP
812	GO:0003018	1	1	0.998563	1	0	0.00165382	1	vascular process in circulatory system	BP
813	GO:0003032	1	1	0.989533	1	0	0.00992295	6	detection of oxygen	BP
814	GO:0003073	1	1	0.999482	1	0	0.00165382	1	regulation of systemic arterial blood pressure	BP
815	GO:0003084	1	1	0.999497	1	0	0.00165382	1	positive regulation of systemic arterial blood pressure	BP
816	GO:0003085	1	1	0.992498	1	0	0.00826912	5	negative regulation of systemic arterial blood pressure	BP
817	GO:0003143	1	1	0.984202	1	0	0.00992295	6	embryonic heart tube morphogenesis	BP
818	GO:0003146	1	1	0.997059	1	0	0.00165382	1	heart jogging	BP
819	GO:0003151	1	1	0.99175	1	0	0.00826912	5	outflow tract morphogenesis	BP
820	GO:0003156	1	1	0.983981	1	0	0.0148844	9	regulation of animal organ formation	BP
821	GO:0003179	1	1	0.997907	1	0	0.00496147	3	heart valve morphogenesis	BP
822	GO:0003181	1	1	0.997907	1	0	0.00496147	3	atrioventricular valve morphogenesis	BP
823	GO:0003197	1	1	0.997453	1	0	0.00496147	3	endocardial cushion development	BP
824	GO:0003254	1	1	0.986547	1	0	0.00826912	5	regulation of membrane depolarization	BP
825	GO:0003256	1	1	0.998952	1	0	0.00330765	2	regulation of transcription from RNA polymerase II promoter involved in myocardial precursor cell differentiation	BP
826	GO:0003257	1	1	0.998952	1	0	0.00330765	2	positive regulation of transcription from RNA polymerase II promoter involved in myocardial precursor cell differentiation	BP
827	GO:0003278	1	1	0.997907	1	0	0.00496147	3	apoptotic process involved in heart morphogenesis	BP
828	GO:0003279	1	1	0.985821	1	0	0.0165382	10	cardiac septum development	BP
829	GO:0003281	1	1	0.996318	1	0	0.00826912	5	ventricular septum development	BP
830	GO:0003283	1	1	0.989465	1	0	0.00826912	5	atrial septum development	BP
831	GO:0003330	1	1	0.997158	1	0	0.00165382	1	regulation of extracellular matrix constituent secretion	BP
832	GO:0003331	1	1	0.997158	1	0	0.00165382	1	positive regulation of extracellular matrix constituent secretion	BP
833	GO:0003333	1	1	0.85302	1	0	0.128998	78	amino acid transmembrane transport	BP
834	GO:0003337	1	1	0.998952	1	0	0.00330765	2	mesenchymal to epithelial transition involved in metanephros morphogenesis	BP
835	GO:0003341	1	1	0.989986	1	0	0.0066153	4	cilium movement	BP
836	GO:0003351	1	1	0.989986	1	0	0.0066153	4	epithelial cilium movement	BP
837	GO:0003352	1	1	0.995114	1	0	0.00330765	2	regulation of cilium movement	BP
838	GO:0003356	1	1	0.997085	1	0	0.00165382	1	regulation of cilium beat frequency	BP
839	GO:0003376	1	1	0.999029	1	0	0.00165382	1	sphingosine-1-phosphate signaling pathway	BP
840	GO:0003382	1	1	0.995723	1	0	0.0066153	4	epithelial cell morphogenesis	BP
841	GO:0003401	1	1	0.998515	1	0	0.00330765	2	axis elongation	BP
842	GO:0003417	1	1	0.997453	1	0	0.00496147	3	growth plate cartilage development	BP
843	GO:0003433	1	1	0.999347	1	0	0.00165382	1	chondrocyte development involved in endochondral bone morphogenesis	BP
847	GO:0003678	1	1	0.805428	1	0	0.167036	101	DNA helicase activity	MF
848	GO:0003680	1	1	0.977629	1	0	0.0198459	12	AT DNA binding	MF
849	GO:0003681	1	1	0.998404	1	0	0.00165382	1	bent DNA binding	MF
851	GO:0003684	1	1	0.922078	1	0	0.0760759	46	damaged DNA binding	MF
852	GO:0003688	1	1	0.976271	1	0	0.0198459	12	DNA replication origin binding	MF
853	GO:0003689	1	1	0.994176	1	0	0.00330765	2	DNA clamp loader activity	MF
854	GO:0003690	1	1	0.778893	1	0	0.210036	127	double-stranded DNA binding	MF
855	GO:0003691	1	1	0.965683	1	0	0.0297688	18	double-stranded telomeric DNA binding	MF
856	GO:0003697	1	1	0.857888	1	0	0.142229	86	single-stranded DNA binding	MF
858	GO:0003705	1	1	0.993288	1	0	0.00496147	3	transcription factor activity, RNA polymerase II distal enhancer sequence-specific binding	MF
859	GO:0003712	1	1	0.771568	1	0	0.244766	148	transcription cofactor activity	MF
860	GO:0003713	1	1	0.900731	1	0	0.102537	62	transcription coactivator activity	MF
861	GO:0003714	1	1	0.933978	1	0	0.0694606	42	transcription corepressor activity	MF
862	GO:0003720	1	1	0.993157	1	0	0.00496147	3	telomerase activity	MF
863	GO:0003721	1	1	0.993157	1	0	0.00496147	3	telomerase RNA reverse transcriptase activity	MF
865	GO:0003724	1	1	0.855915	1	0	0.127344	77	RNA helicase activity	MF
866	GO:0003725	1	1	0.952219	1	0	0.0446533	27	double-stranded RNA binding	MF
867	GO:0003726	1	1	0.997204	1	0	0.00165382	1	double-stranded RNA adenosine deaminase activity	MF
868	GO:0003727	1	1	0.894094	1	0	0.110806	67	single-stranded RNA binding	MF
869	GO:0003729	1	1	0.855223	1	0	0.160421	97	mRNA binding	MF
870	GO:0003730	1	1	0.972732	1	0	0.0231535	14	mRNA 3'-UTR binding	MF
871	GO:0003735	1	1	0.332696	1	0	1.46694	887	structural constituent of ribosome	MF
872	GO:0003743	1	1	0.812245	1	0	0.243112	147	translation initiation factor activity	MF
873	GO:0003746	1	1	0.88747	1	0	0.171998	104	translation elongation factor activity	MF
874	GO:0003747	1	1	0.976486	1	0	0.0248074	15	translation release factor activity	MF
875	GO:0003755	1	1	0.854821	1	0	0.158767	96	peptidyl-prolyl cis-trans isomerase activity	MF
876	GO:0003756	1	1	0.938122	1	0	0.0711145	43	protein disulfide isomerase activity	MF
877	GO:0003774	1	1	0.786912	1	0	0.218305	132	motor activity	MF
878	GO:0003777	1	1	0.849004	1	0	0.135614	82	microtubule motor activity	MF
879	GO:0003779	1	1	0.838429	1	0	0.16869	102	actin binding	MF
880	GO:0003785	1	1	0.98996	1	0	0.00826912	5	actin monomer binding	MF
881	GO:0003786	1	1	0.998522	1	0	0.00165382	1	actin lateral binding	MF
882	GO:0003796	1	1	0.99646	1	0	0.00330765	2	lysozyme activity	MF
883	GO:0003823	1	1	0.993408	1	0	0.00992295	6	antigen binding	MF
885	GO:0003825	1	1	0.991275	1	0	0.00496147	3	alpha,alpha-trehalose-phosphate synthase (UDP-forming) activity	MF
886	GO:0003827	1	1	0.99708	1	0	0.00165382	1	alpha-1,3-mannosylglycoprotein 2-beta-N-acetylglucosaminyltransferase activity	MF
887	GO:0003830	1	1	0.992121	1	0	0.0066153	4	beta-1,4-mannosylglycoprotein 4-beta-N-acetylglucosaminyltransferase activity	MF
888	GO:0003837	1	1	0.99751	1	0	0.00330765	2	beta-ureidopropionase activity	MF
889	GO:0003838	1	1	0.996275	1	0	0.00496147	3	sterol 24-C-methyltransferase activity	MF
890	GO:0003840	1	1	0.997104	1	0	0.00165382	1
891	GO:0003841	1	1	0.982796	1	0	0.0132306	8	1-acylglycerol-3-phosphate O-acyltransferase activity	MF
892	GO:0003843	1	1	0.928078	1	0	0.0777298	47	1,3-beta-D-glucan synthase activity	MF
893	GO:0003844	1	1	0.984332	1	0	0.0165382	10	1,4-alpha-glucan branching enzyme activity	MF
895	GO:0003847	1	1	0.999509	1	0	0.00165382	1	1-alkyl-2-acetylglycerophosphocholine esterase activity	MF
896	GO:0003848	1	1	0.996305	1	0	0.00330765	2	2-amino-4-hydroxy-6-hydroxymethyldihydropteridine diphosphokinase activity	MF
898	GO:0003850	1	1	0.998702	1	0	0.00165382	1	2-deoxyglucose-6-phosphatase activity	MF
899	GO:0003852	1	1	0.997136	1	0	0.00165382	1	2-isopropylmalate synthase activity	MF
901	GO:0003855	1	1	0.993788	1	0	0.00826912	5	3-dehydroquinate dehydratase activity	MF
902	GO:0003856	1	1	0.995469	1	0	0.00330765	2	3-dehydroquinate synthase activity	MF
903	GO:0003857	1	1	0.991701	1	0	0.00826912	5	3-hydroxyacyl-CoA dehydrogenase activity	MF
904	GO:0003858	1	1	0.995135	1	0	0.00496147	3	3-hydroxybutyrate dehydrogenase activity	MF
905	GO:0003860	1	1	0.997167	1	0	0.00165382	1	3-hydroxyisobutyryl-CoA hydrolase activity	MF
906	GO:0003861	1	1	0.992071	1	0	0.00992295	6	3-isopropylmalate dehydratase activity	MF
907	GO:0003862	1	1	0.99597	1	0	0.00496147	3	3-isopropylmalate dehydrogenase activity	MF
908	GO:0003863	1	1	0.988433	1	0	0.00826912	5	3-methyl-2-oxobutanoate dehydrogenase (2-methylpropanoyl-transferring) activity	MF
909	GO:0003864	1	1	0.996006	1	0	0.00330765	2	3-methyl-2-oxobutanoate hydroxymethyltransferase activity	MF
910	GO:0003865	1	1	0.99773	1	0	0.00165382	1	3-oxo-5-alpha-steroid 4-dehydrogenase activity	MF
911	GO:0003866	1	1	0.997186	1	0	0.00165382	1	3-phosphoshikimate 1-carboxyvinyltransferase activity	MF
912	GO:0003867	1	1	0.995859	1	0	0.00330765	2	4-aminobutyrate transaminase activity	MF
913	GO:0003868	1	1	0.996593	1	0	0.00330765	2	4-hydroxyphenylpyruvate dioxygenase activity	MF
915	GO:0003872	1	1	0.983113	1	0	0.0115768	7	6-phosphofructokinase activity	MF
916	GO:0003873	1	1	0.987916	1	0	0.0198459	12	6-phosphofructo-2-kinase activity	MF
917	GO:0003876	1	1	0.98653	1	0	0.0132306	8	AMP deaminase activity	MF
918	GO:0003878	1	1	0.992857	1	0	0.00992295	6	ATP citrate synthase activity	MF
919	GO:0003879	1	1	0.997307	1	0	0.00165382	1	ATP phosphoribosyltransferase activity	MF
920	GO:0003880	1	1	0.994678	1	0	0.00496147	3	protein C-terminal carboxyl O-methyltransferase activity	MF
921	GO:0003881	1	1	0.997096	1	0	0.00165382	1	CDP-diacylglycerol-inositol 3-phosphatidyltransferase activity	MF
922	GO:0003882	1	1	0.996567	1	0	0.00330765	2	CDP-diacylglycerol-serine O-phosphatidyltransferase activity	MF
923	GO:0003883	1	1	0.995599	1	0	0.00330765	2	CTP synthase activity	MF
924	GO:0003885	1	1	0.9855	1	0	0.00992295	6	D-arabinono-1,4-lactone oxidase activity	MF
925	GO:0003886	1	1	0.978959	1	0	0.0148844	9	DNA (cytosine-5-)-methyltransferase activity	MF
926	GO:0003887	1	1	0.853088	1	0	0.142229	86	DNA-directed DNA polymerase activity	MF
927	GO:0003896	1	1	0.984519	1	0	0.0165382	10	DNA primase activity	MF
928	GO:0003899	1	1	0.854992	1	0	0.170344	103	DNA-directed 5'-3' RNA polymerase activity	MF
929	GO:0003904	1	1	0.997732	1	0	0.00330765	2	deoxyribodipyrimidine photo-lyase activity	MF
930	GO:0003905	1	1	0.986673	1	0	0.0115768	7	alkylbase DNA N-glycosylase activity	MF
931	GO:0003906	1	1	0.974704	1	0	0.0264612	16	DNA-(apurinic or apyrimidinic site) lyase activity	MF
932	GO:0003909	1	1	0.986044	1	0	0.0132306	8	DNA ligase activity	MF
933	GO:0003910	1	1	0.986044	1	0	0.0132306	8	DNA ligase (ATP) activity	MF
934	GO:0003913	1	1	0.98347	1	0	0.0115768	7	DNA photolyase activity	MF
935	GO:0003914	1	1	0.99714	1	0	0.00165382	1	DNA (6-4) photolyase activity	MF
936	GO:0003916	1	1	0.946347	1	0	0.0529224	32	DNA topoisomerase activity	MF
937	GO:0003917	1	1	0.975322	1	0	0.028115	17	DNA topoisomerase type I activity	MF
938	GO:0003918	1	1	0.978103	1	0	0.0214997	13	DNA topoisomerase type II (ATP-hydrolyzing) activity	MF
939	GO:0003919	1	1	0.987921	1	0	0.00826912	5	FMN adenylyltransferase activity	MF
940	GO:0003922	1	1	0.992454	1	0	0.0066153	4	GMP synthase (glutamine-hydrolyzing) activity	MF
941	GO:0003923	1	1	0.989789	1	0	0.0066153	4	GPI-anchor transamidase activity	MF
942	GO:0003924	1	1	0.700242	1	0	0.396918	240	GTPase activity	MF
943	GO:0003933	1	1	0.976845	1	0	0.0198459	12	GTP cyclohydrolase activity	MF
944	GO:0003934	1	1	0.997153	1	0	0.00165382	1	GTP cyclohydrolase I activity	MF
945	GO:0003935	1	1	0.979635	1	0	0.0181921	11	GTP cyclohydrolase II activity	MF
946	GO:0003937	1	1	0.997656	1	0	0.00330765	2	IMP cyclohydrolase activity	MF
947	GO:0003938	1	1	0.994314	1	0	0.0066153	4	IMP dehydrogenase activity	MF
948	GO:0003939	1	1	0.995017	1	0	0.00496147	3	L-iditol 2-dehydrogenase activity	MF
949	GO:0003941	1	1	0.996345	1	0	0.00330765	2	L-serine ammonia-lyase activity	MF
950	GO:0003942	1	1	0.993757	1	0	0.00826912	5	N-acetyl-gamma-glutamyl-phosphate reductase activity	MF
951	GO:0003949	1	1	0.997355	1	0	0.00165382	1	1-(5-phosphoribosyl)-5-[(5-phosphoribosylamino)methylideneamino]imidazole-4-carboxamide isomerase activity	MF
952	GO:0003950	1	1	0.976149	1	0	0.0248074	15	NAD+ ADP-ribosyltransferase activity	MF
953	GO:0003951	1	1	0.991852	1	0	0.00496147	3	NAD+ kinase activity	MF
954	GO:0003952	1	1	0.997106	1	0	0.00165382	1	NAD+ synthase (glutamine-hydrolyzing) activity	MF
955	GO:0003954	1	1	0.897893	1	0	0.138921	84	NADH dehydrogenase activity	MF
956	GO:0003955	1	1	0.973314	1	0	0.0264612	16	NAD(P)H dehydrogenase (quinone) activity	MF
957	GO:0003958	1	1	0.991347	1	0	0.00496147	3	NADPH-hemoprotein reductase activity	MF
958	GO:0003959	1	1	0.971151	1	0	0.0330765	20	NADPH dehydrogenase activity	MF
959	GO:0003960	1	1	0.993286	1	0	0.00496147	3	NADPH:quinone reductase activity	MF
960	GO:0003961	1	1	0.995744	1	0	0.0066153	4	O-acetylhomoserine aminocarboxypropyltransferase activity	MF
961	GO:0003962	1	1	0.997122	1	0	0.00165382	1	cystathionine gamma-synthase activity	MF
962	GO:0003964	1	1	0.609844	1	0	0.592069	358	RNA-directed DNA polymerase activity	MF
963	GO:0003968	1	1	0.978567	1	0	0.0181921	11	RNA-directed 5'-3' RNA polymerase activity	MF
964	GO:0003973	1	1	0.985645	1	0	0.0214997	13	(S)-2-hydroxy-acid oxidase activity	MF
965	GO:0003975	1	1	0.997134	1	0	0.00165382	1	UDP-N-acetylglucosamine-dolichyl-phosphate N-acetylglucosaminephosphotransferase activity	MF
966	GO:0003977	1	1	0.991903	1	0	0.00992295	6	UDP-N-acetylglucosamine diphosphorylase activity	MF
967	GO:0003978	1	1	0.978574	1	0	0.0330765	20	UDP-glucose 4-epimerase activity	MF
968	GO:0003979	1	1	0.991264	1	0	0.0148844	9	UDP-glucose 6-dehydrogenase activity	MF
969	GO:0003980	1	1	0.997023	1	0	0.00165382	1	UDP-glucose:glycoprotein glucosyltransferase activity	MF
970	GO:0003983	1	1	0.981219	1	0	0.0231535	14	UTP:glucose-1-phosphate uridylyltransferase activity	MF
971	GO:0003984	1	1	0.990991	1	0	0.00992295	6	acetolactate synthase activity	MF
972	GO:0003985	1	1	0.993197	1	0	0.0066153	4	acetyl-CoA C-acetyltransferase activity	MF
973	GO:0003986	1	1	0.993557	1	0	0.00992295	6	acetyl-CoA hydrolase activity	MF
974	GO:0003987	1	1	0.987535	1	0	0.0198459	12	acetate-CoA ligase activity	MF
975	GO:0003988	1	1	0.985075	1	0	0.0148844	9	acetyl-CoA C-acyltransferase activity	MF
976	GO:0003989	1	1	0.9746	1	0	0.0330765	20	acetyl-CoA carboxylase activity	MF
977	GO:0003991	1	1	0.996331	1	0	0.00330765	2	acetylglutamate kinase activity	MF
978	GO:0003992	1	1	0.993337	1	0	0.00992295	6	N2-acetyl-L-ornithine:2-oxoglutarate 5-aminotransferase activity	MF
979	GO:0003993	1	1	0.880362	1	0	0.105845	64	acid phosphatase activity	MF
980	GO:0003994	1	1	0.976613	1	0	0.028115	17	aconitate hydratase activity	MF
981	GO:0003995	1	1	0.966977	1	0	0.0463071	28	acyl-CoA dehydrogenase activity	MF
982	GO:0003997	1	1	0.983934	1	0	0.0181921	11	acyl-CoA oxidase activity	MF
983	GO:0003998	1	1	0.997066	1	0	0.00165382	1	acylphosphatase activity	MF
984	GO:0003999	1	1	0.990287	1	0	0.00826912	5	adenine phosphoribosyltransferase activity	MF
985	GO:0004000	1	1	0.989322	1	0	0.00826912	5	adenosine deaminase activity	MF
986	GO:0004001	1	1	0.991	1	0	0.0115768	7	adenosine kinase activity	MF
987	GO:0004003	1	1	0.921917	1	0	0.0644992	39	ATP-dependent DNA helicase activity	MF
988	GO:0004004	1	1	0.878724	1	0	0.104191	63	ATP-dependent RNA helicase activity	MF
989	GO:0004008	1	1	0.997052	1	0	0.00165382	1	copper-exporting ATPase activity	MF
990	GO:0004012	1	1	0.939916	1	0	0.0644992	39	phospholipid-translocating ATPase activity	MF
991	GO:0004013	1	1	0.990071	1	0	0.0132306	8	adenosylhomocysteinase activity	MF
992	GO:0004014	1	1	0.988261	1	0	0.00992295	6	adenosylmethionine decarboxylase activity	MF
993	GO:0004015	1	1	0.997069	1	0	0.00165382	1	adenosylmethionine-8-amino-7-oxononanoate transaminase activity	MF
994	GO:0004016	1	1	0.998757	1	0	0.00330765	2	adenylate cyclase activity	MF
995	GO:0004017	1	1	0.970729	1	0	0.0363841	22	adenylate kinase activity	MF
996	GO:0004018	1	1	0.996566	1	0	0.00330765	2	N6-(1,2-dicarboxyethyl)AMP AMP-lyase (fumarate-forming) activity	MF
997	GO:0004019	1	1	0.992486	1	0	0.0066153	4	adenylosuccinate synthase activity	MF
998	GO:0004020	1	1	0.990758	1	0	0.0132306	8	adenylylsulfate kinase activity	MF
999	GO:0004021	1	1	0.990334	1	0	0.00826912	5	L-alanine:2-oxoglutarate aminotransferase activity	MF
1000	GO:0004022	1	1	0.94967	1	0	0.0611915	37	alcohol dehydrogenase (NAD) activity	MF
1001	GO:0004026	1	1	0.99599	1	0	0.00496147	3	alcohol O-acetyltransferase activity	MF
1002	GO:0004028	1	1	0.987958	1	0	0.0148844	9	3-chloroallyl aldehyde dehydrogenase activity	MF
1003	GO:0004029	1	1	0.931026	1	0	0.0959218	58	aldehyde dehydrogenase (NAD) activity	MF
1004	GO:0004030	1	1	0.981055	1	0	0.0231535	14	aldehyde dehydrogenase [NAD(P)+] activity	MF
1005	GO:0004031	1	1	0.990048	1	0	0.0066153	4	aldehyde oxidase activity	MF
1006	GO:0004032	1	1	0.998549	1	0	0.00330765	2	alditol:NADP+ 1-oxidoreductase activity	MF
1007	GO:0004033	1	1	0.959861	1	0	0.0463071	28	aldo-keto reductase (NADP) activity	MF
1008	GO:0004034	1	1	0.987815	1	0	0.0115768	7	aldose 1-epimerase activity	MF
1009	GO:0004035	1	1	0.999051	1	0	0.00330765	2	alkaline phosphatase activity	MF
1010	GO:0004038	1	1	0.997156	1	0	0.00165382	1	allantoinase activity	MF
1011	GO:0004040	1	1	0.986818	1	0	0.0148844	9	amidase activity	MF
1012	GO:0004042	1	1	0.990627	1	0	0.0115768	7	acetyl-CoA:L-glutamate N-acetyltransferase activity	MF
1013	GO:0004043	1	1	0.999486	1	0	0.00165382	1	L-aminoadipate-semialdehyde dehydrogenase activity	MF
1014	GO:0004044	1	1	0.990362	1	0	0.00992295	6	amidophosphoribosyltransferase activity	MF
1015	GO:0004045	1	1	0.989508	1	0	0.00992295	6	aminoacyl-tRNA hydrolase activity	MF
1016	GO:0004046	1	1	0.994297	1	0	0.00330765	2	aminoacylase activity	MF
1017	GO:0004047	1	1	0.996341	1	0	0.00330765	2	aminomethyltransferase activity	MF
1018	GO:0004048	1	1	0.994253	1	0	0.00330765	2	anthranilate phosphoribosyltransferase activity	MF
1019	GO:0004049	1	1	0.993516	1	0	0.0066153	4	anthranilate synthase activity	MF
1020	GO:0004053	1	1	0.997232	1	0	0.00165382	1	arginase activity	MF
1021	GO:0004055	1	1	0.994009	1	0	0.00992295	6	argininosuccinate synthase activity	MF
1022	GO:0004056	1	1	0.996659	1	0	0.00330765	2	argininosuccinate lyase activity	MF
1023	GO:0004057	1	1	0.997103	1	0	0.00165382	1	arginyltransferase activity	MF
1024	GO:0004059	1	1	0.998623	1	0	0.00165382	1	aralkylamine N-acetyltransferase activity	MF
1025	GO:0004061	1	1	0.98546	1	0	0.0115768	7	arylformamidase activity	MF
1026	GO:0004065	1	1	0.99932	1	0	0.00165382	1	arylsulfatase activity	MF
1027	GO:0004066	1	1	0.98808	1	0	0.0132306	8	asparagine synthase (glutamine-hydrolyzing) activity	MF
1028	GO:0004067	1	1	0.991602	1	0	0.00826912	5	asparaginase activity	MF
1029	GO:0004069	1	1	0.97578	1	0	0.0214997	13	L-aspartate:2-oxoglutarate aminotransferase activity	MF
1030	GO:0004070	1	1	0.998104	1	0	0.00165382	1	aspartate carbamoyltransferase activity	MF
1031	GO:0004071	1	1	0.999306	1	0	0.00165382	1	aspartate-ammonia ligase activity	MF
1032	GO:0004072	1	1	0.991799	1	0	0.0066153	4	aspartate kinase activity	MF
1033	GO:0004073	1	1	0.99655	1	0	0.0066153	4	aspartate-semialdehyde dehydrogenase activity	MF
1034	GO:0004075	1	1	0.98152	1	0	0.0297688	18	biotin carboxylase activity	MF
1035	GO:0004076	1	1	0.99617	1	0	0.00496147	3	biotin synthase activity	MF
1036	GO:0004077	1	1	0.99716	1	0	0.00165382	1	biotin-[acetyl-CoA-carboxylase] ligase activity	MF
1037	GO:0004078	1	1	0.99716	1	0	0.00165382	1	biotin-[methylcrotonoyl-CoA-carboxylase] ligase activity	MF
1038	GO:0004081	1	1	0.997039	1	0	0.00330765	2	bis(5'-nucleosyl)-tetraphosphatase (asymmetrical) activity	MF
1039	GO:0004082	1	1	0.999408	1	0	0.00165382	1	bisphosphoglycerate mutase activity	MF
1040	GO:0004083	1	1	0.999408	1	0	0.00165382	1	bisphosphoglycerate 2-phosphatase activity	MF
1041	GO:0004084	1	1	0.982438	1	0	0.0181921	11	branched-chain-amino-acid transaminase activity	MF
1042	GO:0004087	1	1	0.996472	1	0	0.00330765	2	carbamoyl-phosphate synthase (ammonia) activity	MF
1043	GO:0004088	1	1	0.993005	1	0	0.0066153	4	carbamoyl-phosphate synthase (glutamine-hydrolyzing) activity	MF
1044	GO:0004089	1	1	0.970036	1	0	0.0297688	18	carbonate dehydratase activity	MF
1045	GO:0004090	1	1	0.997666	1	0	0.00165382	1	carbonyl reductase (NADPH) activity	MF
1046	GO:0004092	1	1	0.998698	1	0	0.00330765	2	carnitine O-acetyltransferase activity	MF
1047	GO:0004096	1	1	0.986407	1	0	0.0231535	14	catalase activity	MF
1048	GO:0004097	1	1	0.983604	1	0	0.0115768	7	catechol oxidase activity	MF
1049	GO:0004099	1	1	0.998138	1	0	0.00496147	3	chitin deacetylase activity	MF
1050	GO:0004100	1	1	0.999353	1	0	0.00165382	1	chitin synthase activity	MF
1051	GO:0004103	1	1	0.990763	1	0	0.0132306	8	choline kinase activity	MF
1052	GO:0004104	1	1	0.9989	1	0	0.00165382	1	cholinesterase activity	MF
1053	GO:0004105	1	1	0.993557	1	0	0.0066153	4	choline-phosphate cytidylyltransferase activity	MF
1054	GO:0004106	1	1	0.992771	1	0	0.00496147	3	chorismate mutase activity	MF
1055	GO:0004107	1	1	0.996765	1	0	0.00330765	2	chorismate synthase activity	MF
1056	GO:0004108	1	1	0.99098	1	0	0.0148844	9	citrate (Si)-synthase activity	MF
1057	GO:0004109	1	1	0.993717	1	0	0.00496147	3	coproporphyrinogen oxidase activity	MF
1058	GO:0004112	1	1	0.996339	1	0	0.00330765	2	cyclic-nucleotide phosphodiesterase activity	MF
1059	GO:0004121	1	1	0.995795	1	0	0.00496147	3	cystathionine beta-lyase activity	MF
1060	GO:0004124	1	1	0.971882	1	0	0.028115	17	cysteine synthase activity	MF
1061	GO:0004126	1	1	0.997662	1	0	0.00165382	1	cytidine deaminase activity	MF
1062	GO:0004127	1	1	0.994151	1	0	0.0066153	4	cytidylate kinase activity	MF
1063	GO:0004128	1	1	0.98801	1	0	0.0148844	9	cytochrome-b5 reductase activity, acting on NAD(P)H	MF
1064	GO:0004129	1	1	0.96817	1	0	0.0363841	22	cytochrome-c oxidase activity	MF
1065	GO:0004132	1	1	0.997845	1	0	0.00165382	1	dCMP deaminase activity	MF
1066	GO:0004133	1	1	0.987522	1	0	0.00826912	5	glycogen debranching enzyme activity	MF
1067	GO:0004134	1	1	0.996163	1	0	0.00330765	2	4-alpha-glucanotransferase activity	MF
1068	GO:0004137	1	1	0.998817	1	0	0.00165382	1	deoxycytidine kinase activity	MF
1069	GO:0004138	1	1	0.998817	1	0	0.00165382	1	deoxyguanosine kinase activity	MF
1070	GO:0004140	1	1	0.994121	1	0	0.00496147	3	dephospho-CoA kinase activity	MF
1071	GO:0004141	1	1	0.997069	1	0	0.00165382	1	dethiobiotin synthase activity	MF
1072	GO:0004142	1	1	0.989219	1	0	0.0115768	7	diacylglycerol cholinephosphotransferase activity	MF
1073	GO:0004143	1	1	0.989634	1	0	0.0165382	10	diacylglycerol kinase activity	MF
1074	GO:0004144	1	1	0.978518	1	0	0.0231535	14	diacylglycerol O-acyltransferase activity	MF
1075	GO:0004145	1	1	0.999375	1	0	0.00165382	1	diamine N-acetyltransferase activity	MF
1076	GO:0004146	1	1	0.997402	1	0	0.00496147	3	dihydrofolate reductase activity	MF
1077	GO:0004147	1	1	0.996148	1	0	0.00496147	3	dihydrolipoamide branched chain acyltransferase activity	MF
1078	GO:0004148	1	1	0.990566	1	0	0.00826912	5	dihydrolipoyl dehydrogenase activity	MF
1079	GO:0004149	1	1	0.995113	1	0	0.0066153	4	dihydrolipoyllysine-residue succinyltransferase activity	MF
1080	GO:0004150	1	1	0.998181	1	0	0.00165382	1	dihydroneopterin aldolase activity	MF
1081	GO:0004151	1	1	0.997204	1	0	0.00165382	1	dihydroorotase activity	MF
1082	GO:0004152	1	1	0.992542	1	0	0.0066153	4	dihydroorotate dehydrogenase activity	MF
1083	GO:0004156	1	1	0.996305	1	0	0.00330765	2	dihydropteroate synthase activity	MF
1084	GO:0004157	1	1	0.996551	1	0	0.00330765	2	dihydropyrimidinase activity	MF
1085	GO:0004159	1	1	0.994229	1	0	0.00330765	2	dihydrouracil dehydrogenase (NAD+) activity	MF
1086	GO:0004160	1	1	0.995919	1	0	0.0066153	4	dihydroxy-acid dehydratase activity	MF
1087	GO:0004161	1	1	0.963732	1	0	0.0363841	22	dimethylallyltranstransferase activity	MF
1088	GO:0004163	1	1	0.992618	1	0	0.00826912	5	diphosphomevalonate decarboxylase activity	MF
1089	GO:0004164	1	1	0.997917	1	0	0.00165382	1	diphthine synthase activity	MF
1090	GO:0004165	1	1	0.981189	1	0	0.0181921	11	dodecenoyl-CoA delta-isomerase activity	MF
1091	GO:0004167	1	1	0.992653	1	0	0.00826912	5	dopachrome isomerase activity	MF
1092	GO:0004168	1	1	0.998586	1	0	0.00165382	1	dolichol kinase activity	MF
1093	GO:0004169	1	1	0.994869	1	0	0.0066153	4	dolichyl-phosphate-mannose-protein mannosyltransferase activity	MF
1094	GO:0004170	1	1	0.997095	1	0	0.00165382	1	dUTP diphosphatase activity	MF
1095	GO:0004174	1	1	0.996791	1	0	0.0066153	4	electron-transferring-flavoprotein dehydrogenase activity	MF
1096	GO:0004175	1	1	0.253548	1	0	1.52979	925	endopeptidase activity	MF
1097	GO:0004176	1	1	0.924512	1	0	0.0859989	52	ATP-dependent peptidase activity	MF
1098	GO:0004177	1	1	0.912591	1	0	0.0876527	53	aminopeptidase activity	MF
1099	GO:0004180	1	1	0.868013	1	0	0.150498	91	carboxypeptidase activity	MF
1100	GO:0004181	1	1	0.988625	1	0	0.00992295	6	metallocarboxypeptidase activity	MF
1101	GO:0004185	1	1	0.889632	1	0	0.110806	67	serine-type carboxypeptidase activity	MF
1102	GO:0004190	1	1	0.501382	1	0	0.825258	499	aspartic-type endopeptidase activity	MF
1103	GO:0004197	1	1	0.918757	1	0	0.0975756	59	cysteine-type endopeptidase activity	MF
1104	GO:0004198	1	1	0.993727	1	0	0.00496147	3	calcium-dependent cysteine-type endopeptidase activity	MF
1105	GO:0004222	1	1	0.839443	1	0	0.173652	105	metalloendopeptidase activity	MF
1106	GO:0004252	1	1	0.707828	1	0	0.35888	217	serine-type endopeptidase activity	MF
1107	GO:0004298	1	1	0.946997	1	0	0.0711145	43	threonine-type endopeptidase activity	MF
1108	GO:0004300	1	1	0.991772	1	0	0.00992295	6	enoyl-CoA hydratase activity	MF
1109	GO:0004301	1	1	0.960411	1	0	0.0347303	21	epoxide hydrolase activity	MF
1110	GO:0004303	1	1	0.997676	1	0	0.00165382	1	estradiol 17-beta-dehydrogenase activity	MF
1111	GO:0004305	1	1	0.997279	1	0	0.00165382	1	ethanolamine kinase activity	MF
1112	GO:0004306	1	1	0.994726	1	0	0.0066153	4	ethanolamine-phosphate cytidylyltransferase activity	MF
1113	GO:0004307	1	1	0.988445	1	0	0.0115768	7	ethanolaminephosphotransferase activity	MF
1114	GO:0004309	1	1	0.996032	1	0	0.00330765	2	exopolyphosphatase activity	MF
1115	GO:0004310	1	1	0.996104	1	0	0.00496147	3	farnesyl-diphosphate farnesyltransferase activity	MF
1116	GO:0004311	1	1	0.970747	1	0	0.0314227	19	farnesyltranstransferase activity	MF
1117	GO:0004312	1	1	0.921917	1	0	0.0826912	50	fatty acid synthase activity	MF
1118	GO:0004313	1	1	0.998761	1	0	0.00165382	1	[acyl-carrier-protein] S-acetyltransferase activity	MF
1119	GO:0004314	1	1	0.995384	1	0	0.00496147	3	[acyl-carrier-protein] S-malonyltransferase activity	MF
1120	GO:0004315	1	1	0.967349	1	0	0.028115	17	3-oxoacyl-[acyl-carrier-protein] synthase activity	MF
1121	GO:0004316	1	1	0.990263	1	0	0.0148844	9	3-oxoacyl-[acyl-carrier-protein] reductase (NADPH) activity	MF
1122	GO:0004318	1	1	0.994887	1	0	0.00496147	3	enoyl-[acyl-carrier-protein] reductase (NADH) activity	MF
1123	GO:0004320	1	1	0.996084	1	0	0.00496147	3	oleoyl-[acyl-carrier-protein] hydrolase activity	MF
1124	GO:0004321	1	1	0.979051	1	0	0.0231535	14	fatty-acyl-CoA synthase activity	MF
1125	GO:0004322	1	1	0.986305	1	0	0.0165382	10	ferroxidase activity	MF
1126	GO:0004324	1	1	0.994035	1	0	0.00496147	3	ferredoxin-NADP+ reductase activity	MF
1127	GO:0004325	1	1	0.981303	1	0	0.0231535	14	ferrochelatase activity	MF
1128	GO:0004326	1	1	0.985476	1	0	0.0181921	11	tetrahydrofolylpolyglutamate synthase activity	MF
1129	GO:0004328	1	1	0.984998	1	0	0.00992295	6	formamidase activity	MF
1130	GO:0004329	1	1	0.995678	1	0	0.00496147	3	formate-tetrahydrofolate ligase activity	MF
1131	GO:0004331	1	1	0.987916	1	0	0.0198459	12	fructose-2,6-bisphosphate 2-phosphatase activity	MF
1132	GO:0004332	1	1	0.977439	1	0	0.0347303	21	fructose-bisphosphate aldolase activity	MF
1133	GO:0004333	1	1	0.99215	1	0	0.00826912	5	fumarate hydratase activity	MF
1134	GO:0004334	1	1	0.996479	1	0	0.00330765	2	fumarylacetoacetase activity	MF
1135	GO:0004335	1	1	0.991168	1	0	0.00826912	5	galactokinase activity	MF
1136	GO:0004337	1	1	0.964651	1	0	0.0396918	24	geranyltranstransferase activity	MF
1137	GO:0004338	1	1	0.991862	1	0	0.00826912	5	glucan exo-1,3-beta-glucosidase activity	MF
1138	GO:0004339	1	1	0.994351	1	0	0.00330765	2	glucan 1,4-alpha-glucosidase activity	MF
1139	GO:0004340	1	1	0.992555	1	0	0.00826912	5	glucokinase activity	MF
1140	GO:0004343	1	1	0.997156	1	0	0.00496147	3	glucosamine 6-phosphate N-acetyltransferase activity	MF
1141	GO:0004345	1	1	0.986544	1	0	0.0214997	13	glucose-6-phosphate dehydrogenase activity	MF
1142	GO:0004346	1	1	0.998702	1	0	0.00165382	1	glucose-6-phosphatase activity	MF
1143	GO:0004347	1	1	0.992978	1	0	0.0066153	4	glucose-6-phosphate isomerase activity	MF
1144	GO:0004348	1	1	0.988086	1	0	0.0115768	7	glucosylceramidase activity	MF
1145	GO:0004349	1	1	0.991246	1	0	0.0115768	7	glutamate 5-kinase activity	MF
1146	GO:0004350	1	1	0.991246	1	0	0.0115768	7	glutamate-5-semialdehyde dehydrogenase activity	MF
1147	GO:0004351	1	1	0.993902	1	0	0.00992295	6	glutamate decarboxylase activity	MF
1148	GO:0004352	1	1	0.986772	1	0	0.0132306	8	glutamate dehydrogenase (NAD+) activity	MF
1149	GO:0004353	1	1	0.985548	1	0	0.0181921	11	glutamate dehydrogenase [NAD(P)+] activity	MF
1150	GO:0004354	1	1	0.99657	1	0	0.00330765	2	glutamate dehydrogenase (NADP+) activity	MF
1151	GO:0004355	1	1	0.998989	1	0	0.00330765	2	glutamate synthase (NADPH) activity	MF
1153	GO:0004357	1	1	0.996534	1	0	0.00330765	2	glutamate-cysteine ligase activity	MF
1154	GO:0004358	1	1	0.996001	1	0	0.00496147	3	glutamate N-acetyltransferase activity	MF
1155	GO:0004359	1	1	0.994918	1	0	0.00330765	2	glutaminase activity	MF
1156	GO:0004360	1	1	0.993765	1	0	0.00826912	5	glutamine-fructose-6-phosphate transaminase (isomerizing) activity	MF
1157	GO:0004362	1	1	0.989568	1	0	0.00992295	6	glutathione-disulfide reductase activity	MF
1158	GO:0004363	1	1	0.996608	1	0	0.00330765	2	glutathione synthase activity	MF
1160	GO:0004365	1	1	0.972752	1	0	0.0396918	24	glyceraldehyde-3-phosphate dehydrogenase (NAD+) (phosphorylating) activity	MF
1161	GO:0004366	1	1	0.971696	1	0	0.0231535	14	glycerol-3-phosphate O-acyltransferase activity	MF
1162	GO:0004367	1	1	0.986831	1	0	0.0132306	8	glycerol-3-phosphate dehydrogenase [NAD+] activity	MF
1163	GO:0004368	1	1	0.994503	1	0	0.0066153	4	glycerol-3-phosphate dehydrogenase activity	MF
1164	GO:0004370	1	1	0.994424	1	0	0.00992295	6	glycerol kinase activity	MF
1165	GO:0004371	1	1	0.998907	1	0	0.00330765	2	glycerone kinase activity	MF
1166	GO:0004372	1	1	0.984718	1	0	0.0181921	11	glycine hydroxymethyltransferase activity	MF
1168	GO:0004375	1	1	0.997072	1	0	0.00165382	1	glycine dehydrogenase (decarboxylating) activity	MF
1169	GO:0004376	1	1	0.983572	1	0	0.0198459	12	glycolipid mannosyltransferase activity	MF
1170	GO:0004377	1	1	0.986827	1	0	0.0165382	10	GDP-Man:Man3GlcNAc2-PP-Dol alpha-1,2-mannosyltransferase activity	MF
1171	GO:0004378	1	1	0.996703	1	0	0.00330765	2	GDP-Man:Man1GlcNAc2-PP-Dol alpha-1,3-mannosyltransferase activity	MF
1172	GO:0004379	1	1	0.996544	1	0	0.00330765	2	glycylpeptide N-tetradecanoyltransferase activity	MF
1173	GO:0004383	1	1	0.99264	1	0	0.0066153	4	guanylate cyclase activity	MF
1174	GO:0004385	1	1	0.994391	1	0	0.00496147	3	guanylate kinase activity	MF
1175	GO:0004386	1	1	0.523387	1	0	0.530878	321	helicase activity	MF
1176	GO:0004392	1	1	0.990607	1	0	0.00992295	6	heme oxygenase (decyclizing) activity	MF
1177	GO:0004395	1	1	0.998404	1	0	0.00165382	1	hexaprenyldihydroxybenzoate methyltransferase activity	MF
1178	GO:0004396	1	1	0.975372	1	0	0.0214997	13	hexokinase activity	MF
1179	GO:0004399	1	1	0.995773	1	0	0.00496147	3	histidinol dehydrogenase activity	MF
1180	GO:0004400	1	1	0.994742	1	0	0.00330765	2	histidinol-phosphate transaminase activity	MF
1181	GO:0004401	1	1	0.998206	1	0	0.00165382	1	histidinol-phosphatase activity	MF
1182	GO:0004402	1	1	0.905464	1	0	0.0826912	50	histone acetyltransferase activity	MF
1183	GO:0004407	1	1	0.977949	1	0	0.0165382	10	histone deacetylase activity	MF
1184	GO:0004410	1	1	0.998477	1	0	0.00330765	2	homocitrate synthase activity	MF
1185	GO:0004411	1	1	0.996409	1	0	0.0066153	4	homogentisate 1,2-dioxygenase activity	MF
1186	GO:0004412	1	1	0.995268	1	0	0.00330765	2	homoserine dehydrogenase activity	MF
1187	GO:0004413	1	1	0.997648	1	0	0.00165382	1	homoserine kinase activity	MF
1188	GO:0004415	1	1	0.99906	1	0	0.00330765	2	hyalurononglucosaminidase activity	MF
1189	GO:0004416	1	1	0.986474	1	0	0.0148844	9	hydroxyacylglutathione hydrolase activity	MF
1190	GO:0004417	1	1	0.997573	1	0	0.00165382	1	hydroxyethylthiazole kinase activity	MF
1191	GO:0004418	1	1	0.998578	1	0	0.00330765	2	hydroxymethylbilane synthase activity	MF
1192	GO:0004419	1	1	0.997099	1	0	0.00165382	1	hydroxymethylglutaryl-CoA lyase activity	MF
1193	GO:0004420	1	1	0.997108	1	0	0.00165382	1	hydroxymethylglutaryl-CoA reductase (NADPH) activity	MF
1194	GO:0004421	1	1	0.997233	1	0	0.00165382	1	hydroxymethylglutaryl-CoA synthase activity	MF
1195	GO:0004422	1	1	0.998113	1	0	0.00165382	1	hypoxanthine phosphoribosyltransferase activity	MF
1196	GO:0004424	1	1	0.999203	1	0	0.00165382	1	imidazoleglycerol-phosphate dehydratase activity	MF
1197	GO:0004425	1	1	0.993363	1	0	0.0066153	4	indole-3-glycerol-phosphate synthase activity	MF
1198	GO:0004427	1	1	0.967602	1	0	0.0363841	22	inorganic diphosphatase activity	MF
1199	GO:0004430	1	1	0.967566	1	0	0.038038	23	1-phosphatidylinositol 4-kinase activity	MF
1200	GO:0004435	1	1	0.979441	1	0	0.0181921	11	phosphatidylinositol phospholipase C activity	MF
1201	GO:0004436	1	1	0.997086	1	0	0.00165382	1	phosphatidylinositol diacylglycerol-lyase activity	MF
1202	GO:0004438	1	1	0.997049	1	0	0.00165382	1	phosphatidylinositol-3-phosphatase activity	MF
1203	GO:0004439	1	1	0.978716	1	0	0.0148844	9	phosphatidylinositol-4,5-bisphosphate 5-phosphatase activity	MF
1204	GO:0004441	1	1	0.998456	1	0	0.00165382	1	inositol-1,4-bisphosphate 1-phosphatase activity	MF
1205	GO:0004445	1	1	0.992271	1	0	0.00992295	6	inositol-polyphosphate 5-phosphatase activity	MF
1206	GO:0004446	1	1	0.994288	1	0	0.00330765	2	inositol-hexakisphosphate phosphatase activity	MF
1207	GO:0004448	1	1	0.976888	1	0	0.028115	17	isocitrate dehydrogenase activity	MF
1208	GO:0004449	1	1	0.990894	1	0	0.0115768	7	isocitrate dehydrogenase (NAD+) activity	MF
1209	GO:0004450	1	1	0.985869	1	0	0.0165382	10	isocitrate dehydrogenase (NADP+) activity	MF
1210	GO:0004451	1	1	0.985247	1	0	0.0165382	10	isocitrate lyase activity	MF
1211	GO:0004452	1	1	0.997732	1	0	0.00165382	1	isopentenyl-diphosphate delta-isomerase activity	MF
1212	GO:0004454	1	1	0.997109	1	0	0.00165382	1	ketohexokinase activity	MF
1213	GO:0004455	1	1	0.997126	1	0	0.00165382	1	ketol-acid reductoisomerase activity	MF
1214	GO:0004457	1	1	0.983913	1	0	0.0248074	15	lactate dehydrogenase activity	MF
1215	GO:0004458	1	1	0.997351	1	0	0.00496147	3	D-lactate dehydrogenase (cytochrome) activity	MF
1216	GO:0004459	1	1	0.987091	1	0	0.0181921	11	L-lactate dehydrogenase activity	MF
1217	GO:0004460	1	1	0.999429	1	0	0.00165382	1	L-lactate dehydrogenase (cytochrome) activity	MF
1218	GO:0004462	1	1	0.98049	1	0	0.0231535	14	lactoylglutathione lyase activity	MF
1219	GO:0004463	1	1	0.9961	1	0	0.00330765	2	leukotriene-A4 hydrolase activity	MF
1220	GO:0004466	1	1	0.998591	1	0	0.00330765	2	long-chain-acyl-CoA dehydrogenase activity	MF
1221	GO:0004467	1	1	0.970985	1	0	0.0297688	18	long-chain fatty acid-CoA ligase activity	MF
1222	GO:0004468	1	1	0.998245	1	0	0.00165382	1	lysine N-acetyltransferase activity, acting on acetyl phosphate as donor	MF
1223	GO:0004470	1	1	0.975334	1	0	0.0264612	16	malic enzyme activity	MF
1224	GO:0004471	1	1	0.975334	1	0	0.0264612	16	malate dehydrogenase (decarboxylating) (NAD+) activity	MF
1225	GO:0004473	1	1	0.982393	1	0	0.0198459	12	malate dehydrogenase (decarboxylating) (NADP+) activity	MF
1226	GO:0004474	1	1	0.992936	1	0	0.00992295	6	malate synthase activity	MF
1227	GO:0004475	1	1	0.980809	1	0	0.0181921	11	mannose-1-phosphate guanylyltransferase activity	MF
1228	GO:0004476	1	1	0.993936	1	0	0.00826912	5	mannose-6-phosphate isomerase activity	MF
1229	GO:0004477	1	1	0.988743	1	0	0.0148844	9	methenyltetrahydrofolate cyclohydrolase activity	MF
1230	GO:0004478	1	1	0.988886	1	0	0.0165382	10	methionine adenosyltransferase activity	MF
1231	GO:0004479	1	1	0.998149	1	0	0.00165382	1	methionyl-tRNA formyltransferase activity	MF
1232	GO:0004482	1	1	0.991355	1	0	0.0132306	8	mRNA (guanine-N7-)-methyltransferase activity	MF
1233	GO:0004484	1	1	0.997107	1	0	0.00165382	1	mRNA guanylyltransferase activity	MF
1234	GO:0004485	1	1	0.991634	1	0	0.0115768	7	methylcrotonoyl-CoA carboxylase activity	MF
1235	GO:0004487	1	1	0.999528	1	0	0.00165382	1	methylenetetrahydrofolate dehydrogenase (NAD+) activity	MF
1236	GO:0004488	1	1	0.988743	1	0	0.0148844	9	methylenetetrahydrofolate dehydrogenase (NADP+) activity	MF
1237	GO:0004489	1	1	0.993805	1	0	0.00496147	3	methylenetetrahydrofolate reductase (NAD(P)H) activity	MF
1238	GO:0004491	1	1	0.993931	1	0	0.0066153	4	methylmalonate-semialdehyde dehydrogenase (acylating) activity	MF
1239	GO:0004493	1	1	0.99831	1	0	0.00165382	1	methylmalonyl-CoA epimerase activity	MF
1240	GO:0004496	1	1	0.997103	1	0	0.00165382	1	mevalonate kinase activity	MF
1241	GO:0004497	1	1	0.45327	1	0	0.805413	487	monooxygenase activity	MF
1242	GO:0004499	1	1	0.950343	1	0	0.0628453	38	N,N-dimethylaniline monooxygenase activity	MF
1243	GO:0004503	1	1	0.999112	1	0	0.00165382	1	monophenol monooxygenase activity	MF
1244	GO:0004506	1	1	0.991324	1	0	0.00496147	3	squalene monooxygenase activity	MF
1245	GO:0004512	1	1	0.993041	1	0	0.0066153	4	inositol-3-phosphate synthase activity	MF
1246	GO:0004514	1	1	0.99422	1	0	0.00330765	2	nicotinate-nucleotide diphosphorylase (carboxylating) activity	MF
1247	GO:0004515	1	1	0.99728	1	0	0.00165382	1	nicotinate-nucleotide adenylyltransferase activity	MF
1248	GO:0004516	1	1	0.997105	1	0	0.00165382	1	nicotinate phosphoribosyltransferase activity	MF
1249	GO:0004517	1	1	0.997171	1	0	0.00165382	1	nitric-oxide synthase activity	MF
1250	GO:0004518	1	1	0.289698	1	0	1.22548	741	nuclease activity	MF
1252	GO:0004520	1	1	0.89466	1	0	0.119075	72	endodeoxyribonuclease activity	MF
1253	GO:0004521	1	1	0.682171	1	0	0.330765	200	endoribonuclease activity	MF
1254	GO:0004523	1	1	0.797995	1	0	0.208382	126	RNA-DNA hybrid ribonuclease activity	MF
1255	GO:0004525	1	1	0.973732	1	0	0.0181921	11	ribonuclease III activity	MF
1256	GO:0004526	1	1	0.945098	1	0	0.0413456	25	ribonuclease P activity	MF
1257	GO:0004527	1	1	0.785854	1	0	0.226574	137	exonuclease activity	MF
1258	GO:0004528	1	1	0.98966	1	0	0.0066153	4	phosphodiesterase I activity	MF
1259	GO:0004529	1	1	0.968638	1	0	0.0297688	18	exodeoxyribonuclease activity	MF
1260	GO:0004532	1	1	0.919758	1	0	0.0876527	53	exoribonuclease activity	MF
1261	GO:0004534	1	1	0.981583	1	0	0.0165382	10	5'-3' exoribonuclease activity	MF
1262	GO:0004535	1	1	0.957744	1	0	0.0413456	25	poly(A)-specific ribonuclease activity	MF
1263	GO:0004536	1	1	0.87183	1	0	0.143883	87	deoxyribonuclease activity	MF
1264	GO:0004540	1	1	0.620136	1	0	0.431648	261	ribonuclease activity	MF
1265	GO:0004549	1	1	0.939442	1	0	0.0463071	28	tRNA-specific ribonuclease activity	MF
1266	GO:0004550	1	1	0.987644	1	0	0.0148844	9	nucleoside diphosphate kinase activity	MF
1267	GO:0004551	1	1	0.968119	1	0	0.0264612	16	nucleotide diphosphatase activity	MF
1269	GO:0004555	1	1	0.985301	1	0	0.0165382	10	alpha,alpha-trehalase activity	MF
1270	GO:0004556	1	1	0.984561	1	0	0.0148844	9	alpha-amylase activity	MF
1271	GO:0004557	1	1	0.984848	1	0	0.0165382	10	alpha-galactosidase activity	MF
1272	GO:0004558	1	1	0.976029	1	0	0.0214997	13	alpha-1,4-glucosidase activity	MF
1273	GO:0004559	1	1	0.955008	1	0	0.0529224	32	alpha-mannosidase activity	MF
1274	GO:0004560	1	1	0.967438	1	0	0.0363841	22	alpha-L-fucosidase activity	MF
1275	GO:0004561	1	1	0.99536	1	0	0.00330765	2	alpha-N-acetylglucosaminidase activity	MF
1276	GO:0004563	1	1	0.993676	1	0	0.0115768	7	beta-N-acetylhexosaminidase activity	MF
1278	GO:0004565	1	1	0.918261	1	0	0.104191	63	beta-galactosidase activity	MF
1279	GO:0004566	1	1	0.975901	1	0	0.0214997	13	beta-glucuronidase activity	MF
1280	GO:0004567	1	1	0.973556	1	0	0.0214997	13	beta-mannosidase activity	MF
1282	GO:0004571	1	1	0.988485	1	0	0.0115768	7	mannosyl-oligosaccharide 1,2-alpha-mannosidase activity	MF
1283	GO:0004572	1	1	0.98844	1	0	0.0132306	8	mannosyl-oligosaccharide 1,3-1,6-alpha-mannosidase activity	MF
1284	GO:0004573	1	1	0.994289	1	0	0.00330765	2	mannosyl-oligosaccharide glucosidase activity	MF
1286	GO:0004576	1	1	0.980772	1	0	0.0181921	11	oligosaccharyl transferase activity	MF
1287	GO:0004577	1	1	0.996488	1	0	0.00330765	2	N-acetylglucosaminyldiphosphodolichol N-acetylglucosaminyltransferase activity	MF
1288	GO:0004579	1	1	0.98263	1	0	0.0165382	10	dolichyl-diphosphooligosaccharide-protein glycotransferase activity	MF
1289	GO:0004581	1	1	0.99811	1	0	0.00165382	1	dolichyl-phosphate beta-glucosyltransferase activity	MF
1290	GO:0004582	1	1	0.995198	1	0	0.00496147	3	dolichyl-phosphate beta-D-mannosyltransferase activity	MF
1291	GO:0004583	1	1	0.998514	1	0	0.00165382	1	dolichyl-phosphate-glucose-glycolipid alpha-glucosyltransferase activity	MF
1292	GO:0004584	1	1	0.997155	1	0	0.00165382	1	dolichyl-phosphate-mannose-glycolipid alpha-mannosyltransferase activity	MF
1293	GO:0004585	1	1	0.998705	1	0	0.00330765	2	ornithine carbamoyltransferase activity	MF
1294	GO:0004586	1	1	0.997253	1	0	0.00165382	1	ornithine decarboxylase activity	MF
1295	GO:0004587	1	1	0.99746	1	0	0.00496147	3	ornithine-oxo-acid transaminase activity	MF
1296	GO:0004588	1	1	0.995855	1	0	0.00496147	3	orotate phosphoribosyltransferase activity	MF
1297	GO:0004590	1	1	0.99721	1	0	0.00165382	1	orotidine-5'-phosphate decarboxylase activity	MF
1298	GO:0004591	1	1	0.995105	1	0	0.00826912	5	oxoglutarate dehydrogenase (succinyl-transferring) activity	MF
1299	GO:0004592	1	1	0.997078	1	0	0.00165382	1	pantoate-beta-alanine ligase activity	MF
1300	GO:0004594	1	1	0.994916	1	0	0.00496147	3	pantothenate kinase activity	MF
1301	GO:0004595	1	1	0.996132	1	0	0.00330765	2	pantetheine-phosphate adenylyltransferase activity	MF
1302	GO:0004596	1	1	0.983689	1	0	0.0165382	10	peptide alpha-N-acetyltransferase activity	MF
1303	GO:0004597	1	1	0.998663	1	0	0.00330765	2	peptide-aspartate beta-dioxygenase activity	MF
1305	GO:0004602	1	1	0.969208	1	0	0.0413456	25	glutathione peroxidase activity	MF
1306	GO:0004604	1	1	0.997126	1	0	0.00496147	3	phosphoadenylyl-sulfate reductase (thioredoxin) activity	MF
1307	GO:0004605	1	1	0.987542	1	0	0.0165382	10	phosphatidate cytidylyltransferase activity	MF
1308	GO:0004607	1	1	0.993217	1	0	0.00826912	5	phosphatidylcholine-sterol O-acyltransferase activity	MF
1309	GO:0004609	1	1	0.991678	1	0	0.00826912	5	phosphatidylserine decarboxylase activity	MF
1310	GO:0004610	1	1	0.998435	1	0	0.00165382	1	phosphoacetylglucosamine mutase activity	MF
1311	GO:0004611	1	1	0.981301	1	0	0.0314227	19	phosphoenolpyruvate carboxykinase activity	MF
1312	GO:0004612	1	1	0.988822	1	0	0.0198459	12	phosphoenolpyruvate carboxykinase (ATP) activity	MF
1313	GO:0004614	1	1	0.982158	1	0	0.0198459	12	phosphoglucomutase activity	MF
1314	GO:0004615	1	1	0.991766	1	0	0.0115768	7	phosphomannomutase activity	MF
1315	GO:0004616	1	1	0.938812	1	0	0.0512686	31	phosphogluconate dehydrogenase (decarboxylating) activity	MF
1316	GO:0004617	1	1	0.988994	1	0	0.00826912	5	phosphoglycerate dehydrogenase activity	MF
1317	GO:0004618	1	1	0.990895	1	0	0.0115768	7	phosphoglycerate kinase activity	MF
1318	GO:0004619	1	1	0.986041	1	0	0.0148844	9	phosphoglycerate mutase activity	MF
1321	GO:0004623	1	1	0.986623	1	0	0.0132306	8	phospholipase A2 activity	MF
1322	GO:0004629	1	1	0.97429	1	0	0.0214997	13	phospholipase C activity	MF
1323	GO:0004630	1	1	0.955928	1	0	0.0578839	35	phospholipase D activity	MF
1324	GO:0004632	1	1	0.998365	1	0	0.00496147	3	phosphopantothenate--cysteine ligase activity	MF
1325	GO:0004633	1	1	0.998171	1	0	0.00165382	1	phosphopantothenoylcysteine decarboxylase activity	MF
1326	GO:0004634	1	1	0.978956	1	0	0.0297688	18	phosphopyruvate hydratase activity	MF
1327	GO:0004635	1	1	0.997191	1	0	0.00165382	1	phosphoribosyl-AMP cyclohydrolase activity	MF
1328	GO:0004636	1	1	0.997191	1	0	0.00165382	1	phosphoribosyl-ATP diphosphatase activity	MF
1329	GO:0004637	1	1	0.99946	1	0	0.00165382	1	phosphoribosylamine-glycine ligase activity	MF
1330	GO:0004638	1	1	0.991773	1	0	0.00992295	6	phosphoribosylaminoimidazole carboxylase activity	MF
1331	GO:0004639	1	1	0.99814	1	0	0.00165382	1	phosphoribosylaminoimidazolesuccinocarboxamide synthase activity	MF
1332	GO:0004640	1	1	0.996972	1	0	0.00330765	2	phosphoribosylanthranilate isomerase activity	MF
1333	GO:0004641	1	1	0.998176	1	0	0.00165382	1	phosphoribosylformylglycinamidine cyclo-ligase activity	MF
1334	GO:0004642	1	1	0.995332	1	0	0.00496147	3	phosphoribosylformylglycinamidine synthase activity	MF
1335	GO:0004643	1	1	0.997656	1	0	0.00330765	2	phosphoribosylaminoimidazolecarboxamide formyltransferase activity	MF
1336	GO:0004644	1	1	0.997541	1	0	0.00165382	1	phosphoribosylglycinamide formyltransferase activity	MF
1337	GO:0004645	1	1	0.980939	1	0	0.0198459	12	phosphorylase activity	MF
1338	GO:0004647	1	1	0.988454	1	0	0.00826912	5	phosphoserine phosphatase activity	MF
1339	GO:0004648	1	1	0.997171	1	0	0.00165382	1	O-phospho-L-serine:2-oxoglutarate aminotransferase activity	MF
1340	GO:0004649	1	1	0.997151	1	0	0.00165382	1	poly(ADP-ribose) glycohydrolase activity	MF
1341	GO:0004650	1	1	0.912837	1	0	0.0859989	52	polygalacturonase activity	MF
1342	GO:0004651	1	1	0.997107	1	0	0.00165382	1	polynucleotide 5'-phosphatase activity	MF
1343	GO:0004652	1	1	0.974237	1	0	0.0181921	11	polynucleotide adenylyltransferase activity	MF
1344	GO:0004654	1	1	0.991736	1	0	0.00992295	6	polyribonucleotide nucleotidyltransferase activity	MF
1345	GO:0004655	1	1	0.995951	1	0	0.00496147	3	porphobilinogen synthase activity	MF
1346	GO:0004656	1	1	0.977596	1	0	0.0198459	12	procollagen-proline 4-dioxygenase activity	MF
1347	GO:0004657	1	1	0.985281	1	0	0.0165382	10	proline dehydrogenase activity	MF
1348	GO:0004659	1	1	0.919906	1	0	0.0859989	52	prenyltransferase activity	MF
1349	GO:0004660	1	1	0.996102	1	0	0.00330765	2	protein farnesyltransferase activity	MF
1350	GO:0004661	1	1	0.988835	1	0	0.0132306	8	protein geranylgeranyltransferase activity	MF
1351	GO:0004662	1	1	0.994978	1	0	0.00496147	3	CAAX-protein geranylgeranyltransferase activity	MF
1352	GO:0004663	1	1	0.993827	1	0	0.00826912	5	Rab geranylgeranyltransferase activity	MF
1353	GO:0004664	1	1	0.989072	1	0	0.00826912	5	prephenate dehydratase activity	MF
1354	GO:0004665	1	1	0.997084	1	0	0.00165382	1	prephenate dehydrogenase (NADP+) activity	MF
1355	GO:0004668	1	1	0.996598	1	0	0.00330765	2	protein-arginine deiminase activity	MF
1356	GO:0004671	1	1	0.996077	1	0	0.00330765	2	protein C-terminal S-isoprenylcysteine carboxyl O-methyltransferase activity	MF
1358	GO:0004673	1	1	0.908344	1	0	0.0926142	56	protein histidine kinase activity	MF
1359	GO:0004674	1	1	0.0691162	1	0	2.47247	1495	protein serine/threonine kinase activity	MF
1360	GO:0004675	1	1	0.932088	1	0	0.0628453	38	transmembrane receptor protein serine/threonine kinase activity	MF
1361	GO:0004683	1	1	0.909417	1	0	0.0975756	59	calmodulin-dependent protein kinase activity	MF
1362	GO:0004693	1	1	0.959549	1	0	0.0330765	20	cyclin-dependent protein serine/threonine kinase activity	MF
1363	GO:0004697	1	1	0.995387	1	0	0.00496147	3	protein kinase C activity	MF
1364	GO:0004698	1	1	0.995387	1	0	0.00496147	3	calcium-dependent protein kinase C activity	MF
1365	GO:0004702	1	1	0.843528	1	0	0.152152	92	signal transducer, downstream of receptor, with serine/threonine kinase activity	MF
1366	GO:0004706	1	1	0.997599	1	0	0.00165382	1	JUN kinase kinase kinase activity	MF
1367	GO:0004707	1	1	0.966842	1	0	0.0347303	21	MAP kinase activity	MF
1368	GO:0004708	1	1	0.984983	1	0	0.0181921	11	MAP kinase kinase activity	MF
1369	GO:0004709	1	1	0.915997	1	0	0.0727683	44	MAP kinase kinase kinase activity	MF
1370	GO:0004712	1	1	0.877247	1	0	0.124037	75	protein serine/threonine/tyrosine kinase activity	MF
1371	GO:0004713	1	1	0.878305	1	0	0.128998	78	protein tyrosine kinase activity	MF
1372	GO:0004714	1	1	0.937983	1	0	0.05623	34	transmembrane receptor protein tyrosine kinase activity	MF
1373	GO:0004715	1	1	0.979597	1	0	0.0264612	16	non-membrane spanning protein tyrosine kinase activity	MF
1374	GO:0004719	1	1	0.987248	1	0	0.0115768	7	protein-L-isoaspartate (D-aspartate) O-methyltransferase activity	MF
1375	GO:0004720	1	1	0.998376	1	0	0.00330765	2	protein-lysine 6-oxidase activity	MF
1376	GO:0004721	1	1	0.654346	1	0	0.398572	241	phosphoprotein phosphatase activity	MF
1377	GO:0004722	1	1	0.817227	1	0	0.198459	120	protein serine/threonine phosphatase activity	MF
1378	GO:0004723	1	1	0.99805	1	0	0.00330765	2	calcium-dependent protein serine/threonine phosphatase activity	MF
1379	GO:0004725	1	1	0.940989	1	0	0.0446533	27	protein tyrosine phosphatase activity	MF
1380	GO:0004729	1	1	0.992593	1	0	0.0066153	4	oxygen-dependent protoporphyrinogen oxidase activity	MF
1381	GO:0004730	1	1	0.997369	1	0	0.00165382	1	pseudouridylate synthase activity	MF
[truncated: 11,572 more rows]

## Sheet: top 100 up
internal ID	category	over represented P-Value	over represented FDR	under represented P-Value	under represented FDR	Genes in top-100 upreg	Expected genes	Genes in genome (background)	term	ontology
1475	GO:0004866	8.0885e-11	4.12732e-07	1	1	7	0.191693	60	endopeptidase inhibitor activity	MF
5891	GO:0030414	8.0885e-11	4.12732e-07	1	1	7	0.191693	60	peptidase inhibitor activity	MF
11019	GO:0061135	9.12452e-11	4.12732e-07	1	1	7	0.198083	62	endopeptidase regulator activity	MF
11018	GO:0061134	3.71932e-10	1.26178e-06	1	1	7	0.233227	73	peptidase regulator activity	MF
8304	GO:0043436	2.08697e-07	0.000520305	1	1	21	6.22364	1948	oxoacid metabolic process	BP
1928	GO:0006082	2.30054e-07	0.000520305	1	1	21	6.26518	1961	organic acid metabolic process	BP
8558	GO:0044281	2.90947e-07	0.000564022	1	1	26	9.42173	2949	small molecule metabolic process	BP
12668	GO:1901564	1.34837e-06	0.00228717	1	1	20	6.09585	1908	organonitrogen compound metabolic process	BP
1476	GO:0004867	1.81614e-06	0.00251123	1	1	4	0.13099	41	serine-type endopeptidase inhibitor activity	MF
1469	GO:0004857	1.85057e-06	0.00251123	1	1	7	0.680511	213	enzyme inhibitor activity	MF
4658	GO:0016053	2.66836e-06	0.00301748	1	1	13	2.74441	859	organic acid biosynthetic process	BP
9187	GO:0046394	2.66836e-06	0.00301748	1	1	13	2.74441	859	carboxylic acid biosynthetic process	BP
8560	GO:0044283	8.08472e-06	0.00843921	0.999998	1	14	3.47923	1089	small molecule biosynthetic process	BP
5515	GO:0019752	8.72718e-06	0.00845914	0.999998	1	18	5.94569	1861	carboxylic acid metabolic process	BP
3400	GO:0009611	1.96137e-05	0.0177439	0.999998	1	7	0.782748	245	response to wounding	BP
10782	GO:0055114	4.62947e-05	0.0392637	0.999987	1	18	5.72204	1791	oxidation-reduction process	BP
2331	GO:0006790	6.26329e-05	0.0490595	0.999992	1	8	1.47284	461	sulfur compound metabolic process	BP
2168	GO:0006520	6.50753e-05	0.0490595	0.999989	1	10	2.19808	688	cellular amino acid metabolic process	BP
3531	GO:0009800	7.88483e-05	0.050951	1	1	2	0.0127796	4	cinnamic acid biosynthetic process	BP
3532	GO:0009803	7.88483e-05	0.050951	1	1	2	0.0127796	4	cinnamic acid metabolic process	BP
8884	GO:0045548	7.88483e-05	0.050951	1	1	2	0.0127796	4	phenylalanine ammonia-lyase activity	MF
12670	GO:1901566	8.72199e-05	0.0537988	0.999981	1	12	3.27796	1026	organonitrogen compound biosynthetic process	BP
3381	GO:0009570	0.000109725	0.0647376	0.99998	1	10	2.13099	667	chloroplast stroma	CC
3361	GO:0009532	0.000117341	0.0663465	0.999978	1	10	2.14377	671	plastid stroma	CC
2952	GO:0008652	0.000152221	0.0826255	0.99998	1	7	1.15655	362	cellular amino acid biosynthetic process	BP
8662	GO:0044711	0.000165666	0.0864647	0.999945	1	21	9.1246	2856
1647	GO:0005576	0.000175401	0.0881553	0.999952	1	15	5.59105	1750	extracellular region	CC
5942	GO:0030527	0.00018252	0.0884571	0.999999	1	2	0.0255591	8	structural constituent of chromatin	MF
12680	GO:1901605	0.000218682	0.102328	0.999965	1	8	1.66134	520	alpha-amino acid metabolic process	BP
12669	GO:1901565	0.000352059	0.159248	0.999957	1	6	0.942492	295	organonitrogen compound catabolic process	BP
5818	GO:0030234	0.000367338	0.160799	0.999945	1	7	1.39617	437	enzyme regulator activity	MF
3113	GO:0009072	0.000467835	0.198391	0.999969	1	4	0.329073	103	aromatic amino acid family metabolic process	BP
12582	GO:1901135	0.000499128	0.205248	0.999887	1	10	3.04473	953	carbohydrate derivative metabolic process	BP
3111	GO:0009070	0.0005554	0.22167	0.99998	1	3	0.166134	52	serine family amino acid biosynthetic process	BP
5032	GO:0016841	0.000759261	0.294376	0.999992	1	2	0.0351438	11	ammonia-lyase activity	MF
3718	GO:0010043	0.000889872	0.327391	0.999962	1	3	0.175719	55	response to zinc ion	BP
8661	GO:0044710	0.000892666	0.327391	0.999596	1	36	22.3035	6981
12693	GO:1901657	0.000953193	0.34039	0.99986	1	6	1.22045	382	glycosyl compound metabolic process	BP
8553	GO:0044272	0.00102519	0.356715	0.999881	1	5	0.824281	258	sulfur compound biosynthetic process	BP
4886	GO:0016614	0.00108705	0.363739	0.999805	1	7	1.63898	513	oxidoreductase activity, acting on CH-OH group of donors	MF
2923	GO:0008553	0.00109899	0.363739	0.999984	1	2	0.0798722	25	hydrogen-exporting ATPase activity, phosphorylative mechanism	MF
3320	GO:0009423	0.00120833	0.378991	0.999982	1	2	0.0447284	14	chorismate biosynthetic process	BP
2203	GO:0006559	0.00122886	0.378991	0.999982	1	2	0.057508	18	L-phenylalanine catabolic process	BP
12832	GO:1902222	0.00122886	0.378991	0.999982	1	2	0.057508	18	erythrose 4-phosphate/phosphoenolpyruvate family amino acid catabolic process	BP
12583	GO:1901136	0.00136792	0.411121	0.999879	1	4	0.549521	172	carbohydrate derivative catabolic process	BP
2421	GO:0006950	0.00139363	0.411121	0.999402	1	26	13.8818	4345	response to stress	BP
4842	GO:0016491	0.00158232	0.45504	0.999406	1	18	8.89137	2783	oxidoreductase activity	MF
10069	GO:0050896	0.00160957	0.45504	0.999255	1	33	19.6134	6139	response to stimulus	BP
9959	GO:0050662	0.00182773	0.506169	0.999592	1	8	2.27796	713	coenzyme binding	MF
48	GO:0000097	0.00208247	0.565183	0.999879	1	3	0.258786	81	sulfur amino acid biosynthetic process	BP
9200	GO:0046417	0.00219503	0.584051	0.999955	1	2	0.0607029	19	chorismate metabolic process	BP
3110	GO:0009069	0.00225011	0.587193	0.999865	1	3	0.277955	87	serine family amino acid metabolic process	BP
6758	GO:0032787	0.0027449	0.702799	0.99928	1	9	3.14377	984	monocarboxylic acid metabolic process	BP
3115	GO:0009074	0.00291913	0.733567	0.99993	1	2	0.0798722	25	aromatic amino acid family catabolic process	BP
3397	GO:0009607	0.00307326	0.758257	0.999055	1	11	3.95208	1237	response to biotic stimulus	BP
2202	GO:0006558	0.00319895	0.761575	0.99992	1	2	0.0798722	25	L-phenylalanine metabolic process	BP
12831	GO:1902221	0.00319895	0.761575	0.99992	1	2	0.0798722	25	erythrose 4-phosphate/phosphoenolpyruvate family amino acid metabolic process	BP
10038	GO:0050832	0.00329962	0.771997	0.999498	1	5	0.984026	308	defense response to fungus	BP
5031	GO:0016840	0.00378917	0.844098	0.999895	1	2	0.0894569	28	carbon-nitrogen lyase activity	MF
12682	GO:1901607	0.0038526	0.844098	0.999392	1	5	1.05112	329	alpha-amino acid biosynthetic process	BP
47	GO:0000096	0.00385622	0.844098	0.99972	1	3	0.335463	105	sulfur amino acid metabolic process	BP
8663	GO:0044712	0.00389176	0.844098	0.99884	1	10	4.08307	1278
9095	GO:0046128	0.00391881	0.844098	0.999537	1	4	0.757188	237	purine ribonucleoside metabolic process	BP
7847	GO:0042278	0.00418766	0.877498	0.999496	1	4	0.769968	241	purine nucleoside metabolic process	BP
12681	GO:1901606	0.00420319	0.877498	0.999685	1	3	0.341853	107	alpha-amino acid catabolic process	BP
5671	GO:0022804	0.00434727	0.893824	0.998882	1	8	2.7476	860	active transmembrane transporter activity	MF
2369	GO:0006855	0.00465854	0.915632	0.999638	1	3	0.322684	101	drug transmembrane transport	BP
5389	GO:0019344	0.00486494	0.915632	0.999846	1	2	0.108626	34	cysteine biosynthetic process	BP
2052	GO:0006333	0.00494522	0.915632	0.999842	1	2	0.108626	34	chromatin assembly or disassembly	BP
9586	GO:0048046	0.00501857	0.915632	0.998974	1	6	1.71885	538	apoplast	CC
4585	GO:0015893	0.00516427	0.915632	0.999584	1	3	0.338658	106	drug transport	BP
3104	GO:0009063	0.00520127	0.915632	0.999579	1	3	0.367412	115	cellular amino acid catabolic process	BP
5924	GO:0030505	0.00524471	0.915632	1	1	1	0.00319489	1	inorganic diphosphate transport	BP
6020	GO:0030730	0.00524471	0.915632	1	1	1	0.00319489	1	sequestering of triglyceride	BP
6455	GO:0031953	0.00524471	0.915632	1	1	1	0.00319489	1	negative regulation of protein autophosphorylation	BP
9911	GO:0050427	0.00524471	0.915632	1	1	1	0.00319489	1	3'-phosphoadenosine 5'-phosphosulfate metabolic process	BP
9954	GO:0050656	0.00524471	0.915632	1	1	1	0.00319489	1	3'-phosphoadenosine 5'-phosphosulfate binding	MF
1339	GO:0004648	0.00546224	0.915632	1	1	1	0.00319489	1	O-phospho-L-serine:2-oxoglutarate aminotransferase activity	MF
3667	GO:0009973	0.0054847	0.915632	1	1	1	0.00319489	1	adenylyl-sulfate reductase activity	MF
7065	GO:0033741	0.0054847	0.915632	1	1	1	0.00319489	1	adenylyl-sulfate reductase (glutathione) activity	MF
3721	GO:0010046	0.00554072	0.915632	1	1	1	0.00319489	1	response to mycotoxin	BP
11947	GO:0080123	0.00554072	0.915632	1	1	1	0.00319489	1	jasmonate-amino synthetase activity	MF
9947	GO:0050616	0.0056004	0.915632	1	1	1	0.00319489	1	secologanin synthase activity	MF
8613	GO:0044434	0.00603239	0.922869	0.997866	1	12	4.84984	1518	chloroplast part	CC
8900	GO:0045599	0.00616885	0.922869	0.999991	1	1	0.00638978	2	negative regulation of fat cell differentiation	BP
1856	GO:0005979	0.00617681	0.922869	0.999991	1	1	0.00638978	2	regulation of glycogen biosynthetic process	BP
8939	GO:0045719	0.00617681	0.922869	0.999991	1	1	0.00638978	2	negative regulation of glycogen biosynthetic process	BP
11344	GO:0070874	0.00617681	0.922869	0.999991	1	1	0.00638978	2	negative regulation of glycogen metabolic process	BP
4191	GO:0010829	0.00618873	0.922869	0.999991	1	1	0.00638978	2	negative regulation of glucose transport	BP
9155	GO:0046324	0.00618873	0.922869	0.999991	1	1	0.00638978	2	regulation of glucose import	BP
9156	GO:0046325	0.00618873	0.922869	0.999991	1	1	0.00638978	2	negative regulation of glucose import	BP
8614	GO:0044435	0.00636914	0.939448	0.997731	1	12	4.87859	1527	plastid part	CC
1153	GO:0004357	0.00668942	0.955454	0.999989	1	1	0.00638978	2	glutamate-cysteine ligase activity	MF
9304	GO:0046626	0.00689366	0.955454	0.999988	1	1	0.00638978	2	regulation of insulin receptor signaling pathway	BP
9305	GO:0046627	0.00689366	0.955454	0.999988	1	1	0.00638978	2	negative regulation of insulin receptor signaling pathway	BP
12453	GO:1900076	0.00689366	0.955454	0.999988	1	1	0.00638978	2	regulation of cellular response to insulin stimulus	BP
12454	GO:1900077	0.00689366	0.955454	0.999988	1	1	0.00638978	2	negative regulation of cellular response to insulin stimulus	BP
10353	GO:0051539	0.00690011	0.955454	0.999381	1	3	0.392971	123	4 iron, 4 sulfur cluster binding	MF
4573	GO:0015859	0.00709388	0.962639	0.999983	1	1	0.00958466	3	intracellular nucleoside transport	BP
13297	GO:1990544	0.00709388	0.962639	0.999983	1	1	0.00958466	3	mitochondrial ATP transmembrane transport	BP
4888	GO:0016616	0.00731905	0.9806	0.998652	1	5	1.25879	394	oxidoreductase activity, acting on the CH-OH group of donors, NAD or NADP as acceptor	MF
5065	GO:0016881	0.00740266	0.9806	0.999707	1	2	0.127796	40	acid-amino acid ligase activity	MF
2181	GO:0006534	0.00745773	0.9806	0.999703	1	2	0.13099	41	cysteine metabolic process	BP
2317	GO:0006767	0.00751528	0.9806	0.999305	1	3	0.376997	118	water-soluble vitamin metabolic process	BP
5880	GO:0030374	0.00779572	1	0.99998	1	1	0.00958466	3	ligand-dependent nuclear receptor transcription coactivator activity	MF
11979	GO:0080167	0.00792519	1	0.999252	1	3	0.399361	125	response to karrikin	BP
3151	GO:0009119	0.00806283	1	0.99883	1	4	0.888179	278	ribonucleoside metabolic process	BP
11503	GO:0071366	0.00831421	1	0.999983	1	1	0.00638978	2	cellular response to indolebutyric acid stimulus	BP
3032	GO:0008883	0.00845477	1	0.999982	1	1	0.00638978	2	glutamyl-tRNA reductase activity	MF
8411	GO:0043650	0.00870239	1	0.999623	1	2	0.146965	46	dicarboxylic acid biosynthetic process	BP
6454	GO:0031952	0.00928321	1	0.999968	1	1	0.0127796	4	regulation of protein autophosphorylation	BP
5921	GO:0030500	0.00935501	1	0.999965	1	1	0.0159744	5	regulation of bone mineralization	BP
11153	GO:0070167	0.00935501	1	0.999965	1	1	0.0159744	5	regulation of biomineral tissue development	BP
5063	GO:0016879	0.0094163	1	0.999053	1	3	0.434505	136	ligase activity, forming carbon-nitrogen bonds	MF
3167	GO:0009141	0.00954011	1	0.999033	1	3	0.536741	168	nucleoside triphosphate metabolic process	BP
8899	GO:0045598	0.00962468	1	0.999969	1	1	0.00958466	3	regulation of fat cell differentiation	BP
9581	GO:0048037	0.0097781	1	0.997111	1	8	3.0607	958	cofactor binding	MF
1281	GO:0004568	0.00985584	1	0.999544	1	2	0.153355	48	chitinase activity	MF
12585	GO:1901140	0.0100259	1	0.99996	1	1	0.0159744	5	p-coumaryl alcohol transport	BP
12695	GO:1901659	0.0100317	1	0.998448	1	4	0.955272	299	glycosyl compound biosynthetic process	BP
12421	GO:0098869	0.0100535	1	0.999529	1	2	0.169329	53	cellular oxidant detoxification	BP
3405	GO:0009620	0.0102283	1	0.997958	1	5	1.25559	393	response to fungus	BP
3148	GO:0009116	0.0103424	1	0.998386	1	4	0.939297	294	nucleoside metabolic process	BP
7937	GO:0042537	0.0103572	1	0.999509	1	2	0.14377	45	benzene-containing compound metabolic process	BP
7510	GO:0035529	0.0106701	1	0.999972	1	1	0.00638978	2	NADH pyrophosphatase activity	MF
1402	GO:0004764	0.0106895	1	0.999957	1	1	0.0127796	4	shikimate 3-dehydrogenase (NADP+) activity	MF
2316	GO:0006766	0.0109389	1	0.998838	1	3	0.434505	136	vitamin metabolic process	BP
5102	GO:0016998	0.0112998	1	0.999437	1	2	0.169329	53	cell wall macromolecule catabolic process	BP
1896	GO:0006032	0.0113123	1	0.999435	1	2	0.178914	56	chitin catabolic process	BP
9168	GO:0046348	0.0113123	1	0.999435	1	2	0.178914	56	amino sugar catabolic process	BP
12576	GO:1901072	0.0113123	1	0.999435	1	2	0.178914	56	glucosamine-containing compound catabolic process	BP
1894	GO:0006030	0.0116088	1	0.999412	1	2	0.185304	58	chitin metabolic process	BP
1494	GO:0005044	0.0116485	1	0.999955	1	1	0.00958466	3	scavenger receptor activity	MF
11343	GO:0070873	0.0117244	1	0.999954	1	1	0.00958466	3	regulation of glycogen metabolic process	BP
1522	GO:0005158	0.0119001	1	0.999953	1	1	0.00958466	3	insulin receptor binding	MF
901	GO:0003855	0.0119741	1	0.999943	1	1	0.0159744	5	3-dehydroquinate dehydratase activity	MF
2705	GO:0008061	0.0119836	1	0.999383	1	2	0.185304	58	chitin binding	MF
2310	GO:0006750	0.0122684	1	0.99995	1	1	0.00958466	3	glutathione biosynthetic process	BP
5331	GO:0019184	0.0122684	1	0.99995	1	1	0.00958466	3	nonribosomal peptide biosynthetic process	BP
11990	GO:0080184	0.0124576	1	0.999942	1	1	0.0127796	4	response to phenylpropanoid	BP
4190	GO:0010827	0.0128565	1	0.999938	1	1	0.0127796	4	regulation of glucose transport	BP
10576	GO:0052482	0.0128859	1	0.999313	1	2	0.169329	53	defense response by cell wall thickening	BP
10582	GO:0052544	0.0128859	1	0.999313	1	2	0.169329	53	defense response by callose deposition in cell wall	BP
3002	GO:0008792	0.0130943	1	0.999943	1	1	0.00958466	3	arginine decarboxylase activity	MF
4706	GO:0016143	0.0135352	1	0.999258	1	2	0.175719	55	S-glycoside metabolic process	BP
5518	GO:0019757	0.0135352	1	0.999258	1	2	0.175719	55	glycosinolate metabolic process	BP
5521	GO:0019760	0.0135352	1	0.999258	1	2	0.175719	55	glucosinolate metabolic process	BP
1891	GO:0006026	0.0136323	1	0.999248	1	2	0.194888	61	aminoglycan catabolic process	BP
7914	GO:0042451	0.0137905	1	0.998398	1	3	0.626198	196	purine nucleoside biosynthetic process	BP
9096	GO:0046129	0.0137905	1	0.998398	1	3	0.626198	196	purine ribonucleoside biosynthetic process	BP
2976	GO:0008705	0.0138705	1	0.99992	1	1	0.0191693	6	methionine synthase activity	MF
7781	GO:0042084	0.0138705	1	0.99992	1	1	0.0191693	6	5-methyltetrahydrofolate-dependent methyltransferase activity	MF
11875	GO:0080026	0.0138748	1	0.999936	1	1	0.00958466	3	response to indolebutyric acid	BP
7703	GO:0038024	0.0139514	1	0.999923	1	1	0.0159744	5	cargo receptor activity	MF
7686	GO:0036442	0.0144071	1	0.999176	1	2	0.277955	87	hydrogen-exporting ATPase activity	MF
1268	GO:0004553	0.0145486	1	0.99627	1	6	2.06709	647	hydrolase activity, hydrolyzing O-glycosyl compounds	MF
10581	GO:0052543	0.0149487	1	0.999136	1	2	0.188498	59	callose deposition in cell wall	BP
2899	GO:0008484	0.0149878	1	0.999916	1	1	0.0127796	4	sulfuric ester hydrolase activity	MF
5421	GO:0019419	0.0152849	1	0.9999	1	1	0.0223642	7	sulfate reduction	BP
6261	GO:0031320	0.0154737	1	0.999911	1	1	0.0127796	4	hexitol dehydrogenase activity	MF
9054	GO:0046029	0.0154737	1	0.999911	1	1	0.0127796	4	mannitol dehydrogenase activity	MF
7896	GO:0042398	0.0158	1	0.999057	1	2	0.214058	67	cellular modified amino acid biosynthetic process	BP
12575	GO:1901071	0.0158749	1	0.999049	1	2	0.217252	68	glucosamine-containing compound metabolic process	BP
7979	GO:0042626	0.0159222	1	0.997178	1	4	1.1246	352	ATPase activity, coupled to transmembrane movement of substances	MF
4574	GO:0015860	0.0160166	1	0.999894	1	1	0.0191693	6	purine nucleoside transmembrane transport	BP
2299	GO:0006730	0.016536	1	0.998987	1	2	0.226837	71	one-carbon metabolic process	BP
7873	GO:0042344	0.016618	1	0.999897	1	1	0.0127796	4	indole glucosinolate catabolic process	BP
13268	GO:1990267	0.0166442	1	0.997931	1	3	0.501597	157	response to transition metal nanoparticle	BP
6777	GO:0032869	0.0167763	1	0.999878	1	1	0.0255591	8	cellular response to insulin stimulus	BP
10575	GO:0052386	0.0168444	1	0.998962	1	2	0.198083	62	cell wall thickening	BP
6211	GO:0031214	0.0169709	1	0.999885	1	1	0.0159744	5	biomineral tissue development	BP
5018	GO:0016820	0.0171199	1	0.996899	1	4	1.15016	360	hydrolase activity, acting on acid anhydrides, catalyzing transmembrane movement of substances	MF
8409	GO:0043648	0.0171804	1	0.997836	1	3	0.584665	183	dicarboxylic acid metabolic process	BP
6677	GO:0032526	0.017293	1	0.999876	1	1	0.0191693	6	response to retinoic acid	BP
10580	GO:0052542	0.0177515	1	0.998874	1	2	0.204473	64	defense response by callose deposition	BP
897	GO:0003849	0.0177681	1	0.999882	1	1	0.0127796	4	3-deoxy-7-phosphoheptulonate synthase activity	MF
4470	GO:0015662	0.0179333	1	0.998851	1	2	0.261981	82	ATPase activity, coupled to transmembrane movement of ions, phosphorylative mechanism	MF
4928	GO:0016673	0.0181881	1	0.999863	1	1	0.0191693	6	oxidoreductase activity, acting on a sulfur group of donors, iron-sulfur protein as acceptor	MF
5420	GO:0019418	0.0181881	1	0.999863	1	1	0.0191693	6	sulfide oxidation	BP
5422	GO:0019424	0.0181881	1	0.999863	1	1	0.0191693	6	sulfide oxidation, using siroheme sulfite reductase	BP
9894	GO:0050311	0.0181881	1	0.999863	1	1	0.0191693	6	sulfite reductase (ferredoxin) activity	MF
6319	GO:0031407	0.018311	1	0.998819	1	2	0.207668	65	oxylipin metabolic process	BP
6320	GO:0031408	0.018311	1	0.998819	1	2	0.207668	65	oxylipin biosynthetic process	BP
6982	GO:0033388	0.0186113	1	0.999862	1	1	0.0159744	5	putrescine biosynthetic process from arginine	BP
5022	GO:0016829	0.0186749	1	0.994941	1	6	2.15655	675	lyase activity	MF
5773	GO:0030145	0.0187345	1	0.998776	1	2	0.214058	67	manganese ion binding	MF
11802	GO:0072521	0.0189994	1	0.996451	1	4	1.09904	344	purine-containing compound metabolic process	BP
991	GO:0004013	0.0191063	1	0.999841	1	1	0.0255591	8	adenosylhomocysteinase activity	MF
5006	GO:0016802	0.0191063	1	0.999841	1	1	0.0255591	8	trialkylsulfonium hydrolase activity	MF
5513	GO:0019748	0.0192095	1	0.995507	1	5	1.64537	515	secondary metabolic process	BP
8946	GO:0045735	0.0193481	1	0.998711	1	2	0.249201	78	nutrient reservoir activity	MF
9963	GO:0050667	0.0196123	1	0.999832	1	1	0.0255591	8	homocysteine metabolic process	BP
1258	GO:0004528	0.0198945	1	0.999852	1	1	0.0127796	4	phosphodiesterase I activity	MF
9173	GO:0046364	0.0199763	1	0.998645	1	2	0.265176	83	monosaccharide biosynthetic process	BP
1532	GO:0005198	0.0200395	1	0.993823	1	7	3.64537	1141	structural molecule activity	MF
283	GO:0000785	0.0205437	1	0.997236	1	3	0.520767	163	chromatin	CC
2218	GO:0006575	0.020563	1	0.997228	1	3	0.610224	191	cellular modified amino acid metabolic process	BP
4980	GO:0016765	0.0208395	1	0.997176	1	3	0.626198	196	transferase activity, transferring alkyl or aryl (other than methyl) groups	MF
3464	GO:0009699	0.0208908	1	0.997167	1	3	0.610224	191	phenylpropanoid biosynthetic process	BP
5003	GO:0016798	0.0209056	1	0.994191	1	6	2.23642	700	hydrolase activity, acting on glycosyl bonds	MF
5479	GO:0019632	0.021006	1	0.999817	1	1	0.0191693	6	shikimate metabolic process	BP
4441	GO:0015399	0.0212472	1	0.995893	1	4	1.23003	385	primary active transmembrane transporter activity	MF
4442	GO:0015405	0.0212472	1	0.995893	1	4	1.23003	385	P-P-bond-hydrolysis-driven transmembrane transporter activity	MF
1230	GO:0004478	0.0213763	1	0.999795	1	1	0.0319489	10	methionine adenosyltransferase activity	MF
914	GO:0003871	0.0214052	1	0.999804	1	1	0.0223642	7	5-methyltetrahydropteroyltriglutamate-homocysteine S-methyltransferase activity	MF
7782	GO:0042085	0.0214052	1	0.999804	1	1	0.0223642	7	5-methyltetrahydropteroyltri-L-glutamate-dependent methyltransferase activity	MF
9208	GO:0046429	0.0214168	1	0.999797	1	1	0.028754	9	4-hydroxy-3-methylbut-2-en-1-yl diphosphate synthase activity	MF
3431	GO:0009651	0.0216281	1	0.993947	1	6	2.02556	634	response to salt stress	BP
5496	GO:0019693	0.0220418	1	0.995693	1	4	1.1885	372	ribose phosphate metabolic process	BP
4594	GO:0015926	0.0222758	1	0.996907	1	3	0.56869	178	glucosidase activity	MF
9860	GO:0050105	0.0224308	1	0.999799	1	1	0.0159744	5	L-gulonolactone oxidase activity	MF
5752	GO:0030117	0.0226449	1	0.998361	1	2	0.242812	76	membrane coat	CC
6859	GO:0033037	0.0226608	1	0.998359	1	2	0.242812	76	polysaccharide localization	BP
10583	GO:0052545	0.0226608	1	0.998359	1	2	0.242812	76	callose localization	BP
4708	GO:0016145	0.0226824	1	0.999786	1	1	0.0191693	6	S-glycoside catabolic process	BP
5520	GO:0019759	0.0226824	1	0.999786	1	1	0.0191693	6	glycosinolate catabolic process	BP
5523	GO:0019762	0.0226824	1	0.999786	1	1	0.0191693	6	glucosinolate catabolic process	BP
11522	GO:0071417	0.0231266	1	0.998303	1	2	0.27476	86	cellular response to organonitrogen compound	BP
8329	GO:0043492	0.0233186	1	0.995364	1	4	1.2492	391	ATPase activity, coupled to movement of substances	MF
5492	GO:0019682	0.0240271	1	0.998199	1	2	0.29393	92	glyceraldehyde-3-phosphate metabolic process	BP
2175	GO:0006527	0.0242851	1	0.999743	1	1	0.0255591	8	arginine catabolic process	BP
4134	GO:0010677	0.0243089	1	0.999742	1	1	0.0255591	8	negative regulation of cellular carbohydrate metabolic process	BP
9927	GO:0050505	0.0243575	1	0.999746	1	1	0.0223642	7	hydroquinone glucosyltransferase activity	MF
7916	GO:0042455	0.0243732	1	0.996491	1	3	0.738019	231	ribonucleoside biosynthetic process	BP
3114	GO:0009073	0.0245288	1	0.998152	1	2	0.214058	67	aromatic amino acid family biosynthetic process	BP
3187	GO:0009163	0.0246055	1	0.996444	1	3	0.741214	232	nucleoside biosynthetic process	BP
1888	GO:0006022	0.0255429	1	0.998023	1	2	0.28754	90	aminoglycan metabolic process	BP
2313	GO:0006754	0.0258583	1	0.99798	1	2	0.335463	105	ATP biosynthetic process	BP
2350	GO:0006820	0.0259714	1	0.99344	1	5	1.53674	481	anion transport	BP
5981	GO:0030643	0.0260321	1	0.999704	1	1	0.0255591	8	cellular phosphate ion homeostasis	BP
11793	GO:0072502	0.0260321	1	0.999704	1	1	0.0255591	8	cellular trivalent inorganic anion homeostasis	BP
1740	GO:0005765	0.0261303	1	0.997957	1	2	0.252396	79	lysosomal membrane	CC
4353	GO:0015137	0.0265137	1	0.999699	1	1	0.0223642	7	citrate transmembrane transporter activity	MF
2904	GO:0008509	0.0268093	1	0.994447	1	4	1.00319	314	anion transmembrane transporter activity	MF
11508	GO:0071375	0.0271278	1	0.999661	1	1	0.0415335	13	cellular response to peptide hormone stimulus	BP
12689	GO:1901653	0.0271278	1	0.999661	1	1	0.0415335	13	cellular response to peptide	BP
5992	GO:0030663	0.0274038	1	0.999679	1	1	0.0223642	7	COPI-coated vesicle membrane	CC
924	GO:0003885	0.0278434	1	0.999677	1	1	0.0191693	6	D-arabinono-1,4-lactone oxidase activity	MF
2906	GO:0008514	0.0279755	1	0.995765	1	3	0.559105	175	organic anion transmembrane transporter activity	MF
4659	GO:0016054	0.0284232	1	0.995663	1	3	0.696486	218	organic acid catabolic process	BP
9188	GO:0046395	0.0284232	1	0.995663	1	3	0.696486	218	carboxylic acid catabolic process	BP
10601	GO:0052592	0.0287417	1	0.999622	1	1	0.0383387	12	oxidoreductase activity, acting on CH or CH2 groups, with an iron-sulfur protein as acceptor	MF
1612	GO:0005471	0.0288011	1	0.999623	1	1	0.0351438	11	ATP:ADP antiporter activity	MF
8642	GO:0044550	0.0290228	1	0.993834	1	4	1.19169	373	secondary metabolite biosynthetic process	BP
9484	GO:0047429	0.0293818	1	0.99963	1	1	0.0223642	7	nucleoside-triphosphate diphosphatase activity	MF
1899	GO:0006040	0.0295828	1	0.997523	1	2	0.290735	91	amino sugar metabolic process	BP
2200	GO:0006556	0.0297129	1	0.999596	1	1	0.0383387	12	S-adenosylmethionine biosynthetic process	BP
12586	GO:1901141	0.0297849	1	0.999594	1	1	0.0383387	12	regulation of lignin biosynthetic process	BP
5682	GO:0022857	0.0297933	1	0.987874	1	10	5.10863	1599	transmembrane transporter activity	MF
4508	GO:0015746	0.0299005	1	0.999603	1	1	0.028754	9	citrate transport	BP
11811	GO:0072530	0.03003	1	0.999594	1	1	0.0319489	10	purine-containing compound transmembrane transport	BP
5449	GO:0019521	0.0304212	1	0.999576	1	1	0.0383387	12	D-gluconate metabolic process	BP
4482	GO:0015691	0.0305155	1	0.999573	1	1	0.0383387	12	cadmium ion transport	BP
11269	GO:0070574	0.0305155	1	0.999573	1	1	0.0383387	12	cadmium ion transmembrane transport	BP
3214	GO:0009206	0.0306414	1	0.997377	1	2	0.364217	114	purine ribonucleoside triphosphate biosynthetic process	BP
4897	GO:0016629	0.0306445	1	0.999578	1	1	0.0319489	10	12-oxophytodienoate reductase activity	MF
6776	GO:0032868	0.0307806	1	0.999563	1	1	0.0415335	13	response to insulin	BP
12687	GO:1901642	0.0308296	1	0.999565	1	1	0.0383387	12	nucleoside transmembrane transport	BP
9883	GO:0050275	0.0311516	1	0.999559	1	1	0.0351438	11	scopoletin glucosyltransferase activity	MF
3330	GO:0009446	0.0311817	1	0.999575	1	1	0.0255591	8	putrescine biosynthetic process	BP
3171	GO:0009145	0.031287	1	0.997291	1	2	0.367412	115	purine nucleoside triphosphate biosynthetic process	BP
3440	GO:0009664	0.0316368	1	0.997253	1	2	0.290735	91	plant-type cell wall organization	BP
1152	GO:0004356	0.0317558	1	0.999542	1	1	0.0351438	11	glutamate-ammonia ligase activity	MF
2188	GO:0006542	0.0317558	1	0.999542	1	1	0.0351438	11	glutamine biosynthetic process	BP
7904	GO:0042430	0.0319488	1	0.997217	1	2	0.258786	81	indole-containing compound metabolic process	BP
5429	GO:0019439	0.0321262	1	0.992958	1	4	1.19808	375	aromatic compound catabolic process	BP
4730	GO:0016211	0.0330553	1	0.999499	1	1	0.0383387	12	ammonia ligase activity	MF
9058	GO:0046034	0.0335945	1	0.996976	1	2	0.386581	121	ATP metabolic process	BP
10415	GO:0051707	0.0336729	1	0.987522	1	8	3.50799	1098	response to other organism	BP
1225	GO:0004473	0.0337595	1	0.999477	1	1	0.0383387	12	malate dehydrogenase (decarboxylating) (NADP+) activity	MF
9209	GO:0046434	0.033985	1	0.996925	1	2	0.351438	110	organophosphate catabolic process	BP
5064	GO:0016880	0.0341811	1	0.99946	1	1	0.0415335	13	acid-ammonia (or amide) ligase activity	MF
3329	GO:0009445	0.0341852	1	0.999468	1	1	0.0351438	11	putrescine metabolic process	BP
2361	GO:0006842	0.0346316	1	0.99946	1	1	0.0319489	10	tricarboxylic acid transport	BP
4358	GO:0015142	0.0346316	1	0.99946	1	1	0.0319489	10	tricarboxylic acid transmembrane transporter activity	MF
2208	GO:0006564	0.0348152	1	0.999469	1	1	0.0255591	8	L-serine biosynthetic process	BP
5448	GO:0019520	0.0350723	1	0.999432	1	1	0.0415335	13	aldonic acid metabolic process	BP
5841	GO:0030278	0.035253	1	0.999409	1	1	0.0638978	20	regulation of ossification	BP
2422	GO:0006952	0.0352657	1	0.984594	1	11	5.65495	1770	defense response	BP
12626	GO:1901361	0.0354597	1	0.991984	1	4	1.2524	392	organic cyclic compound catabolic process	BP
4331	GO:0015086	0.0360336	1	0.9994	1	1	0.0415335	13	cadmium ion transmembrane transporter activity	MF
2752	GO:0008172	0.0361614	1	0.9994	1	1	0.0383387	12	S-methyltransferase activity	MF
3169	GO:0009143	0.03688	1	0.999394	1	1	0.028754	9	nucleoside triphosphate catabolic process	BP
6414	GO:0031640	0.036911	1	0.999366	1	1	0.0447284	14	killing of cells of other organism	BP
8580	GO:0044364	0.036911	1	0.999366	1	1	0.0447284	14	disruption of cells of other organism	BP
4216	GO:0010906	0.0372495	1	0.999358	1	1	0.0415335	13	regulation of glucose metabolic process	BP
4400	GO:0015217	0.0378749	1	0.999337	1	1	0.0415335	13	ADP transmembrane transporter activity	MF
3097	GO:0009056	0.0383099	1	0.982421	1	12	7.27796	2278	catabolic process	BP
8540	GO:0044248	0.0387727	1	0.984305	1	9	4.78275	1497	cellular catabolic process	BP
6177	GO:0031119	0.0388187	1	0.999313	1	1	0.0351438	11	tRNA pseudouridine synthesis	BP
4247	GO:0010962	0.038869	1	0.999306	1	1	0.0383387	12	regulation of glucan biosynthetic process	BP
3213	GO:0009205	0.0388786	1	0.99621	1	2	0.415335	130	purine ribonucleoside triphosphate metabolic process	BP
3463	GO:0009698	0.0390102	1	0.993267	1	3	0.805112	252	phenylpropanoid metabolic process	BP
11743	GO:0072330	0.0390547	1	0.990899	1	4	1.29712	406	monocarboxylic acid biosynthetic process	BP
3343	GO:0009507	0.0394276	1	0.98127	1	13	6.8754	2152	chloroplast	CC
4325	GO:0015075	0.0395105	1	0.985991	1	7	3.10224	971	ion transmembrane transporter activity	MF
563	GO:0001906	0.0396322	1	0.999259	1	1	0.0543131	17	cell killing	BP
2428	GO:0006970	0.0404025	1	0.986933	1	6	2.38978	748	response to osmotic stress	BP
8205	GO:0043207	0.040451	1	0.984465	1	8	3.64856	1142	response to external biotic stimulus	BP
11803	GO:0072522	0.0405302	1	0.992895	1	3	0.872204	273	purine-containing compound biosynthetic process	BP
8124	GO:0043043	0.0406412	1	0.999235	1	1	0.0415335	13	peptide biosynthetic process	BP
11792	GO:0072501	0.0411882	1	0.999206	1	1	0.0479233	15	cellular divalent inorganic anion homeostasis	BP
3465	GO:0009700	0.0411967	1	0.999205	1	1	0.0479233	15	indole phytoalexin biosynthetic process	BP
9129	GO:0046217	0.0411967	1	0.999205	1	1	0.0479233	15	indole phytoalexin metabolic process	BP
5690	GO:0022891	0.0419864	1	0.983754	1	8	3.92652	1229	substrate-specific transmembrane transporter activity	MF
9015	GO:0045912	0.0420321	1	0.999177	1	1	0.0447284	14	negative regulation of carbohydrate metabolic process	BP
10350	GO:0051536	0.0420534	1	0.992526	1	3	0.789137	247	iron-sulfur cluster binding	MF
10354	GO:0051540	0.0420534	1	0.992526	1	3	0.789137	247	metal cluster binding	MF
3210	GO:0009201	0.0423984	1	0.995667	1	2	0.41853	131	ribonucleoside triphosphate biosynthetic process	BP
3170	GO:0009144	0.0427528	1	0.99561	1	2	0.43131	135	purine nucleoside triphosphate metabolic process	BP
10563	GO:0052314	0.0434305	1	0.999109	1	1	0.0543131	17	phytoalexin metabolic process	BP
10564	GO:0052315	0.0434305	1	0.999109	1	1	0.0543131	17	phytoalexin biosynthetic process	BP
3058	GO:0008948	0.0435878	1	0.99911	1	1	0.0479233	15	oxaloacetate decarboxylase activity	MF
661	GO:0002213	0.0444862	1	0.999082	1	1	0.0415335	13	defense response to insect	BP
6778	GO:0032870	0.0445596	1	0.995331	1	2	0.351438	110	cellular response to hormone stimulus	BP
5706	GO:0030002	0.0447695	1	0.999056	1	1	0.0511182	16	cellular anion homeostasis	BP
5862	GO:0030320	0.0447695	1	0.999056	1	1	0.0511182	16	cellular monovalent inorganic anion homeostasis	BP
4575	GO:0015865	0.0448575	1	0.999049	1	1	0.0543131	17	purine nucleotide transport	BP
4577	GO:0015867	0.0448575	1	0.999049	1	1	0.0543131	17	ATP transport	BP
4578	GO:0015868	0.0448575	1	0.999049	1	1	0.0543131	17	purine ribonucleotide transport	BP
10339	GO:0051503	0.0448575	1	0.999049	1	1	0.0543131	17	adenine nucleotide transport	BP
6789	GO:0032885	0.0452585	1	0.999044	1	1	0.0447284	14	regulation of polysaccharide biosynthetic process	BP
3176	GO:0009150	0.0453554	1	0.991691	1	3	0.878594	275	purine ribonucleotide metabolic process	BP
10766	GO:0055085	0.0457482	1	0.980913	1	9	4.60703	1442	transmembrane transport	BP
7833	GO:0042221	0.0461158	1	0.976992	1	14	8.44728	2644	response to chemical	BP
1223	GO:0004470	0.0471382	1	0.998953	1	1	0.0511182	16	malic enzyme activity	MF
1224	GO:0004471	0.0471382	1	0.998953	1	1	0.0511182	16	malate dehydrogenase (decarboxylating) (NAD+) activity	MF
4778	GO:0016323	0.047594	1	0.998937	1	1	0.0479233	15	basolateral plasma membrane	CC
4727	GO:0016208	0.0476267	1	0.998927	1	1	0.0543131	17	AMP binding	MF
12714	GO:1901699	0.0477444	1	0.994799	1	2	0.386581	121	cellular response to nitrogen compound	BP
10413	GO:0051704	0.0479175	1	0.979836	1	9	4.5623	1428	multi-organism process	BP
4421	GO:0015297	0.0480695	1	0.990995	1	3	0.798722	250	antiporter activity	MF
10767	GO:0055086	0.0481714	1	0.985648	1	5	2.1278	666	nucleobase-containing small molecule metabolic process	BP
7906	GO:0042436	0.0492789	1	0.99888	1	1	0.0383387	12	indole-containing compound catabolic process	BP
1970	GO:0006163	0.0497186	1	0.990553	1	3	0.907348	284	purine nucleotide metabolic process	BP
3168	GO:0009142	0.0497864	1	0.994442	1	2	0.453674	142	nucleoside triphosphate biosynthetic process	BP
12376	GO:0098542	0.0507789	1	0.982652	1	6	2.46965	773	defense response to other organism	BP
150	GO:0000295	0.0507795	1	0.998774	1	1	0.057508	18	adenine nucleotide transmembrane transporter activity	MF
1577	GO:0005346	0.0507795	1	0.998774	1	1	0.057508	18	purine ribonucleotide transmembrane transporter activity	MF
1578	GO:0005347	0.0507795	1	0.998774	1	1	0.057508	18	ATP transmembrane transporter activity	MF
4399	GO:0015216	0.0507795	1	0.998774	1	1	0.057508	18	purine nucleotide transmembrane transporter activity	MF
956	GO:0003955	0.0509501	1	0.998775	1	1	0.0511182	16	NAD(P)H dehydrogenase (quinone) activity	MF
3365	GO:0009536	0.0511235	1	0.974754	1	13	7.15335	2239	plastid	CC
8485	GO:0044036	0.0512421	1	0.990152	1	3	0.833866	261	cell wall macromolecule metabolic process	BP
9958	GO:0050661	0.0512767	1	0.994184	1	2	0.434505	136	NADP binding	MF
3208	GO:0009199	0.0516526	1	0.994114	1	2	0.469649	147	ribonucleoside triphosphate metabolic process	BP
3580	GO:0009864	0.0519816	1	0.998719	1	1	0.0543131	17	induced systemic resistance, jasmonic acid mediated signaling pathway	BP
2343	GO:0006811	0.0521235	1	0.978942	1	8	4.02556	1260	ion transport	BP
1747	GO:0005774	0.0527623	1	0.981802	1	6	2.69649	844	vacuolar membrane	CC
7887	GO:0042364	0.0528857	1	0.993915	1	2	0.345048	108	water-soluble vitamin biosynthetic process	BP
3608	GO:0009899	0.0529707	1	0.998681	1	1	0.0479233	15	ent-kaurene synthase activity	MF
1880	GO:0006007	0.0534044	1	0.998643	1	1	0.057508	18	glucose catabolic process	BP
894	GO:0003846	0.0539407	1	0.998646	1	1	0.0415335	13	2-acylglycerol O-acyltransferase activity	MF
12181	GO:0090430	0.0539407	1	0.998646	1	1	0.0415335	13	caffeoyl-CoA: alcohol caffeoyl transferase activity	MF
8141	GO:0043090	0.0550999	1	0.998579	1	1	0.0447284	14	amino acid import	BP
7181	GO:0034220	0.0553894	1	0.982854	1	5	2.11502	662	ion transmembrane transport	BP
3308	GO:0009403	0.0553946	1	0.998524	1	1	0.0702875	22	toxin biosynthetic process	BP
7127	GO:0034035	0.0558583	1	0.998547	1	1	0.0415335	13	purine ribonucleoside bisphosphate metabolic process	BP
9252	GO:0046500	0.0564067	1	0.998472	1	1	0.0670927	21	S-adenosylmethionine metabolic process	BP
12505	GO:1900376	0.0566767	1	0.998465	1	1	0.0607029	19	regulation of secondary metabolite biosynthetic process	BP
5588	GO:0019953	0.0567826	1	0.998459	1	1	0.0607029	19	sexual reproduction	BP
6463	GO:0031967	0.0572462	1	0.982126	1	5	1.83067	573	organelle envelope	CC
6469	GO:0031975	0.0572462	1	0.982126	1	5	1.83067	573	envelope	CC
7987	GO:0042644	0.0573768	1	0.998443	1	1	0.0511182	16	chloroplast nucleoid	CC
7989	GO:0042646	0.0573768	1	0.998443	1	1	0.0511182	16	plastid nucleoid	CC
8616	GO:0044437	0.0582166	1	0.97943	1	6	2.77955	870	vacuolar part	CC
11502	GO:0071365	0.0586614	1	0.99835	1	1	0.0638978	20	cellular response to auxin stimulus	BP
6788	GO:0032881	0.0590535	1	0.998337	1	1	0.057508	18	regulation of polysaccharide metabolic process	BP
4397	GO:0015211	0.0593142	1	0.998309	1	1	0.0670927	21	purine nucleoside transmembrane transporter activity	MF
3106	GO:0009065	0.059385	1	0.998297	1	1	0.0734824	23	glutamine family amino acid catabolic process	BP
1320	GO:0004622	0.05989	1	0.998302	1	1	0.0511182	16	lysophospholipase activity	MF
12610	GO:1901292	0.0601732	1	0.998279	1	1	0.0543131	17	nucleoside phosphate catabolic process	BP
1267	GO:0004551	0.060718	1	0.998254	1	1	0.0511182	16	nucleotide diphosphatase activity	MF
4902	GO:0016634	0.0615298	1	0.998188	1	1	0.0607029	19	oxidoreductase activity, acting on the CH-CH group of donors, oxygen as acceptor	MF
1665	GO:0005618	0.061576	1	0.977936	1	6	3.03195	949	cell wall	CC
5858	GO:0030312	0.0617972	1	0.977837	1	6	3.03834	951	external encapsulating structure	CC
3341	GO:0009505	0.0621464	1	0.987094	1	3	0.881789	276	plant-type cell wall	CC
4715	GO:0016165	0.0624026	1	0.998135	1	1	0.0607029	19	linoleate 13S-lipoxygenase activity	MF
5024	GO:0016831	0.0625058	1	0.992089	1	2	0.453674	142	carboxy-lyase activity	MF
8559	GO:0044282	0.0627975	1	0.986896	1	3	0.974441	305	small molecule catabolic process	BP
5544	GO:0019829	0.0630708	1	0.991964	1	2	0.543131	170	cation-transporting ATPase activity	MF
3252	GO:0009259	0.063179	1	0.986783	1	3	0.98722	309	ribonucleotide metabolic process	BP
4424	GO:0015301	0.0638768	1	0.998027	1	1	0.0734824	23	anion:anion antiporter activity	MF
7978	GO:0042625	0.0639093	1	0.991797	1	2	0.549521	172	ATPase coupled ion transmembrane transporter activity	MF
2817	GO:0008295	0.0640508	1	0.99802	1	1	0.0702875	22	spermidine biosynthetic process	BP
13344	GO:2000030	0.064721	1	0.997987	1	1	0.0638978	20	regulation of response to red or far red light	BP
12674	GO:1901575	0.0649653	1	0.969733	1	10	6.15335	1926	organic substance catabolic process	BP
3144	GO:0009110	0.0665437	1	0.991292	1	2	0.392971	123	vitamin biosynthetic process	BP
3408	GO:0009625	0.0672712	1	0.997836	1	1	0.057508	18	response to insect	BP
4572	GO:0015858	0.0677008	1	0.997769	1	1	0.0830671	26	nucleoside transport	BP
12705	GO:1901679	0.0686667	1	0.997737	1	1	0.0607029	19	nucleotide transmembrane transport	BP
3157	GO:0009127	0.0687808	1	0.990805	1	2	0.530351	166	purine nucleoside monophosphate biosynthetic process	BP
3192	GO:0009168	0.0687808	1	0.990805	1	2	0.530351	166	purine ribonucleoside monophosphate biosynthetic process	BP
3230	GO:0009228	0.0690373	1	0.997706	1	1	0.0638978	20	thiamine biosynthetic process	BP
8002	GO:0042724	0.0690373	1	0.997706	1	1	0.0638978	20	thiamine-containing compound biosynthetic process	BP
8012	GO:0042744	0.0695257	1	0.990658	1	2	0.479233	150	hydrogen peroxide catabolic process	BP
2780	GO:0008216	0.0696293	1	0.997646	1	1	0.0766773	24	spermidine metabolic process	BP
4405	GO:0015238	0.0696605	1	0.990641	1	2	0.421725	132	drug transmembrane transporter activity	MF
2326	GO:0006782	0.0706898	1	0.997593	1	1	0.0638978	20	protoporphyrinogen IX biosynthetic process	BP
9253	GO:0046501	0.0706898	1	0.997593	1	1	0.0638978	20	protoporphyrinogen IX metabolic process	BP
12197	GO:0090484	0.0712308	1	0.990309	1	2	0.42492	133	drug transporter activity	MF
4416	GO:0015291	0.0718742	1	0.979604	1	4	1.53674	481	secondary active transmembrane transporter activity	MF
5758	GO:0030126	0.0718893	1	0.997473	1	1	0.0894569	28	COPI vesicle coat	CC
7872	GO:0042343	0.0720662	1	0.997498	1	1	0.0638978	20	indole glucosinolate metabolic process	BP
1277	GO:0004564	0.0752868	1	0.997238	1	1	0.0798722	25	beta-fructofuranosidase activity	MF
1285	GO:0004575	0.0752868	1	0.997238	1	1	0.0798722	25	sucrose alpha-glucosidase activity	MF
12694	GO:1901658	0.0753153	1	0.99724	1	1	0.0766773	24	glycosyl compound catabolic process	BP
2869	GO:0008422	0.0754617	1	0.989396	1	2	0.42492	133	beta-glucosidase activity	MF
3672	GO:0009982	0.0757795	1	0.997222	1	1	0.0670927	21	pseudouridine synthase activity	MF
844	GO:0003674	0.0771425	1	0.963005	1	78	73.0096	22852	molecular_function	MF
2320	GO:0006772	0.0773217	1	0.997094	1	1	0.0734824	23	thiamine metabolic process	BP
8001	GO:0042723	0.0773217	1	0.997094	1	1	0.0734824	23	thiamine-containing compound metabolic process	BP
5081	GO:0016899	0.0780057	1	0.997027	1	1	0.0830671	26	oxidoreductase activity, acting on the CH-OH group of donors, oxygen as acceptor	MF
5980	GO:0030641	0.0801774	1	0.99681	1	1	0.134185	42	regulation of cellular pH	BP
10322	GO:0051453	0.0801774	1	0.99681	1	1	0.134185	42	regulation of intracellular pH	BP
1533	GO:0005199	0.0802263	1	0.996844	1	1	0.0894569	28	structural constituent of cell wall	MF
12931	GO:1902600	0.0803691	1	0.988261	1	2	0.623003	195	hydrogen ion transmembrane transport	BP
5383	GO:0019320	0.0805088	1	0.996825	1	1	0.086262	27	hexose catabolic process	BP
3156	GO:0009126	0.0806068	1	0.988212	1	2	0.584665	183	purine nucleoside monophosphate metabolic process	BP
3191	GO:0009167	0.0806068	1	0.988212	1	2	0.584665	183	purine ribonucleoside monophosphate metabolic process	BP
2319	GO:0006771	0.0807204	1	0.996836	1	1	0.0702875	22	riboflavin metabolic process	BP
5691	GO:0022892	0.0807568	1	0.964267	1	8	4.49201	1406	substrate-specific transporter activity	MF
5857	GO:0030308	0.0809629	1	0.996799	1	1	0.0798722	25	negative regulation of cell growth	BP
3105	GO:0009064	0.0827806	1	0.987725	1	2	0.504792	158	glutamine family amino acid metabolic process	BP
3149	GO:0009117	0.0829895	1	0.975278	1	4	1.81789	569	nucleotide metabolic process	BP
8011	GO:0042743	0.0833541	1	0.987585	1	2	0.536741	168	hydrogen peroxide metabolic process	BP
10254	GO:0051287	0.0833922	1	0.987578	1	2	0.527157	165	NAD binding	MF
1538	GO:0005215	0.0838938	1	0.959027	1	10	6.11502	1914	transporter activity	MF
8554	GO:0044273	0.0848987	1	0.996443	1	1	0.102236	32	sulfur compound catabolic process	BP
5580	GO:0019915	0.0850316	1	0.996469	1	1	0.0766773	24	lipid storage	BP
8303	GO:0043434	0.0855387	1	0.996376	1	1	0.115016	36	response to peptide hormone	BP
12688	GO:1901652	0.0855387	1	0.996376	1	1	0.115016	36	response to peptide	BP
2391	GO:0006890	0.0855745	1	0.996402	1	1	0.0894569	28	retrograde vesicle-mediated transport, Golgi to ER	BP
5553	GO:0019853	0.0857596	1	0.996402	1	1	0.0798722	25	L-ascorbic acid biosynthetic process	BP
5373	GO:0019288	0.0858909	1	0.996355	1	1	0.105431	33	isopentenyl diphosphate biosynthetic process, methylerythritol 4-phosphate pathway	BP
2312	GO:0006753	0.0870576	1	0.973643	1	4	1.84984	579	nucleoside phosphate metabolic process	BP
4344	GO:0015112	0.0881209	1	0.996191	1	1	0.0830671	26	nitrate transmembrane transporter activity	MF
5552	GO:0019852	0.0885152	1	0.996146	1	1	0.0894569	28	L-ascorbic acid metabolic process	BP
1571	GO:0005337	0.0889124	1	0.996097	1	1	0.0990415	31	nucleoside transmembrane transporter activity	MF
8235	GO:0043255	0.0892801	1	0.996083	1	1	0.086262	27	regulation of carbohydrate biosynthetic process	BP
3719	GO:0010044	0.0896541	1	0.996075	1	1	0.0734824	23	response to aluminum ion	BP
4491	GO:0015711	0.0897287	1	0.978333	1	3	0.932907	292	organic anion transport	BP
8655	GO:0044703	0.0905002	1	0.99595	1	1	0.102236	32	multi-organism reproductive process	BP
4895	GO:0016627	0.0907077	1	0.985831	1	2	0.511182	160	oxidoreductase activity, acting on the CH-CH group of donors	MF
10748	GO:0055062	0.0909758	1	0.99592	1	1	0.0926518	29	phosphate ion homeostasis	BP
11796	GO:0072506	0.0909758	1	0.99592	1	1	0.0926518	29	trivalent inorganic anion homeostasis	BP
4955	GO:0016725	0.0931869	1	0.995721	1	1	0.0894569	28	oxidoreductase activity, acting on CH or CH2 groups	MF
850	GO:0003682	0.0935761	1	0.985147	1	2	0.421725	132	chromatin binding	MF
8003	GO:0042726	0.0945995	1	0.995607	1	1	0.0798722	25	flavin-containing compound metabolic process	BP
2378	GO:0006873	0.0951499	1	0.984708	1	2	0.594249	186	cellular ion homeostasis	BP
4490	GO:0015706	0.0952242	1	0.995523	1	1	0.0926518	29	nitrate transport	BP
3639	GO:0009941	0.095508	1	0.970179	1	4	1.53674	481	chloroplast envelope	CC
7941	GO:0042545	0.0958206	1	0.984549	1	2	0.543131	170	cell wall modification	BP
4488	GO:0015698	0.0963136	1	0.984431	1	2	0.511182	160	inorganic anion transport	BP
11635	GO:0071705	0.0966465	1	0.969699	1	4	1.57188	492	nitrogen compound transport	BP
9416	GO:0046943	0.0968221	1	0.984323	1	2	0.440895	138	carboxylic acid transmembrane transporter activity	MF
1934	GO:0006090	0.096991	1	0.98424	1	2	0.597444	187	pyruvate metabolic process	BP
1573	GO:0005342	0.0971157	1	0.984247	1	2	0.444089	139	organic acid transmembrane transporter activity	MF
13497	GO:2000762	0.0971422	1	0.99531	1	1	0.111821	35	regulation of phenylpropanoid metabolic process	BP
2392	GO:0006891	0.0973961	1	0.995325	1	1	0.086262	27	intra-Golgi vesicle-mediated transport	BP
3803	GO:0010167	0.097956	1	0.995234	1	1	0.108626	34	response to nitrate	BP
3182	GO:0009156	0.0982263	1	0.983918	1	2	0.626198	196	ribonucleoside monophosphate biosynthetic process	BP
5990	GO:0030660	0.0983011	1	0.995243	1	1	0.0830671	26	Golgi-associated vesicle membrane	CC
1927	GO:0006081	0.0987884	1	0.98377	1	2	0.642173	201	cellular aldehyde metabolic process	BP
3355	GO:0009526	0.0991294	1	0.968651	1	4	1.55272	486	plastid envelope	CC
2050	GO:0006323	0.0993847	1	0.995122	1	1	0.0894569	28	DNA packaging	BP
451	GO:0001522	0.100916	1	0.99494	1	1	0.105431	33	pseudouridine synthesis	BP
5005	GO:0016801	0.101433	1	0.994892	1	1	0.102236	32	hydrolase activity, acting on ether bonds	MF
3154	GO:0009124	0.102274	1	0.98286	1	2	0.642173	201	nucleoside monophosphate biosynthetic process	BP
12584	GO:1901137	0.102587	1	0.967147	1	4	1.95847	613	carbohydrate derivative biosynthetic process	BP
3491	GO:0009735	0.103137	1	0.982653	1	2	0.539936	169	response to cytokinin	BP
4923	GO:0016667	0.104012	1	0.982416	1	2	0.555911	174	oxidoreductase activity, acting on a sulfur group of donors	MF
8313	GO:0043467	0.104358	1	0.994553	1	1	0.127796	40	regulation of generation of precursor metabolites and energy	BP
4887	GO:0016615	0.104656	1	0.994518	1	1	0.13099	41	malate dehydrogenase activity	MF
11795	GO:0072505	0.105133	1	0.994486	1	1	0.115016	36	divalent inorganic anion homeostasis	BP
9174	GO:0046365	0.105972	1	0.994388	1	1	0.121406	38	monosaccharide catabolic process	BP
7659	GO:0036294	0.106066	1	0.994374	1	1	0.124601	39	cellular response to decreased oxygen levels	BP
11541	GO:0071456	0.106066	1	0.994374	1	1	0.124601	39	cellular response to hypoxia	BP
1936	GO:0006094	0.106674	1	0.994276	1	1	0.159744	50	gluconeogenesis	BP
2230	GO:0006596	0.107465	1	0.994234	1	1	0.115016	36	polyamine biosynthetic process	BP
576	GO:0001933	0.10751	1	0.994203	1	1	0.13738	43	negative regulation of protein phosphorylation	BP
3484	GO:0009725	0.108387	1	0.951702	1	7	3.8115	1193	response to hormone	BP
10764	GO:0055083	0.108478	1	0.994118	1	1	0.118211	37	monovalent inorganic anion homeostasis	BP
3237	GO:0009240	0.108744	1	0.994076	1	1	0.127796	40	isopentenyl diphosphate biosynthetic process	BP
9246	GO:0046490	0.108744	1	0.994076	1	1	0.127796	40	isopentenyl diphosphate metabolic process	BP
11540	GO:0071453	0.108759	1	0.994071	1	1	0.13099	41	cellular response to oxygen levels	BP
3714	GO:0010038	0.108796	1	0.964456	1	4	1.74121	545	response to metal ion	BP
5597	GO:0020037	0.11096	1	0.963489	1	4	1.92971	604	heme binding	MF
1939	GO:0006098	0.111807	1	0.9937	1	1	0.159744	50	pentose-phosphate shunt	BP
3709	GO:0010033	0.111972	1	0.944314	1	9	5.52716	1730	response to organic substance	BP
2173	GO:0006525	0.111996	1	0.993695	1	1	0.140575	44	arginine metabolic process	BP
5070	GO:0016887	0.112218	1	0.957428	1	5	2.57188	805	ATPase activity	MF
5382	GO:0019319	0.112573	1	0.993607	1	1	0.166134	52	hexose biosynthetic process	BP
3185	GO:0009161	0.113127	1	0.979896	1	2	0.683706	214	ribonucleoside monophosphate metabolic process	BP
2434	GO:0006979	0.114375	1	0.961964	1	4	1.9393	607	response to oxidative stress	BP
1315	GO:0004616	0.114914	1	0.993417	1	1	0.0990415	31	phosphogluconate dehydrogenase (decarboxylating) activity	MF
11570	GO:0071495	0.115565	1	0.979216	1	2	0.635783	199	cellular response to endogenous stimulus	BP
1664	GO:0005615	0.116298	1	0.978986	1	2	0.753994	236	extracellular space	CC
3153	GO:0009123	0.11881	1	0.978272	1	2	0.702875	220	nucleoside monophosphate metabolic process	BP
4978	GO:0016762	0.119037	1	0.992834	1	1	0.166134	52	xyloglucan:xyloglucosyl transferase activity	MF
7866	GO:0042326	0.119402	1	0.992804	1	1	0.15016	47	negative regulation of phosphorylation	BP
4132	GO:0010675	0.119841	1	0.992776	1	1	0.127796	40	regulation of cellular carbohydrate metabolic process	BP
3404	GO:0009617	0.119961	1	0.959447	1	4	1.7476	547	response to bacterium	BP
5504	GO:0019725	0.120914	1	0.966821	1	3	1.3099	410	cellular homeostasis	BP
1948	GO:0006108	0.124015	1	0.99222	1	1	0.153355	48	malate metabolic process	BP
7977	GO:0042623	0.124428	1	0.957374	1	4	1.99042	623	ATPase activity, coupled	MF
8673	GO:0044763	0.124729	1	0.915002	1	37	31.3195	9803
12221	GO:0090599	0.125343	1	0.992072	1	1	0.134185	42	alpha-glucosidase activity	MF
11521	GO:0071407	0.128088	1	0.991695	1	1	0.146965	46	cellular response to organic cyclic compound	BP
3459	GO:0009694	0.128577	1	0.991662	1	1	0.124601	39	jasmonic acid metabolic process	BP
4707	GO:0016144	0.128742	1	0.99162	1	1	0.13738	43	S-glycoside biosynthetic process	BP
5519	GO:0019758	0.128742	1	0.99162	1	1	0.13738	43	glycosinolate biosynthetic process	BP
5522	GO:0019761	0.128742	1	0.99162	1	1	0.13738	43	glucosinolate biosynthetic process	BP
10763	GO:0055082	0.129033	1	0.975239	1	2	0.680511	213	cellular chemical homeostasis	BP
2207	GO:0006563	0.129682	1	0.991499	1	1	0.134185	42	L-serine metabolic process	BP
7092	GO:0033865	0.129973	1	0.991451	1	1	0.140575	44	nucleoside bisphosphate metabolic process	BP
7095	GO:0033875	0.129973	1	0.991451	1	1	0.140575	44	ribonucleoside bisphosphate metabolic process	BP
7124	GO:0034032	0.129973	1	0.991451	1	1	0.140575	44	purine nucleoside bisphosphate metabolic process	BP
4800	GO:0016411	0.13167	1	0.991257	1	1	0.118211	37	acylglycerol O-acyltransferase activity	MF
9396	GO:0046906	0.132169	1	0.953736	1	4	2.07668	650	tetrapyrrole binding	MF
12713	GO:1901698	0.132551	1	0.962152	1	3	1.30351	408	response to nitrogen compound	BP
8309	GO:0043455	0.133276	1	0.990995	1	1	0.14377	45	regulation of secondary metabolic process	BP
1304	GO:0004601	0.133401	1	0.973887	1	2	0.715655	224	peroxidase activity	MF
12402	GO:0098662	0.133597	1	0.961717	1	3	1.35783	425	inorganic cation transmembrane transport	BP
9022	GO:0045926	0.135214	1	0.99072	1	1	0.146965	46	negative regulation of growth	BP
4398	GO:0015215	0.135574	1	0.990688	1	1	0.134185	42	nucleotide transmembrane transporter activity	MF
11589	GO:0071554	0.135729	1	0.945424	1	5	2.86262	896	cell wall organization or biogenesis	BP
5708	GO:0030004	0.135987	1	0.990555	1	1	0.204473	64	cellular monovalent inorganic cation homeostasis	BP
4934	GO:0016684	0.139253	1	0.972037	1	2	0.731629	229	oxidoreductase activity, acting on peroxide as acceptor	MF
10204	GO:0051213	0.139619	1	0.971941	1	2	0.645367	202	dioxygenase activity	MF
10170	GO:0051156	0.140423	1	0.989915	1	1	0.201278	63	glucose 6-phosphate metabolic process	BP
11820	GO:0072593	0.14073	1	0.971568	1	2	0.71246	223	reactive oxygen species metabolic process	BP
2229	GO:0006595	0.141981	1	0.989713	1	1	0.169329	53	polyamine metabolic process	BP
12918	GO:1902578	0.142029	1	0.917101	1	13	9.29712	2910
3124	GO:0009086	0.144014	1	0.989416	1	1	0.162939	51	methionine biosynthetic process	BP
4831	GO:0016462	0.144737	1	0.930711	1	7	4.3131	1350	pyrophosphatase activity	MF
52	GO:0000103	0.145003	1	0.989258	1	1	0.169329	53	sulfate assimilation	BP
5016	GO:0016818	0.148076	1	0.9287	1	7	4.33546	1357	hydrolase activity, acting on acid anhydrides, in phosphorus-containing anhydrides	MF
4065	GO:0010563	0.148796	1	0.988655	1	1	0.185304	58	negative regulation of phosphorus metabolic process	BP
9029	GO:0045936	0.148796	1	0.988655	1	1	0.185304	58	negative regulation of phosphate metabolic process	BP
3178	GO:0009152	0.149587	1	0.968646	1	2	0.779553	244	purine ribonucleotide biosynthetic process	BP
12400	GO:0098660	0.149963	1	0.954778	1	3	1.45367	455	inorganic ion transmembrane transport	BP
12397	GO:0098656	0.150264	1	0.968462	1	2	0.616613	193	anion transmembrane transport	BP
1971	GO:0006164	0.150915	1	0.968198	1	2	0.789137	247	purine nucleotide biosynthetic process	BP
12716	GO:1901701	0.151102	1	0.96814	1	2	0.763578	239	cellular response to oxygen-containing compound	BP
3673	GO:0009986	0.15125	1	0.98824	1	1	0.214058	67	cell surface	CC
3309	GO:0009404	0.152043	1	0.988136	1	1	0.188498	59	toxin metabolic process	BP
7118	GO:0033993	0.152101	1	0.944007	1	4	1.92652	603	response to lipid	BP
5015	GO:0016817	0.152487	1	0.926023	1	7	4.3738	1369	hydrolase activity, acting on acid anhydrides	MF
4327	GO:0015078	0.152783	1	0.967559	1	2	0.824281	258	hydrogen ion transmembrane transporter activity	MF
3578	GO:0009862	0.153219	1	0.987997	1	1	0.15016	47	systemic acquired resistance, salicylic acid mediated signaling pathway	BP
8612	GO:0044433	0.154116	1	0.967122	1	2	0.750799	235	cytoplasmic vesicle part	CC
3931	GO:0010333	0.154602	1	0.987744	1	1	0.169329	53	terpene synthase activity	MF
3	GO:0000003	0.155164	1	0.987648	1	1	0.172524	54	reproduction	BP
11625	GO:0071669	0.157124	1	0.966098	1	2	0.715655	224	plant-type cell wall organization or biogenesis	BP
1949	GO:0006109	0.1576	1	0.987249	1	1	0.169329	53	regulation of carbohydrate metabolic process	BP
3542	GO:0009814	0.157658	1	0.965934	1	2	0.645367	202	defense response, incompatible interaction	BP
2372	GO:0006862	0.157777	1	0.98722	1	1	0.169329	53	nucleotide transport	BP
2349	GO:0006818	0.157803	1	0.96583	1	2	0.865815	271	hydrogen transport	BP
4630	GO:0015992	0.157803	1	0.96583	1	2	0.865815	271	proton transport	BP
3271	GO:0009295	0.158195	1	0.98715	1	1	0.169329	53	nucleoid	CC
10762	GO:0055081	0.158309	1	0.98714	1	1	0.162939	51	anion homeostasis	BP
12386	GO:0098590	0.159993	1	0.986819	1	1	0.191693	60	plasma membrane region	CC
7793	GO:0042126	0.162152	1	0.98644	1	1	0.201278	63	nitrate metabolic process	BP
7795	GO:0042128	0.162152	1	0.98644	1	1	0.201278	63	nitrate assimilation	BP
2199	GO:0006555	0.16307	1	0.986288	1	1	0.194888	61	methionine metabolic process	BP
1534	GO:0005200	0.163335	1	0.986211	1	1	0.226837	71	structural constituent of cytoskeleton	MF
5755	GO:0030120	0.163352	1	0.986235	1	1	0.198083	62	vesicle coat	CC
2303	GO:0006739	0.163357	1	0.98621	1	1	0.223642	70	NADP metabolic process	BP
5023	GO:0016830	0.163634	1	0.963801	1	2	0.789137	247	carbon-carbon lyase activity	MF
13296	GO:1990542	0.164557	1	0.985995	1	1	0.230032	72	mitochondrial transmembrane transport	BP
4628	GO:0015988	0.164938	1	0.985905	1	1	0.261981	82	energy coupled proton transmembrane transport, against electrochemical gradient	BP
4629	GO:0015991	0.164938	1	0.985905	1	1	0.261981	82	ATP hydrolysis coupled proton transport	BP
1852	GO:0005975	0.165296	1	0.910551	1	9	6.59744	2065	carbohydrate metabolic process	BP
884	GO:0003824	0.165558	1	0.883063	1	49	44.1214	13810	catalytic activity	MF
4461	GO:0015605	0.166805	1	0.985676	1	1	0.162939	51	organophosphate ester transmembrane transporter activity	MF
4926	GO:0016671	0.169154	1	0.985227	1	1	0.182109	57	oxidoreductase activity, acting on a sulfur group of donors, disulfide as acceptor	MF
7905	GO:0042435	0.170633	1	0.984954	1	1	0.185304	58	indole-containing compound biosynthetic process	BP
12396	GO:0098655	0.170876	1	0.94537	1	3	1.49201	467	cation transmembrane transport	BP
10122	GO:0051051	0.171483	1	0.984783	1	1	0.198083	62	negative regulation of transport	BP
5030	GO:0016838	0.173045	1	0.984507	1	1	0.188498	59	carbon-oxygen lyase activity, acting on phosphates	MF
3410	GO:0009627	0.176027	1	0.983942	1	1	0.194888	61	systemic acquired resistance	BP
2187	GO:0006541	0.17632	1	0.983886	1	1	0.194888	61	glutamine metabolic process	BP
4599	GO:0015931	0.178478	1	0.958408	1	2	0.702875	220	nucleobase-containing compound transport	BP
1622	GO:0005507	0.181312	1	0.957303	1	2	0.827476	259	copper ion binding	MF
4937	GO:0016702	0.182814	1	0.982605	1	1	0.217252	68	oxidoreductase activity, acting on single donors with incorporation of molecular oxygen, incorporation of two atoms of oxygen	MF
860	GO:0003713	0.183008	1	0.982591	1	1	0.198083	62	transcription coactivator activity	MF
3122	GO:0009084	0.183521	1	0.982452	1	1	0.230032	72	glutamine family amino acid biosynthetic process	BP
13530	GO:2001057	0.185652	1	0.982024	1	1	0.233227	73	reactive nitrogen species metabolic process	BP
11590	GO:0071555	0.186422	1	0.925958	1	4	2.40256	752	cell wall organization	BP
5991	GO:0030662	0.18672	1	0.981842	1	1	0.204473	64	coated vesicle membrane	CC
3253	GO:0009260	0.18705	1	0.95509	1	2	0.881789	276	ribonucleotide biosynthetic process	BP
7565	GO:0035821	0.187123	1	0.98177	1	1	0.198083	62	modification of morphology or physiology of other organism	BP
9184	GO:0046390	0.187888	1	0.954763	1	2	0.888179	278	ribose phosphate biosynthetic process	BP
2309	GO:0006749	0.188535	1	0.981458	1	1	0.217252	68	glutathione metabolic process	BP
4565	GO:0015849	0.189042	1	0.954381	1	2	0.664537	208	organic acid transport	BP
9415	GO:0046942	0.189042	1	0.954381	1	2	0.664537	208	carboxylic acid transport	BP
3812	GO:0010181	0.189952	1	0.981176	1	1	0.210863	66	FMN binding	MF
10189	GO:0051186	0.193059	1	0.934738	1	3	1.54633	484	cofactor metabolic process	BP
11474	GO:0071310	0.193216	1	0.952672	1	2	0.891374	279	cellular response to organic substance	BP
9957	GO:0050660	0.193644	1	0.952522	1	2	0.814696	255	flavin adenine dinucleotide binding	MF
3395	GO:0009605	0.193845	1	0.895166	1	8	5.29073	1656	response to external stimulus	BP
6314	GO:0031400	0.193916	1	0.980332	1	1	0.226837	71	negative regulation of protein modification process	BP
4728	GO:0016209	0.195027	1	0.951953	1	2	0.891374	279	antioxidant activity	MF
1159	GO:0004364	0.195796	1	0.979926	1	1	0.233227	73	glutathione transferase activity	MF
8675	GO:0044765	0.19811	1	0.879311	1	12	9.02875	2826
3545	GO:0009817	0.198606	1	0.979342	1	1	0.217252	68	defense response to fungus, incompatible interaction	BP
3480	GO:0009719	0.199137	1	0.896373	1	7	4.58786	1436	response to endogenous stimulus	BP
3493	GO:0009737	0.199614	1	0.931493	1	3	1.41214	442	response to abscisic acid	BP
3582	GO:0009867	0.199759	1	0.979097	1	1	0.214058	67	jasmonic acid mediated signaling pathway	BP
9249	GO:0046496	0.199795	1	0.979035	1	1	0.261981	82	nicotinamide nucleotide metabolic process	BP
3452	GO:0009686	0.199989	1	0.979038	1	1	0.220447	69	gibberellin biosynthetic process	BP
11702	GO:0071941	0.202193	1	0.978518	1	1	0.252396	79	nitrogen cycle metabolic process	BP
3451	GO:0009685	0.202257	1	0.978536	1	1	0.223642	70	gibberellin metabolic process	BP
4657	GO:0016052	0.202671	1	0.929913	1	3	1.69649	531	carbohydrate catabolic process	BP
8010	GO:0042742	0.203021	1	0.929771	1	3	1.43131	448	defense response to bacterium	BP
5395	GO:0019362	0.203538	1	0.978207	1	1	0.265176	83	pyridine nucleotide metabolic process	BP
1853	GO:0005976	0.204142	1	0.916068	1	4	2.44728	766	polysaccharide metabolic process	BP
4685	GO:0016114	0.204378	1	0.948197	1	2	0.785942	246	terpenoid biosynthetic process	BP
4566	GO:0015850	0.205369	1	0.97782	1	1	0.242812	76	organic hydroxy compound transport	BP
1813	GO:0005887	0.208661	1	0.946381	1	2	0.942492	295	integral component of plasma membrane	CC
11352	GO:0070887	0.208787	1	0.926795	1	3	1.67412	524	cellular response to chemical stimulus	BP
2936	GO:0008610	0.210374	1	0.902614	1	5	3.07987	964	lipid biosynthetic process	BP
2390	GO:0006888	0.213717	1	0.975904	1	1	0.239617	75	ER to Golgi vesicle-mediated transport	BP
4676	GO:0016102	0.214819	1	0.975648	1	1	0.236422	74	diterpenoid biosynthetic process	BP
7437	GO:0035251	0.216431	1	0.943117	1	2	0.872204	273	UDP-glucosyltransferase activity	MF
3978	GO:0010411	0.216676	1	0.975173	1	1	0.265176	83	xyloglucan metabolic process	BP
3279	GO:0009309	0.218504	1	0.974756	1	1	0.246006	77	amine biosynthetic process	BP
7897	GO:0042401	0.218504	1	0.974756	1	1	0.246006	77	cellular biogenic amine biosynthetic process	BP
3544	GO:0009816	0.218602	1	0.974794	1	1	0.204473	64	defense response to bacterium, incompatible interaction	BP
9269	GO:0046527	0.219274	1	0.941892	1	2	0.884984	277	glucosyltransferase activity	MF
1812	GO:0005886	0.220301	1	0.854525	1	16	12.7955	4005	plasma membrane	CC
3579	GO:0009863	0.224553	1	0.973287	1	1	0.236422	74	salicylic acid mediated signaling pathway	BP
8382	GO:0043604	0.224607	1	0.973248	1	1	0.255591	80	amide biosynthetic process	BP
2387	GO:0006885	0.225942	1	0.972857	1	1	0.313099	98	regulation of pH	BP
11866	GO:0080008	0.226919	1	0.972742	1	1	0.207668	65	Cul4-RING E3 ubiquitin ligase complex	CC
8804	GO:0045229	0.227787	1	0.902267	1	4	2.60383	815	external encapsulating structure organization	BP
8606	GO:0044427	0.228027	1	0.916685	1	3	1.50799	472	chromosomal part	CC
8714	GO:0044877	0.228399	1	0.916476	1	3	1.5655	490	macromolecular complex binding	MF
4675	GO:0016101	0.229112	1	0.972106	1	1	0.261981	82	diterpenoid metabolic process	BP
3108	GO:0009067	0.229458	1	0.972003	1	1	0.27476	86	aspartate family amino acid biosynthetic process	BP
11809	GO:0072528	0.23074	1	0.971693	1	1	0.258786	81	pyrimidine-containing compound biosynthetic process	BP
5480	GO:0019637	0.230893	1	0.889678	1	5	3.42812	1073	organophosphate metabolic process	BP
5052	GO:0016866	0.23098	1	0.971602	1	1	0.284345	89	intramolecular transferase activity	MF
4600	GO:0015932	0.231652	1	0.971484	1	1	0.239617	75	nucleobase-containing compound transmembrane transporter activity	MF
12703	GO:1901677	0.232028	1	0.971349	1	1	0.268371	84	phosphate transmembrane transporter activity	MF
5141	GO:0017111	0.232035	1	0.880669	1	6	4.12141	1290	nucleoside-triphosphatase activity	MF
1621	GO:0005506	0.232749	1	0.914099	1	3	1.69968	532	iron ion binding	MF
2324	GO:0006779	0.234126	1	0.970824	1	1	0.252396	79	porphyrin-containing compound biosynthetic process	BP
2294	GO:0006721	0.234246	1	0.935282	1	2	0.875399	274	terpenoid metabolic process	BP
5027	GO:0016835	0.234313	1	0.935232	1	2	0.942492	295	carbon-oxygen lyase activity	MF
2252	GO:0006633	0.23454	1	0.93512	1	2	0.977636	306	fatty acid biosynthetic process	BP
11805	GO:0072524	0.236067	1	0.970245	1	1	0.316294	99	pyridine-containing compound metabolic process	BP
546	GO:0001871	0.23633	1	0.970237	1	1	0.258786	81	pattern binding	MF
5827	GO:0030247	0.23633	1	0.970237	1	1	0.258786	81	polysaccharide binding	MF
8551	GO:0044270	0.236413	1	0.934296	1	2	0.888179	278	cellular nitrogen compound catabolic process	BP
3547	GO:0009820	0.237742	1	0.969891	1	1	0.239617	75	alkaloid metabolic process	BP
1869	GO:0005996	0.238038	1	0.933498	1	2	1.11502	349	monosaccharide metabolic process	BP
12417	GO:0098771	0.238459	1	0.933331	1	2	1.00319	314	inorganic ion homeostasis	BP
2020	GO:0006275	0.238975	1	0.969562	1	1	0.239617	75	regulation of DNA replication	BP
1675	GO:0005643	0.240042	1	0.969292	1	1	0.230032	72	nuclear pore	CC
2301	GO:0006733	0.240203	1	0.969144	1	1	0.313099	98	oxidoreduction coenzyme metabolic process	BP
137	GO:0000272	0.240507	1	0.932389	1	2	1.00958	316	polysaccharide catabolic process	BP
692	GO:0002376	0.240921	1	0.894343	1	4	2.33866	732	immune system process	BP
12715	GO:1901700	0.241168	1	0.86768	1	7	4.89776	1533	response to oxygen-containing compound	BP
10182	GO:0051179	0.242553	1	0.837031	1	16	12.9617	4057	localization	BP
900	GO:0003854	0.243144	1	0.968519	1	1	0.198083	62	3-beta-hydroxy-delta5-steroid dehydrogenase activity	MF
4896	GO:0016628	0.243537	1	0.968276	1	1	0.277955	87	oxidoreductase activity, acting on the CH-CH group of donors, NAD or NADP as acceptor	MF
287	GO:0000790	0.245078	1	0.967865	1	1	0.268371	84	nuclear chromatin	CC
2821	GO:0008299	0.245735	1	0.930003	1	2	0.875399	274	isoprenoid biosynthetic process	BP
2712	GO:0008081	0.246192	1	0.967538	1	1	0.284345	89	phosphoric diester hydrolase activity	MF
3411	GO:0009628	0.247952	1	0.848364	1	10	7.34505	2299	response to abiotic stimulus	BP
9331	GO:0046700	0.248375	1	0.928748	1	2	0.926518	290	heterocycle catabolic process	BP
12659	GO:1901505	0.248437	1	0.966956	1	1	0.252396	79	carbohydrate derivative transmembrane transporter activity	MF
10191	GO:0051188	0.250012	1	0.927971	1	2	0.939297	294	cofactor biosynthetic process	BP
12606	GO:1901264	0.251386	1	0.966106	1	1	0.265176	83	carbohydrate derivative transport	BP
6850	GO:0033014	0.252409	1	0.965811	1	1	0.268371	84	tetrapyrrole biosynthetic process	BP
2342	GO:0006810	0.253572	1	0.830164	1	15	12.2045	3820	transport	BP
7069	GO:0033764	0.254168	1	0.965404	1	1	0.214058	67	steroid dehydrogenase activity, acting on the CH-OH group of donors, NAD or NADP as acceptor	MF
8181	GO:0043169	0.256009	1	0.816886	1	23	19.8019	6198	cation binding	MF
4917	GO:0016655	0.256979	1	0.964415	1	1	0.338658	106	oxidoreductase activity, acting on NAD(P)H, quinone or similar compound as acceptor	MF
12304	GO:0097305	0.257974	1	0.899962	1	3	1.63259	511	response to alcohol	BP
1750	GO:0005777	0.258461	1	0.923911	1	2	0.984026	308	peroxisome	CC
1879	GO:0006006	0.258766	1	0.963853	1	1	0.386581	121	glucose metabolic process	BP
1670	GO:0005635	0.258852	1	0.963983	1	1	0.246006	77	nuclear envelope	CC
4936	GO:0016701	0.259606	1	0.963666	1	1	0.316294	99	oxidoreductase activity, acting on single donors with incorporation of molecular oxygen	MF
10217	GO:0051235	0.2601	1	0.96352	1	1	0.316294	99	maintenance of location	BP
12706	GO:1901681	0.263245	1	0.962541	1	1	0.361022	113	sulfur compound binding	MF
833	GO:0003333	0.264601	1	0.962269	1	1	0.249201	78	amino acid transmembrane transport	BP
5824	GO:0030244	0.264978	1	0.962084	1	1	0.297125	93	cellulose biosynthetic process	BP
482	GO:0001666	0.266338	1	0.961633	1	1	0.332268	104	response to hypoxia	BP
12272	GO:0097164	0.267868	1	0.961156	1	1	0.341853	107	ammonium ion metabolic process	BP
3489	GO:0009733	0.268573	1	0.91896	1	2	0.929712	291	response to auxin	BP
3854	GO:0010228	0.26885	1	0.960941	1	1	0.271565	85	vegetative to reproductive phase transition of meristem	BP
3865	GO:0010243	0.26903	1	0.918691	1	2	1.0639	333	response to organonitrogen compound	BP
2898	GO:0008483	0.269401	1	0.960705	1	1	0.322684	101	transaminase activity	MF
2360	GO:0006839	0.270953	1	0.960196	1	1	0.351438	110	mitochondrial transport	BP
10021	GO:0050801	0.27099	1	0.917707	1	2	1.07987	338	ion homeostasis	BP
144	GO:0000287	0.272848	1	0.91678	1	2	1.04792	328	magnesium ion binding	MF
4983	GO:0016769	0.273297	1	0.959487	1	1	0.329073	103	transferase activity, transferring nitrogenous groups	MF
10216	GO:0051234	0.274918	1	0.812973	1	15	12.3802	3875	establishment of localization	BP
5689	GO:0022890	0.27649	1	0.889035	1	3	1.8754	587	inorganic cation transmembrane transporter activity	MF
4286	GO:0014070	0.279674	1	0.913306	1	2	1.05431	330	response to organic cyclic compound	BP
2091	GO:0006400	0.280117	1	0.957381	1	1	0.28115	88	tRNA modification	BP
663	GO:0002218	0.280974	1	0.957037	1	1	0.332268	104	activation of innate immune response	BP
7658	GO:0036293	0.281116	1	0.956974	1	1	0.348243	109	response to decreased oxygen levels	BP
4890	GO:0016620	0.281379	1	0.956824	1	1	0.42492	133	oxidoreductase activity, acting on the aldehyde or oxo group of donors, NAD or NADP as acceptor	MF
2293	GO:0006720	0.282054	1	0.912104	1	2	0.977636	306	isoprenoid metabolic process	BP
4509	GO:0015748	0.283693	1	0.956147	1	1	0.335463	105	organophosphate ester transport	BP
7940	GO:0042542	0.284014	1	0.956018	1	1	0.357827	112	response to hydrogen peroxide	BP
10751	GO:0055067	0.285836	1	0.955378	1	1	0.402556	126	monovalent inorganic cation homeostasis	BP
11808	GO:0072527	0.287095	1	0.955032	1	1	0.329073	103	pyrimidine-containing compound metabolic process	BP
678	GO:0002253	0.287103	1	0.955014	1	1	0.341853	107	activation of immune response	BP
396	GO:0001101	0.29053	1	0.849512	1	5	3.42812	1073	response to acid chemical	BP
3107	GO:0009066	0.29095	1	0.953692	1	1	0.373802	117	aspartate family amino acid metabolic process	BP
4736	GO:0016229	0.291182	1	0.953765	1	1	0.261981	82	steroid dehydrogenase activity	MF
3711	GO:0010035	0.291464	1	0.848853	1	5	3.4345	1075	response to inorganic substance	BP
2300	GO:0006732	0.291859	1	0.906926	1	2	1.14058	357	coenzyme metabolic process	BP
3850	GO:0010224	0.29421	1	0.952662	1	1	0.306709	96	response to UV-B	BP
11236	GO:0070482	0.295917	1	0.951999	1	1	0.370607	116	response to oxygen levels	BP
4370	GO:0015171	0.297685	1	0.951479	1	1	0.297125	93	amino acid transmembrane transporter activity	MF
9408	GO:0046930	0.298912	1	0.951029	1	1	0.313099	98	pore complex	CC
3538	GO:0009809	0.301205	1	0.950139	1	1	0.386581	121	lignin biosynthetic process	BP
7960	GO:0042579	0.301367	1	0.901837	1	2	1.09904	344	microbody	CC
677	GO:0002252	0.305525	1	0.948687	1	1	0.316294	99	immune effector process	BP
1319	GO:0004620	0.310503	1	0.946788	1	1	0.399361	125	phospholipase activity	MF
2250	GO:0006629	0.314556	1	0.813438	1	7	5.50799	1724	lipid metabolic process	BP
9402	GO:0046915	0.315041	1	0.9452	1	1	0.325879	102	transition metal ion transmembrane transporter activity	MF
9326	GO:0046686	0.316412	1	0.893515	1	2	1.10543	346	response to cadmium ion	BP
1921	GO:0006073	0.316629	1	0.893367	1	2	1.19808	375	cellular glucan metabolic process	BP
8487	GO:0044042	0.316629	1	0.893367	1	2	1.19808	375	glucan metabolic process	BP
4326	GO:0015077	0.319831	1	0.891537	1	2	1.26837	397	monovalent inorganic cation transmembrane transporter activity	MF
13147	GO:1903825	0.321988	1	0.942587	1	1	0.322684	101	organic acid transmembrane transport	BP
1935	GO:0006091	0.322491	1	0.890003	1	2	1.34824	422	generation of precursor metabolites and energy	BP
2323	GO:0006778	0.324954	1	0.941383	1	1	0.370607	116	porphyrin-containing compound metabolic process	BP
1687	GO:0005667	0.327216	1	0.940512	1	1	0.364217	114	transcription factor complex	CC
2167	GO:0006518	0.327426	1	0.940362	1	1	0.428115	134	peptide metabolic process	BP
9379	GO:0046872	0.331296	1	0.753896	1	22	19.6805	6160	metal ion binding	MF
11633	GO:0071702	0.333566	1	0.791533	1	8	6.44089	2016	organic substance transport	BP
11440	GO:0071229	0.334417	1	0.93759	1	1	0.434505	136	cellular response to acid chemical	BP
6849	GO:0033013	0.337381	1	0.936449	1	1	0.383387	120	tetrapyrrole metabolic process	BP
1937	GO:0006096	0.337606	1	0.936281	1	1	0.460064	144	glycolytic process	BP
4341	GO:0015103	0.338468	1	0.936024	1	1	0.370607	116	inorganic anion transmembrane transporter activity	MF
6287	GO:0031348	0.344626	1	0.93352	1	1	0.351438	110	negative regulation of defense response	BP
2425	GO:0006955	0.345979	1	0.844372	1	3	1.92332	602	immune response	BP
3189	GO:0009165	0.346043	1	0.876154	1	2	1.34824	422	nucleotide biosynthetic process	BP
3537	GO:0009808	0.346157	1	0.932743	1	1	0.476038	149	lignin metabolic process	BP
12611	GO:1901293	0.348341	1	0.874758	1	2	1.36422	427	nucleoside phosphate biosynthetic process	BP
8746	GO:0045089	0.349185	1	0.931509	1	1	0.43131	135	positive regulation of innate immune response	BP
8897	GO:0045596	0.349231	1	0.931503	1	1	0.41853	131	negative regulation of cell differentiation	BP
11416	GO:0071103	0.350522	1	0.931033	1	1	0.357827	112	DNA conformation change	BP
461	GO:0001558	0.351073	1	0.930725	1	1	0.415335	130	regulation of cell growth	BP
5083	GO:0016903	0.354432	1	0.92919	1	1	0.520767	163	oxidoreductase activity, acting on the aldehyde or oxo group of donors	MF
5823	GO:0030243	0.35985	1	0.926881	1	1	0.460064	144	cellulose metabolic process	BP
8652	GO:0044699	0.361701	1	0.716012	1	44	41.3674	12948
4475	GO:0015672	0.363468	1	0.865409	1	2	1.36741	428	monovalent inorganic cation transport	BP
10246	GO:0051274	0.365168	1	0.924531	1	1	0.450479	141	beta-glucan biosynthetic process	BP
11328	GO:0070838	0.366095	1	0.92417	1	1	0.402556	126	divalent metal ion transport	BP
2374	GO:0006865	0.366214	1	0.924166	1	1	0.367412	115	amino acid transport	BP
11800	GO:0072511	0.367804	1	0.923397	1	1	0.405751	127	divalent inorganic cation transport	BP
4975	GO:0016758	0.368547	1	0.828551	1	3	2.14696	672	transferase activity, transferring hexosyl groups	MF
3416	GO:0009636	0.36856	1	0.922948	1	1	0.511182	160	response to toxic substance	BP
1257	GO:0004527	0.372428	1	0.921253	1	1	0.4377	137	exonuclease activity	MF
5989	GO:0030659	0.373324	1	0.92077	1	1	0.511182	160	cytoplasmic vesicle membrane	CC
4268	GO:0012506	0.37554	1	0.919742	1	1	0.514377	161	vesicle membrane	CC
10011	GO:0050778	0.376561	1	0.919299	1	1	0.479233	150	positive regulation of immune response	BP
7741	GO:0040008	0.379752	1	0.855029	1	2	1.22684	384	regulation of growth	BP
6286	GO:0031347	0.380975	1	0.854236	1	2	1.21406	380	regulation of defense response	BP
12920	GO:1902580	0.38177	1	0.853681	1	2	1.33227	417
5707	GO:0030003	0.382372	1	0.916497	1	1	0.559105	175	cellular cation homeostasis	BP
3357	GO:0009528	0.383895	1	0.9159	1	1	0.42492	133	plastid inner membrane	CC
3471	GO:0009706	0.383895	1	0.9159	1	1	0.42492	133	chloroplast inner membrane	CC
6577	GO:0032269	0.384702	1	0.915435	1	1	0.498403	156	negative regulation of cellular protein metabolic process	BP
12172	GO:0090407	0.386181	1	0.81575	1	3	2.33227	730	organophosphate biosynthetic process	BP
24	GO:0000041	0.391246	1	0.912288	1	1	0.476038	149	transition metal ion transport	BP
2833	GO:0008324	0.392713	1	0.810929	1	3	2.2524	705	cation transmembrane transporter activity	MF
859	GO:0003712	0.394298	1	0.91079	1	1	0.472843	148	transcription cofactor activity	MF
2766	GO:0008194	0.394761	1	0.845067	1	2	1.31629	412	UDP-glycosyltransferase activity	MF
92	GO:0000166	0.3972	1	0.697943	1	20	18.5208	5797	nucleotide binding	MF
12607	GO:1901265	0.3972	1	0.697943	1	20	18.5208	5797	nucleoside phosphate binding	MF
2219	GO:0006576	0.39723	1	0.909289	1	1	0.517572	162	cellular biogenic amine metabolic process	BP
13376	GO:2000113	0.39809	1	0.842818	1	2	1.31949	413	negative regulation of cellular macromolecule biosynthetic process	BP
10111	GO:0051028	0.398687	1	0.908663	1	1	0.42492	133	mRNA transport	BP
5381	GO:0019318	0.399297	1	0.908164	1	1	0.635783	199	hexose metabolic process	BP
8501	GO:0044106	0.400572	1	0.907608	1	1	0.520767	163	cellular amine metabolic process	BP
9749	GO:0048585	0.400778	1	0.840994	1	2	1.3131	411	negative regulation of response to stimulus	BP
3259	GO:0009266	0.402238	1	0.803799	1	3	2.17891	682	response to temperature stimulus	BP
6288	GO:0031349	0.403371	1	0.906197	1	1	0.511182	160	positive regulation of defense response	BP
10123	GO:0051052	0.404679	1	0.905584	1	1	0.460064	144	regulation of DNA metabolic process	BP
5028	GO:0016836	0.404809	1	0.905442	1	1	0.533546	167	hydro-lyase activity	MF
3506	GO:0009753	0.405077	1	0.905338	1	1	0.498403	156	response to jasmonic acid	BP
736	GO:0002684	0.405314	1	0.905175	1	1	0.543131	170	positive regulation of immune system process	BP
8547	GO:0044262	0.406451	1	0.800566	1	3	2.46006	770	cellular carbohydrate metabolic process	BP
7964	GO:0042592	0.4086	1	0.798935	1	3	2.39617	750	homeostatic process	BP
9603	GO:0048193	0.409498	1	0.903063	1	1	0.492013	154	Golgi vesicle transport	BP
3977	GO:0010410	0.411251	1	0.902115	1	1	0.527157	165	hemicellulose metabolic process	BP
1513	GO:0005102	0.411782	1	0.901769	1	1	0.610224	191	receptor binding	MF
9034	GO:0045944	0.417984	1	0.898582	1	1	0.501597	157	positive regulation of transcription from RNA polymerase II promoter	BP
12675	GO:1901576	0.427525	1	0.667062	1	22	21.2428	6649	organic substance biosynthetic process	BP
4061	GO:0010558	0.428678	1	0.821396	1	2	1.39617	437	negative regulation of macromolecule biosynthetic process	BP
6217	GO:0031226	0.429973	1	0.820439	1	2	1.47284	461	intrinsic component of plasma membrane	CC
9401	GO:0046914	0.430155	1	0.697297	1	10	8.8754	2778	transition metal ion binding	MF
8745	GO:0045088	0.430571	1	0.891674	1	1	0.549521	172	regulation of innate immune response	BP
8859	GO:0045454	0.43188	1	0.890892	1	1	0.610224	191	cell redox homeostasis	BP
2344	GO:0006812	0.432951	1	0.779961	1	3	2.38339	746	cation transport	BP
4766	GO:0016298	0.434125	1	0.889647	1	1	0.594249	186	lipase activity	MF
3315	GO:0009411	0.434277	1	0.889655	1	1	0.498403	156	response to UV	BP
2288	GO:0006694	0.43622	1	0.888556	1	1	0.501597	157	steroid biosynthetic process	BP
2251	GO:0006631	0.436224	1	0.815863	1	2	1.55591	487	fatty acid metabolic process	BP
9955	GO:0050657	0.436414	1	0.888442	1	1	0.504792	158	nucleic acid transport	BP
9956	GO:0050658	0.436414	1	0.888442	1	1	0.504792	158	RNA transport	BP
10218	GO:0051236	0.436414	1	0.888442	1	1	0.504792	158	establishment of RNA localization	BP
3313	GO:0009409	0.439412	1	0.813562	1	2	1.39297	436	response to cold	BP
6858	GO:0033036	0.441261	1	0.731274	1	5	4.32268	1353	macromolecule localization	BP
11798	GO:0072509	0.443877	1	0.884165	1	1	0.507987	159	divalent inorganic cation transmembrane transporter activity	MF
4914	GO:0016651	0.444399	1	0.883731	1	1	0.651757	204	oxidoreductase activity, acting on NAD(P)H	MF
5558	GO:0019866	0.450097	1	0.805564	1	2	1.49201	467	organelle inner membrane	CC
10226	GO:0051248	0.451648	1	0.879509	1	1	0.607029	190	negative regulation of protein metabolic process	BP
10245	GO:0051273	0.452382	1	0.87906	1	1	0.623003	195	beta-glucan metabolic process	BP
3363	GO:0009534	0.452595	1	0.878993	1	1	0.555911	174	chloroplast thylakoid	CC
6470	GO:0031976	0.452595	1	0.878993	1	1	0.555911	174	plastid thylakoid	CC
9851	GO:0048878	0.452938	1	0.803392	1	2	1.58147	495	chemical homeostasis	BP
7618	GO:0036094	0.456008	1	0.643374	1	20	19.0831	5973	small molecule binding	MF
11305	GO:0070727	0.456637	1	0.800589	1	2	1.53355	480	cellular macromolecule localization	BP
6268	GO:0031327	0.456938	1	0.800372	1	2	1.48562	465	negative regulation of cellular biosynthetic process	BP
6345	GO:0031461	0.461546	1	0.873621	1	1	0.530351	166	cullin-RING ubiquitin ligase complex	CC
8548	GO:0044264	0.463167	1	0.79554	1	2	1.65176	517	cellular polysaccharide metabolic process	BP
3599	GO:0009890	0.46403	1	0.794905	1	2	1.51438	474	negative regulation of biosynthetic process	BP
7942	GO:0042546	0.465256	1	0.871224	1	1	0.651757	204	cell wall biogenesis	BP
8541	GO:0044249	0.465651	1	0.632604	1	21	20.6198	6454	cellular biosynthetic process	BP
7315	GO:0034655	0.468275	1	0.869358	1	1	0.638978	200	nucleobase-containing compound catabolic process	BP
2697	GO:0008033	0.469099	1	0.868947	1	1	0.533546	167	tRNA processing	BP
362	GO:0000989	0.47084	1	0.867796	1	1	0.587859	184	transcription factor activity, transcription factor binding	MF
3245	GO:0009250	0.476211	1	0.864343	1	1	0.638978	200	glucan biosynthetic process	BP
8666	GO:0044724	0.47662	1	0.864022	1	1	0.71885	225
2740	GO:0008150	0.480696	1	0.635769	1	72	70.7444	22143	biological_process	BP
6476	GO:0031984	0.480791	1	0.861412	1	1	0.619808	194	organelle subcompartment	CC
3964	GO:0010383	0.484048	1	0.859261	1	1	0.654952	205	cell wall polysaccharide metabolic process	BP
9693	GO:0048511	0.484714	1	0.85889	1	1	0.584665	183	rhythmic process	BP
4417	GO:0015293	0.490253	1	0.855163	1	1	0.654952	205	symporter activity	MF
2849	GO:0008374	0.496228	1	0.851195	1	1	0.603834	189	O-acyltransferase activity	MF
4656	GO:0016051	0.496468	1	0.768889	1	2	1.73802	544	carbohydrate biosynthetic process	BP
3278	GO:0009308	0.497796	1	0.850032	1	1	0.715655	224	amine metabolic process	BP
942	GO:0003924	0.497871	1	0.849946	1	1	0.766773	240	GTPase activity	MF
3142	GO:0009108	0.498632	1	0.849486	1	1	0.683706	214	coenzyme biosynthetic process	BP
10009	GO:0050776	0.498649	1	0.849463	1	1	0.699681	219	regulation of immune response	BP
2051	GO:0006325	0.50556	1	0.761386	1	2	1.47284	461	chromatin organization	BP
5058	GO:0016874	0.506729	1	0.717742	1	3	2.45048	767	ligase activity	MF
361	GO:0000988	0.509972	1	0.841629	1	1	0.664537	208	transcription factor activity, protein binding	MF
575	GO:0001932	0.510573	1	0.84117	1	1	0.70607	221	regulation of protein phosphorylation	BP
10386	GO:0051641	0.516001	1	0.752458	1	2	1.70607	534	cellular localization	BP
8600	GO:0044421	0.516196	1	0.752201	1	2	2.16613	678	extracellular region part	CC
152	GO:0000302	0.5178	1	0.836	1	1	0.715655	224	response to reactive oxygen species	BP
8381	GO:0043603	0.518897	1	0.835173	1	1	0.760383	238	cellular amide metabolic process	BP
2954	GO:0008654	0.526243	1	0.829816	1	1	0.734824	230	phospholipid biosynthetic process	BP
8631	GO:0044454	0.530712	1	0.826533	1	1	0.683706	214	nuclear chromosome part	CC
11955	GO:0080134	0.532479	1	0.738108	1	2	1.69968	532	regulation of response to stress	BP
2948	GO:0008643	0.534132	1	0.823882	1	1	0.779553	244	carbohydrate transport	BP
2772	GO:0008202	0.534399	1	0.823727	1	1	0.71885	225	steroid metabolic process	BP
8041	GO:0042802	0.53606	1	0.734922	1	2	1.72843	541	identical protein binding	MF
3099	GO:0009058	0.53658	1	0.561957	1	22	22.345	6994	biosynthetic process	BP
2388	GO:0006886	0.539052	1	0.732229	1	2	1.8115	567	intracellular protein transport	BP
8896	GO:0045595	0.543924	1	0.816338	1	1	0.830671	260	regulation of cell differentiation	BP
3662	GO:0009968	0.545219	1	0.815374	1	1	0.766773	240	negative regulation of signal transduction	BP
7865	GO:0042325	0.548949	1	0.812425	1	1	0.798722	250	regulation of phosphorylation	BP
10120	GO:0051049	0.554762	1	0.807759	1	1	0.865815	271	regulation of transport	BP
80	GO:0000151	0.560912	1	0.802921	1	1	0.693291	217	ubiquitin ligase complex	CC
5702	GO:0023057	0.561107	1	0.802672	1	1	0.798722	250	negative regulation of signaling	BP
10248	GO:0051276	0.561747	1	0.802206	1	1	0.728435	228	chromosome organization	BP
4120	GO:0010648	0.563641	1	0.800595	1	1	0.801917	251	negative regulation of cell communication	BP
4996	GO:0016787	0.568579	1	0.541477	1	16	16.3067	5104	hydrolase activity	MF
9397	GO:0046907	0.568601	1	0.659753	1	3	2.89137	905	intracellular transport	BP
4974	GO:0016757	0.57167	1	0.656734	1	3	2.89457	906	transferase activity, transferring glycosyl groups	MF
734	GO:0002682	0.57397	1	0.79193	1	1	0.881789	276	regulation of immune system process	BP
8543	GO:0044255	0.576401	1	0.624026	1	4	4.01278	1256	cellular lipid metabolic process	BP
12128	GO:0090305	0.57826	1	0.788347	1	1	0.789137	247	nucleic acid phosphodiester bond hydrolysis	BP
3490	GO:0009734	0.5799	1	0.786879	1	1	0.875399	274	auxin-activated signaling pathway	BP
10761	GO:0055080	0.590694	1	0.777402	1	1	0.971246	304	cation homeostasis	BP
3384	GO:0009579	0.598169	1	0.770799	1	1	0.837061	262	thylakoid	CC
8744	GO:0045087	0.599321	1	0.675058	1	2	1.83706	575	innate immune response	BP
2456	GO:0007017	0.603033	1	0.766314	1	1	0.920128	288	microtubule-based process	BP
2339	GO:0006807	0.60515	1	0.492106	1	22	21.9968	6885	nitrogen compound metabolic process	BP
3597	GO:0009888	0.605719	1	0.763852	1	1	0.907348	284	tissue development	BP
6620	GO:0032403	0.606294	1	0.763328	1	1	0.897764	281	protein complex binding	MF
3312	GO:0009408	0.608954	1	0.760855	1	1	0.904153	283	response to heat	BP
3334	GO:0009451	0.609756	1	0.760171	1	1	0.817891	256	RNA modification	BP
6265	GO:0031324	0.611508	1	0.662656	1	2	1.99361	624	negative regulation of cellular metabolic process	BP
10641	GO:0052689	0.612706	1	0.757328	1	1	0.926518	290	carboxylic ester hydrolase activity	MF
1804	GO:0005874	0.61651	1	0.753714	1	1	0.952077	298	microtubule	CC
8042	GO:0042803	0.617624	1	0.752662	1	1	0.939297	294	protein homodimerization activity	MF
10143	GO:0051093	0.621527	1	0.748947	1	1	0.897764	281	negative regulation of developmental process	BP
2090	GO:0006399	0.623497	1	0.747091	1	1	0.833866	261	tRNA metabolic process	BP
5352	GO:0019220	0.627375	1	0.74321	1	1	0.980831	307	regulation of phosphate metabolic process	BP
10178	GO:0051174	0.627375	1	0.74321	1	1	0.980831	307	regulation of phosphorus metabolic process	BP
1479	GO:0004872	0.631471	1	0.739197	1	1	0.945687	296	receptor activity	MF
4720	GO:0016192	0.632463	1	0.640699	1	2	2.09904	657	vesicle-mediated transport	BP
3615	GO:0009908	0.634082	1	0.736658	1	1	0.865815	271	flower development	BP
2068	GO:0006357	0.635956	1	0.734731	1	1	0.939297	294	regulation of transcription from RNA polymerase II promoter	BP
7058	GO:0033692	0.638691	1	0.731911	1	1	1.05112	329	cellular polysaccharide biosynthetic process	BP
6313	GO:0031399	0.644548	1	0.725985	1	1	0.980831	307	regulation of protein modification process	BP
1717	GO:0005737	0.646698	1	0.482554	1	10	10.8243	3388	cytoplasm	CC
1722	GO:0005743	0.647797	1	0.722586	1	1	1.0639	333	mitochondrial inner membrane	CC
8635	GO:0044459	0.653385	1	0.617878	1	2	2.29393	718	plasma membrane part	CC
6786	GO:0032879	0.656846	1	0.713048	1	1	1.15335	361	regulation of localization	BP
12213	GO:0090567	0.669415	1	0.699575	1	1	0.958466	300	reproductive shoot system development	BP
8494	GO:0044085	0.670183	1	0.698617	1	1	1.15335	361	cellular component biogenesis	BP
9003	GO:0045892	0.676757	1	0.691329	1	1	1.10863	347	negative regulation of transcription, DNA-templated	BP
10392	GO:0051649	0.682854	1	0.537227	1	3	3.41534	1069	establishment of localization in cell	BP
136	GO:0000271	0.684611	1	0.68239	1	1	1.16613	365	polysaccharide biosynthetic process	BP
12921	GO:1902582	0.686719	1	0.579645	1	2	2.31949	726
4097	GO:0010605	0.691366	1	0.574139	1	2	2.21086	692	negative regulation of macromolecule metabolic process	BP
7306	GO:0034637	0.693413	1	0.672149	1	1	1.21406	380	cellular carbohydrate biosynthetic process	BP
4650	GO:0016042	0.695188	1	0.670039	1	1	1.25559	393	lipid catabolic process	BP
9380	GO:0046873	0.696004	1	0.669152	1	1	1.09904	344	metal ion transmembrane transporter activity	MF
13090	GO:1903507	0.697777	1	0.667014	1	1	1.16294	364	negative regulation of nucleic acid-templated transcription	BP
3342	GO:0009506	0.698272	1	0.51896	1	3	3.51118	1099	plasmodesma	CC
9747	GO:0048583	0.700452	1	0.516349	1	3	3.45367	1081	regulation of response to stimulus	BP
12942	GO:1902679	0.701876	1	0.662105	1	1	1.17252	367	negative regulation of RNA biosynthetic process	BP
3528	GO:0009793	0.704194	1	0.659356	1	1	1.08307	339	embryo development ending in seed dormancy	BP
2260	GO:0006644	0.704686	1	0.658689	1	1	1.21725	381	phospholipid metabolic process	BP
11102	GO:0065008	0.705827	1	0.481804	1	4	4.86581	1523	regulation of biological quality	BP
1780	GO:0005829	0.713667	1	0.428827	1	7	8.32907	2607	cytosol	CC
1823	GO:0005911	0.720517	1	0.491794	1	3	3.67093	1149	cell-cell junction	CC
8179	GO:0043167	0.72081	1	0.358601	1	32	34.0639	10662	ion binding	MF
8665	GO:0044723	0.724356	1	0.486982	1	3	3.96486	1241
10231	GO:0051253	0.725314	1	0.632918	1	1	1.24281	389	negative regulation of RNA metabolic process	BP
9650	GO:0048367	0.728179	1	0.629276	1	1	1.13419	355	shoot system development	BP
6465	GO:0031969	0.729989	1	0.626912	1	1	1.15655	362	chloroplast membrane	CC
1623	GO:0005509	0.734863	1	0.620391	1	1	1.44728	453	calcium ion binding	MF
7813	GO:0042170	0.737525	1	0.616975	1	1	1.18211	370	plastid membrane	CC
8702	GO:0044822	0.740923	1	0.612326	1	1	1.41214	442
4319	GO:0015031	0.741682	1	0.465009	1	3	3.78914	1186	protein transport	BP
9004	GO:0045893	0.745647	1	0.605979	1	1	1.29712	406	positive regulation of transcription, DNA-templated	BP
13091	GO:1903508	0.745647	1	0.605979	1	1	1.29712	406	positive regulation of nucleic acid-templated transcription	BP
12384	GO:0098588	0.746158	1	0.389884	1	7	8.11502	2540	bounding membrane of organelle	CC
3525	GO:0009790	0.746694	1	0.604583	1	1	1.23003	385	embryo development	BP
12943	GO:1902680	0.746789	1	0.604419	1	1	1.30032	407	positive regulation of RNA biosynthetic process	BP
12315	GO:0097367	0.748098	1	0.351478	1	14	15.9521	4993	carbohydrate derivative binding	MF
5041	GO:0016853	0.751674	1	0.597635	1	1	1.44089	451	isomerase activity	MF
12627	GO:1901362	0.758062	1	0.350338	1	11	12.4058	3883	organic cyclic compound biosynthetic process	BP
8784	GO:0045184	0.761066	1	0.439621	1	3	3.91693	1226	establishment of protein localization	BP
1632	GO:0005525	0.761754	1	0.583401	1	1	1.56869	491	GTP binding	MF
10232	GO:0051254	0.764785	1	0.57912	1	1	1.38019	432	positive regulation of RNA metabolic process	BP
5733	GO:0030054	0.765019	1	0.43433	1	3	4.04792	1267	cell junction	CC
9748	GO:0048584	0.765766	1	0.577673	1	1	1.45687	456	positive regulation of response to stimulus	BP
12683	GO:1901615	0.767196	1	0.575582	1	1	1.51438	474	organic hydroxy compound metabolic process	BP
9027	GO:0045934	0.768088	1	0.574338	1	1	1.3738	430	negative regulation of nucleobase-containing compound metabolic process	BP
5646	GO:0022414	0.769427	1	0.401942	1	4	4.89457	1532	reproductive process	BP
6462	GO:0031966	0.770856	1	0.570258	1	1	1.45687	456	mitochondrial membrane	CC
7260	GO:0034470	0.771117	1	0.569931	1	1	1.31949	413	ncRNA processing	BP
3601	GO:0009892	0.772519	1	0.468804	1	2	2.64856	829	negative regulation of metabolic process	BP
2721	GO:0008104	0.782401	1	0.410664	1	3	4.05751	1270	protein localization	BP
10176	GO:0051172	0.783101	1	0.551955	1	1	1.4377	450	negative regulation of nitrogen compound metabolic process	BP
1241	GO:0004497	0.783416	1	0.551433	1	1	1.55591	487	monooxygenase activity	MF
6698	GO:0032561	0.784156	1	0.55027	1	1	1.66454	521	guanyl ribonucleotide binding	MF
5428	GO:0019438	0.784879	1	0.32216	1	10	11.6454	3645	aromatic compound biosynthetic process	BP
5705	GO:0030001	0.785236	1	0.548686	1	1	1.45687	456	metal ion transport	BP
5284	GO:0019001	0.78538	1	0.548395	1	1	1.66773	522	guanyl nucleotide binding	MF
3098	GO:0009057	0.786725	1	0.448438	1	2	2.9361	919	macromolecule catabolic process	BP
6158	GO:0031090	0.789075	1	0.322154	1	9	10.6422	3331	organelle membrane	CC
2748	GO:0008168	0.791222	1	0.53947	1	1	1.34505	421	methyltransferase activity	MF
9801	GO:0048731	0.791466	1	0.539059	1	1	1.41214	442	system development	BP
9028	GO:0045935	0.797951	1	0.528779	1	1	1.52716	478	positive regulation of nucleobase-containing compound metabolic process	BP
9757	GO:0048608	0.80239	1	0.521671	1	1	1.46965	460	reproductive structure development	BP
4839	GO:0016482	0.803065	1	0.520532	1	1	1.60064	501	cytosolic transport	BP
4961	GO:0016741	0.803483	1	0.519918	1	1	1.42492	446	transferase activity, transferring one-carbon groups	MF
4639	GO:0016020	0.809002	1	0.26326	1	23	25.6294	8022	membrane	CC
3507	GO:0009755	0.813109	1	0.408929	1	2	3.01278	943	hormone-mediated signaling pathway	BP
4060	GO:0010557	0.814017	1	0.502465	1	1	1.61661	506	positive regulation of macromolecule biosynthetic process	BP
8623	GO:0044446	0.817712	1	0.253757	1	22	24.6709	7722	intracellular organelle part	CC
10805	GO:0060089	0.822371	1	0.488257	1	1	1.60064	501	molecular transducer activity	MF
10177	GO:0051173	0.822434	1	0.48813	1	1	1.66134	520	positive regulation of nitrogen compound metabolic process	BP
6269	GO:0031328	0.825515	1	0.48278	1	1	1.68371	527	positive regulation of cellular biosynthetic process	BP
8601	GO:0044422	0.82888	1	0.240103	1	22	24.8435	7776	organelle part	CC
3600	GO:0009891	0.831095	1	0.472954	1	1	1.71885	538	positive regulation of biosynthetic process	BP
4109	GO:0010629	0.833448	1	0.468777	1	1	1.65815	519	negative regulation of gene expression	BP
4108	GO:0010628	0.836505	1	0.463256	1	1	1.73482	543	positive regulation of gene expression	BP
4939	GO:0016705	0.83929	1	0.458163	1	1	1.85623	581	oxidoreductase activity, acting on paired donors, with incorporation or reduction of molecular oxygen	MF
5826	GO:0030246	0.839705	1	0.457401	1	1	1.86901	585	carbohydrate binding	MF
7317	GO:0034660	0.846164	1	0.445511	1	1	1.66773	522	ncRNA metabolic process	BP
9431	GO:0046983	0.846332	1	0.445198	1	1	1.66773	522	protein dimerization activity	MF
8610	GO:0044431	0.847095	1	0.354265	1	2	3.10543	972	Golgi apparatus part	CC
13259	GO:1990234	0.854472	1	0.429733	1	1	1.70288	533	transferase complex	CC
4966	GO:0016747	0.862988	1	0.413029	1	1	1.85623	581	transferase activity, transferring acyl groups other than amino-acyl groups	MF
7959	GO:0042578	0.86321	1	0.412593	1	1	1.83387	574	phosphoric ester hydrolase activity	MF
10156	GO:0051128	0.863982	1	0.411022	1	1	1.97764	619	regulation of cellular component organization	BP
8609	GO:0044430	0.865454	1	0.408083	1	1	1.95527	612	cytoskeletal part	CC
806	GO:0003006	0.866018	1	0.28501	1	3	4.51118	1412	developmental process involved in reproduction	BP
3660	GO:0009966	0.869749	1	0.399396	1	1	1.96486	615	regulation of signal transduction	BP
2583	GO:0007275	0.875331	1	0.387893	1	1	1.95847	613	multicellular organism development	BP
5699	GO:0023051	0.875425	1	0.387687	1	1	2.00958	629	regulation of signaling	BP
6692	GO:0032553	0.878795	1	0.192398	1	12	15.5399	4864	ribonucleotide binding	MF
4118	GO:0010646	0.880835	1	0.376284	1	1	2.04792	641	regulation of cell communication	BP
871	GO:0003735	0.880888	1	0.376055	1	1	2.83387	887	structural constituent of ribosome	MF
10417	GO:0051716	0.881076	1	0.239838	1	4	6.02236	1885	cellular response to stimulus	BP
6576	GO:0032268	0.881661	1	0.374508	1	1	2.11502	662	regulation of cellular protein metabolic process	BP
7011	GO:0033554	0.883763	1	0.255262	1	3	4.73802	1483	cellular response to stress	BP
4965	GO:0016746	0.886049	1	0.365064	1	1	2.0607	645	transferase activity, transferring acyl groups	MF
1616	GO:0005488	0.890402	1	0.156644	1	48	52.0607	16295	binding	MF
2800	GO:0008270	0.890945	1	0.223729	1	4	6.05751	1896	zinc ion binding	MF
2100	GO:0006412	0.893321	1	0.348888	1	1	2.94249	921	translation	BP
3526	GO:0009791	0.896357	1	0.342172	1	1	2.00958	629	post-embryonic development	BP
8180	GO:0043168	0.896432	1	0.163698	1	14	18.1022	5666	anion binding	MF
1713	GO:0005730	0.897448	1	0.339661	1	1	2.14058	670	nucleolus	CC
2741	GO:0008152	0.897852	1	0.146729	1	46	50.5623	15826	metabolic process	BP
10224	GO:0051246	0.899513	1	0.334905	1	1	2.28115	714	regulation of protein metabolic process	BP
13341	GO:2000026	0.902114	1	0.328916	1	1	2.09265	655	regulation of multicellular organismal development	BP
9702	GO:0048523	0.902146	1	0.254383	1	2	3.65176	1143	negative regulation of cellular process	BP
9698	GO:0048519	0.906327	1	0.215418	1	3	4.97125	1556	negative regulation of biological process	BP
1250	GO:0004518	0.908849	1	0.312944	1	1	2.36741	741	nuclease activity	MF
8608	GO:0044429	0.917301	1	0.292204	1	1	2.60064	814	mitochondrial part	CC
6696	GO:0032559	0.917702	1	0.142245	1	10	13.901	4351	adenyl ribonucleotide binding	MF
5955	GO:0030554	0.918761	1	0.140655	1	10	13.9233	4358	adenyl nucleotide binding	MF
551	GO:0001883	0.91883	1	0.137961	1	11	15.2396	4770	purine nucleoside binding	MF
6690	GO:0032550	0.91883	1	0.137961	1	11	15.2396	4770	purine ribonucleoside binding	MF
3319	GO:0009416	0.919645	1	0.286353	1	1	2.27796	713	response to light stimulus	BP
6689	GO:0032549	0.920437	1	0.135576	1	11	15.2843	4784	ribonucleoside binding	MF
550	GO:0001882	0.92079	1	0.135051	1	11	15.2907	4786	nucleoside binding	MF
6694	GO:0032555	0.922892	1	0.131916	1	11	15.345	4803	purine ribonucleotide binding	MF
5130	GO:0017076	0.924084	1	0.130134	1	11	15.3706	4811	purine nucleotide binding	MF
71	GO:0000139	0.925521	1	0.271249	1	1	2.36422	740	Golgi membrane	CC
8450	GO:0043933	0.927141	1	0.20286	1	2	4.13099	1293	macromolecular complex subunit organization	BP
1746	GO:0005773	0.929053	1	0.261921	1	1	2.63259	824	vacuole	CC
4997	GO:0016788	0.933103	1	0.164508	1	3	5.67093	1775	hydrolase activity, acting on ester bonds	MF
10220	GO:0051239	0.934101	1	0.248331	1	1	2.54952	798	regulation of multicellular organismal process	BP
4096	GO:0010604	0.935235	1	0.245217	1	1	2.58147	808	positive regulation of macromolecule metabolic process	BP
6266	GO:0031325	0.936449	1	0.241864	1	1	2.61342	818	positive regulation of cellular metabolic process	BP
3284	GO:0009314	0.936652	1	0.241317	1	1	2.47604	775	response to radiation	BP
11667	GO:0071840	0.941947	1	0.110339	1	8	12.345	3864	cellular component organization or biogenesis	BP
2334	GO:0006796	0.942048	1	0.124666	1	5	7.83706	2453	phosphate-containing compound metabolic process	BP
8654	GO:0044702	0.942209	1	0.16925	1	2	4.21725	1320
12901	GO:1902494	0.943765	1	0.221147	1	1	2.66773	835	catalytic complex	CC
864	GO:0003723	0.944022	1	0.142332	1	3	6.07029	1900	RNA binding	MF
2333	GO:0006793	0.947166	1	0.115287	1	5	8.00639	2506	phosphorus metabolic process	BP
12385	GO:0098589	0.949528	1	0.204138	1	1	2.83387	887	membrane region	CC
12628	GO:1901363	0.95061	1	0.0774869	1	27	33.885	10606	heterocyclic compound binding	MF
12271	GO:0097159	0.951675	1	0.0759687	1	27	33.9425	10624	organic cyclic compound binding	MF
1631	GO:0005524	0.952196	1	0.0905978	1	9	13.7029	4289	ATP binding	MF
7540	GO:0035639	0.954421	1	0.0848139	1	10	15.1438	4740	purine ribonucleoside triphosphate binding	MF
1754	GO:0005783	0.954863	1	0.187791	1	1	2.96805	929	endoplasmic reticulum	CC
8552	GO:0044271	0.9552	1	0.0911254	1	7	11.2236	3513	cellular nitrogen compound biosynthetic process	BP
6267	GO:0031326	0.956875	1	0.0919642	1	6	9.65815	3023	regulation of cellular biosynthetic process	BP
857	GO:0003700	0.957395	1	0.132819	1	2	4.56869	1430	DNA binding transcription factor activity	MF
381	GO:0001071	0.957754	1	0.131923	1	2	4.57827	1433
10017	GO:0050793	0.957868	1	0.178317	1	1	2.92652	916	regulation of developmental process	BP
3598	GO:0009889	0.959428	1	0.0872486	1	6	9.76358	3056	regulation of biosynthetic process	BP
4651	GO:0016043	0.962101	1	0.0787848	1	7	11.7827	3688	cellular component organization	BP
12625	GO:1901360	0.963473	1	0.0641005	1	15	20.7061	6481	organic cyclic compound metabolic process	BP
4640	GO:0016021	0.965389	1	0.0618707	1	14	19.8275	6206	integral component of membrane	CC
9836	GO:0048856	0.966835	1	0.0923867	1	3	6.30032	1972	anatomical structure development	BP
2297	GO:0006725	0.96907	1	0.0559205	1	14	19.8754	6221	cellular aromatic compound metabolic process	BP
3602	GO:0009893	0.971014	1	0.133975	1	1	3.25879	1020	positive regulation of metabolic process	BP
8533	GO:0044237	0.972002	1	0.045285	1	35	42.8722	13419	cellular metabolic process	BP
1764	GO:0005794	0.976635	1	0.113259	1	1	3.48243	1090	Golgi apparatus	CC
9697	GO:0048518	0.977679	1	0.0784637	1	2	5.30351	1660	positive regulation of biological process	BP
6215	GO:0031224	0.977823	1	0.0414152	1	14	20.5687	6438	intrinsic component of membrane	CC
13375	GO:2000112	0.97926	1	0.0515981	1	5	9.37061	2933	regulation of cellular macromolecule biosynthetic process	BP
4059	GO:0010556	0.980095	1	0.0497831	1	5	9.43131	2952	regulation of macromolecule biosynthetic process	BP
11634	GO:0071704	0.98043	1	0.0325189	1	37	45.4952	14240	organic substance metabolic process	BP
8604	GO:0044425	0.980695	1	0.03556	1	16	23.2652	7282	membrane part	CC
2529	GO:0007165	0.981123	1	0.0574513	1	3	7.377	2309	signal transduction	BP
1718	GO:0005739	0.981145	1	0.0682283	1	2	5.53355	1732	mitochondrion	CC
5197	GO:0018130	0.982423	1	0.0420435	1	6	11.2843	3532	heterocycle biosynthetic process	BP
8621	GO:0044444	0.983027	1	0.0291659	1	27	35.9617	11256	cytoplasmic part	CC
9701	GO:0048522	0.985115	1	0.0791956	1	1	3.98722	1248	positive regulation of cellular process	BP
8215	GO:0043228	0.986093	1	0.0529078	1	2	6.21406	1945	non-membrane-bounded organelle	CC
8219	GO:0043232	0.986093	1	0.0529078	1	2	6.21406	1945	intracellular non-membrane-bounded organelle	CC
8221	GO:0043234	0.986364	1	0.0387967	1	4	9.10543	2850	protein complex	CC
2066	GO:0006355	0.986721	1	0.0379137	1	4	8.46965	2651	regulation of transcription, DNA-templated	BP
13089	GO:1903506	0.986924	1	0.0374098	1	4	8.48562	2656	regulation of nucleic acid-templated transcription	BP
13535	GO:2001141	0.986947	1	0.0373517	1	4	8.48882	2657	regulation of RNA biosynthetic process	BP
8659	GO:0044707	0.987141	1	0.0495415	1	2	5.84665	1830
6666	GO:0032501	0.98732	1	0.0489607	1	2	5.86262	1835	multicellular organismal process	BP
6264	GO:0031323	0.988117	1	0.0297402	1	6	11.4537	3585	regulation of cellular metabolic process	BP
10230	GO:0051252	0.989255	1	0.0315194	1	4	8.72524	2731	regulation of RNA metabolic process	BP
5351	GO:0019219	0.991694	1	0.0251477	1	4	9.01917	2823	regulation of nucleobase-containing compound metabolic process	BP
1625	GO:0005515	0.992816	1	0.0172657	1	8	13.3227	4170	protein binding	MF
10175	GO:0051171	0.993088	1	0.0213917	1	4	9.26837	2901	regulation of nitrogen compound metabolic process	BP
11920	GO:0080090	0.994379	1	0.016306	1	5	11.0128	3447	regulation of primary metabolic process	BP
8607	GO:0044428	0.994529	1	0.0239326	1	2	6.33546	1983	nuclear part	CC
6840	GO:0032991	0.994594	1	0.014715	1	6	13.722	4295	macromolecular complex	CC
4960	GO:0016740	0.994647	1	0.01236	1	10	18.0096	5637	transferase activity	MF
6667	GO:0032502	0.995399	1	0.0136322	1	5	11.4505	3584	developmental process	BP
10842	GO:0060255	0.99556	1	0.0132068	1	5	11.23	3515	regulation of macromolecule metabolic process	BP
2441	GO:0006996	0.995684	1	0.0286336	1	1	4.85304	1519	organelle organization	BP
4011	GO:0010468	0.996254	1	0.0124289	1	4	10.0096	3133	regulation of gene expression	BP
5354	GO:0019222	0.996275	1	0.010521	1	6	12.8594	4025	regulation of metabolic process	BP
7308	GO:0034641	0.996289	1	0.00860002	1	11	19.6645	6155	cellular nitrogen compound metabolic process	BP
1646	GO:0005575	0.996538	1	0.00729446	1	62	71.0735	22246	cellular_component	CC
8534	GO:0044238	0.997068	1	0.00563397	1	31	42.2907	13237	primary metabolic process	BP
846	GO:0003677	0.997602	1	0.00952155	1	3	9.02875	2826	DNA binding	MF
3674	GO:0009987	0.997696	1	0.00447069	1	43	54.869	17174	cellular process	BP
9241	GO:0046483	0.998069	1	0.00485142	1	10	19.2364	6021	heterocycle metabolic process	BP
10018	GO:0050794	0.998469	1	0.00391755	1	10	19.5048	6105	regulation of cellular process	BP
7314	GO:0034654	0.998918	1	0.00467755	1	3	10.1725	3184	nucleobase-containing compound biosynthetic process	BP
845	GO:0003676	0.998966	1	0.00309034	1	7	16.4824	5159	nucleic acid binding	MF
8218	GO:0043231	0.999225	1	0.00167098	0.872122	24	35.8339	11216	intracellular membrane-bounded organelle	CC
8638	GO:0044464	0.999314	1	0.00148974	0.808632	52	64.4089	20160	cell part	CC
4768	GO:0016301	0.999335	1	0.00575627	1	1	6.67093	2088	kinase activity	MF
8677	GO:0044767	0.999351	1	0.00295376	1	3	10.492	3284
8214	GO:0043227	0.999446	1	0.00121933	0.719403	24	36.4217	11400	membrane-bounded organelle	CC
11101	GO:0065007	0.999509	1	0.00128757	0.728012	12	23.4792	7349	biological regulation	BP
10014	GO:0050789	0.999762	1	0.000694092	0.470941	10	21.7061	6794	regulation of biological process	BP
8216	GO:0043229	0.999805	1	0.000453232	0.323703	25	39.0256	12215	intracellular organelle	CC
8213	GO:0043226	0.999866	1	0.000317667	0.239486	25	39.5719	12386	organelle	CC
4984	GO:0016772	0.999919	1	0.000894066	0.577737	1	8.75719	2741	transferase activity, transferring phosphorus-containing groups	MF
1962	GO:0006139	0.999942	1	0.00022896	0.182764	6	17.7732	5563	nucleobase-containing compound metabolic process	BP
8603	GO:0044424	0.999948	1	0.000125485	0.106427	39	55.2939	17307	intracellular part	CC
1669	GO:0005634	0.999979	1	9.63212e-05	0.106427	5	16.8466	5273	nucleus	CC
7310	GO:0034645	0.999985	1	0.000121632	0.106427	2	13.0032	4070	cellular macromolecule biosynthetic process	BP
3100	GO:0009059	0.999993	1	6.20598e-05	0.0842151	2	13.639	4269	macromolecule biosynthetic process	BP
8295	GO:0043412	0.999996	1	6.12092e-05	0.0842151	1	9.79233	3065	macromolecule modification	BP
4664	GO:0016070	0.999999	1	8.49017e-06	0.0192019	1	12.3195	3856	RNA metabolic process	BP
8550	GO:0044267	1	1	4.22203e-06	0.0114586	1	13.2364	4143	cellular protein metabolic process	BP
12127	GO:0090304	1	1	1.88437e-06	0.00639271	2	15.8019	4946	nucleic acid metabolic process	BP
5452	GO:0019538	1	1	4.65084e-07	0.00210373	1	15.1054	4728	protein metabolic process	BP
1167	GO:0004373	1	1	0.964801	1	0	0.028754	9	glycogen (starch) synthase activity	MF
1	GO:0000001	1	1	0.993962	1	0	0.00958466	3	mitochondrion inheritance	BP
2	GO:0000002	1	1	0.966311	1	0	0.0319489	10	mitochondrial genome maintenance	BP
4	GO:0000009	1	1	0.996601	1	0	0.00319489	1	alpha-1,6-mannosyltransferase activity	MF
5	GO:0000011	1	1	0.994345	1	0	0.00958466	3	vacuole inheritance	BP
6	GO:0000012	1	1	0.991197	1	0	0.00638978	2	single strand break repair	BP
7	GO:0000014	1	1	0.980232	1	0	0.0159744	5	single-stranded DNA endodeoxyribonuclease activity	MF
8	GO:0000015	1	1	0.959714	1	0	0.057508	18	phosphopyruvate hydratase complex	CC
9	GO:0000018	1	1	0.912329	1	0	0.0766773	24	regulation of DNA recombination	BP
10	GO:0000019	1	1	0.994347	1	0	0.00319489	1	regulation of mitotic recombination	BP
11	GO:0000022	1	1	0.989498	1	0	0.0127796	4	mitotic spindle elongation	BP
12	GO:0000023	1	1	0.960482	1	0	0.0415335	13	maltose metabolic process	BP
13	GO:0000024	1	1	0.988687	1	0	0.0159744	5	maltose biosynthetic process	BP
14	GO:0000025	1	1	0.992595	1	0	0.00638978	2	maltose catabolic process	BP
15	GO:0000026	1	1	0.974688	1	0	0.0319489	10	alpha-1,2-mannosyltransferase activity	MF
16	GO:0000027	1	1	0.872986	1	0	0.204473	64	ribosomal large subunit assembly	BP
17	GO:0000028	1	1	0.912137	1	0	0.14377	45	ribosomal small subunit assembly	BP
18	GO:0000030	1	1	0.898639	1	0	0.108626	34	mannosyltransferase activity	MF
19	GO:0000032	1	1	0.992419	1	0	0.00958466	3	cell wall mannoprotein biosynthetic process	BP
20	GO:0000033	1	1	0.995812	1	0	0.00638978	2	alpha-1,3-mannosyltransferase activity	MF
21	GO:0000035	1	1	0.994414	1	0	0.00319489	1	acyl binding	MF
22	GO:0000036	1	1	0.992916	1	0	0.0159744	5	acyl carrier activity	MF
23	GO:0000038	1	1	0.926631	1	0	0.086262	27	very long-chain fatty acid metabolic process	BP
25	GO:0000042	1	1	0.984603	1	0	0.0127796	4	protein targeting to Golgi	BP
26	GO:0000045	1	1	0.909452	1	0	0.102236	32	autophagosome assembly	BP
27	GO:0000049	1	1	0.796715	1	0	0.214058	67	tRNA binding	MF
28	GO:0000050	1	1	0.977769	1	0	0.0223642	7	urea cycle	BP
29	GO:0000053	1	1	0.996774	1	0	0.00638978	2	argininosuccinate metabolic process	BP
30	GO:0000054	1	1	0.973876	1	0	0.0319489	10	ribosomal subunit export from nucleus	BP
31	GO:0000055	1	1	0.982261	1	0	0.0127796	4	ribosomal large subunit export from nucleus	BP
32	GO:0000056	1	1	0.992358	1	0	0.00958466	3	ribosomal small subunit export from nucleus	BP
33	GO:0000059	1	1	0.966622	1	0	0.028754	9
34	GO:0000060	1	1	0.956929	1	0	0.0415335	13	protein import into nucleus, translocation	BP
35	GO:0000062	1	1	0.898504	1	0	0.127796	40	fatty-acyl-CoA binding	MF
36	GO:0000064	1	1	0.990581	1	0	0.00958466	3	L-ornithine transmembrane transporter activity	MF
37	GO:0000066	1	1	0.998856	1	0	0.00319489	1	mitochondrial ornithine transport	BP
38	GO:0000070	1	1	0.969951	1	0	0.0223642	7	mitotic sister chromatid segregation	BP
39	GO:0000075	1	1	0.830537	1	0	0.140575	44	cell cycle checkpoint	BP
40	GO:0000076	1	1	0.969554	1	0	0.0223642	7	DNA replication checkpoint	BP
41	GO:0000077	1	1	0.917003	1	0	0.0638978	20	DNA damage checkpoint	BP
42	GO:0000079	1	1	0.904066	1	0	0.086262	27	regulation of cyclin-dependent protein serine/threonine kinase activity	BP
43	GO:0000082	1	1	0.90949	1	0	0.0958466	30	G1/S transition of mitotic cell cycle	BP
44	GO:0000083	1	1	0.993024	1	0	0.00638978	2	regulation of transcription involved in G1/S transition of mitotic cell cycle	BP
45	GO:0000086	1	1	0.974166	1	0	0.0223642	7	G2/M transition of mitotic cell cycle	BP
46	GO:0000095	1	1	0.994326	1	0	0.00319489	1	S-adenosyl-L-methionine transmembrane transporter activity	MF
49	GO:0000098	1	1	0.973324	1	0	0.028754	9	sulfur amino acid catabolic process	BP
50	GO:0000099	1	1	0.994853	1	0	0.00319489	1	sulfur amino acid transmembrane transporter activity	MF
51	GO:0000101	1	1	0.993746	1	0	0.00638978	2	sulfur amino acid transport	BP
53	GO:0000104	1	1	0.971689	1	0	0.0351438	11	succinate dehydrogenase activity	MF
54	GO:0000105	1	1	0.940961	1	0	0.0511182	16	histidine biosynthetic process	BP
55	GO:0000107	1	1	0.98939	1	0	0.00638978	2	imidazoleglycerol-phosphate synthase activity	MF
56	GO:0000109	1	1	0.973466	1	0	0.0223642	7	nucleotide-excision repair complex	CC
57	GO:0000110	1	1	0.99754	1	0	0.00319489	1	nucleotide-excision repair factor 1 complex	CC
58	GO:0000111	1	1	0.992701	1	0	0.00638978	2	nucleotide-excision repair factor 2 complex	CC
59	GO:0000118	1	1	0.963453	1	0	0.0319489	10	histone deacetylase complex	CC
60	GO:0000120	1	1	0.967427	1	0	0.0191693	6	RNA polymerase I transcription factor complex	CC
61	GO:0000121	1	1	0.995449	1	0	0.00319489	1	glycerol-1-phosphatase activity	MF
62	GO:0000122	1	1	0.784996	1	0	0.255591	80	negative regulation of transcription from RNA polymerase II promoter	BP
63	GO:0000123	1	1	0.851127	1	0	0.13738	43	histone acetyltransferase complex	CC
64	GO:0000124	1	1	0.984451	1	0	0.0127796	4	SAGA complex	CC
65	GO:0000125	1	1	0.993108	1	0	0.00638978	2	PCAF complex	CC
66	GO:0000126	1	1	0.983258	1	0	0.00958466	3	transcription factor TFIIIB complex	CC
67	GO:0000127	1	1	0.98981	1	0	0.00958466	3	transcription factor TFIIIC complex	CC
68	GO:0000131	1	1	0.991309	1	0	0.00958466	3	incipient cellular bud site	CC
69	GO:0000132	1	1	0.985421	1	0	0.0127796	4	establishment of mitotic spindle orientation	BP
70	GO:0000138	1	1	0.990857	1	0	0.00638978	2	Golgi trans cisterna	CC
72	GO:0000140	1	1	0.99568	1	0	0.00319489	1	acylglycerone-phosphate reductase activity	MF
73	GO:0000142	1	1	0.995751	1	0	0.00638978	2	cellular bud neck contractile ring	CC
74	GO:0000145	1	1	0.888866	1	0	0.0958466	30	exocyst	CC
75	GO:0000146	1	1	0.993084	1	0	0.0127796	4	microfilament motor activity	MF
76	GO:0000147	1	1	0.983027	1	0	0.0159744	5	actin cortical patch assembly	BP
77	GO:0000148	1	1	0.862929	1	0	0.15655	49	1,3-beta-D-glucan synthase complex	CC
78	GO:0000149	1	1	0.832994	1	0	0.175719	55	SNARE binding	MF
79	GO:0000150	1	1	0.960512	1	0	0.0319489	10	recombinase activity	MF
81	GO:0000152	1	1	0.7746	1	0	0.207668	65	nuclear ubiquitin ligase complex	CC
82	GO:0000153	1	1	0.982895	1	0	0.0191693	6	cytoplasmic ubiquitin ligase complex	CC
83	GO:0000154	1	1	0.865885	1	0	0.134185	42	rRNA modification	BP
84	GO:0000155	1	1	0.831935	1	0	0.175719	55	phosphorelay sensor kinase activity	MF
85	GO:0000156	1	1	0.945576	1	0	0.0479233	15	phosphorelay response regulator activity	MF
86	GO:0000159	1	1	0.920391	1	0	0.0958466	30	protein phosphatase type 2A complex	CC
87	GO:0000160	1	1	0.370742	1	0	0.968051	303	phosphorelay signal transduction system	BP
88	GO:0000161	1	1	0.998888	1	0	0.00319489	1	MAPK cascade involved in osmosensory signaling pathway	BP
89	GO:0000162	1	1	0.890813	1	0	0.111821	35	tryptophan biosynthetic process	BP
90	GO:0000164	1	1	0.981845	1	0	0.0223642	7	protein phosphatase type 1 complex	CC
91	GO:0000165	1	1	0.807709	1	0	0.207668	65	MAPK cascade	BP
93	GO:0000169	1	1	0.993331	1	0	0.00638978	2	activation of MAPK activity involved in osmosensory signaling pathway	BP
94	GO:0000171	1	1	0.994405	1	0	0.00319489	1	ribonuclease MRP activity	MF
95	GO:0000172	1	1	0.989263	1	0	0.00638978	2	ribonuclease MRP complex	CC
96	GO:0000175	1	1	0.881862	1	0	0.13738	43	3'-5'-exoribonuclease activity	MF
97	GO:0000176	1	1	0.952599	1	0	0.0383387	12	nuclear exosome (RNase complex)	CC
98	GO:0000177	1	1	0.959597	1	0	0.0319489	10	cytoplasmic exosome (RNase complex)	CC
99	GO:0000178	1	1	0.948168	1	0	0.0415335	13	exosome (RNase complex)	CC
100	GO:0000179	1	1	0.987986	1	0	0.0159744	5	rRNA (adenine-N6,N6-)-dimethyltransferase activity	MF
101	GO:0000182	1	1	0.989475	1	0	0.00958466	3	rDNA binding	MF
102	GO:0000183	1	1	0.977611	1	0	0.0159744	5	chromatin silencing at rDNA	BP
103	GO:0000184	1	1	0.853447	1	0	0.172524	54	nuclear-transcribed mRNA catabolic process, nonsense-mediated decay	BP
104	GO:0000185	1	1	0.994917	1	0	0.00319489	1	activation of MAPKKK activity	BP
105	GO:0000186	1	1	0.869639	1	0	0.140575	44	activation of MAPKK activity	BP
106	GO:0000187	1	1	0.946329	1	0	0.0734824	23	activation of MAPK activity	BP
107	GO:0000188	1	1	0.974791	1	0	0.0255591	8	inactivation of MAPK activity	BP
108	GO:0000209	1	1	0.737345	1	0	0.271565	85	protein polyubiquitination	BP
109	GO:0000210	1	1	0.980422	1	0	0.0191693	6	NAD+ diphosphatase activity	MF
110	GO:0000212	1	1	0.965274	1	0	0.0351438	11	meiotic spindle organization	BP
111	GO:0000213	1	1	0.988477	1	0	0.00958466	3	tRNA-intron endonuclease activity	MF
112	GO:0000214	1	1	0.994844	1	0	0.00319489	1	tRNA-intron endonuclease complex	CC
113	GO:0000215	1	1	0.997726	1	0	0.00319489	1	tRNA 2'-phosphotransferase activity	MF
114	GO:0000217	1	1	0.92021	1	0	0.0702875	22	DNA secondary structure binding	MF
115	GO:0000220	1	1	0.979697	1	0	0.028754	9	vacuolar proton-transporting V-type ATPase, V0 domain	CC
116	GO:0000221	1	1	0.989835	1	0	0.0127796	4	vacuolar proton-transporting V-type ATPase, V1 domain	CC
117	GO:0000224	1	1	0.976407	1	0	0.0255591	8	peptide-N4-(N-acetyl-beta-glucosaminyl)asparagine amidase activity	MF
118	GO:0000225	1	1	0.99657	1	0	0.00319489	1	N-acetylglucosaminylphosphatidylinositol deacetylase activity	MF
119	GO:0000226	1	1	0.634464	1	0	0.466454	146	microtubule cytoskeleton organization	BP
120	GO:0000228	1	1	0.91441	1	0	0.0798722	25	nuclear chromosome	CC
121	GO:0000229	1	1	0.962647	1	0	0.0255591	8	cytoplasmic chromosome	CC
122	GO:0000234	1	1	0.991561	1	0	0.00958466	3	phosphoethanolamine N-methyltransferase activity	MF
123	GO:0000242	1	1	0.998884	1	0	0.00319489	1	pericentriolar material	CC
124	GO:0000243	1	1	0.955592	1	0	0.0383387	12	commitment complex	CC
125	GO:0000244	1	1	0.966386	1	0	0.028754	9	spliceosomal tri-snRNP complex assembly	BP
126	GO:0000245	1	1	0.919237	1	0	0.057508	18	spliceosomal complex assembly	BP
127	GO:0000247	1	1	0.994073	1	0	0.00638978	2	C-8 sterol isomerase activity	MF
128	GO:0000249	1	1	0.99463	1	0	0.00319489	1	C-22 sterol desaturase activity	MF
129	GO:0000254	1	1	0.98157	1	0	0.0255591	8	C-4 methylsterol oxidase activity	MF
130	GO:0000255	1	1	0.980448	1	0	0.0191693	6	allantoin metabolic process	BP
131	GO:0000256	1	1	0.983891	1	0	0.0159744	5	allantoin catabolic process	BP
132	GO:0000257	1	1	0.976723	1	0	0.0223642	7	nitrilase activity	MF
133	GO:0000266	1	1	0.966218	1	0	0.0223642	7	mitochondrial fission	BP
134	GO:0000268	1	1	0.994406	1	0	0.00319489	1	peroxisome targeting sequence binding	MF
135	GO:0000270	1	1	0.979049	1	0	0.0351438	11	peptidoglycan metabolic process	BP
138	GO:0000275	1	1	0.985757	1	0	0.0223642	7	mitochondrial proton-transporting ATP synthase complex, catalytic core F(1)	CC
139	GO:0000276	1	1	0.971896	1	0	0.0351438	11	mitochondrial proton-transporting ATP synthase complex, coupling factor F(o)	CC
140	GO:0000278	1	1	0.889146	1	0	0.102236	32	mitotic cell cycle	BP
141	GO:0000280	1	1	0.462579	1	0	0.693291	217	nuclear division	BP
142	GO:0000281	1	1	0.910317	1	0	0.0734824	23	mitotic cytokinesis	BP
143	GO:0000285	1	1	0.974859	1	0	0.0351438	11	1-phosphatidylinositol-3-phosphate 5-kinase activity	MF
145	GO:0000288	1	1	0.954445	1	0	0.0670927	21	nuclear-transcribed mRNA catabolic process, deadenylation-dependent decay	BP
146	GO:0000289	1	1	0.964037	1	0	0.0351438	11	nuclear-transcribed mRNA poly(A) tail shortening	BP
147	GO:0000290	1	1	0.970358	1	0	0.0223642	7	deadenylation-dependent decapping of nuclear-transcribed mRNA	BP
148	GO:0000291	1	1	0.914213	1	0	0.0830671	26	nuclear-transcribed mRNA catabolic process, exonucleolytic	BP
149	GO:0000293	1	1	0.992265	1	0	0.00958466	3	ferric-chelate reductase activity	MF
151	GO:0000301	1	1	0.968035	1	0	0.0223642	7	retrograde transport, vesicle recycling within Golgi	BP
153	GO:0000303	1	1	0.992253	1	0	0.00958466	3	response to superoxide	BP
154	GO:0000304	1	1	0.986255	1	0	0.00958466	3	response to singlet oxygen	BP
155	GO:0000305	1	1	0.992253	1	0	0.00958466	3	response to oxygen radical	BP
156	GO:0000306	1	1	0.990581	1	0	0.0159744	5	extrinsic component of vacuolar membrane	CC
157	GO:0000307	1	1	0.960129	1	0	0.0351438	11	cyclin-dependent protein kinase holoenzyme complex	CC
158	GO:0000309	1	1	0.994748	1	0	0.00319489	1	nicotinamide-nucleotide adenylyltransferase activity	MF
159	GO:0000311	1	1	0.992421	1	0	0.00638978	2	plastid large ribosomal subunit	CC
160	GO:0000312	1	1	0.996923	1	0	0.00319489	1	plastid small ribosomal subunit	CC
161	GO:0000313	1	1	0.996655	1	0	0.00319489	1	organellar ribosome	CC
162	GO:0000314	1	1	0.968257	1	0	0.0351438	11	organellar small ribosomal subunit	CC
163	GO:0000315	1	1	0.948788	1	0	0.057508	18	organellar large ribosomal subunit	CC
164	GO:0000322	1	1	0.860764	1	0	0.159744	50	storage vacuole	CC
165	GO:0000323	1	1	0.718652	1	0	0.370607	116	lytic vacuole	CC
166	GO:0000324	1	1	0.9459	1	0	0.0638978	20	fungal-type vacuole	CC
167	GO:0000325	1	1	0.737785	1	0	0.319489	100	plant-type vacuole	CC
168	GO:0000326	1	1	0.910051	1	0	0.0958466	30	protein storage vacuole	CC
169	GO:0000329	1	1	0.924734	1	0	0.0894569	28	fungal-type vacuole membrane	CC
170	GO:0000333	1	1	0.986813	1	0	0.00958466	3	telomerase catalytic core complex	CC
171	GO:0000338	1	1	0.939616	1	0	0.0543131	17	protein deneddylation	BP
172	GO:0000339	1	1	0.972008	1	0	0.028754	9	RNA cap binding	MF
173	GO:0000340	1	1	0.99173	1	0	0.00638978	2	RNA 7-methylguanosine cap binding	MF
174	GO:0000347	1	1	0.939921	1	0	0.0383387	12	THO complex	CC
175	GO:0000349	1	1	0.988802	1	0	0.00958466	3	generation of catalytic spliceosome for first transesterification step	BP
176	GO:0000350	1	1	0.983669	1	0	0.00958466	3	generation of catalytic spliceosome for second transesterification step	BP
177	GO:0000354	1	1	0.995804	1	0	0.00319489	1	cis assembly of pre-catalytic spliceosome	BP
178	GO:0000372	1	1	0.997612	1	0	0.00319489	1	Group I intron splicing	BP
179	GO:0000373	1	1	0.940718	1	0	0.0479233	15	Group II intron splicing	BP
180	GO:0000375	1	1	0.533125	1	0	0.57508	180	RNA splicing, via transesterification reactions	BP
181	GO:0000376	1	1	0.997612	1	0	0.00319489	1	RNA splicing, via transesterification reactions with guanosine as nucleophile	BP
182	GO:0000377	1	1	0.541635	1	0	0.559105	175	RNA splicing, via transesterification reactions with bulged adenosine as nucleophile	BP
183	GO:0000379	1	1	0.994844	1	0	0.00319489	1	tRNA-type intron splice site recognition and cleavage	BP
184	GO:0000380	1	1	0.988732	1	0	0.0255591	8	alternative mRNA splicing, via spliceosome	BP
185	GO:0000381	1	1	0.94412	1	0	0.0638978	20	regulation of alternative mRNA splicing, via spliceosome	BP
186	GO:0000386	1	1	0.988999	1	0	0.0127796	4	second spliceosomal transesterification activity	MF
187	GO:0000387	1	1	0.890113	1	0	0.108626	34	spliceosomal snRNP assembly	BP
188	GO:0000389	1	1	0.985738	1	0	0.00958466	3	mRNA 3'-splice site recognition	BP
189	GO:0000390	1	1	0.991612	1	0	0.00638978	2	spliceosomal complex disassembly	BP
190	GO:0000394	1	1	0.924583	1	0	0.0670927	21	RNA splicing, via endonucleolytic cleavage and ligation	BP
191	GO:0000395	1	1	0.984248	1	0	0.0223642	7	mRNA 5'-splice site recognition	BP
192	GO:0000398	1	1	0.569532	1	0	0.517572	162	mRNA splicing, via spliceosome	BP
193	GO:0000400	1	1	0.934973	1	0	0.0543131	17	four-way junction DNA binding	MF
194	GO:0000403	1	1	0.99296	1	0	0.00638978	2	Y-form DNA binding	MF
195	GO:0000404	1	1	0.989758	1	0	0.0127796	4	heteroduplex DNA loop binding	MF
196	GO:0000405	1	1	0.993089	1	0	0.00638978	2	bubble DNA binding	MF
197	GO:0000406	1	1	0.998674	1	0	0.00319489	1	double-strand/single-strand DNA junction binding	MF
198	GO:0000407	1	1	0.959153	1	0	0.0511182	16	pre-autophagosomal structure	CC
199	GO:0000408	1	1	0.995346	1	0	0.00319489	1	EKC/KEOPS complex	CC
200	GO:0000413	1	1	0.823241	1	0	0.159744	50	protein peptidyl-prolyl isomerization	BP
201	GO:0000414	1	1	0.982996	1	0	0.0127796	4	regulation of histone H3-K36 methylation	BP
202	GO:0000416	1	1	0.994174	1	0	0.00638978	2	positive regulation of histone H3-K36 methylation	BP
203	GO:0000418	1	1	0.966134	1	0	0.028754	9	DNA-directed RNA polymerase IV complex	CC
204	GO:0000419	1	1	0.920304	1	0	0.0798722	25	DNA-directed RNA polymerase V complex	CC
205	GO:0000421	1	1	0.921017	1	0	0.111821	35	autophagosome membrane	CC
206	GO:0000422	1	1	0.930901	1	0	0.0830671	26	autophagy of mitochondrion	BP
207	GO:0000423	1	1	0.992038	1	0	0.0159744	5	mitophagy	BP
208	GO:0000427	1	1	0.983483	1	0	0.0127796	4	plastid-encoded plastid RNA polymerase complex	CC
209	GO:0000428	1	1	0.766513	1	0	0.239617	75	DNA-directed RNA polymerase complex	CC
210	GO:0000429	1	1	0.99426	1	0	0.00319489	1	carbon catabolite regulation of transcription from RNA polymerase II promoter	BP
211	GO:0000430	1	1	0.99426	1	0	0.00319489	1	regulation of transcription from RNA polymerase II promoter by glucose	BP
212	GO:0000433	1	1	0.99426	1	0	0.00319489	1	negative regulation of transcription from RNA polymerase II promoter by glucose	BP
213	GO:0000437	1	1	0.99426	1	0	0.00319489	1	carbon catabolite repression of transcription from RNA polymerase II promoter	BP
214	GO:0000439	1	1	0.973463	1	0	0.0255591	8	core TFIIH complex	CC
215	GO:0000445	1	1	0.99129	1	0	0.00638978	2	THO complex part of transcription export complex	CC
216	GO:0000447	1	1	0.980384	1	0	0.028754	9	endonucleolytic cleavage in ITS1 to separate SSU-rRNA from 5.8S rRNA and LSU-rRNA from tricistronic rRNA transcript (SSU-rRNA, 5.8S rRNA, LSU-rRNA)	BP
217	GO:0000451	1	1	0.982984	1	0	0.0127796	4	rRNA 2'-O-methylation	BP
218	GO:0000453	1	1	0.982984	1	0	0.0127796	4	enzyme-directed rRNA 2'-O-methylation	BP
219	GO:0000455	1	1	0.994405	1	0	0.00638978	2	enzyme-directed rRNA pseudouridine synthesis	BP
220	GO:0000459	1	1	0.965998	1	0	0.0255591	8	exonucleolytic trimming involved in rRNA processing	BP
221	GO:0000460	1	1	0.978182	1	0	0.0159744	5	maturation of 5.8S rRNA	BP
222	GO:0000461	1	1	0.992583	1	0	0.0127796	4	endonucleolytic cleavage to generate mature 3'-end of SSU-rRNA from (SSU-rRNA, 5.8S rRNA, LSU-rRNA)	BP
223	GO:0000462	1	1	0.897717	1	0	0.121406	38	maturation of SSU-rRNA from tricistronic rRNA transcript (SSU-rRNA, 5.8S rRNA, LSU-rRNA)	BP
224	GO:0000463	1	1	0.969178	1	0	0.028754	9	maturation of LSU-rRNA from tricistronic rRNA transcript (SSU-rRNA, 5.8S rRNA, LSU-rRNA)	BP
225	GO:0000466	1	1	0.978182	1	0	0.0159744	5	maturation of 5.8S rRNA from tricistronic rRNA transcript (SSU-rRNA, 5.8S rRNA, LSU-rRNA)	BP
226	GO:0000467	1	1	0.965998	1	0	0.0255591	8	exonucleolytic trimming to generate mature 3'-end of 5.8S rRNA from tricistronic rRNA transcript (SSU-rRNA, 5.8S rRNA, LSU-rRNA)	BP
227	GO:0000469	1	1	0.938082	1	0	0.0702875	22	cleavage involved in rRNA processing	BP
228	GO:0000470	1	1	0.967541	1	0	0.0319489	10	maturation of LSU-rRNA	BP
229	GO:0000472	1	1	0.98883	1	0	0.0127796	4	endonucleolytic cleavage to generate mature 5'-end of SSU-rRNA from (SSU-rRNA, 5.8S rRNA, LSU-rRNA)	BP
230	GO:0000478	1	1	0.976787	1	0	0.0319489	10	endonucleolytic cleavage involved in rRNA processing	BP
231	GO:0000479	1	1	0.980384	1	0	0.028754	9	endonucleolytic cleavage of tricistronic rRNA transcript (SSU-rRNA, 5.8S rRNA, LSU-rRNA)	BP
232	GO:0000480	1	1	0.98883	1	0	0.0127796	4	endonucleolytic cleavage in 5'-ETS of tricistronic rRNA transcript (SSU-rRNA, 5.8S rRNA, LSU-rRNA)	BP
233	GO:0000481	1	1	0.989359	1	0	0.00958466	3	maturation of 5S rRNA	BP
234	GO:0000491	1	1	0.998951	1	0	0.00319489	1	small nucleolar ribonucleoprotein complex assembly	BP
235	GO:0000492	1	1	0.998951	1	0	0.00319489	1	box C/D snoRNP assembly	BP
236	GO:0000494	1	1	0.99058	1	0	0.0127796	4	box C/D snoRNA 3'-end processing	BP
237	GO:0000495	1	1	0.995963	1	0	0.00638978	2	box H/ACA snoRNA 3'-end processing	BP
238	GO:0000500	1	1	0.972865	1	0	0.0159744	5	RNA polymerase I upstream activating factor complex	CC
239	GO:0000502	1	1	0.78465	1	0	0.265176	83	proteasome complex	CC
240	GO:0000506	1	1	0.986672	1	0	0.00958466	3	glycosylphosphatidylinositol-N-acetylglucosaminyltransferase (GPI-GnT) complex	CC
241	GO:0000578	1	1	0.923328	1	0	0.0638978	20	embryonic axis specification	BP
242	GO:0000702	1	1	0.982115	1	0	0.0191693	6	oxidized base lesion DNA N-glycosylase activity	MF
243	GO:0000703	1	1	0.995634	1	0	0.00638978	2	oxidized pyrimidine nucleobase lesion DNA N-glycosylase activity	MF
244	GO:0000706	1	1	0.990571	1	0	0.00638978	2	meiotic DNA double-strand break processing	BP
245	GO:0000707	1	1	0.983562	1	0	0.0159744	5	meiotic DNA recombinase assembly	BP
246	GO:0000710	1	1	0.989287	1	0	0.0159744	5	meiotic mismatch repair	BP
247	GO:0000712	1	1	0.941627	1	0	0.057508	18	resolution of meiotic recombination intermediates	BP
248	GO:0000715	1	1	0.98866	1	0	0.0159744	5	nucleotide-excision repair, DNA damage recognition	BP
249	GO:0000719	1	1	0.995619	1	0	0.00638978	2	photoreactive repair	BP
250	GO:0000722	1	1	0.982191	1	0	0.0159744	5	telomere maintenance via recombination	BP
252	GO:0000724	1	1	0.786416	1	0	0.207668	65	double-strand break repair via homologous recombination	BP
253	GO:0000725	1	1	0.778789	1	0	0.214058	67	recombinational repair	BP
254	GO:0000726	1	1	0.91795	1	0	0.0734824	23	non-recombinational repair	BP
255	GO:0000727	1	1	0.972146	1	0	0.0255591	8	double-strand break repair via break-induced replication	BP
256	GO:0000729	1	1	0.986615	1	0	0.00958466	3	DNA double-strand break processing	BP
257	GO:0000730	1	1	0.960512	1	0	0.0319489	10	DNA recombinase assembly	BP
258	GO:0000731	1	1	0.982649	1	0	0.0159744	5	DNA synthesis involved in DNA repair	BP
259	GO:0000733	1	1	0.963367	1	0	0.028754	9	DNA strand renaturation	BP
260	GO:0000737	1	1	0.98732	1	0	0.0159744	5	DNA catabolic process, endonucleolytic	BP
261	GO:0000738	1	1	0.981547	1	0	0.0127796	4	DNA catabolic process, exonucleolytic	BP
262	GO:0000741	1	1	0.858823	1	0	0.13099	41	karyogamy	BP
263	GO:0000742	1	1	0.997279	1	0	0.00319489	1	karyogamy involved in conjugation with cellular fusion	BP
264	GO:0000743	1	1	0.996801	1	0	0.00638978	2	nuclear migration involved in conjugation with cellular fusion	BP
265	GO:0000746	1	1	0.977873	1	0	0.0319489	10	conjugation	BP
266	GO:0000747	1	1	0.987399	1	0	0.0223642	7	conjugation with cellular fusion	BP
267	GO:0000750	1	1	0.995489	1	0	0.00638978	2	pheromone-dependent signal transduction involved in conjugation with cellular fusion	BP
268	GO:0000753	1	1	0.994376	1	0	0.00319489	1	cell morphogenesis involved in conjugation with cellular fusion	BP
269	GO:0000767	1	1	0.994376	1	0	0.00319489	1	cell morphogenesis involved in conjugation	BP
270	GO:0000768	1	1	0.994055	1	0	0.00958466	3	syncytium formation by plasma membrane fusion	BP
271	GO:0000773	1	1	0.995807	1	0	0.00319489	1	phosphatidyl-N-methylethanolamine N-methyltransferase activity	MF
272	GO:0000774	1	1	0.975122	1	0	0.0223642	7	adenyl-nucleotide exchange factor activity	MF
273	GO:0000775	1	1	0.83858	1	0	0.134185	42	chromosome, centromeric region	CC
274	GO:0000776	1	1	0.884183	1	0	0.102236	32	kinetochore	CC
275	GO:0000777	1	1	0.896482	1	0	0.0926518	29	condensed chromosome kinetochore	CC
276	GO:0000778	1	1	0.986397	1	0	0.0127796	4	condensed nuclear chromosome kinetochore	CC
277	GO:0000779	1	1	0.975761	1	0	0.0223642	7	condensed chromosome, centromeric region	CC
278	GO:0000780	1	1	0.98687	1	0	0.0159744	5	condensed nuclear chromosome, centromeric region	CC
279	GO:0000781	1	1	0.844655	1	0	0.134185	42	chromosome, telomeric region	CC
280	GO:0000782	1	1	0.959832	1	0	0.0383387	12	telomere cap complex	CC
281	GO:0000783	1	1	0.959832	1	0	0.0383387	12	nuclear telomere cap complex	CC
282	GO:0000784	1	1	0.945109	1	0	0.0479233	15	nuclear chromosome, telomeric region	CC
284	GO:0000786	1	1	0.803646	1	0	0.28115	88	nucleosome	CC
285	GO:0000788	1	1	0.990937	1	0	0.0191693	6	nuclear nucleosome	CC
286	GO:0000789	1	1	0.990763	1	0	0.00638978	2	cytoplasmic chromatin	CC
288	GO:0000791	1	1	0.954237	1	0	0.0447284	14	euchromatin	CC
289	GO:0000792	1	1	0.901732	1	0	0.086262	27	heterochromatin	CC
290	GO:0000793	1	1	0.920674	1	0	0.0766773	24	condensed chromosome	CC
291	GO:0000794	1	1	0.954046	1	0	0.0479233	15	condensed nuclear chromosome	CC
292	GO:0000795	1	1	0.948532	1	0	0.0479233	15	synaptonemal complex	CC
293	GO:0000796	1	1	0.960062	1	0	0.028754	9	condensin complex	CC
294	GO:0000798	1	1	0.984703	1	0	0.0159744	5	nuclear cohesin complex	CC
295	GO:0000799	1	1	0.988745	1	0	0.00638978	2	nuclear condensin complex	CC
296	GO:0000802	1	1	0.994317	1	0	0.00319489	1	transverse filament	CC
297	GO:0000808	1	1	0.968075	1	0	0.0255591	8	origin recognition complex	CC
298	GO:0000811	1	1	0.99049	1	0	0.00958466	3	GINS complex	CC
299	GO:0000812	1	1	0.961641	1	0	0.0383387	12	Swr1 complex	CC
300	GO:0000813	1	1	0.967004	1	0	0.0383387	12	ESCRT I complex	CC
301	GO:0000814	1	1	0.986957	1	0	0.00958466	3	ESCRT II complex	CC
302	GO:0000815	1	1	0.962339	1	0	0.0351438	11	ESCRT III complex	CC
303	GO:0000819	1	1	0.964407	1	0	0.0255591	8	sister chromatid segregation	BP
304	GO:0000820	1	1	0.991268	1	0	0.00638978	2	regulation of glutamine family amino acid metabolic process	BP
305	GO:0000822	1	1	0.975175	1	0	0.0351438	11	inositol hexakisphosphate binding	MF
306	GO:0000823	1	1	0.998055	1	0	0.00319489	1	inositol-1,4,5-trisphosphate 6-kinase activity	MF
307	GO:0000824	1	1	0.998055	1	0	0.00319489	1	inositol tetrakisphosphate 3-kinase activity	MF
308	GO:0000827	1	1	0.982187	1	0	0.0191693	6	inositol-1,3,4,5,6-pentakisphosphate kinase activity	MF
309	GO:0000828	1	1	0.982187	1	0	0.0191693	6	inositol hexakisphosphate kinase activity	MF
310	GO:0000832	1	1	0.982187	1	0	0.0191693	6	inositol hexakisphosphate 5-kinase activity	MF
311	GO:0000835	1	1	0.986432	1	0	0.0159744	5	ER ubiquitin ligase complex	CC
312	GO:0000836	1	1	0.991297	1	0	0.0127796	4	Hrd1p ubiquitin ligase complex	CC
313	GO:0000837	1	1	0.994113	1	0	0.00638978	2	Doa10p ubiquitin ligase complex	CC
314	GO:0000839	1	1	0.999015	1	0	0.00319489	1	Hrd1p ubiquitin ligase ERAD-L complex	CC
315	GO:0000900	1	1	0.994397	1	0	0.00319489	1	translation repressor activity, nucleic acid binding	MF
316	GO:0000902	1	1	0.279769	1	0	1.1885	372	cell morphogenesis	BP
317	GO:0000904	1	1	0.50295	1	0	0.693291	217	cell morphogenesis involved in differentiation	BP
318	GO:0000905	1	1	0.994399	1	0	0.00319489	1	sporocarp development involved in asexual reproduction	BP
319	GO:0000906	1	1	0.999091	1	0	0.00319489	1	6,7-dimethyl-8-ribityllumazine synthase activity	MF
320	GO:0000907	1	1	0.97844	1	0	0.0383387	12	sulfonate dioxygenase activity	MF
321	GO:0000910	1	1	0.84817	1	0	0.159744	50	cytokinesis	BP
322	GO:0000911	1	1	0.810008	1	0	0.169329	53	cytokinesis by cell plate formation	BP
323	GO:0000912	1	1	0.983299	1	0	0.0191693	6	assembly of actomyosin apparatus involved in cytokinesis	BP
324	GO:0000913	1	1	0.981298	1	0	0.0159744	5	preprophase band assembly	BP
325	GO:0000914	1	1	0.989145	1	0	0.00638978	2	phragmoplast assembly	BP
326	GO:0000915	1	1	0.994091	1	0	0.0127796	4	actomyosin contractile ring assembly	BP
327	GO:0000916	1	1	0.997672	1	0	0.00638978	2	actomyosin contractile ring contraction	BP
328	GO:0000917	1	1	0.969926	1	0	0.0383387	12	division septum assembly	BP
329	GO:0000918	1	1	0.995299	1	0	0.00319489	1	division septum site selection	BP
330	GO:0000919	1	1	0.933098	1	0	0.0638978	20	cell plate assembly	BP
331	GO:0000920	1	1	0.991857	1	0	0.0127796	4	cell separation after cytokinesis	BP
332	GO:0000922	1	1	0.886491	1	0	0.108626	34	spindle pole	CC
333	GO:0000923	1	1	0.985292	1	0	0.00958466	3	equatorial microtubule organizing center	CC
334	GO:0000930	1	1	0.969156	1	0	0.028754	9	gamma-tubulin complex	CC
335	GO:0000931	1	1	0.994965	1	0	0.00638978	2	gamma-tubulin large complex	CC
336	GO:0000932	1	1	0.755722	1	0	0.284345	89	P-body	CC
337	GO:0000935	1	1	0.988547	1	0	0.0127796	4	division septum	CC
338	GO:0000938	1	1	0.980637	1	0	0.0127796	4	GARP complex	CC
339	GO:0000940	1	1	0.98784	1	0	0.00958466	3	condensed chromosome outer kinetochore	CC
340	GO:0000942	1	1	0.993457	1	0	0.00638978	2	condensed nuclear chromosome outer kinetochore	CC
341	GO:0000943	1	1	0.911785	1	0	0.0926518	29	retrotransposon nucleocapsid	CC
342	GO:0000956	1	1	0.718112	1	0	0.357827	112	nuclear-transcribed mRNA catabolic process	BP
343	GO:0000957	1	1	0.997675	1	0	0.00319489	1	mitochondrial RNA catabolic process	BP
344	GO:0000959	1	1	0.860077	1	0	0.127796	40	mitochondrial RNA metabolic process	BP
345	GO:0000963	1	1	0.986323	1	0	0.00958466	3	mitochondrial RNA processing	BP
346	GO:0000965	1	1	0.994387	1	0	0.00319489	1	mitochondrial RNA 3'-end processing	BP
347	GO:0000966	1	1	0.973138	1	0	0.0255591	8	RNA 5'-end processing	BP
348	GO:0000967	1	1	0.984146	1	0	0.0191693	6	rRNA 5'-end processing	BP
349	GO:0000974	1	1	0.9291	1	0	0.0734824	23	Prp19 complex	CC
350	GO:0000975	1	1	0.443486	1	0	0.731629	229	regulatory region DNA binding	MF
351	GO:0000976	1	1	0.743175	1	0	0.277955	87	transcription regulatory region sequence-specific DNA binding	MF
352	GO:0000977	1	1	0.881014	1	0	0.118211	37	RNA polymerase II regulatory region sequence-specific DNA binding	MF
353	GO:0000978	1	1	0.978054	1	0	0.0223642	7	RNA polymerase II core promoter proximal region sequence-specific DNA binding	MF
354	GO:0000979	1	1	0.993151	1	0	0.00638978	2	RNA polymerase II core promoter sequence-specific DNA binding	MF
355	GO:0000980	1	1	0.989051	1	0	0.0159744	5	RNA polymerase II distal enhancer sequence-specific DNA binding	MF
356	GO:0000981	1	1	0.785573	1	0	0.214058	67	RNA polymerase II transcription factor activity, sequence-specific DNA binding	MF
357	GO:0000982	1	1	0.94059	1	0	0.0543131	17	transcription factor activity, RNA polymerase II core promoter proximal region sequence-specific binding	MF
358	GO:0000984	1	1	0.992987	1	0	0.00958466	3	bacterial-type RNA polymerase regulatory region sequence-specific DNA binding	MF
359	GO:0000986	1	1	0.992987	1	0	0.00958466	3	bacterial-type RNA polymerase core promoter proximal region sequence-specific DNA binding	MF
360	GO:0000987	1	1	0.93844	1	0	0.0607029	19	core promoter proximal region sequence-specific DNA binding	MF
363	GO:0000990	1	1	0.911424	1	0	0.086262	27	transcription factor activity, core RNA polymerase binding	MF
364	GO:0000991	1	1	0.964114	1	0	0.0223642	7	transcription factor activity, core RNA polymerase II binding	MF
365	GO:0000993	1	1	0.952993	1	0	0.0351438	11	RNA polymerase II core binding	MF
366	GO:0000995	1	1	0.99433	1	0	0.00319489	1	transcription factor activity, core RNA polymerase III binding	MF
367	GO:0000996	1	1	0.950765	1	0	0.0607029	19	core DNA-dependent RNA polymerase binding promoter specificity activity	MF
368	GO:0001000	1	1	0.998089	1	0	0.00319489	1	bacterial-type RNA polymerase core enzyme binding	MF
369	GO:0001007	1	1	0.99433	1	0	0.00319489	1	transcription factor activity, RNA polymerase III transcription factor binding	MF
370	GO:0001012	1	1	0.881014	1	0	0.118211	37	RNA polymerase II regulatory region DNA binding	MF
371	GO:0001013	1	1	0.973492	1	0	0.0191693	6	RNA polymerase I regulatory region DNA binding	MF
372	GO:0001017	1	1	0.992987	1	0	0.00958466	3	bacterial-type RNA polymerase regulatory region DNA binding	MF
373	GO:0001023	1	1	0.994985	1	0	0.00319489	1	transcription initiation from RNA polymerase III type 2 promoter	BP
374	GO:0001026	1	1	0.99433	1	0	0.00319489	1	TFIIIB-type transcription factor activity	MF
375	GO:0001046	1	1	0.911568	1	0	0.0830671	26	core promoter sequence-specific DNA binding	MF
376	GO:0001047	1	1	0.878741	1	0	0.121406	38	core promoter binding	MF
377	GO:0001053	1	1	0.978093	1	0	0.0127796	4	plastid sigma factor activity	MF
378	GO:0001056	1	1	0.994985	1	0	0.00319489	1	RNA polymerase III activity	MF
379	GO:0001067	1	1	0.443486	1	0	0.731629	229	regulatory region nucleic acid binding	MF
380	GO:0001070	1	1	0.990416	1	0	0.00958466	3	RNA binding transcription regulator activity	MF
382	GO:0001072	1	1	0.990416	1	0	0.00958466	3	transcription antitermination factor activity, RNA binding	MF
383	GO:0001073	1	1	0.99426	1	0	0.00319489	1	transcription antitermination factor activity, DNA binding	MF
384	GO:0001076	1	1	0.901664	1	0	0.0894569	28	transcription factor activity, RNA polymerase II transcription factor binding	MF
385	GO:0001077	1	1	0.947925	1	0	0.0479233	15	transcriptional activator activity, RNA polymerase II core promoter proximal region sequence-specific binding	MF
386	GO:0001078	1	1	0.992267	1	0	0.00638978	2	transcriptional repressor activity, RNA polymerase II core promoter proximal region sequence-specific binding	MF
387	GO:0001079	1	1	0.99801	1	0	0.00319489	1	nitrogen catabolite regulation of transcription from RNA polymerase II promoter	BP
388	GO:0001080	1	1	0.99801	1	0	0.00319489	1	nitrogen catabolite activation of transcription from RNA polymerase II promoter	BP
389	GO:0001082	1	1	0.989979	1	0	0.00958466	3	transcription factor activity, RNA polymerase I transcription factor binding	MF
390	GO:0001083	1	1	0.994337	1	0	0.00319489	1	transcription factor activity, RNA polymerase II basal transcription factor binding	MF
391	GO:0001085	1	1	0.908357	1	0	0.0766773	24	RNA polymerase II transcription factor binding	MF
392	GO:0001091	1	1	0.994363	1	0	0.00319489	1	RNA polymerase II basal transcription factor binding	MF
393	GO:0001094	1	1	0.994363	1	0	0.00319489	1	TFIID-class transcription factor binding	MF
394	GO:0001098	1	1	0.939992	1	0	0.0447284	14	basal transcription machinery binding	MF
395	GO:0001099	1	1	0.939992	1	0	0.0447284	14	basal RNA polymerase II transcription machinery binding	MF
397	GO:0001102	1	1	0.991932	1	0	0.00638978	2	RNA polymerase II activating transcription factor binding	MF
398	GO:0001104	1	1	0.914719	1	0	0.0766773	24	RNA polymerase II transcription cofactor activity	MF
399	GO:0001106	1	1	0.976062	1	0	0.028754	9	RNA polymerase II transcription corepressor activity	MF
400	GO:0001121	1	1	0.993128	1	0	0.00638978	2	transcription from bacterial-type RNA polymerase promoter	BP
401	GO:0001123	1	1	0.975263	1	0	0.0383387	12	transcription initiation from bacterial-type RNA polymerase promoter	BP
402	GO:0001129	1	1	0.994337	1	0	0.00319489	1	RNA polymerase II transcription factor activity, TBP-class protein binding, involved in preinitiation complex assembly	MF
403	GO:0001130	1	1	0.994212	1	0	0.00638978	2	bacterial-type RNA polymerase transcription factor activity, sequence-specific DNA binding	MF
404	GO:0001131	1	1	0.994212	1	0	0.00638978	2	transcription factor activity, bacterial-type RNA polymerase core promoter proximal region sequence-specific binding	MF
405	GO:0001132	1	1	0.994337	1	0	0.00319489	1	RNA polymerase II transcription factor activity, TBP-class protein binding	MF
406	GO:0001134	1	1	0.989979	1	0	0.00958466	3	transcription factor activity, transcription factor recruiting	MF
407	GO:0001139	1	1	0.994594	1	0	0.00319489	1	transcription factor activity, core RNA polymerase II recruiting	MF
408	GO:0001141	1	1	0.995287	1	0	0.00319489	1	transcriptional repressor activity, bacterial-type RNA polymerase core promoter proximal region sequence-specific binding	MF
409	GO:0001158	1	1	0.979252	1	0	0.028754	9	enhancer sequence-specific DNA binding	MF
410	GO:0001159	1	1	0.93844	1	0	0.0607029	19	core promoter proximal region DNA binding	MF
411	GO:0001161	1	1	0.995173	1	0	0.00319489	1	intronic transcription regulatory region sequence-specific DNA binding	MF
412	GO:0001162	1	1	0.995173	1	0	0.00319489	1	RNA polymerase II intronic transcription regulatory region sequence-specific DNA binding	MF
413	GO:0001163	1	1	0.973492	1	0	0.0191693	6	RNA polymerase I regulatory region sequence-specific DNA binding	MF
414	GO:0001164	1	1	0.984458	1	0	0.0127796	4	RNA polymerase I CORE element sequence-specific DNA binding	MF
415	GO:0001165	1	1	0.988863	1	0	0.00638978	2	RNA polymerase I upstream control element sequence-specific DNA binding	MF
416	GO:0001167	1	1	0.989979	1	0	0.00958466	3	RNA polymerase I transcription factor activity, sequence-specific DNA binding	MF
417	GO:0001169	1	1	0.989979	1	0	0.00958466	3	transcription factor activity, RNA polymerase I CORE element sequence-specific binding	MF
418	GO:0001171	1	1	0.919405	1	0	0.111821	35	reverse transcription	BP
419	GO:0001172	1	1	0.993099	1	0	0.00638978	2	transcription, RNA-templated	BP
420	GO:0001178	1	1	0.99426	1	0	0.00319489	1	regulation of transcriptional start site selection at RNA polymerase II promoter	BP
421	GO:0001186	1	1	0.989979	1	0	0.00958466	3	transcription factor activity, RNA polymerase I transcription factor recruiting	MF
422	GO:0001187	1	1	0.989979	1	0	0.00958466	3	transcription factor activity, RNA polymerase I CORE element binding transcription factor recruiting	MF
423	GO:0001188	1	1	0.989979	1	0	0.00958466	3	RNA polymerase I transcriptional preinitiation complex assembly	BP
424	GO:0001189	1	1	0.989979	1	0	0.00958466	3	RNA polymerase I transcriptional preinitiation complex assembly at the promoter for the nuclear large rRNA transcript	BP
425	GO:0001191	1	1	0.976062	1	0	0.028754	9	transcriptional repressor activity, RNA polymerase II transcription factor binding	MF
426	GO:0001192	1	1	0.996358	1	0	0.00319489	1	maintenance of transcriptional fidelity during DNA-templated transcription elongation	BP
427	GO:0001193	1	1	0.996358	1	0	0.00319489	1	maintenance of transcriptional fidelity during DNA-templated transcription elongation from RNA polymerase II promoter	BP
428	GO:0001205	1	1	0.987064	1	0	0.00958466	3	transcriptional activator activity, RNA polymerase II distal enhancer sequence-specific binding	MF
429	GO:0001217	1	1	0.995287	1	0	0.00319489	1	bacterial-type RNA polymerase transcriptional repressor activity, sequence-specific DNA binding	MF
430	GO:0001221	1	1	0.99882	1	0	0.00319489	1	transcription cofactor binding	MF
431	GO:0001222	1	1	0.99882	1	0	0.00319489	1	transcription corepressor binding	MF
432	GO:0001227	1	1	0.985834	1	0	0.0127796	4	transcriptional repressor activity, RNA polymerase II transcription regulatory region sequence-specific binding	MF
433	GO:0001228	1	1	0.81656	1	0	0.172524	54	transcriptional activator activity, RNA polymerase II transcription regulatory region sequence-specific binding	MF
434	GO:0001300	1	1	0.995925	1	0	0.00958466	3	chronological cell aging	BP
435	GO:0001302	1	1	0.979704	1	0	0.0223642	7	replicative cell aging	BP
436	GO:0001306	1	1	0.996323	1	0	0.00638978	2	age-dependent response to oxidative stress	BP
437	GO:0001315	1	1	0.996323	1	0	0.00638978	2	age-dependent response to reactive oxygen species	BP
438	GO:0001320	1	1	0.996323	1	0	0.00638978	2	age-dependent response to reactive oxygen species involved in chronological cell aging	BP
439	GO:0001324	1	1	0.996323	1	0	0.00638978	2	age-dependent response to oxidative stress involved in chronological cell aging	BP
440	GO:0001401	1	1	0.995326	1	0	0.00638978	2	mitochondrial sorting and assembly machinery complex	CC
441	GO:0001411	1	1	0.991196	1	0	0.0127796	4	hyphal tip	CC
442	GO:0001501	1	1	0.950579	1	0	0.0798722	25	skeletal system development	BP
443	GO:0001502	1	1	0.995812	1	0	0.00319489	1	cartilage condensation	BP
444	GO:0001503	1	1	0.972642	1	0	0.0383387	12	ossification	BP
445	GO:0001504	1	1	0.990849	1	0	0.00638978	2	neurotransmitter uptake	BP
446	GO:0001505	1	1	0.959513	1	0	0.0351438	11	regulation of neurotransmitter levels	BP
447	GO:0001508	1	1	0.982259	1	0	0.0127796	4	action potential	BP
448	GO:0001510	1	1	0.7755	1	0	0.210863	66	RNA methylation	BP
449	GO:0001516	1	1	0.994791	1	0	0.00319489	1	prostaglandin biosynthetic process	BP
450	GO:0001520	1	1	0.99687	1	0	0.00319489	1	outer dense fiber	CC
452	GO:0001523	1	1	0.996434	1	0	0.00319489	1	retinoid metabolic process	BP
453	GO:0001525	1	1	0.879228	1	0	0.162939	51	angiogenesis	BP
454	GO:0001527	1	1	0.99191	1	0	0.0191693	6	microfibril	CC
455	GO:0001533	1	1	0.998556	1	0	0.00319489	1	cornified envelope	CC
456	GO:0001539	1	1	0.993361	1	0	0.00638978	2	cilium or flagellum-dependent cell motility	BP
457	GO:0001540	1	1	0.998892	1	0	0.00319489	1	amyloid-beta binding	MF
458	GO:0001541	1	1	0.976662	1	0	0.0191693	6	ovarian follicle development	BP
459	GO:0001555	1	1	0.994655	1	0	0.00319489	1	oocyte growth	BP
460	GO:0001556	1	1	0.997241	1	0	0.00319489	1	oocyte maturation	BP
462	GO:0001560	1	1	0.97843	1	0	0.0159744	5	regulation of cell growth by extracellular stimulus	BP
463	GO:0001561	1	1	0.99448	1	0	0.00319489	1	fatty acid alpha-oxidation	BP
464	GO:0001568	1	1	0.962783	1	0	0.0447284	14	blood vessel development	BP
465	GO:0001569	1	1	0.998971	1	0	0.00319489	1	branching involved in blood vessel morphogenesis	BP
466	GO:0001570	1	1	0.994174	1	0	0.00638978	2	vasculogenesis	BP
467	GO:0001575	1	1	0.997092	1	0	0.00319489	1	globoside metabolic process	BP
468	GO:0001576	1	1	0.997092	1	0	0.00319489	1	globoside biosynthetic process	BP
469	GO:0001578	1	1	0.985662	1	0	0.0127796	4	microtubule bundle formation	BP
470	GO:0001618	1	1	0.976405	1	0	0.0351438	11	virus receptor activity	MF
471	GO:0001635	1	1	0.994416	1	0	0.00319489	1	calcitonin gene-related peptide receptor activity	MF
472	GO:0001649	1	1	0.93096	1	0	0.102236	32	osteoblast differentiation	BP
473	GO:0001650	1	1	0.998459	1	0	0.00319489	1	fibrillar center	CC
474	GO:0001651	1	1	0.998459	1	0	0.00319489	1	dense fibrillar component	CC
475	GO:0001653	1	1	0.950653	1	0	0.0383387	12	peptide receptor activity	MF
476	GO:0001654	1	1	0.951951	1	0	0.0511182	16	eye development	BP
477	GO:0001656	1	1	0.985143	1	0	0.0223642	7	metanephros development	BP
478	GO:0001658	1	1	0.994886	1	0	0.0127796	4	branching involved in ureteric bud morphogenesis	BP
479	GO:0001659	1	1	0.998991	1	0	0.00319489	1	temperature homeostasis	BP
480	GO:0001662	1	1	0.992563	1	0	0.00958466	3	behavioral fear response	BP
481	GO:0001664	1	1	0.970017	1	0	0.0479233	15	G-protein coupled receptor binding	MF
483	GO:0001667	1	1	0.949236	1	0	0.0607029	19	ameboidal-type cell migration	BP
484	GO:0001669	1	1	0.966047	1	0	0.0255591	8	acrosomal vesicle	CC
485	GO:0001671	1	1	0.959592	1	0	0.0319489	10	ATPase activator activity	MF
486	GO:0001672	1	1	0.988655	1	0	0.00638978	2	regulation of chromatin assembly or disassembly	BP
487	GO:0001673	1	1	0.974161	1	0	0.0223642	7	male germ cell nucleus	CC
488	GO:0001674	1	1	0.994341	1	0	0.00319489	1	female germ cell nucleus	CC
489	GO:0001675	1	1	0.989267	1	0	0.00638978	2	acrosome assembly	BP
490	GO:0001676	1	1	0.8599	1	0	0.13738	43	long-chain fatty acid metabolic process	BP
491	GO:0001678	1	1	0.920824	1	0	0.0638978	20	cellular glucose homeostasis	BP
492	GO:0001680	1	1	0.994474	1	0	0.00319489	1	tRNA 3'-terminal CCA addition	BP
493	GO:0001682	1	1	0.959583	1	0	0.0319489	10	tRNA 5'-leader removal	BP
494	GO:0001701	1	1	0.934977	1	0	0.0734824	23	in utero embryonic development	BP
495	GO:0001703	1	1	0.996349	1	0	0.00319489	1	gastrulation with mouth forming first	BP
496	GO:0001704	1	1	0.997793	1	0	0.00638978	2	formation of primary germ layer	BP
497	GO:0001707	1	1	0.997793	1	0	0.00638978	2	mesoderm formation	BP
498	GO:0001708	1	1	0.919127	1	0	0.0830671	26	cell fate specification	BP
499	GO:0001709	1	1	0.955139	1	0	0.0319489	10	cell fate determination	BP
500	GO:0001716	1	1	0.992079	1	0	0.00958466	3	L-amino-acid oxidase activity	MF
501	GO:0001725	1	1	0.981871	1	0	0.0415335	13	stress fiber	CC
502	GO:0001726	1	1	0.97178	1	0	0.0543131	17	ruffle	CC
503	GO:0001727	1	1	0.991161	1	0	0.00638978	2	lipid kinase activity	MF
504	GO:0001729	1	1	0.994385	1	0	0.00319489	1	ceramide kinase activity	MF
505	GO:0001731	1	1	0.900443	1	0	0.13099	41	formation of translation preinitiation complex	BP
506	GO:0001732	1	1	0.995705	1	0	0.00638978	2	formation of cytoplasmic translation initiation complex	BP
507	GO:0001735	1	1	0.99571	1	0	0.00638978	2	prenylcysteine oxidase activity	MF
508	GO:0001736	1	1	0.958317	1	0	0.0383387	12	establishment of planar polarity	BP
509	GO:0001737	1	1	0.9943	1	0	0.00319489	1	establishment of imaginal disc-derived wing hair orientation	BP
510	GO:0001738	1	1	0.9943	1	0	0.00319489	1	morphogenesis of a polarized epithelium	BP
511	GO:0001750	1	1	0.98549	1	0	0.0127796	4	photoreceptor outer segment	CC
512	GO:0001752	1	1	0.9943	1	0	0.00319489	1	compound eye photoreceptor fate commitment	BP
513	GO:0001754	1	1	0.995589	1	0	0.00638978	2	eye photoreceptor cell differentiation	BP
514	GO:0001755	1	1	0.996132	1	0	0.00319489	1	neural crest cell migration	BP
515	GO:0001756	1	1	0.989263	1	0	0.00638978	2	somitogenesis	BP
516	GO:0001763	1	1	0.877255	1	0	0.14377	45	morphogenesis of a branching structure	BP
517	GO:0001764	1	1	0.984632	1	0	0.0127796	4	neuron migration	BP
518	GO:0001765	1	1	0.997467	1	0	0.00638978	2	membrane raft assembly	BP
519	GO:0001767	1	1	0.994055	1	0	0.00958466	3	establishment of lymphocyte polarity	BP
520	GO:0001768	1	1	0.994055	1	0	0.00958466	3	establishment of T cell polarity	BP
521	GO:0001772	1	1	0.998868	1	0	0.00319489	1	immunological synapse	CC
522	GO:0001775	1	1	0.799369	1	0	0.249201	78	cell activation	BP
523	GO:0001776	1	1	0.997633	1	0	0.00638978	2	leukocyte homeostasis	BP
524	GO:0001778	1	1	0.999027	1	0	0.00319489	1	plasma membrane repair	BP
525	GO:0001780	1	1	0.998556	1	0	0.00319489	1	neutrophil homeostasis	BP
526	GO:0001782	1	1	0.999075	1	0	0.00319489	1	B cell homeostasis	BP
527	GO:0001784	1	1	0.998971	1	0	0.00319489	1	phosphotyrosine residue binding	MF
528	GO:0001786	1	1	0.995082	1	0	0.00958466	3	phosphatidylserine binding	MF
529	GO:0001817	1	1	0.878617	1	0	0.13738	43	regulation of cytokine production	BP
530	GO:0001818	1	1	0.929919	1	0	0.0798722	25	negative regulation of cytokine production	BP
531	GO:0001819	1	1	0.928126	1	0	0.0830671	26	positive regulation of cytokine production	BP
532	GO:0001822	1	1	0.953483	1	0	0.0511182	16	kidney development	BP
533	GO:0001824	1	1	0.981665	1	0	0.0127796	4	blastocyst development	BP
534	GO:0001825	1	1	0.989539	1	0	0.00638978	2	blastocyst formation	BP
535	GO:0001829	1	1	0.984717	1	0	0.0159744	5	trophectodermal cell differentiation	BP
536	GO:0001833	1	1	0.991003	1	0	0.00958466	3	inner cell mass cell proliferation	BP
537	GO:0001835	1	1	0.998627	1	0	0.00319489	1	blastocyst hatching	BP
538	GO:0001837	1	1	0.974228	1	0	0.0511182	16	epithelial to mesenchymal transition	BP
539	GO:0001838	1	1	0.992373	1	0	0.00958466	3	embryonic epithelial tube formation	BP
540	GO:0001841	1	1	0.994386	1	0	0.00319489	1	neural tube formation	BP
541	GO:0001842	1	1	0.996132	1	0	0.00319489	1	neural fold formation	BP
542	GO:0001843	1	1	0.997748	1	0	0.00319489	1	neural tube closure	BP
543	GO:0001846	1	1	0.995197	1	0	0.00319489	1	opsonin binding	MF
544	GO:0001848	1	1	0.994003	1	0	0.00638978	2	complement binding	MF
545	GO:0001849	1	1	0.995197	1	0	0.00319489	1	complement component C1q binding	MF
547	GO:0001872	1	1	0.963445	1	0	0.0319489	10	(1->3)-beta-D-glucan binding	MF
548	GO:0001878	1	1	0.998154	1	0	0.00319489	1	response to yeast	BP
549	GO:0001881	1	1	0.994711	1	0	0.00638978	2	receptor recycling	BP
552	GO:0001884	1	1	0.997715	1	0	0.00319489	1	pyrimidine nucleoside binding	MF
553	GO:0001885	1	1	0.998603	1	0	0.00319489	1	endothelial cell development	BP
554	GO:0001887	1	1	0.975481	1	0	0.0191693	6	selenium compound metabolic process	BP
555	GO:0001889	1	1	0.987898	1	0	0.0159744	5	liver development	BP
556	GO:0001890	1	1	0.993576	1	0	0.00958466	3	placenta development	BP
557	GO:0001891	1	1	0.993111	1	0	0.00958466	3	phagocytic cup	CC
558	GO:0001893	1	1	0.994764	1	0	0.00319489	1	maternal placenta development	BP
559	GO:0001894	1	1	0.964104	1	0	0.0383387	12	tissue homeostasis	BP
560	GO:0001895	1	1	0.997152	1	0	0.00958466	3	retina homeostasis	BP
561	GO:0001896	1	1	0.994399	1	0	0.00319489	1	autolysis	BP
562	GO:0001897	1	1	0.996814	1	0	0.00319489	1	cytolysis by symbiont of host cells	BP
564	GO:0001907	1	1	0.996814	1	0	0.00319489	1	killing by symbiont of host cells	BP
565	GO:0001909	1	1	0.997176	1	0	0.00958466	3	leukocyte mediated cytotoxicity	BP
566	GO:0001910	1	1	0.99395	1	0	0.0127796	4	regulation of leukocyte mediated cytotoxicity	BP
567	GO:0001912	1	1	0.99395	1	0	0.0127796	4	positive regulation of leukocyte mediated cytotoxicity	BP
568	GO:0001913	1	1	0.999075	1	0	0.00319489	1	T cell mediated cytotoxicity	BP
569	GO:0001914	1	1	0.996696	1	0	0.00638978	2	regulation of T cell mediated cytotoxicity	BP
570	GO:0001916	1	1	0.996696	1	0	0.00638978	2	positive regulation of T cell mediated cytotoxicity	BP
571	GO:0001917	1	1	0.993141	1	0	0.00958466	3	photoreceptor inner segment	CC
572	GO:0001919	1	1	0.998304	1	0	0.00319489	1	regulation of receptor recycling	BP
573	GO:0001927	1	1	0.995659	1	0	0.00638978	2	exocyst assembly	BP
574	GO:0001931	1	1	0.992667	1	0	0.0127796	4	uropod	CC
577	GO:0001934	1	1	0.609457	1	0	0.488818	153	positive regulation of protein phosphorylation	BP
578	GO:0001935	1	1	0.993156	1	0	0.0127796	4	endothelial cell proliferation	BP
579	GO:0001936	1	1	0.980137	1	0	0.028754	9	regulation of endothelial cell proliferation	BP
580	GO:0001937	1	1	0.990747	1	0	0.0127796	4	negative regulation of endothelial cell proliferation	BP
581	GO:0001938	1	1	0.989292	1	0	0.0159744	5	positive regulation of endothelial cell proliferation	BP
582	GO:0001939	1	1	0.998331	1	0	0.00319489	1	female pronucleus	CC
583	GO:0001940	1	1	0.998331	1	0	0.00319489	1	male pronucleus	CC
584	GO:0001944	1	1	0.890821	1	0	0.115016	36	vasculature development	BP
585	GO:0001947	1	1	0.975223	1	0	0.0159744	5	heart looping	BP
586	GO:0001948	1	1	0.945008	1	0	0.086262	27
587	GO:0001952	1	1	0.980506	1	0	0.0383387	12	regulation of cell-matrix adhesion	BP
588	GO:0001953	1	1	0.986105	1	0	0.0223642	7	negative regulation of cell-matrix adhesion	BP
589	GO:0001954	1	1	0.998389	1	0	0.00319489	1	positive regulation of cell-matrix adhesion	BP
590	GO:0001955	1	1	0.99393	1	0	0.00958466	3	blood vessel maturation	BP
591	GO:0001956	1	1	0.983242	1	0	0.00958466	3	positive regulation of neurotransmitter secretion	BP
592	GO:0001957	1	1	0.986187	1	0	0.0159744	5	intramembranous ossification	BP
593	GO:0001958	1	1	0.990859	1	0	0.00958466	3	endochondral ossification	BP
594	GO:0001959	1	1	0.969029	1	0	0.0447284	14	regulation of cytokine-mediated signaling pathway	BP
595	GO:0001960	1	1	0.983171	1	0	0.028754	9	negative regulation of cytokine-mediated signaling pathway	BP
596	GO:0001961	1	1	0.986825	1	0	0.00958466	3	positive regulation of cytokine-mediated signaling pathway	BP
597	GO:0001964	1	1	0.985078	1	0	0.0127796	4	startle response	BP
598	GO:0001967	1	1	0.998154	1	0	0.00319489	1	suckling behavior	BP
599	GO:0001968	1	1	0.982846	1	0	0.0319489	10	fibronectin binding	MF
600	GO:0001969	1	1	0.9988	1	0	0.00319489	1	regulation of activation of membrane attack complex	BP
601	GO:0001971	1	1	0.9988	1	0	0.00319489	1	negative regulation of activation of membrane attack complex	BP
602	GO:0001973	1	1	0.998828	1	0	0.00319489	1	adenosine receptor signaling pathway	BP
603	GO:0001975	1	1	0.997065	1	0	0.00319489	1	response to amphetamine	BP
604	GO:0002003	1	1	0.998804	1	0	0.00319489	1	angiotensin maturation	BP
605	GO:0002009	1	1	0.918442	1	0	0.0894569	28	morphogenesis of an epithelium	BP
606	GO:0002011	1	1	0.994059	1	0	0.00638978	2	morphogenesis of an epithelial sheet	BP
607	GO:0002020	1	1	0.924765	1	0	0.0734824	23	protease binding	MF
608	GO:0002021	1	1	0.994316	1	0	0.00319489	1	response to dietary excess	BP
609	GO:0002026	1	1	0.998908	1	0	0.00319489	1	regulation of the force of heart contraction	BP
610	GO:0002027	1	1	0.993361	1	0	0.00638978	2	regulation of heart rate	BP
611	GO:0002028	1	1	0.97486	1	0	0.0223642	7	regulation of sodium ion transport	BP
612	GO:0002036	1	1	0.998931	1	0	0.00319489	1	regulation of L-glutamate transport	BP
613	GO:0002039	1	1	0.966834	1	0	0.0319489	10	p53 binding	MF
614	GO:0002040	1	1	0.988542	1	0	0.0159744	5	sprouting angiogenesis	BP
615	GO:0002041	1	1	0.995957	1	0	0.00958466	3	intussusceptive angiogenesis	BP
616	GO:0002042	1	1	0.990204	1	0	0.0159744	5	cell migration involved in sprouting angiogenesis	BP
617	GO:0002052	1	1	0.991098	1	0	0.00638978	2	positive regulation of neuroblast proliferation	BP
618	GO:0002062	1	1	0.989886	1	0	0.0127796	4	chondrocyte differentiation	BP
619	GO:0002063	1	1	0.998737	1	0	0.00319489	1	chondrocyte development	BP
620	GO:0002064	1	1	0.97387	1	0	0.0191693	6	epithelial cell development	BP
621	GO:0002066	1	1	0.980353	1	0	0.0127796	4	columnar/cuboidal epithelial cell development	BP
622	GO:0002069	1	1	0.997722	1	0	0.00319489	1	columnar/cuboidal epithelial cell maturation	BP
623	GO:0002070	1	1	0.997722	1	0	0.00319489	1	epithelial cell maturation	BP
624	GO:0002080	1	1	0.998235	1	0	0.00319489	1	acrosomal membrane	CC
625	GO:0002083	1	1	0.994512	1	0	0.00319489	1	4-hydroxybenzoate decaprenyltransferase activity	MF
626	GO:0002084	1	1	0.975057	1	0	0.0223642	7	protein depalmitoylation	BP
627	GO:0002088	1	1	0.99212	1	0	0.00638978	2	lens development in camera-type eye	BP
628	GO:0002090	1	1	0.973622	1	0	0.028754	9	regulation of receptor internalization	BP
629	GO:0002092	1	1	0.973622	1	0	0.028754	9	positive regulation of receptor internalization	BP
630	GO:0002093	1	1	0.998389	1	0	0.00319489	1	auditory receptor cell morphogenesis	BP
631	GO:0002094	1	1	0.991201	1	0	0.00638978	2	polyprenyltransferase activity	MF
632	GO:0002097	1	1	0.947183	1	0	0.0511182	16	tRNA wobble base modification	BP
633	GO:0002098	1	1	0.962223	1	0	0.0383387	12	tRNA wobble uridine modification	BP
634	GO:0002100	1	1	0.987658	1	0	0.00958466	3	tRNA wobble adenosine to inosine editing	BP
635	GO:0002102	1	1	0.996835	1	0	0.00958466	3	podosome	CC
636	GO:0002118	1	1	0.985078	1	0	0.0127796	4	aggressive behavior	BP
637	GO:0002119	1	1	0.994271	1	0	0.00319489	1	nematode larval development	BP
638	GO:0002121	1	1	0.985974	1	0	0.00958466	3	inter-male aggressive behavior	BP
639	GO:0002128	1	1	0.988224	1	0	0.0159744	5	tRNA nucleoside ribose methylation	BP
640	GO:0002130	1	1	0.996455	1	0	0.00319489	1	wobble position ribose methylation	BP
641	GO:0002131	1	1	0.996455	1	0	0.00319489	1	wobble position cytosine ribose methylation	BP
642	GO:0002132	1	1	0.996455	1	0	0.00319489	1	wobble position uridine ribose methylation	BP
643	GO:0002143	1	1	0.99382	1	0	0.00638978	2	tRNA wobble position uridine thiolation	BP
644	GO:0002151	1	1	0.994379	1	0	0.00319489	1	G-quadruplex RNA binding	MF
645	GO:0002155	1	1	0.985809	1	0	0.0159744	5	regulation of thyroid hormone mediated signaling pathway	BP
646	GO:0002161	1	1	0.950963	1	0	0.0479233	15	aminoacyl-tRNA editing activity	MF
647	GO:0002162	1	1	0.999051	1	0	0.00319489	1	dystroglycan binding	MF
648	GO:0002164	1	1	0.994271	1	0	0.00319489	1	larval development	BP
649	GO:0002165	1	1	0.997853	1	0	0.00638978	2	instar larval or pupal development	BP
650	GO:0002178	1	1	0.988435	1	0	0.0159744	5	palmitoyltransferase complex	CC
651	GO:0002181	1	1	0.785234	1	0	0.42492	133	cytoplasmic translation	BP
652	GO:0002182	1	1	0.993815	1	0	0.0159744	5	cytoplasmic translational elongation	BP
653	GO:0002183	1	1	0.966161	1	0	0.0319489	10	cytoplasmic translational initiation	BP
654	GO:0002184	1	1	0.983025	1	0	0.0127796	4	cytoplasmic translational termination	BP
655	GO:0002190	1	1	0.990736	1	0	0.00638978	2	cap-independent translational initiation	BP
656	GO:0002192	1	1	0.990736	1	0	0.00638978	2	IRES-dependent translational initiation of linear mRNA	BP
657	GO:0002200	1	1	0.985415	1	0	0.0127796	4	somatic diversification of immune receptors	BP
658	GO:0002204	1	1	0.995163	1	0	0.00319489	1	somatic recombination of immunoglobulin genes involved in immune response	BP
659	GO:0002208	1	1	0.995163	1	0	0.00319489	1	somatic diversification of immunoglobulins involved in immune response	BP
660	GO:0002209	1	1	0.992563	1	0	0.00958466	3	behavioral defense response	BP
662	GO:0002215	1	1	0.991458	1	0	0.00958466	3	defense response to nematode	BP
664	GO:0002220	1	1	0.979638	1	0	0.0255591	8	innate immune response activating cell surface receptor signaling pathway	BP
665	GO:0002221	1	1	0.947595	1	0	0.0511182	16	pattern recognition receptor signaling pathway	BP
666	GO:0002223	1	1	0.981024	1	0	0.0223642	7	stimulatory C-type lectin receptor signaling pathway	BP
667	GO:0002224	1	1	0.97797	1	0	0.0255591	8	toll-like receptor signaling pathway	BP
668	GO:0002228	1	1	0.998099	1	0	0.00638978	2	natural killer cell mediated immunity	BP
669	GO:0002229	1	1	0.918434	1	0	0.0638978	20	defense response to oomycetes	BP
670	GO:0002230	1	1	0.919758	1	0	0.0798722	25	positive regulation of defense response to virus by host	BP
671	GO:0002237	1	1	0.818362	1	0	0.210863	66	response to molecule of bacterial origin	BP
672	GO:0002238	1	1	0.96939	1	0	0.028754	9	response to molecule of fungal origin	BP
673	GO:0002239	1	1	0.844234	1	0	0.140575	44	response to oomycetes	BP
674	GO:0002244	1	1	0.978276	1	0	0.0127796	4	hematopoietic progenitor cell differentiation	BP
675	GO:0002246	1	1	0.994593	1	0	0.00958466	3	wound healing involved in inflammatory response	BP
676	GO:0002250	1	1	0.987973	1	0	0.0159744	5	adaptive immune response	BP
679	GO:0002254	1	1	0.98832	1	0	0.0127796	4	kinin cascade	BP
680	GO:0002260	1	1	0.999075	1	0	0.00319489	1	lymphocyte homeostasis	BP
681	GO:0002262	1	1	0.990453	1	0	0.0191693	6	myeloid cell homeostasis	BP
682	GO:0002263	1	1	0.99316	1	0	0.00638978	2	cell activation involved in immune response	BP
683	GO:0002274	1	1	0.997237	1	0	0.00638978	2	myeloid leukocyte activation	BP
684	GO:0002285	1	1	0.99316	1	0	0.00638978	2	lymphocyte activation involved in immune response	BP
685	GO:0002312	1	1	0.99316	1	0	0.00638978	2	B cell activation involved in immune response	BP
686	GO:0002313	1	1	0.997987	1	0	0.00319489	1	mature B cell differentiation involved in immune response	BP
687	GO:0002317	1	1	0.997987	1	0	0.00319489	1	plasma cell differentiation	BP
688	GO:0002335	1	1	0.997987	1	0	0.00319489	1	mature B cell differentiation	BP
689	GO:0002353	1	1	0.98832	1	0	0.0127796	4	plasma kallikrein-kinin cascade	BP
690	GO:0002361	1	1	0.997461	1	0	0.00319489	1	CD4-positive, CD25-positive, alpha-beta regulatory T cell differentiation	BP
691	GO:0002366	1	1	0.99316	1	0	0.00638978	2	leukocyte activation involved in immune response	BP
693	GO:0002429	1	1	0.971376	1	0	0.0351438	11	immune response-activating cell surface receptor signaling pathway	BP
694	GO:0002431	1	1	0.995151	1	0	0.00638978	2	Fc receptor mediated stimulatory signaling pathway	BP
695	GO:0002433	1	1	0.995151	1	0	0.00638978	2	immune response-regulating cell surface receptor signaling pathway involved in phagocytosis	BP
696	GO:0002437	1	1	0.998725	1	0	0.00319489	1	inflammatory response to antigenic stimulus	BP
697	GO:0002443	1	1	0.997176	1	0	0.00958466	3	leukocyte mediated immunity	BP
698	GO:0002449	1	1	0.997176	1	0	0.00958466	3	lymphocyte mediated immunity	BP
699	GO:0002456	1	1	0.999075	1	0	0.00319489	1	T cell mediated immunity	BP
700	GO:0002460	1	1	0.999075	1	0	0.00319489	1	adaptive immune response based on somatic recombination of immune receptors built from immunoglobulin superfamily domains	BP
701	GO:0002474	1	1	0.954165	1	0	0.0607029	19	antigen processing and presentation of peptide antigen via MHC class I	BP
702	GO:0002478	1	1	0.958125	1	0	0.057508	18	antigen processing and presentation of exogenous peptide antigen	BP
703	GO:0002479	1	1	0.981706	1	0	0.0223642	7	antigen processing and presentation of exogenous peptide antigen via MHC class I, TAP-dependent	BP
704	GO:0002480	1	1	0.998987	1	0	0.00319489	1	antigen processing and presentation of exogenous peptide antigen via MHC class I, TAP-independent	BP
705	GO:0002495	1	1	0.968171	1	0	0.0415335	13	antigen processing and presentation of peptide antigen via MHC class II	BP
706	GO:0002501	1	1	0.995197	1	0	0.00319489	1	peptide antigen assembly with MHC protein complex	BP
707	GO:0002502	1	1	0.995197	1	0	0.00319489	1	peptide antigen assembly with MHC class I protein complex	BP
708	GO:0002504	1	1	0.968171	1	0	0.0415335	13	antigen processing and presentation of peptide or polysaccharide antigen via MHC class II	BP
709	GO:0002521	1	1	0.9565	1	0	0.0543131	17	leukocyte differentiation	BP
710	GO:0002526	1	1	0.965194	1	0	0.028754	9	acute inflammatory response	BP
711	GO:0002532	1	1	0.983984	1	0	0.0127796	4	production of molecular mediator involved in inflammatory response	BP
712	GO:0002538	1	1	0.983984	1	0	0.0127796	4	arachidonic acid metabolite production involved in inflammatory response	BP
713	GO:0002539	1	1	0.983984	1	0	0.0127796	4	prostaglandin production involved in inflammatory response	BP
714	GO:0002544	1	1	0.995082	1	0	0.00958466	3	chronic inflammatory response	BP
715	GO:0002548	1	1	0.998556	1	0	0.00319489	1	monocyte chemotaxis	BP
716	GO:0002551	1	1	0.998389	1	0	0.00319489	1	mast cell chemotaxis	BP
717	GO:0002562	1	1	0.993063	1	0	0.00638978	2	somatic diversification of immune receptors via germline recombination within a single locus	BP
718	GO:0002566	1	1	0.99789	1	0	0.00319489	1	somatic diversification of immune receptors via somatic mutation	BP
719	GO:0002573	1	1	0.986562	1	0	0.0191693	6	myeloid leukocyte differentiation	BP
720	GO:0002576	1	1	0.907295	1	0	0.124601	39	platelet degranulation	BP
721	GO:0002577	1	1	0.995082	1	0	0.00958466	3	regulation of antigen processing and presentation	BP
722	GO:0002578	1	1	0.995082	1	0	0.00958466	3	negative regulation of antigen processing and presentation	BP
723	GO:0002580	1	1	0.995082	1	0	0.00958466	3	regulation of antigen processing and presentation of peptide or polysaccharide antigen via MHC class II	BP
724	GO:0002581	1	1	0.995082	1	0	0.00958466	3	negative regulation of antigen processing and presentation of peptide or polysaccharide antigen via MHC class II	BP
725	GO:0002604	1	1	0.995082	1	0	0.00958466	3	regulation of dendritic cell antigen processing and presentation	BP
726	GO:0002605	1	1	0.995082	1	0	0.00958466	3	negative regulation of dendritic cell antigen processing and presentation	BP
727	GO:0002637	1	1	0.988467	1	0	0.00958466	3	regulation of immunoglobulin production	BP
728	GO:0002639	1	1	0.994174	1	0	0.00638978	2	positive regulation of immunoglobulin production	BP
729	GO:0002643	1	1	0.997518	1	0	0.00319489	1	regulation of tolerance induction	BP
730	GO:0002673	1	1	0.996747	1	0	0.00958466	3	regulation of acute inflammatory response	BP
731	GO:0002674	1	1	0.998923	1	0	0.00319489	1	negative regulation of acute inflammatory response	BP
732	GO:0002675	1	1	0.999019	1	0	0.00319489	1	positive regulation of acute inflammatory response	BP
733	GO:0002679	1	1	0.969668	1	0	0.0351438	11	respiratory burst involved in defense response	BP
735	GO:0002683	1	1	0.868403	1	0	0.146965	46	negative regulation of immune system process	BP
737	GO:0002685	1	1	0.978043	1	0	0.0383387	12	regulation of leukocyte migration	BP
738	GO:0002686	1	1	0.994545	1	0	0.00958466	3	negative regulation of leukocyte migration	BP
739	GO:0002687	1	1	0.987113	1	0	0.0191693	6	positive regulation of leukocyte migration	BP
740	GO:0002688	1	1	0.986173	1	0	0.0223642	7	regulation of leukocyte chemotaxis	BP
741	GO:0002689	1	1	0.999047	1	0	0.00319489	1	negative regulation of leukocyte chemotaxis	BP
742	GO:0002690	1	1	0.987113	1	0	0.0191693	6	positive regulation of leukocyte chemotaxis	BP
743	GO:0002694	1	1	0.943411	1	0	0.0798722	25	regulation of leukocyte activation	BP
744	GO:0002695	1	1	0.984778	1	0	0.0191693	6	negative regulation of leukocyte activation	BP
745	GO:0002696	1	1	0.962142	1	0	0.0607029	19	positive regulation of leukocyte activation	BP
746	GO:0002697	1	1	0.860193	1	0	0.162939	51	regulation of immune effector process	BP
747	GO:0002698	1	1	0.973175	1	0	0.0351438	11	negative regulation of immune effector process	BP
748	GO:0002699	1	1	0.982285	1	0	0.028754	9	positive regulation of immune effector process	BP
749	GO:0002700	1	1	0.979567	1	0	0.0223642	7	regulation of production of molecular mediator of immune response	BP
750	GO:0002701	1	1	0.994577	1	0	0.00958466	3	negative regulation of production of molecular mediator of immune response	BP
751	GO:0002702	1	1	0.994174	1	0	0.00638978	2	positive regulation of production of molecular mediator of immune response	BP
752	GO:0002703	1	1	0.974536	1	0	0.0319489	10	regulation of leukocyte mediated immunity	BP
753	GO:0002704	1	1	0.995494	1	0	0.00638978	2	negative regulation of leukocyte mediated immunity	BP
754	GO:0002705	1	1	0.988159	1	0	0.0191693	6	positive regulation of leukocyte mediated immunity	BP
755	GO:0002706	1	1	0.978949	1	0	0.0255591	8	regulation of lymphocyte mediated immunity	BP
756	GO:0002708	1	1	0.988159	1	0	0.0191693	6	positive regulation of lymphocyte mediated immunity	BP
757	GO:0002709	1	1	0.996696	1	0	0.00638978	2	regulation of T cell mediated immunity	BP
758	GO:0002711	1	1	0.996696	1	0	0.00638978	2	positive regulation of T cell mediated immunity	BP
759	GO:0002712	1	1	0.984909	1	0	0.0127796	4	regulation of B cell mediated immunity	BP
760	GO:0002714	1	1	0.994174	1	0	0.00638978	2	positive regulation of B cell mediated immunity	BP
761	GO:0002715	1	1	0.997245	1	0	0.00638978	2	regulation of natural killer cell mediated immunity	BP
762	GO:0002717	1	1	0.997245	1	0	0.00638978	2	positive regulation of natural killer cell mediated immunity	BP
763	GO:0002718	1	1	0.990997	1	0	0.0127796	4	regulation of cytokine production involved in immune response	BP
764	GO:0002719	1	1	0.994577	1	0	0.00958466	3	negative regulation of cytokine production involved in immune response	BP
765	GO:0002721	1	1	0.9964	1	0	0.00319489	1	regulation of B cell cytokine production	BP
766	GO:0002752	1	1	0.998588	1	0	0.00319489	1	cell surface pattern recognition receptor signaling pathway	BP
767	GO:0002753	1	1	0.997691	1	0	0.00638978	2	cytoplasmic pattern recognition receptor signaling pathway	BP
768	GO:0002755	1	1	0.983966	1	0	0.0159744	5	MyD88-dependent toll-like receptor signaling pathway	BP
769	GO:0002756	1	1	0.992122	1	0	0.00958466	3	MyD88-independent toll-like receptor signaling pathway	BP
770	GO:0002757	1	1	0.932441	1	0	0.0702875	22	immune response-activating signal transduction	BP
771	GO:0002758	1	1	0.936989	1	0	0.0638978	20	innate immune response-activating signal transduction	BP
772	GO:0002761	1	1	0.986502	1	0	0.0127796	4	regulation of myeloid leukocyte differentiation	BP
773	GO:0002763	1	1	0.993261	1	0	0.00638978	2	positive regulation of myeloid leukocyte differentiation	BP
774	GO:0002764	1	1	0.854877	1	0	0.172524	54	immune response-regulating signaling pathway	BP
775	GO:0002768	1	1	0.943846	1	0	0.0702875	22	immune response-regulating cell surface receptor signaling pathway	BP
776	GO:0002790	1	1	0.997284	1	0	0.00638978	2	peptide secretion	BP
777	GO:0002791	1	1	0.979365	1	0	0.0191693	6	regulation of peptide secretion	BP
778	GO:0002792	1	1	0.982582	1	0	0.0127796	4	negative regulation of peptide secretion	BP
779	GO:0002793	1	1	0.993841	1	0	0.00638978	2	positive regulation of peptide secretion	BP
780	GO:0002819	1	1	0.979275	1	0	0.0255591	8	regulation of adaptive immune response	BP
781	GO:0002821	1	1	0.988488	1	0	0.0191693	6	positive regulation of adaptive immune response	BP
782	GO:0002822	1	1	0.980236	1	0	0.0223642	7	regulation of adaptive immune response based on somatic recombination of immune receptors built from immunoglobulin superfamily domains	BP
783	GO:0002824	1	1	0.989458	1	0	0.0159744	5	positive regulation of adaptive immune response based on somatic recombination of immune receptors built from immunoglobulin superfamily domains	BP
784	GO:0002825	1	1	0.998556	1	0	0.00319489	1	regulation of T-helper 1 type immune response	BP
785	GO:0002827	1	1	0.998556	1	0	0.00319489	1	positive regulation of T-helper 1 type immune response	BP
786	GO:0002828	1	1	0.997641	1	0	0.00638978	2	regulation of type 2 immune response	BP
787	GO:0002829	1	1	0.998556	1	0	0.00319489	1	negative regulation of type 2 immune response	BP
788	GO:0002831	1	1	0.671681	1	0	0.348243	109	regulation of response to biotic stimulus	BP
789	GO:0002832	1	1	0.912252	1	0	0.0798722	25	negative regulation of response to biotic stimulus	BP
790	GO:0002833	1	1	0.916063	1	0	0.0734824	23	positive regulation of response to biotic stimulus	BP
791	GO:0002886	1	1	0.995494	1	0	0.00638978	2	regulation of myeloid leukocyte mediated immunity	BP
792	GO:0002887	1	1	0.995494	1	0	0.00638978	2	negative regulation of myeloid leukocyte mediated immunity	BP
793	GO:0002889	1	1	0.988467	1	0	0.00958466	3	regulation of immunoglobulin mediated immune response	BP
794	GO:0002891	1	1	0.994174	1	0	0.00638978	2	positive regulation of immunoglobulin mediated immune response	BP
795	GO:0002902	1	1	0.994459	1	0	0.00638978	2	regulation of B cell apoptotic process	BP
796	GO:0002903	1	1	0.998051	1	0	0.00319489	1	negative regulation of B cell apoptotic process	BP
797	GO:0002920	1	1	0.9988	1	0	0.00319489	1	regulation of humoral immune response	BP
798	GO:0002921	1	1	0.9988	1	0	0.00319489	1	negative regulation of humoral immune response	BP
799	GO:0002931	1	1	0.976604	1	0	0.0159744	5	response to ischemia	BP
800	GO:0002935	1	1	0.992529	1	0	0.00638978	2	tRNA (adenine-C2-)-methyltransferase activity	MF
801	GO:0002938	1	1	0.996611	1	0	0.00319489	1	tRNA guanine ribose methylation	BP
802	GO:0002940	1	1	0.989893	1	0	0.00958466	3	tRNA N2-guanine methylation	BP
803	GO:0002943	1	1	0.986984	1	0	0.0159744	5	tRNA dihydrouridine synthesis	BP
804	GO:0002949	1	1	0.983457	1	0	0.0159744	5	tRNA threonylcarbamoyladenosine modification	BP
805	GO:0003002	1	1	0.547802	1	0	0.559105	175	regionalization	BP
807	GO:0003007	1	1	0.986559	1	0	0.0127796	4	heart morphogenesis	BP
808	GO:0003008	1	1	0.78105	1	0	0.258786	81	system process	BP
809	GO:0003009	1	1	0.999075	1	0	0.00319489	1	skeletal muscle contraction	BP
810	GO:0003012	1	1	0.971055	1	0	0.0543131	17	muscle system process	BP
811	GO:0003013	1	1	0.990729	1	0	0.0159744	5	circulatory system process	BP
812	GO:0003018	1	1	0.997223	1	0	0.00319489	1	vascular process in circulatory system	BP
813	GO:0003032	1	1	0.979863	1	0	0.0191693	6	detection of oxygen	BP
814	GO:0003073	1	1	0.998999	1	0	0.00319489	1	regulation of systemic arterial blood pressure	BP
815	GO:0003084	1	1	0.999027	1	0	0.00319489	1	positive regulation of systemic arterial blood pressure	BP
816	GO:0003085	1	1	0.985548	1	0	0.0159744	5	negative regulation of systemic arterial blood pressure	BP
817	GO:0003143	1	1	0.969683	1	0	0.0191693	6	embryonic heart tube morphogenesis	BP
818	GO:0003146	1	1	0.994322	1	0	0.00319489	1	heart jogging	BP
819	GO:0003151	1	1	0.984112	1	0	0.0159744	5	outflow tract morphogenesis	BP
820	GO:0003156	1	1	0.969261	1	0	0.028754	9	regulation of animal organ formation	BP
821	GO:0003179	1	1	0.995957	1	0	0.00958466	3	heart valve morphogenesis	BP
822	GO:0003181	1	1	0.995957	1	0	0.00958466	3	atrioventricular valve morphogenesis	BP
823	GO:0003197	1	1	0.995082	1	0	0.00958466	3	endocardial cushion development	BP
824	GO:0003254	1	1	0.974154	1	0	0.0159744	5	regulation of membrane depolarization	BP
825	GO:0003256	1	1	0.997976	1	0	0.00638978	2	regulation of transcription from RNA polymerase II promoter involved in myocardial precursor cell differentiation	BP
826	GO:0003257	1	1	0.997976	1	0	0.00638978	2	positive regulation of transcription from RNA polymerase II promoter involved in myocardial precursor cell differentiation	BP
827	GO:0003278	1	1	0.995957	1	0	0.00958466	3	apoptotic process involved in heart morphogenesis	BP
828	GO:0003279	1	1	0.972769	1	0	0.0319489	10	cardiac septum development	BP
829	GO:0003281	1	1	0.992895	1	0	0.0159744	5	ventricular septum development	BP
830	GO:0003283	1	1	0.979732	1	0	0.0159744	5	atrial septum development	BP
831	GO:0003330	1	1	0.994512	1	0	0.00319489	1	regulation of extracellular matrix constituent secretion	BP
832	GO:0003331	1	1	0.994512	1	0	0.00319489	1	positive regulation of extracellular matrix constituent secretion	BP
834	GO:0003337	1	1	0.997976	1	0	0.00638978	2	mesenchymal to epithelial transition involved in metanephros morphogenesis	BP
835	GO:0003341	1	1	0.98073	1	0	0.0127796	4	cilium movement	BP
836	GO:0003351	1	1	0.98073	1	0	0.0127796	4	epithelial cilium movement	BP
837	GO:0003352	1	1	0.990576	1	0	0.00638978	2	regulation of cilium movement	BP
838	GO:0003356	1	1	0.994372	1	0	0.00319489	1	regulation of cilium beat frequency	BP
839	GO:0003376	1	1	0.998124	1	0	0.00319489	1	sphingosine-1-phosphate signaling pathway	BP
840	GO:0003382	1	1	0.991747	1	0	0.0127796	4	epithelial cell morphogenesis	BP
841	GO:0003401	1	1	0.997131	1	0	0.00638978	2	axis elongation	BP
842	GO:0003417	1	1	0.995082	1	0	0.00958466	3	growth plate cartilage development	BP
843	GO:0003433	1	1	0.998737	1	0	0.00319489	1	chondrocyte development involved in endochondral bone morphogenesis	BP
847	GO:0003678	1	1	0.658143	1	0	0.322684	101	DNA helicase activity	MF
848	GO:0003680	1	1	0.957201	1	0	0.0383387	12	AT DNA binding	MF
849	GO:0003681	1	1	0.996916	1	0	0.00319489	1	bent DNA binding	MF
851	GO:0003684	1	1	0.85484	1	0	0.146965	46	damaged DNA binding	MF
852	GO:0003688	1	1	0.954633	1	0	0.0383387	12	DNA replication origin binding	MF
853	GO:0003689	1	1	0.98877	1	0	0.00638978	2	DNA clamp loader activity	MF
854	GO:0003690	1	1	0.616869	1	0	0.405751	127	double-stranded DNA binding	MF
855	GO:0003691	1	1	0.934718	1	0	0.057508	18	double-stranded telomeric DNA binding	MF
856	GO:0003697	1	1	0.743534	1	0	0.27476	86	single-stranded DNA binding	MF
858	GO:0003705	1	1	0.987064	1	0	0.00958466	3	transcription factor activity, RNA polymerase II distal enhancer sequence-specific binding	MF
861	GO:0003714	1	1	0.876298	1	0	0.134185	42	transcription corepressor activity	MF
862	GO:0003720	1	1	0.986813	1	0	0.00958466	3	telomerase activity	MF
863	GO:0003721	1	1	0.986813	1	0	0.00958466	3	telomerase RNA reverse transcriptase activity	MF
865	GO:0003724	1	1	0.740231	1	0	0.246006	77	RNA helicase activity	MF
866	GO:0003725	1	1	0.909686	1	0	0.086262	27	double-stranded RNA binding	MF
867	GO:0003726	1	1	0.994602	1	0	0.00319489	1	double-stranded RNA adenosine deaminase activity	MF
868	GO:0003727	1	1	0.805393	1	0	0.214058	67	single-stranded RNA binding	MF
869	GO:0003729	1	1	0.739075	1	0	0.309904	97	mRNA binding	MF
870	GO:0003730	1	1	0.947953	1	0	0.0447284	14	mRNA 3'-UTR binding	MF
872	GO:0003743	1	1	0.668955	1	0	0.469649	147	translation initiation factor activity	MF
873	GO:0003746	1	1	0.793897	1	0	0.332268	104	translation elongation factor activity	MF
874	GO:0003747	1	1	0.955039	1	0	0.0479233	15	translation release factor activity	MF
875	GO:0003755	1	1	0.738403	1	0	0.306709	96	peptidyl-prolyl cis-trans isomerase activity	MF
876	GO:0003756	1	1	0.883831	1	0	0.13738	43	protein disulfide isomerase activity	MF
877	GO:0003774	1	1	0.629206	1	0	0.421725	132	motor activity	MF
878	GO:0003777	1	1	0.728719	1	0	0.261981	82	microtubule motor activity	MF
879	GO:0003779	1	1	0.711273	1	0	0.325879	102	actin binding	MF
880	GO:0003785	1	1	0.980681	1	0	0.0159744	5	actin monomer binding	MF
881	GO:0003786	1	1	0.997144	1	0	0.00319489	1	actin lateral binding	MF
882	GO:0003796	1	1	0.993167	1	0	0.00638978	2	lysozyme activity	MF
883	GO:0003823	1	1	0.987294	1	0	0.0191693	6	antigen binding	MF
885	GO:0003825	1	1	0.983201	1	0	0.00958466	3	alpha,alpha-trehalose-phosphate synthase (UDP-forming) activity	MF
886	GO:0003827	1	1	0.994362	1	0	0.00319489	1	alpha-1,3-mannosylglycoprotein 2-beta-N-acetylglucosaminyltransferase activity	MF
887	GO:0003830	1	1	0.984823	1	0	0.0127796	4	beta-1,4-mannosylglycoprotein 4-beta-N-acetylglucosaminyltransferase activity	MF
888	GO:0003837	1	1	0.995191	1	0	0.00638978	2	beta-ureidopropionase activity	MF
889	GO:0003838	1	1	0.99281	1	0	0.00958466	3	sterol 24-C-methyltransferase activity	MF
890	GO:0003840	1	1	0.994408	1	0	0.00319489	1
891	GO:0003841	1	1	0.967007	1	0	0.0255591	8	1-acylglycerol-3-phosphate O-acyltransferase activity	MF
892	GO:0003843	1	1	0.865626	1	0	0.15016	47	1,3-beta-D-glucan synthase activity	MF
893	GO:0003844	1	1	0.96993	1	0	0.0319489	10	1,4-alpha-glucan branching enzyme activity	MF
895	GO:0003847	1	1	0.999051	1	0	0.00319489	1	1-alkyl-2-acetylglycerophosphocholine esterase activity	MF
896	GO:0003848	1	1	0.99287	1	0	0.00638978	2	2-amino-4-hydroxy-6-hydroxymethyldihydropteridine diphosphokinase activity	MF
898	GO:0003850	1	1	0.997493	1	0	0.00319489	1	2-deoxyglucose-6-phosphatase activity	MF
899	GO:0003852	1	1	0.99447	1	0	0.00319489	1	2-isopropylmalate synthase activity	MF
902	GO:0003856	1	1	0.991258	1	0	0.00638978	2	3-dehydroquinate synthase activity	MF
903	GO:0003857	1	1	0.984018	1	0	0.0159744	5	3-hydroxyacyl-CoA dehydrogenase activity	MF
904	GO:0003858	1	1	0.990616	1	0	0.00958466	3	3-hydroxybutyrate dehydrogenase activity	MF
905	GO:0003860	1	1	0.994531	1	0	0.00319489	1	3-hydroxyisobutyryl-CoA hydrolase activity	MF
906	GO:0003861	1	1	0.984727	1	0	0.0191693	6	3-isopropylmalate dehydratase activity	MF
907	GO:0003862	1	1	0.992223	1	0	0.00958466	3	3-isopropylmalate dehydrogenase activity	MF
908	GO:0003863	1	1	0.977758	1	0	0.0159744	5	3-methyl-2-oxobutanoate dehydrogenase (2-methylpropanoyl-transferring) activity	MF
909	GO:0003864	1	1	0.992292	1	0	0.00638978	2	3-methyl-2-oxobutanoate hydroxymethyltransferase activity	MF
910	GO:0003865	1	1	0.995615	1	0	0.00319489	1	3-oxo-5-alpha-steroid 4-dehydrogenase activity	MF
911	GO:0003866	1	1	0.994567	1	0	0.00319489	1	3-phosphoshikimate 1-carboxyvinyltransferase activity	MF
912	GO:0003867	1	1	0.992009	1	0	0.00638978	2	4-aminobutyrate transaminase activity	MF
913	GO:0003868	1	1	0.993423	1	0	0.00638978	2	4-hydroxyphenylpyruvate dioxygenase activity	MF
915	GO:0003872	1	1	0.967609	1	0	0.0223642	7	6-phosphofructokinase activity	MF
916	GO:0003873	1	1	0.976769	1	0	0.0383387	12	6-phosphofructo-2-kinase activity	MF
917	GO:0003876	1	1	0.974121	1	0	0.0255591	8	AMP deaminase activity	MF
918	GO:0003878	1	1	0.986237	1	0	0.0191693	6	ATP citrate synthase activity	MF
919	GO:0003879	1	1	0.994801	1	0	0.00319489	1	ATP phosphoribosyltransferase activity	MF
920	GO:0003880	1	1	0.989737	1	0	0.00958466	3	protein C-terminal carboxyl O-methyltransferase activity	MF
921	GO:0003881	1	1	0.994394	1	0	0.00319489	1	CDP-diacylglycerol-inositol 3-phosphatidyltransferase activity	MF
922	GO:0003882	1	1	0.993373	1	0	0.00638978	2	CDP-diacylglycerol-serine O-phosphatidyltransferase activity	MF
923	GO:0003883	1	1	0.991509	1	0	0.00638978	2	CTP synthase activity	MF
925	GO:0003886	1	1	0.959721	1	0	0.028754	9	DNA (cytosine-5-)-methyltransferase activity	MF
926	GO:0003887	1	1	0.735511	1	0	0.27476	86	DNA-directed DNA polymerase activity	MF
927	GO:0003896	1	1	0.970287	1	0	0.0319489	10	DNA primase activity	MF
928	GO:0003899	1	1	0.738689	1	0	0.329073	103	DNA-directed 5'-3' RNA polymerase activity	MF
929	GO:0003904	1	1	0.995619	1	0	0.00638978	2	deoxyribodipyrimidine photo-lyase activity	MF
930	GO:0003905	1	1	0.974395	1	0	0.0223642	7	alkylbase DNA N-glycosylase activity	MF
931	GO:0003906	1	1	0.951672	1	0	0.0511182	16	DNA-(apurinic or apyrimidinic site) lyase activity	MF
932	GO:0003909	1	1	0.973195	1	0	0.0255591	8	DNA ligase activity	MF
933	GO:0003910	1	1	0.973195	1	0	0.0255591	8	DNA ligase (ATP) activity	MF
934	GO:0003913	1	1	0.96829	1	0	0.0223642	7	DNA photolyase activity	MF
935	GO:0003914	1	1	0.994479	1	0	0.00319489	1	DNA (6-4) photolyase activity	MF
936	GO:0003916	1	1	0.898872	1	0	0.102236	32	DNA topoisomerase activity	MF
[truncated: 11,571 more rows]

## Sheet: top 300 up
internal ID	category	over represented P-Value	over represented FDR	under represented P-Value	under represented FDR	Genes in top-300 upreg	Expected genes	Genes in genome (background)	term	ontology
1532	GO:0005198	1.88185e-16	2.55367e-12	1	1	39	10.5501	1141	structural molecule activity	MF
871	GO:0003735	3.56763e-12	2.3465e-08	1	1	29	8.20154	887	structural constituent of ribosome	MF
1475	GO:0004866	7.23743e-12	2.3465e-08	1	1	10	0.554783	60	endopeptidase inhibitor activity	MF
5891	GO:0030414	7.23743e-12	2.3465e-08	1	1	10	0.554783	60	peptidase inhibitor activity	MF
11019	GO:0061135	8.64591e-12	2.3465e-08	1	1	10	0.573276	62	endopeptidase regulator activity	MF
11018	GO:0061134	6.00916e-11	1.35907e-07	1	1	10	0.674986	73	peptidase regulator activity	MF
1787	GO:0005840	7.44498e-11	1.44326e-07	1	1	25	6.41699	694	ribosome	CC
651	GO:0002181	1.4456e-10	2.45211e-07	1	1	11	1.22977	133	cytoplasmic translation	BP
2100	GO:0006412	2.92192e-10	4.4056e-07	1	1	27	8.51592	921	translation	BP
10782	GO:0055114	4.59711e-10	6.23828e-07	1	1	48	16.5603	1791	oxidation-reduction process	BP
1647	GO:0005576	9.10024e-09	1.12264e-05	1	1	40	16.1812	1750	extracellular region	CC
5667	GO:0022625	1.18641e-08	1.34163e-05	1	1	13	2.52426	273	cytosolic large ribosomal subunit	CC
8012	GO:0042744	5.73557e-08	5.98705e-05	1	1	11	1.38696	150	hydrogen peroxide catabolic process	BP
8588	GO:0044391	8.06097e-08	7.51561e-05	1	1	17	5.15023	557	ribosomal subunit	CC
4842	GO:0016491	8.3076e-08	7.51561e-05	1	1	52	25.7327	2783	oxidoreductase activity	MF
4601	GO:0015934	1.56187e-07	0.000132466	1	1	13	2.99583	324	large ribosomal subunit	CC
8011	GO:0042743	1.68739e-07	0.000134693	1	1	11	1.55339	168	hydrogen peroxide metabolic process	BP
1476	GO:0004867	1.93094e-07	0.000145571	1	1	6	0.379102	41	serine-type endopeptidase inhibitor activity	MF
1469	GO:0004857	1.04496e-06	0.000746324	1	1	11	1.96948	213	enzyme inhibitor activity	MF
8622	GO:0044445	1.93813e-06	0.00131502	1	1	16	5.54783	600	cytosolic part	CC
1304	GO:0004601	2.78629e-06	0.00180047	1	1	11	2.07119	224	peroxidase activity	MF
4934	GO:0016684	3.60069e-06	0.00222097	0.999999	1	11	2.11742	229	oxidoreductase activity, acting on peroxide as acceptor	MF
11820	GO:0072593	3.81158e-06	0.00224883	0.999999	1	11	2.06194	223	reactive oxygen species metabolic process	BP
3463	GO:0009698	1.25029e-05	0.00706937	0.999998	1	11	2.33009	252	phenylpropanoid metabolic process	BP
5597	GO:0020037	2.71606e-05	0.014288	0.999993	1	17	5.58481	604	heme binding	MF
4728	GO:0016209	2.73756e-05	0.014288	0.999995	1	11	2.57974	279	antioxidant activity	MF
2434	GO:0006979	3.12677e-05	0.0152435	0.999992	1	17	5.61255	607	response to oxidative stress	BP
8663	GO:0044712	3.14531e-05	0.0152435	0.999989	1	26	11.8169	1278
3537	GO:0009808	3.4283e-05	0.0158517	0.999996	1	8	1.37771	149	lignin metabolic process	BP
10069	GO:0050896	3.50444e-05	0.0158517	0.999981	1	87	56.7635	6139	response to stimulus	BP
5943	GO:0030529	3.65999e-05	0.0160213	0.999986	1	28	13.9713	1511	intracellular ribonucleoprotein complex	CC
5513	GO:0019748	4.80406e-05	0.0203722	0.999988	1	15	4.76189	515	secondary metabolic process	BP
12668	GO:1901564	5.64134e-05	0.0231979	0.999976	1	35	17.6421	1908	organonitrogen compound metabolic process	BP
9396	GO:0046906	6.16646e-05	0.0246114	0.999982	1	17	6.01015	650	tetrapyrrole binding	MF
1281	GO:0004568	7.13526e-05	0.0276644	0.999995	1	5	0.443826	48	chitinase activity	MF
12583	GO:1901136	8.08434e-05	0.0304735	0.999989	1	8	1.59038	172	carbohydrate derivative catabolic process	BP
1888	GO:0006022	8.48064e-05	0.0311033	0.999992	1	6	0.832174	90	aminoglycan metabolic process	BP
3111	GO:0009070	9.88527e-05	0.0330251	0.999993	1	5	0.480812	52	serine family amino acid biosynthetic process	BP
5102	GO:0016998	0.000101175	0.0330251	0.999993	1	5	0.490058	53	cell wall macromolecule catabolic process	BP
1896	GO:0006032	0.000102215	0.0330251	0.999993	1	5	0.517797	56	chitin catabolic process	BP
9168	GO:0046348	0.000102215	0.0330251	0.999993	1	5	0.517797	56	amino sugar catabolic process	BP
12576	GO:1901072	0.000102215	0.0330251	0.999993	1	5	0.517797	56	glucosamine-containing compound catabolic process	BP
1894	GO:0006030	0.000109384	0.0345196	0.999992	1	5	0.53629	58	chitin metabolic process	BP
2705	GO:0008061	0.00011821	0.036457	0.999992	1	5	0.53629	58	chitin binding	MF
3400	GO:0009611	0.000158584	0.0478219	0.999968	1	10	2.26536	245	response to wounding	BP
1891	GO:0006026	0.000162894	0.0480539	0.999988	1	5	0.564029	61	aminoglycan catabolic process	BP
2331	GO:0006790	0.000170788	0.0493105	0.999956	1	13	4.26258	461	sulfur compound metabolic process	BP
2421	GO:0006950	0.000210994	0.0596497	0.999883	1	64	40.1755	4345	response to stress	BP
12575	GO:1901071	0.000238896	0.0661596	0.99998	1	5	0.628754	68	glucosamine-containing compound metabolic process	BP
3464	GO:0009699	0.000316708	0.0859545	0.999945	1	8	1.76606	191	phenylpropanoid biosynthetic process	BP
1666	GO:0005622	0.000353674	0.0941051	0.999896	1	14	4.97455	538	intracellular	CC
8540	GO:0044248	0.000363046	0.094741	0.999845	1	27	13.8418	1497	cellular catabolic process	BP
4594	GO:0015926	0.00037045	0.0948493	0.999934	1	8	1.64586	178	glucosidase activity	MF
8304	GO:0043436	0.000393724	0.0989413	0.999818	1	32	18.012	1948	oxoacid metabolic process	BP
8553	GO:0044272	0.000409141	0.100946	0.999917	1	9	2.38557	258	sulfur compound biosynthetic process	BP
12669	GO:1901565	0.000418816	0.101488	0.999905	1	10	2.72768	295	organonitrogen compound catabolic process	BP
1928	GO:0006082	0.000435548	0.103691	0.999798	1	32	18.1322	1961	organic acid metabolic process	BP
1622	GO:0005507	0.000452193	0.105798	0.999906	1	9	2.39481	259	copper ion binding	MF
3002	GO:0008792	0.000475838	0.109443	0.999998	1	2	0.0277391	3	arginine decarboxylase activity	MF
11990	GO:0080184	0.000484227	0.109516	0.999997	1	2	0.0369855	4	response to phenylpropanoid	BP
8558	GO:0044281	0.000518223	0.115283	0.999731	1	43	27.2676	2949	small molecule metabolic process	BP
3538	GO:0009809	0.000620254	0.135756	0.999916	1	6	1.11881	121	lignin biosynthetic process	BP
3531	GO:0009800	0.000658857	0.137085	0.999995	1	2	0.0369855	4	cinnamic acid biosynthetic process	BP
3532	GO:0009803	0.000658857	0.137085	0.999995	1	2	0.0369855	4	cinnamic acid metabolic process	BP
8884	GO:0045548	0.000658857	0.137085	0.999995	1	2	0.0369855	4	phenylalanine ammonia-lyase activity	MF
3097	GO:0009056	0.000666738	0.137085	0.999671	1	35	21.0633	2278	catabolic process	BP
1268	GO:0004553	0.000719141	0.145653	0.999763	1	15	5.98241	647	hydrolase activity, hydrolyzing O-glycosyl compounds	MF
3714	GO:0010038	0.000891267	0.17786	0.999713	1	14	5.03928	545	response to metal ion	BP
4658	GO:0016053	0.000919347	0.178222	0.999654	1	18	7.94264	859	organic acid biosynthetic process	BP
9187	GO:0046394	0.000919347	0.178222	0.999654	1	18	7.94264	859	carboxylic acid biosynthetic process	BP
3110	GO:0009069	0.000946691	0.180938	0.999892	1	5	0.804435	87	serine family amino acid metabolic process	BP
1899	GO:0006040	0.00110303	0.207891	0.999869	1	5	0.841421	91	amino sugar metabolic process	BP
8560	GO:0044283	0.00118688	0.220629	0.999506	1	21	10.0693	1089	small molecule biosynthetic process	BP
12670	GO:1901566	0.00122886	0.225347	0.999499	1	20	9.48679	1026	organonitrogen compound biosynthetic process	BP
5022	GO:0016829	0.00126071	0.228105	0.99956	1	15	6.24131	675	lyase activity	MF
8661	GO:0044710	0.00145241	0.259332	0.999081	1	86	64.549	6981
12582	GO:1901135	0.00150116	0.260533	0.99941	1	18	8.8118	953	carbohydrate derivative metabolic process	BP
5942	GO:0030527	0.00151255	0.260533	0.999978	1	2	0.0739711	8	structural constituent of chromatin	MF
5671	GO:0022804	0.00151674	0.260533	0.999421	1	17	7.95189	860	active transmembrane transporter activity	MF
5003	GO:0016798	0.00162356	0.275396	0.999418	1	15	6.47247	700	hydrolase activity, acting on glycosyl bonds	MF
5818	GO:0030234	0.00176111	0.29504	0.999481	1	11	4.04067	437	enzyme regulator activity	MF
2168	GO:0006520	0.00187059	0.309559	0.99932	1	15	6.36151	688	cellular amino acid metabolic process	BP
2869	GO:0008422	0.00207562	0.33864	0.999643	1	6	1.22977	133	beta-glucosidase activity	MF
2175	GO:0006527	0.00212291	0.33864	0.999963	1	2	0.0739711	8	arginine catabolic process	BP
8642	GO:0044550	0.00214068	0.33864	0.999397	1	10	3.4489	373	secondary metabolite biosynthetic process	BP
3718	GO:0010043	0.00214614	0.33864	0.999789	1	4	0.508551	55	response to zinc ion	BP
9586	GO:0048046	0.00228987	0.357167	0.999258	1	12	4.97455	538	apoplast	CC
5992	GO:0030663	0.00264247	0.403176	0.99995	1	2	0.0647247	7	COPI-coated vesicle membrane	CC
3397	GO:0009607	0.00264426	0.403176	0.998778	1	23	11.4378	1237	response to biotic stimulus	BP
1149	GO:0004353	0.00286957	0.432667	0.999937	1	2	0.10171	11	glutamate dehydrogenase [NAD(P)+] activity	MF
1612	GO:0005471	0.0030877	0.46044	0.999929	1	2	0.10171	11	ATP:ADP antiporter activity	MF
844	GO:0003674	0.00313538	0.461162	0.998404	1	226	211.298	22852	molecular_function	MF
9693	GO:0048511	0.00316051	0.461162	0.999305	1	7	1.69209	183	rhythmic process	BP
7833	GO:0042221	0.00326597	0.471482	0.99817	1	39	24.4474	2644	response to chemical	BP
5389	GO:0019344	0.00334713	0.477006	0.999775	1	3	0.314377	34	cysteine biosynthetic process	BP
1665	GO:0005618	0.00343816	0.477006	0.998578	1	17	8.77482	949	cell wall	CC
5515	GO:0019752	0.00344915	0.477006	0.998247	1	28	17.2075	1861	carboxylic acid metabolic process	BP
5858	GO:0030312	0.00347058	0.477006	0.998564	1	17	8.79331	951	external encapsulating structure	CC
3330	GO:0009446	0.00348	0.477006	0.999921	1	2	0.0739711	8	putrescine biosynthetic process	BP
9883	GO:0050275	0.00360494	0.48919	0.999911	1	2	0.10171	11	scopoletin glucosyltransferase activity	MF
2680	GO:0007623	0.0036663	0.49259	0.999292	1	6	1.26675	137	circadian rhythm	BP
3711	GO:0010035	0.00419534	0.558145	0.998097	1	20	9.93986	1075	response to inorganic substance	BP
2208	GO:0006564	0.00432522	0.564966	0.99989	1	2	0.0739711	8	L-serine biosynthetic process	BP
3329	GO:0009445	0.00432988	0.564966	0.999882	1	2	0.10171	11	putrescine metabolic process	BP
2925	GO:0008559	0.00450369	0.582049	0.999664	1	3	0.305131	33	xenobiotic transmembrane transporting ATPase activity	MF
8181	GO:0043169	0.00470639	0.602507	0.996919	1	76	57.3091	6198	cation binding	MF
13268	GO:1990267	0.00477376	0.60542	0.999024	1	6	1.45168	157	response to transition metal nanoparticle	BP
3341	GO:0009505	0.00498579	0.626456	0.998662	1	8	2.552	276	plant-type cell wall	CC
5690	GO:0022891	0.00507211	0.631455	0.997611	1	21	11.3638	1229	substrate-specific transmembrane transporter activity	MF
8072	GO:0042910	0.00514252	0.6344	0.999596	1	3	0.314377	34	xenobiotic transmembrane transporter activity	MF
4400	GO:0015217	0.00537678	0.657323	0.999832	1	2	0.120203	13	ADP transmembrane transporter activity	MF
2904	GO:0008509	0.00586275	0.710336	0.998233	1	9	2.90336	314	anion transmembrane transporter activity	MF
5032	GO:0016841	0.00613298	0.727639	0.9998	1	2	0.10171	11	ammonia-lyase activity	MF
2317	GO:0006767	0.00613377	0.727639	0.998912	1	5	1.09107	118	water-soluble vitamin metabolic process	BP
48	GO:0000097	0.00621329	0.727639	0.999165	1	4	0.748957	81	sulfur amino acid biosynthetic process	BP
2181	GO:0006534	0.00622006	0.727639	0.999472	1	3	0.379102	41	cysteine metabolic process	BP
3465	GO:0009700	0.00641053	0.731263	0.999777	1	2	0.138696	15	indole phytoalexin biosynthetic process	BP
9129	GO:0046217	0.00641053	0.731263	0.999777	1	2	0.138696	15	indole phytoalexin metabolic process	BP
2952	GO:0008652	0.0064127	0.731263	0.998037	1	9	3.34719	362	cellular amino acid biosynthetic process	BP
4886	GO:0016614	0.00700057	0.791648	0.997521	1	11	4.74339	513	oxidoreductase activity, acting on CH-OH group of donors	MF
10563	GO:0052314	0.00716773	0.796952	0.999733	1	2	0.157188	17	phytoalexin metabolic process	BP
10564	GO:0052315	0.00716773	0.796952	0.999733	1	2	0.157188	17	phytoalexin biosynthetic process	BP
16	GO:0000027	0.00722366	0.796952	0.999341	1	3	0.591768	64	ribosomal large subunit assembly	BP
2207	GO:0006563	0.00749966	0.820729	0.999318	1	3	0.388348	42	L-serine metabolic process	BP
12680	GO:1901605	0.00789759	0.857362	0.997157	1	11	4.80812	520	alpha-amino acid metabolic process	BP
3381	GO:0009570	0.00821622	0.884874	0.996611	1	14	6.16734	667	chloroplast stroma	CC
4405	GO:0015238	0.00855378	0.893797	0.998353	1	5	1.22052	132	drug transmembrane transporter activity	MF
4727	GO:0016208	0.00858714	0.893797	0.999648	1	2	0.157188	17	AMP binding	MF
7198	GO:0034277	0.00864432	0.893797	1	1	1	0.00924638	1	ent-cassa-12,15-diene synthase activity	MF
7199	GO:0034279	0.00864432	0.893797	1	1	1	0.00924638	1	syn-pimara-7,15-diene synthase activity	MF
3440	GO:0009664	0.00872049	0.893797	0.998704	1	4	0.841421	91	plant-type cell wall organization	BP
2923	GO:0008553	0.00878706	0.893797	0.999624	1	2	0.23116	25	hydrogen-exporting ATPase activity, phosphorylative mechanism	MF
3361	GO:0009532	0.00879072	0.893797	0.996344	1	14	6.20432	671	plastid stroma	CC
10038	GO:0050832	0.00889421	0.893797	0.997363	1	8	2.84789	308	defense response to fungus	BP
4888	GO:0016616	0.00894854	0.893797	0.997111	1	9	3.64307	394	oxidoreductase activity, acting on the CH-OH group of donors, NAD or NADP as acceptor	MF
12197	GO:0090484	0.00901169	0.893797	0.998242	1	5	1.22977	133	drug transporter activity	MF
9379	GO:0046872	0.0090236	0.893797	0.993926	1	74	56.9577	6160	metal ion binding	MF
12421	GO:0098869	0.00957749	0.897731	0.999038	1	3	0.490058	53	cellular oxidant detoxification	BP
3320	GO:0009423	0.00963247	0.897731	0.99959	1	2	0.129449	14	chorismate biosynthetic process	BP
3865	GO:0010243	0.00968682	0.897731	0.997083	1	8	3.07905	333	response to organonitrogen compound	BP
8215	GO:0043228	0.00972978	0.897731	0.994646	1	28	17.9842	1945	non-membrane-bounded organelle	CC
8219	GO:0043232	0.00972978	0.897731	0.994646	1	28	17.9842	1945	intracellular non-membrane-bounded organelle	CC
150	GO:0000295	0.00976608	0.897731	0.99957	1	2	0.166435	18	adenine nucleotide transmembrane transporter activity	MF
1577	GO:0005346	0.00976608	0.897731	0.99957	1	2	0.166435	18	purine ribonucleotide transmembrane transporter activity	MF
1578	GO:0005347	0.00976608	0.897731	0.99957	1	2	0.166435	18	ATP transmembrane transporter activity	MF
4399	GO:0015216	0.00976608	0.897731	0.99957	1	2	0.166435	18	purine nucleotide transmembrane transporter activity	MF
2203	GO:0006559	0.00979102	0.897731	0.999568	1	2	0.166435	18	L-phenylalanine catabolic process	BP
12832	GO:1902222	0.00979102	0.897731	0.999568	1	2	0.166435	18	erythrose 4-phosphate/phosphoenolpyruvate family amino acid catabolic process	BP
3608	GO:0009899	0.0104872	0.955113	0.999529	1	2	0.138696	15	ent-kaurene synthase activity	MF
2316	GO:0006766	0.0107947	0.976556	0.997799	1	5	1.25751	136	vitamin metabolic process	BP
8485	GO:0044036	0.0110824	0.995952	0.996911	1	7	2.41331	261	cell wall macromolecule metabolic process	BP
8662	GO:0044711	0.0114617	1	0.993075	1	38	26.4077	2856
12713	GO:1901698	0.0116389	1	0.996079	1	9	3.77252	408	response to nitrogen compound	BP
3308	GO:0009403	0.0116905	1	0.999425	1	2	0.20342	22	toxin biosynthetic process	BP
5691	GO:0022892	0.0117275	1	0.993932	1	22	13.0004	1406	substrate-specific transporter activity	MF
3309	GO:0009404	0.0121241	1	0.998667	1	3	0.545537	59	toxin metabolic process	BP
2906	GO:0008514	0.0121397	1	0.996976	1	6	1.61812	175	organic anion transmembrane transporter activity	MF
5588	GO:0019953	0.0121806	1	0.999395	1	2	0.175681	19	sexual reproduction	BP
1813	GO:0005887	0.0122303	1	0.996521	1	7	2.72768	295	integral component of plasma membrane	CC
3931	GO:0010333	0.0126561	1	0.998592	1	3	0.490058	53	terpene synthase activity	MF
9327	GO:0046688	0.0127377	1	0.999349	1	2	0.184928	20	response to copper ion	BP
9391	GO:0046898	0.0129036	1	0.999336	1	2	0.184928	20	response to cycloheximide	BP
47	GO:0000096	0.0131434	1	0.997793	1	4	0.97087	105	sulfur amino acid metabolic process	BP
4397	GO:0015211	0.0133264	1	0.9993	1	2	0.194174	21	purine nucleoside transmembrane transporter activity	MF
3106	GO:0009065	0.0134122	1	0.999289	1	2	0.212667	23	glutamine family amino acid catabolic process	BP
4417	GO:0015293	0.0136061	1	0.996518	1	6	1.89551	205	symporter activity	MF
8329	GO:0043492	0.0139675	1	0.995509	1	8	3.61534	391	ATPase activity, coupled to movement of substances	MF
9959	GO:0050662	0.0142225	1	0.993938	1	13	6.59267	713	coenzyme binding	MF
3359	GO:0009530	0.0142822	1	0.999949	1	1	0.0184928	2	primary cell wall	CC
12681	GO:1901606	0.0145678	1	0.997478	1	4	0.989363	107	alpha-amino acid catabolic process	BP
1534	GO:0005200	0.0150221	1	0.998203	1	3	0.656493	71	structural constituent of cytoskeleton	MF
5924	GO:0030505	0.0151492	1	1	1	1	0.00924638	1	inorganic diphosphate transport	BP
6020	GO:0030730	0.0151492	1	1	1	1	0.00924638	1	sequestering of triglyceride	BP
6455	GO:0031953	0.0151492	1	1	1	1	0.00924638	1	negative regulation of protein autophosphorylation	BP
9911	GO:0050427	0.0151492	1	1	1	1	0.00924638	1	3'-phosphoadenosine 5'-phosphosulfate metabolic process	BP
9954	GO:0050656	0.0151492	1	1	1	1	0.00924638	1	3'-phosphoadenosine 5'-phosphosulfate binding	MF
4424	GO:0015301	0.0154533	1	0.999117	1	2	0.212667	23	anion:anion antiporter activity	MF
2817	GO:0008295	0.0155049	1	0.999116	1	2	0.20342	22	spermidine biosynthetic process	BP
1339	GO:0004648	0.0157743	1	1	1	1	0.00924638	1	O-phospho-L-serine:2-oxoglutarate aminotransferase activity	MF
3667	GO:0009973	0.0158388	1	1	1	1	0.00924638	1	adenylyl-sulfate reductase activity	MF
7065	GO:0033741	0.0158388	1	1	1	1	0.00924638	1	adenylyl-sulfate reductase (glutathione) activity	MF
3721	GO:0010046	0.0159997	1	1	1	1	0.00924638	1	response to mycotoxin	BP
11947	GO:0080123	0.0159997	1	1	1	1	0.00924638	1	jasmonate-amino synthetase activity	MF
1584	GO:0005356	0.0160935	1	1	1	1	0.00924638	1	hydrogen:glucose symporter activity	MF
1585	GO:0005358	0.0160935	1	1	1	1	0.00924638	1	high-affinity hydrogen:glucose symporter activity	MF
3447	GO:0009679	0.0160935	1	1	1	1	0.00924638	1	hexose:proton symporter activity	MF
9907	GO:0050392	0.0161445	1	1	1	1	0.00924638	1	vicianin beta-glucosidase activity	MF
9947	GO:0050616	0.0161711	1	1	1	1	0.00924638	1	secologanin synthase activity	MF
4416	GO:0015291	0.0162722	1	0.993838	1	10	4.44751	481	secondary active transmembrane transporter activity	MF
2369	GO:0006855	0.0164416	1	0.997053	1	4	0.933885	101	drug transmembrane transport	BP
3961	GO:0010378	0.0164461	1	1	1	1	0.00924638	1	temperature compensation of the circadian clock	BP
9200	GO:0046417	0.0171133	1	0.998984	1	2	0.175681	19	chorismate metabolic process	BP
5030	GO:0016838	0.0175983	1	0.997779	1	3	0.545537	59	carbon-oxygen lyase activity, acting on phosphates	MF
8900	GO:0045599	0.0178029	1	0.99992	1	1	0.0184928	2	negative regulation of fat cell differentiation	BP
1856	GO:0005979	0.0178257	1	0.99992	1	1	0.0184928	2	regulation of glycogen biosynthetic process	BP
8939	GO:0045719	0.0178257	1	0.99992	1	1	0.0184928	2	negative regulation of glycogen biosynthetic process	BP
11344	GO:0070874	0.0178257	1	0.99992	1	1	0.0184928	2	negative regulation of glycogen metabolic process	BP
3230	GO:0009228	0.01785	1	0.998911	1	2	0.184928	20	thiamine biosynthetic process	BP
8002	GO:0042724	0.01785	1	0.998911	1	2	0.184928	20	thiamine-containing compound biosynthetic process	BP
4191	GO:0010829	0.0178599	1	0.99992	1	1	0.0184928	2	negative regulation of glucose transport	BP
9155	GO:0046324	0.0178599	1	0.99992	1	1	0.0184928	2	regulation of glucose import	BP
9156	GO:0046325	0.0178599	1	0.99992	1	1	0.0184928	2	negative regulation of glucose import	BP
4090	GO:0010597	0.0181385	1	0.999917	1	1	0.0184928	2	green leaf volatile biosynthetic process	BP
5400	GO:0019372	0.0181385	1	0.999917	1	1	0.0184928	2	lipoxygenase pathway	BP
4906	GO:0016639	0.0182445	1	0.998851	1	2	0.249652	27	oxidoreductase activity, acting on the CH-NH2 group of donors, NAD or NADP as acceptor	MF
2780	GO:0008216	0.0182961	1	0.998854	1	2	0.221913	24	spermidine metabolic process	BP
9326	GO:0046686	0.0185334	1	0.993737	1	8	3.19925	346	response to cadmium ion	BP
4585	GO:0015893	0.018582	1	0.996543	1	4	0.980117	106	drug transport	BP
3104	GO:0009063	0.018762	1	0.996494	1	4	1.06333	115	cellular amino acid catabolic process	BP
5551	GO:0019843	0.0187717	1	0.994829	1	6	2.4318	263	rRNA binding	MF
5023	GO:0016830	0.0192656	1	0.994666	1	6	2.28386	247	carbon-carbon lyase activity	MF
1153	GO:0004357	0.0192956	1	0.999906	1	1	0.0184928	2	glutamate-cysteine ligase activity	MF
9304	GO:0046626	0.0198809	1	0.999901	1	1	0.0184928	2	regulation of insulin receptor signaling pathway	BP
9305	GO:0046627	0.0198809	1	0.999901	1	1	0.0184928	2	negative regulation of insulin receptor signaling pathway	BP
12453	GO:1900076	0.0198809	1	0.999901	1	1	0.0184928	2	regulation of cellular response to insulin stimulus	BP
12454	GO:1900077	0.0198809	1	0.999901	1	1	0.0184928	2	negative regulation of cellular response to insulin stimulus	BP
9322	GO:0046677	0.0202199	1	0.998627	1	2	0.397594	43	response to antibiotic	BP
22	GO:0000036	0.0204265	1	0.999832	1	1	0.0462319	5	acyl carrier activity	MF
8647	GO:0044620	0.0204265	1	0.999832	1	1	0.0462319	5	ACP phosphopantetheine attachment site binding	MF
10193	GO:0051192	0.0204265	1	0.999832	1	1	0.0462319	5	prosthetic group binding	MF
4573	GO:0015859	0.0204544	1	0.99986	1	1	0.0277391	3	intracellular nucleoside transport	BP
13297	GO:1990544	0.0204544	1	0.99986	1	1	0.0277391	3	mitochondrial ATP transmembrane transport	BP
3113	GO:0009072	0.0205482	1	0.996063	1	4	0.952377	103	aromatic amino acid family metabolic process	BP
8013	GO:0042752	0.0221288	1	0.996958	1	3	0.53629	58	regulation of circadian rhythm	BP
10721	GO:0052919	0.0222609	1	0.999875	1	1	0.0184928	2	aliphatic (R)-hydroxynitrile lyase activity	MF
10722	GO:0052920	0.0222609	1	0.999875	1	1	0.0184928	2	(2R)-2-hydroxy-2-methylbutanenitrile lyase activity	MF
10723	GO:0052921	0.0222609	1	0.999875	1	1	0.0184928	2	acetone-cyanohydrin acetone-lyase (cyanide-forming) activity	MF
2320	GO:0006772	0.0223606	1	0.998447	1	2	0.212667	23	thiamine metabolic process	BP
8001	GO:0042723	0.0223606	1	0.998447	1	2	0.212667	23	thiamine-containing compound metabolic process	BP
5682	GO:0022857	0.0224066	1	0.987494	1	23	14.785	1599	transmembrane transporter activity	MF
3115	GO:0009074	0.0224589	1	0.998428	1	2	0.23116	25	aromatic amino acid family catabolic process	BP
5880	GO:0030374	0.022463	1	0.999831	1	1	0.0277391	3	ligand-dependent nuclear receptor transcription coactivator activity	MF
7887	GO:0042364	0.0225258	1	0.995558	1	4	0.998609	108	water-soluble vitamin biosynthetic process	BP
7979	GO:0042626	0.02256	1	0.992749	1	7	3.25473	352	ATPase activity, coupled to transmembrane movement of substances	MF
4325	GO:0015075	0.0228104	1	0.988726	1	16	8.97824	971	ion transmembrane transporter activity	MF
11256	GO:0070544	0.0229706	1	0.999867	1	1	0.0184928	2	histone H3-K36 demethylation	BP
11503	GO:0071366	0.0239452	1	0.999856	1	1	0.0184928	2	cellular response to indolebutyric acid stimulus	BP
8946	GO:0045735	0.0240536	1	0.996559	1	3	0.721218	78	nutrient reservoir activity	MF
1533	GO:0005199	0.0241865	1	0.998227	1	2	0.258899	28	structural constituent of cell wall	MF
2319	GO:0006771	0.0242455	1	0.998248	1	2	0.20342	22	riboflavin metabolic process	BP
3032	GO:0008883	0.0243467	1	0.999851	1	1	0.0184928	2	glutamyl-tRNA reductase activity	MF
2422	GO:0006952	0.0243654	1	0.985807	1	26	16.3661	1770	defense response	BP
2202	GO:0006558	0.0244966	1	0.998204	1	2	0.23116	25	L-phenylalanine metabolic process	BP
12831	GO:1902221	0.0244966	1	0.998204	1	2	0.23116	25	erythrose 4-phosphate/phosphoenolpyruvate family amino acid metabolic process	BP
662	GO:0002215	0.0245968	1	0.999797	1	1	0.0277391	3	defense response to nematode	BP
3431	GO:0009651	0.0247902	1	0.989027	1	12	5.86221	634	response to salt stress	BP
5018	GO:0016820	0.025047	1	0.991776	1	7	3.3287	360	hydrolase activity, acting on acid anhydrides, catalyzing transmembrane movement of substances	MF
3903	GO:0010290	0.0251965	1	0.999787	1	1	0.0277391	3	chlorophyll catabolite transmembrane transporter activity	MF
4446	GO:0015431	0.0251965	1	0.999787	1	1	0.0277391	3	glutathione S-conjugate-exporting ATPase activity	MF
11720	GO:0071997	0.0251965	1	0.999787	1	1	0.0277391	3	glutathione S-conjugate-transporting ATPase activity	MF
1159	GO:0004364	0.0252712	1	0.996322	1	3	0.674986	73	glutathione transferase activity	MF
10353	GO:0051539	0.0261215	1	0.9946	1	4	1.13731	123	4 iron, 4 sulfur cluster binding	MF
6454	GO:0031952	0.0267112	1	0.999731	1	1	0.0369855	4	regulation of protein autophosphorylation	BP
5921	GO:0030500	0.026916	1	0.999708	1	1	0.0462319	5	regulation of bone mineralization	BP
11153	GO:0070167	0.026916	1	0.999708	1	1	0.0462319	5	regulation of biomineral tissue development	BP
6217	GO:0031226	0.0269504	1	0.989545	1	9	4.26258	461	intrinsic component of plasma membrane	CC
8899	GO:0045598	0.0276847	1	0.999742	1	1	0.0277391	3	regulation of fat cell differentiation	BP
4980	GO:0016765	0.0277783	1	0.992777	1	5	1.81229	196	transferase activity, transferring alkyl or aryl (other than methyl) groups	MF
5031	GO:0016840	0.0287484	1	0.997689	1	2	0.258899	28	carbon-nitrogen lyase activity	MF
12585	GO:1901140	0.0288277	1	0.999665	1	1	0.0462319	5	p-coumaryl alcohol transport	BP
3557	GO:0009831	0.029075	1	0.999786	1	1	0.0184928	2	plant-type cell wall modification involved in multidimensional cell growth	BP
1571	GO:0005337	0.0295594	1	0.997576	1	2	0.286638	31	nucleoside transmembrane transporter activity	MF
3719	GO:0010044	0.0297147	1	0.997598	1	2	0.212667	23	response to aluminum ion	BP
5752	GO:0030117	0.0298172	1	0.995373	1	3	0.702725	76	membrane coat	CC
8655	GO:0044703	0.030607	1	0.997438	1	2	0.295884	32	multi-organism reproductive process	BP
5024	GO:0016831	0.0306401	1	0.993333	1	4	1.31299	142	carboxy-lyase activity	MF
11979	GO:0080167	0.0306544	1	0.993343	1	4	1.1558	125	response to karrikin	BP
7510	GO:0035529	0.0306611	1	0.999762	1	1	0.0184928	2	NADH pyrophosphatase activity	MF
1402	GO:0004764	0.0307163	1	0.999643	1	1	0.0369855	4	shikimate 3-dehydrogenase (NADP+) activity	MF
9537	GO:0047782	0.0310648	1	0.999635	1	1	0.0369855	4	coniferin beta-glucosidase activity	MF
12682	GO:1901607	0.0317317	1	0.989072	1	7	3.04206	329	alpha-amino acid biosynthetic process	BP
5492	GO:0019682	0.0324147	1	0.994785	1	3	0.850667	92	glyceraldehyde-3-phosphate metabolic process	BP
4286	GO:0014070	0.0326345	1	0.988695	1	7	3.05131	330	response to organic cyclic compound	BP
3079	GO:0009001	0.0330101	1	0.999587	1	1	0.0369855	4	serine O-acetyltransferase activity	MF
4801	GO:0016412	0.0330101	1	0.999587	1	1	0.0369855	4	serine O-acyltransferase activity	MF
8003	GO:0042726	0.0330374	1	0.997157	1	2	0.23116	25	flavin-containing compound metabolic process	BP
1494	GO:0005044	0.0334415	1	0.999623	1	1	0.0277391	3	scavenger receptor activity	MF
11343	GO:0070873	0.0336567	1	0.999618	1	1	0.0277391	3	regulation of glycogen metabolic process	BP
4726	GO:0016207	0.0336993	1	0.999541	1	1	0.0462319	5	4-coumarate-CoA ligase activity	MF
4441	GO:0015399	0.0340752	1	0.988075	1	7	3.55986	385	primary active transmembrane transporter activity	MF
4442	GO:0015405	0.0340752	1	0.988075	1	7	3.55986	385	P-P-bond-hydrolysis-driven transmembrane transporter activity	MF
3144	GO:0009110	0.0341399	1	0.992337	1	4	1.13731	123	vitamin biosynthetic process	BP
1522	GO:0005158	0.0341553	1	0.999607	1	1	0.0277391	3	insulin receptor binding	MF
901	GO:0003855	0.0343654	1	0.999523	1	1	0.0462319	5	3-dehydroquinate dehydratase activity	MF
2310	GO:0006750	0.0352001	1	0.999582	1	1	0.0277391	3	glutathione biosynthetic process	BP
5331	GO:0019184	0.0352001	1	0.999582	1	1	0.0277391	3	nonribosomal peptide biosynthetic process	BP
5990	GO:0030660	0.0355991	1	0.996803	1	2	0.240406	26	Golgi-associated vesicle membrane	CC
2313	GO:0006754	0.0358667	1	0.993985	1	3	0.97087	105	ATP biosynthetic process	BP
266	GO:0000747	0.0361436	1	0.999435	1	1	0.0647247	7	conjugation with cellular fusion	BP
4190	GO:0010827	0.0368669	1	0.999484	1	1	0.0369855	4	regulation of glucose transport	BP
2052	GO:0006333	0.0369117	1	0.996573	1	2	0.314377	34	chromatin assembly or disassembly	BP
3445	GO:0009674	0.0369199	1	0.99954	1	1	0.0277391	3	potassium:sodium symporter activity	MF
3405	GO:0009620	0.037904	1	0.985345	1	8	3.63383	393	response to fungus	BP
3167	GO:0009141	0.0380094	1	0.991139	1	4	1.55339	168	nucleoside triphosphate metabolic process	BP
5005	GO:0016801	0.0380455	1	0.996419	1	2	0.295884	32	hydrolase activity, acting on ether bonds	MF
7181	GO:0034220	0.0380615	1	0.982714	1	11	6.12111	662	ion transmembrane transport	BP
9095	GO:0046128	0.0388963	1	0.988929	1	5	2.19139	237	purine ribonucleoside metabolic process	BP
2976	GO:0008705	0.0397358	1	0.999334	1	1	0.0554783	6	methionine synthase activity	MF
7781	GO:0042084	0.0397358	1	0.999334	1	1	0.0554783	6	5-methyltetrahydrofolate-dependent methyltransferase activity	MF
11875	GO:0080026	0.0397481	1	0.999466	1	1	0.0277391	3	response to indolebutyric acid	BP
7703	GO:0038024	0.0399646	1	0.999353	1	1	0.0462319	5	cargo receptor activity	MF
7847	GO:0042278	0.0415951	1	0.987945	1	5	2.22838	241	purine nucleoside metabolic process	BP
4561	GO:0015837	0.0423541	1	0.999393	1	1	0.0277391	3	amine transport	BP
4563	GO:0015843	0.0423541	1	0.999393	1	1	0.0277391	3	methylammonium transport	BP
2230	GO:0006596	0.0425922	1	0.995716	1	2	0.33287	36	polyamine biosynthetic process	BP
2899	GO:0008484	0.042891	1	0.9993	1	1	0.0369855	4	sulfuric ester hydrolase activity	MF
5421	GO:0019419	0.0437287	1	0.99917	1	1	0.0647247	7	sulfate reduction	BP
4933	GO:0016682	0.0437991	1	0.992079	1	3	0.850667	92	oxidoreductase activity, acting on diphenols and related substances as donors, oxygen as acceptor	MF
6261	GO:0031320	0.0442608	1	0.999254	1	1	0.0369855	4	hexitol dehydrogenase activity	MF
9054	GO:0046029	0.0442608	1	0.999254	1	1	0.0369855	4	mannitol dehydrogenase activity	MF
3416	GO:0009636	0.0445023	1	0.989105	1	4	1.47942	160	response to toxic substance	BP
4964	GO:0016744	0.0449809	1	0.995315	1	2	0.379102	41	transferase activity, transferring aldehyde or ketonic groups	MF
3214	GO:0009206	0.0450976	1	0.991719	1	3	1.05409	114	purine ribonucleoside triphosphate biosynthetic process	BP
10415	GO:0051707	0.0455148	1	0.975006	1	17	10.1525	1098	response to other organism	BP
4574	GO:0015860	0.04579	1	0.999114	1	1	0.0554783	6	purine nucleoside transmembrane transport	BP
1028	GO:0004067	0.0462308	1	0.999132	1	1	0.0462319	5	asparaginase activity	MF
1939	GO:0006098	0.0462358	1	0.995081	1	2	0.462319	50	pentose-phosphate shunt	BP
2173	GO:0006525	0.0462681	1	0.995095	1	2	0.406841	44	arginine metabolic process	BP
900	GO:0003854	0.046326	1	0.991515	1	3	0.573276	62	3-beta-hydroxy-delta5-steroid dehydrogenase activity	MF
3171	GO:0009145	0.0463751	1	0.991389	1	3	1.06333	115	purine nucleoside triphosphate biosynthetic process	BP
12693	GO:1901657	0.0468741	1	0.982451	1	7	3.53212	382	glycosyl compound metabolic process	BP
7904	GO:0042430	0.0474711	1	0.991161	1	3	0.748957	81	indole-containing compound metabolic process	BP
7873	GO:0042344	0.0474821	1	0.999141	1	1	0.0369855	4	indole glucosinolate catabolic process	BP
9742	GO:0048578	0.0474953	1	0.999235	1	1	0.0277391	3	positive regulation of long-day photoperiodism, flowering	BP
6777	GO:0032869	0.0479271	1	0.998981	1	1	0.0739711	8	cellular response to insulin stimulus	BP
6211	GO:0031214	0.048474	1	0.999045	1	1	0.0462319	5	biomineral tissue development	BP
6677	GO:0032526	0.0493787	1	0.998968	1	1	0.0554783	6	response to retinoic acid	BP
12397	GO:0098656	0.0496022	1	0.98496	1	5	1.78455	193	anion transmembrane transport	BP
12659	GO:1901505	0.0496311	1	0.9906	1	3	0.730464	79	carbohydrate derivative transmembrane transporter activity	MF
942	GO:0003924	0.0497157	1	0.984882	1	5	2.21913	240	GTPase activity	MF
897	GO:0003849	0.0507122	1	0.999019	1	1	0.0369855	4	3-deoxy-7-phosphoheptulonate synthase activity	MF
12675	GO:1901576	0.0507818	1	0.962508	1	72	61.4792	6649	organic substance biosynthetic process	BP
9058	GO:0046034	0.0510088	1	0.990158	1	3	1.11881	121	ATP metabolic process	BP
8081	GO:0042946	0.0510233	1	0.998941	1	1	0.0462319	5	glucoside transport	BP
8082	GO:0042947	0.0510233	1	0.998941	1	1	0.0462319	5	glucoside transmembrane transporter activity	MF
12692	GO:1901656	0.0510233	1	0.998941	1	1	0.0462319	5	glycoside transport	BP
12886	GO:1902417	0.0510233	1	0.998941	1	1	0.0462319	5	(+)-abscisic acid D-glucopyranosyl ester transmembrane transporter activity	MF
12887	GO:1902418	0.0510233	1	0.998941	1	1	0.0462319	5	(+)-abscisic acid D-glucopyranosyl ester transmembrane transport	BP
9581	GO:0048037	0.0516866	1	0.972947	1	14	8.85803	958	cofactor binding	MF
9209	GO:0046434	0.0517441	1	0.989974	1	3	1.0171	110	organophosphate catabolic process	BP
5027	GO:0016835	0.0517929	1	0.981959	1	6	2.72768	295	carbon-oxygen lyase activity	MF
4928	GO:0016673	0.0518902	1	0.998859	1	1	0.0554783	6	oxidoreductase activity, acting on a sulfur group of donors, iron-sulfur protein as acceptor	MF
5420	GO:0019418	0.0518902	1	0.998859	1	1	0.0554783	6	sulfide oxidation	BP
5422	GO:0019424	0.0518902	1	0.998859	1	1	0.0554783	6	sulfide oxidation, using siroheme sulfite reductase	BP
9894	GO:0050311	0.0518902	1	0.998859	1	1	0.0554783	6	sulfite reductase (ferredoxin) activity	MF
4978	GO:0016762	0.0520712	1	0.99408	1	2	0.480812	52	xyloglucan:xyloglucosyl transferase activity	MF
7069	GO:0033764	0.0526005	1	0.989846	1	3	0.619508	67	steroid dehydrogenase activity, acting on the CH-OH group of donors, NAD or NADP as acceptor	MF
8541	GO:0044249	0.0527566	1	0.961069	1	70	59.6762	6454	cellular biosynthetic process	BP
6982	GO:0033388	0.053076	1	0.998853	1	1	0.0462319	5	putrescine biosynthetic process from arginine	BP
5065	GO:0016881	0.0536508	1	0.993851	1	2	0.369855	40	acid-amino acid ligase activity	MF
991	GO:0004013	0.0544617	1	0.99868	1	1	0.0739711	8	adenosylhomocysteinase activity	MF
5006	GO:0016802	0.0544617	1	0.99868	1	1	0.0739711	8	trialkylsulfonium hydrolase activity	MF
2350	GO:0006820	0.0545296	1	0.975992	1	9	4.44751	481	anion transport	BP
4602	GO:0015935	0.0545369	1	0.985698	1	4	2.16365	234	small ribosomal subunit	CC
137	GO:0000272	0.0556568	1	0.980262	1	6	2.92186	316	polysaccharide catabolic process	BP
9963	GO:0050667	0.0558771	1	0.99861	1	1	0.0739711	8	homocysteine metabolic process	BP
2882	GO:0008447	0.0564235	1	0.998649	1	1	0.0554783	6	L-ascorbate oxidase activity	MF
10766	GO:0055085	0.0566166	1	0.966507	1	20	13.3333	1442	transmembrane transport	BP
5672	GO:0022820	0.0566505	1	0.998692	1	1	0.0462319	5	potassium ion symporter activity	MF
1258	GO:0004528	0.0566658	1	0.998771	1	1	0.0369855	4	phosphodiesterase I activity	MF
3426	GO:0009646	0.0566809	1	0.993298	1	2	0.379102	41	response to absence of light	BP
12221	GO:0090599	0.0571378	1	0.993208	1	2	0.388348	42	alpha-glucosidase activity	MF
7914	GO:0042451	0.0575024	1	0.984686	1	4	1.81229	196	purine nucleoside biosynthetic process	BP
9096	GO:0046129	0.0575024	1	0.984686	1	4	1.81229	196	purine ribonucleoside biosynthetic process	BP
9613	GO:0048226	0.0591831	1	0.998439	1	1	0.0739711	8	Casparian strip	CC
5479	GO:0019632	0.059768	1	0.998482	1	1	0.0554783	6	shikimate metabolic process	BP
8205	GO:0043207	0.0600035	1	0.965874	1	17	10.5594	1142	response to external biotic stimulus	BP
1316	GO:0004617	0.0602214	1	0.998519	1	1	0.0462319	5	phosphoglycerate dehydrogenase activity	MF
5429	GO:0019439	0.0602503	1	0.976177	1	7	3.46739	375	aromatic compound catabolic process	BP
1230	GO:0004478	0.0608	1	0.998305	1	1	0.0924638	10	methionine adenosyltransferase activity	MF
10413	GO:0051704	0.0608076	1	0.963727	1	20	13.2038	1428	multi-organism process	BP
914	GO:0003871	0.0608805	1	0.99838	1	1	0.0647247	7	5-methyltetrahydropteroyltriglutamate-homocysteine S-methyltransferase activity	MF
7782	GO:0042085	0.0608805	1	0.99838	1	1	0.0647247	7	5-methyltetrahydropteroyltri-L-glutamate-dependent methyltransferase activity	MF
9208	GO:0046429	0.0609129	1	0.998319	1	1	0.0832174	9	4-hydroxy-3-methylbut-2-en-1-yl diphosphate synthase activity	MF
4931	GO:0016679	0.0612323	1	0.987322	1	3	0.961624	104	oxidoreductase activity, acting on diphenols and related substances as donors	MF
3480	GO:0009719	0.0617739	1	0.963081	1	20	13.2778	1436	response to endogenous stimulus	BP
3213	GO:0009205	0.0618994	1	0.987085	1	3	1.20203	130	purine ribonucleoside triphosphate metabolic process	BP
8411	GO:0043650	0.0622153	1	0.992224	1	2	0.425334	46	dicarboxylic acid biosynthetic process	BP
265	GO:0000746	0.0628912	1	0.998185	1	1	0.0924638	10	conjugation	BP
3709	GO:0010033	0.0631636	1	0.960788	1	23	15.9962	1730	response to organic substance	BP
2428	GO:0006970	0.0634097	1	0.96765	1	12	6.91629	748	response to osmotic stress	BP
9860	GO:0050105	0.0637347	1	0.998339	1	1	0.0462319	5	L-gulonolactone oxidase activity	MF
4708	GO:0016145	0.0644341	1	0.998232	1	1	0.0554783	6	S-glycoside catabolic process	BP
5520	GO:0019759	0.0644341	1	0.998232	1	1	0.0554783	6	glycosinolate catabolic process	BP
5523	GO:0019762	0.0644341	1	0.998232	1	1	0.0554783	6	glucosinolate catabolic process	BP
10648	GO:0052716	0.0646688	1	0.991689	1	2	0.53629	58	hydroquinone:oxygen oxidoreductase activity	MF
3882	GO:0010266	0.0649933	1	0.998151	1	1	0.0647247	7	response to vitamin B1	BP
4488	GO:0015698	0.0655861	1	0.981811	1	4	1.47942	160	inorganic anion transport	BP
9416	GO:0046943	0.0659893	1	0.981699	1	4	1.276	138	carboxylic acid transmembrane transporter activity	MF
4398	GO:0015215	0.0661687	1	0.991466	1	2	0.388348	42	nucleotide transmembrane transporter activity	MF
1573	GO:0005342	0.0663436	1	0.981566	1	4	1.28525	139	organic acid transmembrane transporter activity	MF
1893	GO:0006029	0.0678059	1	0.99804	1	1	0.0554783	6	proteoglycan metabolic process	BP
4313	GO:0015012	0.0678059	1	0.99804	1	1	0.0554783	6	heparan sulfate proteoglycan biosynthetic process	BP
5786	GO:0030166	0.0678059	1	0.99804	1	1	0.0554783	6	proteoglycan biosynthetic process	BP
5806	GO:0030201	0.0678059	1	0.99804	1	1	0.0554783	6	heparan sulfate proteoglycan metabolic process	BP
6636	GO:0032440	0.0678614	1	0.998036	1	1	0.0554783	6	2-alkenal reductase [NAD(P)] activity	MF
9142	GO:0046274	0.0679881	1	0.991011	1	2	0.545537	59	lignin catabolic process	BP
3004	GO:0008798	0.0681012	1	0.997926	1	1	0.0739711	8	beta-aspartyl-peptidase activity	MF
3313	GO:0009409	0.0684383	1	0.970214	1	8	4.03142	436	response to cold	BP
1927	GO:0006081	0.0687596	1	0.980585	1	4	1.85852	201	cellular aldehyde metabolic process	BP
4134	GO:0010677	0.068947	1	0.997873	1	1	0.0739711	8	negative regulation of cellular carbohydrate metabolic process	BP
9927	GO:0050505	0.0690816	1	0.997907	1	1	0.0647247	7	hydroquinone glucosyltransferase activity	MF
3210	GO:0009201	0.0693315	1	0.984854	1	3	1.21128	131	ribonucleoside triphosphate biosynthetic process	BP
3170	GO:0009144	0.070106	1	0.98461	1	3	1.24826	135	purine nucleoside triphosphate metabolic process	BP
3259	GO:0009266	0.0702813	1	0.964714	1	11	6.30603	682	response to temperature stimulus	BP
2967	GO:0008686	0.0707245	1	0.997805	1	1	0.0647247	7	3,4-dihydroxy-2-butanone-4-phosphate synthase activity	MF
10170	GO:0051156	0.071137	1	0.990339	1	2	0.582522	63	glucose 6-phosphate metabolic process	BP
7901	GO:0042409	0.0711901	1	0.997595	1	1	0.129449	14	caffeoyl-CoA O-methyltransferase activity	MF
12401	GO:0098661	0.0723616	1	0.99013	1	2	0.471565	51	inorganic anion transmembrane transport	BP
2229	GO:0006595	0.0724195	1	0.990107	1	2	0.490058	53	polyamine metabolic process	BP
2129	GO:0006450	0.0728113	1	0.997514	1	1	0.110957	12	regulation of translational fidelity	BP
7937	GO:0042537	0.072867	1	0.990059	1	2	0.416087	45	benzene-containing compound metabolic process	BP
1141	GO:0004345	0.0732112	1	0.997469	1	1	0.120203	13	glucose-6-phosphate dehydrogenase activity	MF
5981	GO:0030643	0.0737124	1	0.997564	1	1	0.0739711	8	cellular phosphate ion homeostasis	BP
11793	GO:0072502	0.0737124	1	0.997564	1	1	0.0739711	8	cellular trivalent inorganic anion homeostasis	BP
4353	GO:0015137	0.0750413	1	0.997525	1	1	0.0647247	7	citrate transmembrane transporter activity	MF
3094	GO:0009051	0.0750737	1	0.997321	1	1	0.129449	14	pentose-phosphate shunt, oxidative branch	BP
8071	GO:0042908	0.0757917	1	0.997383	1	1	0.0832174	9	xenobiotic transport	BP
11508	GO:0071375	0.0767343	1	0.997216	1	1	0.120203	13	cellular response to peptide hormone stimulus	BP
12689	GO:1901653	0.0767343	1	0.997216	1	1	0.120203	13	cellular response to peptide	BP
4736	GO:0016229	0.0771633	1	0.982526	1	3	0.758203	82	steroid dehydrogenase activity	MF
144	GO:0000287	0.0779765	1	0.969933	1	6	3.03281	328	magnesium ion binding	MF
13359	GO:2000067	0.0781624	1	0.997152	1	1	0.10171	11	regulation of root morphogenesis	BP
[truncated: 13,147 more rows]

## Sheet: top 500 up
internal ID	category	over represented P-Value	over represented FDR	under represented P-Value	under represented FDR	Genes in top-500 upreg	Expected genes	Genes in genome (background)	term	ontology
[truncated: 13,570 more rows]

[truncated: 17 more sheets: top 1000 up, top 2000 up, top 4000 up, top 50 down, top 100 down, top 300 down, top 500 down, top 1000 down, top 2000 down, top 4000 down, top 50 up-down, top 100 up-down, top 300 up-down, top 500 up-down, top 1000 up-down, top 2000 up-down, top 4000 up-down]
