# Supplementary material for: Aluminum Responsive Genes in Flax (Linum usitatissimum L.)
Source: Biomed Res Int. 2019 Feb 28;2019:5023125. doi: 10.1155/2019/5023125 (PMC6421055; doi:10.1155/2019/5023125)
Supplement: Supplementary Materials — S1 Table. Gene expression alterations in all analyzed flax genotypes under aluminum stress. S2 Table. Gene expression alterations in resistant flax genotypes under aluminum stress. S3 Table. Gene expression alterations in sensitive flax genotypes under aluminum stress. S4 Table. Gene expression alterations in resistant flax cultivar Hermes under aluminum stress. S5 Table. Gene expression alterations in resistant flax cultivar TMP1919 under aluminum stress. S6 Table. Gene expression alterations in sensitive flax cultivar Lira under aluminum stress. S7 Table. Gene expression alterations in sensitive flax cultivar Orshanskiy under aluminum stress. S8 Table. Diverse expression alterations between groups of resistant and sensitive to aluminum flax genotypes. S9 Table. GO enrichment analysis for tops of up- and downregulated genes in the pool of all studied flax cultivars after aluminum exposure. S10 Table. GO enrichment analysis for tops of up- and downregulated genes in the pool of resistant flax cultivars after aluminum exposure. S11 Table. GO enrichment analysis for tops of up- and downregulated genes in the pool of sensitive flax cultivars after aluminum exposure. S12 Table. GO enrichment analysis for tops of up- and downregulated genes in resistant flax cultivar Hermes after aluminum exposure. S13 Table. GO enrichment analysis for tops of up- and downregulated genes in resistant flax cultivar TMP1919 after aluminum exposure. S14 Table. GO enrichment analysis for tops of up- and downregulated genes in sensitive flax cultivar Lira after aluminum exposure. S15 Table. GO enrichment analysis for tops of up- and downregulated genes in sensitive flax cultivar Orshanskiy after aluminum exposure. S16 Figure. Hierarchical cluster dendrogram showing coexpression modules identified using weighted gene coexpression network analysis (WGCNA) for flax under aluminum stress. Symbols in Supplementary Tables: Gene-gene identifier (generated by Trinity). Transcript lengths: comma-separ [file 5023125.f1.zip › 5023125.f1/S15 Table.xlsx]

## Sheet: top 50 up
S15 Table. GO enrichment analysis for tops of up- and down-regulated genes in sensitive flax cultivar Orshanskiy after aluminum exposure.
internal ID	category	over represented P-Value	over represented FDR	under represented P-Value	under represented FDR	Genes in top-50 upreg	Expected genes	Genes in genome (background)	term	ontology
4842	GO:0016491	3.32407e-05	0.451076	0.999993	1	14	4.39338	2783	oxidoreductase activity	MF
10782	GO:0055114	0.000844379	1	0.999809	1	10	2.82736	1791	oxidation-reduction process	BP
8012	GO:0042744	0.00128035	1	0.999938	1	3	0.236798	150	hydrogen peroxide catabolic process	BP
8011	GO:0042743	0.00173167	1	0.999907	1	3	0.265213	168	hydrogen peroxide metabolic process	BP
5597	GO:0020037	0.00200776	1	0.999736	1	5	0.953505	604	heme binding	MF
5280	GO:0018973	0.00219447	1	1	1	1	0.00157865	1	trinitrotoluene metabolic process	BP
5281	GO:0018974	0.00219447	1	1	1	1	0.00157865	1	2,4,6-trinitrotoluene metabolic process	BP
5387	GO:0019326	0.00219447	1	1	1	1	0.00157865	1	nitrotoluene metabolic process	BP
9136	GO:0046256	0.00219447	1	1	1	1	0.00157865	1	2,4,6-trinitrotoluene catabolic process	BP
9137	GO:0046260	0.00219447	1	1	1	1	0.00157865	1	trinitrotoluene catabolic process	BP
9138	GO:0046263	0.00219447	1	1	1	1	0.00157865	1	nitrotoluene catabolic process	BP
8661	GO:0044710	0.00231064	1	0.99918	1	20	11.0206	6981
2886	GO:0008465	0.00251821	1	1	1	1	0.00157865	1	glycerate dehydrogenase activity	MF
7937	GO:0042537	0.0026276	1	0.99994	1	2	0.0710393	45	benzene-containing compound metabolic process	BP
9396	GO:0046906	0.00267436	1	0.999624	1	5	1.02612	650	tetrapyrrole binding	MF
884	GO:0003824	0.00293773	1	0.998979	1	31	21.8012	13810	catalytic activity	MF
11789	GO:0072490	0.00354337	1	0.999997	1	1	0.0031573	2	toluene-containing compound metabolic process	BP
11790	GO:0072491	0.00354337	1	0.999997	1	1	0.0031573	2	toluene-containing compound catabolic process	BP
1304	GO:0004601	0.0038633	1	0.999723	1	3	0.353618	224	peroxidase activity	MF
11256	GO:0070544	0.00393784	1	0.999996	1	1	0.0031573	2	histone H3-K36 demethylation	BP
11876	GO:0080027	0.00412614	1	0.999994	1	1	0.00473595	3	response to herbivore	BP
4934	GO:0016684	0.00416283	1	0.999694	1	3	0.361511	229	oxidoreductase activity, acting on peroxide as acceptor	MF
3032	GO:0008883	0.00417584	1	0.999996	1	1	0.0031573	2	glutamyl-tRNA reductase activity	MF
11820	GO:0072593	0.00422182	1	0.999688	1	3	0.352039	223	reactive oxygen species metabolic process	BP
9173	GO:0046364	0.00518746	1	0.999829	1	2	0.131028	83	monosaccharide biosynthetic process	BP
1159	GO:0004364	0.00521681	1	0.999828	1	2	0.115241	73	glutathione transferase activity	MF
1402	GO:0004764	0.0052972	1	0.99999	1	1	0.0063146	4	shikimate 3-dehydrogenase (NADP+) activity	MF
901	GO:0003855	0.00594175	1	0.999986	1	1	0.00789325	5	3-dehydroquinate dehydratase activity	MF
9862	GO:0050113	0.00596515	1	0.999987	1	1	0.0063146	4	inositol oxygenase activity	MF
8540	GO:0044248	0.0066106	1	0.998426	1	7	2.36324	1497	cellular catabolic process	BP
4728	GO:0016209	0.00756344	1	0.999309	1	3	0.440444	279	antioxidant activity	MF
1028	GO:0004067	0.00802547	1	0.999975	1	1	0.00789325	5	asparaginase activity	MF
4685	GO:0016114	0.00815697	1	0.999235	1	3	0.388348	246	terpenoid biosynthetic process	BP
8663	GO:0044712	0.00937935	1	0.997891	1	6	2.01752	1278
5479	GO:0019632	0.0104108	1	0.999956	1	1	0.0094719	6	shikimate metabolic process	BP
5379	GO:0019310	0.0104426	1	0.999955	1	1	0.0094719	6	inositol catabolic process	BP
2294	GO:0006721	0.0104967	1	0.99892	1	3	0.43255	274	terpenoid metabolic process	BP
5010	GO:0016811	0.0105288	1	0.999498	1	2	0.143657	91	hydrolase activity, acting on carbon-nitrogen (but not peptide) bonds, in linear amides	MF
1312	GO:0004612	0.0107244	1	0.999948	1	1	0.0189438	12	phosphoenolpyruvate carboxykinase (ATP) activity	MF
2821	GO:0008299	0.0114671	1	0.998781	1	3	0.43255	274	isoprenoid biosynthetic process	BP
8299	GO:0043420	0.011545	1	0.999948	1	1	0.00789325	5	anthranilate metabolic process	BP
7798	GO:0042132	0.0118594	1	0.999939	1	1	0.0142079	9	fructose 1,6-bisphosphate 1-phosphatase activity	MF
3004	GO:0008798	0.011962	1	0.999939	1	1	0.0126292	8	beta-aspartyl-peptidase activity	MF
9927	GO:0050505	0.0120964	1	0.999938	1	1	0.0110506	7	hydroquinone glucosyltransferase activity	MF
1750	GO:0005777	0.0126276	1	0.998608	1	3	0.486224	308	peroxisome	CC
3113	GO:0009072	0.0136148	1	0.999256	1	2	0.162601	103	aromatic amino acid family metabolic process	BP
1025	GO:0004061	0.0138838	1	0.999919	1	1	0.0110506	7	arylformamidase activity	MF
5430	GO:0019441	0.0138838	1	0.999919	1	1	0.0110506	7	tryptophan catabolic process to kynurenine	BP
1210	GO:0004451	0.014057	1	0.999913	1	1	0.0157865	10	isocitrate lyase activity	MF
1129	GO:0004328	0.0142717	1	0.999917	1	1	0.0094719	6	formamidase activity	MF
12552	GO:1900992	0.0147871	1	0.999906	1	1	0.0126292	8	(-)-secologanin metabolic process	BP
12553	GO:1900994	0.0147871	1	0.999906	1	1	0.0126292	8	(-)-secologanin biosynthetic process	BP
2293	GO:0006720	0.0149164	1	0.998251	1	3	0.483067	306	isoprenoid metabolic process	BP
1152	GO:0004356	0.0158045	1	0.999889	1	1	0.0173652	11	glutamate-ammonia ligase activity	MF
2188	GO:0006542	0.0158045	1	0.999889	1	1	0.0173652	11	glutamine biosynthetic process	BP
12727	GO:1901804	0.0161217	1	0.999885	1	1	0.0157865	10	beta-glucoside metabolic process	BP
12728	GO:1901806	0.0161217	1	0.999885	1	1	0.0157865	10	beta-glucoside biosynthetic process	BP
3397	GO:0009607	0.0164558	1	0.995816	1	6	1.95279	1237	response to biotic stimulus	BP
4730	GO:0016211	0.0164636	1	0.999878	1	1	0.0189438	12	ammonia ligase activity	MF
2212	GO:0006569	0.01652	1	0.999883	1	1	0.0126292	8	tryptophan catabolic process	BP
9130	GO:0046218	0.01652	1	0.999883	1	1	0.0126292	8	indolalkylamine catabolic process	BP
11161	GO:0070189	0.01652	1	0.999883	1	1	0.0126292	8	kynurenine metabolic process	BP
7960	GO:0042579	0.0169709	1	0.997911	1	3	0.543056	344	microbody	CC
5064	GO:0016880	0.0170352	1	0.999868	1	1	0.0205225	13	acid-ammonia (or amide) ligase activity	MF
9428	GO:0046975	0.0176654	1	0.999866	1	1	0.0126292	8	histone methyltransferase activity (H3-K36 specific)	MF
1311	GO:0004611	0.0179669	1	0.99985	1	1	0.0299944	19	phosphoenolpyruvate carboxykinase activity	MF
8257	GO:0043295	0.0183263	1	0.999851	1	1	0.0157865	10	glutathione binding	MF
12539	GO:1900750	0.0183263	1	0.999851	1	1	0.0157865	10	oligopeptide binding	MF
5022	GO:0016829	0.0196267	1	0.996389	1	4	1.06559	675	lyase activity	MF
5429	GO:0019439	0.0211758	1	0.997166	1	3	0.591994	375	aromatic compound catabolic process	BP
4006	GO:0010452	0.0212259	1	0.9998	1	1	0.0157865	10	histone H3-K36 methylation	BP
3416	GO:0009636	0.0216015	1	0.998487	1	2	0.252584	160	response to toxic substance	BP
7906	GO:0042436	0.0246106	1	0.999727	1	1	0.0189438	12	indole-containing compound catabolic process	BP
3320	GO:0009423	0.0253602	1	0.999706	1	1	0.0221011	14	chorismate biosynthetic process	BP
3573	GO:0009854	0.0259633	1	0.999685	1	1	0.0299944	19	oxidative photosynthetic carbon pathway	BP
2680	GO:0007623	0.0260386	1	0.997988	1	2	0.216275	137	circadian rhythm	BP
11750	GO:0072341	0.0262677	1	0.999681	1	1	0.0252584	16	modified amino acid binding	MF
3707	GO:0010031	0.0285721	1	0.999621	1	1	0.0268371	17	circumnutation	BP
7898	GO:0042402	0.0292499	1	0.999599	1	1	0.031573	20	cellular biogenic amine catabolic process	BP
3280	GO:0009310	0.029944	1	0.999579	1	1	0.0331517	21	amine catabolic process	BP
10063	GO:0050879	0.0312772	1	0.999544	1	1	0.0284157	18	multicellular organismal movement	BP
9117	GO:0046174	0.0322457	1	0.999508	1	1	0.0378876	24	polyol catabolic process	BP
2218	GO:0006575	0.0333871	1	0.997044	1	2	0.301522	191	cellular modified amino acid metabolic process	BP
4980	GO:0016765	0.033806	1	0.996986	1	2	0.309416	196	transferase activity, transferring alkyl or aryl (other than methyl) groups	MF
9200	GO:0046417	0.0339248	1	0.999461	1	1	0.0299944	19	chorismate metabolic process	BP
2792	GO:0008242	0.0339755	1	0.99946	1	1	0.0299944	19	omega peptidase activity	MF
4704	GO:0016138	0.0352736	1	0.999413	1	1	0.0347303	22	glycoside biosynthetic process	BP
2326	GO:0006782	0.0354565	1	0.99941	1	1	0.031573	20	protoporphyrinogen IX biosynthetic process	BP
9253	GO:0046501	0.0354565	1	0.99941	1	1	0.031573	20	protoporphyrinogen IX metabolic process	BP
7099	GO:0033885	0.0356993	1	0.999403	1	1	0.0299944	19	10-hydroxy-9-(phosphonooxy)octadecanoate phosphatase activity	MF
7958	GO:0042577	0.0356993	1	0.999403	1	1	0.0299944	19	lipid phosphatase activity	MF
9892	GO:0050308	0.036971	1	0.999346	1	1	0.0489382	31	sugar-phosphatase activity	MF
5009	GO:0016810	0.0372858	1	0.996498	1	2	0.276264	175	hydrolase activity, acting on carbon-nitrogen (but not peptide) bonds	MF
1109	GO:0004301	0.0378249	1	0.999326	1	1	0.0331517	21	epoxide hydrolase activity	MF
3115	GO:0009074	0.0389652	1	0.999279	1	1	0.0394663	25	aromatic amino acid family catabolic process	BP
5026	GO:0016833	0.0389998	1	0.999279	1	1	0.0378876	24	oxo-acid-lyase activity	MF
1886	GO:0006020	0.0401981	1	0.999235	1	1	0.036309	23	inositol metabolic process	BP
9693	GO:0048511	0.0419112	1	0.995805	1	2	0.288893	183	rhythmic process	BP
5007	GO:0016803	0.0423514	1	0.999148	1	1	0.0378876	24	ether hydrolase activity	MF
5553	GO:0019853	0.0432454	1	0.99911	1	1	0.0394663	25	L-ascorbic acid biosynthetic process	BP
4868	GO:0016577	0.0438853	1	0.999088	1	1	0.0347303	22	histone demethylation	BP
11132	GO:0070076	0.0438853	1	0.999088	1	1	0.0347303	22	histone lysine demethylation	BP
4344	GO:0015112	0.0444007	1	0.99906	1	1	0.0410449	26	nitrate transmembrane transporter activity	MF
5552	GO:0019852	0.0446854	1	0.999045	1	1	0.0442022	28	L-ascorbic acid metabolic process	BP
8839	GO:0045335	0.0460972	1	0.99898	1	1	0.0489382	31	phagocytic vesicle	CC
2147	GO:0006482	0.0464072	1	0.998978	1	1	0.036309	23	protein demethylation	BP
2778	GO:0008214	0.0464072	1	0.998978	1	1	0.036309	23	protein dealkylation	BP
7982	GO:0042631	0.0475644	1	0.998911	1	1	0.0520955	33	cellular response to water deprivation	BP
11547	GO:0071462	0.0475644	1	0.998911	1	1	0.0520955	33	cellular response to water stimulus	BP
3097	GO:0009056	0.0479146	1	0.982926	1	7	3.59617	2278	catabolic process	BP
4490	GO:0015706	0.0481082	1	0.99889	1	1	0.0457809	29	nitrate transport	BP
4703	GO:0016137	0.0484788	1	0.99887	1	1	0.0489382	31	glycoside metabolic process	BP
1621	GO:0005506	0.0489471	1	0.990931	1	3	0.839842	532	iron ion binding	MF
4673	GO:0016098	0.0493344	1	0.998833	1	1	0.0457809	29	monoterpenoid metabolic process	BP
4674	GO:0016099	0.0493344	1	0.998833	1	1	0.0457809	29	monoterpenoid biosynthetic process	BP
3803	GO:0010167	0.0496039	1	0.998814	1	1	0.0536741	34	response to nitrate	BP
5023	GO:0016830	0.0499158	1	0.994492	1	2	0.389927	247	carbon-carbon lyase activity	MF
5005	GO:0016801	0.0514795	1	0.998724	1	1	0.0505168	32	hydrolase activity, acting on ether bonds	MF
3311	GO:0009407	0.0520193	1	0.998691	1	1	0.0584101	37	toxin catabolic process	BP
12198	GO:0090487	0.0520193	1	0.998691	1	1	0.0584101	37	secondary metabolite catabolic process	BP
1936	GO:0006094	0.0543879	1	0.998558	1	1	0.0789325	50	gluconeogenesis	BP
1938	GO:0006097	0.0555636	1	0.998498	1	1	0.0694606	44	glyoxylate cycle	BP
9244	GO:0046487	0.0555636	1	0.998498	1	1	0.0694606	44	glyoxylate metabolic process	BP
5382	GO:0019319	0.0574714	1	0.998386	1	1	0.0820898	52	hexose biosynthetic process	BP
4939	GO:0016705	0.0595661	1	0.988059	1	3	0.917196	581	oxidoreductase activity, acting on paired donors, with incorporation or reduction of molecular oxygen	MF
3348	GO:0009514	0.0603916	1	0.998227	1	1	0.063146	40	glyoxysome	CC
3400	GO:0009611	0.0629266	1	0.992109	1	2	0.386769	245	response to wounding	BP
2434	GO:0006979	0.0630457	1	0.987067	1	3	0.958241	607	response to oxidative stress	BP
1360	GO:0004675	0.0646927	1	0.997964	1	1	0.0599887	38	transmembrane receptor protein serine/threonine kinase activity	MF
5337	GO:0019203	0.0653855	1	0.997911	1	1	0.0726179	46	carbohydrate phosphatase activity	MF
8304	GO:0043436	0.0658924	1	0.976736	1	6	3.07521	1948	oxoacid metabolic process	BP
5769	GO:0030139	0.0664289	1	0.997843	1	1	0.0726179	46	endocytic vesicle	CC
8411	GO:0043650	0.0668341	1	0.997816	1	1	0.0726179	46	dicarboxylic acid biosynthetic process	BP
1928	GO:0006082	0.0674096	1	0.976063	1	6	3.09573	1961	organic acid metabolic process	BP
11379	GO:0070988	0.0675619	1	0.997784	1	1	0.0536741	34	demethylation	BP
7437	GO:0035251	0.068629	1	0.990962	1	2	0.430972	273	UDP-glucosyltransferase activity	MF
9269	GO:0046527	0.0697053	1	0.990739	1	2	0.437286	277	glucosyltransferase activity	MF
6422	GO:0031668	0.0697853	1	0.990724	1	2	0.424657	269	cellular response to extracellular stimulus	BP
8662	GO:0044711	0.0708909	1	0.970653	1	8	4.50863	2856
2422	GO:0006952	0.0711788	1	0.974375	1	6	2.79421	1770	defense response	BP
9111	GO:0046164	0.0719442	1	0.997457	1	1	0.0836685	53	alcohol catabolic process	BP
2211	GO:0006568	0.0732121	1	0.997375	1	1	0.0694606	44	tryptophan metabolic process	BP
2225	GO:0006586	0.0732121	1	0.997375	1	1	0.0694606	44	indolalkylamine metabolic process	BP
8559	GO:0044282	0.0738994	1	0.98985	1	2	0.481488	305	small molecule catabolic process	BP
2993	GO:0008757	0.0755339	1	0.989507	1	2	0.39782	252	S-adenosylmethionine-dependent methyltransferase activity	MF
5027	GO:0016835	0.0757236	1	0.989458	1	2	0.465702	295	carbon-oxygen lyase activity	MF
1869	GO:0005996	0.0773552	1	0.989093	1	2	0.550949	349	monosaccharide metabolic process	BP
11571	GO:0071496	0.0780129	1	0.988957	1	2	0.449915	285	cellular response to external stimulus	BP
3309	GO:0009404	0.0784168	1	0.996966	1	1	0.0931404	59	toxin metabolic process	BP
3931	GO:0010333	0.0795874	1	0.996879	1	1	0.0836685	53	terpene synthase activity	MF
12684	GO:1901616	0.082423	1	0.996641	1	1	0.0962977	61	organic hydroxy compound catabolic process	BP
9364	GO:0046839	0.0829829	1	0.996614	1	1	0.0710393	45	phospholipid dephosphorylation	BP
11705	GO:0071949	0.0830659	1	0.996604	1	1	0.0741966	47	FAD binding	MF
7793	GO:0042126	0.083808	1	0.996524	1	1	0.099455	63	nitrate metabolic process	BP
7795	GO:0042128	0.083808	1	0.996524	1	1	0.099455	63	nitrate assimilation	BP
6570	GO:0032259	0.0862624	1	0.987083	1	2	0.391505	248	methylation	BP
2537	GO:0007178	0.0865644	1	0.996294	1	1	0.0899831	57	transmembrane receptor protein serine/threonine kinase signaling pathway	BP
2421	GO:0006950	0.0870013	1	0.957876	1	11	6.85924	4345	response to stress	BP
5030	GO:0016838	0.0895447	1	0.996027	1	1	0.0931404	59	carbon-oxygen lyase activity, acting on phosphates	MF
144	GO:0000287	0.0907966	1	0.985983	1	2	0.517797	328	magnesium ion binding	MF
4975	GO:0016758	0.0908905	1	0.978318	1	3	1.06085	672	transferase activity, transferring hexosyl groups	MF
2187	GO:0006541	0.0911032	1	0.995883	1	1	0.0962977	61	glutamine metabolic process	BP
9379	GO:0046872	0.092638	1	0.951727	1	14	9.72449	6160	metal ion binding	MF
2168	GO:0006520	0.0927437	1	0.977687	1	3	1.08611	688	cellular amino acid metabolic process	BP
3122	GO:0009084	0.0951183	1	0.995495	1	1	0.113663	72	glutamine family amino acid biosynthetic process	BP
3676	GO:0009991	0.0960887	1	0.984678	1	2	0.517797	328	response to extracellular stimulus	BP
8181	GO:0043169	0.0964129	1	0.949417	1	14	9.78448	6198	cation binding	MF
13530	GO:2001057	0.0965757	1	0.995352	1	1	0.115241	73	reactive nitrogen species metabolic process	BP
8013	GO:0042752	0.0972301	1	0.995304	1	1	0.0915617	58	regulation of circadian rhythm	BP
2309	GO:0006749	0.0980261	1	0.995214	1	1	0.107348	68	glutathione metabolic process	BP
5773	GO:0030145	0.0986427	1	0.995153	1	1	0.10577	67	manganese ion binding	MF
9959	GO:0050662	0.0987083	1	0.975618	1	3	1.12558	713	coenzyme binding	MF
8946	GO:0045735	0.100443	1	0.994961	1	1	0.123135	78	nutrient reservoir activity	MF
4683	GO:0016109	0.102584	1	0.99476	1	1	0.094719	60	tetraterpenoid biosynthetic process	BP
4688	GO:0016117	0.102584	1	0.99476	1	1	0.094719	60	carotenoid biosynthetic process	BP
3545	GO:0009817	0.103481	1	0.994656	1	1	0.107348	68	defense response to fungus, incompatible interaction	BP
11702	GO:0071941	0.105597	1	0.994419	1	1	0.124713	79	nitrogen cycle metabolic process	BP
2952	GO:0008652	0.109553	1	0.981152	1	2	0.571472	362	cellular amino acid biosynthetic process	BP
5183	GO:0018024	0.109945	1	0.993973	1	1	0.0868258	55	histone-lysine N-methyltransferase activity	MF
1647	GO:0005576	0.110844	1	0.959174	1	5	2.76264	1750	extracellular region	CC
2519	GO:0007154	0.111048	1	0.980745	1	2	0.563578	357	cell communication	BP
3114	GO:0009073	0.112911	1	0.993616	1	1	0.10577	67	aromatic amino acid family biosynthetic process	BP
4682	GO:0016108	0.112996	1	0.993607	1	1	0.104191	66	tetraterpenoid metabolic process	BP
4687	GO:0016116	0.112996	1	0.993607	1	1	0.104191	66	carotenoid metabolic process	BP
7361	GO:0034968	0.115702	1	0.993303	1	1	0.0931404	59	histone lysine methylation	BP
4888	GO:0016616	0.119836	1	0.978271	1	2	0.621988	394	oxidoreductase activity, acting on the CH-OH group of donors, NAD or NADP as acceptor	MF
4647	GO:0016036	0.120882	1	0.992646	1	1	0.123135	78	cellular response to phosphate starvation	BP
7821	GO:0042180	0.12135	1	0.992582	1	1	0.131028	83	cellular ketone metabolic process	BP
2324	GO:0006779	0.123215	1	0.992351	1	1	0.124713	79	porphyrin-containing compound biosynthetic process	BP
12626	GO:1901361	0.124159	1	0.977016	1	2	0.618831	392	organic cyclic compound catabolic process	BP
7904	GO:0042430	0.129228	1	0.991565	1	1	0.127871	81	indole-containing compound metabolic process	BP
7772	GO:0042054	0.13143	1	0.991289	1	1	0.10577	67	histone methyltransferase activity	MF
6850	GO:0033014	0.133587	1	0.990967	1	1	0.132607	84	tetrapyrrole biosynthetic process	BP
5514	GO:0019751	0.13545	1	0.990703	1	1	0.137343	87	polyol metabolic process	BP
8543	GO:0044255	0.135966	1	0.952958	1	4	1.98279	1256	cellular lipid metabolic process	BP
2531	GO:0007167	0.135989	1	0.990611	1	1	0.162601	103	enzyme linked receptor protein signaling pathway	BP
1879	GO:0006006	0.137804	1	0.990339	1	1	0.191017	121	glucose metabolic process	BP
4936	GO:0016701	0.137998	1	0.990328	1	1	0.156286	99	oxidoreductase activity, acting on single donors with incorporation of molecular oxygen	MF
12706	GO:1901681	0.139993	1	0.990027	1	1	0.178388	113	sulfur compound binding	MF
5515	GO:0019752	0.140558	1	0.944281	1	5	2.93787	1861	carboxylic acid metabolic process	BP
844	GO:0003674	0.140973	1	0.946251	1	39	36.0753	22852	molecular_function	MF
2766	GO:0008194	0.144406	1	0.970765	1	2	0.650404	412	UDP-glycosyltransferase activity	MF
1940	GO:0006099	0.147207	1	0.988927	1	1	0.213118	135	tricarboxylic acid cycle	BP
4658	GO:0016053	0.147249	1	0.956734	1	3	1.35606	859	organic acid biosynthetic process	BP
9187	GO:0046394	0.147249	1	0.956734	1	3	1.35606	859	carboxylic acid biosynthetic process	BP
12681	GO:1901606	0.14781	1	0.988854	1	1	0.168916	107	alpha-amino acid catabolic process	BP
1941	GO:0006101	0.148487	1	0.988727	1	1	0.216275	137	citrate metabolic process	BP
4757	GO:0016278	0.14893	1	0.988719	1	1	0.121556	77	lysine N-methyltransferase activity	MF
4758	GO:0016279	0.14893	1	0.988719	1	1	0.121556	77	protein-lysine N-methyltransferase activity	MF
11559	GO:0071482	0.150152	1	0.988503	1	1	0.146815	93	cellular response to light stimulus	BP
5181	GO:0018022	0.150468	1	0.98848	1	1	0.119977	76	peptidyl-lysine methylation	BP
4890	GO:0016620	0.150908	1	0.988348	1	1	0.209961	133	oxidoreductase activity, acting on the aldehyde or oxo group of donors, NAD or NADP as acceptor	MF
2369	GO:0006855	0.153033	1	0.988035	1	1	0.159444	101	drug transmembrane transport	BP
6410	GO:0031625	0.153308	1	0.987976	1	1	0.183123	116	ubiquitin protein ligase binding	MF
11753	GO:0072350	0.157076	1	0.987338	1	1	0.228904	145	tricarboxylic acid metabolic process	BP
4863	GO:0016571	0.157596	1	0.987318	1	1	0.127871	81	histone methylation	BP
4585	GO:0015893	0.158322	1	0.987161	1	1	0.167337	106	drug transport	BP
3104	GO:0009063	0.158593	1	0.987107	1	1	0.181545	115	cellular amino acid catabolic process	BP
8586	GO:0044389	0.159125	1	0.987013	1	1	0.189438	120	ubiquitin-like protein ligase binding	MF
12683	GO:1901615	0.159502	1	0.965712	1	2	0.74828	474	organic hydroxy compound metabolic process	BP
5333	GO:0019199	0.16074	1	0.986752	1	1	0.170494	108	transmembrane receptor protein kinase activity	MF
9958	GO:0050661	0.164755	1	0.986035	1	1	0.214696	136	NADP binding	MF
7887	GO:0042364	0.167078	1	0.985651	1	1	0.170494	108	water-soluble vitamin biosynthetic process	BP
8673	GO:0044763	0.16743	1	0.899103	1	19	15.4755	9803
1241	GO:0004497	0.171858	1	0.961345	1	2	0.768803	487	monooxygenase activity	MF
7846	GO:0042277	0.17596	1	0.984006	1	1	0.205225	130	peptide binding	MF
2323	GO:0006778	0.176228	1	0.98397	1	1	0.183123	116	porphyrin-containing compound metabolic process	BP
5513	GO:0019748	0.176692	1	0.959574	1	2	0.813005	515	secondary metabolic process	BP
2748	GO:0008168	0.177591	1	0.959264	1	2	0.664612	421	methyltransferase activity	MF
2167	GO:0006518	0.178037	1	0.983609	1	1	0.211539	134	peptide metabolic process	BP
6758	GO:0032787	0.178198	1	0.942926	1	3	1.55339	984	monocarboxylic acid metabolic process	BP
4974	GO:0016757	0.17877	1	0.942666	1	3	1.43026	906	transferase activity, transferring glycosyl groups	MF
2317	GO:0006767	0.179103	1	0.983421	1	1	0.186281	118	water-soluble vitamin metabolic process	BP
11555	GO:0071478	0.180646	1	0.983133	1	1	0.17523	111	cellular response to radiation	BP
9581	GO:0048037	0.180902	1	0.941661	1	3	1.51235	958	cofactor binding	MF
11440	GO:0071229	0.182096	1	0.982824	1	1	0.214696	136	cellular response to acid chemical	BP
5024	GO:0016831	0.182536	1	0.982733	1	1	0.224168	142	carboxy-lyase activity	MF
6929	GO:0033218	0.182946	1	0.982656	1	1	0.217854	138	amide binding	MF
6849	GO:0033013	0.183742	1	0.982517	1	1	0.189438	120	tetrapyrrole metabolic process	BP
4341	GO:0015103	0.184218	1	0.982428	1	1	0.183123	116	inorganic anion transmembrane transporter activity	MF
4886	GO:0016614	0.185615	1	0.956231	1	2	0.809848	513	oxidoreductase activity, acting on CH-OH group of donors	MF
10069	GO:0050896	0.186489	1	0.891076	1	13	9.69134	6139	response to stimulus	BP
3144	GO:0009110	0.188123	1	0.981639	1	1	0.194174	123	vitamin biosynthetic process	BP
4961	GO:0016741	0.188155	1	0.955276	1	2	0.704078	446	transferase activity, transferring one-carbon groups	MF
1852	GO:0005975	0.188521	1	0.917814	1	5	3.25991	2065	carbohydrate metabolic process	BP
4999	GO:0016791	0.188804	1	0.95502	1	2	0.738808	468	phosphatase activity	MF
8555	GO:0044275	0.18925	1	0.981385	1	1	0.235219	149	cellular carbohydrate catabolic process	BP
12680	GO:1901605	0.190233	1	0.954456	1	2	0.820898	520	alpha-amino acid metabolic process	BP
8652	GO:0044699	0.191819	1	0.881183	1	24	20.4404	12948
4405	GO:0015238	0.192323	1	0.980768	1	1	0.208382	132	drug transmembrane transporter activity	MF
5063	GO:0016879	0.192734	1	0.980678	1	1	0.214696	136	ligase activity, forming carbon-nitrogen bonds	MF
2805	GO:0008276	0.193353	1	0.98059	1	1	0.16418	104	protein methyltransferase activity	MF
5083	GO:0016903	0.19455	1	0.980276	1	1	0.25732	163	oxidoreductase activity, acting on the aldehyde or oxo group of donors	MF
12197	GO:0090484	0.194551	1	0.980301	1	1	0.209961	133	drug transporter activity	MF
4656	GO:0016051	0.197563	1	0.951577	1	2	0.858786	544	carbohydrate biosynthetic process	BP
2869	GO:0008422	0.200749	1	0.978974	1	1	0.209961	133	beta-glucosidase activity	MF
8145	GO:0043094	0.202386	1	0.978591	1	1	0.251005	159	cellular metabolic compound salvage	BP
2316	GO:0006766	0.202835	1	0.978514	1	1	0.214696	136	vitamin metabolic process	BP
2936	GO:0008610	0.205091	1	0.929898	1	3	1.52182	964	lipid biosynthetic process	BP
9716	GO:0048544	0.207376	1	0.977467	1	1	0.273107	173	recognition of pollen	BP
3105	GO:0009064	0.210581	1	0.976747	1	1	0.249427	158	glutamine family amino acid metabolic process	BP
10254	GO:0051287	0.211633	1	0.976498	1	1	0.260477	165	NAD binding	MF
2750	GO:0008170	0.213051	1	0.976215	1	1	0.194174	123	N-methyltransferase activity	MF
2698	GO:0008037	0.214624	1	0.97579	1	1	0.282578	179	cell recognition	BP
2144	GO:0006479	0.215637	1	0.975621	1	1	0.181545	115	protein methylation	BP
2777	GO:0008213	0.215637	1	0.975621	1	1	0.181545	115	protein alkylation	BP
2219	GO:0006576	0.22129	1	0.974207	1	1	0.255741	162	cellular biogenic amine metabolic process	BP
5381	GO:0019318	0.22296	1	0.973771	1	1	0.314151	199	hexose metabolic process	BP
8501	GO:0044106	0.223412	1	0.973687	1	1	0.25732	163	cellular amine metabolic process	BP
5028	GO:0016836	0.226135	1	0.973008	1	1	0.263635	167	hydro-lyase activity	MF
4488	GO:0015698	0.228176	1	0.972502	1	1	0.252584	160	inorganic anion transport	BP
1483	GO:0004888	0.23023	1	0.971982	1	1	0.251005	159	transmembrane signaling receptor activity	MF
1927	GO:0006081	0.231425	1	0.971643	1	1	0.317309	201	cellular aldehyde metabolic process	BP
2789	GO:0008238	0.232754	1	0.971323	1	1	0.271528	172	exopeptidase activity	MF
8409	GO:0043648	0.235683	1	0.970551	1	1	0.288893	183	dicarboxylic acid metabolic process	BP
8560	GO:0044283	0.243424	1	0.909703	1	3	1.71915	1089	small molecule biosynthetic process	BP
2741	GO:0008152	0.246642	1	0.843125	1	28	24.9837	15826	metabolic process	BP
5215	GO:0018205	0.25255	1	0.965997	1	1	0.225747	143	peptidyl-lysine modification	BP
7959	GO:0042578	0.25264	1	0.927646	1	2	0.906145	574	phosphoric ester hydrolase activity	MF
4594	GO:0015926	0.256659	1	0.964777	1	1	0.281	178	glucosidase activity	MF
9320	GO:0046658	0.257622	1	0.964516	1	1	0.255741	162	anchored component of plasma membrane	CC
3711	GO:0010035	0.261686	1	0.899439	1	3	1.69705	1075	response to inorganic substance	BP
2377	GO:0006869	0.261877	1	0.963232	1	1	0.310994	197	lipid transport	BP
3260	GO:0009267	0.269967	1	0.960798	1	1	0.301522	191	cellular response to starvation	BP
8558	GO:0044281	0.271359	1	0.856969	1	6	4.65544	2949	small molecule metabolic process	BP
8666	GO:0044724	0.273716	1	0.959609	1	1	0.355196	225
10204	GO:0051213	0.277409	1	0.958466	1	1	0.318887	202	dioxygenase activity	MF
8665	GO:0044723	0.278067	1	0.889861	1	3	1.95911	1241
4659	GO:0016054	0.27845	1	0.958121	1	1	0.344146	218	organic acid catabolic process	BP
9188	GO:0046395	0.27845	1	0.958121	1	1	0.344146	218	carboxylic acid catabolic process	BP
10415	GO:0051707	0.281683	1	0.887721	1	3	1.73336	1098	response to other organism	BP
3278	GO:0009308	0.28855	1	0.954829	1	1	0.353618	224	amine metabolic process	BP
12716	GO:1901701	0.289357	1	0.954549	1	1	0.377298	239	cellular response to oxygen-containing compound	BP
2250	GO:0006629	0.289747	1	0.865546	1	4	2.72159	1724	lipid metabolic process	BP
5830	GO:0030258	0.290537	1	0.954175	1	1	0.336253	213	lipid modification	BP
9107	GO:0046148	0.29572	1	0.952425	1	1	0.326781	207	pigment biosynthetic process	BP
3542	GO:0009814	0.295759	1	0.952417	1	1	0.318887	202	defense response, incompatible interaction	BP
3395	GO:0009605	0.295856	1	0.861503	1	4	2.61425	1656	response to external stimulus	BP
8205	GO:0043207	0.300733	1	0.876095	1	3	1.80282	1142	response to external biotic stimulus	BP
8179	GO:0043167	0.301231	1	0.797235	1	19	16.8316	10662	ion binding	MF
8381	GO:0043603	0.303055	1	0.949849	1	1	0.375719	238	cellular amide metabolic process	BP
7966	GO:0042594	0.307124	1	0.948417	1	1	0.348882	221	response to starvation	BP
6423	GO:0031669	0.310659	1	0.947134	1	1	0.359932	228	cellular response to nutrient levels	BP
2530	GO:0007166	0.311431	1	0.946834	1	1	0.396241	251	cell surface receptor signaling pathway	BP
4641	GO:0016023	0.314109	1	0.945843	1	1	0.418342	265
8547	GO:0044262	0.315798	1	0.895142	1	2	1.21556	770	cellular carbohydrate metabolic process	BP
11433	GO:0071214	0.318792	1	0.944135	1	1	0.353618	224	cellular response to abiotic stimulus	BP
3381	GO:0009570	0.319875	1	0.892884	1	2	1.05296	667	chloroplast stroma	CC
4943	GO:0016709	0.320995	1	0.943281	1	1	0.396241	251	oxidoreductase activity, acting on paired donors, with incorporation or reduction of molecular oxygen, NAD(P)H as one donor, and incorporation of one atom of oxygen	MF
3361	GO:0009532	0.323383	1	0.890903	1	2	1.05927	671	plastid stroma	CC
9957	GO:0050660	0.330437	1	0.93964	1	1	0.402556	255	flavin adenine dinucleotide binding	MF
4421	GO:0015297	0.331871	1	0.93908	1	1	0.394663	250	antiporter activity	MF
4862	GO:0016570	0.335207	1	0.937794	1	1	0.336253	213	histone modification	BP
7909	GO:0042440	0.335244	1	0.937753	1	1	0.37414	237	pigment metabolic process	BP
1616	GO:0005488	0.340308	1	0.768899	1	28	25.7241	16295	binding	MF
12695	GO:1901659	0.340996	1	0.935384	1	1	0.472017	299	glycosyl compound biosynthetic process	BP
12668	GO:1901564	0.342536	1	0.829156	1	4	3.01207	1908	organonitrogen compound metabolic process	BP
7702	GO:0038023	0.34413	1	0.934139	1	1	0.388348	246	signaling receptor activity	MF
6216	GO:0031225	0.346435	1	0.933186	1	1	0.385191	244	anchored component of membrane	CC
4773	GO:0016311	0.351903	1	0.930906	1	1	0.359932	228	dephosphorylation	BP
4861	GO:0016569	0.352179	1	0.930791	1	1	0.356775	226	covalent chromatin modification	BP
6322	GO:0031410	0.353826	1	0.930025	1	1	0.472017	299	cytoplasmic vesicle	CC
8297	GO:0043414	0.364123	1	0.925618	1	1	0.348882	221	macromolecule methylation	BP
8551	GO:0044270	0.368185	1	0.923746	1	1	0.438865	278	cellular nitrogen compound catabolic process	BP
12669	GO:1901565	0.37104	1	0.922443	1	1	0.465702	295	organonitrogen compound catabolic process	BP
6421	GO:0031667	0.371184	1	0.922382	1	1	0.457809	290	response to nutrient levels	BP
962	GO:0003964	0.376437	1	0.91993	1	1	0.565157	358	RNA-directed DNA polymerase activity	MF
9331	GO:0046700	0.378393	1	0.919066	1	1	0.457809	290	heterocycle catabolic process	BP
10191	GO:0051188	0.37978	1	0.918416	1	1	0.464123	294	cofactor biosynthetic process	BP
12376	GO:0098542	0.380496	1	0.856252	1	2	1.2203	773	defense response to other organism	BP
87	GO:0000160	0.387282	1	0.914855	1	1	0.478331	303	phosphorelay signal transduction system	BP
1479	GO:0004872	0.388529	1	0.914261	1	1	0.467281	296	receptor activity	MF
3615	GO:0009908	0.390492	1	0.913335	1	1	0.427814	271	flower development	BP
10038	GO:0050832	0.391442	1	0.912841	1	1	0.486224	308	defense response to fungus	BP
12682	GO:1901607	0.402372	1	0.90741	1	1	0.519376	329	alpha-amino acid biosynthetic process	BP
1915	GO:0006066	0.40838	1	0.904341	1	1	0.53832	341	alcohol metabolic process	BP
4324	GO:0015074	0.411302	1	0.902786	1	1	0.661455	419	DNA integration	BP
10413	GO:0051704	0.419485	1	0.793507	1	3	2.25431	1428	multi-organism process	BP
12213	GO:0090567	0.420253	1	0.898147	1	1	0.473595	300	reproductive shoot system development	BP
7833	GO:0042221	0.423023	1	0.75147	1	5	4.17395	2644	response to chemical	BP
7140	GO:0034061	0.428994	1	0.893336	1	1	0.639354	405	DNA polymerase activity	MF
2904	GO:0008509	0.429775	1	0.892969	1	1	0.495696	314	anion transmembrane transporter activity	MF
12693	GO:1901657	0.429991	1	0.8928	1	1	0.603045	382	glycosyl compound metabolic process	BP
9326	GO:0046686	0.433264	1	0.89101	1	1	0.546213	346	response to cadmium ion	BP
8642	GO:0044550	0.438586	1	0.888002	1	1	0.588837	373	secondary metabolite biosynthetic process	BP
1717	GO:0005737	0.442491	1	0.722784	1	6	5.34847	3388	cytoplasm	CC
3528	GO:0009793	0.45134	1	0.880661	1	1	0.535163	339	embryo development ending in seed dormancy	BP
12713	GO:1901698	0.466786	1	0.871295	1	1	0.644089	408	response to nitrogen compound	BP
9650	GO:0048367	0.473527	1	0.86713	1	1	0.560421	355	shoot system development	BP
9401	GO:0046914	0.474544	1	0.707094	1	5	4.38549	2778	transition metal ion binding	MF
12670	GO:1901566	0.477637	1	0.786575	1	2	1.6197	1026	organonitrogen compound biosynthetic process	BP
3405	GO:0009620	0.479921	1	0.863034	1	1	0.62041	393	response to fungus	BP
3317	GO:0009414	0.481592	1	0.861961	1	1	0.614095	389	response to water deprivation	BP
1102	GO:0004190	0.483162	1	0.860883	1	1	0.787747	499	aspartic-type endopeptidase activity	MF
11105	GO:0070001	0.483162	1	0.860883	1	1	0.787747	499	aspartic-type peptidase activity	MF
3318	GO:0009415	0.488165	1	0.857674	1	1	0.623567	395	response to water	BP
2331	GO:0006790	0.489809	1	0.856549	1	1	0.727758	461	sulfur compound metabolic process	BP
3525	GO:0009790	0.491741	1	0.855316	1	1	0.60778	385	embryo development	BP
2815	GO:0008289	0.493499	1	0.854121	1	1	0.659876	418	lipid binding	MF
5206	GO:0018193	0.506072	1	0.845574	1	1	0.633039	401	peptidyl-amino acid modification	BP
4860	GO:0016568	0.512594	1	0.841029	1	1	0.595151	377
1625	GO:0005515	0.514371	1	0.639725	1	8	6.58297	4170	protein binding	MF
6217	GO:0031226	0.517021	1	0.837822	1	1	0.727758	461	intrinsic component of plasma membrane	CC
10189	GO:0051186	0.529651	1	0.828604	1	1	0.764067	484	cofactor metabolic process	BP
5572	GO:0019899	0.531761	1	0.827037	1	1	0.753016	477	enzyme binding	MF
396	GO:0001101	0.534711	1	0.738896	1	2	1.69389	1073	response to acid chemical	BP
9801	GO:0048731	0.538015	1	0.82235	1	1	0.697764	442	system development	BP
8010	GO:0042742	0.538572	1	0.821922	1	1	0.707235	448	defense response to bacterium	BP
4657	GO:0016052	0.539018	1	0.821535	1	1	0.838263	531	carbohydrate catabolic process	BP
11109	GO:0070011	0.539629	1	0.73451	1	2	1.94332	1231	peptidase activity, acting on L-amino acid peptides	MF
4416	GO:0015291	0.541744	1	0.819477	1	1	0.759331	481	secondary active transmembrane transporter activity	MF
1478	GO:0004871	0.542106	1	0.819217	1	1	0.711971	451	signal transducer activity	MF
11352	GO:0070887	0.544165	1	0.817588	1	1	0.827213	524	cellular response to chemical stimulus	BP
9586	GO:0048046	0.545139	1	0.816827	1	1	0.849314	538	apoplast	CC
4997	GO:0016788	0.547395	1	0.684176	1	3	2.8021	1775	hydrolase activity, acting on ester bonds	MF
9757	GO:0048608	0.550318	1	0.812826	1	1	0.726179	460	reproductive structure development	BP
12674	GO:1901575	0.556302	1	0.675704	1	3	3.04048	1926	organic substance catabolic process	BP
2784	GO:0008233	0.559744	1	0.716245	1	2	2.0112	1274	peptidase activity	MF
2350	GO:0006820	0.56488	1	0.80112	1	1	0.759331	481	anion transport	BP
2051	GO:0006325	0.568246	1	0.798362	1	1	0.727758	461	chromatin organization	BP
10805	GO:0060089	0.573361	1	0.794075	1	1	0.790904	501	molecular transducer activity	MF
1780	GO:0005829	0.578373	1	0.627132	1	4	4.11554	2607	cytosol	CC
11635	GO:0071705	0.579684	1	0.788729	1	1	0.776696	492	nitrogen compound transport	BP
6479	GO:0031988	0.58177	1	0.786859	1	1	1.05454	668
4109	GO:0010629	0.586569	1	0.782777	1	1	0.81932	519	negative regulation of gene expression	BP
4960	GO:0016740	0.588061	1	0.560254	1	9	8.89885	5637	transferase activity	MF
12584	GO:1901137	0.588501	1	0.781043	1	1	0.967713	613	carbohydrate derivative biosynthetic process	BP
8041	GO:0042802	0.590027	1	0.77974	1	1	0.85405	541	identical protein binding	MF
1251	GO:0004519	0.594428	1	0.775825	1	1	0.926668	587	endonuclease activity	MF
5826	GO:0030246	0.594943	1	0.775368	1	1	0.923511	585	carbohydrate binding	MF
3714	GO:0010038	0.596164	1	0.774298	1	1	0.860365	545	response to metal ion	BP
4990	GO:0016779	0.601741	1	0.769232	1	1	1.00086	634	nucleotidyltransferase activity	MF
6474	GO:0031982	0.607865	1	0.763598	1	1	1.11295	705	vesicle	CC
3404	GO:0009617	0.609615	1	0.762047	1	1	0.863522	547	response to bacterium	BP
1268	GO:0004553	0.629062	1	0.743464	1	1	1.02139	647	hydrolase activity, hydrolyzing O-glycosyl compounds	MF
8744	GO:0045087	0.632806	1	0.739815	1	1	0.907724	575	innate immune response	BP
2425	GO:0006955	0.646802	1	0.72569	1	1	0.950348	602	immune response	BP
8654	GO:0044702	0.654675	1	0.620007	1	2	2.08382	1320
5003	GO:0016798	0.659715	1	0.712134	1	1	1.10506	700	hydrolase activity, acting on glycosyl bonds	MF
8635	GO:0044459	0.670158	1	0.700841	1	1	1.13347	718	plasma membrane part	CC
3526	GO:0009791	0.672652	1	0.698136	1	1	0.992971	629	post-embryonic development	BP
3099	GO:0009058	0.674381	1	0.462593	1	10	11.0411	6994	biosynthetic process	BP
1713	GO:0005730	0.674905	1	0.695621	1	1	1.0577	670	nucleolus	CC
1250	GO:0004518	0.692931	1	0.675054	1	1	1.16978	741	nuclease activity	MF
806	GO:0003006	0.694247	1	0.574415	1	2	2.22905	1412	developmental process involved in reproduction	BP
4097	GO:0010605	0.695754	1	0.671764	1	1	1.09243	692	negative regulation of macromolecule metabolic process	BP
857	GO:0003700	0.69675	1	0.571408	1	2	2.25747	1430	DNA binding transcription factor activity	MF
381	GO:0001071	0.697824	1	0.570114	1	2	2.26221	1433
3319	GO:0009416	0.711469	1	0.652834	1	1	1.12558	713	response to light stimulus	BP
692	GO:0002376	0.714512	1	0.649065	1	1	1.15557	732	immune system process	BP
7011	GO:0033554	0.715777	1	0.548073	1	2	2.34114	1483	cellular response to stress	BP
12715	GO:1901700	0.72148	1	0.540899	1	2	2.42007	1533	response to oxygen-containing compound	BP
5682	GO:0022857	0.723412	1	0.538444	1	2	2.52426	1599	transmembrane transporter activity	MF
5671	GO:0022804	0.726887	1	0.633382	1	1	1.35764	860	active transmembrane transporter activity	MF
1746	GO:0005773	0.729183	1	0.63043	1	1	1.30081	824	vacuole	CC
1096	GO:0004175	0.730453	1	0.628753	1	1	1.46025	925	endopeptidase activity	MF
5646	GO:0022414	0.734438	1	0.524302	1	2	2.41849	1532	reproductive process	BP
7515	GO:0035556	0.736293	1	0.621118	1	1	1.36238	863	intracellular signal transduction	BP
5058	GO:0016874	0.740094	1	0.6161	1	1	1.21083	767	ligase activity	MF
1747	GO:0005774	0.741132	1	0.614684	1	1	1.33238	844	vacuolar membrane	CC
8613	GO:0044434	0.742677	1	0.513519	1	2	2.39639	1518	chloroplast part	CC
3284	GO:0009314	0.743337	1	0.611743	1	1	1.22345	775	response to radiation	BP
8614	GO:0044435	0.746251	1	0.508781	1	2	2.4106	1527	plastid part	CC
8616	GO:0044437	0.750054	1	0.602562	1	1	1.37343	870	vacuolar part	CC
3601	GO:0009892	0.753212	1	0.598211	1	1	1.3087	829	negative regulation of metabolic process	BP
12582	GO:1901135	0.757083	1	0.592768	1	1	1.50445	953	carbohydrate derivative metabolic process	BP
4325	GO:0015075	0.797533	1	0.53234	1	1	1.53287	971	ion transmembrane transporter activity	MF
12925	GO:1902589	0.803159	1	0.523328	1	1	1.49656	948
8533	GO:0044237	0.812814	1	0.28114	1	19	21.1839	13419	cellular metabolic process	BP
1538	GO:0005215	0.814944	1	0.410168	1	2	3.02154	1914	transporter activity	MF
8541	GO:0044249	0.81679	1	0.300703	1	8	10.1886	6454	cellular biosynthetic process	BP
10417	GO:0051716	0.825462	1	0.393658	1	2	2.97576	1885	cellular response to stimulus	BP
3342	GO:0009506	0.834928	1	0.469146	1	1	1.73494	1099	plasmodesma	CC
4996	GO:0016787	0.838365	1	0.285713	1	6	8.05743	5104	hydrolase activity	MF
92	GO:0000166	0.841654	1	0.273159	1	7	9.15144	5797	nucleotide binding	MF
12607	GO:1901265	0.841654	1	0.273159	1	7	9.15144	5797	nucleoside phosphate binding	MF
8675	GO:0044765	0.842945	1	0.326636	1	3	4.46127	2826
12675	GO:1901576	0.843533	1	0.264444	1	8	10.4964	6649	organic substance biosynthetic process	BP
1823	GO:0005911	0.845294	1	0.450172	1	1	1.81387	1149	cell-cell junction	CC
12628	GO:1901363	0.845476	1	0.243535	1	14	16.7432	10606	heterocyclic compound binding	MF
12271	GO:0097159	0.847236	1	0.241203	1	14	16.7716	10624	organic cyclic compound binding	MF
9836	GO:0048856	0.85057	1	0.352424	1	2	3.1131	1972	anatomical structure development	BP
12918	GO:1902578	0.857553	1	0.303416	1	3	4.59387	2910
5690	GO:0022891	0.862089	1	0.417906	1	1	1.94016	1229	substrate-specific transmembrane transporter activity	MF
7618	GO:0036094	0.864897	1	0.240027	1	7	9.42928	5973	small molecule binding	MF
5733	GO:0030054	0.86595	1	0.410197	1	1	2.00015	1267	cell junction	CC
2740	GO:0008150	0.868227	1	0.232618	1	33	34.9561	22143	biological_process	BP
2343	GO:0006811	0.87438	1	0.392982	1	1	1.9891	1260	ion transport	BP
8450	GO:0043933	0.880573	1	0.37996	1	1	2.0412	1293	macromolecular complex subunit organization	BP
2007	GO:0006259	0.886914	1	0.366284	1	1	2.09645	1328	DNA metabolic process	BP
2529	GO:0007165	0.888035	1	0.285381	1	2	3.6451	2309	signal transduction	BP
5691	GO:0022892	0.898278	1	0.340846	1	1	2.21958	1406	substrate-specific transporter activity	MF
2136	GO:0006468	0.900263	1	0.336316	1	1	1.80124	1141	protein phosphorylation	BP
10766	GO:0055085	0.908926	1	0.315827	1	1	2.27641	1442	transmembrane transport	BP
4772	GO:0016310	0.920123	1	0.288147	1	1	2.04593	1296	phosphorylation	BP
1359	GO:0004674	0.921576	1	0.284413	1	1	2.36008	1495	protein serine/threonine kinase activity	MF
2441	GO:0006996	0.931584	1	0.258072	1	1	2.39797	1519	organelle organization	BP
9698	GO:0048519	0.932963	1	0.254325	1	1	2.45638	1556	negative regulation of biological process	BP
2334	GO:0006796	0.936184	1	0.186186	1	2	3.87243	2453	phosphate-containing compound metabolic process	BP
2333	GO:0006793	0.939999	1	0.177474	1	2	3.9561	2506	phosphorus metabolic process	BP
5197	GO:0018130	0.94124	1	0.151499	1	3	5.57579	3532	heterocycle biosynthetic process	BP
4984	GO:0016772	0.942926	1	0.170676	1	2	4.32708	2741	transferase activity, transferring phosphorus-containing groups	MF
11634	GO:0071704	0.946537	1	0.0963258	1	18	22.48	14240	organic substance metabolic process	BP
1357	GO:0004672	0.948624	1	0.209547	1	1	2.70739	1715	protein kinase activity	MF
2066	GO:0006355	0.951952	1	0.149095	1	2	4.185	2651	regulation of transcription, DNA-templated	BP
13089	GO:1903506	0.952369	1	0.148072	1	2	4.1929	2656	regulation of nucleic acid-templated transcription	BP
13535	GO:2001141	0.952418	1	0.147953	1	2	4.19447	2657	regulation of RNA biosynthetic process	BP
864	GO:0003723	0.953476	1	0.194713	1	1	2.99944	1900	RNA binding	MF
2339	GO:0006807	0.955319	1	0.0948741	1	7	10.869	6885	nitrogen compound metabolic process	BP
8215	GO:0043228	0.955368	1	0.188788	1	1	3.07048	1945	non-membrane-bounded organelle	CC
8219	GO:0043232	0.955368	1	0.188788	1	1	3.07048	1945	intracellular non-membrane-bounded organelle	CC
2342	GO:0006810	0.955913	1	0.119991	1	3	6.03045	3820	transport	BP
8659	GO:0044707	0.957114	1	0.183257	1	1	2.88893	1830
10230	GO:0051252	0.957373	1	0.135605	1	2	4.31129	2731	regulation of RNA metabolic process	BP
6666	GO:0032501	0.957455	1	0.182167	1	1	2.89682	1835	multicellular organismal process	BP
1669	GO:0005634	0.959341	1	0.0955368	1	5	8.32422	5273	nucleus	CC
10216	GO:0051234	0.959566	1	0.111792	1	3	6.11727	3875	establishment of localization	BP
2297	GO:0006725	0.961294	1	0.0871829	1	6	9.82079	6221	cellular aromatic compound metabolic process	BP
8180	GO:0043168	0.962439	1	0.0893416	1	5	8.94463	5666	anion binding	MF
2800	GO:0008270	0.9626	1	0.165346	1	1	2.99312	1896	zinc ion binding	MF
5351	GO:0019219	0.963116	1	0.120823	1	2	4.45653	2823	regulation of nucleobase-containing compound metabolic process	BP
12627	GO:1901362	0.963635	1	0.10246	1	3	6.1299	3883	organic cyclic compound biosynthetic process	BP
8534	GO:0044238	0.963667	1	0.0691216	1	16	20.8966	13237	primary metabolic process	BP
4985	GO:0016773	0.964584	1	0.158666	1	1	3.05311	1934	phosphotransferase activity, alcohol group as acceptor	MF
1812	GO:0005886	0.965526	1	0.0980476	1	3	6.3225	4005	plasma membrane	CC
11633	GO:0071702	0.965765	1	0.154632	1	1	3.18256	2016	organic substance transport	BP
10175	GO:0051171	0.966726	1	0.111236	1	2	4.57967	2901	regulation of nitrogen compound metabolic process	BP
13375	GO:2000112	0.967394	1	0.109432	1	2	4.63018	2933	regulation of cellular macromolecule biosynthetic process	BP
4059	GO:0010556	0.968234	1	0.107157	1	2	4.66018	2952	regulation of macromolecule biosynthetic process	BP
10182	GO:0051179	0.968803	1	0.0902752	1	3	6.40459	4057	localization	BP
6215	GO:0031224	0.968974	1	0.0721447	1	6	10.1634	6438	intrinsic component of membrane	CC
6267	GO:0031326	0.971362	1	0.0985433	1	2	4.77226	3023	regulation of cellular biosynthetic process	BP
12625	GO:1901360	0.971608	1	0.0668465	1	6	10.2312	6481	organic cyclic compound metabolic process	BP
2134	GO:0006464	0.972033	1	0.0966715	1	2	4.40759	2792	cellular protein modification process	BP
7644	GO:0036211	0.972033	1	0.0966715	1	2	4.40759	2792	protein modification process	BP
3598	GO:0009889	0.972592	1	0.0950964	1	2	4.82436	3056	regulation of biosynthetic process	BP
4768	GO:0016301	0.972797	1	0.129673	1	1	3.29622	2088	kinase activity	MF
8607	GO:0044428	0.973543	1	0.126926	1	1	3.13046	1983	nuclear part	CC
4011	GO:0010468	0.976337	1	0.0843778	1	2	4.94591	3133	regulation of gene expression	BP
1631	GO:0005524	0.977097	1	0.0697862	1	3	6.77083	4289	ATP binding	MF
8621	GO:0044444	0.977445	1	0.0469544	1	12	17.7693	11256	cytoplasmic part	CC
6696	GO:0032559	0.978928	1	0.0650771	1	3	6.86871	4351	adenyl ribonucleotide binding	MF
5955	GO:0030554	0.979162	1	0.0644683	1	3	6.87976	4358	adenyl nucleotide binding	MF
8677	GO:0044767	0.97922	1	0.0758619	1	2	5.18429	3284
3343	GO:0009507	0.980719	1	0.0991815	1	1	3.39726	2152	chloroplast	CC
9241	GO:0046483	0.981715	1	0.04826	1	5	9.50506	6021	heterocycle metabolic process	BP
3411	GO:0009628	0.982182	1	0.0932007	1	1	3.62932	2299	response to abiotic stimulus	BP
8295	GO:0043412	0.982817	1	0.0648726	1	2	4.83856	3065	macromolecule modification	BP
3365	GO:0009536	0.983631	1	0.0871576	1	1	3.5346	2239	plastid	CC
8552	GO:0044271	0.983982	1	0.0612069	1	2	5.5458	3513	cellular nitrogen compound biosynthetic process	BP
3674	GO:0009987	0.984132	1	0.0330989	1	21	27.1117	17174	cellular process	BP
7308	GO:0034641	0.984382	1	0.0421092	1	5	9.71659	6155	cellular nitrogen compound metabolic process	BP
4640	GO:0016021	0.98457	1	0.0416693	1	5	9.79711	6206	integral component of membrane	CC
11920	GO:0080090	0.985472	1	0.0564431	1	2	5.44161	3447	regulation of primary metabolic process	BP
6667	GO:0032502	0.987111	1	0.0510903	1	2	5.65788	3584	developmental process	BP
7540	GO:0035639	0.987155	1	0.0428171	1	3	7.4828	4740	purine ribonucleoside triphosphate binding	MF
5428	GO:0019438	0.987275	1	0.0505465	1	2	5.75418	3645	aromatic compound biosynthetic process	BP
12384	GO:0098588	0.987283	1	0.0712643	1	1	4.00977	2540	bounding membrane of organelle	CC
10842	GO:0060255	0.987395	1	0.0501471	1	2	5.54896	3515	regulation of macromolecule metabolic process	BP
551	GO:0001883	0.987665	1	0.0413644	1	3	7.53016	4770	purine nucleoside binding	MF
6690	GO:0032550	0.987665	1	0.0413644	1	3	7.53016	4770	purine ribonucleoside binding	MF
6689	GO:0032549	0.987888	1	0.0407255	1	3	7.55226	4784	ribonucleoside binding	MF
550	GO:0001882	0.987937	1	0.0405843	1	3	7.55542	4786	nucleoside binding	MF
6694	GO:0032555	0.988232	1	0.0397372	1	3	7.58226	4803	purine ribonucleotide binding	MF
6264	GO:0031323	0.988268	1	0.0472295	1	2	5.65946	3585	regulation of cellular metabolic process	BP
5130	GO:0017076	0.988398	1	0.0392572	1	3	7.59489	4811	purine nucleotide binding	MF
4639	GO:0016020	0.988428	1	0.0292937	1	7	12.6639	8022	membrane	CC
2062	GO:0006351	0.988513	1	0.0656707	1	1	3.97504	2518	transcription, DNA-templated	BP
12368	GO:0097659	0.988548	1	0.065508	1	1	3.97662	2519	nucleic acid-templated transcription	BP
8604	GO:0044425	0.988682	1	0.0300384	1	6	11.4957	7282	membrane part	CC
6692	GO:0032553	0.989223	1	0.0368613	1	3	7.67856	4864	ribonucleotide binding	MF
12315	GO:0097367	0.990801	1	0.0321844	1	3	7.8822	4993	carbohydrate derivative binding	MF
6749	GO:0032774	0.991104	1	0.0533959	1	1	4.21973	2673	RNA biosynthetic process	BP
845	GO:0003676	0.993764	1	0.0230223	1	3	8.14426	5159	nucleic acid binding	MF
846	GO:0003677	0.993787	1	0.039801	1	1	4.46127	2826	DNA binding	MF
5354	GO:0019222	0.994522	1	0.0248061	1	2	6.35407	4025	regulation of metabolic process	BP
8550	GO:0044267	0.994988	1	0.022991	1	2	6.54035	4143	cellular protein metabolic process	BP
8218	GO:0043231	0.995088	1	0.0122268	1	11	17.7061	11216	intracellular membrane-bounded organelle	CC
8214	GO:0043227	0.995969	1	0.0102307	1	11	17.9966	11400	membrane-bounded organelle	CC
7314	GO:0034654	0.996163	1	0.0266833	1	1	5.02642	3184	nucleobase-containing compound biosynthetic process	BP
6158	GO:0031090	0.997073	1	0.0212592	1	1	5.25849	3331	organelle membrane	CC
5452	GO:0019538	0.998192	1	0.00952565	1	2	7.46386	4728	protein metabolic process	BP
4651	GO:0016043	0.998195	1	0.014121	1	1	5.82206	3688	cellular component organization	BP
11667	GO:0071840	0.998677	1	0.0108276	1	1	6.09991	3864	cellular component organization or biogenesis	BP
8216	GO:0043229	0.998695	1	0.00367612	1	11	19.2832	12215	intracellular organelle	CC
12127	GO:0090304	0.998855	1	0.00638342	1	2	7.80801	4946	nucleic acid metabolic process	BP
7310	GO:0034645	0.99894	1	0.00895168	1	1	6.42511	4070	cellular macromolecule biosynthetic process	BP
8213	GO:0043226	0.998961	1	0.0029864	1	11	19.5532	12386	organelle	CC
10018	GO:0050794	0.998967	1	0.00474474	1	3	9.63766	6105	regulation of cellular process	BP
4664	GO:0016070	0.999215	1	0.00690977	1	1	6.08728	3856	RNA metabolic process	BP
3100	GO:0009059	0.99928	1	0.00640951	1	1	6.73926	4269	macromolecule biosynthetic process	BP
8603	GO:0044424	0.999312	1	0.00192885	1	18	27.3217	17307	intracellular part	CC
1646	GO:0005575	0.999487	1	0.00164411	1	27	35.1187	22246	cellular_component	CC
1962	GO:0006139	0.99958	1	0.00263127	1	2	8.78203	5563	nucleobase-containing compound metabolic process	BP
8623	GO:0044446	0.999629	1	0.00165434	1	4	12.1903	7722	intracellular organelle part	CC
8601	GO:0044422	0.999664	1	0.00151054	1	4	12.2756	7776	organelle part	CC
10014	GO:0050789	0.999706	1	0.00153635	1	3	10.7254	6794	regulation of biological process	BP
11101	GO:0065007	0.99989	1	0.000632566	1	3	11.6015	7349	biological regulation	BP
8638	GO:0044464	0.999984	1	6.0874e-05	0.36422	20	31.8256	20160	cell part	CC
8546	GO:0044260	0.999986	1	8.05203e-05	0.36422	4	14.6499	9280	cellular macromolecule metabolic process	BP
8182	GO:0043170	0.999997	1	2.00182e-05	0.271647	4	15.7707	9990	macromolecule metabolic process	BP
3389	GO:0009585	1	1	0.894362	1	0	0.099455	63	red, far-red light phototransduction	BP
3505	GO:0009751	1	1	0.773001	1	0	0.244691	155	response to salicylic acid	BP
7315	GO:0034655	1	1	0.732361	1	0	0.31573	200	nucleobase-containing compound catabolic process	BP
12823	GO:1902183	1	1	0.975769	1	0	0.0173652	11	regulation of shoot apical meristem development	BP
4655	GO:0016050	1	1	0.825427	1	0	0.206803	131	vesicle organization	BP
5662	GO:0022618	1	1	0.71209	1	0	0.400977	254	ribonucleoprotein complex assembly	BP
12995	GO:1903050	1	1	0.874764	1	0	0.121556	77	regulation of proteolysis involved in cellular protein catabolic process	BP
6315	GO:0031401	1	1	0.705677	1	0	0.333095	211	positive regulation of protein modification process	BP
3494	GO:0009738	1	1	0.657387	1	0	0.405713	257	abscisic acid-activated signaling pathway	BP
11104	GO:0065010	1	1	0.569192	1	0	0.743544	471	extracellular membrane-bounded organelle	CC
11125	GO:0070062	1	1	0.569192	1	0	0.743544	471	extracellular exosome	CC
6786	GO:0032879	1	1	0.589935	1	0	0.569893	361	regulation of localization	BP
12943	GO:1902680	1	1	0.507814	1	0	0.642511	407	positive regulation of RNA biosynthetic process	BP
6578	GO:0032270	1	1	0.571604	1	0	0.541477	343	positive regulation of cellular protein metabolic process	BP
7181	GO:0034220	1	1	0.35722	1	0	1.04507	662	ion transmembrane transport	BP
11076	GO:0061630	1	1	0.791097	1	0	0.195753	124	ubiquitin protein ligase activity	MF
11086	GO:0061659	1	1	0.791097	1	0	0.195753	124	ubiquitin-like protein ligase activity	MF
5778	GO:0030154	1	1	0.391694	1	0	0.895095	567	cell differentiation	BP
10220	GO:0051239	1	1	0.261661	1	0	1.25976	798	regulation of multicellular organismal process	BP
6269	GO:0031328	1	1	0.422599	1	0	0.831949	527	positive regulation of cellular biosynthetic process	BP
4665	GO:0016071	1	1	0.305446	1	0	1.06875	677	mRNA metabolic process	BP
5636	GO:0022402	1	1	0.400371	1	0	0.855629	542	cell cycle process	BP
1853	GO:0005976	1	1	0.31125	1	0	1.20925	766	polysaccharide metabolic process	BP
7741	GO:0040008	1	1	0.519762	1	0	0.606202	384	regulation of growth	BP
8922	GO:0045664	1	1	0.930204	1	0	0.0647247	41	regulation of neuron differentiation	BP
2668	GO:0007602	1	1	0.887865	1	0	0.107348	68	phototransduction	BP
5384	GO:0019321	1	1	0.938599	1	0	0.0836685	53	pentose metabolic process	BP
10767	GO:0055086	1	1	0.372047	1	0	1.05138	666	nucleobase-containing small molecule metabolic process	BP
13259	GO:1990234	1	1	0.387048	1	0	0.841421	533	transferase complex	CC
3470	GO:0009705	1	1	0.764114	1	0	0.273107	173	plant-type vacuole membrane	CC
3602	GO:0009893	1	1	0.17466	1	0	1.61022	1020	positive regulation of metabolic process	BP
12691	GO:1901655	1	1	0.988096	1	0	0.0094719	6	cellular response to ketone	BP
1718	GO:0005739	1	1	0.053409	1	0	2.73422	1732	mitochondrion	CC
6462	GO:0031966	1	1	0.483124	1	0	0.719865	456	mitochondrial membrane	CC
10382	GO:0051606	1	1	0.757477	1	0	0.284157	180	detection of stimulus	BP
1	GO:0000001	1	1	0.996987	1	0	0.00473595	3	mitochondrion inheritance	BP
2	GO:0000002	1	1	0.98326	1	0	0.0157865	10	mitochondrial genome maintenance	BP
3	GO:0000003	1	1	0.920215	1	0	0.0852471	54	reproduction	BP
4	GO:0000009	1	1	0.99831	1	0	0.00157865	1	alpha-1,6-mannosyltransferase activity	MF
5	GO:0000011	1	1	0.997178	1	0	0.00473595	3	vacuole inheritance	BP
6	GO:0000012	1	1	0.995676	1	0	0.0031573	2	single strand break repair	BP
7	GO:0000014	1	1	0.990268	1	0	0.00789325	5	single-stranded DNA endodeoxyribonuclease activity	MF
8	GO:0000015	1	1	0.979806	1	0	0.0284157	18	phosphopyruvate hydratase complex	CC
9	GO:0000018	1	1	0.956047	1	0	0.0378876	24	regulation of DNA recombination	BP
10	GO:0000019	1	1	0.997242	1	0	0.00157865	1	regulation of mitotic recombination	BP
11	GO:0000022	1	1	0.994778	1	0	0.0063146	4	mitotic spindle elongation	BP
12	GO:0000023	1	1	0.980289	1	0	0.0205225	13	maltose metabolic process	BP
13	GO:0000024	1	1	0.994385	1	0	0.00789325	5	maltose biosynthetic process	BP
14	GO:0000025	1	1	0.996346	1	0	0.0031573	2	maltose catabolic process	BP
15	GO:0000026	1	1	0.987404	1	0	0.0157865	10	alpha-1,2-mannosyltransferase activity	MF
16	GO:0000027	1	1	0.934694	1	0	0.101034	64	ribosomal large subunit assembly	BP
17	GO:0000028	1	1	0.955379	1	0	0.0710393	45	ribosomal small subunit assembly	BP
18	GO:0000030	1	1	0.948603	1	0	0.0536741	34	mannosyltransferase activity	MF
19	GO:0000032	1	1	0.996236	1	0	0.00473595	3	cell wall mannoprotein biosynthetic process	BP
20	GO:0000033	1	1	0.997913	1	0	0.0031573	2	alpha-1,3-mannosyltransferase activity	MF
21	GO:0000035	1	1	0.997257	1	0	0.00157865	1	acyl binding	MF
22	GO:0000036	1	1	0.99646	1	0	0.00789325	5	acyl carrier activity	MF
23	GO:0000038	1	1	0.963	1	0	0.0426236	27	very long-chain fatty acid metabolic process	BP
24	GO:0000041	1	1	0.782922	1	0	0.235219	149	transition metal ion transport	BP
25	GO:0000042	1	1	0.992408	1	0	0.0063146	4	protein targeting to Golgi	BP
26	GO:0000045	1	1	0.954096	1	0	0.0505168	32	autophagosome assembly	BP
27	GO:0000049	1	1	0.894085	1	0	0.10577	67	tRNA binding	MF
28	GO:0000050	1	1	0.989002	1	0	0.0110506	7	urea cycle	BP
29	GO:0000053	1	1	0.99839	1	0	0.0031573	2	argininosuccinate metabolic process	BP
30	GO:0000054	1	1	0.987098	1	0	0.0157865	10	ribosomal subunit export from nucleus	BP
31	GO:0000055	1	1	0.991327	1	0	0.0063146	4	ribosomal large subunit export from nucleus	BP
32	GO:0000056	1	1	0.996264	1	0	0.00473595	3	ribosomal small subunit export from nucleus	BP
33	GO:0000059	1	1	0.983555	1	0	0.0142079	9
34	GO:0000060	1	1	0.978585	1	0	0.0205225	13	protein import into nucleus, translocation	BP
35	GO:0000062	1	1	0.948533	1	0	0.063146	40	fatty-acyl-CoA binding	MF
36	GO:0000064	1	1	0.99533	1	0	0.00473595	3	L-ornithine transmembrane transporter activity	MF
37	GO:0000066	1	1	0.999429	1	0	0.00157865	1	mitochondrial ornithine transport	BP
38	GO:0000070	1	1	0.985125	1	0	0.0110506	7	mitotic sister chromatid segregation	BP
39	GO:0000075	1	1	0.912812	1	0	0.0694606	44	cell cycle checkpoint	BP
40	GO:0000076	1	1	0.984937	1	0	0.0110506	7	DNA replication checkpoint	BP
41	GO:0000077	1	1	0.958275	1	0	0.031573	20	DNA damage checkpoint	BP
42	GO:0000079	1	1	0.95152	1	0	0.0426236	27	regulation of cyclin-dependent protein serine/threonine kinase activity	BP
43	GO:0000082	1	1	0.954213	1	0	0.0473595	30	G1/S transition of mitotic cell cycle	BP
44	GO:0000083	1	1	0.996602	1	0	0.0031573	2	regulation of transcription involved in G1/S transition of mitotic cell cycle	BP
45	GO:0000086	1	1	0.987167	1	0	0.0110506	7	G2/M transition of mitotic cell cycle	BP
46	GO:0000095	1	1	0.997237	1	0	0.00157865	1	S-adenosyl-L-methionine transmembrane transporter activity	MF
47	GO:0000096	1	1	0.856165	1	0	0.165758	105	sulfur amino acid metabolic process	BP
48	GO:0000097	1	1	0.882597	1	0	0.127871	81	sulfur amino acid biosynthetic process	BP
49	GO:0000098	1	1	0.986732	1	0	0.0142079	9	sulfur amino acid catabolic process	BP
50	GO:0000099	1	1	0.997464	1	0	0.00157865	1	sulfur amino acid transmembrane transporter activity	MF
51	GO:0000101	1	1	0.996911	1	0	0.0031573	2	sulfur amino acid transport	BP
52	GO:0000103	1	1	0.925425	1	0	0.0836685	53	sulfate assimilation	BP
53	GO:0000104	1	1	0.985895	1	0	0.0173652	11	succinate dehydrogenase activity	MF
54	GO:0000105	1	1	0.970445	1	0	0.0252584	16	histidine biosynthetic process	BP
55	GO:0000107	1	1	0.994773	1	0	0.0031573	2	imidazoleglycerol-phosphate synthase activity	MF
56	GO:0000109	1	1	0.986839	1	0	0.0110506	7	nucleotide-excision repair complex	CC
57	GO:0000110	1	1	0.998774	1	0	0.00157865	1	nucleotide-excision repair factor 1 complex	CC
58	GO:0000111	1	1	0.99641	1	0	0.0031573	2	nucleotide-excision repair factor 2 complex	CC
59	GO:0000118	1	1	0.981959	1	0	0.0157865	10	histone deacetylase complex	CC
60	GO:0000120	1	1	0.983887	1	0	0.0094719	6	RNA polymerase I transcription factor complex	CC
61	GO:0000121	1	1	0.997749	1	0	0.00157865	1	glycerol-1-phosphatase activity	MF
62	GO:0000122	1	1	0.887492	1	0	0.126292	80	negative regulation of transcription from RNA polymerase II promoter	BP
63	GO:0000123	1	1	0.923802	1	0	0.067882	43	histone acetyltransferase complex	CC
64	GO:0000124	1	1	0.992335	1	0	0.0063146	4	SAGA complex	CC
65	GO:0000125	1	1	0.996683	1	0	0.0031573	2	PCAF complex	CC
66	GO:0000126	1	1	0.991777	1	0	0.00473595	3	transcription factor TFIIIB complex	CC
67	GO:0000127	1	1	0.994967	1	0	0.00473595	3	transcription factor TFIIIC complex	CC
68	GO:0000131	1	1	0.995706	1	0	0.00473595	3	incipient cellular bud site	CC
69	GO:0000132	1	1	0.992775	1	0	0.0063146	4	establishment of mitotic spindle orientation	BP
70	GO:0000138	1	1	0.995474	1	0	0.0031573	2	Golgi trans cisterna	CC
72	GO:0000140	1	1	0.99786	1	0	0.00157865	1	acylglycerone-phosphate reductase activity	MF
73	GO:0000142	1	1	0.997882	1	0	0.0031573	2	cellular bud neck contractile ring	CC
74	GO:0000145	1	1	0.943689	1	0	0.0473595	30	exocyst	CC
75	GO:0000146	1	1	0.996547	1	0	0.0063146	4	microfilament motor activity	MF
76	GO:0000147	1	1	0.991623	1	0	0.00789325	5	actin cortical patch assembly	BP
77	GO:0000148	1	1	0.93016	1	0	0.0773539	49	1,3-beta-D-glucan synthase complex	CC
78	GO:0000149	1	1	0.913636	1	0	0.0868258	55	SNARE binding	MF
79	GO:0000150	1	1	0.980313	1	0	0.0157865	10	recombinase activity	MF
80	GO:0000151	1	1	0.666554	1	0	0.342567	217	ubiquitin ligase complex	CC
81	GO:0000152	1	1	0.881591	1	0	0.102612	65	nuclear ubiquitin ligase complex	CC
82	GO:0000153	1	1	0.991513	1	0	0.0094719	6	cytoplasmic ubiquitin ligase complex	CC
83	GO:0000154	1	1	0.931409	1	0	0.0663033	42	rRNA modification	BP
84	GO:0000155	1	1	0.913438	1	0	0.0868258	55	phosphorelay sensor kinase activity	MF
85	GO:0000156	1	1	0.972739	1	0	0.0236798	15	phosphorelay response regulator activity	MF
86	GO:0000159	1	1	0.959752	1	0	0.0473595	30	protein phosphatase type 2A complex	CC
88	GO:0000161	1	1	0.999445	1	0	0.00157865	1	MAPK cascade involved in osmosensory signaling pathway	BP
89	GO:0000162	1	1	0.944528	1	0	0.0552528	35	tryptophan biosynthetic process	BP
90	GO:0000164	1	1	0.990963	1	0	0.0110506	7	protein phosphatase type 1 complex	CC
91	GO:0000165	1	1	0.900054	1	0	0.102612	65	MAPK cascade	BP
93	GO:0000169	1	1	0.99671	1	0	0.0031573	2	activation of MAPK activity involved in osmosensory signaling pathway	BP
94	GO:0000171	1	1	0.997255	1	0	0.00157865	1	ribonuclease MRP activity	MF
95	GO:0000172	1	1	0.994715	1	0	0.0031573	2	ribonuclease MRP complex	CC
96	GO:0000175	1	1	0.939728	1	0	0.067882	43	3'-5'-exoribonuclease activity	MF
97	GO:0000176	1	1	0.976266	1	0	0.0189438	12	nuclear exosome (RNase complex)	CC
98	GO:0000177	1	1	0.979819	1	0	0.0157865	10	cytoplasmic exosome (RNase complex)	CC
99	GO:0000178	1	1	0.974021	1	0	0.0205225	13	exosome (RNase complex)	CC
100	GO:0000179	1	1	0.994017	1	0	0.00789325	5	rRNA (adenine-N6,N6-)-dimethyltransferase activity	MF
101	GO:0000182	1	1	0.994814	1	0	0.00473595	3	rDNA binding	MF
102	GO:0000183	1	1	0.989016	1	0	0.00789325	5	chromatin silencing at rDNA	BP
103	GO:0000184	1	1	0.924778	1	0	0.0852471	54	nuclear-transcribed mRNA catabolic process, nonsense-mediated decay	BP
104	GO:0000185	1	1	0.997495	1	0	0.00157865	1	activation of MAPKKK activity	BP
105	GO:0000186	1	1	0.933445	1	0	0.0694606	44	activation of MAPKK activity	BP
106	GO:0000187	1	1	0.973058	1	0	0.036309	23	activation of MAPK activity	BP
107	GO:0000188	1	1	0.987477	1	0	0.0126292	8	inactivation of MAPK activity	BP
108	GO:0000209	1	1	0.860542	1	0	0.134185	85	protein polyubiquitination	BP
109	GO:0000210	1	1	0.99025	1	0	0.0094719	6	NAD+ diphosphatase activity	MF
110	GO:0000212	1	1	0.982731	1	0	0.0173652	11	meiotic spindle organization	BP
111	GO:0000213	1	1	0.99433	1	0	0.00473595	3	tRNA-intron endonuclease activity	MF
112	GO:0000214	1	1	0.99746	1	0	0.00157865	1	tRNA-intron endonuclease complex	CC
113	GO:0000215	1	1	0.998866	1	0	0.00157865	1	tRNA 2'-phosphotransferase activity	MF
114	GO:0000217	1	1	0.960014	1	0	0.0347303	22	DNA secondary structure binding	MF
115	GO:0000220	1	1	0.989955	1	0	0.0142079	9	vacuolar proton-transporting V-type ATPase, V0 domain	CC
116	GO:0000221	1	1	0.994954	1	0	0.0063146	4	vacuolar proton-transporting V-type ATPase, V1 domain	CC
117	GO:0000224	1	1	0.988337	1	0	0.0126292	8	peptide-N4-(N-acetyl-beta-glucosaminyl)asparagine amidase activity	MF
118	GO:0000225	1	1	0.998294	1	0	0.00157865	1	N-acetylglucosaminylphosphatidylinositol deacetylase activity	MF
119	GO:0000226	1	1	0.798897	1	0	0.230483	146	microtubule cytoskeleton organization	BP
120	GO:0000228	1	1	0.9568	1	0	0.0394663	25	nuclear chromosome	CC
121	GO:0000229	1	1	0.981446	1	0	0.0126292	8	cytoplasmic chromosome	CC
122	GO:0000234	1	1	0.995794	1	0	0.00473595	3	phosphoethanolamine N-methyltransferase activity	MF
123	GO:0000242	1	1	0.999443	1	0	0.00157865	1	pericentriolar material	CC
124	GO:0000243	1	1	0.977949	1	0	0.0189438	12	commitment complex	CC
125	GO:0000244	1	1	0.983414	1	0	0.0142079	9	spliceosomal tri-snRNP complex assembly	BP
126	GO:0000245	1	1	0.959544	1	0	0.0284157	18	spliceosomal complex assembly	BP
127	GO:0000247	1	1	0.99706	1	0	0.0031573	2	C-8 sterol isomerase activity	MF
128	GO:0000249	1	1	0.997359	1	0	0.00157865	1	C-22 sterol desaturase activity	MF
129	GO:0000254	1	1	0.990826	1	0	0.0126292	8	C-4 methylsterol oxidase activity	MF
130	GO:0000255	1	1	0.990297	1	0	0.0094719	6	allantoin metabolic process	BP
131	GO:0000256	1	1	0.992023	1	0	0.00789325	5	allantoin catabolic process	BP
132	GO:0000257	1	1	0.988402	1	0	0.0110506	7	nitrilase activity	MF
133	GO:0000266	1	1	0.983233	1	0	0.0110506	7	mitochondrial fission	BP
134	GO:0000268	1	1	0.997255	1	0	0.00157865	1	peroxisome targeting sequence binding	MF
135	GO:0000270	1	1	0.9896	1	0	0.0173652	11	peptidoglycan metabolic process	BP
136	GO:0000271	1	1	0.566086	1	0	0.576207	365	polysaccharide biosynthetic process	BP
137	GO:0000272	1	1	0.627607	1	0	0.498854	316	polysaccharide catabolic process	BP
138	GO:0000275	1	1	0.992886	1	0	0.0110506	7	mitochondrial proton-transporting ATP synthase complex, catalytic core F(1)	CC
139	GO:0000276	1	1	0.985984	1	0	0.0173652	11	mitochondrial proton-transporting ATP synthase complex, coupling factor F(o)	CC
140	GO:0000278	1	1	0.943874	1	0	0.0505168	32	mitotic cell cycle	BP
141	GO:0000280	1	1	0.683645	1	0	0.342567	217	nuclear division	BP
142	GO:0000281	1	1	0.955049	1	0	0.036309	23	mitotic cytokinesis	BP
143	GO:0000285	1	1	0.987577	1	0	0.0173652	11	1-phosphatidylinositol-3-phosphate 5-kinase activity	MF
145	GO:0000288	1	1	0.977128	1	0	0.0331517	21	nuclear-transcribed mRNA catabolic process, deadenylation-dependent decay	BP
146	GO:0000289	1	1	0.982054	1	0	0.0173652	11	nuclear-transcribed mRNA poly(A) tail shortening	BP
147	GO:0000290	1	1	0.985321	1	0	0.0110506	7	deadenylation-dependent decapping of nuclear-transcribed mRNA	BP
148	GO:0000291	1	1	0.956664	1	0	0.0410449	26	nuclear-transcribed mRNA catabolic process, exonucleolytic	BP
149	GO:0000293	1	1	0.996181	1	0	0.00473595	3	ferric-chelate reductase activity	MF
150	GO:0000295	1	1	0.974489	1	0	0.0284157	18	adenine nucleotide transmembrane transporter activity	MF
151	GO:0000301	1	1	0.984225	1	0	0.0110506	7	retrograde transport, vesicle recycling within Golgi	BP
152	GO:0000302	1	1	0.698097	1	0	0.353618	224	response to reactive oxygen species	BP
153	GO:0000303	1	1	0.996184	1	0	0.00473595	3	response to superoxide	BP
154	GO:0000304	1	1	0.993249	1	0	0.00473595	3	response to singlet oxygen	BP
155	GO:0000305	1	1	0.996184	1	0	0.00473595	3	response to oxygen radical	BP
156	GO:0000306	1	1	0.995301	1	0	0.00789325	5	extrinsic component of vacuolar membrane	CC
157	GO:0000307	1	1	0.980209	1	0	0.0173652	11	cyclin-dependent protein kinase holoenzyme complex	CC
158	GO:0000309	1	1	0.997415	1	0	0.00157865	1	nicotinamide-nucleotide adenylyltransferase activity	MF
159	GO:0000311	1	1	0.996237	1	0	0.0031573	2	plastid large ribosomal subunit	CC
160	GO:0000312	1	1	0.998468	1	0	0.00157865	1	plastid small ribosomal subunit	CC
161	GO:0000313	1	1	0.998336	1	0	0.00157865	1	organellar ribosome	CC
162	GO:0000314	1	1	0.984173	1	0	0.0173652	11	organellar small ribosomal subunit	CC
163	GO:0000315	1	1	0.97423	1	0	0.0284157	18	organellar large ribosomal subunit	CC
164	GO:0000322	1	1	0.928545	1	0	0.0789325	50	storage vacuole	CC
165	GO:0000323	1	1	0.849443	1	0	0.183123	116	lytic vacuole	CC
166	GO:0000324	1	1	0.972952	1	0	0.031573	20	fungal-type vacuole	CC
167	GO:0000325	1	1	0.860668	1	0	0.157865	100	plant-type vacuole	CC
168	GO:0000326	1	1	0.954387	1	0	0.0473595	30	protein storage vacuole	CC
169	GO:0000329	1	1	0.962194	1	0	0.0442022	28	fungal-type vacuole membrane	CC
170	GO:0000333	1	1	0.993495	1	0	0.00473595	3	telomerase catalytic core complex	CC
171	GO:0000338	1	1	0.969741	1	0	0.0268371	17	protein deneddylation	BP
172	GO:0000339	1	1	0.986081	1	0	0.0142079	9	RNA cap binding	MF
173	GO:0000340	1	1	0.995909	1	0	0.0031573	2	RNA 7-methylguanosine cap binding	MF
174	GO:0000347	1	1	0.97007	1	0	0.0189438	12	THO complex	CC
175	GO:0000349	1	1	0.994446	1	0	0.00473595	3	generation of catalytic spliceosome for first transesterification step	BP
176	GO:0000350	1	1	0.991957	1	0	0.00473595	3	generation of catalytic spliceosome for second transesterification step	BP
177	GO:0000354	1	1	0.997921	1	0	0.00157865	1	cis assembly of pre-catalytic spliceosome	BP
178	GO:0000372	1	1	0.99881	1	0	0.00157865	1	Group I intron splicing	BP
179	GO:0000373	1	1	0.970356	1	0	0.0236798	15	Group II intron splicing	BP
180	GO:0000375	1	1	0.733679	1	0	0.284157	180	RNA splicing, via transesterification reactions	BP
181	GO:0000376	1	1	0.99881	1	0	0.00157865	1	RNA splicing, via transesterification reactions with guanosine as nucleophile	BP
182	GO:0000377	1	1	0.739406	1	0	0.276264	175	RNA splicing, via transesterification reactions with bulged adenosine as nucleophile	BP
183	GO:0000379	1	1	0.99746	1	0	0.00157865	1	tRNA-type intron splice site recognition and cleavage	BP
184	GO:0000380	1	1	0.994364	1	0	0.0126292	8	alternative mRNA splicing, via spliceosome	BP
185	GO:0000381	1	1	0.971993	1	0	0.031573	20	regulation of alternative mRNA splicing, via spliceosome	BP
186	GO:0000386	1	1	0.99461	1	0	0.0063146	4	second spliceosomal transesterification activity	MF
187	GO:0000387	1	1	0.944228	1	0	0.0536741	34	spliceosomal snRNP assembly	BP
188	GO:0000389	1	1	0.993002	1	0	0.00473595	3	mRNA 3'-splice site recognition	BP
189	GO:0000390	1	1	0.995862	1	0	0.0031573	2	spliceosomal complex disassembly	BP
190	GO:0000394	1	1	0.96208	1	0	0.0331517	21	RNA splicing, via endonucleolytic cleavage and ligation	BP
191	GO:0000395	1	1	0.992144	1	0	0.0110506	7	mRNA 5'-splice site recognition	BP
192	GO:0000398	1	1	0.757939	1	0	0.255741	162	mRNA splicing, via spliceosome	BP
193	GO:0000400	1	1	0.967574	1	0	0.0268371	17	four-way junction DNA binding	MF
194	GO:0000403	1	1	0.996565	1	0	0.0031573	2	Y-form DNA binding	MF
195	GO:0000404	1	1	0.99489	1	0	0.0063146	4	heteroduplex DNA loop binding	MF
196	GO:0000405	1	1	0.99663	1	0	0.0031573	2	bubble DNA binding	MF
197	GO:0000406	1	1	0.999338	1	0	0.00157865	1	double-strand/single-strand DNA junction binding	MF
198	GO:0000407	1	1	0.97953	1	0	0.0252584	16	pre-autophagosomal structure	CC
199	GO:0000408	1	1	0.9977	1	0	0.00157865	1	EKC/KEOPS complex	CC
200	GO:0000413	1	1	0.908564	1	0	0.0789325	50	protein peptidyl-prolyl isomerization	BP
201	GO:0000414	1	1	0.991623	1	0	0.0063146	4	regulation of histone H3-K36 methylation	BP
202	GO:0000416	1	1	0.997098	1	0	0.0031573	2	positive regulation of histone H3-K36 methylation	BP
203	GO:0000418	1	1	0.983177	1	0	0.0142079	9	DNA-directed RNA polymerase IV complex	CC
204	GO:0000419	1	1	0.959827	1	0	0.0394663	25	DNA-directed RNA polymerase V complex	CC
205	GO:0000421	1	1	0.96	1	0	0.0552528	35	autophagosome membrane	CC
206	GO:0000422	1	1	0.96518	1	0	0.0410449	26	autophagy of mitochondrion	BP
207	GO:0000423	1	1	0.996025	1	0	0.00789325	5	mitophagy	BP
208	GO:0000427	1	1	0.991813	1	0	0.0063146	4	plastid-encoded plastid RNA polymerase complex	CC
209	GO:0000428	1	1	0.877241	1	0	0.118399	75	DNA-directed RNA polymerase complex	CC
210	GO:0000429	1	1	0.997221	1	0	0.00157865	1	carbon catabolite regulation of transcription from RNA polymerase II promoter	BP
211	GO:0000430	1	1	0.997221	1	0	0.00157865	1	regulation of transcription from RNA polymerase II promoter by glucose	BP
212	GO:0000433	1	1	0.997221	1	0	0.00157865	1	negative regulation of transcription from RNA polymerase II promoter by glucose	BP
213	GO:0000437	1	1	0.997221	1	0	0.00157865	1	carbon catabolite repression of transcription from RNA polymerase II promoter	BP
214	GO:0000439	1	1	0.986786	1	0	0.0126292	8	core TFIIH complex	CC
215	GO:0000445	1	1	0.995683	1	0	0.0031573	2	THO complex part of transcription export complex	CC
216	GO:0000447	1	1	0.990212	1	0	0.0142079	9	endonucleolytic cleavage in ITS1 to separate SSU-rRNA from 5.8S rRNA and LSU-rRNA from tricistronic rRNA transcript (SSU-rRNA, 5.8S rRNA, LSU-rRNA)	BP
217	GO:0000451	1	1	0.991596	1	0	0.0063146	4	rRNA 2'-O-methylation	BP
218	GO:0000453	1	1	0.991596	1	0	0.0063146	4	enzyme-directed rRNA 2'-O-methylation	BP
219	GO:0000455	1	1	0.997213	1	0	0.0031573	2	enzyme-directed rRNA pseudouridine synthesis	BP
220	GO:0000459	1	1	0.983062	1	0	0.0126292	8	exonucleolytic trimming involved in rRNA processing	BP
221	GO:0000460	1	1	0.989209	1	0	0.00789325	5	maturation of 5.8S rRNA	BP
222	GO:0000461	1	1	0.996296	1	0	0.0063146	4	endonucleolytic cleavage to generate mature 3'-end of SSU-rRNA from (SSU-rRNA, 5.8S rRNA, LSU-rRNA)	BP
223	GO:0000462	1	1	0.948101	1	0	0.0599887	38	maturation of SSU-rRNA from tricistronic rRNA transcript (SSU-rRNA, 5.8S rRNA, LSU-rRNA)	BP
224	GO:0000463	1	1	0.984667	1	0	0.0142079	9	maturation of LSU-rRNA from tricistronic rRNA transcript (SSU-rRNA, 5.8S rRNA, LSU-rRNA)	BP
225	GO:0000466	1	1	0.989209	1	0	0.00789325	5	maturation of 5.8S rRNA from tricistronic rRNA transcript (SSU-rRNA, 5.8S rRNA, LSU-rRNA)	BP
226	GO:0000467	1	1	0.983062	1	0	0.0126292	8	exonucleolytic trimming to generate mature 3'-end of 5.8S rRNA from tricistronic rRNA transcript (SSU-rRNA, 5.8S rRNA, LSU-rRNA)	BP
227	GO:0000469	1	1	0.96884	1	0	0.0347303	22	cleavage involved in rRNA processing	BP
228	GO:0000470	1	1	0.983837	1	0	0.0157865	10	maturation of LSU-rRNA	BP
229	GO:0000472	1	1	0.994456	1	0	0.0063146	4	endonucleolytic cleavage to generate mature 5'-end of SSU-rRNA from (SSU-rRNA, 5.8S rRNA, LSU-rRNA)	BP
230	GO:0000478	1	1	0.988406	1	0	0.0157865	10	endonucleolytic cleavage involved in rRNA processing	BP
231	GO:0000479	1	1	0.990212	1	0	0.0142079	9	endonucleolytic cleavage of tricistronic rRNA transcript (SSU-rRNA, 5.8S rRNA, LSU-rRNA)	BP
232	GO:0000480	1	1	0.994456	1	0	0.0063146	4	endonucleolytic cleavage in 5'-ETS of tricistronic rRNA transcript (SSU-rRNA, 5.8S rRNA, LSU-rRNA)	BP
233	GO:0000481	1	1	0.994723	1	0	0.00473595	3	maturation of 5S rRNA	BP
234	GO:0000491	1	1	0.999477	1	0	0.00157865	1	small nucleolar ribonucleoprotein complex assembly	BP
235	GO:0000492	1	1	0.999477	1	0	0.00157865	1	box C/D snoRNP assembly	BP
236	GO:0000494	1	1	0.995298	1	0	0.0063146	4	box C/D snoRNA 3'-end processing	BP
237	GO:0000495	1	1	0.997986	1	0	0.0031573	2	box H/ACA snoRNA 3'-end processing	BP
238	GO:0000500	1	1	0.986594	1	0	0.00789325	5	RNA polymerase I upstream activating factor complex	CC
239	GO:0000502	1	1	0.887078	1	0	0.131028	83	proteasome complex	CC
240	GO:0000506	1	1	0.993428	1	0	0.00473595	3	glycosylphosphatidylinositol-N-acetylglucosaminyltransferase (GPI-GnT) complex	CC
241	GO:0000578	1	1	0.961594	1	0	0.031573	20	embryonic axis specification	BP
242	GO:0000702	1	1	0.991093	1	0	0.0094719	6	oxidized base lesion DNA N-glycosylase activity	MF
243	GO:0000703	1	1	0.997824	1	0	0.0031573	2	oxidized pyrimidine nucleobase lesion DNA N-glycosylase activity	MF
244	GO:0000706	1	1	0.995394	1	0	0.0031573	2	meiotic DNA double-strand break processing	BP
245	GO:0000707	1	1	0.991814	1	0	0.00789325	5	meiotic DNA recombinase assembly	BP
246	GO:0000710	1	1	0.994648	1	0	0.00789325	5	meiotic mismatch repair	BP
247	GO:0000712	1	1	0.970711	1	0	0.0284157	18	resolution of meiotic recombination intermediates	BP
248	GO:0000715	1	1	0.994347	1	0	0.00789325	5	nucleotide-excision repair, DNA damage recognition	BP
249	GO:0000719	1	1	0.997819	1	0	0.0031573	2	photoreactive repair	BP
250	GO:0000722	1	1	0.991198	1	0	0.00789325	5	telomere maintenance via recombination	BP
251	GO:0000723	1	1	0.925402	1	0	0.0663033	42	telomere maintenance	BP
252	GO:0000724	1	1	0.888422	1	0	0.102612	65	double-strand break repair via homologous recombination	BP
253	GO:0000725	1	1	0.884164	1	0	0.10577	67	recombinational repair	BP
254	GO:0000726	1	1	0.958781	1	0	0.036309	23	non-recombinational repair	BP
255	GO:0000727	1	1	0.986085	1	0	0.0126292	8	double-strand break repair via break-induced replication	BP
256	GO:0000729	1	1	0.993422	1	0	0.00473595	3	DNA double-strand break processing	BP
257	GO:0000730	1	1	0.980313	1	0	0.0157865	10	DNA recombinase assembly	BP
258	GO:0000731	1	1	0.991407	1	0	0.00789325	5	DNA synthesis involved in DNA repair	BP
259	GO:0000733	1	1	0.98191	1	0	0.0142079	9	DNA strand renaturation	BP
260	GO:0000737	1	1	0.993732	1	0	0.00789325	5	DNA catabolic process, endonucleolytic	BP
261	GO:0000738	1	1	0.990907	1	0	0.0063146	4	DNA catabolic process, exonucleolytic	BP
262	GO:0000741	1	1	0.927642	1	0	0.0647247	41	karyogamy	BP
263	GO:0000742	1	1	0.998645	1	0	0.00157865	1	karyogamy involved in conjugation with cellular fusion	BP
264	GO:0000743	1	1	0.998404	1	0	0.0031573	2	nuclear migration involved in conjugation with cellular fusion	BP
265	GO:0000746	1	1	0.98894	1	0	0.0157865	10	conjugation	BP
266	GO:0000747	1	1	0.9937	1	0	0.0110506	7	conjugation with cellular fusion	BP
267	GO:0000750	1	1	0.997754	1	0	0.0031573	2	pheromone-dependent signal transduction involved in conjugation with cellular fusion	BP
268	GO:0000753	1	1	0.997248	1	0	0.00157865	1	cell morphogenesis involved in conjugation with cellular fusion	BP
269	GO:0000767	1	1	0.997248	1	0	0.00157865	1	cell morphogenesis involved in conjugation	BP
270	GO:0000768	1	1	0.997033	1	0	0.00473595	3	syncytium formation by plasma membrane fusion	BP
271	GO:0000773	1	1	0.997922	1	0	0.00157865	1	phosphatidyl-N-methylethanolamine N-methyltransferase activity	MF
272	GO:0000774	1	1	0.987597	1	0	0.0110506	7	adenyl-nucleotide exchange factor activity	MF
273	GO:0000775	1	1	0.917069	1	0	0.0663033	42	chromosome, centromeric region	CC
274	GO:0000776	1	1	0.941061	1	0	0.0505168	32	kinetochore	CC
275	GO:0000777	1	1	0.947486	1	0	0.0457809	29	condensed chromosome kinetochore	CC
276	GO:0000778	1	1	0.993248	1	0	0.0063146	4	condensed nuclear chromosome kinetochore	CC
277	GO:0000779	1	1	0.988006	1	0	0.0110506	7	condensed chromosome, centromeric region	CC
278	GO:0000780	1	1	0.993476	1	0	0.00789325	5	condensed nuclear chromosome, centromeric region	CC
279	GO:0000781	1	1	0.920401	1	0	0.0663033	42	chromosome, telomeric region	CC
280	GO:0000782	1	1	0.979971	1	0	0.0189438	12	telomere cap complex	CC
281	GO:0000783	1	1	0.979971	1	0	0.0189438	12	nuclear telomere cap complex	CC
282	GO:0000784	1	1	0.972545	1	0	0.0236798	15	nuclear chromosome, telomeric region	CC
283	GO:0000785	1	1	0.750354	1	0	0.25732	163	chromatin	CC
284	GO:0000786	1	1	0.897256	1	0	0.138921	88	nucleosome	CC
285	GO:0000788	1	1	0.995472	1	0	0.0094719	6	nuclear nucleosome	CC
286	GO:0000789	1	1	0.995463	1	0	0.0031573	2	cytoplasmic chromatin	CC
287	GO:0000790	1	1	0.870753	1	0	0.132607	84	nuclear chromatin	CC
288	GO:0000791	1	1	0.977237	1	0	0.0221011	14	euchromatin	CC
289	GO:0000792	1	1	0.950526	1	0	0.0426236	27	heterochromatin	CC
290	GO:0000793	1	1	0.960065	1	0	0.0378876	24	condensed chromosome	CC
291	GO:0000794	1	1	0.977015	1	0	0.0236798	15	condensed nuclear chromosome	CC
292	GO:0000795	1	1	0.974376	1	0	0.0236798	15	synaptonemal complex	CC
293	GO:0000796	1	1	0.980248	1	0	0.0142079	9	condensin complex	CC
294	GO:0000798	1	1	0.992417	1	0	0.00789325	5	nuclear cohesin complex	CC
295	GO:0000799	1	1	0.994495	1	0	0.0031573	2	nuclear condensin complex	CC
296	GO:0000802	1	1	0.997235	1	0	0.00157865	1	transverse filament	CC
297	GO:0000808	1	1	0.984211	1	0	0.0126292	8	origin recognition complex	CC
298	GO:0000811	1	1	0.995261	1	0	0.00473595	3	GINS complex	CC
299	GO:0000812	1	1	0.980961	1	0	0.0189438	12	Swr1 complex	CC
300	GO:0000813	1	1	0.983522	1	0	0.0189438	12	ESCRT I complex	CC
301	GO:0000814	1	1	0.993544	1	0	0.00473595	3	ESCRT II complex	CC
302	GO:0000815	1	1	0.981205	1	0	0.0173652	11	ESCRT III complex	CC
303	GO:0000819	1	1	0.982393	1	0	0.0126292	8	sister chromatid segregation	BP
304	GO:0000820	1	1	0.995684	1	0	0.0031573	2	regulation of glutamine family amino acid metabolic process	BP
305	GO:0000822	1	1	0.987644	1	0	0.0173652	11	inositol hexakisphosphate binding	MF
306	GO:0000823	1	1	0.99903	1	0	0.00157865	1	inositol-1,4,5-trisphosphate 6-kinase activity	MF
307	GO:0000824	1	1	0.99903	1	0	0.00157865	1	inositol tetrakisphosphate 3-kinase activity	MF
308	GO:0000827	1	1	0.991171	1	0	0.0094719	6	inositol-1,3,4,5,6-pentakisphosphate kinase activity	MF
309	GO:0000828	1	1	0.991171	1	0	0.0094719	6	inositol hexakisphosphate kinase activity	MF
310	GO:0000832	1	1	0.991171	1	0	0.0094719	6	inositol hexakisphosphate 5-kinase activity	MF
311	GO:0000835	1	1	0.993283	1	0	0.00789325	5	ER ubiquitin ligase complex	CC
312	GO:0000836	1	1	0.995694	1	0	0.0063146	4	Hrd1p ubiquitin ligase complex	CC
313	GO:0000837	1	1	0.997088	1	0	0.0031573	2	Doa10p ubiquitin ligase complex	CC
314	GO:0000839	1	1	0.999508	1	0	0.00157865	1	Hrd1p ubiquitin ligase ERAD-L complex	CC
315	GO:0000900	1	1	0.997253	1	0	0.00157865	1	translation repressor activity, nucleic acid binding	MF
316	GO:0000902	1	1	0.533953	1	0	0.587258	372	cell morphogenesis	BP
317	GO:0000904	1	1	0.712638	1	0	0.342567	217	cell morphogenesis involved in differentiation	BP
318	GO:0000905	1	1	0.997254	1	0	0.00157865	1	sporocarp development involved in asexual reproduction	BP
319	GO:0000906	1	1	0.999546	1	0	0.00157865	1	6,7-dimethyl-8-ribityllumazine synthase activity	MF
320	GO:0000907	1	1	0.989213	1	0	0.0189438	12	sulfonate dioxygenase activity	MF
321	GO:0000910	1	1	0.922217	1	0	0.0789325	50	cytokinesis	BP
322	GO:0000911	1	1	0.901669	1	0	0.0836685	53	cytokinesis by cell plate formation	BP
323	GO:0000912	1	1	0.991748	1	0	0.0094719	6	assembly of actomyosin apparatus involved in cytokinesis	BP
324	GO:0000913	1	1	0.990758	1	0	0.00789325	5	preprophase band assembly	BP
325	GO:0000914	1	1	0.994685	1	0	0.0031573	2	phragmoplast assembly	BP
326	GO:0000915	1	1	0.997048	1	0	0.0063146	4	actomyosin contractile ring assembly	BP
327	GO:0000916	1	1	0.998838	1	0	0.0031573	2	actomyosin contractile ring contraction	BP
328	GO:0000917	1	1	0.985028	1	0	0.0189438	12	division septum assembly	BP
329	GO:0000918	1	1	0.997677	1	0	0.00157865	1	division septum site selection	BP
330	GO:0000919	1	1	0.966563	1	0	0.031573	20	cell plate assembly	BP
331	GO:0000920	1	1	0.99594	1	0	0.0063146	4	cell separation after cytokinesis	BP
332	GO:0000922	1	1	0.942344	1	0	0.0536741	34	spindle pole	CC
333	GO:0000923	1	1	0.992749	1	0	0.00473595	3	equatorial microtubule organizing center	CC
334	GO:0000930	1	1	0.984689	1	0	0.0142079	9	gamma-tubulin complex	CC
335	GO:0000931	1	1	0.997493	1	0	0.0031573	2	gamma-tubulin large complex	CC
336	GO:0000932	1	1	0.871113	1	0	0.1405	89	P-body	CC
337	GO:0000935	1	1	0.994314	1	0	0.0063146	4	division septum	CC
338	GO:0000938	1	1	0.990466	1	0	0.0063146	4	GARP complex	CC
339	GO:0000940	1	1	0.994025	1	0	0.00473595	3	condensed chromosome outer kinetochore	CC
340	GO:0000942	1	1	0.996775	1	0	0.0031573	2	condensed nuclear chromosome outer kinetochore	CC
341	GO:0000943	1	1	0.955381	1	0	0.0457809	29	retrotransposon nucleocapsid	CC
342	GO:0000956	1	1	0.849141	1	0	0.176809	112	nuclear-transcribed mRNA catabolic process	BP
343	GO:0000957	1	1	0.998841	1	0	0.00157865	1	mitochondrial RNA catabolic process	BP
344	GO:0000959	1	1	0.92843	1	0	0.063146	40	mitochondrial RNA metabolic process	BP
345	GO:0000963	1	1	0.993313	1	0	0.00473595	3	mitochondrial RNA processing	BP
346	GO:0000965	1	1	0.997251	1	0	0.00157865	1	mitochondrial RNA 3'-end processing	BP
347	GO:0000966	1	1	0.986661	1	0	0.0126292	8	RNA 5'-end processing	BP
348	GO:0000967	1	1	0.992107	1	0	0.0094719	6	rRNA 5'-end processing	BP
349	GO:0000974	1	1	0.964364	1	0	0.036309	23	Prp19 complex	CC
350	GO:0000975	1	1	0.669435	1	0	0.361511	229	regulatory region DNA binding	MF
351	GO:0000976	1	1	0.863613	1	0	0.137343	87	transcription regulatory region sequence-specific DNA binding	MF
352	GO:0000977	1	1	0.939311	1	0	0.0584101	37	RNA polymerase II regulatory region sequence-specific DNA binding	MF
353	GO:0000978	1	1	0.989112	1	0	0.0110506	7	RNA polymerase II core promoter proximal region sequence-specific DNA binding	MF
354	GO:0000979	1	1	0.996606	1	0	0.0031573	2	RNA polymerase II core promoter sequence-specific DNA binding	MF
355	GO:0000980	1	1	0.99457	1	0	0.00789325	5	RNA polymerase II distal enhancer sequence-specific DNA binding	MF
356	GO:0000981	1	1	0.8877	1	0	0.10577	67	RNA polymerase II transcription factor activity, sequence-specific DNA binding	MF
357	GO:0000982	1	1	0.970283	1	0	0.0268371	17	transcription factor activity, RNA polymerase II core promoter proximal region sequence-specific binding	MF
358	GO:0000984	1	1	0.996521	1	0	0.00473595	3	bacterial-type RNA polymerase regulatory region sequence-specific DNA binding	MF
359	GO:0000986	1	1	0.996521	1	0	0.00473595	3	bacterial-type RNA polymerase core promoter proximal region sequence-specific DNA binding	MF
360	GO:0000987	1	1	0.969146	1	0	0.0299944	19	core promoter proximal region sequence-specific DNA binding	MF
361	GO:0000988	1	1	0.703731	1	0	0.328359	208	transcription factor activity, protein binding	MF
362	GO:0000989	1	1	0.730873	1	0	0.290472	184	transcription factor activity, transcription factor binding	MF
363	GO:0000990	1	1	0.955416	1	0	0.0426236	27	transcription factor activity, core RNA polymerase binding	MF
364	GO:0000991	1	1	0.982256	1	0	0.0110506	7	transcription factor activity, core RNA polymerase II binding	MF
365	GO:0000993	1	1	0.976613	1	0	0.0173652	11	RNA polymerase II core binding	MF
366	GO:0000995	1	1	0.997237	1	0	0.00157865	1	transcription factor activity, core RNA polymerase III binding	MF
367	GO:0000996	1	1	0.975383	1	0	0.0299944	19	core DNA-dependent RNA polymerase binding promoter specificity activity	MF
368	GO:0001000	1	1	0.999047	1	0	0.00157865	1	bacterial-type RNA polymerase core enzyme binding	MF
369	GO:0001007	1	1	0.997237	1	0	0.00157865	1	transcription factor activity, RNA polymerase III transcription factor binding	MF
370	GO:0001012	1	1	0.939311	1	0	0.0584101	37	RNA polymerase II regulatory region DNA binding	MF
371	GO:0001013	1	1	0.98688	1	0	0.0094719	6	RNA polymerase I regulatory region DNA binding	MF
372	GO:0001017	1	1	0.996521	1	0	0.00473595	3	bacterial-type RNA polymerase regulatory region DNA binding	MF
373	GO:0001023	1	1	0.997527	1	0	0.00157865	1	transcription initiation from RNA polymerase III type 2 promoter	BP
374	GO:0001026	1	1	0.997237	1	0	0.00157865	1	TFIIIB-type transcription factor activity	MF
375	GO:0001046	1	1	0.955296	1	0	0.0410449	26	core promoter sequence-specific DNA binding	MF
376	GO:0001047	1	1	0.938188	1	0	0.0599887	38	core promoter binding	MF
377	GO:0001053	1	1	0.989222	1	0	0.0063146	4	plastid sigma factor activity	MF
378	GO:0001056	1	1	0.997527	1	0	0.00157865	1	RNA polymerase III activity	MF
379	GO:0001067	1	1	0.669435	1	0	0.361511	229	regulatory region nucleic acid binding	MF
380	GO:0001070	1	1	0.995226	1	0	0.00473595	3	RNA binding transcription regulator activity	MF
382	GO:0001072	1	1	0.995226	1	0	0.00473595	3	transcription antitermination factor activity, RNA binding	MF
383	GO:0001073	1	1	0.997221	1	0	0.00157865	1	transcription antitermination factor activity, DNA binding	MF
384	GO:0001076	1	1	0.950373	1	0	0.0442022	28	transcription factor activity, RNA polymerase II transcription factor binding	MF
385	GO:0001077	1	1	0.974002	1	0	0.0236798	15	transcriptional activator activity, RNA polymerase II core promoter proximal region sequence-specific binding	MF
386	GO:0001078	1	1	0.996184	1	0	0.0031573	2	transcriptional repressor activity, RNA polymerase II core promoter proximal region sequence-specific binding	MF
387	GO:0001079	1	1	0.999007	1	0	0.00157865	1	nitrogen catabolite regulation of transcription from RNA polymerase II promoter	BP
388	GO:0001080	1	1	0.999007	1	0	0.00157865	1	nitrogen catabolite activation of transcription from RNA polymerase II promoter	BP
389	GO:0001082	1	1	0.995041	1	0	0.00473595	3	transcription factor activity, RNA polymerase I transcription factor binding	MF
390	GO:0001083	1	1	0.997239	1	0	0.00157865	1	transcription factor activity, RNA polymerase II basal transcription factor binding	MF
391	GO:0001085	1	1	0.953636	1	0	0.0378876	24	RNA polymerase II transcription factor binding	MF
392	GO:0001091	1	1	0.997245	1	0	0.00157865	1	RNA polymerase II basal transcription factor binding	MF
393	GO:0001094	1	1	0.997245	1	0	0.00157865	1	TFIID-class transcription factor binding	MF
394	GO:0001098	1	1	0.970055	1	0	0.0221011	14	basal transcription machinery binding	MF
395	GO:0001099	1	1	0.970055	1	0	0.0221011	14	basal RNA polymerase II transcription machinery binding	MF
397	GO:0001102	1	1	0.996015	1	0	0.0031573	2	RNA polymerase II activating transcription factor binding	MF
398	GO:0001104	1	1	0.957134	1	0	0.0378876	24	RNA polymerase II transcription cofactor activity	MF
399	GO:0001106	1	1	0.988124	1	0	0.0142079	9	RNA polymerase II transcription corepressor activity	MF
400	GO:0001121	1	1	0.99658	1	0	0.0031573	2	transcription from bacterial-type RNA polymerase promoter	BP
401	GO:0001123	1	1	0.98763	1	0	0.0189438	12	transcription initiation from bacterial-type RNA polymerase promoter	BP
402	GO:0001129	1	1	0.997239	1	0	0.00157865	1	RNA polymerase II transcription factor activity, TBP-class protein binding, involved in preinitiation complex assembly	MF
403	GO:0001130	1	1	0.997133	1	0	0.0031573	2	bacterial-type RNA polymerase transcription factor activity, sequence-specific DNA binding	MF
404	GO:0001131	1	1	0.997133	1	0	0.0031573	2	transcription factor activity, bacterial-type RNA polymerase core promoter proximal region sequence-specific binding	MF
405	GO:0001132	1	1	0.997239	1	0	0.00157865	1	RNA polymerase II transcription factor activity, TBP-class protein binding	MF
406	GO:0001134	1	1	0.995041	1	0	0.00473595	3	transcription factor activity, transcription factor recruiting	MF
407	GO:0001139	1	1	0.997342	1	0	0.00157865	1	transcription factor activity, core RNA polymerase II recruiting	MF
408	GO:0001141	1	1	0.997671	1	0	0.00157865	1	transcriptional repressor activity, bacterial-type RNA polymerase core promoter proximal region sequence-specific binding	MF
409	GO:0001158	1	1	0.989688	1	0	0.0142079	9	enhancer sequence-specific DNA binding	MF
410	GO:0001159	1	1	0.969146	1	0	0.0299944	19	core promoter proximal region DNA binding	MF
411	GO:0001161	1	1	0.997617	1	0	0.00157865	1	intronic transcription regulatory region sequence-specific DNA binding	MF
412	GO:0001162	1	1	0.997617	1	0	0.00157865	1	RNA polymerase II intronic transcription regulatory region sequence-specific DNA binding	MF
413	GO:0001163	1	1	0.98688	1	0	0.0094719	6	RNA polymerase I regulatory region sequence-specific DNA binding	MF
414	GO:0001164	1	1	0.992316	1	0	0.0063146	4	RNA polymerase I CORE element sequence-specific DNA binding	MF
415	GO:0001165	1	1	0.994523	1	0	0.0031573	2	RNA polymerase I upstream control element sequence-specific DNA binding	MF
416	GO:0001167	1	1	0.995041	1	0	0.00473595	3	RNA polymerase I transcription factor activity, sequence-specific DNA binding	MF
417	GO:0001169	1	1	0.995041	1	0	0.00473595	3	transcription factor activity, RNA polymerase I CORE element sequence-specific binding	MF
418	GO:0001171	1	1	0.959527	1	0	0.0552528	35	reverse transcription	BP
419	GO:0001172	1	1	0.996624	1	0	0.0031573	2	transcription, RNA-templated	BP
420	GO:0001178	1	1	0.997221	1	0	0.00157865	1	regulation of transcriptional start site selection at RNA polymerase II promoter	BP
421	GO:0001186	1	1	0.995041	1	0	0.00473595	3	transcription factor activity, RNA polymerase I transcription factor recruiting	MF
422	GO:0001187	1	1	0.995041	1	0	0.00473595	3	transcription factor activity, RNA polymerase I CORE element binding transcription factor recruiting	MF
423	GO:0001188	1	1	0.995041	1	0	0.00473595	3	RNA polymerase I transcriptional preinitiation complex assembly	BP
424	GO:0001189	1	1	0.995041	1	0	0.00473595	3	RNA polymerase I transcriptional preinitiation complex assembly at the promoter for the nuclear large rRNA transcript	BP
425	GO:0001191	1	1	0.988124	1	0	0.0142079	9	transcriptional repressor activity, RNA polymerase II transcription factor binding	MF
426	GO:0001192	1	1	0.998191	1	0	0.00157865	1	maintenance of transcriptional fidelity during DNA-templated transcription elongation	BP
427	GO:0001193	1	1	0.998191	1	0	0.00157865	1	maintenance of transcriptional fidelity during DNA-templated transcription elongation from RNA polymerase II promoter	BP
428	GO:0001205	1	1	0.993618	1	0	0.00473595	3	transcriptional activator activity, RNA polymerase II distal enhancer sequence-specific binding	MF
429	GO:0001217	1	1	0.997671	1	0	0.00157865	1	bacterial-type RNA polymerase transcriptional repressor activity, sequence-specific DNA binding	MF
430	GO:0001221	1	1	0.999411	1	0	0.00157865	1	transcription cofactor binding	MF
431	GO:0001222	1	1	0.999411	1	0	0.00157865	1	transcription corepressor binding	MF
432	GO:0001227	1	1	0.993004	1	0	0.0063146	4	transcriptional repressor activity, RNA polymerase II transcription regulatory region sequence-specific binding	MF
433	GO:0001228	1	1	0.904857	1	0	0.0852471	54	transcriptional activator activity, RNA polymerase II transcription regulatory region sequence-specific binding	MF
434	GO:0001300	1	1	0.997965	1	0	0.00473595	3	chronological cell aging	BP
435	GO:0001302	1	1	0.990014	1	0	0.0110506	7	replicative cell aging	BP
436	GO:0001306	1	1	0.998165	1	0	0.0031573	2	age-dependent response to oxidative stress	BP
437	GO:0001315	1	1	0.998165	1	0	0.0031573	2	age-dependent response to reactive oxygen species	BP
438	GO:0001320	1	1	0.998165	1	0	0.0031573	2	age-dependent response to reactive oxygen species involved in chronological cell aging	BP
439	GO:0001324	1	1	0.998165	1	0	0.0031573	2	age-dependent response to oxidative stress involved in chronological cell aging	BP
440	GO:0001401	1	1	0.997675	1	0	0.0031573	2	mitochondrial sorting and assembly machinery complex	CC
441	GO:0001411	1	1	0.99561	1	0	0.0063146	4	hyphal tip	CC
442	GO:0001501	1	1	0.975213	1	0	0.0394663	25	skeletal system development	BP
443	GO:0001502	1	1	0.997924	1	0	0.00157865	1	cartilage condensation	BP
444	GO:0001503	1	1	0.986362	1	0	0.0189438	12	ossification	BP
445	GO:0001504	1	1	0.995481	1	0	0.0031573	2	neurotransmitter uptake	BP
446	GO:0001505	1	1	0.979888	1	0	0.0173652	11	regulation of neurotransmitter levels	BP
447	GO:0001508	1	1	0.991261	1	0	0.0063146	4	action potential	BP
448	GO:0001510	1	1	0.882307	1	0	0.104191	66	RNA methylation	BP
449	GO:0001516	1	1	0.997435	1	0	0.00157865	1	prostaglandin biosynthetic process	BP
450	GO:0001520	1	1	0.998442	1	0	0.00157865	1	outer dense fiber	CC
451	GO:0001522	1	1	0.948888	1	0	0.0520955	33	pseudouridine synthesis	BP
452	GO:0001523	1	1	0.998228	1	0	0.00157865	1	retinoid metabolic process	BP
453	GO:0001525	1	1	0.938353	1	0	0.0805112	51	angiogenesis	BP
454	GO:0001527	1	1	0.995957	1	0	0.0094719	6	microfibril	CC
455	GO:0001533	1	1	0.99928	1	0	0.00157865	1	cornified envelope	CC
456	GO:0001539	1	1	0.996748	1	0	0.0031573	2	cilium or flagellum-dependent cell motility	BP
457	GO:0001540	1	1	0.999447	1	0	0.00157865	1	amyloid-beta binding	MF
458	GO:0001541	1	1	0.988457	1	0	0.0094719	6	ovarian follicle development	BP
459	GO:0001555	1	1	0.99737	1	0	0.00157865	1	oocyte growth	BP
460	GO:0001556	1	1	0.998626	1	0	0.00157865	1	oocyte maturation	BP
461	GO:0001558	1	1	0.80828	1	0	0.205225	130	regulation of cell growth	BP
462	GO:0001560	1	1	0.989309	1	0	0.00789325	5	regulation of cell growth by extracellular stimulus	BP
463	GO:0001561	1	1	0.997288	1	0	0.00157865	1	fatty acid alpha-oxidation	BP
464	GO:0001568	1	1	0.981487	1	0	0.0221011	14	blood vessel development	BP
465	GO:0001569	1	1	0.999487	1	0	0.00157865	1	branching involved in blood vessel morphogenesis	BP
466	GO:0001570	1	1	0.997098	1	0	0.0031573	2	vasculogenesis	BP
467	GO:0001575	1	1	0.998552	1	0	0.00157865	1	globoside metabolic process	BP
468	GO:0001576	1	1	0.998552	1	0	0.00157865	1	globoside biosynthetic process	BP
469	GO:0001578	1	1	0.992898	1	0	0.0063146	4	microtubule bundle formation	BP
470	GO:0001618	1	1	0.988254	1	0	0.0173652	11	virus receptor activity	MF
471	GO:0001635	1	1	0.997258	1	0	0.00157865	1	calcitonin gene-related peptide receptor activity	MF
472	GO:0001649	1	1	0.96521	1	0	0.0505168	32	osteoblast differentiation	BP
473	GO:0001650	1	1	0.999231	1	0	0.00157865	1	fibrillar center	CC
474	GO:0001651	1	1	0.999231	1	0	0.00157865	1	dense fibrillar component	CC
475	GO:0001653	1	1	0.975423	1	0	0.0189438	12	peptide receptor activity	MF
476	GO:0001654	1	1	0.976069	1	0	0.0252584	16	eye development	BP
477	GO:0001656	1	1	0.992605	1	0	0.0110506	7	metanephros development	BP
478	GO:0001658	1	1	0.997446	1	0	0.0063146	4	branching involved in ureteric bud morphogenesis	BP
479	GO:0001659	1	1	0.999496	1	0	0.00157865	1	temperature homeostasis	BP
480	GO:0001662	1	1	0.996333	1	0	0.00473595	3	behavioral fear response	BP
481	GO:0001664	1	1	0.984998	1	0	0.0236798	15	G-protein coupled receptor binding	MF
482	GO:0001666	1	1	0.858352	1	0	0.16418	104	response to hypoxia	BP
483	GO:0001667	1	1	0.974488	1	0	0.0299944	19	ameboidal-type cell migration	BP
484	GO:0001669	1	1	0.983127	1	0	0.0126292	8	acrosomal vesicle	CC
485	GO:0001671	1	1	0.979902	1	0	0.0157865	10	ATPase activator activity	MF
486	GO:0001672	1	1	0.994474	1	0	0.0031573	2	regulation of chromatin assembly or disassembly	BP
487	GO:0001673	1	1	0.987195	1	0	0.0110506	7	male germ cell nucleus	CC
488	GO:0001674	1	1	0.99724	1	0	0.00157865	1	female germ cell nucleus	CC
489	GO:0001675	1	1	0.994714	1	0	0.0031573	2	acrosome assembly	BP
490	GO:0001676	1	1	0.928396	1	0	0.067882	43	long-chain fatty acid metabolic process	BP
491	GO:0001678	1	1	0.960209	1	0	0.031573	20	cellular glucose homeostasis	BP
492	GO:0001680	1	1	0.997285	1	0	0.00157865	1	tRNA 3'-terminal CCA addition	BP
493	GO:0001682	1	1	0.979888	1	0	0.0157865	10	tRNA 5'-leader removal	BP
494	GO:0001701	1	1	0.967379	1	0	0.036309	23	in utero embryonic development	BP
495	GO:0001703	1	1	0.998186	1	0	0.00157865	1	gastrulation with mouth forming first	BP
496	GO:0001704	1	1	0.998898	1	0	0.0031573	2	formation of primary germ layer	BP
497	GO:0001707	1	1	0.998898	1	0	0.0031573	2	mesoderm formation	BP
498	GO:0001708	1	1	0.959359	1	0	0.0410449	26	cell fate specification	BP
499	GO:0001709	1	1	0.977698	1	0	0.0157865	10	cell fate determination	BP
500	GO:0001716	1	1	0.996087	1	0	0.00473595	3	L-amino-acid oxidase activity	MF
501	GO:0001725	1	1	0.990918	1	0	0.0205225	13	stress fiber	CC
502	GO:0001726	1	1	0.985836	1	0	0.0268371	17	ruffle	CC
503	GO:0001727	1	1	0.995642	1	0	0.0031573	2	lipid kinase activity	MF
504	GO:0001729	1	1	0.99725	1	0	0.00157865	1	ceramide kinase activity	MF
505	GO:0001731	1	1	0.949406	1	0	0.0647247	41	formation of translation preinitiation complex	BP
506	GO:0001732	1	1	0.99786	1	0	0.0031573	2	formation of cytoplasmic translation initiation complex	BP
507	GO:0001735	1	1	0.997862	1	0	0.0031573	2	prenylcysteine oxidase activity	MF
508	GO:0001736	1	1	0.97928	1	0	0.0189438	12	establishment of planar polarity	BP
509	GO:0001737	1	1	0.99723	1	0	0.00157865	1	establishment of imaginal disc-derived wing hair orientation	BP
510	GO:0001738	1	1	0.99723	1	0	0.00157865	1	morphogenesis of a polarized epithelium	BP
511	GO:0001750	1	1	0.992776	1	0	0.0063146	4	photoreceptor outer segment	CC
512	GO:0001752	1	1	0.99723	1	0	0.00157865	1	compound eye photoreceptor fate commitment	BP
513	GO:0001754	1	1	0.9978	1	0	0.0031573	2	eye photoreceptor cell differentiation	BP
514	GO:0001755	1	1	0.99808	1	0	0.00157865	1	neural crest cell migration	BP
515	GO:0001756	1	1	0.99472	1	0	0.0031573	2	somitogenesis	BP
516	GO:0001763	1	1	0.937519	1	0	0.0710393	45	morphogenesis of a branching structure	BP
517	GO:0001764	1	1	0.9924	1	0	0.0063146	4	neuron migration	BP
518	GO:0001765	1	1	0.998735	1	0	0.0031573	2	membrane raft assembly	BP
519	GO:0001767	1	1	0.997033	1	0	0.00473595	3	establishment of lymphocyte polarity	BP
520	GO:0001768	1	1	0.997033	1	0	0.00473595	3	establishment of T cell polarity	BP
521	GO:0001772	1	1	0.999435	1	0	0.00157865	1	immunological synapse	CC
522	GO:0001775	1	1	0.895354	1	0	0.123135	78	cell activation	BP
523	GO:0001776	1	1	0.998818	1	0	0.0031573	2	leukocyte homeostasis	BP
524	GO:0001778	1	1	0.999514	1	0	0.00157865	1	plasma membrane repair	BP
525	GO:0001780	1	1	0.99928	1	0	0.00157865	1	neutrophil homeostasis	BP
526	GO:0001782	1	1	0.999538	1	0	0.00157865	1	B cell homeostasis	BP
527	GO:0001784	1	1	0.999487	1	0	0.00157865	1	phosphotyrosine residue binding	MF
528	GO:0001786	1	1	0.997544	1	0	0.00473595	3	phosphatidylserine binding	MF
529	GO:0001817	1	1	0.938199	1	0	0.067882	43	regulation of cytokine production	BP
530	GO:0001818	1	1	0.964803	1	0	0.0394663	25	negative regulation of cytokine production	BP
531	GO:0001819	1	1	0.963862	1	0	0.0410449	26	positive regulation of cytokine production	BP
532	GO:0001822	1	1	0.976771	1	0	0.0252584	16	kidney development	BP
533	GO:0001824	1	1	0.990922	1	0	0.0063146	4	blastocyst development	BP
534	GO:0001825	1	1	0.994844	1	0	0.0031573	2	blastocyst formation	BP
535	GO:0001829	1	1	0.992405	1	0	0.00789325	5	trophectodermal cell differentiation	BP
536	GO:0001833	1	1	0.995515	1	0	0.00473595	3	inner cell mass cell proliferation	BP
537	GO:0001835	1	1	0.999315	1	0	0.00157865	1	blastocyst hatching	BP
538	GO:0001837	1	1	0.987105	1	0	0.0252584	16	epithelial to mesenchymal transition	BP
539	GO:0001838	1	1	0.996243	1	0	0.00473595	3	embryonic epithelial tube formation	BP
540	GO:0001841	1	1	0.997251	1	0	0.00157865	1	neural tube formation	BP
541	GO:0001842	1	1	0.99808	1	0	0.00157865	1	neural fold formation	BP
542	GO:0001843	1	1	0.998877	1	0	0.00157865	1	neural tube closure	BP
543	GO:0001846	1	1	0.997628	1	0	0.00157865	1	opsonin binding	MF
544	GO:0001848	1	1	0.997031	1	0	0.0031573	2	complement binding	MF
545	GO:0001849	1	1	0.997628	1	0	0.00157865	1	complement component C1q binding	MF
546	GO:0001871	1	1	0.875429	1	0	0.127871	81	pattern binding	MF
547	GO:0001872	1	1	0.981711	1	0	0.0157865	10	(1->3)-beta-D-glucan binding	MF
548	GO:0001878	1	1	0.999079	1	0	0.00157865	1	response to yeast	BP
549	GO:0001881	1	1	0.997374	1	0	0.0031573	2	receptor recycling	BP
552	GO:0001884	1	1	0.998861	1	0	0.00157865	1	pyrimidine nucleoside binding	MF
553	GO:0001885	1	1	0.999303	1	0	0.00157865	1	endothelial cell development	BP
554	GO:0001887	1	1	0.987891	1	0	0.0094719	6	selenium compound metabolic process	BP
555	GO:0001889	1	1	0.993991	1	0	0.00789325	5	liver development	BP
556	GO:0001890	1	1	0.996794	1	0	0.00473595	3	placenta development	BP
557	GO:0001891	1	1	0.996569	1	0	0.00473595	3	phagocytic cup	CC
558	GO:0001893	1	1	0.997422	1	0	0.00157865	1	maternal placenta development	BP
559	GO:0001894	1	1	0.982174	1	0	0.0189438	12	tissue homeostasis	BP
560	GO:0001895	1	1	0.998578	1	0	0.00473595	3	retina homeostasis	BP
561	GO:0001896	1	1	0.997254	1	0	0.00157865	1	autolysis	BP
562	GO:0001897	1	1	0.998414	1	0	0.00157865	1	cytolysis by symbiont of host cells	BP
563	GO:0001906	1	1	0.980111	1	0	0.0268371	17	cell killing	BP
564	GO:0001907	1	1	0.998414	1	0	0.00157865	1	killing by symbiont of host cells	BP
565	GO:0001909	1	1	0.99859	1	0	0.00473595	3	leukocyte mediated cytotoxicity	BP
566	GO:0001910	1	1	0.996979	1	0	0.0063146	4	regulation of leukocyte mediated cytotoxicity	BP
567	GO:0001912	1	1	0.996979	1	0	0.0063146	4	positive regulation of leukocyte mediated cytotoxicity	BP
568	GO:0001913	1	1	0.999538	1	0	0.00157865	1	T cell mediated cytotoxicity	BP
569	GO:0001914	1	1	0.998352	1	0	0.0031573	2	regulation of T cell mediated cytotoxicity	BP
570	GO:0001916	1	1	0.998352	1	0	0.0031573	2	positive regulation of T cell mediated cytotoxicity	BP
571	GO:0001917	1	1	0.996582	1	0	0.00473595	3	photoreceptor inner segment	CC
572	GO:0001919	1	1	0.999154	1	0	0.00157865	1	regulation of receptor recycling	BP
573	GO:0001927	1	1	0.997837	1	0	0.0031573	2	exocyst assembly	BP
574	GO:0001931	1	1	0.996339	1	0	0.0063146	4	uropod	CC
575	GO:0001932	1	1	0.703036	1	0	0.348882	221	regulation of protein phosphorylation	BP
576	GO:0001933	1	1	0.945259	1	0	0.067882	43	negative regulation of protein phosphorylation	BP
577	GO:0001934	1	1	0.78346	1	0	0.241534	153	positive regulation of protein phosphorylation	BP
578	GO:0001935	1	1	0.996585	1	0	0.0063146	4	endothelial cell proliferation	BP
579	GO:0001936	1	1	0.990069	1	0	0.0142079	9	regulation of endothelial cell proliferation	BP
580	GO:0001937	1	1	0.995392	1	0	0.0063146	4	negative regulation of endothelial cell proliferation	BP
581	GO:0001938	1	1	0.994653	1	0	0.00789325	5	positive regulation of endothelial cell proliferation	BP
582	GO:0001939	1	1	0.999167	1	0	0.00157865	1	female pronucleus	CC
583	GO:0001940	1	1	0.999167	1	0	0.00157865	1	male pronucleus	CC
584	GO:0001944	1	1	0.944569	1	0	0.0568314	36	vasculature development	BP
585	GO:0001947	1	1	0.987784	1	0	0.00789325	5	heart looping	BP
586	GO:0001948	1	1	0.97237	1	0	0.0426236	27
587	GO:0001952	1	1	0.990261	1	0	0.0189438	12	regulation of cell-matrix adhesion	BP
588	GO:0001953	1	1	0.993078	1	0	0.0110506	7	negative regulation of cell-matrix adhesion	BP
589	GO:0001954	1	1	0.999196	1	0	0.00157865	1	positive regulation of cell-matrix adhesion	BP
590	GO:0001955	1	1	0.996971	1	0	0.00473595	3	blood vessel maturation	BP
591	GO:0001956	1	1	0.991772	1	0	0.00473595	3	positive regulation of neurotransmitter secretion	BP
592	GO:0001957	1	1	0.993172	1	0	0.00789325	5	intramembranous ossification	BP
593	GO:0001958	1	1	0.995513	1	0	0.00473595	3	endochondral ossification	BP
594	GO:0001959	1	1	0.984602	1	0	0.0221011	14	regulation of cytokine-mediated signaling pathway	BP
595	GO:0001960	1	1	0.991621	1	0	0.0142079	9	negative regulation of cytokine-mediated signaling pathway	BP
596	GO:0001961	1	1	0.993531	1	0	0.00473595	3	positive regulation of cytokine-mediated signaling pathway	BP
597	GO:0001964	1	1	0.992647	1	0	0.0063146	4	startle response	BP
598	GO:0001967	1	1	0.999079	1	0	0.00157865	1	suckling behavior	BP
599	GO:0001968	1	1	0.991416	1	0	0.0157865	10	fibronectin binding	MF
600	GO:0001969	1	1	0.999401	1	0	0.00157865	1	regulation of activation of membrane attack complex	BP
601	GO:0001971	1	1	0.999401	1	0	0.00157865	1	negative regulation of activation of membrane attack complex	BP
602	GO:0001973	1	1	0.999415	1	0	0.00157865	1	adenosine receptor signaling pathway	BP
603	GO:0001975	1	1	0.998538	1	0	0.00157865	1	response to amphetamine	BP
604	GO:0002003	1	1	0.999403	1	0	0.00157865	1	angiotensin maturation	BP
605	GO:0002009	1	1	0.959004	1	0	0.0442022	28	morphogenesis of an epithelium	BP
606	GO:0002011	1	1	0.997056	1	0	0.0031573	2	morphogenesis of an epithelial sheet	BP
607	GO:0002020	1	1	0.962262	1	0	0.036309	23	protease binding	MF
608	GO:0002021	1	1	0.997234	1	0	0.00157865	1	response to dietary excess	BP
609	GO:0002026	1	1	0.999455	1	0	0.00157865	1	regulation of the force of heart contraction	BP
610	GO:0002027	1	1	0.996729	1	0	0.0031573	2	regulation of heart rate	BP
611	GO:0002028	1	1	0.987573	1	0	0.0110506	7	regulation of sodium ion transport	BP
612	GO:0002036	1	1	0.999467	1	0	0.00157865	1	regulation of L-glutamate transport	BP
613	GO:0002039	1	1	0.983583	1	0	0.0157865	10	p53 binding	MF
614	GO:0002040	1	1	0.994316	1	0	0.00789325	5	sprouting angiogenesis	BP
615	GO:0002041	1	1	0.997981	1	0	0.00473595	3	intussusceptive angiogenesis	BP
616	GO:0002042	1	1	0.995111	1	0	0.00789325	5	cell migration involved in sprouting angiogenesis	BP
617	GO:0002052	1	1	0.995602	1	0	0.0031573	2	positive regulation of neuroblast proliferation	BP
618	GO:0002062	1	1	0.994956	1	0	0.0063146	4	chondrocyte differentiation	BP
619	GO:0002063	1	1	0.99937	1	0	0.00157865	1	chondrocyte development	BP
620	GO:0002064	1	1	0.987111	1	0	0.0094719	6	epithelial cell development	BP
621	GO:0002066	1	1	0.990346	1	0	0.0063146	4	columnar/cuboidal epithelial cell development	BP
622	GO:0002069	1	1	0.998865	1	0	0.00157865	1	columnar/cuboidal epithelial cell maturation	BP
623	GO:0002070	1	1	0.998865	1	0	0.00157865	1	epithelial cell maturation	BP
624	GO:0002080	1	1	0.999119	1	0	0.00157865	1	acrosomal membrane	CC
625	GO:0002083	1	1	0.997303	1	0	0.00157865	1	4-hydroxybenzoate decaprenyltransferase activity	MF
626	GO:0002084	1	1	0.987606	1	0	0.0110506	7	protein depalmitoylation	BP
627	GO:0002088	1	1	0.996128	1	0	0.0031573	2	lens development in camera-type eye	BP
628	GO:0002090	1	1	0.986928	1	0	0.0142079	9	regulation of receptor internalization	BP
629	GO:0002092	1	1	0.986928	1	0	0.0142079	9	positive regulation of receptor internalization	BP
630	GO:0002093	1	1	0.999196	1	0	0.00157865	1	auditory receptor cell morphogenesis	BP
631	GO:0002094	1	1	0.995651	1	0	0.0031573	2	polyprenyltransferase activity	MF
632	GO:0002097	1	1	0.973639	1	0	0.0252584	16	tRNA wobble base modification	BP
633	GO:0002098	1	1	0.981182	1	0	0.0189438	12	tRNA wobble uridine modification	BP
634	GO:0002100	1	1	0.993959	1	0	0.00473595	3	tRNA wobble adenosine to inosine editing	BP
635	GO:0002102	1	1	0.99842	1	0	0.00473595	3	podosome	CC
636	GO:0002118	1	1	0.992647	1	0	0.0063146	4	aggressive behavior	BP
637	GO:0002119	1	1	0.997224	1	0	0.00157865	1	nematode larval development	BP
638	GO:0002121	1	1	0.993097	1	0	0.00473595	3	inter-male aggressive behavior	BP
639	GO:0002128	1	1	0.994125	1	0	0.00789325	5	tRNA nucleoside ribose methylation	BP
640	GO:0002130	1	1	0.998238	1	0	0.00157865	1	wobble position ribose methylation	BP
641	GO:0002131	1	1	0.998238	1	0	0.00157865	1	wobble position cytosine ribose methylation	BP
642	GO:0002132	1	1	0.998238	1	0	0.00157865	1	wobble position uridine ribose methylation	BP
643	GO:0002143	1	1	0.99695	1	0	0.0031573	2	tRNA wobble position uridine thiolation	BP
644	GO:0002151	1	1	0.997249	1	0	0.00157865	1	G-quadruplex RNA binding	MF
645	GO:0002155	1	1	0.992921	1	0	0.00789325	5	regulation of thyroid hormone mediated signaling pathway	BP
646	GO:0002161	1	1	0.975579	1	0	0.0236798	15	aminoacyl-tRNA editing activity	MF
647	GO:0002162	1	1	0.999526	1	0	0.00157865	1	dystroglycan binding	MF
648	GO:0002164	1	1	0.997224	1	0	0.00157865	1	larval development	BP
649	GO:0002165	1	1	0.998928	1	0	0.0031573	2	instar larval or pupal development	BP
650	GO:0002178	1	1	0.994257	1	0	0.00789325	5	palmitoyltransferase complex	CC
651	GO:0002181	1	1	0.886541	1	0	0.209961	133	cytoplasmic translation	BP
652	GO:0002182	1	1	0.99691	1	0	0.00789325	5	cytoplasmic translational elongation	BP
653	GO:0002183	1	1	0.983153	1	0	0.0157865	10	cytoplasmic translational initiation	BP
654	GO:0002184	1	1	0.991619	1	0	0.0063146	4	cytoplasmic translational termination	BP
655	GO:0002190	1	1	0.995424	1	0	0.0031573	2	cap-independent translational initiation	BP
656	GO:0002192	1	1	0.995424	1	0	0.0031573	2	IRES-dependent translational initiation of linear mRNA	BP
657	GO:0002200	1	1	0.992776	1	0	0.0063146	4	somatic diversification of immune receptors	BP
658	GO:0002204	1	1	0.997612	1	0	0.00157865	1	somatic recombination of immunoglobulin genes involved in immune response	BP
659	GO:0002208	1	1	0.997612	1	0	0.00157865	1	somatic diversification of immunoglobulins involved in immune response	BP
660	GO:0002209	1	1	0.996333	1	0	0.00473595	3	behavioral defense response	BP
661	GO:0002213	1	1	0.977843	1	0	0.0205225	13	defense response to insect	BP
662	GO:0002215	1	1	0.995751	1	0	0.00473595	3	defense response to nematode	BP
663	GO:0002218	1	1	0.849691	1	0	0.16418	104	activation of innate immune response	BP
664	GO:0002220	1	1	0.989881	1	0	0.0126292	8	innate immune response activating cell surface receptor signaling pathway	BP
665	GO:0002221	1	1	0.973769	1	0	0.0252584	16	pattern recognition receptor signaling pathway	BP
666	GO:0002223	1	1	0.990579	1	0	0.0110506	7	stimulatory C-type lectin receptor signaling pathway	BP
667	GO:0002224	1	1	0.989031	1	0	0.0126292	8	toll-like receptor signaling pathway	BP
668	GO:0002228	1	1	0.999051	1	0	0.0031573	2	natural killer cell mediated immunity	BP
669	GO:0002229	1	1	0.959012	1	0	0.031573	20	defense response to oomycetes	BP
670	GO:0002230	1	1	0.959565	1	0	0.0394663	25	positive regulation of defense response to virus by host	BP
671	GO:0002237	1	1	0.90601	1	0	0.104191	66	response to molecule of bacterial origin	BP
672	GO:0002238	1	1	0.984751	1	0	0.0142079	9	response to molecule of fungal origin	BP
673	GO:0002239	1	1	0.92003	1	0	0.0694606	44	response to oomycetes	BP
674	GO:0002244	1	1	0.989287	1	0	0.0063146	4	hematopoietic progenitor cell differentiation	BP
675	GO:0002246	1	1	0.997305	1	0	0.00473595	3	wound healing involved in inflammatory response	BP
676	GO:0002250	1	1	0.994027	1	0	0.00789325	5	adaptive immune response	BP
677	GO:0002252	1	1	0.835488	1	0	0.156286	99	immune effector process	BP
678	GO:0002253	1	1	0.846088	1	0	0.168916	107	activation of immune response	BP
679	GO:0002254	1	1	0.994179	1	0	0.0063146	4	kinin cascade	BP
680	GO:0002260	1	1	0.999538	1	0	0.00157865	1	lymphocyte homeostasis	BP
681	GO:0002262	1	1	0.995232	1	0	0.0094719	6	myeloid cell homeostasis	BP
682	GO:0002263	1	1	0.996611	1	0	0.0031573	2	cell activation involved in immune response	BP
683	GO:0002274	1	1	0.998621	1	0	0.0031573	2	myeloid leukocyte activation	BP
684	GO:0002285	1	1	0.996611	1	0	0.0031573	2	lymphocyte activation involved in immune response	BP
685	GO:0002312	1	1	0.996611	1	0	0.0031573	2	B cell activation involved in immune response	BP
686	GO:0002313	1	1	0.998996	1	0	0.00157865	1	mature B cell differentiation involved in immune response	BP
687	GO:0002317	1	1	0.998996	1	0	0.00157865	1	plasma cell differentiation	BP
688	GO:0002335	1	1	0.998996	1	0	0.00157865	1	mature B cell differentiation	BP
689	GO:0002353	1	1	0.994179	1	0	0.0063146	4	plasma kallikrein-kinin cascade	BP
690	GO:0002361	1	1	0.998735	1	0	0.00157865	1	CD4-positive, CD25-positive, alpha-beta regulatory T cell differentiation	BP
691	GO:0002366	1	1	0.996611	1	0	0.0031573	2	leukocyte activation involved in immune response	BP
693	GO:0002429	1	1	0.985727	1	0	0.0173652	11	immune response-activating cell surface receptor signaling pathway	BP
694	GO:0002431	1	1	0.997589	1	0	0.0031573	2	Fc receptor mediated stimulatory signaling pathway	BP
695	GO:0002433	1	1	0.997589	1	0	0.0031573	2	immune response-regulating cell surface receptor signaling pathway involved in phagocytosis	BP
696	GO:0002437	1	1	0.999364	1	0	0.00157865	1	inflammatory response to antigenic stimulus	BP
697	GO:0002443	1	1	0.99859	1	0	0.00473595	3	leukocyte mediated immunity	BP
698	GO:0002449	1	1	0.99859	1	0	0.00473595	3	lymphocyte mediated immunity	BP
699	GO:0002456	1	1	0.999538	1	0	0.00157865	1	T cell mediated immunity	BP
700	GO:0002460	1	1	0.999538	1	0	0.00157865	1	adaptive immune response based on somatic recombination of immune receptors built from immunoglobulin superfamily domains	BP
701	GO:0002474	1	1	0.977034	1	0	0.0299944	19	antigen processing and presentation of peptide antigen via MHC class I	BP
702	GO:0002478	1	1	0.979046	1	0	0.0284157	18	antigen processing and presentation of exogenous peptide antigen	BP
703	GO:0002479	1	1	0.990903	1	0	0.0110506	7	antigen processing and presentation of exogenous peptide antigen via MHC class I, TAP-dependent	BP
704	GO:0002480	1	1	0.999494	1	0	0.00157865	1	antigen processing and presentation of exogenous peptide antigen via MHC class I, TAP-independent	BP
705	GO:0002495	1	1	0.984149	1	0	0.0205225	13	antigen processing and presentation of peptide antigen via MHC class II	BP
706	GO:0002501	1	1	0.997628	1	0	0.00157865	1	peptide antigen assembly with MHC protein complex	BP
707	GO:0002502	1	1	0.997628	1	0	0.00157865	1	peptide antigen assembly with MHC class I protein complex	BP
708	GO:0002504	1	1	0.984149	1	0	0.0205225	13	antigen processing and presentation of peptide or polysaccharide antigen via MHC class II	BP
709	GO:0002521	1	1	0.978222	1	0	0.0268371	17	leukocyte differentiation	BP
710	GO:0002526	1	1	0.982755	1	0	0.0142079	9	acute inflammatory response	BP
711	GO:0002532	1	1	0.992078	1	0	0.0063146	4	production of molecular mediator involved in inflammatory response	BP
712	GO:0002538	1	1	0.992078	1	0	0.0063146	4	arachidonic acid metabolite production involved in inflammatory response	BP
713	GO:0002539	1	1	0.992078	1	0	0.0063146	4	prostaglandin production involved in inflammatory response	BP
714	GO:0002544	1	1	0.997544	1	0	0.00473595	3	chronic inflammatory response	BP
715	GO:0002548	1	1	0.99928	1	0	0.00157865	1	monocyte chemotaxis	BP
716	GO:0002551	1	1	0.999196	1	0	0.00157865	1	mast cell chemotaxis	BP
717	GO:0002562	1	1	0.996562	1	0	0.0031573	2	somatic diversification of immune receptors via germline recombination within a single locus	BP
718	GO:0002566	1	1	0.998948	1	0	0.00157865	1	somatic diversification of immune receptors via somatic mutation	BP
719	GO:0002573	1	1	0.993322	1	0	0.0094719	6	myeloid leukocyte differentiation	BP
720	GO:0002576	1	1	0.953044	1	0	0.0615674	39	platelet degranulation	BP
721	GO:0002577	1	1	0.997544	1	0	0.00473595	3	regulation of antigen processing and presentation	BP
722	GO:0002578	1	1	0.997544	1	0	0.00473595	3	negative regulation of antigen processing and presentation	BP
723	GO:0002580	1	1	0.997544	1	0	0.00473595	3	regulation of antigen processing and presentation of peptide or polysaccharide antigen via MHC class II	BP
724	GO:0002581	1	1	0.997544	1	0	0.00473595	3	negative regulation of antigen processing and presentation of peptide or polysaccharide antigen via MHC class II	BP
725	GO:0002604	1	1	0.997544	1	0	0.00473595	3	regulation of dendritic cell antigen processing and presentation	BP
726	GO:0002605	1	1	0.997544	1	0	0.00473595	3	negative regulation of dendritic cell antigen processing and presentation	BP
727	GO:0002637	1	1	0.994327	1	0	0.00473595	3	regulation of immunoglobulin production	BP
728	GO:0002639	1	1	0.997098	1	0	0.0031573	2	positive regulation of immunoglobulin production	BP
729	GO:0002643	1	1	0.998763	1	0	0.00157865	1	regulation of tolerance induction	BP
730	GO:0002673	1	1	0.998375	1	0	0.00473595	3	regulation of acute inflammatory response	BP
731	GO:0002674	1	1	0.999463	1	0	0.00157865	1	negative regulation of acute inflammatory response	BP
732	GO:0002675	1	1	0.99951	1	0	0.00157865	1	positive regulation of acute inflammatory response	BP
733	GO:0002679	1	1	0.98482	1	0	0.0173652	11	respiratory burst involved in defense response	BP
735	GO:0002683	1	1	0.932749	1	0	0.0726179	46	negative regulation of immune system process	BP
736	GO:0002684	1	1	0.773518	1	0	0.268371	170	positive regulation of immune system process	BP
737	GO:0002685	1	1	0.98902	1	0	0.0189438	12	regulation of leukocyte migration	BP
738	GO:0002686	1	1	0.997281	1	0	0.00473595	3	negative regulation of leukocyte migration	BP
739	GO:0002687	1	1	0.993579	1	0	0.0094719	6	positive regulation of leukocyte migration	BP
740	GO:0002688	1	1	0.993106	1	0	0.0110506	7	regulation of leukocyte chemotaxis	BP
741	GO:0002689	1	1	0.999524	1	0	0.00157865	1	negative regulation of leukocyte chemotaxis	BP
742	GO:0002690	1	1	0.993579	1	0	0.0094719	6	positive regulation of leukocyte chemotaxis	BP
743	GO:0002694	1	1	0.971591	1	0	0.0394663	25	regulation of leukocyte activation	BP
744	GO:0002695	1	1	0.992457	1	0	0.0094719	6	negative regulation of leukocyte activation	BP
745	GO:0002696	1	1	0.981001	1	0	0.0299944	19	positive regulation of leukocyte activation	BP
746	GO:0002697	1	1	0.928277	1	0	0.0805112	51	regulation of immune effector process	BP
747	GO:0002698	1	1	0.986609	1	0	0.0173652	11	negative regulation of immune effector process	BP
748	GO:0002699	1	1	0.991139	1	0	0.0142079	9	positive regulation of immune effector process	BP
749	GO:0002700	1	1	0.989864	1	0	0.0110506	7	regulation of production of molecular mediator of immune response	BP
750	GO:0002701	1	1	0.997297	1	0	0.00473595	3	negative regulation of production of molecular mediator of immune response	BP
751	GO:0002702	1	1	0.997098	1	0	0.0031573	2	positive regulation of production of molecular mediator of immune response	BP
752	GO:0002703	1	1	0.987327	1	0	0.0157865	10	regulation of leukocyte mediated immunity	BP
753	GO:0002704	1	1	0.997755	1	0	0.0031573	2	negative regulation of leukocyte mediated immunity	BP
754	GO:0002705	1	1	0.994085	1	0	0.0094719	6	positive regulation of leukocyte mediated immunity	BP
755	GO:0002706	1	1	0.989549	1	0	0.0126292	8	regulation of lymphocyte mediated immunity	BP
756	GO:0002708	1	1	0.994085	1	0	0.0094719	6	positive regulation of lymphocyte mediated immunity	BP
757	GO:0002709	1	1	0.998352	1	0	0.0031573	2	regulation of T cell mediated immunity	BP
758	GO:0002711	1	1	0.998352	1	0	0.0031573	2	positive regulation of T cell mediated immunity	BP
759	GO:0002712	1	1	0.992548	1	0	0.0063146	4	regulation of B cell mediated immunity	BP
760	GO:0002714	1	1	0.997098	1	0	0.0031573	2	positive regulation of B cell mediated immunity	BP
761	GO:0002715	1	1	0.998625	1	0	0.0031573	2	regulation of natural killer cell mediated immunity	BP
762	GO:0002717	1	1	0.998625	1	0	0.0031573	2	positive regulation of natural killer cell mediated immunity	BP
763	GO:0002718	1	1	0.995512	1	0	0.0063146	4	regulation of cytokine production involved in immune response	BP
764	GO:0002719	1	1	0.997297	1	0	0.00473595	3	negative regulation of cytokine production involved in immune response	BP
765	GO:0002721	1	1	0.998211	1	0	0.00157865	1	regulation of B cell cytokine production	BP
766	GO:0002752	1	1	0.999295	1	0	0.00157865	1	cell surface pattern recognition receptor signaling pathway	BP
767	GO:0002753	1	1	0.998848	1	0	0.0031573	2	cytoplasmic pattern recognition receptor signaling pathway	BP
768	GO:0002755	1	1	0.992048	1	0	0.00789325	5	MyD88-dependent toll-like receptor signaling pathway	BP
769	GO:0002756	1	1	0.996109	1	0	0.00473595	3	MyD88-independent toll-like receptor signaling pathway	BP
770	GO:0002757	1	1	0.966023	1	0	0.0347303	22	immune response-activating signal transduction	BP
771	GO:0002758	1	1	0.96836	1	0	0.031573	20	innate immune response-activating signal transduction	BP
772	GO:0002761	1	1	0.993331	1	0	0.0063146	4	regulation of myeloid leukocyte differentiation	BP
773	GO:0002763	1	1	0.996682	1	0	0.0031573	2	positive regulation of myeloid leukocyte differentiation	BP
774	GO:0002764	1	1	0.925386	1	0	0.0852471	54	immune response-regulating signaling pathway	BP
775	GO:0002768	1	1	0.971826	1	0	0.0347303	22	immune response-regulating cell surface receptor signaling pathway	BP
776	GO:0002790	1	1	0.998644	1	0	0.0031573	2	peptide secretion	BP
777	GO:0002791	1	1	0.989828	1	0	0.0094719	6	regulation of peptide secretion	BP
778	GO:0002792	1	1	0.991448	1	0	0.0063146	4	negative regulation of peptide secretion	BP
779	GO:0002793	1	1	0.996954	1	0	0.0031573	2	positive regulation of peptide secretion	BP
780	GO:0002819	1	1	0.989713	1	0	0.0126292	8	regulation of adaptive immune response	BP
781	GO:0002821	1	1	0.99425	1	0	0.0094719	6	positive regulation of adaptive immune response	BP
782	GO:0002822	1	1	0.990198	1	0	0.0110506	7	regulation of adaptive immune response based on somatic recombination of immune receptors built from immunoglobulin superfamily domains	BP
783	GO:0002824	1	1	0.994737	1	0	0.00789325	5	positive regulation of adaptive immune response based on somatic recombination of immune receptors built from immunoglobulin superfamily domains	BP
784	GO:0002825	1	1	0.99928	1	0	0.00157865	1	regulation of T-helper 1 type immune response	BP
785	GO:0002827	1	1	0.99928	1	0	0.00157865	1	positive regulation of T-helper 1 type immune response	BP
786	GO:0002828	1	1	0.998822	1	0	0.0031573	2	regulation of type 2 immune response	BP
787	GO:0002829	1	1	0.99928	1	0	0.00157865	1	negative regulation of type 2 immune response	BP
788	GO:0002831	1	1	0.822019	1	0	0.172073	109	regulation of response to biotic stimulus	BP
789	GO:0002832	1	1	0.955756	1	0	0.0394663	25	negative regulation of response to biotic stimulus	BP
790	GO:0002833	1	1	0.957735	1	0	0.036309	23	positive regulation of response to biotic stimulus	BP
791	GO:0002886	1	1	0.997755	1	0	0.0031573	2	regulation of myeloid leukocyte mediated immunity	BP
792	GO:0002887	1	1	0.997755	1	0	0.0031573	2	negative regulation of myeloid leukocyte mediated immunity	BP
793	GO:0002889	1	1	0.994327	1	0	0.00473595	3	regulation of immunoglobulin mediated immune response	BP
794	GO:0002891	1	1	0.997098	1	0	0.0031573	2	positive regulation of immunoglobulin mediated immune response	BP
795	GO:0002902	1	1	0.997241	1	0	0.0031573	2	regulation of B cell apoptotic process	BP
796	GO:0002903	1	1	0.999028	1	0	0.00157865	1	negative regulation of B cell apoptotic process	BP
797	GO:0002920	1	1	0.999401	1	0	0.00157865	1	regulation of humoral immune response	BP
798	GO:0002921	1	1	0.999401	1	0	0.00157865	1	negative regulation of humoral immune response	BP
799	GO:0002931	1	1	0.988472	1	0	0.00789325	5	response to ischemia	BP
800	GO:0002935	1	1	0.996306	1	0	0.0031573	2	tRNA (adenine-C2-)-methyltransferase activity	MF
801	GO:0002938	1	1	0.998314	1	0	0.00157865	1	tRNA guanine ribose methylation	BP
802	GO:0002940	1	1	0.995006	1	0	0.00473595	3	tRNA N2-guanine methylation	BP
803	GO:0002943	1	1	0.993529	1	0	0.00789325	5	tRNA dihydrouridine synthesis	BP
804	GO:0002949	1	1	0.991823	1	0	0.00789325	5	tRNA threonylcarbamoyladenosine modification	BP
805	GO:0003002	1	1	0.743272	1	0	0.276264	175	regionalization	BP
807	GO:0003007	1	1	0.993393	1	0	0.0063146	4	heart morphogenesis	BP
808	GO:0003008	1	1	0.88535	1	0	0.127871	81	system process	BP
809	GO:0003009	1	1	0.999538	1	0	0.00157865	1	skeletal muscle contraction	BP
810	GO:0003012	1	1	0.985513	1	0	0.0268371	17	muscle system process	BP
811	GO:0003013	1	1	0.995374	1	0	0.00789325	5	circulatory system process	BP
812	GO:0003018	1	1	0.998617	1	0	0.00157865	1	vascular process in circulatory system	BP
813	GO:0003032	1	1	0.989986	1	0	0.0094719	6	detection of oxygen	BP
814	GO:0003073	1	1	0.9995	1	0	0.00157865	1	regulation of systemic arterial blood pressure	BP
815	GO:0003084	1	1	0.999514	1	0	0.00157865	1	positive regulation of systemic arterial blood pressure	BP
816	GO:0003085	1	1	0.99279	1	0	0.00789325	5	negative regulation of systemic arterial blood pressure	BP
817	GO:0003143	1	1	0.985052	1	0	0.0094719	6	embryonic heart tube morphogenesis	BP
818	GO:0003146	1	1	0.997236	1	0	0.00157865	1	heart jogging	BP
819	GO:0003151	1	1	0.992164	1	0	0.00789325	5	outflow tract morphogenesis	BP
820	GO:0003156	1	1	0.984672	1	0	0.0142079	9	regulation of animal organ formation	BP
821	GO:0003179	1	1	0.997981	1	0	0.00473595	3	heart valve morphogenesis	BP
822	GO:0003181	1	1	0.997981	1	0	0.00473595	3	atrioventricular valve morphogenesis	BP
823	GO:0003197	1	1	0.997544	1	0	0.00473595	3	endocardial cushion development	BP
824	GO:0003254	1	1	0.987227	1	0	0.00789325	5	regulation of membrane depolarization	BP
825	GO:0003256	1	1	0.998989	1	0	0.0031573	2	regulation of transcription from RNA polymerase II promoter involved in myocardial precursor cell differentiation	BP
826	GO:0003257	1	1	0.998989	1	0	0.0031573	2	positive regulation of transcription from RNA polymerase II promoter involved in myocardial precursor cell differentiation	BP
827	GO:0003278	1	1	0.997981	1	0	0.00473595	3	apoptotic process involved in heart morphogenesis	BP
828	GO:0003279	1	1	0.986477	1	0	0.0157865	10	cardiac septum development	BP
829	GO:0003281	1	1	0.99645	1	0	0.00789325	5	ventricular septum development	BP
830	GO:0003283	1	1	0.989993	1	0	0.00789325	5	atrial septum development	BP
831	GO:0003330	1	1	0.997303	1	0	0.00157865	1	regulation of extracellular matrix constituent secretion	BP
832	GO:0003331	1	1	0.997303	1	0	0.00157865	1	positive regulation of extracellular matrix constituent secretion	BP
833	GO:0003333	1	1	0.859759	1	0	0.123135	78	amino acid transmembrane transport	BP
834	GO:0003337	1	1	0.998989	1	0	0.0031573	2	mesenchymal to epithelial transition involved in metanephros morphogenesis	BP
835	GO:0003341	1	1	0.990507	1	0	0.0063146	4	cilium movement	BP
836	GO:0003351	1	1	0.990507	1	0	0.0063146	4	epithelial cilium movement	BP
837	GO:0003352	1	1	0.995357	1	0	0.0031573	2	regulation of cilium movement	BP
838	GO:0003356	1	1	0.997247	1	0	0.00157865	1	regulation of cilium beat frequency	BP
839	GO:0003376	1	1	0.999064	1	0	0.00157865	1	sphingosine-1-phosphate signaling pathway	BP
840	GO:0003382	1	1	0.995898	1	0	0.0063146	4	epithelial cell morphogenesis	BP
841	GO:0003401	1	1	0.998568	1	0	0.0031573	2	axis elongation	BP
842	GO:0003417	1	1	0.997544	1	0	0.00473595	3	growth plate cartilage development	BP
843	GO:0003433	1	1	0.99937	1	0	0.00157865	1	chondrocyte development involved in endochondral bone morphogenesis	BP
847	GO:0003678	1	1	0.814191	1	0	0.159444	101	DNA helicase activity	MF
848	GO:0003680	1	1	0.97863	1	0	0.0189438	12	AT DNA binding	MF
849	GO:0003681	1	1	0.998465	1	0	0.00157865	1	bent DNA binding	MF
850	GO:0003682	1	1	0.775782	1	0	0.208382	132	chromatin binding	MF
851	GO:0003684	1	1	0.925686	1	0	0.0726179	46	damaged DNA binding	MF
852	GO:0003688	1	1	0.97739	1	0	0.0189438	12	DNA replication origin binding	MF
853	GO:0003689	1	1	0.994501	1	0	0.0031573	2	DNA clamp loader activity	MF
854	GO:0003690	1	1	0.788431	1	0	0.200489	127	double-stranded DNA binding	MF
855	GO:0003691	1	1	0.967272	1	0	0.0284157	18	double-stranded telomeric DNA binding	MF
856	GO:0003697	1	1	0.86396	1	0	0.135764	86	single-stranded DNA binding	MF
858	GO:0003705	1	1	0.993618	1	0	0.00473595	3	transcription factor activity, RNA polymerase II distal enhancer sequence-specific binding	MF
859	GO:0003712	1	1	0.78121	1	0	0.23364	148	transcription cofactor activity	MF
860	GO:0003713	1	1	0.905256	1	0	0.0978763	62	transcription coactivator activity	MF
861	GO:0003714	1	1	0.936915	1	0	0.0663033	42	transcription corepressor activity	MF
862	GO:0003720	1	1	0.993495	1	0	0.00473595	3	telomerase activity	MF
863	GO:0003721	1	1	0.993495	1	0	0.00473595	3	telomerase RNA reverse transcriptase activity	MF
865	GO:0003724	1	1	0.862627	1	0	0.121556	77	RNA helicase activity	MF
866	GO:0003725	1	1	0.954419	1	0	0.0426236	27	double-stranded RNA binding	MF
867	GO:0003726	1	1	0.997346	1	0	0.00157865	1	double-stranded RNA adenosine deaminase activity	MF
868	GO:0003727	1	1	0.898854	1	0	0.10577	67	single-stranded RNA binding	MF
869	GO:0003729	1	1	0.861339	1	0	0.153129	97	mRNA binding	MF
870	GO:0003730	1	1	0.973973	1	0	0.0221011	14	mRNA 3'-UTR binding	MF
871	GO:0003735	1	1	0.347831	1	0	1.40026	887	structural constituent of ribosome	MF
872	GO:0003743	1	1	0.819638	1	0	0.232062	147	translation initiation factor activity	MF
873	GO:0003746	1	1	0.89193	1	0	0.16418	104	translation elongation factor activity	MF
874	GO:0003747	1	1	0.977499	1	0	0.0236798	15	translation release factor activity	MF
875	GO:0003755	1	1	0.860845	1	0	0.15155	96	peptidyl-prolyl cis-trans isomerase activity	MF
876	GO:0003756	1	1	0.940758	1	0	0.067882	43	protein disulfide isomerase activity	MF
877	GO:0003774	1	1	0.796169	1	0	0.208382	132	motor activity	MF
878	GO:0003777	1	1	0.85606	1	0	0.129449	82	microtubule motor activity	MF
879	GO:0003779	1	1	0.845372	1	0	0.161022	102	actin binding	MF
880	GO:0003785	1	1	0.990475	1	0	0.00789325	5	actin monomer binding	MF
881	GO:0003786	1	1	0.998577	1	0	0.00157865	1	actin lateral binding	MF
882	GO:0003796	1	1	0.99668	1	0	0.0031573	2	lysozyme activity	MF
883	GO:0003823	1	1	0.993678	1	0	0.0094719	6	antigen binding	MF
885	GO:0003825	1	1	0.991762	1	0	0.00473595	3	alpha,alpha-trehalose-phosphate synthase (UDP-forming) activity	MF
886	GO:0003827	1	1	0.997245	1	0	0.00157865	1	alpha-1,3-mannosylglycoprotein 2-beta-N-acetylglucosaminyltransferase activity	MF
887	GO:0003830	1	1	0.992488	1	0	0.0063146	4	beta-1,4-mannosylglycoprotein 4-beta-N-acetylglucosaminyltransferase activity	MF
888	GO:0003837	1	1	0.997603	1	0	0.0031573	2	beta-ureidopropionase activity	MF
889	GO:0003838	1	1	0.996444	1	0	0.00473595	3	sterol 24-C-methyltransferase activity	MF
890	GO:0003840	1	1	0.997256	1	0	0.00157865	1
891	GO:0003841	1	1	0.983628	1	0	0.0126292	8	1-acylglycerol-3-phosphate O-acyltransferase activity	MF
892	GO:0003843	1	1	0.931609	1	0	0.0741966	47	1,3-beta-D-glucan synthase activity	MF
893	GO:0003844	1	1	0.985064	1	0	0.0157865	10	1,4-alpha-glucan branching enzyme activity	MF
894	GO:0003846	1	1	0.973025	1	0	0.0205225	13	2-acylglycerol O-acyltransferase activity	MF
895	GO:0003847	1	1	0.999526	1	0	0.00157865	1	1-alkyl-2-acetylglycerophosphocholine esterase activity	MF
896	GO:0003848	1	1	0.996486	1	0	0.0031573	2	2-amino-4-hydroxy-6-hydroxymethyldihydropteridine diphosphokinase activity	MF
897	GO:0003849	1	1	0.99123	1	0	0.0063146	4	3-deoxy-7-phosphoheptulonate synthase activity	MF
898	GO:0003850	1	1	0.998751	1	0	0.00157865	1	2-deoxyglucose-6-phosphatase activity	MF
899	GO:0003852	1	1	0.997283	1	0	0.00157865	1	2-isopropylmalate synthase activity	MF
900	GO:0003854	1	1	0.871767	1	0	0.0978763	62	3-beta-hydroxy-delta5-steroid dehydrogenase activity	MF
902	GO:0003856	1	1	0.995674	1	0	0.0031573	2	3-dehydroquinate synthase activity	MF
903	GO:0003857	1	1	0.992107	1	0	0.00789325	5	3-hydroxyacyl-CoA dehydrogenase activity	MF
904	GO:0003858	1	1	0.995397	1	0	0.00473595	3	3-hydroxybutyrate dehydrogenase activity	MF
905	GO:0003860	1	1	0.997312	1	0	0.00157865	1	3-hydroxyisobutyryl-CoA hydrolase activity	MF
906	GO:0003861	1	1	0.992403	1	0	0.0094719	6	3-isopropylmalate dehydratase activity	MF
907	GO:0003862	1	1	0.996129	1	0	0.00473595	3	3-isopropylmalate dehydrogenase activity	MF
908	GO:0003863	1	1	0.988992	1	0	0.00789325	5	3-methyl-2-oxobutanoate dehydrogenase (2-methylpropanoyl-transferring) activity	MF
909	GO:0003864	1	1	0.996172	1	0	0.0031573	2	3-methyl-2-oxobutanoate hydroxymethyltransferase activity	MF
910	GO:0003865	1	1	0.997829	1	0	0.00157865	1	3-oxo-5-alpha-steroid 4-dehydrogenase activity	MF
911	GO:0003866	1	1	0.997329	1	0	0.00157865	1	3-phosphoshikimate 1-carboxyvinyltransferase activity	MF
912	GO:0003867	1	1	0.99605	1	0	0.0031573	2	4-aminobutyrate transaminase activity	MF
913	GO:0003868	1	1	0.996756	1	0	0.0031573	2	4-hydroxyphenylpyruvate dioxygenase activity	MF
914	GO:0003871	1	1	0.989357	1	0	0.0110506	7	5-methyltetrahydropteroyltriglutamate-homocysteine S-methyltransferase activity	MF
915	GO:0003872	1	1	0.983991	1	0	0.0110506	7	6-phosphofructokinase activity	MF
916	GO:0003873	1	1	0.988413	1	0	0.0189438	12	6-phosphofructo-2-kinase activity	MF
917	GO:0003876	1	1	0.987141	1	0	0.0126292	8	AMP deaminase activity	MF
918	GO:0003878	1	1	0.99316	1	0	0.0094719	6	ATP citrate synthase activity	MF
919	GO:0003879	1	1	0.99744	1	0	0.00157865	1	ATP phosphoribosyltransferase activity	MF
920	GO:0003880	1	1	0.9949	1	0	0.00473595	3	protein C-terminal carboxyl O-methyltransferase activity	MF
921	GO:0003881	1	1	0.997253	1	0	0.00157865	1	CDP-diacylglycerol-inositol 3-phosphatidyltransferase activity	MF
922	GO:0003882	1	1	0.996742	1	0	0.0031573	2	CDP-diacylglycerol-serine O-phosphatidyltransferase activity	MF
923	GO:0003883	1	1	0.995845	1	0	0.0031573	2	CTP synthase activity	MF
924	GO:0003885	1	1	0.986213	1	0	0.0094719	6	D-arabinono-1,4-lactone oxidase activity	MF
925	GO:0003886	1	1	0.980059	1	0	0.0142079	9	DNA (cytosine-5-)-methyltransferase activity	MF
926	GO:0003887	1	1	0.859672	1	0	0.135764	86	DNA-directed DNA polymerase activity	MF
927	GO:0003896	1	1	0.985181	1	0	0.0157865	10	DNA primase activity	MF
928	GO:0003899	1	1	0.861151	1	0	0.162601	103	DNA-directed 5'-3' RNA polymerase activity	MF
929	GO:0003904	1	1	0.997819	1	0	0.0031573	2	deoxyribodipyrimidine photo-lyase activity	MF
930	GO:0003905	1	1	0.98725	1	0	0.0110506	7	alkylbase DNA N-glycosylase activity	MF
931	GO:0003906	1	1	0.975866	1	0	0.0252584	16	DNA-(apurinic or apyrimidinic site) lyase activity	MF
932	GO:0003909	1	1	0.986771	1	0	0.0126292	8	DNA ligase activity	MF
933	GO:0003910	1	1	0.986771	1	0	0.0126292	8	DNA ligase (ATP) activity	MF
934	GO:0003913	1	1	0.984304	1	0	0.0110506	7	DNA photolyase activity	MF
935	GO:0003914	1	1	0.997287	1	0	0.00157865	1	DNA (6-4) photolyase activity	MF
936	GO:0003916	1	1	0.948777	1	0	0.0505168	32	DNA topoisomerase activity	MF
937	GO:0003917	1	1	0.976339	1	0	0.0268371	17	DNA topoisomerase type I activity	MF
938	GO:0003918	1	1	0.979186	1	0	0.0205225	13	DNA topoisomerase type II (ATP-hydrolyzing) activity	MF
939	GO:0003919	1	1	0.988517	1	0	0.00789325	5	FMN adenylyltransferase activity	MF
940	GO:0003922	1	1	0.992795	1	0	0.0063146	4	GMP synthase (glutamine-hydrolyzing) activity	MF
941	GO:0003923	1	1	0.990289	1	0	0.0063146	4	GPI-anchor transamidase activity	MF
942	GO:0003924	1	1	0.71158	1	0	0.378876	240	GTPase activity	MF
943	GO:0003933	1	1	0.977994	1	0	0.0189438	12	GTP cyclohydrolase activity	MF
944	GO:0003934	1	1	0.997298	1	0	0.00157865	1	GTP cyclohydrolase I activity	MF
945	GO:0003935	1	1	0.980645	1	0	0.0173652	11	GTP cyclohydrolase II activity	MF
946	GO:0003937	1	1	0.997747	1	0	0.0031573	2	IMP cyclohydrolase activity	MF
947	GO:0003938	1	1	0.994563	1	0	0.0063146	4	IMP dehydrogenase activity	MF
948	GO:0003939	1	1	0.995242	1	0	0.00473595	3	L-iditol 2-dehydrogenase activity	MF
949	GO:0003941	1	1	0.996522	1	0	0.0031573	2	L-serine ammonia-lyase activity	MF
950	GO:0003942	1	1	0.994023	1	0	0.00789325	5	N-acetyl-gamma-glutamyl-phosphate reductase activity	MF
951	GO:0003949	1	1	0.997484	1	0	0.00157865	1	1-(5-phosphoribosyl)-5-[(5-phosphoribosylamino)methylideneamino]imidazole-4-carboxamide isomerase activity	MF
952	GO:0003950	1	1	0.977286	1	0	0.0236798	15	NAD+ ADP-ribosyltransferase activity	MF
953	GO:0003951	1	1	0.992295	1	0	0.00473595	3	NAD+ kinase activity	MF
954	GO:0003952	1	1	0.997257	1	0	0.00157865	1	NAD+ synthase (glutamine-hydrolyzing) activity	MF
955	GO:0003954	1	1	0.901923	1	0	0.132607	84	NADH dehydrogenase activity	MF
956	GO:0003955	1	1	0.974425	1	0	0.0252584	16	NAD(P)H dehydrogenase (quinone) activity	MF
957	GO:0003958	1	1	0.991796	1	0	0.00473595	3	NADPH-hemoprotein reductase activity	MF
958	GO:0003959	1	1	0.972355	1	0	0.031573	20	NADPH dehydrogenase activity	MF
959	GO:0003960	1	1	0.99359	1	0	0.00473595	3	NADPH:quinone reductase activity	MF
960	GO:0003961	1	1	0.995904	1	0	0.0063146	4	O-acetylhomoserine aminocarboxypropyltransferase activity	MF
961	GO:0003962	1	1	0.99727	1	0	0.00157865	1	cystathionine gamma-synthase activity	MF
963	GO:0003968	1	1	0.979684	1	0	0.0173652	11	RNA-directed 5'-3' RNA polymerase activity	MF
964	GO:0003973	1	1	0.986225	1	0	0.0205225	13	(S)-2-hydroxy-acid oxidase activity	MF
965	GO:0003975	1	1	0.997282	1	0	0.00157865	1	UDP-N-acetylglucosamine-dolichyl-phosphate N-acetylglucosaminephosphotransferase activity	MF
966	GO:0003977	1	1	0.99228	1	0	0.0094719	6	UDP-N-acetylglucosamine diphosphorylase activity	MF
967	GO:0003978	1	1	0.979421	1	0	0.031573	20	UDP-glucose 4-epimerase activity	MF
968	GO:0003979	1	1	0.991584	1	0	0.0142079	9	UDP-glucose 6-dehydrogenase activity	MF
969	GO:0003980	1	1	0.997219	1	0	0.00157865	1	UDP-glucose:glycoprotein glucosyltransferase activity	MF
970	GO:0003983	1	1	0.982065	1	0	0.0221011	14	UTP:glucose-1-phosphate uridylyltransferase activity	MF
971	GO:0003984	1	1	0.991401	1	0	0.0094719	6	acetolactate synthase activity	MF
972	GO:0003985	1	1	0.99352	1	0	0.0063146	4	acetyl-CoA C-acetyltransferase activity	MF
973	GO:0003986	1	1	0.993797	1	0	0.0094719	6	acetyl-CoA hydrolase activity	MF
974	GO:0003987	1	1	0.988036	1	0	0.0189438	12	acetate-CoA ligase activity	MF
975	GO:0003988	1	1	0.985818	1	0	0.0142079	9	acetyl-CoA C-acyltransferase activity	MF
976	GO:0003989	1	1	0.975768	1	0	0.031573	20	acetyl-CoA carboxylase activity	MF
977	GO:0003991	1	1	0.996529	1	0	0.0031573	2	acetylglutamate kinase activity	MF
978	GO:0003992	1	1	0.993614	1	0	0.0094719	6	N2-acetyl-L-ornithine:2-oxoglutarate 5-aminotransferase activity	MF
979	GO:0003993	1	1	0.885667	1	0	0.101034	64	acid phosphatase activity	MF
980	GO:0003994	1	1	0.977669	1	0	0.0268371	17	aconitate hydratase activity	MF
981	GO:0003995	1	1	0.968456	1	0	0.0442022	28	acyl-CoA dehydrogenase activity	MF
982	GO:0003997	1	1	0.984734	1	0	0.0173652	11	acyl-CoA oxidase activity	MF
983	GO:0003998	1	1	0.997239	1	0	0.00157865	1	acylphosphatase activity	MF
984	GO:0003999	1	1	0.990692	1	0	0.00789325	5	adenine phosphoribosyltransferase activity	MF
985	GO:0004000	1	1	0.98988	1	0	0.00789325	5	adenosine deaminase activity	MF
986	GO:0004001	1	1	0.991384	1	0	0.0110506	7	adenosine kinase activity	MF
987	GO:0004003	1	1	0.925705	1	0	0.0615674	39	ATP-dependent DNA helicase activity	MF
988	GO:0004004	1	1	0.884452	1	0	0.099455	63	ATP-dependent RNA helicase activity	MF
989	GO:0004008	1	1	0.997232	1	0	0.00157865	1	copper-exporting ATPase activity	MF
990	GO:0004012	1	1	0.942545	1	0	0.0615674	39	phospholipid-translocating ATPase activity	MF
991	GO:0004013	1	1	0.990478	1	0	0.0126292	8	adenosylhomocysteinase activity	MF
992	GO:0004014	1	1	0.988794	1	0	0.0094719	6	adenosylmethionine decarboxylase activity	MF
993	GO:0004015	1	1	0.99724	1	0	0.00157865	1	adenosylmethionine-8-amino-7-oxononanoate transaminase activity	MF
994	GO:0004016	1	1	0.998801	1	0	0.0031573	2	adenylate cyclase activity	MF
995	GO:0004017	1	1	0.971868	1	0	0.0347303	22	adenylate kinase activity	MF
996	GO:0004018	1	1	0.996734	1	0	0.0031573	2	N6-(1,2-dicarboxyethyl)AMP AMP-lyase (fumarate-forming) activity	MF
997	GO:0004019	1	1	0.992822	1	0	0.0063146	4	adenylosuccinate synthase activity	MF
998	GO:0004020	1	1	0.991175	1	0	0.0126292	8	adenylylsulfate kinase activity	MF
999	GO:0004021	1	1	0.990795	1	0	0.00789325	5	L-alanine:2-oxoglutarate aminotransferase activity	MF
1000	GO:0004022	1	1	0.951733	1	0	0.0584101	37	alcohol dehydrogenase (NAD) activity	MF
1001	GO:0004026	1	1	0.996208	1	0	0.00473595	3	alcohol O-acetyltransferase activity	MF
1002	GO:0004028	1	1	0.988482	1	0	0.0142079	9	3-chloroallyl aldehyde dehydrogenase activity	MF
1003	GO:0004029	1	1	0.9339	1	0	0.0915617	58	aldehyde dehydrogenase (NAD) activity	MF
1004	GO:0004030	1	1	0.981859	1	0	0.0221011	14	aldehyde dehydrogenase [NAD(P)+] activity	MF
1005	GO:0004031	1	1	0.990562	1	0	0.0063146	4	aldehyde oxidase activity	MF
1006	GO:0004032	1	1	0.998601	1	0	0.0031573	2	alditol:NADP+ 1-oxidoreductase activity	MF
1007	GO:0004033	1	1	0.961582	1	0	0.0442022	28	aldo-keto reductase (NADP) activity	MF
1008	GO:0004034	1	1	0.988352	1	0	0.0110506	7	aldose 1-epimerase activity	MF
1009	GO:0004035	1	1	0.999085	1	0	0.0031573	2	alkaline phosphatase activity	MF
1010	GO:0004038	1	1	0.997302	1	0	0.00157865	1	allantoinase activity	MF
1011	GO:0004040	1	1	0.987429	1	0	0.0142079	9	amidase activity	MF
1012	GO:0004042	1	1	0.991076	1	0	0.0110506	7	acetyl-CoA:L-glutamate N-acetyltransferase activity	MF
1013	GO:0004043	1	1	0.999504	1	0	0.00157865	1	L-aminoadipate-semialdehyde dehydrogenase activity	MF
1014	GO:0004044	1	1	0.990768	1	0	0.0094719	6	amidophosphoribosyltransferase activity	MF
1015	GO:0004045	1	1	0.989923	1	0	0.0094719	6	aminoacyl-tRNA hydrolase activity	MF
1016	GO:0004046	1	1	0.994591	1	0	0.0031573	2	aminoacylase activity	MF
1017	GO:0004047	1	1	0.996566	1	0	0.0031573	2	aminomethyltransferase activity	MF
1018	GO:0004048	1	1	0.994563	1	0	0.0031573	2	anthranilate phosphoribosyltransferase activity	MF
1019	GO:0004049	1	1	0.993814	1	0	0.0063146	4	anthranilate synthase activity	MF
1020	GO:0004053	1	1	0.997371	1	0	0.00157865	1	arginase activity	MF
1021	GO:0004055	1	1	0.994231	1	0	0.0094719	6	argininosuccinate synthase activity	MF
1022	GO:0004056	1	1	0.996821	1	0	0.0031573	2	argininosuccinate lyase activity	MF
1023	GO:0004057	1	1	0.997256	1	0	0.00157865	1	arginyltransferase activity	MF
1024	GO:0004059	1	1	0.998674	1	0	0.00157865	1	aralkylamine N-acetyltransferase activity	MF
1026	GO:0004065	1	1	0.999344	1	0	0.00157865	1	arylsulfatase activity	MF
1027	GO:0004066	1	1	0.988684	1	0	0.0126292	8	asparagine synthase (glutamine-hydrolyzing) activity	MF
1029	GO:0004069	1	1	0.976891	1	0	0.0205225	13	L-aspartate:2-oxoglutarate aminotransferase activity	MF
1030	GO:0004070	1	1	0.99818	1	0	0.00157865	1	aspartate carbamoyltransferase activity	MF
1031	GO:0004071	1	1	0.999331	1	0	0.00157865	1	aspartate-ammonia ligase activity	MF
1032	GO:0004072	1	1	0.992211	1	0	0.0063146	4	aspartate kinase activity	MF
1033	GO:0004073	1	1	0.996675	1	0	0.0063146	4	aspartate-semialdehyde dehydrogenase activity	MF
1034	GO:0004075	1	1	0.982351	1	0	0.0284157	18	biotin carboxylase activity	MF
1035	GO:0004076	1	1	0.996336	1	0	0.00473595	3	biotin synthase activity	MF
1036	GO:0004077	1	1	0.997305	1	0	0.00157865	1	biotin-[acetyl-CoA-carboxylase] ligase activity	MF
1037	GO:0004078	1	1	0.997305	1	0	0.00157865	1	biotin-[methylcrotonoyl-CoA-carboxylase] ligase activity	MF
1038	GO:0004081	1	1	0.997165	1	0	0.0031573	2	bis(5'-nucleosyl)-tetraphosphatase (asymmetrical) activity	MF
1039	GO:0004082	1	1	0.999429	1	0	0.00157865	1	bisphosphoglycerate mutase activity	MF
1040	GO:0004083	1	1	0.999429	1	0	0.00157865	1	bisphosphoglycerate 2-phosphatase activity	MF
1041	GO:0004084	1	1	0.983203	1	0	0.0173652	11	branched-chain-amino-acid transaminase activity	MF
1042	GO:0004087	1	1	0.996664	1	0	0.0031573	2	carbamoyl-phosphate synthase (ammonia) activity	MF
1043	GO:0004088	1	1	0.993367	1	0	0.0063146	4	carbamoyl-phosphate synthase (glutamine-hydrolyzing) activity	MF
1044	GO:0004089	1	1	0.971332	1	0	0.0284157	18	carbonate dehydratase activity	MF
1045	GO:0004090	1	1	0.99777	1	0	0.00157865	1	carbonyl reductase (NADPH) activity	MF
1046	GO:0004092	1	1	0.998744	1	0	0.0031573	2	carnitine O-acetyltransferase activity	MF
1047	GO:0004096	1	1	0.986936	1	0	0.0221011	14	catalase activity	MF
1048	GO:0004097	1	1	0.984408	1	0	0.0110506	7	catechol oxidase activity	MF
1049	GO:0004099	1	1	0.998204	1	0	0.00473595	3	chitin deacetylase activity	MF
1050	GO:0004100	1	1	0.999376	1	0	0.00157865	1	chitin synthase activity	MF
1051	GO:0004103	1	1	0.991179	1	0	0.0126292	8	choline kinase activity	MF
1052	GO:0004104	1	1	0.99894	1	0	0.00157865	1	cholinesterase activity	MF
1053	GO:0004105	1	1	0.993851	1	0	0.0063146	4	choline-phosphate cytidylyltransferase activity	MF
1054	GO:0004106	1	1	0.993108	1	0	0.00473595	3	chorismate mutase activity	MF
1055	GO:0004107	1	1	0.99692	1	0	0.0031573	2	chorismate synthase activity	MF
1056	GO:0004108	1	1	0.991347	1	0	0.0142079	9	citrate (Si)-synthase activity	MF
1057	GO:0004109	1	1	0.994034	1	0	0.00473595	3	coproporphyrinogen oxidase activity	MF
1058	GO:0004112	1	1	0.996485	1	0	0.0031573	2	cyclic-nucleotide phosphodiesterase activity	MF
1059	GO:0004121	1	1	0.995987	1	0	0.00473595	3	cystathionine beta-lyase activity	MF
1060	GO:0004124	1	1	0.973128	1	0	0.0268371	17	cysteine synthase activity	MF
1061	GO:0004126	1	1	0.997766	1	0	0.00157865	1	cytidine deaminase activity	MF
1062	GO:0004127	1	1	0.994394	1	0	0.0063146	4	cytidylate kinase activity	MF
1063	GO:0004128	1	1	0.988505	1	0	0.0142079	9	cytochrome-b5 reductase activity, acting on NAD(P)H	MF
1064	GO:0004129	1	1	0.969524	1	0	0.0347303	22	cytochrome-c oxidase activity	MF
1065	GO:0004132	1	1	0.997937	1	0	0.00157865	1	dCMP deaminase activity	MF
1066	GO:0004133	1	1	0.988161	1	0	0.00789325	5	glycogen debranching enzyme activity	MF
1067	GO:0004134	1	1	0.996346	1	0	0.0031573	2	4-alpha-glucanotransferase activity	MF
1068	GO:0004137	1	1	0.998861	1	0	0.00157865	1	deoxycytidine kinase activity	MF
1069	GO:0004138	1	1	0.998861	1	0	0.00157865	1	deoxyguanosine kinase activity	MF
1070	GO:0004140	1	1	0.994368	1	0	0.00473595	3	dephospho-CoA kinase activity	MF
1071	GO:0004141	1	1	0.99724	1	0	0.00157865	1	dethiobiotin synthase activity	MF
1072	GO:0004142	1	1	0.989668	1	0	0.0110506	7	diacylglycerol cholinephosphotransferase activity	MF
1073	GO:0004143	1	1	0.990041	1	0	0.0157865	10	diacylglycerol kinase activity	MF
1074	GO:0004144	1	1	0.979478	1	0	0.0221011	14	diacylglycerol O-acyltransferase activity	MF
1075	GO:0004145	1	1	0.999397	1	0	0.00157865	1	diamine N-acetyltransferase activity	MF
1076	GO:0004146	1	1	0.997499	1	0	0.00473595	3	dihydrofolate reductase activity	MF
1077	GO:0004147	1	1	0.996334	1	0	0.00473595	3	dihydrolipoamide branched chain acyltransferase activity	MF
1078	GO:0004148	1	1	0.991004	1	0	0.00789325	5	dihydrolipoyl dehydrogenase activity	MF
1079	GO:0004149	1	1	0.995314	1	0	0.0063146	4	dihydrolipoyllysine-residue succinyltransferase activity	MF
1080	GO:0004150	1	1	0.998253	1	0	0.00157865	1	dihydroneopterin aldolase activity	MF
1081	GO:0004151	1	1	0.997346	1	0	0.00157865	1	dihydroorotase activity	MF
1082	GO:0004152	1	1	0.992924	1	0	0.0063146	4	dihydroorotate dehydrogenase activity	MF
1083	GO:0004156	1	1	0.996486	1	0	0.0031573	2	dihydropteroate synthase activity	MF
1084	GO:0004157	1	1	0.996753	1	0	0.0031573	2	dihydropyrimidinase activity	MF
1085	GO:0004159	1	1	0.994531	1	0	0.0031573	2	dihydrouracil dehydrogenase (NAD+) activity	MF
1086	GO:0004160	1	1	0.996072	1	0	0.0063146	4	dihydroxy-acid dehydratase activity	MF
1087	GO:0004161	1	1	0.965345	1	0	0.0347303	22	dimethylallyltranstransferase activity	MF
1088	GO:0004163	1	1	0.992971	1	0	0.00789325	5	diphosphomevalonate decarboxylase activity	MF
1089	GO:0004164	1	1	0.998005	1	0	0.00157865	1	diphthine synthase activity	MF
1090	GO:0004165	1	1	0.982058	1	0	0.0173652	11	dodecenoyl-CoA delta-isomerase activity	MF
1091	GO:0004167	1	1	0.992934	1	0	0.00789325	5	dopachrome isomerase activity	MF
1092	GO:0004168	1	1	0.99864	1	0	0.00157865	1	dolichol kinase activity	MF
1093	GO:0004169	1	1	0.995073	1	0	0.0063146	4	dolichyl-phosphate-mannose-protein mannosyltransferase activity	MF
1094	GO:0004170	1	1	0.997252	1	0	0.00157865	1	dUTP diphosphatase activity	MF
1095	GO:0004174	1	1	0.996907	1	0	0.0063146	4	electron-transferring-flavoprotein dehydrogenase activity	MF
1097	GO:0004176	1	1	0.927794	1	0	0.0820898	52	ATP-dependent peptidase activity	MF
1098	GO:0004177	1	1	0.916639	1	0	0.0836685	53	aminopeptidase activity	MF
1099	GO:0004180	1	1	0.873659	1	0	0.143657	91	carboxypeptidase activity	MF
1100	GO:0004181	1	1	0.989232	1	0	0.0094719	6	metallocarboxypeptidase activity	MF
1101	GO:0004185	1	1	0.894443	1	0	0.10577	67	serine-type carboxypeptidase activity	MF
1103	GO:0004197	1	1	0.922264	1	0	0.0931404	59	cysteine-type endopeptidase activity	MF
1104	GO:0004198	1	1	0.994099	1	0	0.00473595	3	calcium-dependent cysteine-type endopeptidase activity	MF
1105	GO:0004222	1	1	0.846279	1	0	0.165758	105	metalloendopeptidase activity	MF
1106	GO:0004252	1	1	0.718963	1	0	0.342567	217	serine-type endopeptidase activity	MF
1107	GO:0004298	1	1	0.949125	1	0	0.067882	43	threonine-type endopeptidase activity	MF
1108	GO:0004300	1	1	0.992173	1	0	0.0094719	6	enoyl-CoA hydratase activity	MF
1110	GO:0004303	1	1	0.997779	1	0	0.00157865	1	estradiol 17-beta-dehydrogenase activity	MF
1111	GO:0004305	1	1	0.997414	1	0	0.00157865	1	ethanolamine kinase activity	MF
1112	GO:0004306	1	1	0.994959	1	0	0.0063146	4	ethanolamine-phosphate cytidylyltransferase activity	MF
1113	GO:0004307	1	1	0.988954	1	0	0.0110506	7	ethanolaminephosphotransferase activity	MF
1114	GO:0004309	1	1	0.996239	1	0	0.0031573	2	exopolyphosphatase activity	MF
1115	GO:0004310	1	1	0.996285	1	0	0.00473595	3	farnesyl-diphosphate farnesyltransferase activity	MF
1116	GO:0004311	1	1	0.97201	1	0	0.0299944	19	farnesyltranstransferase activity	MF
1117	GO:0004312	1	1	0.925312	1	0	0.0789325	50	fatty acid synthase activity	MF
1118	GO:0004313	1	1	0.998806	1	0	0.00157865	1	[acyl-carrier-protein] S-acetyltransferase activity	MF
1119	GO:0004314	1	1	0.995595	1	0	0.00473595	3	[acyl-carrier-protein] S-malonyltransferase activity	MF
1120	GO:0004315	1	1	0.968909	1	0	0.0268371	17	3-oxoacyl-[acyl-carrier-protein] synthase activity	MF
1121	GO:0004316	1	1	0.990643	1	0	0.0142079	9	3-oxoacyl-[acyl-carrier-protein] reductase (NADPH) activity	MF
1122	GO:0004318	1	1	0.995107	1	0	0.00473595	3	enoyl-[acyl-carrier-protein] reductase (NADH) activity	MF
1123	GO:0004320	1	1	0.996229	1	0	0.00473595	3	oleoyl-[acyl-carrier-protein] hydrolase activity	MF
1124	GO:0004321	1	1	0.980053	1	0	0.0221011	14	fatty-acyl-CoA synthase activity	MF
1125	GO:0004322	1	1	0.986831	1	0	0.0157865	10	ferroxidase activity	MF
1126	GO:0004324	1	1	0.994315	1	0	0.00473595	3	ferredoxin-NADP+ reductase activity	MF
1127	GO:0004325	1	1	0.982108	1	0	0.0221011	14	ferrochelatase activity	MF
1128	GO:0004326	1	1	0.98615	1	0	0.0173652	11	tetrahydrofolylpolyglutamate synthase activity	MF
1130	GO:0004329	1	1	0.99588	1	0	0.00473595	3	formate-tetrahydrofolate ligase activity	MF
1131	GO:0004331	1	1	0.988413	1	0	0.0189438	12	fructose-2,6-bisphosphate 2-phosphatase activity	MF
1132	GO:0004332	1	1	0.978311	1	0	0.0331517	21	fructose-bisphosphate aldolase activity	MF
1133	GO:0004333	1	1	0.992494	1	0	0.00789325	5	fumarate hydratase activity	MF
1134	GO:0004334	1	1	0.996646	1	0	0.0031573	2	fumarylacetoacetase activity	MF
1135	GO:0004335	1	1	0.991547	1	0	0.00789325	5	galactokinase activity	MF
1136	GO:0004337	1	1	0.966165	1	0	0.0378876	24	geranyltranstransferase activity	MF
1137	GO:0004338	1	1	0.992241	1	0	0.00789325	5	glucan exo-1,3-beta-glucosidase activity	MF
1138	GO:0004339	1	1	0.994686	1	0	0.0031573	2	glucan 1,4-alpha-glucosidase activity	MF
1139	GO:0004340	1	1	0.992894	1	0	0.00789325	5	glucokinase activity	MF
1140	GO:0004343	1	1	0.997261	1	0	0.00473595	3	glucosamine 6-phosphate N-acetyltransferase activity	MF
1141	GO:0004345	1	1	0.987076	1	0	0.0205225	13	glucose-6-phosphate dehydrogenase activity	MF
1142	GO:0004346	1	1	0.998751	1	0	0.00157865	1	glucose-6-phosphatase activity	MF
1143	GO:0004347	1	1	0.993328	1	0	0.0063146	4	glucose-6-phosphate isomerase activity	MF
1144	GO:0004348	1	1	0.988688	1	0	0.0110506	7	glucosylceramidase activity	MF
1145	GO:0004349	1	1	0.991636	1	0	0.0110506	7	glutamate 5-kinase activity	MF
1146	GO:0004350	1	1	0.991636	1	0	0.0110506	7	glutamate-5-semialdehyde dehydrogenase activity	MF
1147	GO:0004351	1	1	0.994127	1	0	0.0094719	6	glutamate decarboxylase activity	MF
1148	GO:0004352	1	1	0.987347	1	0	0.0126292	8	glutamate dehydrogenase (NAD+) activity	MF
1149	GO:0004353	1	1	0.986135	1	0	0.0173652	11	glutamate dehydrogenase [NAD(P)+] activity	MF
1150	GO:0004354	1	1	0.996759	1	0	0.0031573	2	glutamate dehydrogenase (NADP+) activity	MF
1151	GO:0004355	1	1	0.999025	1	0	0.0031573	2	glutamate synthase (NADPH) activity	MF
1153	GO:0004357	1	1	0.996708	1	0	0.0031573	2	glutamate-cysteine ligase activity	MF
1154	GO:0004358	1	1	0.996205	1	0	0.00473595	3	glutamate N-acetyltransferase activity	MF
1155	GO:0004359	1	1	0.995161	1	0	0.0031573	2	glutaminase activity	MF
1156	GO:0004360	1	1	0.994044	1	0	0.00789325	5	glutamine-fructose-6-phosphate transaminase (isomerizing) activity	MF
1157	GO:0004362	1	1	0.990065	1	0	0.0094719	6	glutathione-disulfide reductase activity	MF
1158	GO:0004363	1	1	0.996784	1	0	0.0031573	2	glutathione synthase activity	MF
1160	GO:0004365	1	1	0.973817	1	0	0.0378876	24	glyceraldehyde-3-phosphate dehydrogenase (NAD+) (phosphorylating) activity	MF
1161	GO:0004366	1	1	0.973002	1	0	0.0221011	14	glycerol-3-phosphate O-acyltransferase activity	MF
1162	GO:0004367	1	1	0.987411	1	0	0.0126292	8	glycerol-3-phosphate dehydrogenase [NAD+] activity	MF
1163	GO:0004368	1	1	0.994748	1	0	0.0063146	4	glycerol-3-phosphate dehydrogenase activity	MF
1164	GO:0004370	1	1	0.994676	1	0	0.0094719	6	glycerol kinase activity	MF
1165	GO:0004371	1	1	0.998946	1	0	0.0031573	2	glycerone kinase activity	MF
1166	GO:0004372	1	1	0.985428	1	0	0.0173652	11	glycine hydroxymethyltransferase activity	MF
1167	GO:0004373	1	1	0.982588	1	0	0.0142079	9	glycogen (starch) synthase activity	MF
1168	GO:0004375	1	1	0.997241	1	0	0.00157865	1	glycine dehydrogenase (decarboxylating) activity	MF
1169	GO:0004376	1	1	0.984303	1	0	0.0189438	12	glycolipid mannosyltransferase activity	MF
1170	GO:0004377	1	1	0.987404	1	0	0.0157865	10	GDP-Man:Man3GlcNAc2-PP-Dol alpha-1,2-mannosyltransferase activity	MF
1171	GO:0004378	1	1	0.996861	1	0	0.0031573	2	GDP-Man:Man1GlcNAc2-PP-Dol alpha-1,3-mannosyltransferase activity	MF
1172	GO:0004379	1	1	0.996708	1	0	0.0031573	2	glycylpeptide N-tetradecanoyltransferase activity	MF
1173	GO:0004383	1	1	0.993007	1	0	0.0063146	4	guanylate cyclase activity	MF
1174	GO:0004385	1	1	0.994652	1	0	0.00473595	3	guanylate kinase activity	MF
1175	GO:0004386	1	1	0.540798	1	0	0.506747	321	helicase activity	MF
1176	GO:0004392	1	1	0.991025	1	0	0.0094719	6	heme oxygenase (decyclizing) activity	MF
1177	GO:0004395	1	1	0.998465	1	0	0.00157865	1	hexaprenyldihydroxybenzoate methyltransferase activity	MF
1178	GO:0004396	1	1	0.976495	1	0	0.0205225	13	hexokinase activity	MF
1179	GO:0004399	1	1	0.99596	1	0	0.00473595	3	histidinol dehydrogenase activity	MF
1180	GO:0004400	1	1	0.99501	1	0	0.0031573	2	histidinol-phosphate transaminase activity	MF
1181	GO:0004401	1	1	0.998277	1	0	0.00157865	1	histidinol-phosphatase activity	MF
1182	GO:0004402	1	1	0.909928	1	0	0.0789325	50	histone acetyltransferase activity	MF
1183	GO:0004407	1	1	0.979011	1	0	0.0157865	10	histone deacetylase activity	MF
1184	GO:0004410	1	1	0.998531	1	0	0.0031573	2	homocitrate synthase activity	MF
1185	GO:0004411	1	1	0.996539	1	0	0.0063146	4	homogentisate 1,2-dioxygenase activity	MF
1186	GO:0004412	1	1	0.995503	1	0	0.0031573	2	homoserine dehydrogenase activity	MF
1187	GO:0004413	1	1	0.997753	1	0	0.00157865	1	homoserine kinase activity	MF
1188	GO:0004415	1	1	0.999093	1	0	0.0031573	2	hyalurononglucosaminidase activity	MF
1189	GO:0004416	1	1	0.987047	1	0	0.0142079	9	hydroxyacylglutathione hydrolase activity	MF
1190	GO:0004417	1	1	0.997684	1	0	0.00157865	1	hydroxyethylthiazole kinase activity	MF
1191	GO:0004418	1	1	0.998629	1	0	0.0031573	2	hydroxymethylbilane synthase activity	MF
1192	GO:0004419	1	1	0.997254	1	0	0.00157865	1	hydroxymethylglutaryl-CoA lyase activity	MF
1193	GO:0004420	1	1	0.997258	1	0	0.00157865	1	hydroxymethylglutaryl-CoA reductase (NADPH) activity	MF
1194	GO:0004421	1	1	0.997372	1	0	0.00157865	1	hydroxymethylglutaryl-CoA synthase activity	MF
1195	GO:0004422	1	1	0.998189	1	0	0.00157865	1	hypoxanthine phosphoribosyltransferase activity	MF
1196	GO:0004424	1	1	0.999231	1	0	0.00157865	1	imidazoleglycerol-phosphate dehydratase activity	MF
1197	GO:0004425	1	1	0.993654	1	0	0.0063146	4	indole-3-glycerol-phosphate synthase activity	MF
1198	GO:0004427	1	1	0.968926	1	0	0.0347303	22	inorganic diphosphatase activity	MF
1199	GO:0004430	1	1	0.969067	1	0	0.036309	23	1-phosphatidylinositol 4-kinase activity	MF
1200	GO:0004435	1	1	0.980417	1	0	0.0173652	11	phosphatidylinositol phospholipase C activity	MF
1201	GO:0004436	1	1	0.997248	1	0	0.00157865	1	phosphatidylinositol diacylglycerol-lyase activity	MF
1202	GO:0004438	1	1	0.997231	1	0	0.00157865	1	phosphatidylinositol-3-phosphatase activity	MF
1203	GO:0004439	1	1	0.979777	1	0	0.0142079	9	phosphatidylinositol-4,5-bisphosphate 5-phosphatase activity	MF
1204	GO:0004441	1	1	0.998515	1	0	0.00157865	1	inositol-1,4-bisphosphate 1-phosphatase activity	MF
1205	GO:0004445	1	1	0.992601	1	0	0.0094719	6	inositol-polyphosphate 5-phosphatase activity	MF
1206	GO:0004446	1	1	0.994581	1	0	0.0031573	2	inositol-hexakisphosphate phosphatase activity	MF
1207	GO:0004448	1	1	0.977958	1	0	0.0268371	17	isocitrate dehydrogenase activity	MF
1208	GO:0004449	1	1	0.991283	1	0	0.0110506	7	isocitrate dehydrogenase (NAD+) activity	MF
1209	GO:0004450	1	1	0.986561	1	0	0.0157865	10	isocitrate dehydrogenase (NADP+) activity	MF
1211	GO:0004452	1	1	0.997832	1	0	0.00157865	1	isopentenyl-diphosphate delta-isomerase activity	MF
1212	GO:0004454	1	1	0.997259	1	0	0.00157865	1	ketohexokinase activity	MF
1213	GO:0004455	1	1	0.997274	1	0	0.00157865	1	ketol-acid reductoisomerase activity	MF
1214	GO:0004457	1	1	0.984553	1	0	0.0236798	15	lactate dehydrogenase activity	MF
1215	GO:0004458	1	1	0.997449	1	0	0.00473595	3	D-lactate dehydrogenase (cytochrome) activity	MF
1216	GO:0004459	1	1	0.987616	1	0	0.0173652	11	L-lactate dehydrogenase activity	MF
1217	GO:0004460	1	1	0.999449	1	0	0.00157865	1	L-lactate dehydrogenase (cytochrome) activity	MF
1218	GO:0004462	1	1	0.981341	1	0	0.0221011	14	lactoylglutathione lyase activity	MF
1219	GO:0004463	1	1	0.996285	1	0	0.0031573	2	leukotriene-A4 hydrolase activity	MF
1220	GO:0004466	1	1	0.998641	1	0	0.0031573	2	long-chain-acyl-CoA dehydrogenase activity	MF
1221	GO:0004467	1	1	0.972375	1	0	0.0284157	18	long-chain fatty acid-CoA ligase activity	MF
1222	GO:0004468	1	1	0.998314	1	0	0.00157865	1	lysine N-acetyltransferase activity, acting on acetyl phosphate as donor	MF
1223	GO:0004470	1	1	0.976429	1	0	0.0252584	16	malic enzyme activity	MF
1224	GO:0004471	1	1	0.976429	1	0	0.0252584	16	malate dehydrogenase (decarboxylating) (NAD+) activity	MF
1225	GO:0004473	1	1	0.983151	1	0	0.0189438	12	malate dehydrogenase (decarboxylating) (NADP+) activity	MF
1226	GO:0004474	1	1	0.993232	1	0	0.0094719	6	malate synthase activity	MF
1227	GO:0004475	1	1	0.981776	1	0	0.0173652	11	mannose-1-phosphate guanylyltransferase activity	MF
1228	GO:0004476	1	1	0.994176	1	0	0.00789325	5	mannose-6-phosphate isomerase activity	MF
1229	GO:0004477	1	1	0.989229	1	0	0.0142079	9	methenyltetrahydrofolate cyclohydrolase activity	MF
1230	GO:0004478	1	1	0.989359	1	0	0.0157865	10	methionine adenosyltransferase activity	MF
1231	GO:0004479	1	1	0.998223	1	0	0.00157865	1	methionyl-tRNA formyltransferase activity	MF
1232	GO:0004482	1	1	0.991682	1	0	0.0126292	8	mRNA (guanine-N7-)-methyltransferase activity	MF
1233	GO:0004484	1	1	0.997257	1	0	0.00157865	1	mRNA guanylyltransferase activity	MF
1234	GO:0004485	1	1	0.992002	1	0	0.0110506	7	methylcrotonoyl-CoA carboxylase activity	MF
1235	GO:0004487	1	1	0.999544	1	0	0.00157865	1	methylenetetrahydrofolate dehydrogenase (NAD+) activity	MF
1236	GO:0004488	1	1	0.989229	1	0	0.0142079	9	methylenetetrahydrofolate dehydrogenase (NADP+) activity	MF
1237	GO:0004489	1	1	0.99411	1	0	0.00473595	3	methylenetetrahydrofolate reductase (NAD(P)H) activity	MF
1238	GO:0004491	1	1	0.994194	1	0	0.0063146	4	methylmalonate-semialdehyde dehydrogenase (acylating) activity	MF
1239	GO:0004493	1	1	0.998376	1	0	0.00157865	1	methylmalonyl-CoA epimerase activity	MF
1240	GO:0004496	1	1	0.997255	1	0	0.00157865	1	mevalonate kinase activity	MF
1242	GO:0004499	1	1	0.952425	1	0	0.0599887	38	N,N-dimethylaniline monooxygenase activity	MF
1243	GO:0004503	1	1	0.999144	1	0	0.00157865	1	monophenol monooxygenase activity	MF
1244	GO:0004506	1	1	0.991807	1	0	0.00473595	3	squalene monooxygenase activity	MF
1245	GO:0004512	1	1	0.993358	1	0	0.0063146	4	inositol-3-phosphate synthase activity	MF
1246	GO:0004514	1	1	0.994521	1	0	0.0031573	2	nicotinate-nucleotide diphosphorylase (carboxylating) activity	MF
1247	GO:0004515	1	1	0.997415	1	0	0.00157865	1	nicotinate-nucleotide adenylyltransferase activity	MF
1248	GO:0004516	1	1	0.997256	1	0	0.00157865	1	nicotinate phosphoribosyltransferase activity	MF
1249	GO:0004517	1	1	0.997315	1	0	0.00157865	1	nitric-oxide synthase activity	MF
1252	GO:0004520	1	1	0.89954	1	0	0.113663	72	endodeoxyribonuclease activity	MF
1253	GO:0004521	1	1	0.69479	1	0	0.31573	200	endoribonuclease activity	MF
1254	GO:0004523	1	1	0.806552	1	0	0.19891	126	RNA-DNA hybrid ribonuclease activity	MF
1255	GO:0004525	1	1	0.975123	1	0	0.0173652	11	ribonuclease III activity	MF
1256	GO:0004526	1	1	0.947712	1	0	0.0394663	25	ribonuclease P activity	MF
1257	GO:0004527	1	1	0.794731	1	0	0.216275	137	exonuclease activity	MF
1258	GO:0004528	1	1	0.990174	1	0	0.0063146	4	phosphodiesterase I activity	MF
1259	GO:0004529	1	1	0.970031	1	0	0.0284157	18	exodeoxyribonuclease activity	MF
1260	GO:0004532	1	1	0.923301	1	0	0.0836685	53	exoribonuclease activity	MF
1261	GO:0004534	1	1	0.982545	1	0	0.0157865	10	5'-3' exoribonuclease activity	MF
1262	GO:0004535	1	1	0.959605	1	0	0.0394663	25	poly(A)-specific ribonuclease activity	MF
1263	GO:0004536	1	1	0.877603	1	0	0.137343	87	deoxyribonuclease activity	MF
1264	GO:0004540	1	1	0.634386	1	0	0.412028	261	ribonuclease activity	MF
1265	GO:0004549	1	1	0.942331	1	0	0.0442022	28	tRNA-specific ribonuclease activity	MF
1266	GO:0004550	1	1	0.988125	1	0	0.0142079	9	nucleoside diphosphate kinase activity	MF
1267	GO:0004551	1	1	0.96956	1	0	0.0252584	16	nucleotide diphosphatase activity	MF
1269	GO:0004555	1	1	0.985921	1	0	0.0157865	10	alpha,alpha-trehalase activity	MF
1270	GO:0004556	1	1	0.985242	1	0	0.0142079	9	alpha-amylase activity	MF
1271	GO:0004557	1	1	0.98551	1	0	0.0157865	10	alpha-galactosidase activity	MF
1272	GO:0004558	1	1	0.977197	1	0	0.0205225	13	alpha-1,4-glucosidase activity	MF
1273	GO:0004559	1	1	0.956908	1	0	0.0505168	32	alpha-mannosidase activity	MF
1274	GO:0004560	1	1	0.968803	1	0	0.0347303	22	alpha-L-fucosidase activity	MF
1275	GO:0004561	1	1	0.995581	1	0	0.0031573	2	alpha-N-acetylglucosaminidase activity	MF
1276	GO:0004563	1	1	0.993946	1	0	0.0110506	7	beta-N-acetylhexosaminidase activity	MF
1277	GO:0004564	1	1	0.962195	1	0	0.0394663	25	beta-fructofuranosidase activity	MF
1278	GO:0004565	1	1	0.921851	1	0	0.099455	63	beta-galactosidase activity	MF
1279	GO:0004566	1	1	0.97701	1	0	0.0205225	13	beta-glucuronidase activity	MF
1280	GO:0004567	1	1	0.974819	1	0	0.0205225	13	beta-mannosidase activity	MF
1281	GO:0004568	1	1	0.928542	1	0	0.0757752	48	chitinase activity	MF
1282	GO:0004571	1	1	0.989004	1	0	0.0110506	7	mannosyl-oligosaccharide 1,2-alpha-mannosidase activity	MF
1283	GO:0004572	1	1	0.988972	1	0	0.0126292	8	mannosyl-oligosaccharide 1,3-1,6-alpha-mannosidase activity	MF
1284	GO:0004573	1	1	0.994582	1	0	0.0031573	2	mannosyl-oligosaccharide glucosidase activity	MF
1285	GO:0004575	1	1	0.962195	1	0	0.0394663	25	sucrose alpha-glucosidase activity	MF
1286	GO:0004576	1	1	0.981694	1	0	0.0173652	11	oligosaccharyl transferase activity	MF
1287	GO:0004577	1	1	0.996627	1	0	0.0031573	2	N-acetylglucosaminyldiphosphodolichol N-acetylglucosaminyltransferase activity	MF
1288	GO:0004579	1	1	0.983479	1	0	0.0157865	10	dolichyl-diphosphooligosaccharide-protein glycotransferase activity	MF
1289	GO:0004581	1	1	0.998186	1	0	0.00157865	1	dolichyl-phosphate beta-glucosyltransferase activity	MF
1290	GO:0004582	1	1	0.995391	1	0	0.00473595	3	dolichyl-phosphate beta-D-mannosyltransferase activity	MF
1291	GO:0004583	1	1	0.998571	1	0	0.00157865	1	dolichyl-phosphate-glucose-glycolipid alpha-glucosyltransferase activity	MF
1292	GO:0004584	1	1	0.997301	1	0	0.00157865	1	dolichyl-phosphate-mannose-glycolipid alpha-mannosyltransferase activity	MF
1293	GO:0004585	1	1	0.998751	1	0	0.0031573	2	ornithine carbamoyltransferase activity	MF
1294	GO:0004586	1	1	0.99739	1	0	0.00157865	1	ornithine decarboxylase activity	MF
1295	GO:0004587	1	1	0.997552	1	0	0.00473595	3	ornithine-oxo-acid transaminase activity	MF
1296	GO:0004588	1	1	0.996044	1	0	0.00473595	3	orotate phosphoribosyltransferase activity	MF
1297	GO:0004590	1	1	0.997351	1	0	0.00157865	1	orotidine-5'-phosphate decarboxylase activity	MF
1298	GO:0004591	1	1	0.995288	1	0	0.00789325	5	oxoglutarate dehydrogenase (succinyl-transferring) activity	MF
1299	GO:0004592	1	1	0.997244	1	0	0.00157865	1	pantoate-beta-alanine ligase activity	MF
1300	GO:0004594	1	1	0.995161	1	0	0.00473595	3	pantothenate kinase activity	MF
1301	GO:0004595	1	1	0.996296	1	0	0.0031573	2	pantetheine-phosphate adenylyltransferase activity	MF
1302	GO:0004596	1	1	0.984408	1	0	0.0157865	10	peptide alpha-N-acetyltransferase activity	MF
1303	GO:0004597	1	1	0.998711	1	0	0.0031573	2	peptide-aspartate beta-dioxygenase activity	MF
1305	GO:0004602	1	1	0.970469	1	0	0.0394663	25	glutathione peroxidase activity	MF
1306	GO:0004604	1	1	0.997231	1	0	0.00473595	3	phosphoadenylyl-sulfate reductase (thioredoxin) activity	MF
1307	GO:0004605	1	1	0.988045	1	0	0.0157865	10	phosphatidate cytidylyltransferase activity	MF
1308	GO:0004607	1	1	0.993514	1	0	0.00789325	5	phosphatidylcholine-sterol O-acyltransferase activity	MF
1309	GO:0004609	1	1	0.992083	1	0	0.00789325	5	phosphatidylserine decarboxylase activity	MF
1310	GO:0004610	1	1	0.998495	1	0	0.00157865	1	phosphoacetylglucosamine mutase activity	MF
1313	GO:0004614	1	1	0.982942	1	0	0.0189438	12	phosphoglucomutase activity	MF
1314	GO:0004615	1	1	0.992096	1	0	0.0110506	7	phosphomannomutase activity	MF
1315	GO:0004616	1	1	0.941753	1	0	0.0489382	31	phosphogluconate dehydrogenase (decarboxylating) activity	MF
1316	GO:0004617	1	1	0.989551	1	0	0.00789325	5	phosphoglycerate dehydrogenase activity	MF
1317	GO:0004618	1	1	0.991299	1	0	0.0110506	7	phosphoglycerate kinase activity	MF
1318	GO:0004619	1	1	0.98665	1	0	0.0142079	9	phosphoglycerate mutase activity	MF
1319	GO:0004620	1	1	0.832227	1	0	0.197331	125	phospholipase activity	MF
1320	GO:0004622	1	1	0.969973	1	0	0.0252584	16	lysophospholipase activity	MF
1321	GO:0004623	1	1	0.987224	1	0	0.0126292	8	phospholipase A2 activity	MF
1322	GO:0004629	1	1	0.975511	1	0	0.0205225	13	phospholipase C activity	MF
1323	GO:0004630	1	1	0.957779	1	0	0.0552528	35	phospholipase D activity	MF
1324	GO:0004632	1	1	0.998423	1	0	0.00473595	3	phosphopantothenate--cysteine ligase activity	MF
1325	GO:0004633	1	1	0.998244	1	0	0.00157865	1	phosphopantothenoylcysteine decarboxylase activity	MF
1326	GO:0004634	1	1	0.979806	1	0	0.0284157	18	phosphopyruvate hydratase activity	MF
1327	GO:0004635	1	1	0.997334	1	0	0.00157865	1	phosphoribosyl-AMP cyclohydrolase activity	MF
1328	GO:0004636	1	1	0.997334	1	0	0.00157865	1	phosphoribosyl-ATP diphosphatase activity	MF
1329	GO:0004637	1	1	0.999479	1	0	0.00157865	1	phosphoribosylamine-glycine ligase activity	MF
1330	GO:0004638	1	1	0.992129	1	0	0.0094719	6	phosphoribosylaminoimidazole carboxylase activity	MF
1331	GO:0004639	1	1	0.998214	1	0	0.00157865	1	phosphoribosylaminoimidazolesuccinocarboxamide synthase activity	MF
1332	GO:0004640	1	1	0.997103	1	0	0.0031573	2	phosphoribosylanthranilate isomerase activity	MF
1333	GO:0004641	1	1	0.998249	1	0	0.00157865	1	phosphoribosylformylglycinamidine cyclo-ligase activity	MF
1334	GO:0004642	1	1	0.995592	1	0	0.00473595	3	phosphoribosylformylglycinamidine synthase activity	MF
1335	GO:0004643	1	1	0.997747	1	0	0.0031573	2	phosphoribosylaminoimidazolecarboxamide formyltransferase activity	MF
1336	GO:0004644	1	1	0.997654	1	0	0.00157865	1	phosphoribosylglycinamide formyltransferase activity	MF
1337	GO:0004645	1	1	0.981823	1	0	0.0189438	12	phosphorylase activity	MF
1338	GO:0004647	1	1	0.989019	1	0	0.00789325	5	phosphoserine phosphatase activity	MF
1339	GO:0004648	1	1	0.997315	1	0	0.00157865	1	O-phospho-L-serine:2-oxoglutarate aminotransferase activity	MF
1340	GO:0004649	1	1	0.997297	1	0	0.00157865	1	poly(ADP-ribose) glycohydrolase activity	MF
1341	GO:0004650	1	1	0.91662	1	0	0.0820898	52	polygalacturonase activity	MF
1342	GO:0004651	1	1	0.997257	1	0	0.00157865	1	polynucleotide 5'-phosphatase activity	MF
1343	GO:0004652	1	1	0.975479	1	0	0.0173652	11	polynucleotide adenylyltransferase activity	MF
1344	GO:0004654	1	1	0.992106	1	0	0.0094719	6	polyribonucleotide nucleotidyltransferase activity	MF
1345	GO:0004655	1	1	0.996136	1	0	0.00473595	3	porphobilinogen synthase activity	MF
1346	GO:0004656	1	1	0.978651	1	0	0.0189438	12	procollagen-proline 4-dioxygenase activity	MF
1347	GO:0004657	1	1	0.985923	1	0	0.0157865	10	proline dehydrogenase activity	MF
1348	GO:0004659	1	1	0.923304	1	0	0.0820898	52	prenyltransferase activity	MF
1349	GO:0004660	1	1	0.996274	1	0	0.0031573	2	protein farnesyltransferase activity	MF
1350	GO:0004661	1	1	0.989298	1	0	0.0126292	8	protein geranylgeranyltransferase activity	MF
1351	GO:0004662	1	1	0.995195	1	0	0.00473595	3	CAAX-protein geranylgeranyltransferase activity	MF
1352	GO:0004663	1	1	0.994076	1	0	0.00789325	5	Rab geranylgeranyltransferase activity	MF
1353	GO:0004664	1	1	0.989574	1	0	0.00789325	5	prephenate dehydratase activity	MF
1354	GO:0004665	1	1	0.997247	1	0	0.00157865	1	prephenate dehydrogenase (NADP+) activity	MF
1355	GO:0004668	1	1	0.996762	1	0	0.0031573	2	protein-arginine deiminase activity	MF
1356	GO:0004671	1	1	0.996247	1	0	0.0031573	2	protein C-terminal S-isoprenylcysteine carboxyl O-methyltransferase activity	MF
1358	GO:0004673	1	1	0.912596	1	0	0.0884044	56	protein histidine kinase activity	MF
1361	GO:0004683	1	1	0.913439	1	0	0.0931404	59	calmodulin-dependent protein kinase activity	MF
1362	GO:0004693	1	1	0.961519	1	0	0.031573	20	cyclin-dependent protein serine/threonine kinase activity	MF
1363	GO:0004697	1	1	0.995626	1	0	0.00473595	3	protein kinase C activity	MF
1364	GO:0004698	1	1	0.995626	1	0	0.00473595	3	calcium-dependent protein kinase C activity	MF
1365	GO:0004702	1	1	0.850332	1	0	0.145236	92	signal transducer, downstream of receptor, with serine/threonine kinase activity	MF
1366	GO:0004706	1	1	0.997708	1	0	0.00157865	1	JUN kinase kinase kinase activity	MF
1367	GO:0004707	1	1	0.968332	1	0	0.0331517	21	MAP kinase activity	MF
1368	GO:0004708	1	1	0.985646	1	0	0.0173652	11	MAP kinase kinase activity	MF
1369	GO:0004709	1	1	0.91985	1	0	0.0694606	44	MAP kinase kinase kinase activity	MF
1370	GO:0004712	1	1	0.882785	1	0	0.118399	75	protein serine/threonine/tyrosine kinase activity	MF
1371	GO:0004713	1	1	0.883464	1	0	0.123135	78	protein tyrosine kinase activity	MF
1372	GO:0004714	1	1	0.940766	1	0	0.0536741	34	transmembrane receptor protein tyrosine kinase activity	MF
1373	GO:0004715	1	1	0.980439	1	0	0.0252584	16	non-membrane spanning protein tyrosine kinase activity	MF
1374	GO:0004719	1	1	0.987773	1	0	0.0110506	7	protein-L-isoaspartate (D-aspartate) O-methyltransferase activity	MF
1375	GO:0004720	1	1	0.998434	1	0	0.0031573	2	protein-lysine 6-oxidase activity	MF
1376	GO:0004721	1	1	0.667579	1	0	0.380455	241	phosphoprotein phosphatase activity	MF
1377	GO:0004722	1	1	0.824903	1	0	0.189438	120	protein serine/threonine phosphatase activity	MF
1378	GO:0004723	1	1	0.998122	1	0	0.0031573	2	calcium-dependent protein serine/threonine phosphatase activity	MF
1379	GO:0004725	1	1	0.943895	1	0	0.0426236	27	protein tyrosine phosphatase activity	MF
1380	GO:0004729	1	1	0.992947	1	0	0.0063146	4	oxygen-dependent protoporphyrinogen oxidase activity	MF
1381	GO:0004730	1	1	0.997496	1	0	0.00157865	1	pseudouridylate synthase activity	MF
1382	GO:0004731	1	1	0.999518	1	0	0.00157865	1	purine-nucleoside phosphorylase activity	MF
1383	GO:0004733	1	1	0.990586	1	0	0.00789325	5	pyridoxamine-phosphate oxidase activity	MF
1384	GO:0004735	1	1	0.996448	1	0	0.0031573	2	pyrroline-5-carboxylate reductase activity	MF
1385	GO:0004736	1	1	0.99833	1	0	0.00473595	3	pyruvate carboxylase activity	MF
1386	GO:0004737	1	1	0.991131	1	0	0.0094719	6	pyruvate decarboxylase activity	MF
1387	GO:0004738	1	1	0.987905	1	0	0.0157865	10	pyruvate dehydrogenase activity	MF
1388	GO:0004739	1	1	0.987905	1	0	0.0157865	10	pyruvate dehydrogenase (acetyl-transferring) activity	MF
1389	GO:0004740	1	1	0.997303	1	0	0.00157865	1	pyruvate dehydrogenase (acetyl-transferring) kinase activity	MF
1390	GO:0004742	1	1	0.987877	1	0	0.00789325	5	dihydrolipoyllysine-residue acetyltransferase activity	MF
1391	GO:0004743	1	1	0.967763	1	0	0.0299944	19	pyruvate kinase activity	MF
1392	GO:0004745	1	1	0.998228	1	0	0.00157865	1	retinol dehydrogenase activity	MF
1393	GO:0004746	1	1	0.996764	1	0	0.0031573	2	riboflavin synthase activity	MF
1394	GO:0004747	1	1	0.985572	1	0	0.0110506	7	ribokinase activity	MF
1395	GO:0004748	1	1	0.986017	1	0	0.0110506	7	ribonucleoside-diphosphate reductase activity, thioredoxin disulfide as acceptor	MF
1396	GO:0004749	1	1	0.987969	1	0	0.0094719	6	ribose phosphate diphosphokinase activity	MF
1397	GO:0004750	1	1	0.989365	1	0	0.0126292	8	ribulose-phosphate 3-epimerase activity	MF
1398	GO:0004751	1	1	0.991392	1	0	0.0063146	4	ribose-5-phosphate isomerase activity	MF
1399	GO:0004753	1	1	0.997242	1	0	0.00157865	1	saccharopine dehydrogenase activity	MF
1400	GO:0004758	1	1	0.993025	1	0	0.00789325	5	serine C-palmitoyltransferase activity	MF
1401	GO:0004760	1	1	0.997506	1	0	0.00157865	1	serine-pyruvate transaminase activity	MF
1403	GO:0004765	1	1	0.997402	1	0	0.00157865	1	shikimate kinase activity	MF
1404	GO:0004766	1	1	0.98515	1	0	0.0205225	13	spermidine synthase activity	MF
1405	GO:0004767	1	1	0.999491	1	0	0.00157865	1	sphingomyelin phosphodiesterase activity	MF
1406	GO:0004768	1	1	0.996317	1	0	0.00473595	3	stearoyl-CoA 9-desaturase activity	MF
1407	GO:0004774	1	1	0.990394	1	0	0.0205225	13	succinate-CoA ligase activity	MF
1408	GO:0004775	1	1	0.992035	1	0	0.0157865	10	succinate-CoA ligase (ADP-forming) activity	MF
1409	GO:0004776	1	1	0.995715	1	0	0.0110506	7	succinate-CoA ligase (GDP-forming) activity	MF
1410	GO:0004777	1	1	0.997316	1	0	0.00473595	3	succinate-semialdehyde dehydrogenase (NAD+) activity	MF
1411	GO:0004779	1	1	0.99425	1	0	0.0094719	6	sulfate adenylyltransferase activity	MF
1412	GO:0004781	1	1	0.99425	1	0	0.0094719	6	sulfate adenylyltransferase (ATP) activity	MF
1413	GO:0004784	1	1	0.968123	1	0	0.0378876	24	superoxide dismutase activity	MF
1414	GO:0004788	1	1	0.995637	1	0	0.00473595	3	thiamine diphosphokinase activity	MF
1415	GO:0004789	1	1	0.994564	1	0	0.0031573	2	thiamine-phosphate diphosphorylase activity	MF
1416	GO:0004791	1	1	0.990623	1	0	0.0094719	6	thioredoxin-disulfide reductase activity	MF
1417	GO:0004792	1	1	0.988152	1	0	0.0126292	8	thiosulfate sulfurtransferase activity	MF
1418	GO:0004793	1	1	0.996887	1	0	0.00473595	3	threonine aldolase activity	MF
1419	GO:0004794	1	1	0.992724	1	0	0.0063146	4	L-threonine ammonia-lyase activity	MF
1420	GO:0004795	1	1	0.996571	1	0	0.0031573	2	threonine synthase activity	MF
1421	GO:0004797	1	1	0.994664	1	0	0.00473595	3	thymidine kinase activity	MF
1422	GO:0004798	1	1	0.997766	1	0	0.00157865	1	thymidylate kinase activity	MF
1423	GO:0004799	1	1	0.997499	1	0	0.00473595	3	thymidylate synthase activity	MF
1424	GO:0004801	1	1	0.990113	1	0	0.0126292	8	sedoheptulose-7-phosphate:D-glyceraldehyde-3-phosphate glyceronetransferase activity	MF
1425	GO:0004802	1	1	0.985944	1	0	0.0189438	12	transketolase activity	MF
1426	GO:0004803	1	1	0.986622	1	0	0.0110506	7	transposase activity	MF
1427	GO:0004805	1	1	0.979653	1	0	0.0173652	11	trehalose-phosphatase activity	MF
1428	GO:0004806	1	1	0.947347	1	0	0.0552528	35	triglyceride lipase activity	MF
1429	GO:0004807	1	1	0.989924	1	0	0.0110506	7	triose-phosphate isomerase activity	MF
1430	GO:0004808	1	1	0.998347	1	0	0.00157865	1	tRNA (5-methylaminomethyl-2-thiouridylate)-methyltransferase activity	MF
1431	GO:0004809	1	1	0.984244	1	0	0.0142079	9	tRNA (guanine-N2-)-methyltransferase activity	MF
1432	GO:0004810	1	1	0.997285	1	0	0.00157865	1	tRNA adenylyltransferase activity	MF
1433	GO:0004812	1	1	0.862856	1	0	0.135764	86	aminoacyl-tRNA ligase activity	MF
1434	GO:0004813	1	1	0.992117	1	0	0.00473595	3	alanine-tRNA ligase activity	MF
1435	GO:0004814	1	1	0.9913	1	0	0.0063146	4	arginine-tRNA ligase activity	MF
1436	GO:0004815	1	1	0.995977	1	0	0.0031573	2	aspartate-tRNA ligase activity	MF
1437	GO:0004816	1	1	0.991662	1	0	0.0094719	6	asparagine-tRNA ligase activity	MF
1438	GO:0004817	1	1	0.995585	1	0	0.0031573	2	cysteine-tRNA ligase activity	MF
1439	GO:0004818	1	1	0.99334	1	0	0.0063146	4	glutamate-tRNA ligase activity	MF
1440	GO:0004819	1	1	0.995803	1	0	0.0031573	2	glutamine-tRNA ligase activity	MF
1441	GO:0004820	1	1	0.990564	1	0	0.0110506	7	glycine-tRNA ligase activity	MF
[truncated: 11,572 more rows]

## Sheet: top 100 up
internal ID	category	over represented P-Value	over represented FDR	under represented P-Value	under represented FDR	Genes in top-100 upreg	Expected genes	Genes in genome (background)	term	ontology
1159	GO:0004364	5.68017e-11	7.70799e-07	1	1	8	0.241458	73	glutathione transferase activity	MF
4980	GO:0016765	1.73382e-07	0.0011764	1	1	8	0.648299	196	transferase activity, transferring alkyl or aryl (other than methyl) groups	MF
4842	GO:0016491	9.80475e-07	0.00443502	1	1	25	9.20519	2783	oxidoreductase activity	MF
2309	GO:0006749	6.5975e-05	0.211122	0.999997	1	4	0.22492	68	glutathione metabolic process	BP
884	GO:0003824	0.00011664	0.211122	0.999953	1	63	45.6786	13810	catalytic activity	MF
3416	GO:0009636	0.000116933	0.211122	0.999992	1	5	0.529224	160	response to toxic substance	BP
1234	GO:0004485	0.000118921	0.211122	1	1	2	0.0231535	7	methylcrotonoyl-CoA carboxylase activity	MF
2195	GO:0006551	0.000124464	0.211122	0.999997	1	3	0.11246	34	leucine metabolic process	BP
10782	GO:0055114	0.000242029	0.364927	0.999926	1	17	5.924	1791	oxidation-reduction process	BP
7437	GO:0035251	0.000290254	0.374765	0.999966	1	6	0.902988	273	UDP-glucosyltransferase activity	MF
9269	GO:0046527	0.000304534	0.374765	0.999964	1	6	0.916219	277	glucosyltransferase activity	MF
2218	GO:0006575	0.000348495	0.374765	0.999968	1	5	0.631761	191	cellular modified amino acid metabolic process	BP
12681	GO:1901606	0.000359023	0.374765	0.999978	1	4	0.353918	107	alpha-amino acid catabolic process	BP
2168	GO:0006520	0.000432463	0.406802	0.999913	1	9	2.27566	688	cellular amino acid metabolic process	BP
2196	GO:0006552	0.000476278	0.406802	0.999996	1	2	0.0463071	14	leucine catabolic process	BP
3104	GO:0009063	0.000479649	0.406802	0.999968	1	4	0.38038	115	cellular amino acid catabolic process	BP
10070	GO:0050897	0.000633152	0.478717	0.999976	1	3	0.15546	47	cobalt ion binding	MF
4148	GO:0010731	0.000634997	0.478717	0.999994	1	2	0.0264612	8	protein glutathionylation	BP
2167	GO:0006518	0.000773062	0.552129	0.999942	1	4	0.443225	134	peptide metabolic process	BP
3119	GO:0009081	0.00094874	0.64372	0.999958	1	3	0.205074	62	branched-chain amino acid metabolic process	BP
9326	GO:0046686	0.00120292	0.777313	0.999816	1	6	1.14445	346	response to cadmium ion	BP
12680	GO:1901605	0.00146291	0.902349	0.999723	1	7	1.71998	520	alpha-amino acid metabolic process	BP
8663	GO:0044712	0.00155712	0.9187	0.999561	1	11	4.22718	1278
4975	GO:0016758	0.00181671	1	0.999595	1	8	2.22274	672	transferase activity, transferring hexosyl groups	MF
8661	GO:0044710	0.00185883	1	0.999109	1	36	23.0907	6981
3121	GO:0009083	0.00209325	1	0.999958	1	2	0.0694606	21	branched-chain amino acid catabolic process	BP
4809	GO:0016421	0.00212372	1	0.999956	1	2	0.0893065	27	CoA carboxylase activity	MF
5068	GO:0016885	0.00235097	1	0.999949	1	2	0.0992295	30	ligase activity, forming carbon-carbon bonds	MF
8559	GO:0044282	0.00254489	1	0.999635	1	5	1.00883	305	small molecule catabolic process	BP
3714	GO:0010038	0.00277738	1	0.999411	1	7	1.80267	545	response to metal ion	BP
2766	GO:0008194	0.00286534	1	0.999478	1	6	1.36275	412	UDP-glycosyltransferase activity	MF
12668	GO:1901564	0.00326813	1	0.998831	1	14	6.31099	1908	organonitrogen compound metabolic process	BP
1304	GO:0004601	0.00441057	1	0.999461	1	4	0.740913	224	peroxidase activity	MF
5280	GO:0018973	0.00459639	1	1	1	1	0.00330765	1	trinitrotoluene metabolic process	BP
5281	GO:0018974	0.00459639	1	1	1	1	0.00330765	1	2,4,6-trinitrotoluene metabolic process	BP
5387	GO:0019326	0.00459639	1	1	1	1	0.00330765	1	nitrotoluene metabolic process	BP
9136	GO:0046256	0.00459639	1	1	1	1	0.00330765	1	2,4,6-trinitrotoluene catabolic process	BP
9137	GO:0046260	0.00459639	1	1	1	1	0.00330765	1	trinitrotoluene catabolic process	BP
9138	GO:0046263	0.00459639	1	1	1	1	0.00330765	1	nitrotoluene catabolic process	BP
4934	GO:0016684	0.00484607	1	0.999392	1	4	0.757452	229	oxidoreductase activity, acting on peroxide as acceptor	MF
4659	GO:0016054	0.00489199	1	0.999385	1	4	0.721067	218	organic acid catabolic process	BP
9188	GO:0046395	0.00489199	1	0.999385	1	4	0.721067	218	carboxylic acid catabolic process	BP
2369	GO:0006855	0.00512477	1	0.999588	1	3	0.334073	101	drug transmembrane transport	BP
2886	GO:0008465	0.00527352	1	1	1	1	0.00330765	1	glycerate dehydrogenase activity	MF
3311	GO:0009407	0.00561145	1	0.999808	1	2	0.122383	37	toxin catabolic process	BP
12198	GO:0090487	0.00561145	1	0.999808	1	2	0.122383	37	secondary metabolite catabolic process	BP
4585	GO:0015893	0.00568016	1	0.999526	1	3	0.350611	106	drug transport	BP
1418	GO:0004793	0.00651644	1	0.999986	1	1	0.00992295	3	threonine aldolase activity	MF
2988	GO:0008732	0.00651644	1	0.999986	1	1	0.00992295	3	L-allo-threonine aldolase activity	MF
2952	GO:0008652	0.00676855	1	0.998776	1	5	1.19737	362	cellular amino acid biosynthetic process	BP
8381	GO:0043603	0.00694702	1	0.999034	1	4	0.78722	238	cellular amide metabolic process	BP
8304	GO:0043436	0.00701792	1	0.997353	1	13	6.4433	1948	oxoacid metabolic process	BP
1928	GO:0006082	0.00735953	1	0.997207	1	13	6.4863	1961	organic acid metabolic process	BP
11789	GO:0072490	0.0074162	1	0.999986	1	1	0.0066153	2	toluene-containing compound metabolic process	BP
11790	GO:0072491	0.0074162	1	0.999986	1	1	0.0066153	2	toluene-containing compound catabolic process	BP
8540	GO:0044248	0.00748031	1	0.9974	1	11	4.95155	1497	cellular catabolic process	BP
11256	GO:0070544	0.00824002	1	0.999983	1	1	0.0066153	2	histone H3-K36 demethylation	BP
4888	GO:0016616	0.00845949	1	0.998385	1	5	1.30321	394	oxidoreductase activity, acting on the CH-OH group of donors, NAD or NADP as acceptor	MF
11876	GO:0080027	0.00863315	1	0.999975	1	1	0.00992295	3	response to herbivore	BP
3032	GO:0008883	0.00873691	1	0.999981	1	1	0.0066153	2	glutamyl-tRNA reductase activity	MF
5337	GO:0019203	0.00886532	1	0.999612	1	2	0.152152	46	carbohydrate phosphatase activity	MF
4405	GO:0015238	0.0102096	1	0.998942	1	3	0.43661	132	drug transmembrane transporter activity	MF
4728	GO:0016209	0.010226	1	0.998409	1	4	0.922834	279	antioxidant activity	MF
8012	GO:0042744	0.0103292	1	0.998923	1	3	0.496147	150	hydrogen peroxide catabolic process	BP
6333	GO:0031429	0.0103381	1	0.999958	1	1	0.0165382	5	box H/ACA snoRNP complex	CC
12197	GO:0090484	0.0105684	1	0.998891	1	3	0.439917	133	drug transporter activity	MF
2210	GO:0006567	0.0106488	1	0.999953	1	1	0.0198459	6	threonine catabolic process	BP
3400	GO:0009611	0.0107684	1	0.998301	1	4	0.810374	245	response to wounding	BP
5252	GO:0018580	0.0110317	1	0.99997	1	1	0.0066153	2	nitronate monooxygenase activity	MF
1402	GO:0004764	0.0110763	1	0.999954	1	1	0.0132306	4	shikimate 3-dehydrogenase (NADP+) activity	MF
7937	GO:0042537	0.0110822	1	0.999456	1	2	0.148844	45	benzene-containing compound metabolic process	BP
844	GO:0003674	0.0112491	1	0.996279	1	83	75.5864	22852	molecular_function	MF
4974	GO:0016757	0.0115302	1	0.996489	1	8	2.99673	906	transferase activity, transferring glycosyl groups	MF
5597	GO:0020037	0.011918	1	0.997071	1	6	1.99782	604	heme binding	MF
3079	GO:0009001	0.0119296	1	0.999947	1	1	0.0132306	4	serine O-acetyltransferase activity	MF
4801	GO:0016412	0.0119296	1	0.999947	1	1	0.0132306	4	serine O-acyltransferase activity	MF
3111	GO:0009070	0.0119691	1	0.999386	1	2	0.171998	52	serine family amino acid biosynthetic process	BP
3711	GO:0010035	0.0120663	1	0.996002	1	9	3.55572	1075	response to inorganic substance	BP
3092	GO:0009045	0.0121018	1	0.999936	1	1	0.0264612	8	xylose isomerase activity	MF
901	GO:0003855	0.0124196	1	0.999939	1	1	0.0165382	5	3-dehydroquinate dehydratase activity	MF
9862	GO:0050113	0.0124683	1	0.999942	1	1	0.0132306	4	inositol oxygenase activity	MF
5515	GO:0019752	0.0126235	1	0.995058	1	12	6.15553	1861	carboxylic acid metabolic process	BP
3309	GO:0009404	0.0127439	1	0.999322	1	2	0.195151	59	toxin metabolic process	BP
2331	GO:0006790	0.013211	1	0.997185	1	5	1.52483	461	sulfur compound metabolic process	BP
3026	GO:0008863	0.0132553	1	0.999925	1	1	0.0231535	7	formate dehydrogenase (NAD+) activity	MF
8011	GO:0042743	0.0137078	1	0.998412	1	3	0.555685	168	hydrogen peroxide metabolic process	BP
1734	GO:0005759	0.0137127	1	0.998412	1	3	0.54907	166	mitochondrial matrix	CC
11819	GO:0072588	0.0143638	1	0.999912	1	1	0.0231535	7	box H/ACA RNP complex	CC
2190	GO:0006545	0.0144605	1	0.999909	1	1	0.0264612	8	glycine biosynthetic process	BP
6261	GO:0031320	0.0159834	1	0.999905	1	1	0.0132306	4	hexitol dehydrogenase activity	MF
9054	GO:0046029	0.0159834	1	0.999905	1	1	0.0132306	4	mannitol dehydrogenase activity	MF
9396	GO:0046906	0.0160413	1	0.995793	1	6	2.14997	650	tetrapyrrole binding	MF
1869	GO:0005996	0.0160673	1	0.997142	1	4	1.15437	349	monosaccharide metabolic process	BP
12669	GO:1901565	0.0161197	1	0.997133	1	4	0.975756	295	organonitrogen compound catabolic process	BP
1028	GO:0004067	0.0167558	1	0.999888	1	1	0.0165382	5	asparaginase activity	MF
9416	GO:0046943	0.0170672	1	0.997861	1	3	0.456456	138	carboxylic acid transmembrane transporter activity	MF
1573	GO:0005342	0.0171505	1	0.997846	1	3	0.459763	139	organic acid transmembrane transporter activity	MF
885	GO:0003825	0.0171971	1	0.999902	1	1	0.00992295	3	alpha,alpha-trehalose-phosphate synthase (UDP-forming) activity	MF
5131	GO:0017077	0.0172247	1	0.999877	1	1	0.0198459	6	oxidative phosphorylation uncoupler activity	MF
10881	GO:0060348	0.0183261	1	0.999866	1	1	0.0165382	5	bone development	BP
5773	GO:0030145	0.0200385	1	0.998643	1	2	0.221612	67	manganese ion binding	MF
8946	GO:0045735	0.0208022	1	0.998559	1	2	0.257997	78	nutrient reservoir activity	MF
9173	GO:0046364	0.0213911	1	0.998494	1	2	0.274535	83	monosaccharide biosynthetic process	BP
5479	GO:0019632	0.0217073	1	0.999804	1	1	0.0198459	6	shikimate metabolic process	BP
5379	GO:0019310	0.0217733	1	0.999803	1	1	0.0198459	6	inositol catabolic process	BP
1312	GO:0004612	0.0223574	1	0.999772	1	1	0.0396918	12	phosphoenolpyruvate carboxykinase (ATP) activity	MF
12682	GO:1901607	0.0226265	1	0.995543	1	4	1.08822	329	alpha-amino acid biosynthetic process	BP
8299	GO:0043420	0.0240573	1	0.999769	1	1	0.0165382	5	anthranilate metabolic process	BP
7798	GO:0042132	0.024708	1	0.999729	1	1	0.0297688	9	fructose 1,6-bisphosphate 1-phosphatase activity	MF
4886	GO:0016614	0.0249152	1	0.993766	1	5	1.69682	513	oxidoreductase activity, acting on CH-OH group of donors	MF
3004	GO:0008798	0.0249204	1	0.999729	1	1	0.0264612	8	beta-aspartyl-peptidase activity	MF
9927	GO:0050505	0.0251985	1	0.999728	1	1	0.0231535	7	hydroquinone glucosyltransferase activity	MF
4353	GO:0015137	0.0273401	1	0.99968	1	1	0.0231535	7	citrate transmembrane transporter activity	MF
1149	GO:0004353	0.0288555	1	0.999622	1	1	0.0363841	11	glutamate dehydrogenase [NAD(P)+] activity	MF
1025	GO:0004061	0.0288933	1	0.999642	1	1	0.0231535	7	arylformamidase activity	MF
5430	GO:0019441	0.0288933	1	0.999642	1	1	0.0231535	7	tryptophan catabolic process to kynurenine	BP
1210	GO:0004451	0.0292512	1	0.999615	1	1	0.0330765	10	isocitrate lyase activity	MF
3110	GO:0009069	0.0296011	1	0.997521	1	2	0.287765	87	serine family amino acid metabolic process	BP
1129	GO:0004328	0.0296943	1	0.999632	1	1	0.0198459	6	formamidase activity	MF
2904	GO:0008509	0.0297713	1	0.993627	1	4	1.0386	314	anion transmembrane transporter activity	MF
2906	GO:0008514	0.0303959	1	0.995247	1	3	0.578839	175	organic anion transmembrane transporter activity	MF
7833	GO:0042221	0.030417	1	0.985294	1	15	8.74542	2644	response to chemical	BP
12552	GO:1900992	0.0307579	1	0.999586	1	1	0.0264612	8	(-)-secologanin metabolic process	BP
12553	GO:1900994	0.0307579	1	0.999586	1	1	0.0264612	8	(-)-secologanin biosynthetic process	BP
4508	GO:0015746	0.0308768	1	0.999576	1	1	0.0297688	9	citrate transport	BP
11820	GO:0072593	0.0311682	1	0.995068	1	3	0.737606	223	reactive oxygen species metabolic process	BP
9883	GO:0050275	0.0322419	1	0.999527	1	1	0.0363841	11	scopoletin glucosyltransferase activity	MF
4382	GO:0015188	0.0324848	1	0.999547	1	1	0.0231535	7	L-isoleucine transmembrane transporter activity	MF
3109	GO:0009068	0.0328074	1	0.999497	1	1	0.0496147	15	aspartate family amino acid catabolic process	BP
1152	GO:0004356	0.0328557	1	0.999509	1	1	0.0363841	11	glutamate-ammonia ligase activity	MF
2188	GO:0006542	0.0328557	1	0.999509	1	1	0.0363841	11	glutamine biosynthetic process	BP
12727	GO:1901804	0.0335093	1	0.999494	1	1	0.0330765	10	beta-glucoside metabolic process	BP
12728	GO:1901806	0.0335093	1	0.999494	1	1	0.0330765	10	beta-glucoside biosynthetic process	BP
1564	GO:0005302	0.0335226	1	0.999508	1	1	0.0264612	8	L-tyrosine transmembrane transporter activity	MF
4559	GO:0015828	0.0335226	1	0.999508	1	1	0.0264612	8	tyrosine transport	BP
4730	GO:0016211	0.0342135	1	0.999463	1	1	0.0396918	12	ammonia ligase activity	MF
2212	GO:0006569	0.0343295	1	0.999484	1	1	0.0264612	8	tryptophan catabolic process	BP
9130	GO:0046218	0.0343295	1	0.999484	1	1	0.0264612	8	indolalkylamine catabolic process	BP
11161	GO:0070189	0.0343295	1	0.999484	1	1	0.0264612	8	kynurenine metabolic process	BP
1041	GO:0004084	0.0348996	1	0.999446	1	1	0.0363841	11	branched-chain-amino-acid transaminase activity	MF
10631	GO:0052654	0.0348996	1	0.999446	1	1	0.0363841	11	L-leucine transaminase activity	MF
10632	GO:0052655	0.0348996	1	0.999446	1	1	0.0363841	11	L-valine transaminase activity	MF
10633	GO:0052656	0.0348996	1	0.999446	1	1	0.0363841	11	L-isoleucine transaminase activity	MF
5064	GO:0016880	0.0353901	1	0.999421	1	1	0.0429994	13	acid-ammonia (or amide) ligase activity	MF
2361	GO:0006842	0.035762	1	0.999423	1	1	0.0330765	10	tricarboxylic acid transport	BP
4358	GO:0015142	0.035762	1	0.999423	1	1	0.0330765	10	tricarboxylic acid transmembrane transporter activity	MF
5682	GO:0022857	0.0365652	1	0.984575	1	10	5.28893	1599	transmembrane transporter activity	MF
9428	GO:0046975	0.0366865	1	0.99941	1	1	0.0264612	8	histone methyltransferase activity (H3-K36 specific)	MF
1311	GO:0004611	0.0373064	1	0.999339	1	1	0.0628453	19	phosphoenolpyruvate carboxykinase activity	MF
4469	GO:0015658	0.0376242	1	0.999379	1	1	0.0264612	8	branched-chain amino acid transmembrane transporter activity	MF
8257	GO:0043295	0.0380451	1	0.999347	1	1	0.0330765	10	glutathione binding	MF
12539	GO:1900750	0.0380451	1	0.999347	1	1	0.0330765	10	oligopeptide binding	MF
4936	GO:0016701	0.0387449	1	0.996241	1	2	0.327457	99	oxidoreductase activity, acting on single donors with incorporation of molecular oxygen	MF
5023	GO:0016830	0.0396353	1	0.993112	1	3	0.816989	247	carbon-carbon lyase activity	MF
833	GO:0003333	0.0398774	1	0.996085	1	2	0.257997	78	amino acid transmembrane transport	BP
8652	GO:0044699	0.0402307	1	0.97518	1	52	42.8274	12948
4542	GO:0015803	0.0411234	1	0.999245	1	1	0.0297688	9	branched-chain amino acid transport	BP
5010	GO:0016811	0.0419776	1	0.995751	1	2	0.300996	91	hydrolase activity, acting on carbon-nitrogen (but not peptide) bonds, in linear amides	MF
1427	GO:0004805	0.0421921	1	0.999187	1	1	0.0363841	11	trehalose-phosphatase activity	MF
2209	GO:0006566	0.0438525	1	0.999095	1	1	0.0529224	16	threonine metabolic process	BP
4006	GO:0010452	0.0439939	1	0.999125	1	1	0.0330765	10	histone H3-K36 methylation	BP
4890	GO:0016620	0.0461818	1	0.995052	1	2	0.439917	133	oxidoreductase activity, acting on the aldehyde or oxo group of donors, NAD or NADP as acceptor	MF
4540	GO:0015801	0.0477298	1	0.998958	1	1	0.0363841	11	aromatic amino acid transport	BP
3097	GO:0009056	0.048246	1	0.977018	1	12	7.53482	2278	catabolic process	BP
4565	GO:0015849	0.0493836	1	0.990656	1	3	0.687991	208	organic acid transport	BP
9415	GO:0046942	0.0493836	1	0.990656	1	3	0.687991	208	carboxylic acid transport	BP
4372	GO:0015173	0.0495193	1	0.998877	1	1	0.0363841	11	aromatic amino acid transmembrane transporter activity	MF
7906	GO:0042436	0.0509137	1	0.998803	1	1	0.0396918	12	indole-containing compound catabolic process	BP
4370	GO:0015171	0.051308	1	0.994203	1	2	0.307611	93	amino acid transmembrane transporter activity	MF
4421	GO:0015297	0.0522344	1	0.98988	1	3	0.826912	250	antiporter activity	MF
3320	GO:0009423	0.0524426	1	0.998713	1	1	0.0463071	14	chorismate biosynthetic process	BP
956	GO:0003955	0.0528794	1	0.998679	1	1	0.0529224	16	NAD(P)H dehydrogenase (quinone) activity	MF
3113	GO:0009072	0.0534346	1	0.993818	1	2	0.340688	103	aromatic amino acid family metabolic process	BP
3573	GO:0009854	0.0536718	1	0.998625	1	1	0.0628453	19	oxidative photosynthetic carbon pathway	BP
11750	GO:0072341	0.0542919	1	0.998607	1	1	0.0529224	16	modified amino acid binding	MF
166	GO:0000324	0.05588	1	0.998504	1	1	0.066153	20	fungal-type vacuole	CC
4685	GO:0016114	0.0562326	1	0.988782	1	3	0.813682	246	terpenoid biosynthetic process	BP
4960	GO:0016740	0.0567296	1	0.965901	1	26	18.6452	5637	transferase activity	MF
5588	GO:0019953	0.0588721	1	0.998342	1	1	0.0628453	19	sexual reproduction	BP
3707	GO:0010031	0.058979	1	0.998347	1	1	0.05623	17	circumnutation	BP
8007	GO:0042732	0.0603473	1	0.998231	1	1	0.0859989	26	D-xylose metabolic process	BP
7898	GO:0042402	0.0603554	1	0.998252	1	1	0.066153	20	cellular biogenic amine catabolic process	BP
4658	GO:0016053	0.0606479	1	0.978333	1	6	2.84127	859	organic acid biosynthetic process	BP
9187	GO:0046394	0.0606479	1	0.978333	1	6	2.84127	859	carboxylic acid biosynthetic process	BP
13147	GO:1903825	0.0606856	1	0.992469	1	2	0.334073	101	organic acid transmembrane transport	BP
1305	GO:0004602	0.0609253	1	0.9982	1	1	0.0826912	25	glutathione peroxidase activity	MF
3280	GO:0009310	0.0617638	1	0.998164	1	1	0.0694606	21	amine catabolic process	BP
3290	GO:0009341	0.0621543	1	0.998196	1	1	0.0429994	13	beta-galactosidase complex	CC
3134	GO:0009098	0.0622097	1	0.998141	1	1	0.066153	20	leucine biosynthetic process	BP
3135	GO:0009099	0.0643253	1	0.998006	1	1	0.0694606	21	valine biosynthetic process	BP
10063	GO:0050879	0.0644659	1	0.998014	1	1	0.0595377	18	multicellular organismal movement	BP
4381	GO:0015186	0.0649386	1	0.998017	1	1	0.0463071	14	L-glutamine transmembrane transporter activity	MF
9117	GO:0046174	0.0664263	1	0.997859	1	1	0.0793836	24	polyol catabolic process	BP
5022	GO:0016829	0.0668064	1	0.97819	1	5	2.23266	675	lyase activity	MF
2182	GO:0006535	0.068088	1	0.997758	1	1	0.0727683	22	cysteine biosynthetic process from serine	BP
2376	GO:0006868	0.0684974	1	0.99778	1	1	0.0496147	15	glutamine transport	BP
3397	GO:0009607	0.0692265	1	0.97032	1	8	4.09156	1237	response to biotic stimulus	BP
9200	GO:0046417	0.0698197	1	0.997659	1	1	0.0628453	19	chorismate metabolic process	BP
2792	GO:0008242	0.0699222	1	0.997652	1	1	0.0628453	19	omega peptidase activity	MF
2294	GO:0006721	0.0701468	1	0.98469	1	3	0.906296	274	terpenoid metabolic process	BP
2189	GO:0006544	0.0703023	1	0.997581	1	1	0.0959218	29	glycine metabolic process	BP
4906	GO:0016639	0.071767	1	0.997485	1	1	0.0893065	27	oxidoreductase activity, acting on the CH-NH2 group of donors, NAD or NADP as acceptor	MF
8558	GO:0044281	0.0719862	1	0.961568	1	14	9.75426	2949	small molecule metabolic process	BP
1241	GO:0004497	0.0724056	1	0.979386	1	4	1.61083	487	monooxygenase activity	MF
4704	GO:0016138	0.0725411	1	0.997451	1	1	0.0727683	22	glycoside biosynthetic process	BP
2326	GO:0006782	0.0729097	1	0.997437	1	1	0.066153	20	protoporphyrinogen IX biosynthetic process	BP
9253	GO:0046501	0.0729097	1	0.997437	1	1	0.066153	20	protoporphyrinogen IX metabolic process	BP
7099	GO:0033885	0.0733991	1	0.997409	1	1	0.0628453	19	10-hydroxy-9-(phosphonooxy)octadecanoate phosphatase activity	MF
7958	GO:0042577	0.0733991	1	0.997409	1	1	0.0628453	19	lipid phosphatase activity	MF
1780	GO:0005829	0.0742816	1	0.961055	1	13	8.62304	2607	cytosol	CC
5083	GO:0016903	0.0753621	1	0.989392	1	2	0.539147	163	oxidoreductase activity, acting on the aldehyde or oxo group of donors	MF
2821	GO:0008299	0.0757454	1	0.982941	1	3	0.906296	274	isoprenoid biosynthetic process	BP
9892	GO:0050308	0.0759599	1	0.997164	1	1	0.102537	31	sugar-phosphatase activity	MF
5513	GO:0019748	0.0762267	1	0.977919	1	4	1.70344	515	secondary metabolic process	BP
169	GO:0000329	0.07764	1	0.997046	1	1	0.0926142	28	fungal-type vacuole membrane	CC
1109	GO:0004301	0.0776772	1	0.997078	1	1	0.0694606	21	epoxide hydrolase activity	MF
8662	GO:0044711	0.0791419	1	0.957132	1	14	9.44665	2856
3115	GO:0009074	0.0799679	1	0.996877	1	1	0.0826912	25	aromatic amino acid family catabolic process	BP
2374	GO:0006865	0.0799933	1	0.988396	1	2	0.38038	115	amino acid transport	BP
5026	GO:0016833	0.0800374	1	0.996876	1	1	0.0793836	24	oxo-acid-lyase activity	MF
4938	GO:0016703	0.0801984	1	0.996854	1	1	0.0859989	26	oxidoreductase activity, acting on single donors with incorporation of molecular oxygen, incorporation of one atom of oxygen (internal monooxygenases or internal mixed function oxidases)	MF
8145	GO:0043094	0.0812511	1	0.988071	1	2	0.525916	159	cellular metabolic compound salvage	BP
1750	GO:0005777	0.0823214	1	0.980802	1	3	1.01876	308	peroxisome	CC
1886	GO:0006020	0.0824413	1	0.996689	1	1	0.0760759	23	inositol metabolic process	BP
9959	GO:0050662	0.083409	1	0.970987	1	5	2.35835	713	coenzyme binding	MF
1715	GO:0005732	0.0835381	1	0.996564	1	1	0.0992295	30	small nucleolar ribonucleoprotein complex	CC
11110	GO:0070013	0.0864496	1	0.979406	1	3	1.2536	379	intracellular organelle lumen	CC
5007	GO:0016803	0.0867528	1	0.996321	1	1	0.0793836	24	ether hydrolase activity	MF
1647	GO:0005576	0.0879873	1	0.958297	1	9	5.78839	1750	extracellular region	CC
9581	GO:0048037	0.0880099	1	0.965454	1	6	3.16873	958	cofactor binding	MF
10254	GO:0051287	0.0884833	1	0.986362	1	2	0.545762	165	NAD binding	MF
5553	GO:0019853	0.0885398	1	0.996159	1	1	0.0826912	25	L-ascorbic acid biosynthetic process	BP
2194	GO:0006549	0.0888747	1	0.996103	1	1	0.0992295	30	isoleucine metabolic process	BP
3133	GO:0009097	0.0888747	1	0.996103	1	1	0.0992295	30	isoleucine biosynthetic process	BP
4868	GO:0016577	0.0898177	1	0.996067	1	1	0.0727683	22	histone demethylation	BP
11132	GO:0070076	0.0898177	1	0.996067	1	1	0.0727683	22	histone lysine demethylation	BP
1865	GO:0005992	0.0904396	1	0.995963	1	1	0.0992295	30	trehalose biosynthetic process	BP
4344	GO:0015112	0.0908463	1	0.995947	1	1	0.0859989	26	nitrate transmembrane transporter activity	MF
8220	GO:0043233	0.0910108	1	0.977849	1	3	1.27344	385	organelle lumen	CC
5552	GO:0019852	0.0914142	1	0.995883	1	1	0.0926142	28	L-ascorbic acid metabolic process	BP
3719	GO:0010044	0.0921964	1	0.995844	1	1	0.0760759	23	response to aluminum ion	BP
8655	GO:0044703	0.0936947	1	0.995652	1	1	0.105845	32	multi-organism reproductive process	BP
8839	GO:0045335	0.0942278	1	0.995606	1	1	0.102537	31	phagocytic vesicle	CC
2350	GO:0006820	0.0946463	1	0.970517	1	4	1.59098	481	anion transport	BP
1621	GO:0005506	0.0947034	1	0.970482	1	4	1.75967	532	iron ion binding	MF
2147	GO:0006482	0.0948449	1	0.995598	1	1	0.0760759	23	protein demethylation	BP
2778	GO:0008214	0.0948449	1	0.995598	1	1	0.0760759	23	protein dealkylation	BP
2293	GO:0006720	0.0949442	1	0.976505	1	3	1.01214	306	isoprenoid metabolic process	BP
4491	GO:0015711	0.0967794	1	0.975864	1	3	0.965833	292	organic anion transport	BP
2216	GO:0006573	0.0970757	1	0.995348	1	1	0.0926142	28	valine metabolic process	BP
2680	GO:0007623	0.0971299	1	0.984237	1	2	0.453148	137	circadian rhythm	BP
7982	GO:0042631	0.0971468	1	0.995316	1	1	0.109152	33	cellular response to water deprivation	BP
11547	GO:0071462	0.0971468	1	0.995316	1	1	0.109152	33	cellular response to water stimulus	BP
4490	GO:0015706	0.0982275	1	0.995229	1	1	0.0959218	29	nitrate transport	BP
4703	GO:0016137	0.0989635	1	0.995145	1	1	0.102537	31	glycoside metabolic process	BP
1538	GO:0005215	0.0998593	1	0.949517	1	10	6.33084	1914	transporter activity	MF
3506	GO:0009753	0.100493	1	0.98335	1	2	0.515993	156	response to jasmonic acid	BP
4673	GO:0016098	0.100662	1	0.994985	1	1	0.0959218	29	monoterpenoid metabolic process	BP
4674	GO:0016099	0.100662	1	0.994985	1	1	0.0959218	29	monoterpenoid biosynthetic process	BP
3803	GO:0010167	0.101196	1	0.994905	1	1	0.11246	34	response to nitrate	BP
5389	GO:0019344	0.102299	1	0.994791	1	1	0.11246	34	cysteine biosynthetic process	BP
5048	GO:0016861	0.102439	1	0.994768	1	1	0.119075	36	intramolecular oxidoreductase activity, interconverting aldoses and ketoses	MF
451	GO:0001522	0.104184	1	0.994598	1	1	0.109152	33	pseudouridine synthesis	BP
2846	GO:0008361	0.104377	1	0.994588	1	1	0.102537	31	regulation of cell size	BP
5005	GO:0016801	0.104912	1	0.994526	1	1	0.105845	32	hydrolase activity, acting on ether bonds	MF
1927	GO:0006081	0.104923	1	0.982145	1	2	0.664837	201	cellular aldehyde metabolic process	BP
7960	GO:0042579	0.105921	1	0.972536	1	3	1.13783	344	microbody	CC
1936	GO:0006094	0.110658	1	0.993829	1	1	0.165382	50	gluconeogenesis	BP
8608	GO:0044429	0.111142	1	0.957921	1	5	2.69243	814	mitochondrial part	CC
1938	GO:0006097	0.112975	1	0.993579	1	1	0.145537	44	glyoxylate cycle	BP
9244	GO:0046487	0.112975	1	0.993579	1	1	0.145537	44	glyoxylate metabolic process	BP
1939	GO:0006098	0.11589	1	0.993218	1	1	0.165382	50	pentose-phosphate shunt	BP
3120	GO:0009082	0.116692	1	0.993152	1	1	0.135614	41	branched-chain amino acid biosynthetic process	BP
5382	GO:0019319	0.116728	1	0.993113	1	1	0.171998	52	hexose biosynthetic process	BP
4939	GO:0016705	0.117926	1	0.960336	1	4	1.92174	581	oxidoreductase activity, acting on paired donors, with incorporation or reduction of molecular oxygen	MF
1864	GO:0005991	0.118093	1	0.992983	1	1	0.135614	41	trehalose metabolic process	BP
1315	GO:0004616	0.118253	1	0.993018	1	1	0.102537	31	phosphogluconate dehydrogenase (decarboxylating) activity	MF
6468	GO:0031974	0.121939	1	0.966388	1	3	1.45867	441	membrane-enclosed lumen	CC
3348	GO:0009514	0.122458	1	0.992446	1	1	0.132306	40	glyoxysome	CC
5384	GO:0019321	0.124433	1	0.992148	1	1	0.175305	53	pentose metabolic process	BP
4543	GO:0015804	0.125303	1	0.992131	1	1	0.105845	32	neutral amino acid transport	BP
2434	GO:0006979	0.125557	1	0.956821	1	4	2.00774	607	response to oxidative stress	BP
2181	GO:0006534	0.125683	1	0.992029	1	1	0.135614	41	cysteine metabolic process	BP
4374	GO:0015175	0.125944	1	0.992057	1	1	0.102537	31	neutral amino acid transmembrane transporter activity	MF
12896	GO:1902475	0.126283	1	0.991997	1	1	0.109152	33	L-alpha-amino acid transmembrane transport	BP
5429	GO:0019439	0.127479	1	0.964201	1	3	1.24037	375	aromatic compound catabolic process	BP
9320	GO:0046658	0.12827	1	0.975505	1	2	0.535839	162	anchored component of plasma membrane	CC
3426	GO:0009646	0.128904	1	0.991605	1	1	0.135614	41	response to absence of light	BP
1360	GO:0004675	0.13086	1	0.991358	1	1	0.125691	38	transmembrane receptor protein serine/threonine kinase activity	MF
2377	GO:0006869	0.132384	1	0.974209	1	2	0.651607	197	lipid transport	BP
2207	GO:0006563	0.133792	1	0.990934	1	1	0.138921	42	L-serine metabolic process	BP
5009	GO:0016810	0.134037	1	0.973717	1	2	0.578839	175	hydrolase activity, acting on carbon-nitrogen (but not peptide) bonds	MF
5769	GO:0030139	0.13424	1	0.990853	1	1	0.152152	46	endocytic vesicle	CC
8411	GO:0043650	0.135028	1	0.990743	1	1	0.152152	46	dicarboxylic acid biosynthetic process	BP
11379	GO:0070988	0.136442	1	0.990614	1	1	0.11246	34	demethylation	BP
9170	GO:0046351	0.13653	1	0.990526	1	1	0.15546	47	disaccharide biosynthetic process	BP
7968	GO:0042597	0.137362	1	0.990378	1	1	0.181921	55	periplasmic space	CC
1557	GO:0005262	0.137866	1	0.990354	1	1	0.142229	43	calcium channel activity	MF
4545	GO:0015807	0.138953	1	0.99024	1	1	0.119075	36	L-amino acid transport	BP
164	GO:0000322	0.143986	1	0.98942	1	1	0.165382	50	storage vacuole	CC
9111	GO:0046164	0.144931	1	0.989265	1	1	0.175305	53	alcohol catabolic process	BP
10170	GO:0051156	0.145431	1	0.989158	1	1	0.208382	63	glucose 6-phosphate metabolic process	BP
12421	GO:0098869	0.145495	1	0.989179	1	1	0.175305	53	cellular oxidant detoxification	BP
2211	GO:0006568	0.147379	1	0.98893	1	1	0.145537	44	tryptophan metabolic process	BP
2225	GO:0006586	0.147379	1	0.98893	1	1	0.145537	44	indolalkylamine metabolic process	BP
9693	GO:0048511	0.148609	1	0.96901	1	2	0.6053	183	rhythmic process	BP
8560	GO:0044283	0.148836	1	0.932725	1	6	3.60203	1089	small molecule biosynthetic process	BP
2346	GO:0006814	0.149504	1	0.988625	1	1	0.132306	40	sodium ion transport	BP
3561	GO:0009835	0.152057	1	0.98816	1	1	0.16869	51	fruit ripening	BP
1278	GO:0004565	0.156876	1	0.987329	1	1	0.208382	63	beta-galactosidase activity	MF
12397	GO:0098656	0.158184	1	0.965744	1	2	0.638376	193	anion transmembrane transport	BP
11632	GO:0071695	0.158601	1	0.987068	1	1	0.181921	55	anatomical structure maturation	BP
3931	GO:0010333	0.159632	1	0.986903	1	1	0.175305	53	terpene synthase activity	MF
3	GO:0000003	0.160011	1	0.986835	1	1	0.178613	54	reproduction	BP
4375	GO:0015179	0.162232	1	0.986503	1	1	0.148844	45	L-amino acid transmembrane transporter activity	MF
11889	GO:0080043	0.164719	1	0.985995	1	1	0.201767	61	quercetin 3-O-glucosyltransferase activity	MF
11890	GO:0080044	0.164719	1	0.985995	1	1	0.201767	61	quercetin 7-O-glucosyltransferase activity	MF
12684	GO:1901616	0.165052	1	0.985936	1	1	0.201767	61	organic hydroxy compound catabolic process	BP
9364	GO:0046839	0.16612	1	0.985827	1	1	0.148844	45	phospholipid dephosphorylation	BP
11705	GO:0071949	0.166278	1	0.985786	1	1	0.15546	47	FAD binding	MF
3552	GO:0009825	0.167287	1	0.985579	1	1	0.171998	52	multidimensional cell growth	BP
7793	GO:0042126	0.167693	1	0.98546	1	1	0.208382	63	nitrate metabolic process	BP
7795	GO:0042128	0.167693	1	0.98546	1	1	0.208382	63	nitrate assimilation	BP
2303	GO:0006739	0.168888	1	0.985223	1	1	0.231535	70	NADP metabolic process	BP
5025	GO:0016832	0.171064	1	0.984833	1	1	0.22492	68	aldehyde-lyase activity	MF
2537	GO:0007178	0.172935	1	0.98453	1	1	0.188536	57	transmembrane receptor protein serine/threonine kinase signaling pathway	BP
8300	GO:0043424	0.176896	1	0.98378	1	1	0.195151	59	protein histidine kinase binding	MF
5030	GO:0016838	0.178584	1	0.983457	1	1	0.195151	59	carbon-oxygen lyase activity, acting on phosphates	MF
2187	GO:0006541	0.18153	1	0.982878	1	1	0.201767	61	glutamine metabolic process	BP
4593	GO:0015925	0.183433	1	0.982457	1	1	0.244766	74	galactosidase activity	MF
8673	GO:0044763	0.18492	1	0.867429	1	37	32.4249	9803
8665	GO:0044723	0.187374	1	0.909529	1	6	4.10479	1241
3122	GO:0009084	0.189094	1	0.981323	1	1	0.238151	72	glutamine family amino acid biosynthetic process	BP
1852	GO:0005975	0.190634	1	0.893317	1	9	6.8303	2065	carbohydrate metabolic process	BP
13530	GO:2001057	0.19183	1	0.980754	1	1	0.241458	73	reactive nitrogen species metabolic process	BP
8013	GO:0042752	0.193057	1	0.980563	1	1	0.191844	58	regulation of circadian rhythm	BP
4943	GO:0016709	0.193216	1	0.952672	1	2	0.83022	251	oxidoreductase activity, acting on paired donors, with incorporation or reduction of molecular oxygen, NAD(P)H as one donor, and incorporation of one atom of oxygen	MF
10646	GO:0052695	0.199014	1	0.979227	1	1	0.241458	73	cellular glucuronidation	BP
10647	GO:0052696	0.199014	1	0.979227	1	1	0.241458	73	flavonoid glucuronidation	BP
3572	GO:0009853	0.199174	1	0.979192	1	1	0.241458	73	photorespiration	BP
2656	GO:0007568	0.200863	1	0.949598	1	2	0.850066	257	aging	BP
4683	GO:0016109	0.20306	1	0.978399	1	1	0.198459	60	tetraterpenoid biosynthetic process	BP
4688	GO:0016117	0.20306	1	0.978399	1	1	0.198459	60	carotenoid biosynthetic process	BP
5470	GO:0019585	0.203646	1	0.978205	1	1	0.244766	74	glucuronate metabolic process	BP
3545	GO:0009817	0.204729	1	0.977987	1	1	0.22492	68	defense response to fungus, incompatible interaction	BP
9249	GO:0046496	0.206228	1	0.977598	1	1	0.271227	82	nicotinamide nucleotide metabolic process	BP
1912	GO:0006063	0.208161	1	0.977183	1	1	0.248074	75	uronic acid metabolic process	BP
11702	GO:0071941	0.208662	1	0.977054	1	1	0.261304	79	nitrogen cycle metabolic process	BP
5395	GO:0019362	0.210071	1	0.976716	1	1	0.274535	83	pyridine nucleotide metabolic process	BP
3282	GO:0009312	0.213107	1	0.97601	1	1	0.274535	83	oligosaccharide biosynthetic process	BP
4905	GO:0016638	0.214892	1	0.975626	1	1	0.241458	73	oxidoreductase activity, acting on the CH-NH2 group of donors	MF
10766	GO:0055085	0.214956	1	0.885684	1	7	4.76963	1442	transmembrane transport	BP
5183	GO:0018024	0.216707	1	0.975298	1	1	0.181921	55	histone-lysine N-methyltransferase activity	MF
5492	GO:0019682	0.220182	1	0.974289	1	1	0.304304	92	glyceraldehyde-3-phosphate metabolic process	BP
4416	GO:0015291	0.220346	1	0.920736	1	3	1.59098	481	secondary active transmembrane transporter activity	MF
6216	GO:0031225	0.222032	1	0.940702	1	2	0.807066	244	anchored component of membrane	CC
3114	GO:0009073	0.222171	1	0.9739	1	1	0.221612	67	aromatic amino acid family biosynthetic process	BP
4682	GO:0016108	0.222327	1	0.973867	1	1	0.218305	66	tetraterpenoid metabolic process	BP
4687	GO:0016116	0.222327	1	0.973867	1	1	0.218305	66	carotenoid metabolic process	BP
9586	GO:0048046	0.224436	1	0.918535	1	3	1.77952	538	apoplast	CC
7361	GO:0034968	0.227294	1	0.972677	1	1	0.195151	59	histone lysine methylation	BP
4773	GO:0016311	0.228376	1	0.937935	1	2	0.754144	228	dephosphorylation	BP
1371	GO:0004713	0.228821	1	0.972186	1	1	0.257997	78	protein tyrosine kinase activity	MF
1370	GO:0004712	0.230063	1	0.971882	1	1	0.248074	75	protein serine/threonine/tyrosine kinase activity	MF
6422	GO:0031668	0.23029	1	0.937034	1	2	0.889758	269	cellular response to extracellular stimulus	BP
48	GO:0000097	0.230407	1	0.971768	1	1	0.26792	81	sulfur amino acid biosynthetic process	BP
4325	GO:0015075	0.231189	1	0.889424	1	5	3.21173	971	ion transmembrane transporter activity	MF
9401	GO:0046914	0.231779	1	0.854034	1	12	9.18865	2778	transition metal ion binding	MF
8675	GO:0044765	0.231796	1	0.854019	1	12	9.34742	2826
4330	GO:0015085	0.232956	1	0.971123	1	1	0.257997	78	calcium ion transmembrane transporter activity	MF
4999	GO:0016791	0.232985	1	0.91395	1	3	1.54798	468	phosphatase activity	MF
4647	GO:0016036	0.236755	1	0.970127	1	1	0.257997	78	cellular response to phosphate starvation	BP
7821	GO:0042180	0.237606	1	0.96988	1	1	0.274535	83	cellular ketone metabolic process	BP
4878	GO:0016597	0.23997	1	0.969311	1	1	0.231535	70	amino acid binding	MF
1718	GO:0005739	0.240183	1	0.862684	1	8	5.72885	1732	mitochondrion	CC
2324	GO:0006779	0.240997	1	0.968989	1	1	0.261304	79	porphyrin-containing compound biosynthetic process	BP
8629	GO:0044452	0.241386	1	0.968955	1	1	0.218305	66	nucleolar part	CC
12670	GO:1901566	0.242857	1	0.881851	1	5	3.39365	1026	organonitrogen compound biosynthetic process	BP
11805	GO:0072524	0.243585	1	0.968211	1	1	0.327457	99	pyridine-containing compound metabolic process	BP
2993	GO:0008757	0.245993	1	0.929875	1	2	0.833528	252	S-adenosylmethionine-dependent methyltransferase activity	MF
4656	GO:0016051	0.24649	1	0.906432	1	3	1.79936	544	carbohydrate biosynthetic process	BP
5027	GO:0016835	0.246506	1	0.929587	1	2	0.975756	295	carbon-oxygen lyase activity	MF
2301	GO:0006733	0.247664	1	0.967085	1	1	0.32415	98	oxidoreduction coenzyme metabolic process	BP
900	GO:0003854	0.250077	1	0.96659	1	1	0.205074	62	3-beta-hydroxy-delta5-steroid dehydrogenase activity	MF
1625	GO:0005515	0.250849	1	0.825409	1	19	13.7929	4170	protein binding	MF
7904	GO:0042430	0.251871	1	0.965965	1	1	0.26792	81	indole-containing compound metabolic process	BP
11571	GO:0071496	0.252658	1	0.926688	1	2	0.94268	285	cellular response to external stimulus	BP
7772	GO:0042054	0.255833	1	0.964912	1	1	0.221612	67	histone methyltransferase activity	MF
7837	GO:0042254	0.258453	1	0.964013	1	1	0.307611	93	ribosome biogenesis	BP
9209	GO:0046434	0.259557	1	0.963633	1	1	0.363841	110	organophosphate catabolic process	BP
6850	GO:0033014	0.259703	1	0.963683	1	1	0.277843	84	tetrapyrrole biosynthetic process	BP
7069	GO:0033764	0.261454	1	0.963267	1	1	0.221612	67	steroid dehydrogenase activity, acting on the CH-OH group of donors, NAD or NADP as acceptor	MF
5514	GO:0019751	0.263038	1	0.962679	1	1	0.287765	87	polyol metabolic process	BP
12918	GO:1902578	0.263428	1	0.829553	1	12	9.62526	2910
2531	GO:0007167	0.264001	1	0.962329	1	1	0.340688	103	enzyme linked receptor protein signaling pathway	BP
4917	GO:0016655	0.265316	1	0.961922	1	1	0.350611	106	oxidoreductase activity, acting on NAD(P)H, quinone or similar compound as acceptor	MF
1879	GO:0006006	0.26724	1	0.961296	1	1	0.400226	121	glucose metabolic process	BP
10069	GO:0050896	0.267539	1	0.805939	1	24	20.3057	6139	response to stimulus	BP
11635	GO:0071705	0.267552	1	0.894333	1	3	1.62736	492	nitrogen compound transport	BP
928	GO:0003899	0.269102	1	0.960776	1	1	0.340688	103	DNA-directed 5'-3' RNA polymerase activity	MF
12706	GO:1901681	0.271135	1	0.960116	1	1	0.373764	113	sulfur compound binding	MF
3500	GO:0009744	0.273576	1	0.959436	1	1	0.297688	90	response to sucrose	BP
6570	GO:0032259	0.274388	1	0.916057	1	2	0.820297	248	methylation	BP
3615	GO:0009908	0.275432	1	0.915496	1	2	0.896373	271	flower development	BP
2422	GO:0006952	0.27566	1	0.83652	1	8	5.85454	1770	defense response	BP
4802	GO:0016413	0.276454	1	0.958563	1	1	0.274535	83	O-acetyltransferase activity	MF
2898	GO:0008483	0.277336	1	0.958202	1	1	0.334073	101	transaminase activity	MF
8033	GO:0042787	0.277755	1	0.958167	1	1	0.264612	80	protein ubiquitination involved in ubiquitin-dependent protein catabolic process	BP
7201	GO:0034285	0.277851	1	0.958079	1	1	0.300996	91	response to disaccharide	BP
47	GO:0000096	0.277948	1	0.957992	1	1	0.347303	105	sulfur amino acid metabolic process	BP
5671	GO:0022804	0.279362	1	0.869812	1	4	2.84458	860	active transmembrane transporter activity	MF
2360	GO:0006839	0.279411	1	0.957506	1	1	0.363841	110	mitochondrial transport	BP
4983	GO:0016769	0.281359	1	0.9569	1	1	0.340688	103	transferase activity, transferring nitrogenous groups	MF
1940	GO:0006099	0.283898	1	0.95598	1	1	0.446533	135	tricarboxylic acid cycle	BP
6681	GO:0032535	0.284524	1	0.955907	1	1	0.307611	93	regulation of cellular component size	BP
144	GO:0000287	0.286052	1	0.909964	1	2	1.08491	328	magnesium ion binding	MF
1941	GO:0006101	0.28615	1	0.955232	1	1	0.453148	137	citrate metabolic process	BP
12049	GO:0090066	0.286605	1	0.955216	1	1	0.310919	94	regulation of anatomical structure size	BP
4757	GO:0016278	0.286927	1	0.955204	1	1	0.254689	77	lysine N-methyltransferase activity	MF
4758	GO:0016279	0.286927	1	0.955204	1	1	0.254689	77	protein-lysine N-methyltransferase activity	MF
11559	GO:0071482	0.289074	1	0.954398	1	1	0.307611	93	cellular response to light stimulus	BP
5181	GO:0018022	0.289627	1	0.954311	1	1	0.251381	76	peptidyl-lysine methylation	BP
165	GO:0000323	0.289784	1	0.954072	1	1	0.383687	116	lytic vacuole	CC
1722	GO:0005743	0.291092	1	0.907311	1	2	1.10145	333	mitochondrial inner membrane	CC
5047	GO:0016860	0.293337	1	0.952883	1	1	0.367149	111	intramolecular oxidoreductase activity	MF
6410	GO:0031625	0.294598	1	0.952435	1	1	0.383687	116	ubiquitin protein ligase binding	MF
2741	GO:0008152	0.296664	1	0.774694	1	56	52.3469	15826	metabolic process	BP
7141	GO:0034062	0.296768	1	0.951697	1	1	0.373764	113	5'-3' RNA polymerase activity	MF
4736	GO:0016229	0.299392	1	0.950931	1	1	0.271227	82	steroid dehydrogenase activity	MF
3676	GO:0009991	0.299422	1	0.902862	1	2	1.08491	328	response to extracellular stimulus	BP
3107	GO:0009066	0.299654	1	0.950679	1	1	0.386995	117	aspartate family amino acid metabolic process	BP
1556	GO:0005261	0.300861	1	0.950302	1	1	0.343995	104	cation channel activity	MF
11753	GO:0072350	0.301166	1	0.950074	1	1	0.479609	145	tricarboxylic acid metabolic process	BP
4863	GO:0016571	0.302069	1	0.949998	1	1	0.26792	81	histone methylation	BP
1747	GO:0005774	0.303698	1	0.853478	1	4	2.79166	844	vacuolar membrane	CC
8586	GO:0044389	0.304723	1	0.948875	1	1	0.396918	120	ubiquitin-like protein ligase binding	MF
9379	GO:0046872	0.306762	1	0.773587	1	23	20.3751	6160	metal ion binding	MF
5333	GO:0019199	0.30752	1	0.947912	1	1	0.357226	108	transmembrane receptor protein kinase activity	MF
12213	GO:0090567	0.313697	1	0.895043	1	2	0.992295	300	reproductive shoot system development	BP
1860	GO:0005984	0.314196	1	0.945424	1	1	0.396918	120	disaccharide metabolic process	BP
9958	GO:0050661	0.31445	1	0.945282	1	1	0.44984	136	NADP binding	MF
5574	GO:0019901	0.315179	1	0.945042	1	1	0.413456	125	protein kinase binding	MF
8181	GO:0043169	0.317914	1	0.763943	1	23	20.5008	6198	cation binding	MF
7887	GO:0042364	0.318442	1	0.943881	1	1	0.357226	108	water-soluble vitamin biosynthetic process	BP
8616	GO:0044437	0.319802	1	0.84229	1	4	2.87765	870	vacuolar part	CC
5657	GO:0022613	0.323696	1	0.941806	1	1	0.423379	128	ribonucleoprotein complex biogenesis	BP
5608	GO:0021700	0.324636	1	0.941473	1	1	0.39361	119	developmental maturation	BP
7959	GO:0042578	0.331527	1	0.854087	1	3	1.89859	574	phosphoric ester hydrolase activity	MF
7846	GO:0042277	0.333594	1	0.937916	1	1	0.429994	130	peptide binding	MF
2323	GO:0006778	0.334049	1	0.937784	1	1	0.383687	116	porphyrin-containing compound metabolic process	BP
2519	GO:0007154	0.335879	1	0.882227	1	2	1.18083	357	cell communication	BP
8642	GO:0044550	0.338131	1	0.880879	1	2	1.23375	373	secondary metabolite biosynthetic process	BP
2317	GO:0006767	0.338914	1	0.935812	1	1	0.390303	118	water-soluble vitamin metabolic process	BP
11555	GO:0071478	0.341516	1	0.934777	1	1	0.367149	111	cellular response to radiation	BP
11440	GO:0071229	0.343958	1	0.933674	1	1	0.44984	136	cellular response to acid chemical	BP
5024	GO:0016831	0.344697	1	0.933348	1	1	0.469686	142	carboxy-lyase activity	MF
6929	GO:0033218	0.345387	1	0.933072	1	1	0.456456	138	amide binding	MF
5573	GO:0019900	0.345607	1	0.932974	1	1	0.463071	140	kinase binding	MF
10415	GO:0051707	0.346143	1	0.808532	1	5	3.6318	1098	response to other organism	BP
6849	GO:0033013	0.346724	1	0.932577	1	1	0.396918	120	tetrapyrrole metabolic process	BP
4341	GO:0015103	0.347522	1	0.932258	1	1	0.383687	116	inorganic anion transmembrane transporter activity	MF
3144	GO:0009110	0.354054	1	0.929451	1	1	0.406841	123	vitamin biosynthetic process	BP
2469	GO:0007034	0.355586	1	0.928802	1	1	0.396918	120	vacuolar transport	BP
8555	GO:0044275	0.355934	1	0.928551	1	1	0.49284	149	cellular carbohydrate catabolic process	BP
3791	GO:0010150	0.360864	1	0.926476	1	1	0.413456	125	leaf senescence	BP
5063	GO:0016879	0.361725	1	0.926055	1	1	0.44984	136	ligase activity, forming carbon-nitrogen bonds	MF
2805	GO:0008276	0.362749	1	0.925746	1	1	0.343995	104	protein methyltransferase activity	MF
6758	GO:0032787	0.365376	1	0.809037	1	4	3.25473	984	monocarboxylic acid metabolic process	BP
12626	GO:1901361	0.366318	1	0.863584	1	2	1.2966	392	organic cyclic compound catabolic process	BP
10413	GO:0051704	0.369628	1	0.778541	1	6	4.72332	1428	multi-organism process	BP
2869	GO:0008422	0.374941	1	0.920082	1	1	0.439917	133	beta-glucosidase activity	MF
8205	GO:0043207	0.375106	1	0.785964	1	5	3.77734	1142	response to external biotic stimulus	BP
12713	GO:1901698	0.37656	1	0.857016	1	2	1.34952	408	response to nitrogen compound	BP
2316	GO:0006766	0.378357	1	0.918479	1	1	0.44984	136	vitamin metabolic process	BP
4475	GO:0015672	0.379853	1	0.85486	1	2	1.41567	428	monovalent inorganic cation transport	BP
5690	GO:0022891	0.381426	1	0.780906	1	5	4.0651	1229	substrate-specific transmembrane transporter activity	MF
3422	GO:0009642	0.38376	1	0.915912	1	1	0.459763	139	response to light intensity	BP
9716	GO:0048544	0.38576	1	0.914852	1	1	0.572223	173	recognition of pollen	BP
9650	GO:0048367	0.385809	1	0.851027	1	2	1.17422	355	shoot system development	BP
3105	GO:0009064	0.390957	1	0.912371	1	1	0.522609	158	glutamine family amino acid metabolic process	BP
12583	GO:1901136	0.392075	1	0.911785	1	1	0.568916	172	carbohydrate derivative catabolic process	BP
3405	GO:0009620	0.394783	1	0.845005	1	2	1.29991	393	response to fungus	BP
2750	GO:0008170	0.394946	1	0.910543	1	1	0.406841	123	N-methyltransferase activity	MF
5118	GO:0017038	0.395599	1	0.910115	1	1	0.489532	148	protein import	BP
2698	GO:0008037	0.39748	1	0.909088	1	1	0.592069	179	cell recognition	BP
12674	GO:1901575	0.398606	1	0.744984	1	7	6.37053	1926	organic substance catabolic process	BP
2144	GO:0006479	0.399108	1	0.908512	1	1	0.38038	115	protein methylation	BP
2777	GO:0008213	0.399108	1	0.908512	1	1	0.38038	115	protein alkylation	BP
2219	GO:0006576	0.408155	1	0.903701	1	1	0.535839	162	cellular biogenic amine metabolic process	BP
5381	GO:0019318	0.410814	1	0.902225	1	1	0.658222	199	hexose metabolic process	BP
8501	GO:0044106	0.411531	1	0.901941	1	1	0.539147	163	cellular amine metabolic process	BP
2815	GO:0008289	0.413897	1	0.831855	1	2	1.3826	418	lipid binding	MF
3541	GO:0009813	0.414747	1	0.900236	1	1	0.552377	167	flavonoid biosynthetic process	BP
2936	GO:0008610	0.415763	1	0.76959	1	4	3.18857	964	lipid biosynthetic process	BP
5028	GO:0016836	0.415851	1	0.899652	1	1	0.552377	167	hydro-lyase activity	MF
3505	GO:0009751	0.417216	1	0.898965	1	1	0.512686	155	response to salicylic acid	BP
2343	GO:0006811	0.418648	1	0.750383	1	5	4.16764	1260	ion transport	BP
4488	GO:0015698	0.419076	1	0.897953	1	1	0.529224	160	inorganic anion transport	BP
1483	GO:0004888	0.422313	1	0.896212	1	1	0.525916	159	transmembrane signaling receptor activity	MF
2421	GO:0006950	0.422499	1	0.682382	1	16	14.3717	4345	response to stress	BP
1539	GO:0005216	0.423045	1	0.895812	1	1	0.529224	160	ion channel activity	MF
3878	GO:0010260	0.425797	1	0.894322	1	1	0.519301	157	animal organ senescence	BP
2789	GO:0008238	0.426279	1	0.894009	1	1	0.568916	172	exopeptidase activity	MF
3499	GO:0009743	0.426635	1	0.893869	1	1	0.512686	155	response to carbohydrate	BP
8547	GO:0044262	0.428117	1	0.783674	1	3	2.54689	770	cellular carbohydrate metabolic process	BP
8409	GO:0043648	0.430863	1	0.891444	1	1	0.6053	183	dicarboxylic acid metabolic process	BP
3491	GO:0009735	0.432289	1	0.890689	1	1	0.558993	169	response to cytokinin	BP
3381	GO:0009570	0.434181	1	0.778916	1	3	2.2062	667	chloroplast stroma	CC
6318	GO:0031406	0.435761	1	0.888775	1	1	0.522609	158	carboxylic acid binding	MF
8187	GO:0043177	0.435761	1	0.888775	1	1	0.522609	158	organic acid binding	MF
3361	GO:0009532	0.439443	1	0.774704	1	3	2.21943	671	plastid stroma	CC
3540	GO:0009812	0.440673	1	0.885908	1	1	0.592069	179	flavonoid metabolic process	BP
12683	GO:1901615	0.442069	1	0.811486	1	2	1.56783	474	organic hydroxy compound metabolic process	BP
5789	GO:0030170	0.444238	1	0.883863	1	1	0.578839	175	pyridoxal phosphate binding	MF
1616	GO:0005488	0.445333	1	0.640065	1	56	53.8981	16295	binding	MF
2288	GO:0006694	0.447102	1	0.882257	1	1	0.519301	157	steroid biosynthetic process	BP
6462	GO:0031966	0.447247	1	0.807638	1	2	1.50829	456	mitochondrial membrane	CC
6217	GO:0031226	0.447461	1	0.807473	1	2	1.52483	461	intrinsic component of plasma membrane	CC
11798	GO:0072509	0.45431	1	0.877984	1	1	0.525916	159	divalent inorganic cation transmembrane transporter activity	MF
2344	GO:0006812	0.454998	1	0.762012	1	3	2.46751	746	cation transport	BP
4914	GO:0016651	0.456345	1	0.876624	1	1	0.67476	204	oxidoreductase activity, acting on NAD(P)H	MF
2573	GO:0007264	0.456803	1	0.876325	1	1	0.707837	214	small GTPase mediated signal transduction	BP
5215	GO:0018205	0.456881	1	0.87651	1	1	0.472994	143	peptidyl-lysine modification	BP
3281	GO:0009311	0.458998	1	0.875036	1	1	0.651607	197	oligosaccharide metabolic process	BP
4594	GO:0015926	0.463124	1	0.872571	1	1	0.588762	178	glucosidase activity	MF
10189	GO:0051186	0.465687	1	0.793528	1	2	1.6009	484	cofactor metabolic process	BP
5558	GO:0019866	0.467877	1	0.791836	1	2	1.54467	467	organelle inner membrane	CC
5572	GO:0019899	0.468732	1	0.791159	1	2	1.57775	477	enzyme binding	MF
3319	GO:0009416	0.474797	1	0.745464	1	3	2.35835	713	response to light stimulus	BP
2748	GO:0008168	0.477641	1	0.784183	1	2	1.39252	421	methyltransferase activity	MF
9801	GO:0048731	0.477754	1	0.784069	1	2	1.46198	442	system development	BP
8010	GO:0042742	0.47857	1	0.783412	1	2	1.48183	448	defense response to bacterium	BP
3436	GO:0009658	0.480622	1	0.861546	1	1	0.572223	173	chloroplast organization	BP
3260	GO:0009267	0.483082	1	0.859887	1	1	0.631761	191	cellular response to starvation	BP
5679	GO:0022838	0.486248	1	0.857788	1	1	0.658222	199	substrate-specific channel activity	MF
8666	GO:0044724	0.488634	1	0.856144	1	1	0.744221	225
10204	GO:0051213	0.494072	1	0.852566	1	1	0.668145	202	dioxygenase activity	MF
9757	GO:0048608	0.495686	1	0.769517	1	2	1.52152	460	reproductive structure development	BP
4961	GO:0016741	0.497502	1	0.768031	1	2	1.47521	446	transferase activity, transferring one-carbon groups	MF
5691	GO:0022892	0.500953	1	0.677682	1	5	4.65055	1406	substrate-specific transporter activity	MF
1746	GO:0005773	0.507545	1	0.716863	1	3	2.7255	824	vacuole	CC
2849	GO:0008374	0.50799	1	0.843034	1	1	0.625146	189	O-acyltransferase activity	MF
3278	GO:0009308	0.510292	1	0.841312	1	1	0.740913	224	amine metabolic process	BP
12716	GO:1901701	0.511456	1	0.840453	1	1	0.790528	239	cellular response to oxygen-containing compound	BP
396	GO:0001101	0.512981	1	0.685159	1	4	3.54911	1073	response to acid chemical	BP
5830	GO:0030258	0.513155	1	0.839308	1	1	0.704529	213	lipid modification	BP
3616	GO:0009909	0.513667	1	0.839018	1	1	0.625146	189	regulation of flower development	BP
9107	GO:0046148	0.520584	1	0.833977	1	1	0.684683	207	pigment biosynthetic process	BP
3542	GO:0009814	0.520639	1	0.833952	1	1	0.668145	202	defense response, incompatible interaction	BP
11625	GO:0071669	0.520723	1	0.833829	1	1	0.740913	224	plant-type cell wall organization or biogenesis	BP
3395	GO:0009605	0.521338	1	0.644541	1	6	5.47747	1656	response to external stimulus	BP
2349	GO:0006818	0.522108	1	0.832719	1	1	0.896373	271	hydrogen transport	BP
4630	GO:0015992	0.522108	1	0.832719	1	1	0.896373	271	proton transport	BP
12376	GO:0098542	0.523222	1	0.702701	1	3	2.55681	773	defense response to other organism	BP
11633	GO:0071702	0.523356	1	0.631656	1	7	6.66822	2016	organic substance transport	BP
4412	GO:0015267	0.523441	1	0.831842	1	1	0.740913	224	channel activity	MF
5670	GO:0022803	0.523441	1	0.831842	1	1	0.740913	224	passive transmembrane transporter activity	MF
2342	GO:0006810	0.526873	1	0.592259	1	13	12.6352	3820	transport	BP
5058	GO:0016874	0.52808	1	0.698239	1	3	2.53697	767	ligase activity	MF
3284	GO:0009314	0.534281	1	0.692487	1	3	2.56343	775	response to radiation	BP
4796	GO:0016407	0.534605	1	0.823588	1	1	0.664837	201	acetyltransferase activity	MF
7966	GO:0042594	0.536719	1	0.821922	1	1	0.73099	221	response to starvation	BP
3435	GO:0009657	0.537054	1	0.821711	1	1	0.681376	206	plastid organization	BP
6423	GO:0031669	0.541661	1	0.818111	1	1	0.754144	228	cellular response to nutrient levels	BP
6479	GO:0031988	0.541984	1	0.729432	1	2	2.20951	668
2530	GO:0007166	0.542738	1	0.817222	1	1	0.83022	251	cell surface receptor signaling pathway	BP
4641	GO:0016023	0.546459	1	0.814293	1	1	0.876527	265
2772	GO:0008202	0.546662	1	0.814228	1	1	0.744221	225	steroid metabolic process	BP
8553	GO:0044272	0.548572	1	0.812647	1	1	0.853373	258	sulfur compound biosynthetic process	BP
10216	GO:0051234	0.552515	1	0.566736	1	13	12.8171	3875	establishment of localization	BP
11433	GO:0071214	0.552928	1	0.809278	1	1	0.740913	224	cellular response to abiotic stimulus	BP
1622	GO:0005507	0.553812	1	0.808485	1	1	0.856681	259	copper ion binding	MF
8041	GO:0042802	0.554044	1	0.718527	1	2	1.78944	541	identical protein binding	MF
1717	GO:0005737	0.565288	1	0.562406	1	11	11.2063	3388	cytoplasm	CC
9957	GO:0050660	0.568805	1	0.796251	1	1	0.84345	255	flavin adenine dinucleotide binding	MF
4990	GO:0016779	0.571379	1	0.702218	1	2	2.09705	634	nucleotidyltransferase activity	MF
2073	GO:0006364	0.573348	1	0.792464	1	1	0.810374	245	rRNA processing	BP
4862	GO:0016570	0.575222	1	0.790973	1	1	0.704529	213	histone modification	BP
7909	GO:0042440	0.575272	1	0.790857	1	1	0.783913	237	pigment metabolic process	BP
6474	GO:0031982	0.580449	1	0.693467	1	2	2.33189	705	vesicle	CC
4666	GO:0016072	0.58171	1	0.78531	1	1	0.826912	250	rRNA metabolic process	BP
3404	GO:0009617	0.582915	1	0.691179	1	2	1.80928	547	response to bacterium	BP
12695	GO:1901659	0.582942	1	0.78414	1	1	0.988987	299	glycosyl compound biosynthetic process	BP
7702	GO:0038023	0.58709	1	0.780637	1	1	0.813682	246	signaling receptor activity	MF
3490	GO:0009734	0.592807	1	0.775517	1	1	0.906296	274	auxin-activated signaling pathway	BP
4861	GO:0016569	0.597645	1	0.771305	1	1	0.747529	226	covalent chromatin modification	BP
6322	GO:0031410	0.599788	1	0.769186	1	1	0.988987	299	cytoplasmic vesicle	CC
8543	GO:0044255	0.60354	1	0.596047	1	4	4.15441	1256	cellular lipid metabolic process	BP
3384	GO:0009579	0.611077	1	0.758852	1	1	0.866604	262	thylakoid	CC
9829	GO:0048831	0.611161	1	0.758807	1	1	0.823605	249	regulation of shoot system development	BP
1268	GO:0004553	0.611622	1	0.662409	1	2	2.14005	647	hydrolase activity, hydrolyzing O-glycosyl compounds	MF
8297	GO:0043414	0.613044	1	0.757126	1	1	0.73099	221	macromolecule methylation	BP
8551	GO:0044270	0.61821	1	0.752065	1	1	0.919526	278	cellular nitrogen compound catabolic process	BP
3334	GO:0009451	0.621762	1	0.748709	1	1	0.846758	256	RNA modification	BP
6421	GO:0031667	0.622001	1	0.748398	1	1	0.959218	290	response to nutrient levels	BP
10182	GO:0051179	0.625301	1	0.491504	1	13	13.4191	4057	localization	BP
962	GO:0003964	0.628593	1	0.741858	1	1	1.18414	358	RNA-directed DNA polymerase activity	MF
9331	GO:0046700	0.631032	1	0.739571	1	1	0.959218	290	heterocycle catabolic process	BP
7181	GO:0034220	0.631763	1	0.641323	1	2	2.18966	662	ion transmembrane transport	BP
10191	GO:0051188	0.632755	1	0.737853	1	1	0.972449	294	cofactor biosynthetic process	BP
7979	GO:0042626	0.632883	1	0.737623	1	1	1.16429	352	ATPase activity, coupled to transmembrane movement of substances	MF
5018	GO:0016820	0.641073	1	0.729371	1	1	1.19075	360	hydrolase activity, acting on acid anhydrides, catalyzing transmembrane movement of substances	MF
87	GO:0000160	0.642009	1	0.728515	1	1	1.00222	303	phosphorelay signal transduction system	BP
1479	GO:0004872	0.643536	1	0.72697	1	1	0.979064	296	receptor activity	MF
10038	GO:0050832	0.647088	1	0.723289	1	1	1.01876	308	defense response to fungus	BP
13411	GO:2000241	0.647416	1	0.723011	1	1	0.926142	280	regulation of reproductive process	BP
2740	GO:0008150	0.648932	1	0.461289	1	73	73.2413	22143	biological_process	BP
3865	GO:0010243	0.65279	1	0.717299	1	1	1.10145	333	response to organonitrogen compound	BP
5003	GO:0016798	0.656516	1	0.614277	1	2	2.31535	700	hydrolase activity, acting on glycosyl bonds	MF
2800	GO:0008270	0.657102	1	0.504275	1	6	6.2713	1896	zinc ion binding	MF
3431	GO:0009651	0.660481	1	0.609873	1	2	2.09705	634	response to salt stress	BP
4286	GO:0014070	0.662585	1	0.706874	1	1	1.09152	330	response to organic cyclic compound	BP
4441	GO:0015399	0.66559	1	0.703531	1	1	1.27344	385	primary active transmembrane transporter activity	MF
4442	GO:0015405	0.66559	1	0.703531	1	1	1.27344	385	P-P-bond-hydrolysis-driven transmembrane transporter activity	MF
1915	GO:0006066	0.667372	1	0.701654	1	1	1.12791	341	alcohol metabolic process	BP
5496	GO:0019693	0.670145	1	0.69856	1	1	1.23045	372	ribose phosphate metabolic process	BP
4324	GO:0015074	0.670809	1	0.697767	1	1	1.3859	419	DNA integration	BP
8635	GO:0044459	0.671683	1	0.597069	1	2	2.37489	718	plasma membrane part	CC
2300	GO:0006732	0.67395	1	0.694367	1	1	1.18083	357	coenzyme metabolic process	BP
3526	GO:0009791	0.675238	1	0.593026	1	2	2.08051	629	post-embryonic development	BP
8329	GO:0043492	0.676186	1	0.69182	1	1	1.29329	391	ATPase activity, coupled to movement of substances	MF
1713	GO:0005730	0.67852	1	0.589184	1	2	2.21612	670	nucleolus	CC
2833	GO:0008324	0.680831	1	0.586462	1	2	2.33189	705	cation transmembrane transporter activity	MF
8494	GO:0044085	0.683097	1	0.684045	1	1	1.19406	361	cellular component biogenesis	BP
2250	GO:0006629	0.683782	1	0.488339	1	5	5.70239	1724	lipid metabolic process	BP
7140	GO:0034061	0.691213	1	0.674606	1	1	1.3396	405	DNA polymerase activity	MF
12693	GO:1901657	0.692343	1	0.673316	1	1	1.26352	382	glycosyl compound metabolic process	BP
11104	GO:0065010	0.693267	1	0.672126	1	1	1.5579	471	extracellular membrane-bounded organelle	CC
11125	GO:0070062	0.693267	1	0.672126	1	1	1.5579	471	extracellular exosome	CC
8217	GO:0043230	0.69429	1	0.670921	1	1	1.56452	473	extracellular organelle	CC
13107	GO:1903561	0.69429	1	0.670921	1	1	1.56452	473	extracellular vesicle	CC
3099	GO:0009058	0.701684	1	0.389216	1	21	23.1337	6994	biosynthetic process	BP
12921	GO:1902582	0.704256	1	0.558393	1	2	2.40135	726
7306	GO:0034637	0.705634	1	0.65745	1	1	1.25691	380	cellular carbohydrate biosynthetic process	BP
9380	GO:0046873	0.707868	1	0.654785	1	1	1.13783	344	metal ion transmembrane transporter activity	MF
3528	GO:0009793	0.716011	1	0.644715	1	1	1.12129	339	embryo development ending in seed dormancy	BP
3480	GO:0009719	0.733738	1	0.447508	1	4	4.74978	1436	response to endogenous stimulus	BP
1764	GO:0005794	0.736837	1	0.471087	1	3	3.60534	1090	Golgi apparatus	CC
2428	GO:0006970	0.738717	1	0.514675	1	2	2.47412	748	response to osmotic stress	BP
4654	GO:0016049	0.741557	1	0.611444	1	1	1.29991	393	cell growth	BP
3317	GO:0009414	0.747857	1	0.602887	1	1	1.28668	389	response to water deprivation	BP
1102	GO:0004190	0.749457	1	0.600552	1	1	1.65052	499	aspartic-type endopeptidase activity	MF
11105	GO:0070001	0.749457	1	0.600552	1	1	1.65052	499	aspartic-type peptidase activity	MF
9744	GO:0048580	0.749607	1	0.600529	1	1	1.19075	360	regulation of post-embryonic development	BP
3318	GO:0009415	0.754515	1	0.593656	1	1	1.30652	395	response to water	BP
3525	GO:0009790	0.758097	1	0.588635	1	1	1.27344	385	embryo development	BP
5041	GO:0016853	0.763987	1	0.580145	1	1	1.49175	451	isomerase activity	MF
7515	GO:0035556	0.765086	1	0.47904	1	2	2.8545	863	intracellular signal transduction	BP
5206	GO:0018193	0.77218	1	0.568284	1	1	1.32637	401	peptidyl-amino acid modification	BP
1632	GO:0005525	0.773738	1	0.565869	1	1	1.62406	491	GTP binding	MF
12396	GO:0098655	0.774302	1	0.56506	1	1	1.54467	467	cation transmembrane transport	BP
12715	GO:1901700	0.774853	1	0.39458	1	4	5.07063	1533	response to oxygen-containing compound	BP
3364	GO:0009535	0.776483	1	0.561852	1	1	1.44213	436	chloroplast thylakoid membrane	CC
10741	GO:0055035	0.776483	1	0.561852	1	1	1.44213	436	plastid thylakoid membrane	CC
4860	GO:0016568	0.778442	1	0.559007	1	1	1.24698	377
7226	GO:0034357	0.781744	1	0.553926	1	1	1.46198	442	photosynthetic membrane	CC
7990	GO:0042651	0.781744	1	0.553926	1	1	1.46198	442	thylakoid membrane	CC
7260	GO:0034470	0.782235	1	0.55322	1	1	1.36606	413	ncRNA processing	BP
5646	GO:0022414	0.791406	1	0.372308	1	4	5.06732	1532	reproductive process	BP
8621	GO:0044444	0.792541	1	0.275126	1	34	37.2309	11256	cytoplasmic part	CC
12582	GO:1901135	0.793091	1	0.43897	1	2	3.15219	953	carbohydrate derivative metabolic process	BP
3484	GO:0009725	0.793153	1	0.395503	1	3	3.94603	1193	response to hormone	BP
6698	GO:0032561	0.79573	1	0.53216	1	1	1.72329	521	guanyl ribonucleotide binding	MF
5705	GO:0030001	0.796365	1	0.531223	1	1	1.50829	456	metal ion transport	BP
5284	GO:0019001	0.796921	1	0.530269	1	1	1.72659	522	guanyl nucleotide binding	MF
8179	GO:0043167	0.798063	1	0.269442	1	32	35.2662	10662	ion binding	MF
1677	GO:0005654	0.800047	1	0.525384	1	1	1.41237	427	nucleoplasm	CC
8613	GO:0044434	0.801746	1	0.35809	1	4	5.02101	1518	chloroplast part	CC
4657	GO:0016052	0.802885	1	0.52069	1	1	1.75636	531	carbohydrate catabolic process	BP
1478	GO:0004871	0.805643	1	0.516289	1	1	1.49175	451	signal transducer activity	MF
8614	GO:0044435	0.80619	1	0.351902	1	4	5.05078	1527	plastid part	CC
11352	GO:0070887	0.807472	1	0.513212	1	1	1.73321	524	cellular response to chemical stimulus	BP
3343	GO:0009507	0.811714	1	0.315516	1	6	7.11806	2152	chloroplast	CC
9397	GO:0046907	0.813157	1	0.40873	1	2	2.99342	905	intracellular transport	BP
8615	GO:0044436	0.816447	1	0.498286	1	1	1.60752	486	thylakoid part	CC
3149	GO:0009117	0.82153	1	0.489536	1	1	1.88205	569	nucleotide metabolic process	BP
2312	GO:0006753	0.826792	1	0.480398	1	1	1.91513	579	nucleoside phosphate metabolic process	BP
1754	GO:0005783	0.826942	1	0.387098	1	2	3.07281	929	endoplasmic reticulum	CC
2051	GO:0006325	0.828183	1	0.478073	1	1	1.52483	461	chromatin organization	BP
2339	GO:0006807	0.828986	1	0.241823	1	20	22.7732	6885	nitrogen compound metabolic process	BP
7740	GO:0040007	0.829301	1	0.476048	1	1	1.69021	511	growth	BP
10805	GO:0060089	0.832424	1	0.470517	1	1	1.65713	501	molecular transducer activity	MF
8600	GO:0044421	0.835778	1	0.464362	1	1	2.24259	678	extracellular region part	CC
9695	GO:0048513	0.836876	1	0.462492	1	1	1.73321	524	animal organ development	BP
3365	GO:0009536	0.840017	1	0.276568	1	6	7.40583	2239	plastid	CC
4109	GO:0010629	0.843119	1	0.45107	1	1	1.71667	519	negative regulation of gene expression	BP
12584	GO:1901137	0.844654	1	0.448144	1	1	2.02759	613	carbohydrate derivative biosynthetic process	BP
3709	GO:0010033	0.845325	1	0.295257	1	4	5.72223	1730	response to organic substance	BP
1457	GO:0004842	0.845346	1	0.446973	1	1	1.59429	482	ubiquitin-protein transferase activity	MF
12675	GO:1901576	0.845636	1	0.223767	1	18	21.9926	6649	organic substance biosynthetic process	BP
8654	GO:0044702	0.847185	1	0.315102	1	3	4.3661	1320
1251	GO:0004519	0.849308	1	0.439433	1	1	1.94159	587	endonuclease activity	MF
5826	GO:0030246	0.849709	1	0.438676	1	1	1.93497	585	carbohydrate binding	MF
5533	GO:0019787	0.852274	1	0.433879	1	1	1.64059	496	ubiquitin-like protein transferase activity	MF
5689	GO:0022890	0.852839	1	0.432713	1	1	1.94159	587	inorganic cation transmembrane transporter activity	MF
4997	GO:0016788	0.854296	1	0.281687	1	4	5.87108	1775	hydrolase activity, acting on ester bonds	MF
7317	GO:0034660	0.855402	1	0.427839	1	1	1.72659	522	ncRNA metabolic process	BP
7977	GO:0042623	0.864472	1	0.409932	1	1	2.06067	623	ATPase activity, coupled	MF
4966	GO:0016747	0.87207	1	0.394558	1	1	1.92174	581	transferase activity, transferring acyl groups other than amino-acyl groups	MF
10767	GO:0055086	0.874249	1	0.389997	1	1	2.20289	666	nucleobase-containing small molecule metabolic process	BP
8744	GO:0045087	0.877664	1	0.38293	1	1	1.9019	575	innate immune response	BP
806	GO:0003006	0.88032	1	0.260998	1	3	4.6704	1412	developmental process involved in reproduction	BP
10392	GO:0051649	0.88041	1	0.295624	1	2	3.53588	1069	establishment of localization in cell	BP
857	GO:0003700	0.882288	1	0.257647	1	3	4.72994	1430	DNA binding transcription factor activity	MF
381	GO:0001071	0.883127	1	0.256213	1	3	4.73986	1433
2425	GO:0006955	0.887238	1	0.362391	1	1	1.9912	602	immune response	BP
3342	GO:0009506	0.888669	1	0.280236	1	2	3.63511	1099	plasmodesma	CC
871	GO:0003735	0.890804	1	0.3544	1	1	2.93388	887	structural constituent of ribosome	MF
11109	GO:0070011	0.894004	1	0.270062	1	2	4.07172	1231	peptidase activity, acting on L-amino acid peptides	MF
4965	GO:0016746	0.894294	1	0.346715	1	1	2.13343	645	transferase activity, transferring acyl groups	MF
1823	GO:0005911	0.899986	1	0.258495	1	2	3.80049	1149	cell-cell junction	CC
2100	GO:0006412	0.902549	1	0.32768	1	1	3.04634	921	translation	BP
2784	GO:0008233	0.905586	1	0.247416	1	2	4.21394	1274	peptidase activity	MF
13341	GO:2000026	0.909398	1	0.311562	1	1	2.16651	655	regulation of multicellular organismal development	BP
4319	GO:0015031	0.910239	1	0.238088	1	2	3.92287	1186	protein transport	BP
6215	GO:0031224	0.914122	1	0.134527	1	17	21.2946	6438	intrinsic component of membrane	CC
1250	GO:0004518	0.91592	1	0.295572	1	1	2.45097	741	nuclease activity	MF
4097	GO:0010605	0.917532	1	0.291576	1	1	2.28889	692	negative regulation of macromolecule metabolic process	BP
8541	GO:0044249	0.918192	1	0.130026	1	16	21.3476	6454	cellular biosynthetic process	BP
8784	GO:0045184	0.919329	1	0.219365	1	2	4.05518	1226	establishment of protein localization	BP
9836	GO:0048856	0.920392	1	0.173111	1	4	6.52268	1972	anatomical structure development	BP
5733	GO:0030054	0.92129	1	0.215237	1	2	4.19079	1267	cell junction	CC
692	GO:0002376	0.927835	1	0.26508	1	1	2.4212	732	immune system process	BP
2721	GO:0008104	0.928947	1	0.198836	1	2	4.20071	1270	protein localization	BP
5070	GO:0016887	0.931344	1	0.2557	1	1	2.66266	805	ATPase activity	MF
92	GO:0000166	0.935021	1	0.108356	1	14	19.1744	5797	nucleotide binding	MF
12607	GO:1901265	0.935021	1	0.108356	1	14	19.1744	5797	nucleoside phosphate binding	MF
1812	GO:0005886	0.935539	1	0.117461	1	9	13.2471	4005	plasma membrane	CC
1096	GO:0004175	0.936028	1	0.242895	1	1	3.05958	925	endopeptidase activity	MF
10220	GO:0051239	0.939889	1	0.232149	1	1	2.6395	798	regulation of multicellular organismal process	BP
4639	GO:0016020	0.940505	1	0.0940752	1	21	26.534	8022	membrane	CC
12384	GO:0098588	0.942809	1	0.123153	1	5	8.40143	2540	bounding membrane of organelle	CC
11589	GO:0071554	0.942858	1	0.223651	1	1	2.96365	896	cell wall organization or biogenesis	BP
6858	GO:0033036	0.943642	1	0.165826	1	2	4.47525	1353	macromolecule localization	BP
1760	GO:0005789	0.943643	1	0.221414	1	1	2.6825	811	endoplasmic reticulum membrane	CC
4859	GO:0016567	0.944341	1	0.219412	1	1	2.49727	755	protein ubiquitination	BP
1532	GO:0005198	0.945134	1	0.216999	1	1	3.77403	1141	structural molecule activity	MF
3601	GO:0009892	0.946831	1	0.212093	1	1	2.74204	829	negative regulation of metabolic process	BP
1665	GO:0005618	0.947994	1	0.208614	1	1	3.13896	949	cell wall	CC
5858	GO:0030312	0.94814	1	0.208178	1	1	3.14557	951	external encapsulating structure	CC
12901	GO:1902494	0.948948	1	0.2058	1	1	2.76189	835	catalytic complex	CC
7618	GO:0036094	0.951559	1	0.0834281	1	14	19.7566	5973	small molecule binding	MF
2334	GO:0006796	0.9519	1	0.106351	1	5	8.11366	2453	phosphate-containing compound metabolic process	BP
2529	GO:0007165	0.951955	1	0.113856	1	4	7.63736	2309	signal transduction	BP
2136	GO:0006468	0.952442	1	0.144967	1	2	3.77403	1141	protein phosphorylation	BP
6639	GO:0032446	0.95367	1	0.191444	1	1	2.66597	806	protein modification by small protein conjugation	BP
12385	GO:0098589	0.95445	1	0.189002	1	1	2.93388	887	membrane region	CC
4640	GO:0016021	0.955703	1	0.0760498	1	15	20.5273	6206	integral component of membrane	CC
2333	GO:0006793	0.956372	1	0.0978688	1	5	8.28897	2506	phosphorus metabolic process	BP
4984	GO:0016772	0.959718	1	0.0914124	1	5	9.06627	2741	transferase activity, transferring phosphorus-containing groups	MF
3507	GO:0009755	0.959842	1	0.171876	1	1	3.11911	943	hormone-mediated signaling pathway	BP
8295	GO:0043412	0.961427	1	0.0799047	1	7	10.1379	3065	macromolecule modification	BP
8533	GO:0044237	0.961846	1	0.0596289	1	37	44.3853	13419	cellular metabolic process	BP
10017	GO:0050793	0.962103	1	0.164491	1	1	3.02981	916	regulation of developmental process	BP
3411	GO:0009628	0.965323	1	0.0864781	1	4	7.60428	2299	response to abiotic stimulus	BP
2134	GO:0006464	0.96681	1	0.073236	1	6	9.23496	2792	cellular protein modification process	BP
7644	GO:0036211	0.96681	1	0.073236	1	6	9.23496	2792	protein modification process	BP
12925	GO:1902589	0.96691	1	0.1483	1	1	3.13565	948
4772	GO:0016310	0.967681	1	0.106203	1	2	4.28671	1296	phosphorylation	BP
1359	GO:0004674	0.968712	1	0.10342	1	2	4.94494	1495	protein serine/threonine kinase activity	MF
7011	GO:0033554	0.968764	1	0.103282	1	2	4.90524	1483	cellular response to stress	BP
5480	GO:0019637	0.968783	1	0.141781	1	1	3.54911	1073	organophosphate metabolic process	BP
11286	GO:0070647	0.970148	1	0.137002	1	1	3.01658	912	protein modification by small protein conjugation or removal	BP
8611	GO:0044432	0.972392	1	0.128936	1	1	3.47303	1050	endoplasmic reticulum part	CC
2441	GO:0006996	0.975399	1	0.0849476	1	2	5.02432	1519	organelle organization	BP
8604	GO:0044425	0.976394	1	0.0421	1	17	24.0863	7282	membrane part	CC
8180	GO:0043168	0.976563	1	0.0449025	1	12	18.7411	5666	anion binding	MF
6158	GO:0031090	0.977956	1	0.0512305	1	6	11.0178	3331	organelle membrane	CC
4768	GO:0016301	0.979246	1	0.0622088	1	3	6.90637	2088	kinase activity	MF
8607	GO:0044428	0.980141	1	0.0599294	1	3	6.55907	1983	nuclear part	CC
2062	GO:0006351	0.981572	1	0.0503162	1	4	8.32866	2518	transcription, DNA-templated	BP
12368	GO:0097659	0.981655	1	0.0501202	1	4	8.33197	2519	nucleic acid-templated transcription	BP
12628	GO:1901363	0.982728	1	0.0296281	1	26	35.0809	10606	heterocyclic compound binding	MF
12271	GO:0097159	0.983178	1	0.0289163	1	26	35.1405	10624	organic cyclic compound binding	MF
1631	GO:0005524	0.983252	1	0.0368543	1	8	14.1865	4289	ATP binding	MF
7540	GO:0035639	0.983885	1	0.0344519	1	9	15.6783	4740	purine ribonucleoside triphosphate binding	MF
11634	GO:0071704	0.984467	1	0.0260588	1	38	47.1009	14240	organic substance metabolic process	BP
8534	GO:0044238	0.984792	1	0.0256417	1	35	43.7833	13237	primary metabolic process	BP
551	GO:0001883	0.984813	1	0.0326652	1	9	15.7775	4770	purine nucleoside binding	MF
6690	GO:0032550	0.984813	1	0.0326652	1	9	15.7775	4770	purine ribonucleoside binding	MF
6689	GO:0032549	0.985215	1	0.0318884	1	9	15.8238	4784	ribonucleoside binding	MF
1357	GO:0004672	0.985235	1	0.0555884	1	2	5.67262	1715	protein kinase activity	MF
550	GO:0001882	0.985303	1	0.0317176	1	9	15.8304	4786	nucleoside binding	MF
6696	GO:0032559	0.985303	1	0.0327943	1	8	14.3916	4351	adenyl ribonucleotide binding	MF
12627	GO:1901362	0.985317	1	0.0341027	1	7	12.8436	3883	organic cyclic compound biosynthetic process	BP
5955	GO:0030554	0.98556	1	0.0322821	1	8	14.4147	4358	adenyl nucleotide binding	MF
6694	GO:0032555	0.985828	1	0.0306983	1	9	15.8866	4803	purine ribonucleotide binding	MF
5130	GO:0017076	0.986122	1	0.0301253	1	9	15.9131	4811	purine nucleotide binding	MF
5197	GO:0018130	0.986718	1	0.0327713	1	6	11.6826	3532	heterocycle biosynthetic process	BP
6749	GO:0032774	0.987381	1	0.0362196	1	4	8.84135	2673	RNA biosynthetic process	BP
5141	GO:0017111	0.987503	1	0.068746	1	1	4.26687	1290	nucleoside-triphosphatase activity	MF
6692	GO:0032553	0.987553	1	0.0273153	1	9	16.0884	4864	ribonucleotide binding	MF
864	GO:0003723	0.98765	1	0.0478368	1	2	6.28453	1900	RNA binding	MF
7308	GO:0034641	0.987821	1	0.0243645	1	13	20.3586	6155	cellular nitrogen compound metabolic process	BP
8450	GO:0043933	0.988396	1	0.0647388	1	1	4.27679	1293	macromolecular complex subunit organization	BP
5943	GO:0030529	0.988539	1	0.0640814	1	1	4.99786	1511	intracellular ribonucleoprotein complex	CC
8215	GO:0043228	0.988542	1	0.0449045	1	2	6.43338	1945	non-membrane-bounded organelle	CC
8219	GO:0043232	0.988542	1	0.0449045	1	2	6.43338	1945	intracellular non-membrane-bounded organelle	CC
8659	GO:0044707	0.989338	1	0.0422562	1	2	6.053	1830
6666	GO:0032501	0.989491	1	0.0417428	1	2	6.06954	1835	multicellular organismal process	BP
2066	GO:0006355	0.989609	1	0.0305673	1	4	8.76858	2651	regulation of transcription, DNA-templated	BP
2007	GO:0006259	0.989651	1	0.058988	1	1	4.39256	1328	DNA metabolic process	BP
13089	GO:1903506	0.989775	1	0.0301398	1	4	8.78512	2656	regulation of nucleic acid-templated transcription	BP
13535	GO:2001141	0.989794	1	0.03009	1	4	8.78842	2657	regulation of RNA biosynthetic process	BP
4831	GO:0016462	0.990165	1	0.0565881	1	1	4.46533	1350	pyrophosphatase activity	MF
12315	GO:0097367	0.990166	1	0.0220849	1	9	16.5151	4993	carbohydrate derivative binding	MF
5016	GO:0016818	0.990453	1	0.0552304	1	1	4.48848	1357	hydrolase activity, acting on acid anhydrides, in phosphorus-containing anhydrides	MF
10417	GO:0051716	0.990523	1	0.0382373	1	2	6.23492	1885	cellular response to stimulus	BP
5015	GO:0016817	0.990818	1	0.0534951	1	1	4.52817	1369	hydrolase activity, acting on acid anhydrides	MF
8214	GO:0043227	0.991233	1	0.0156282	1	29	37.7072	11400	membrane-bounded organelle	CC
10230	GO:0051252	0.991673	1	0.02517	1	4	9.03319	2731	regulation of RNA metabolic process	BP
4996	GO:0016787	0.991927	1	0.0184743	1	9	16.8822	5104	hydrolase activity	MF
8677	GO:0044767	0.992397	1	0.0213012	1	5	10.8623	3284
4985	GO:0016773	0.992469	1	0.0314407	1	2	6.39699	1934	phosphotransferase activity, alcohol group as acceptor	MF
846	GO:0003677	0.992668	1	0.0225006	1	4	9.34742	2826	DNA binding	MF
8550	GO:0044267	0.993317	1	0.0168514	1	7	13.7036	4143	cellular protein metabolic process	BP
5351	GO:0019219	0.993636	1	0.0198598	1	4	9.33749	2823	regulation of nucleobase-containing compound metabolic process	BP
11102	GO:0065008	0.993669	1	0.0393762	1	1	5.03755	1523	regulation of biological quality	BP
8218	GO:0043231	0.993777	1	0.0114112	1	28	37.0986	11216	intracellular membrane-bounded organelle	CC
10175	GO:0051171	0.994748	1	0.016754	1	4	9.59549	2901	regulation of nitrogen compound metabolic process	BP
13375	GO:2000112	0.994944	1	0.0161993	1	4	9.70133	2933	regulation of cellular macromolecule biosynthetic process	BP
8552	GO:0044271	0.995127	1	0.0143271	1	5	11.6198	3513	cellular nitrogen compound biosynthetic process	BP
4059	GO:0010556	0.995184	1	0.0155133	1	4	9.76418	2952	regulation of macromolecule biosynthetic process	BP
6267	GO:0031326	0.996035	1	0.0130527	1	4	9.99902	3023	regulation of cellular biosynthetic process	BP
3598	GO:0009889	0.996348	1	0.0121283	1	4	10.1082	3056	regulation of biosynthetic process	BP
7314	GO:0034654	0.996528	1	0.0115942	1	4	10.5316	3184	nucleobase-containing compound biosynthetic process	BP
9698	GO:0048519	0.996543	1	0.0237294	1	1	5.1467	1556	negative regulation of biological process	BP
6667	GO:0032502	0.996651	1	0.0102354	1	5	11.8546	3584	developmental process	BP
5428	GO:0019438	0.996724	1	0.0100322	1	5	12.0564	3645	aromatic compound biosynthetic process	BP
4011	GO:0010468	0.997231	1	0.00947459	1	4	10.3629	3133	regulation of gene expression	BP
12625	GO:1901360	0.997401	1	0.00602858	1	12	21.4369	6481	organic cyclic compound metabolic process	BP
2297	GO:0006725	0.998049	1	0.00474263	1	11	20.5769	6221	cellular aromatic compound metabolic process	BP
7310	GO:0034645	0.998228	1	0.00576209	1	5	13.4621	4070	cellular macromolecule biosynthetic process	BP
3674	GO:0009987	0.998583	1	0.00280211	1	44	56.8056	17174	cellular process	BP
5452	GO:0019538	0.998587	1	0.00410259	1	7	15.6386	4728	protein metabolic process	BP
8213	GO:0043226	0.998667	1	0.00268926	1	29	40.9685	12386	organelle	CC
9241	GO:0046483	0.998809	1	0.00309474	1	10	19.9154	6021	heterocycle metabolic process	BP
4664	GO:0016070	0.998877	1	0.00380901	1	5	12.7543	3856	RNA metabolic process	BP
11920	GO:0080090	0.998902	1	0.00411952	1	4	11.4015	3447	regulation of primary metabolic process	BP
3100	GO:0009059	0.999017	1	0.00337211	1	5	14.1204	4269	macromolecule biosynthetic process	BP
8216	GO:0043229	0.999112	1	0.00184381	1	28	40.4029	12215	intracellular organelle	CC
8623	GO:0044446	0.999151	1	0.00204404	1	14	25.5417	7722	intracellular organelle part	CC
10842	GO:0060255	0.999163	1	0.00322245	1	4	11.6264	3515	regulation of macromolecule metabolic process	BP
1669	GO:0005634	0.999251	1	0.00217793	1	8	17.4412	5273	nucleus	CC
8601	GO:0044422	0.999264	1	0.00178813	1	14	25.7203	7776	organelle part	CC
6264	GO:0031323	0.99927	1	0.00284493	1	4	11.8579	3585	regulation of cellular metabolic process	BP
845	GO:0003676	0.999341	1	0.00203546	1	7	17.0642	5159	nucleic acid binding	MF
11667	GO:0071840	0.999374	1	0.00247299	1	4	12.7808	3864	cellular component organization or biogenesis	BP
1646	GO:0005575	0.999492	1	0.00119239	1	62	73.582	22246	cellular_component	CC
8603	GO:0044424	0.999631	1	0.000787802	0.890872	43	57.2455	17307	intracellular part	CC
4651	GO:0016043	0.999794	1	0.00103967	1	3	12.1986	3688	cellular component organization	BP
12127	GO:0090304	0.99981	1	0.00068761	0.890872	6	16.3596	4946	nucleic acid metabolic process	BP
5354	GO:0019222	0.999832	1	0.000743877	0.890872	4	13.3133	4025	regulation of metabolic process	BP
1962	GO:0006139	0.999864	1	0.000472397	0.71227	7	18.4005	5563	nucleobase-containing compound metabolic process	BP
8638	GO:0044464	0.999949	1	0.000125688	0.243656	51	66.6822	20160	cell part	CC
8221	GO:0043234	0.99996	1	0.000466551	0.71227	1	9.4268	2850	protein complex	CC
10018	GO:0050794	0.999976	1	9.32396e-05	0.210877	7	20.1932	6105	regulation of cellular process	BP
10014	GO:0050789	0.99999	1	3.84149e-05	0.126154	8	22.4722	6794	regulation of biological process	BP
6840	GO:0032991	0.999995	1	4.64829e-05	0.126154	2	14.2064	4295	macromolecular complex	CC
8546	GO:0044260	0.999998	1	5.97555e-06	0.0324882	13	30.695	9280	cellular macromolecule metabolic process	BP
11101	GO:0065007	0.999998	1	7.18235e-06	0.0324882	8	24.3079	7349	biological regulation	BP
8182	GO:0043170	1	1	5.50455e-07	0.00746968	13	33.0434	9990	macromolecule metabolic process	BP
12823	GO:1902183	1	1	0.949861	1	0	0.0363841	11	regulation of shoot apical meristem development	BP
6067	GO:0030865	1	1	0.834462	1	0	0.165382	50	cortical cytoskeleton organization	BP
8922	GO:0045664	1	1	0.859225	1	0	0.135614	41	regulation of neuron differentiation	BP
1	GO:0000001	1	1	0.993693	1	0	0.00992295	3	mitochondrion inheritance	BP
2	GO:0000002	1	1	0.965218	1	0	0.0330765	10	mitochondrial genome maintenance	BP
4	GO:0000009	1	1	0.996459	1	0	0.00330765	1	alpha-1,6-mannosyltransferase activity	MF
5	GO:0000011	1	1	0.994092	1	0	0.00992295	3	vacuole inheritance	BP
6	GO:0000012	1	1	0.990953	1	0	0.0066153	2	single strand break repair	BP
7	GO:0000014	1	1	0.9797	1	0	0.0165382	5	single-stranded DNA endodeoxyribonuclease activity	MF
8	GO:0000015	1	1	0.958122	1	0	0.0595377	18	phosphopyruvate hydratase complex	CC
9	GO:0000018	1	1	0.910047	1	0	0.0793836	24	regulation of DNA recombination	BP
10	GO:0000019	1	1	0.994224	1	0	0.00330765	1	regulation of mitotic recombination	BP
11	GO:0000022	1	1	0.989081	1	0	0.0132306	4	mitotic spindle elongation	BP
12	GO:0000023	1	1	0.959113	1	0	0.0429994	13	maltose metabolic process	BP
13	GO:0000024	1	1	0.988261	1	0	0.0165382	5	maltose biosynthetic process	BP
14	GO:0000025	1	1	0.992354	1	0	0.0066153	2	maltose catabolic process	BP
15	GO:0000026	1	1	0.973768	1	0	0.0330765	10	alpha-1,2-mannosyltransferase activity	MF
16	GO:0000027	1	1	0.867944	1	0	0.21169	64	ribosomal large subunit assembly	BP
17	GO:0000028	1	1	0.908715	1	0	0.148844	45	ribosomal small subunit assembly	BP
18	GO:0000030	1	1	0.895252	1	0	0.11246	34	mannosyltransferase activity	MF
19	GO:0000032	1	1	0.992123	1	0	0.00992295	3	cell wall mannoprotein biosynthetic process	BP
20	GO:0000033	1	1	0.995629	1	0	0.0066153	2	alpha-1,3-mannosyltransferase activity	MF
21	GO:0000035	1	1	0.994257	1	0	0.00330765	1	acyl binding	MF
22	GO:0000036	1	1	0.992591	1	0	0.0165382	5	acyl carrier activity	MF
23	GO:0000038	1	1	0.923981	1	0	0.0893065	27	very long-chain fatty acid metabolic process	BP
24	GO:0000041	1	1	0.598578	1	0	0.49284	149	transition metal ion transport	BP
25	GO:0000042	1	1	0.984145	1	0	0.0132306	4	protein targeting to Golgi	BP
26	GO:0000045	1	1	0.906157	1	0	0.105845	32	autophagosome assembly	BP
27	GO:0000049	1	1	0.79075	1	0	0.221612	67	tRNA binding	MF
28	GO:0000050	1	1	0.977076	1	0	0.0231535	7	urea cycle	BP
29	GO:0000053	1	1	0.996627	1	0	0.0066153	2	argininosuccinate metabolic process	BP
30	GO:0000054	1	1	0.973136	1	0	0.0330765	10	ribosomal subunit export from nucleus	BP
31	GO:0000055	1	1	0.981899	1	0	0.0132306	4	ribosomal large subunit export from nucleus	BP
32	GO:0000056	1	1	0.992182	1	0	0.00992295	3	ribosomal small subunit export from nucleus	BP
33	GO:0000059	1	1	0.965824	1	0	0.0297688	9
34	GO:0000060	1	1	0.955619	1	0	0.0429994	13	protein import into nucleus, translocation	BP
35	GO:0000062	1	1	0.895113	1	0	0.132306	40	fatty-acyl-CoA binding	MF
36	GO:0000064	1	1	0.990232	1	0	0.00992295	3	L-ornithine transmembrane transporter activity	MF
37	GO:0000066	1	1	0.998803	1	0	0.00330765	1	mitochondrial ornithine transport	BP
38	GO:0000070	1	1	0.969061	1	0	0.0231535	7	mitotic sister chromatid segregation	BP
39	GO:0000075	1	1	0.825881	1	0	0.145537	44	cell cycle checkpoint	BP
40	GO:0000076	1	1	0.968672	1	0	0.0231535	7	DNA replication checkpoint	BP
41	GO:0000077	1	1	0.914501	1	0	0.066153	20	DNA damage checkpoint	BP
42	GO:0000079	1	1	0.901034	1	0	0.0893065	27	regulation of cyclin-dependent protein serine/threonine kinase activity	BP
43	GO:0000082	1	1	0.90639	1	0	0.0992295	30	G1/S transition of mitotic cell cycle	BP
44	GO:0000083	1	1	0.992888	1	0	0.0066153	2	regulation of transcription involved in G1/S transition of mitotic cell cycle	BP
45	GO:0000086	1	1	0.973277	1	0	0.0231535	7	G2/M transition of mitotic cell cycle	BP
46	GO:0000095	1	1	0.994214	1	0	0.00330765	1	S-adenosyl-L-methionine transmembrane transporter activity	MF
49	GO:0000098	1	1	0.972379	1	0	0.0297688	9	sulfur amino acid catabolic process	BP
50	GO:0000099	1	1	0.99469	1	0	0.00330765	1	sulfur amino acid transmembrane transporter activity	MF
51	GO:0000101	1	1	0.993532	1	0	0.0066153	2	sulfur amino acid transport	BP
52	GO:0000103	1	1	0.849994	1	0	0.175305	53	sulfate assimilation	BP
53	GO:0000104	1	1	0.970649	1	0	0.0363841	11	succinate dehydrogenase activity	MF
54	GO:0000105	1	1	0.939024	1	0	0.0529224	16	histidine biosynthetic process	BP
55	GO:0000107	1	1	0.989069	1	0	0.0066153	2	imidazoleglycerol-phosphate synthase activity	MF
56	GO:0000109	1	1	0.9726	1	0	0.0231535	7	nucleotide-excision repair complex	CC
57	GO:0000110	1	1	0.99743	1	0	0.00330765	1	nucleotide-excision repair factor 1 complex	CC
58	GO:0000111	1	1	0.992487	1	0	0.0066153	2	nucleotide-excision repair factor 2 complex	CC
59	GO:0000118	1	1	0.962541	1	0	0.0330765	10	histone deacetylase complex	CC
60	GO:0000120	1	1	0.966509	1	0	0.0198459	6	RNA polymerase I transcription factor complex	CC
61	GO:0000121	1	1	0.995286	1	0	0.00330765	1	glycerol-1-phosphatase activity	MF
62	GO:0000122	1	1	0.778571	1	0	0.264612	80	negative regulation of transcription from RNA polymerase II promoter	BP
63	GO:0000123	1	1	0.846871	1	0	0.142229	43	histone acetyltransferase complex	CC
64	GO:0000124	1	1	0.983994	1	0	0.0132306	4	SAGA complex	CC
65	GO:0000125	1	1	0.993056	1	0	0.0066153	2	PCAF complex	CC
66	GO:0000126	1	1	0.982833	1	0	0.00992295	3	transcription factor TFIIIB complex	CC
67	GO:0000127	1	1	0.989475	1	0	0.00992295	3	transcription factor TFIIIC complex	CC
68	GO:0000131	1	1	0.991016	1	0	0.00992295	3	incipient cellular bud site	CC
69	GO:0000132	1	1	0.984909	1	0	0.0132306	4	establishment of mitotic spindle orientation	BP
70	GO:0000138	1	1	0.990533	1	0	0.0066153	2	Golgi trans cisterna	CC
71	GO:0000139	1	1	0.068198	1	0	2.44766	740	Golgi membrane	CC
72	GO:0000140	1	1	0.995519	1	0	0.00330765	1	acylglycerone-phosphate reductase activity	MF
73	GO:0000142	1	1	0.995563	1	0	0.0066153	2	cellular bud neck contractile ring	CC
74	GO:0000145	1	1	0.885553	1	0	0.0992295	30	exocyst	CC
75	GO:0000146	1	1	0.992773	1	0	0.0132306	4	microfilament motor activity	MF
76	GO:0000147	1	1	0.982513	1	0	0.0165382	5	actin cortical patch assembly	BP
77	GO:0000148	1	1	0.85914	1	0	0.162075	49	1,3-beta-D-glucan synthase complex	CC
78	GO:0000149	1	1	0.827445	1	0	0.181921	55	SNARE binding	MF
79	GO:0000150	1	1	0.959161	1	0	0.0330765	10	recombinase activity	MF
80	GO:0000151	1	1	0.427142	1	0	0.71776	217	ubiquitin ligase complex	CC
81	GO:0000152	1	1	0.767754	1	0	0.214997	65	nuclear ubiquitin ligase complex	CC
82	GO:0000153	1	1	0.982285	1	0	0.0198459	6	cytoplasmic ubiquitin ligase complex	CC
83	GO:0000154	1	1	0.86156	1	0	0.138921	42	rRNA modification	BP
84	GO:0000155	1	1	0.82707	1	0	0.181921	55	phosphorelay sensor kinase activity	MF
85	GO:0000156	1	1	0.943686	1	0	0.0496147	15	phosphorelay response regulator activity	MF
86	GO:0000159	1	1	0.91746	1	0	0.0992295	30	protein phosphatase type 2A complex	CC
88	GO:0000161	1	1	0.998836	1	0	0.00330765	1	MAPK cascade involved in osmosensory signaling pathway	BP
89	GO:0000162	1	1	0.887206	1	0	0.115768	35	tryptophan biosynthetic process	BP
90	GO:0000164	1	1	0.981143	1	0	0.0231535	7	protein phosphatase type 1 complex	CC
91	GO:0000165	1	1	0.80186	1	0	0.214997	65	MAPK cascade	BP
93	GO:0000169	1	1	0.993113	1	0	0.0066153	2	activation of MAPK activity involved in osmosensory signaling pathway	BP
94	GO:0000171	1	1	0.994252	1	0	0.00330765	1	ribonuclease MRP activity	MF
95	GO:0000172	1	1	0.98895	1	0	0.0066153	2	ribonuclease MRP complex	CC
96	GO:0000175	1	1	0.877778	1	0	0.142229	43	3'-5'-exoribonuclease activity	MF
97	GO:0000176	1	1	0.950876	1	0	0.0396918	12	nuclear exosome (RNase complex)	CC
98	GO:0000177	1	1	0.958147	1	0	0.0330765	10	cytoplasmic exosome (RNase complex)	CC
99	GO:0000178	1	1	0.946296	1	0	0.0429994	13	exosome (RNase complex)	CC
100	GO:0000179	1	1	0.987494	1	0	0.0165382	5	rRNA (adenine-N6,N6-)-dimethyltransferase activity	MF
101	GO:0000182	1	1	0.989157	1	0	0.00992295	3	rDNA binding	MF
102	GO:0000183	1	1	0.977105	1	0	0.0165382	5	chromatin silencing at rDNA	BP
103	GO:0000184	1	1	0.848747	1	0	0.178613	54	nuclear-transcribed mRNA catabolic process, nonsense-mediated decay	BP
104	GO:0000185	1	1	0.994754	1	0	0.00330765	1	activation of MAPKKK activity	BP
105	GO:0000186	1	1	0.865515	1	0	0.145537	44	activation of MAPKK activity	BP
106	GO:0000187	1	1	0.944336	1	0	0.0760759	23	activation of MAPK activity	BP
107	GO:0000188	1	1	0.973919	1	0	0.0264612	8	inactivation of MAPK activity	BP
108	GO:0000209	1	1	0.729816	1	0	0.28115	85	protein polyubiquitination	BP
109	GO:0000210	1	1	0.979663	1	0	0.0198459	6	NAD+ diphosphatase activity	MF
110	GO:0000212	1	1	0.964129	1	0	0.0363841	11	meiotic spindle organization	BP
111	GO:0000213	1	1	0.988146	1	0	0.00992295	3	tRNA-intron endonuclease activity	MF
112	GO:0000214	1	1	0.994682	1	0	0.00330765	1	tRNA-intron endonuclease complex	CC
113	GO:0000215	1	1	0.997624	1	0	0.00330765	1	tRNA 2'-phosphotransferase activity	MF
114	GO:0000217	1	1	0.917984	1	0	0.0727683	22	DNA secondary structure binding	MF
115	GO:0000220	1	1	0.979051	1	0	0.0297688	9	vacuolar proton-transporting V-type ATPase, V0 domain	CC
116	GO:0000221	1	1	0.989448	1	0	0.0132306	4	vacuolar proton-transporting V-type ATPase, V1 domain	CC
117	GO:0000224	1	1	0.975699	1	0	0.0264612	8	peptide-N4-(N-acetyl-beta-glucosaminyl)asparagine amidase activity	MF
118	GO:0000225	1	1	0.996426	1	0	0.00330765	1	N-acetylglucosaminylphosphatidylinositol deacetylase activity	MF
119	GO:0000226	1	1	0.624478	1	0	0.482917	146	microtubule cytoskeleton organization	BP
120	GO:0000228	1	1	0.91155	1	0	0.0826912	25	nuclear chromosome	CC
121	GO:0000229	1	1	0.961487	1	0	0.0264612	8	cytoplasmic chromosome	CC
122	GO:0000234	1	1	0.991201	1	0	0.00992295	3	phosphoethanolamine N-methyltransferase activity	MF
123	GO:0000242	1	1	0.998832	1	0	0.00330765	1	pericentriolar material	CC
124	GO:0000243	1	1	0.954317	1	0	0.0396918	12	commitment complex	CC
125	GO:0000244	1	1	0.965534	1	0	0.0297688	9	spliceosomal tri-snRNP complex assembly	BP
126	GO:0000245	1	1	0.917041	1	0	0.0595377	18	spliceosomal complex assembly	BP
127	GO:0000247	1	1	0.993845	1	0	0.0066153	2	C-8 sterol isomerase activity	MF
128	GO:0000249	1	1	0.994469	1	0	0.00330765	1	C-22 sterol desaturase activity	MF
129	GO:0000254	1	1	0.980859	1	0	0.0264612	8	C-4 methylsterol oxidase activity	MF
130	GO:0000255	1	1	0.979761	1	0	0.0198459	6	allantoin metabolic process	BP
131	GO:0000256	1	1	0.983345	1	0	0.0165382	5	allantoin catabolic process	BP
132	GO:0000257	1	1	0.975832	1	0	0.0231535	7	nitrilase activity	MF
133	GO:0000266	1	1	0.965163	1	0	0.0231535	7	mitochondrial fission	BP
134	GO:0000268	1	1	0.994253	1	0	0.00330765	1	peroxisome targeting sequence binding	MF
135	GO:0000270	1	1	0.978316	1	0	0.0363841	11	peptidoglycan metabolic process	BP
136	GO:0000271	1	1	0.303234	1	0	1.20729	365	polysaccharide biosynthetic process	BP
137	GO:0000272	1	1	0.376476	1	0	1.04522	316	polysaccharide catabolic process	BP
138	GO:0000275	1	1	0.98514	1	0	0.0231535	7	mitochondrial proton-transporting ATP synthase complex, catalytic core F(1)	CC
139	GO:0000276	1	1	0.970834	1	0	0.0363841	11	mitochondrial proton-transporting ATP synthase complex, coupling factor F(o)	CC
140	GO:0000278	1	1	0.885918	1	0	0.105845	32	mitotic cell cycle	BP
141	GO:0000280	1	1	0.450433	1	0	0.71776	217	nuclear division	BP
142	GO:0000281	1	1	0.908056	1	0	0.0760759	23	mitotic cytokinesis	BP
143	GO:0000285	1	1	0.974127	1	0	0.0363841	11	1-phosphatidylinositol-3-phosphate 5-kinase activity	MF
145	GO:0000288	1	1	0.952637	1	0	0.0694606	21	nuclear-transcribed mRNA catabolic process, deadenylation-dependent decay	BP
146	GO:0000289	1	1	0.962736	1	0	0.0363841	11	nuclear-transcribed mRNA poly(A) tail shortening	BP
147	GO:0000290	1	1	0.969466	1	0	0.0231535	7	deadenylation-dependent decapping of nuclear-transcribed mRNA	BP
148	GO:0000291	1	1	0.911279	1	0	0.0859989	26	nuclear-transcribed mRNA catabolic process, exonucleolytic	BP
149	GO:0000293	1	1	0.992009	1	0	0.00992295	3	ferric-chelate reductase activity	MF
150	GO:0000295	1	1	0.94725	1	0	0.0595377	18	adenine nucleotide transmembrane transporter activity	MF
151	GO:0000301	1	1	0.967206	1	0	0.0231535	7	retrograde transport, vesicle recycling within Golgi	BP
152	GO:0000302	1	1	0.470632	1	0	0.740913	224	response to reactive oxygen species	BP
153	GO:0000303	1	1	0.992015	1	0	0.00992295	3	response to superoxide	BP
154	GO:0000304	1	1	0.985896	1	0	0.00992295	3	response to singlet oxygen	BP
155	GO:0000305	1	1	0.992015	1	0	0.00992295	3	response to oxygen radical	BP
156	GO:0000306	1	1	0.990172	1	0	0.0165382	5	extrinsic component of vacuolar membrane	CC
157	GO:0000307	1	1	0.958947	1	0	0.0363841	11	cyclin-dependent protein kinase holoenzyme complex	CC
158	GO:0000309	1	1	0.994587	1	0	0.00330765	1	nicotinamide-nucleotide adenylyltransferase activity	MF
159	GO:0000311	1	1	0.992124	1	0	0.0066153	2	plastid large ribosomal subunit	CC
160	GO:0000312	1	1	0.996791	1	0	0.00330765	1	plastid small ribosomal subunit	CC
161	GO:0000313	1	1	0.996514	1	0	0.00330765	1	organellar ribosome	CC
162	GO:0000314	1	1	0.967098	1	0	0.0363841	11	organellar small ribosomal subunit	CC
163	GO:0000315	1	1	0.946723	1	0	0.0595377	18	organellar large ribosomal subunit	CC
167	GO:0000325	1	1	0.73004	1	0	0.330765	100	plant-type vacuole	CC
168	GO:0000326	1	1	0.906737	1	0	0.0992295	30	protein storage vacuole	CC
170	GO:0000333	1	1	0.986408	1	0	0.00992295	3	telomerase catalytic core complex	CC
171	GO:0000338	1	1	0.937597	1	0	0.05623	17	protein deneddylation	BP
172	GO:0000339	1	1	0.971033	1	0	0.0297688	9	RNA cap binding	MF
173	GO:0000340	1	1	0.991441	1	0	0.0066153	2	RNA 7-methylguanosine cap binding	MF
174	GO:0000347	1	1	0.938264	1	0	0.0396918	12	THO complex	CC
175	GO:0000349	1	1	0.988388	1	0	0.00992295	3	generation of catalytic spliceosome for first transesterification step	BP
176	GO:0000350	1	1	0.983208	1	0	0.00992295	3	generation of catalytic spliceosome for second transesterification step	BP
177	GO:0000354	1	1	0.995644	1	0	0.00330765	1	cis assembly of pre-catalytic spliceosome	BP
178	GO:0000372	1	1	0.997506	1	0	0.00330765	1	Group I intron splicing	BP
179	GO:0000373	1	1	0.938845	1	0	0.0496147	15	Group II intron splicing	BP
180	GO:0000375	1	1	0.522346	1	0	0.595377	180	RNA splicing, via transesterification reactions	BP
181	GO:0000376	1	1	0.997506	1	0	0.00330765	1	RNA splicing, via transesterification reactions with guanosine as nucleophile	BP
182	GO:0000377	1	1	0.530933	1	0	0.578839	175	RNA splicing, via transesterification reactions with bulged adenosine as nucleophile	BP
183	GO:0000379	1	1	0.994682	1	0	0.00330765	1	tRNA-type intron splice site recognition and cleavage	BP
184	GO:0000380	1	1	0.988217	1	0	0.0264612	8	alternative mRNA splicing, via spliceosome	BP
185	GO:0000381	1	1	0.94217	1	0	0.066153	20	regulation of alternative mRNA splicing, via spliceosome	BP
186	GO:0000386	1	1	0.988731	1	0	0.0132306	4	second spliceosomal transesterification activity	MF
187	GO:0000387	1	1	0.886614	1	0	0.11246	34	spliceosomal snRNP assembly	BP
188	GO:0000389	1	1	0.98538	1	0	0.00992295	3	mRNA 3'-splice site recognition	BP
189	GO:0000390	1	1	0.991342	1	0	0.0066153	2	spliceosomal complex disassembly	BP
190	GO:0000394	1	1	0.922133	1	0	0.0694606	21	RNA splicing, via endonucleolytic cleavage and ligation	BP
191	GO:0000395	1	1	0.983596	1	0	0.0231535	7	mRNA 5'-splice site recognition	BP
192	GO:0000398	1	1	0.559224	1	0	0.535839	162	mRNA splicing, via spliceosome	BP
193	GO:0000400	1	1	0.933208	1	0	0.05623	17	four-way junction DNA binding	MF
194	GO:0000403	1	1	0.992811	1	0	0.0066153	2	Y-form DNA binding	MF
195	GO:0000404	1	1	0.989313	1	0	0.0132306	4	heteroduplex DNA loop binding	MF
196	GO:0000405	1	1	0.992946	1	0	0.0066153	2	bubble DNA binding	MF
197	GO:0000406	1	1	0.998613	1	0	0.00330765	1	double-strand/single-strand DNA junction binding	MF
198	GO:0000407	1	1	0.957555	1	0	0.0529224	16	pre-autophagosomal structure	CC
199	GO:0000408	1	1	0.995183	1	0	0.00330765	1	EKC/KEOPS complex	CC
200	GO:0000413	1	1	0.817843	1	0	0.165382	50	protein peptidyl-prolyl isomerization	BP
201	GO:0000414	1	1	0.982514	1	0	0.0132306	4	regulation of histone H3-K36 methylation	BP
202	GO:0000416	1	1	0.993924	1	0	0.0066153	2	positive regulation of histone H3-K36 methylation	BP
203	GO:0000418	1	1	0.965047	1	0	0.0297688	9	DNA-directed RNA polymerase IV complex	CC
204	GO:0000419	1	1	0.91761	1	0	0.0826912	25	DNA-directed RNA polymerase V complex	CC
205	GO:0000421	1	1	0.917955	1	0	0.115768	35	autophagosome membrane	CC
206	GO:0000422	1	1	0.928374	1	0	0.0859989	26	autophagy of mitochondrion	BP
207	GO:0000423	1	1	0.991682	1	0	0.0165382	5	mitophagy	BP
208	GO:0000427	1	1	0.982908	1	0	0.0132306	4	plastid-encoded plastid RNA polymerase complex	CC
209	GO:0000428	1	1	0.759831	1	0	0.248074	75	DNA-directed RNA polymerase complex	CC
210	GO:0000429	1	1	0.994181	1	0	0.00330765	1	carbon catabolite regulation of transcription from RNA polymerase II promoter	BP
211	GO:0000430	1	1	0.994181	1	0	0.00330765	1	regulation of transcription from RNA polymerase II promoter by glucose	BP
212	GO:0000433	1	1	0.994181	1	0	0.00330765	1	negative regulation of transcription from RNA polymerase II promoter by glucose	BP
213	GO:0000437	1	1	0.994181	1	0	0.00330765	1	carbon catabolite repression of transcription from RNA polymerase II promoter	BP
214	GO:0000439	1	1	0.97249	1	0	0.0264612	8	core TFIIH complex	CC
215	GO:0000445	1	1	0.990969	1	0	0.0066153	2	THO complex part of transcription export complex	CC
216	GO:0000447	1	1	0.979584	1	0	0.0297688	9	endonucleolytic cleavage in ITS1 to separate SSU-rRNA from 5.8S rRNA and LSU-rRNA from tricistronic rRNA transcript (SSU-rRNA, 5.8S rRNA, LSU-rRNA)	BP
217	GO:0000451	1	1	0.982458	1	0	0.0132306	4	rRNA 2'-O-methylation	BP
218	GO:0000453	1	1	0.982458	1	0	0.0132306	4	enzyme-directed rRNA 2'-O-methylation	BP
219	GO:0000455	1	1	0.994164	1	0	0.0066153	2	enzyme-directed rRNA pseudouridine synthesis	BP
220	GO:0000459	1	1	0.964809	1	0	0.0264612	8	exonucleolytic trimming involved in rRNA processing	BP
221	GO:0000460	1	1	0.977504	1	0	0.0165382	5	maturation of 5.8S rRNA	BP
222	GO:0000461	1	1	0.992248	1	0	0.0132306	4	endonucleolytic cleavage to generate mature 3'-end of SSU-rRNA from (SSU-rRNA, 5.8S rRNA, LSU-rRNA)	BP
223	GO:0000462	1	1	0.894259	1	0	0.125691	38	maturation of SSU-rRNA from tricistronic rRNA transcript (SSU-rRNA, 5.8S rRNA, LSU-rRNA)	BP
224	GO:0000463	1	1	0.968115	1	0	0.0297688	9	maturation of LSU-rRNA from tricistronic rRNA transcript (SSU-rRNA, 5.8S rRNA, LSU-rRNA)	BP
225	GO:0000466	1	1	0.977504	1	0	0.0165382	5	maturation of 5.8S rRNA from tricistronic rRNA transcript (SSU-rRNA, 5.8S rRNA, LSU-rRNA)	BP
226	GO:0000467	1	1	0.964809	1	0	0.0264612	8	exonucleolytic trimming to generate mature 3'-end of 5.8S rRNA from tricistronic rRNA transcript (SSU-rRNA, 5.8S rRNA, LSU-rRNA)	BP
227	GO:0000469	1	1	0.935772	1	0	0.0727683	22	cleavage involved in rRNA processing	BP
228	GO:0000470	1	1	0.966406	1	0	0.0330765	10	maturation of LSU-rRNA	BP
229	GO:0000472	1	1	0.988409	1	0	0.0132306	4	endonucleolytic cleavage to generate mature 5'-end of SSU-rRNA from (SSU-rRNA, 5.8S rRNA, LSU-rRNA)	BP
230	GO:0000478	1	1	0.975842	1	0	0.0330765	10	endonucleolytic cleavage involved in rRNA processing	BP
231	GO:0000479	1	1	0.979584	1	0	0.0297688	9	endonucleolytic cleavage of tricistronic rRNA transcript (SSU-rRNA, 5.8S rRNA, LSU-rRNA)	BP
232	GO:0000480	1	1	0.988409	1	0	0.0132306	4	endonucleolytic cleavage in 5'-ETS of tricistronic rRNA transcript (SSU-rRNA, 5.8S rRNA, LSU-rRNA)	BP
233	GO:0000481	1	1	0.988965	1	0	0.00992295	3	maturation of 5S rRNA	BP
234	GO:0000491	1	1	0.998903	1	0	0.00330765	1	small nucleolar ribonucleoprotein complex assembly	BP
235	GO:0000492	1	1	0.998903	1	0	0.00330765	1	box C/D snoRNP assembly	BP
236	GO:0000494	1	1	0.990165	1	0	0.0132306	4	box C/D snoRNA 3'-end processing	BP
237	GO:0000495	1	1	0.995781	1	0	0.0066153	2	box H/ACA snoRNA 3'-end processing	BP
238	GO:0000500	1	1	0.972095	1	0	0.0165382	5	RNA polymerase I upstream activating factor complex	CC
239	GO:0000502	1	1	0.777808	1	0	0.274535	83	proteasome complex	CC
240	GO:0000506	1	1	0.986267	1	0	0.00992295	3	glycosylphosphatidylinositol-N-acetylglucosaminyltransferase (GPI-GnT) complex	CC
241	GO:0000578	1	1	0.921154	1	0	0.066153	20	embryonic axis specification	BP
242	GO:0000702	1	1	0.981412	1	0	0.0198459	6	oxidized base lesion DNA N-glycosylase activity	MF
243	GO:0000703	1	1	0.995441	1	0	0.0066153	2	oxidized pyrimidine nucleobase lesion DNA N-glycosylase activity	MF
244	GO:0000706	1	1	0.990365	1	0	0.0066153	2	meiotic DNA double-strand break processing	BP
245	GO:0000707	1	1	0.982911	1	0	0.0165382	5	meiotic DNA recombinase assembly	BP
246	GO:0000710	1	1	0.98881	1	0	0.0165382	5	meiotic mismatch repair	BP
247	GO:0000712	1	1	0.939564	1	0	0.0595377	18	resolution of meiotic recombination intermediates	BP
248	GO:0000715	1	1	0.988182	1	0	0.0165382	5	nucleotide-excision repair, DNA damage recognition	BP
249	GO:0000719	1	1	0.995432	1	0	0.0066153	2	photoreactive repair	BP
250	GO:0000722	1	1	0.981631	1	0	0.0165382	5	telomere maintenance via recombination	BP
251	GO:0000723	1	1	0.849948	1	0	0.138921	42	telomere maintenance	BP
252	GO:0000724	1	1	0.780282	1	0	0.214997	65	double-strand break repair via homologous recombination	BP
253	GO:0000725	1	1	0.772461	1	0	0.221612	67	recombinational repair	BP
254	GO:0000726	1	1	0.915513	1	0	0.0760759	23	non-recombinational repair	BP
255	GO:0000727	1	1	0.971042	1	0	0.0264612	8	double-strand break repair via break-induced replication	BP
256	GO:0000729	1	1	0.986254	1	0	0.00992295	3	DNA double-strand break processing	BP
257	GO:0000730	1	1	0.959161	1	0	0.0330765	10	DNA recombinase assembly	BP
258	GO:0000731	1	1	0.982065	1	0	0.0165382	5	DNA synthesis involved in DNA repair	BP
259	GO:0000733	1	1	0.962441	1	0	0.0297688	9	DNA strand renaturation	BP
260	GO:0000737	1	1	0.986901	1	0	0.0165382	5	DNA catabolic process, endonucleolytic	BP
261	GO:0000738	1	1	0.981027	1	0	0.0132306	4	DNA catabolic process, exonucleolytic	BP
262	GO:0000741	1	1	0.85427	1	0	0.135614	41	karyogamy	BP
263	GO:0000742	1	1	0.99716	1	0	0.00330765	1	karyogamy involved in conjugation with cellular fusion	BP
264	GO:0000743	1	1	0.996656	1	0	0.0066153	2	nuclear migration involved in conjugation with cellular fusion	BP
265	GO:0000746	1	1	0.976947	1	0	0.0330765	10	conjugation	BP
266	GO:0000747	1	1	0.986835	1	0	0.0231535	7	conjugation with cellular fusion	BP
267	GO:0000750	1	1	0.995296	1	0	0.0066153	2	pheromone-dependent signal transduction involved in conjugation with cellular fusion	BP
268	GO:0000753	1	1	0.994238	1	0	0.00330765	1	cell morphogenesis involved in conjugation with cellular fusion	BP
269	GO:0000767	1	1	0.994238	1	0	0.00330765	1	cell morphogenesis involved in conjugation	BP
270	GO:0000768	1	1	0.993789	1	0	0.00992295	3	syncytium formation by plasma membrane fusion	BP
271	GO:0000773	1	1	0.995647	1	0	0.00330765	1	phosphatidyl-N-methylethanolamine N-methyltransferase activity	MF
272	GO:0000774	1	1	0.974167	1	0	0.0231535	7	adenyl-nucleotide exchange factor activity	MF
273	GO:0000775	1	1	0.833978	1	0	0.138921	42	chromosome, centromeric region	CC
274	GO:0000776	1	1	0.880389	1	0	0.105845	32	kinetochore	CC
275	GO:0000777	1	1	0.893042	1	0	0.0959218	29	condensed chromosome kinetochore	CC
276	GO:0000778	1	1	0.985894	1	0	0.0132306	4	condensed nuclear chromosome kinetochore	CC
277	GO:0000779	1	1	0.975014	1	0	0.0231535	7	condensed chromosome, centromeric region	CC
278	GO:0000780	1	1	0.986368	1	0	0.0165382	5	condensed nuclear chromosome, centromeric region	CC
279	GO:0000781	1	1	0.840345	1	0	0.138921	42	chromosome, telomeric region	CC
280	GO:0000782	1	1	0.95846	1	0	0.0396918	12	telomere cap complex	CC
281	GO:0000783	1	1	0.95846	1	0	0.0396918	12	nuclear telomere cap complex	CC
282	GO:0000784	1	1	0.943292	1	0	0.0496147	15	nuclear chromosome, telomeric region	CC
283	GO:0000785	1	1	0.547553	1	0	0.539147	163	chromatin	CC
284	GO:0000786	1	1	0.796642	1	0	0.291073	88	nucleosome	CC
285	GO:0000788	1	1	0.990529	1	0	0.0198459	6	nuclear nucleosome	CC
286	GO:0000789	1	1	0.99051	1	0	0.0066153	2	cytoplasmic chromatin	CC
287	GO:0000790	1	1	0.748095	1	0	0.277843	84	nuclear chromatin	CC
288	GO:0000791	1	1	0.952861	1	0	0.0463071	14	euchromatin	CC
289	GO:0000792	1	1	0.899061	1	0	0.0893065	27	heterochromatin	CC
290	GO:0000793	1	1	0.918087	1	0	0.0793836	24	condensed chromosome	CC
291	GO:0000794	1	1	0.952406	1	0	0.0496147	15	condensed nuclear chromosome	CC
292	GO:0000795	1	1	0.94702	1	0	0.0496147	15	synaptonemal complex	CC
293	GO:0000796	1	1	0.959028	1	0	0.0297688	9	condensin complex	CC
294	GO:0000798	1	1	0.984163	1	0	0.0165382	5	nuclear cohesin complex	CC
295	GO:0000799	1	1	0.988491	1	0	0.0066153	2	nuclear condensin complex	CC
296	GO:0000802	1	1	0.994209	1	0	0.00330765	1	transverse filament	CC
297	GO:0000808	1	1	0.967176	1	0	0.0264612	8	origin recognition complex	CC
298	GO:0000811	1	1	0.990089	1	0	0.00992295	3	GINS complex	CC
299	GO:0000812	1	1	0.960491	1	0	0.0396918	12	Swr1 complex	CC
300	GO:0000813	1	1	0.965757	1	0	0.0396918	12	ESCRT I complex	CC
301	GO:0000814	1	1	0.98651	1	0	0.00992295	3	ESCRT II complex	CC
302	GO:0000815	1	1	0.960992	1	0	0.0363841	11	ESCRT III complex	CC
303	GO:0000819	1	1	0.963433	1	0	0.0264612	8	sister chromatid segregation	BP
304	GO:0000820	1	1	0.99097	1	0	0.0066153	2	regulation of glutamine family amino acid metabolic process	BP
305	GO:0000822	1	1	0.974265	1	0	0.0363841	11	inositol hexakisphosphate binding	MF
306	GO:0000823	1	1	0.997967	1	0	0.00330765	1	inositol-1,4,5-trisphosphate 6-kinase activity	MF
307	GO:0000824	1	1	0.997967	1	0	0.00330765	1	inositol tetrakisphosphate 3-kinase activity	MF
308	GO:0000827	1	1	0.981574	1	0	0.0198459	6	inositol-1,3,4,5,6-pentakisphosphate kinase activity	MF
309	GO:0000828	1	1	0.981574	1	0	0.0198459	6	inositol hexakisphosphate kinase activity	MF
310	GO:0000832	1	1	0.981574	1	0	0.0198459	6	inositol hexakisphosphate 5-kinase activity	MF
311	GO:0000835	1	1	0.985966	1	0	0.0165382	5	ER ubiquitin ligase complex	CC
312	GO:0000836	1	1	0.990992	1	0	0.0132306	4	Hrd1p ubiquitin ligase complex	CC
313	GO:0000837	1	1	0.993904	1	0	0.0066153	2	Doa10p ubiquitin ligase complex	CC
314	GO:0000839	1	1	0.998969	1	0	0.00330765	1	Hrd1p ubiquitin ligase ERAD-L complex	CC
315	GO:0000900	1	1	0.994249	1	0	0.00330765	1	translation repressor activity, nucleic acid binding	MF
316	GO:0000902	1	1	0.26826	1	0	1.23045	372	cell morphogenesis	BP
317	GO:0000904	1	1	0.491425	1	0	0.71776	217	cell morphogenesis involved in differentiation	BP
318	GO:0000905	1	1	0.994249	1	0	0.00330765	1	sporocarp development involved in asexual reproduction	BP
319	GO:0000906	1	1	0.999049	1	0	0.00330765	1	6,7-dimethyl-8-ribityllumazine synthase activity	MF
320	GO:0000907	1	1	0.977512	1	0	0.0396918	12	sulfonate dioxygenase activity	MF
321	GO:0000910	1	1	0.843826	1	0	0.165382	50	cytokinesis	BP
322	GO:0000911	1	1	0.804881	1	0	0.175305	53	cytokinesis by cell plate formation	BP
323	GO:0000912	1	1	0.982774	1	0	0.0198459	6	assembly of actomyosin apparatus involved in cytokinesis	BP
324	GO:0000913	1	1	0.980718	1	0	0.0165382	5	preprophase band assembly	BP
325	GO:0000914	1	1	0.988886	1	0	0.0066153	2	phragmoplast assembly	BP
326	GO:0000915	1	1	0.99382	1	0	0.0132306	4	actomyosin contractile ring assembly	BP
327	GO:0000916	1	1	0.997564	1	0	0.0066153	2	actomyosin contractile ring contraction	BP
328	GO:0000917	1	1	0.968861	1	0	0.0396918	12	division septum assembly	BP
329	GO:0000918	1	1	0.995135	1	0	0.00330765	1	division septum site selection	BP
330	GO:0000919	1	1	0.931166	1	0	0.066153	20	cell plate assembly	BP
331	GO:0000920	1	1	0.991505	1	0	0.0132306	4	cell separation after cytokinesis	BP
332	GO:0000922	1	1	0.882909	1	0	0.11246	34	spindle pole	CC
333	GO:0000923	1	1	0.984854	1	0	0.00992295	3	equatorial microtubule organizing center	CC
334	GO:0000930	1	1	0.968162	1	0	0.0297688	9	gamma-tubulin complex	CC
335	GO:0000931	1	1	0.994751	1	0	0.0066153	2	gamma-tubulin large complex	CC
336	GO:0000932	1	1	0.748743	1	0	0.294381	89	P-body	CC
337	GO:0000935	1	1	0.988113	1	0	0.0132306	4	division septum	CC
338	GO:0000938	1	1	0.980111	1	0	0.0132306	4	GARP complex	CC
339	GO:0000940	1	1	0.987512	1	0	0.00992295	3	condensed chromosome outer kinetochore	CC
340	GO:0000942	1	1	0.99325	1	0	0.0066153	2	condensed nuclear chromosome outer kinetochore	CC
341	GO:0000943	1	1	0.908719	1	0	0.0959218	29	retrotransposon nucleocapsid	CC
342	GO:0000956	1	1	0.709686	1	0	0.370457	112	nuclear-transcribed mRNA catabolic process	BP
343	GO:0000957	1	1	0.997571	1	0	0.00330765	1	mitochondrial RNA catabolic process	BP
344	GO:0000959	1	1	0.855792	1	0	0.132306	40	mitochondrial RNA metabolic process	BP
345	GO:0000963	1	1	0.986029	1	0	0.00992295	3	mitochondrial RNA processing	BP
346	GO:0000965	1	1	0.994244	1	0	0.00330765	1	mitochondrial RNA 3'-end processing	BP
347	GO:0000966	1	1	0.972233	1	0	0.0264612	8	RNA 5'-end processing	BP
348	GO:0000967	1	1	0.98352	1	0	0.0198459	6	rRNA 5'-end processing	BP
349	GO:0000974	1	1	0.926728	1	0	0.0760759	23	Prp19 complex	CC
350	GO:0000975	1	1	0.431023	1	0	0.757452	229	regulatory region DNA binding	MF
351	GO:0000976	1	1	0.735288	1	0	0.287765	87	transcription regulatory region sequence-specific DNA binding	MF
352	GO:0000977	1	1	0.876961	1	0	0.122383	37	RNA polymerase II regulatory region sequence-specific DNA binding	MF
353	GO:0000978	1	1	0.977303	1	0	0.0231535	7	RNA polymerase II core promoter proximal region sequence-specific DNA binding	MF
354	GO:0000979	1	1	0.992896	1	0	0.0066153	2	RNA polymerase II core promoter sequence-specific DNA binding	MF
355	GO:0000980	1	1	0.988647	1	0	0.0165382	5	RNA polymerase II distal enhancer sequence-specific DNA binding	MF
356	GO:0000981	1	1	0.778953	1	0	0.221612	67	RNA polymerase II transcription factor activity, sequence-specific DNA binding	MF
357	GO:0000982	1	1	0.938696	1	0	0.05623	17	transcription factor activity, RNA polymerase II core promoter proximal region sequence-specific binding	MF
358	GO:0000984	1	1	0.992718	1	0	0.00992295	3	bacterial-type RNA polymerase regulatory region sequence-specific DNA binding	MF
359	GO:0000986	1	1	0.992718	1	0	0.00992295	3	bacterial-type RNA polymerase core promoter proximal region sequence-specific DNA binding	MF
360	GO:0000987	1	1	0.936392	1	0	0.0628453	19	core promoter proximal region sequence-specific DNA binding	MF
361	GO:0000988	1	1	0.478633	1	0	0.687991	208	transcription factor activity, protein binding	MF
362	GO:0000989	1	1	0.518166	1	0	0.608607	184	transcription factor activity, transcription factor binding	MF
363	GO:0000990	1	1	0.908788	1	0	0.0893065	27	transcription factor activity, core RNA polymerase binding	MF
364	GO:0000991	1	1	0.963152	1	0	0.0231535	7	transcription factor activity, core RNA polymerase II binding	MF
365	GO:0000993	1	1	0.951584	1	0	0.0363841	11	RNA polymerase II core binding	MF
366	GO:0000995	1	1	0.994215	1	0	0.00330765	1	transcription factor activity, core RNA polymerase III binding	MF
367	GO:0000996	1	1	0.949073	1	0	0.0628453	19	core DNA-dependent RNA polymerase binding promoter specificity activity	MF
368	GO:0001000	1	1	0.998003	1	0	0.00330765	1	bacterial-type RNA polymerase core enzyme binding	MF
369	GO:0001007	1	1	0.994215	1	0	0.00330765	1	transcription factor activity, RNA polymerase III transcription factor binding	MF
370	GO:0001012	1	1	0.876961	1	0	0.122383	37	RNA polymerase II regulatory region DNA binding	MF
371	GO:0001013	1	1	0.972685	1	0	0.0198459	6	RNA polymerase I regulatory region DNA binding	MF
372	GO:0001017	1	1	0.992718	1	0	0.00992295	3	bacterial-type RNA polymerase regulatory region DNA binding	MF
373	GO:0001023	1	1	0.994822	1	0	0.00330765	1	transcription initiation from RNA polymerase III type 2 promoter	BP
374	GO:0001026	1	1	0.994215	1	0	0.00330765	1	TFIIIB-type transcription factor activity	MF
375	GO:0001046	1	1	0.908549	1	0	0.0859989	26	core promoter sequence-specific DNA binding	MF
376	GO:0001047	1	1	0.874763	1	0	0.125691	38	core promoter binding	MF
377	GO:0001053	1	1	0.977531	1	0	0.0132306	4	plastid sigma factor activity	MF
378	GO:0001056	1	1	0.994822	1	0	0.00330765	1	RNA polymerase III activity	MF
379	GO:0001067	1	1	0.431023	1	0	0.757452	229	regulatory region nucleic acid binding	MF
380	GO:0001070	1	1	0.990014	1	0	0.00992295	3	RNA binding transcription regulator activity	MF
382	GO:0001072	1	1	0.990014	1	0	0.00992295	3	transcription antitermination factor activity, RNA binding	MF
383	GO:0001073	1	1	0.994181	1	0	0.00330765	1	transcription antitermination factor activity, DNA binding	MF
384	GO:0001076	1	1	0.898757	1	0	0.0926142	28	transcription factor activity, RNA polymerase II transcription factor binding	MF
385	GO:0001077	1	1	0.946257	1	0	0.0496147	15	transcriptional activator activity, RNA polymerase II core promoter proximal region sequence-specific binding	MF
386	GO:0001078	1	1	0.992015	1	0	0.0066153	2	transcriptional repressor activity, RNA polymerase II core promoter proximal region sequence-specific binding	MF
387	GO:0001079	1	1	0.99792	1	0	0.00330765	1	nitrogen catabolite regulation of transcription from RNA polymerase II promoter	BP
388	GO:0001080	1	1	0.99792	1	0	0.00330765	1	nitrogen catabolite activation of transcription from RNA polymerase II promoter	BP
389	GO:0001082	1	1	0.98963	1	0	0.00992295	3	transcription factor activity, RNA polymerase I transcription factor binding	MF
390	GO:0001083	1	1	0.994219	1	0	0.00330765	1	transcription factor activity, RNA polymerase II basal transcription factor binding	MF
391	GO:0001085	1	1	0.905242	1	0	0.0793836	24	RNA polymerase II transcription factor binding	MF
392	GO:0001091	1	1	0.994232	1	0	0.00330765	1	RNA polymerase II basal transcription factor binding	MF
393	GO:0001094	1	1	0.994232	1	0	0.00330765	1	TFIID-class transcription factor binding	MF
394	GO:0001098	1	1	0.938234	1	0	0.0463071	14	basal transcription machinery binding	MF
395	GO:0001099	1	1	0.938234	1	0	0.0463071	14	basal RNA polymerase II transcription machinery binding	MF
397	GO:0001102	1	1	0.991661	1	0	0.0066153	2	RNA polymerase II activating transcription factor binding	MF
398	GO:0001104	1	1	0.912218	1	0	0.0793836	24	RNA polymerase II transcription cofactor activity	MF
399	GO:0001106	1	1	0.975257	1	0	0.0297688	9	RNA polymerase II transcription corepressor activity	MF
400	GO:0001121	1	1	0.992842	1	0	0.0066153	2	transcription from bacterial-type RNA polymerase promoter	BP
401	GO:0001123	1	1	0.974235	1	0	0.0396918	12	transcription initiation from bacterial-type RNA polymerase promoter	BP
402	GO:0001129	1	1	0.994219	1	0	0.00330765	1	RNA polymerase II transcription factor activity, TBP-class protein binding, involved in preinitiation complex assembly	MF
403	GO:0001130	1	1	0.993998	1	0	0.0066153	2	bacterial-type RNA polymerase transcription factor activity, sequence-specific DNA binding	MF
404	GO:0001131	1	1	0.993998	1	0	0.0066153	2	transcription factor activity, bacterial-type RNA polymerase core promoter proximal region sequence-specific binding	MF
405	GO:0001132	1	1	0.994219	1	0	0.00330765	1	RNA polymerase II transcription factor activity, TBP-class protein binding	MF
406	GO:0001134	1	1	0.98963	1	0	0.00992295	3	transcription factor activity, transcription factor recruiting	MF
407	GO:0001139	1	1	0.994434	1	0	0.00330765	1	transcription factor activity, core RNA polymerase II recruiting	MF
408	GO:0001141	1	1	0.995123	1	0	0.00330765	1	transcriptional repressor activity, bacterial-type RNA polymerase core promoter proximal region sequence-specific binding	MF
409	GO:0001158	1	1	0.978497	1	0	0.0297688	9	enhancer sequence-specific DNA binding	MF
410	GO:0001159	1	1	0.936392	1	0	0.0628453	19	core promoter proximal region DNA binding	MF
411	GO:0001161	1	1	0.995009	1	0	0.00330765	1	intronic transcription regulatory region sequence-specific DNA binding	MF
412	GO:0001162	1	1	0.995009	1	0	0.00330765	1	RNA polymerase II intronic transcription regulatory region sequence-specific DNA binding	MF
413	GO:0001163	1	1	0.972685	1	0	0.0198459	6	RNA polymerase I regulatory region sequence-specific DNA binding	MF
414	GO:0001164	1	1	0.983954	1	0	0.0132306	4	RNA polymerase I CORE element sequence-specific DNA binding	MF
415	GO:0001165	1	1	0.988549	1	0	0.0066153	2	RNA polymerase I upstream control element sequence-specific DNA binding	MF
416	GO:0001167	1	1	0.98963	1	0	0.00992295	3	RNA polymerase I transcription factor activity, sequence-specific DNA binding	MF
417	GO:0001169	1	1	0.98963	1	0	0.00992295	3	transcription factor activity, RNA polymerase I CORE element sequence-specific binding	MF
418	GO:0001171	1	1	0.917008	1	0	0.115768	35	reverse transcription	BP
419	GO:0001172	1	1	0.992934	1	0	0.0066153	2	transcription, RNA-templated	BP
420	GO:0001178	1	1	0.994181	1	0	0.00330765	1	regulation of transcriptional start site selection at RNA polymerase II promoter	BP
421	GO:0001186	1	1	0.98963	1	0	0.00992295	3	transcription factor activity, RNA polymerase I transcription factor recruiting	MF
422	GO:0001187	1	1	0.98963	1	0	0.00992295	3	transcription factor activity, RNA polymerase I CORE element binding transcription factor recruiting	MF
423	GO:0001188	1	1	0.98963	1	0	0.00992295	3	RNA polymerase I transcriptional preinitiation complex assembly	BP
424	GO:0001189	1	1	0.98963	1	0	0.00992295	3	RNA polymerase I transcriptional preinitiation complex assembly at the promoter for the nuclear large rRNA transcript	BP
425	GO:0001191	1	1	0.975257	1	0	0.0297688	9	transcriptional repressor activity, RNA polymerase II transcription factor binding	MF
426	GO:0001192	1	1	0.996209	1	0	0.00330765	1	maintenance of transcriptional fidelity during DNA-templated transcription elongation	BP
427	GO:0001193	1	1	0.996209	1	0	0.00330765	1	maintenance of transcriptional fidelity during DNA-templated transcription elongation from RNA polymerase II promoter	BP
428	GO:0001205	1	1	0.986663	1	0	0.00992295	3	transcriptional activator activity, RNA polymerase II distal enhancer sequence-specific binding	MF
429	GO:0001217	1	1	0.995123	1	0	0.00330765	1	bacterial-type RNA polymerase transcriptional repressor activity, sequence-specific DNA binding	MF
430	GO:0001221	1	1	0.998766	1	0	0.00330765	1	transcription cofactor binding	MF
431	GO:0001222	1	1	0.998766	1	0	0.00330765	1	transcription corepressor binding	MF
432	GO:0001227	1	1	0.985386	1	0	0.0132306	4	transcriptional repressor activity, RNA polymerase II transcription regulatory region sequence-specific binding	MF
433	GO:0001228	1	1	0.810859	1	0	0.178613	54	transcriptional activator activity, RNA polymerase II transcription regulatory region sequence-specific binding	MF
434	GO:0001300	1	1	0.995738	1	0	0.00992295	3	chronological cell aging	BP
435	GO:0001302	1	1	0.979174	1	0	0.0231535	7	replicative cell aging	BP
436	GO:0001306	1	1	0.996156	1	0	0.0066153	2	age-dependent response to oxidative stress	BP
437	GO:0001315	1	1	0.996156	1	0	0.0066153	2	age-dependent response to reactive oxygen species	BP
438	GO:0001320	1	1	0.996156	1	0	0.0066153	2	age-dependent response to reactive oxygen species involved in chronological cell aging	BP
439	GO:0001324	1	1	0.996156	1	0	0.0066153	2	age-dependent response to oxidative stress involved in chronological cell aging	BP
440	GO:0001401	1	1	0.99513	1	0	0.0066153	2	mitochondrial sorting and assembly machinery complex	CC
441	GO:0001411	1	1	0.990816	1	0	0.0132306	4	hyphal tip	CC
442	GO:0001501	1	1	0.948727	1	0	0.0826912	25	skeletal system development	BP
443	GO:0001502	1	1	0.995652	1	0	0.00330765	1	cartilage condensation	BP
444	GO:0001503	1	1	0.971615	1	0	0.0396918	12	ossification	BP
445	GO:0001504	1	1	0.990546	1	0	0.0066153	2	neurotransmitter uptake	BP
446	GO:0001505	1	1	0.958289	1	0	0.0363841	11	regulation of neurotransmitter levels	BP
447	GO:0001508	1	1	0.981761	1	0	0.0132306	4	action potential	BP
448	GO:0001510	1	1	0.769063	1	0	0.218305	66	RNA methylation	BP
449	GO:0001516	1	1	0.994629	1	0	0.00330765	1	prostaglandin biosynthetic process	BP
450	GO:0001520	1	1	0.996736	1	0	0.00330765	1	outer dense fiber	CC
452	GO:0001523	1	1	0.996287	1	0	0.00330765	1	retinoid metabolic process	BP
453	GO:0001525	1	1	0.875086	1	0	0.16869	51	angiogenesis	BP
454	GO:0001527	1	1	0.99154	1	0	0.0198459	6	microfibril	CC
455	GO:0001533	1	1	0.99849	1	0	0.00330765	1	cornified envelope	CC
456	GO:0001539	1	1	0.993192	1	0	0.0066153	2	cilium or flagellum-dependent cell motility	BP
457	GO:0001540	1	1	0.99884	1	0	0.00330765	1	amyloid-beta binding	MF
458	GO:0001541	1	1	0.975947	1	0	0.0198459	6	ovarian follicle development	BP
459	GO:0001555	1	1	0.994494	1	0	0.00330765	1	oocyte growth	BP
460	GO:0001556	1	1	0.99712	1	0	0.00330765	1	oocyte maturation	BP
461	GO:0001558	1	1	0.639958	1	0	0.429994	130	regulation of cell growth	BP
462	GO:0001560	1	1	0.977711	1	0	0.0165382	5	regulation of cell growth by extracellular stimulus	BP
463	GO:0001561	1	1	0.99432	1	0	0.00330765	1	fatty acid alpha-oxidation	BP
464	GO:0001568	1	1	0.961571	1	0	0.0463071	14	blood vessel development	BP
465	GO:0001569	1	1	0.998924	1	0	0.00330765	1	branching involved in blood vessel morphogenesis	BP
466	GO:0001570	1	1	0.993924	1	0	0.0066153	2	vasculogenesis	BP
467	GO:0001575	1	1	0.996966	1	0	0.00330765	1	globoside metabolic process	BP
468	GO:0001576	1	1	0.996966	1	0	0.00330765	1	globoside biosynthetic process	BP
469	GO:0001578	1	1	0.985165	1	0	0.0132306	4	microtubule bundle formation	BP
470	GO:0001618	1	1	0.975526	1	0	0.0363841	11	virus receptor activity	MF
471	GO:0001635	1	1	0.994258	1	0	0.00330765	1	calcitonin gene-related peptide receptor activity	MF
472	GO:0001649	1	1	0.928433	1	0	0.105845	32	osteoblast differentiation	BP
473	GO:0001650	1	1	0.998388	1	0	0.00330765	1	fibrillar center	CC
474	GO:0001651	1	1	0.998388	1	0	0.00330765	1	dense fibrillar component	CC
475	GO:0001653	1	1	0.949154	1	0	0.0396918	12	peptide receptor activity	MF
476	GO:0001654	1	1	0.950474	1	0	0.0529224	16	eye development	BP
477	GO:0001656	1	1	0.984554	1	0	0.0231535	7	metanephros development	BP
478	GO:0001658	1	1	0.994653	1	0	0.0132306	4	branching involved in ureteric bud morphogenesis	BP
479	GO:0001659	1	1	0.998944	1	0	0.00330765	1	temperature homeostasis	BP
480	GO:0001662	1	1	0.992325	1	0	0.00992295	3	behavioral fear response	BP
481	GO:0001664	1	1	0.968798	1	0	0.0496147	15	G-protein coupled receptor binding	MF
482	GO:0001666	1	1	0.725926	1	0	0.343995	104	response to hypoxia	BP
483	GO:0001667	1	1	0.947248	1	0	0.0628453	19	ameboidal-type cell migration	BP
484	GO:0001669	1	1	0.964944	1	0	0.0264612	8	acrosomal vesicle	CC
485	GO:0001671	1	1	0.958318	1	0	0.0330765	10	ATPase activator activity	MF
486	GO:0001672	1	1	0.988446	1	0	0.0066153	2	regulation of chromatin assembly or disassembly	BP
487	GO:0001673	1	1	0.973336	1	0	0.0231535	7	male germ cell nucleus	CC
488	GO:0001674	1	1	0.994221	1	0	0.00330765	1	female germ cell nucleus	CC
489	GO:0001675	1	1	0.988948	1	0	0.0066153	2	acrosome assembly	BP
490	GO:0001676	1	1	0.855727	1	0	0.142229	43	long-chain fatty acid metabolic process	BP
491	GO:0001678	1	1	0.918375	1	0	0.066153	20	cellular glucose homeostasis	BP
492	GO:0001680	1	1	0.994315	1	0	0.00330765	1	tRNA 3'-terminal CCA addition	BP
493	GO:0001682	1	1	0.958289	1	0	0.0330765	10	tRNA 5'-leader removal	BP
494	GO:0001701	1	1	0.932815	1	0	0.0760759	23	in utero embryonic development	BP
495	GO:0001703	1	1	0.9962	1	0	0.00330765	1	gastrulation with mouth forming first	BP
496	GO:0001704	1	1	0.997691	1	0	0.0066153	2	formation of primary germ layer	BP
497	GO:0001707	1	1	0.997691	1	0	0.0066153	2	mesoderm formation	BP
498	GO:0001708	1	1	0.916671	1	0	0.0859989	26	cell fate specification	BP
499	GO:0001709	1	1	0.953803	1	0	0.0330765	10	cell fate determination	BP
500	GO:0001716	1	1	0.991812	1	0	0.00992295	3	L-amino-acid oxidase activity	MF
501	GO:0001725	1	1	0.98105	1	0	0.0429994	13	stress fiber	CC
502	GO:0001726	1	1	0.970529	1	0	0.05623	17	ruffle	CC
503	GO:0001727	1	1	0.990883	1	0	0.0066153	2	lipid kinase activity	MF
504	GO:0001729	1	1	0.994243	1	0	0.00330765	1	ceramide kinase activity	MF
505	GO:0001731	1	1	0.896841	1	0	0.135614	41	formation of translation preinitiation complex	BP
506	GO:0001732	1	1	0.995518	1	0	0.0066153	2	formation of cytoplasmic translation initiation complex	BP
507	GO:0001735	1	1	0.995522	1	0	0.0066153	2	prenylcysteine oxidase activity	MF
508	GO:0001736	1	1	0.957043	1	0	0.0396918	12	establishment of planar polarity	BP
509	GO:0001737	1	1	0.994201	1	0	0.00330765	1	establishment of imaginal disc-derived wing hair orientation	BP
510	GO:0001738	1	1	0.994201	1	0	0.00330765	1	morphogenesis of a polarized epithelium	BP
511	GO:0001750	1	1	0.984911	1	0	0.0132306	4	photoreceptor outer segment	CC
512	GO:0001752	1	1	0.994201	1	0	0.00330765	1	compound eye photoreceptor fate commitment	BP
513	GO:0001754	1	1	0.995393	1	0	0.0066153	2	eye photoreceptor cell differentiation	BP
514	GO:0001755	1	1	0.995977	1	0	0.00330765	1	neural crest cell migration	BP
515	GO:0001756	1	1	0.988959	1	0	0.0066153	2	somitogenesis	BP
516	GO:0001763	1	1	0.873455	1	0	0.148844	45	morphogenesis of a branching structure	BP
517	GO:0001764	1	1	0.984128	1	0	0.0132306	4	neuron migration	BP
518	GO:0001765	1	1	0.99735	1	0	0.0066153	2	membrane raft assembly	BP
519	GO:0001767	1	1	0.993789	1	0	0.00992295	3	establishment of lymphocyte polarity	BP
520	GO:0001768	1	1	0.993789	1	0	0.00992295	3	establishment of T cell polarity	BP
521	GO:0001772	1	1	0.998815	1	0	0.00330765	1	immunological synapse	CC
522	GO:0001775	1	1	0.793103	1	0	0.257997	78	cell activation	BP
523	GO:0001776	1	1	0.997524	1	0	0.0066153	2	leukocyte homeostasis	BP
524	GO:0001778	1	1	0.998982	1	0	0.00330765	1	plasma membrane repair	BP
525	GO:0001780	1	1	0.99849	1	0	0.00330765	1	neutrophil homeostasis	BP
526	GO:0001782	1	1	0.999032	1	0	0.00330765	1	B cell homeostasis	BP
527	GO:0001784	1	1	0.998924	1	0	0.00330765	1	phosphotyrosine residue binding	MF
528	GO:0001786	1	1	0.994857	1	0	0.00992295	3	phosphatidylserine binding	MF
529	GO:0001817	1	1	0.874785	1	0	0.142229	43	regulation of cytokine production	BP
530	GO:0001818	1	1	0.927614	1	0	0.0826912	25	negative regulation of cytokine production	BP
531	GO:0001819	1	1	0.925717	1	0	0.0859989	26	positive regulation of cytokine production	BP
532	GO:0001822	1	1	0.951907	1	0	0.0529224	16	kidney development	BP
533	GO:0001824	1	1	0.981059	1	0	0.0132306	4	blastocyst development	BP
534	GO:0001825	1	1	0.989217	1	0	0.0066153	2	blastocyst formation	BP
535	GO:0001829	1	1	0.98414	1	0	0.0165382	5	trophectodermal cell differentiation	BP
536	GO:0001833	1	1	0.990617	1	0	0.00992295	3	inner cell mass cell proliferation	BP
537	GO:0001835	1	1	0.998564	1	0	0.00330765	1	blastocyst hatching	BP
538	GO:0001837	1	1	0.973151	1	0	0.0529224	16	epithelial to mesenchymal transition	BP
539	GO:0001838	1	1	0.992137	1	0	0.00992295	3	embryonic epithelial tube formation	BP
540	GO:0001841	1	1	0.994243	1	0	0.00330765	1	neural tube formation	BP
541	GO:0001842	1	1	0.995977	1	0	0.00330765	1	neural fold formation	BP
542	GO:0001843	1	1	0.997647	1	0	0.00330765	1	neural tube closure	BP
543	GO:0001846	1	1	0.995033	1	0	0.00330765	1	opsonin binding	MF
544	GO:0001848	1	1	0.993784	1	0	0.0066153	2	complement binding	MF
545	GO:0001849	1	1	0.995033	1	0	0.00330765	1	complement component C1q binding	MF
546	GO:0001871	1	1	0.756544	1	0	0.26792	81	pattern binding	MF
547	GO:0001872	1	1	0.962031	1	0	0.0330765	10	(1->3)-beta-D-glucan binding	MF
548	GO:0001878	1	1	0.99807	1	0	0.00330765	1	response to yeast	BP
549	GO:0001881	1	1	0.994501	1	0	0.0066153	2	receptor recycling	BP
552	GO:0001884	1	1	0.997613	1	0	0.00330765	1	pyrimidine nucleoside binding	MF
553	GO:0001885	1	1	0.998539	1	0	0.00330765	1	endothelial cell development	BP
554	GO:0001887	1	1	0.974775	1	0	0.0198459	6	selenium compound metabolic process	BP
555	GO:0001889	1	1	0.98744	1	0	0.0165382	5	liver development	BP
556	GO:0001890	1	1	0.993289	1	0	0.00992295	3	placenta development	BP
557	GO:0001891	1	1	0.992818	1	0	0.00992295	3	phagocytic cup	CC
558	GO:0001893	1	1	0.994602	1	0	0.00330765	1	maternal placenta development	BP
559	GO:0001894	1	1	0.962982	1	0	0.0396918	12	tissue homeostasis	BP
560	GO:0001895	1	1	0.99702	1	0	0.00992295	3	retina homeostasis	BP
561	GO:0001896	1	1	0.994249	1	0	0.00330765	1	autolysis	BP
562	GO:0001897	1	1	0.996678	1	0	0.00330765	1	cytolysis by symbiont of host cells	BP
563	GO:0001906	1	1	0.958747	1	0	0.05623	17	cell killing	BP
564	GO:0001907	1	1	0.996678	1	0	0.00330765	1	killing by symbiont of host cells	BP
565	GO:0001909	1	1	0.997045	1	0	0.00992295	3	leukocyte mediated cytotoxicity	BP
566	GO:0001910	1	1	0.993675	1	0	0.0132306	4	regulation of leukocyte mediated cytotoxicity	BP
567	GO:0001912	1	1	0.993675	1	0	0.0132306	4	positive regulation of leukocyte mediated cytotoxicity	BP
568	GO:0001913	1	1	0.999032	1	0	0.00330765	1	T cell mediated cytotoxicity	BP
569	GO:0001914	1	1	0.996546	1	0	0.0066153	2	regulation of T cell mediated cytotoxicity	BP
570	GO:0001916	1	1	0.996546	1	0	0.0066153	2	positive regulation of T cell mediated cytotoxicity	BP
571	GO:0001917	1	1	0.992846	1	0	0.00992295	3	photoreceptor inner segment	CC
572	GO:0001919	1	1	0.998226	1	0	0.00330765	1	regulation of receptor recycling	BP
573	GO:0001927	1	1	0.99547	1	0	0.0066153	2	exocyst assembly	BP
574	GO:0001931	1	1	0.992337	1	0	0.0132306	4	uropod	CC
575	GO:0001932	1	1	0.477642	1	0	0.73099	221	regulation of protein phosphorylation	BP
576	GO:0001933	1	1	0.888646	1	0	0.142229	43	negative regulation of protein phosphorylation	BP
577	GO:0001934	1	1	0.599442	1	0	0.50607	153	positive regulation of protein phosphorylation	BP
578	GO:0001935	1	1	0.992853	1	0	0.0132306	4	endothelial cell proliferation	BP
579	GO:0001936	1	1	0.979288	1	0	0.0297688	9	regulation of endothelial cell proliferation	BP
580	GO:0001937	1	1	0.990362	1	0	0.0132306	4	negative regulation of endothelial cell proliferation	BP
581	GO:0001938	1	1	0.988819	1	0	0.0165382	5	positive regulation of endothelial cell proliferation	BP
582	GO:0001939	1	1	0.998255	1	0	0.00330765	1	female pronucleus	CC
583	GO:0001940	1	1	0.998255	1	0	0.00330765	1	male pronucleus	CC
584	GO:0001944	1	1	0.887285	1	0	0.119075	36	vasculature development	BP
585	GO:0001947	1	1	0.974553	1	0	0.0165382	5	heart looping	BP
586	GO:0001948	1	1	0.942935	1	0	0.0893065	27
587	GO:0001952	1	1	0.979686	1	0	0.0396918	12	regulation of cell-matrix adhesion	BP
588	GO:0001953	1	1	0.98554	1	0	0.0231535	7	negative regulation of cell-matrix adhesion	BP
589	GO:0001954	1	1	0.998315	1	0	0.00330765	1	positive regulation of cell-matrix adhesion	BP
590	GO:0001955	1	1	0.993659	1	0	0.00992295	3	blood vessel maturation	BP
591	GO:0001956	1	1	0.982823	1	0	0.00992295	3	positive regulation of neurotransmitter secretion	BP
592	GO:0001957	1	1	0.985735	1	0	0.0165382	5	intramembranous ossification	BP
593	GO:0001958	1	1	0.990613	1	0	0.00992295	3	endochondral ossification	BP
594	GO:0001959	1	1	0.967982	1	0	0.0463071	14	regulation of cytokine-mediated signaling pathway	BP
595	GO:0001960	1	1	0.982509	1	0	0.0297688	9	negative regulation of cytokine-mediated signaling pathway	BP
596	GO:0001961	1	1	0.986481	1	0	0.00992295	3	positive regulation of cytokine-mediated signaling pathway	BP
597	GO:0001964	1	1	0.984642	1	0	0.0132306	4	startle response	BP
598	GO:0001967	1	1	0.99807	1	0	0.00330765	1	suckling behavior	BP
599	GO:0001968	1	1	0.982084	1	0	0.0330765	10	fibronectin binding	MF
600	GO:0001969	1	1	0.998745	1	0	0.00330765	1	regulation of activation of membrane attack complex	BP
601	GO:0001971	1	1	0.998745	1	0	0.00330765	1	negative regulation of activation of membrane attack complex	BP
602	GO:0001973	1	1	0.998774	1	0	0.00330765	1	adenosine receptor signaling pathway	BP
603	GO:0001975	1	1	0.996937	1	0	0.00330765	1	response to amphetamine	BP
604	GO:0002003	1	1	0.998749	1	0	0.00330765	1	angiotensin maturation	BP
605	GO:0002009	1	1	0.915959	1	0	0.0926142	28	morphogenesis of an epithelium	BP
606	GO:0002011	1	1	0.993835	1	0	0.0066153	2	morphogenesis of an epithelial sheet	BP
607	GO:0002020	1	1	0.922498	1	0	0.0760759	23	protease binding	MF
608	GO:0002021	1	1	0.994209	1	0	0.00330765	1	response to dietary excess	BP
609	GO:0002026	1	1	0.998857	1	0	0.00330765	1	regulation of the force of heart contraction	BP
610	GO:0002027	1	1	0.993153	1	0	0.0066153	2	regulation of heart rate	BP
611	GO:0002028	1	1	0.974117	1	0	0.0231535	7	regulation of sodium ion transport	BP
612	GO:0002036	1	1	0.998882	1	0	0.00330765	1	regulation of L-glutamate transport	BP
613	GO:0002039	1	1	0.965883	1	0	0.0330765	10	p53 binding	MF
614	GO:0002040	1	1	0.988118	1	0	0.0165382	5	sprouting angiogenesis	BP
615	GO:0002041	1	1	0.995771	1	0	0.00992295	3	intussusceptive angiogenesis	BP
616	GO:0002042	1	1	0.989776	1	0	0.0165382	5	cell migration involved in sprouting angiogenesis	BP
617	GO:0002052	1	1	0.9908	1	0	0.0066153	2	positive regulation of neuroblast proliferation	BP
618	GO:0002062	1	1	0.989451	1	0	0.0132306	4	chondrocyte differentiation	BP
619	GO:0002063	1	1	0.998679	1	0	0.00330765	1	chondrocyte development	BP
620	GO:0002064	1	1	0.973162	1	0	0.0198459	6	epithelial cell development	BP
621	GO:0002066	1	1	0.979863	1	0	0.0132306	4	columnar/cuboidal epithelial cell development	BP
622	GO:0002069	1	1	0.99762	1	0	0.00330765	1	columnar/cuboidal epithelial cell maturation	BP
623	GO:0002070	1	1	0.99762	1	0	0.00330765	1	epithelial cell maturation	BP
624	GO:0002080	1	1	0.998154	1	0	0.00330765	1	acrosomal membrane	CC
625	GO:0002083	1	1	0.994352	1	0	0.00330765	1	4-hydroxybenzoate decaprenyltransferase activity	MF
626	GO:0002084	1	1	0.974186	1	0	0.0231535	7	protein depalmitoylation	BP
627	GO:0002088	1	1	0.991897	1	0	0.0066153	2	lens development in camera-type eye	BP
628	GO:0002090	1	1	0.972783	1	0	0.0297688	9	regulation of receptor internalization	BP
629	GO:0002092	1	1	0.972783	1	0	0.0297688	9	positive regulation of receptor internalization	BP
630	GO:0002093	1	1	0.998315	1	0	0.00330765	1	auditory receptor cell morphogenesis	BP
631	GO:0002094	1	1	0.990902	1	0	0.0066153	2	polyprenyltransferase activity	MF
632	GO:0002097	1	1	0.945519	1	0	0.0529224	16	tRNA wobble base modification	BP
633	GO:0002098	1	1	0.960944	1	0	0.0396918	12	tRNA wobble uridine modification	BP
634	GO:0002100	1	1	0.987374	1	0	0.00992295	3	tRNA wobble adenosine to inosine editing	BP
635	GO:0002102	1	1	0.996689	1	0	0.00992295	3	podosome	CC
636	GO:0002118	1	1	0.984642	1	0	0.0132306	4	aggressive behavior	BP
637	GO:0002119	1	1	0.994186	1	0	0.00330765	1	nematode larval development	BP
638	GO:0002121	1	1	0.985579	1	0	0.00992295	3	inter-male aggressive behavior	BP
639	GO:0002128	1	1	0.987719	1	0	0.0165382	5	tRNA nucleoside ribose methylation	BP
640	GO:0002130	1	1	0.996309	1	0	0.00330765	1	wobble position ribose methylation	BP
641	GO:0002131	1	1	0.996309	1	0	0.00330765	1	wobble position cytosine ribose methylation	BP
642	GO:0002132	1	1	0.996309	1	0	0.00330765	1	wobble position uridine ribose methylation	BP
643	GO:0002143	1	1	0.993615	1	0	0.0066153	2	tRNA wobble position uridine thiolation	BP
644	GO:0002151	1	1	0.99424	1	0	0.00330765	1	G-quadruplex RNA binding	MF
645	GO:0002155	1	1	0.985212	1	0	0.0165382	5	regulation of thyroid hormone mediated signaling pathway	BP
646	GO:0002161	1	1	0.949473	1	0	0.0496147	15	aminoacyl-tRNA editing activity	MF
647	GO:0002162	1	1	0.999007	1	0	0.00330765	1	dystroglycan binding	MF
648	GO:0002164	1	1	0.994186	1	0	0.00330765	1	larval development	BP
649	GO:0002165	1	1	0.997753	1	0	0.0066153	2	instar larval or pupal development	BP
650	GO:0002178	1	1	0.987996	1	0	0.0165382	5	palmitoyltransferase complex	CC
651	GO:0002181	1	1	0.776822	1	0	0.439917	133	cytoplasmic translation	BP
652	GO:0002182	1	1	0.993531	1	0	0.0165382	5	cytoplasmic translational elongation	BP
653	GO:0002183	1	1	0.964998	1	0	0.0330765	10	cytoplasmic translational initiation	BP
654	GO:0002184	1	1	0.982505	1	0	0.0132306	4	cytoplasmic translational termination	BP
655	GO:0002190	1	1	0.990427	1	0	0.0066153	2	cap-independent translational initiation	BP
656	GO:0002192	1	1	0.990427	1	0	0.0066153	2	IRES-dependent translational initiation of linear mRNA	BP
657	GO:0002200	1	1	0.984911	1	0	0.0132306	4	somatic diversification of immune receptors	BP
658	GO:0002204	1	1	0.994999	1	0	0.00330765	1	somatic recombination of immunoglobulin genes involved in immune response	BP
659	GO:0002208	1	1	0.994999	1	0	0.00330765	1	somatic diversification of immunoglobulins involved in immune response	BP
660	GO:0002209	1	1	0.992325	1	0	0.00992295	3	behavioral defense response	BP
661	GO:0002213	1	1	0.954101	1	0	0.0429994	13	defense response to insect	BP
662	GO:0002215	1	1	0.991111	1	0	0.00992295	3	defense response to nematode	BP
663	GO:0002218	1	1	0.710652	1	0	0.343995	104	activation of innate immune response	BP
664	GO:0002220	1	1	0.978898	1	0	0.0264612	8	innate immune response activating cell surface receptor signaling pathway	BP
665	GO:0002221	1	1	0.945783	1	0	0.0529224	16	pattern recognition receptor signaling pathway	BP
666	GO:0002223	1	1	0.980346	1	0	0.0231535	7	stimulatory C-type lectin receptor signaling pathway	BP
667	GO:0002224	1	1	0.977137	1	0	0.0264612	8	toll-like receptor signaling pathway	BP
668	GO:0002228	1	1	0.998011	1	0	0.0066153	2	natural killer cell mediated immunity	BP
669	GO:0002229	1	1	0.915976	1	0	0.066153	20	defense response to oomycetes	BP
670	GO:0002230	1	1	0.917085	1	0	0.0826912	25	positive regulation of defense response to virus by host	BP
671	GO:0002237	1	1	0.813028	1	0	0.218305	66	response to molecule of bacterial origin	BP
672	GO:0002238	1	1	0.96829	1	0	0.0297688	9	response to molecule of fungal origin	BP
673	GO:0002239	1	1	0.839636	1	0	0.145537	44	response to oomycetes	BP
674	GO:0002244	1	1	0.977666	1	0	0.0132306	4	hematopoietic progenitor cell differentiation	BP
675	GO:0002246	1	1	0.994356	1	0	0.00992295	3	wound healing involved in inflammatory response	BP
676	GO:0002250	1	1	0.987515	1	0	0.0165382	5	adaptive immune response	BP
677	GO:0002252	1	1	0.685968	1	0	0.327457	99	immune effector process	BP
678	GO:0002253	1	1	0.704346	1	0	0.353918	107	activation of immune response	BP
679	GO:0002254	1	1	0.987832	1	0	0.0132306	4	kinin cascade	BP
680	GO:0002260	1	1	0.999032	1	0	0.00330765	1	lymphocyte homeostasis	BP
681	GO:0002262	1	1	0.990027	1	0	0.0198459	6	myeloid cell homeostasis	BP
682	GO:0002263	1	1	0.992906	1	0	0.0066153	2	cell activation involved in immune response	BP
683	GO:0002274	1	1	0.99711	1	0	0.0066153	2	myeloid leukocyte activation	BP
684	GO:0002285	1	1	0.992906	1	0	0.0066153	2	lymphocyte activation involved in immune response	BP
685	GO:0002312	1	1	0.992906	1	0	0.0066153	2	B cell activation involved in immune response	BP
686	GO:0002313	1	1	0.997896	1	0	0.00330765	1	mature B cell differentiation involved in immune response	BP
687	GO:0002317	1	1	0.997896	1	0	0.00330765	1	plasma cell differentiation	BP
688	GO:0002335	1	1	0.997896	1	0	0.00330765	1	mature B cell differentiation	BP
689	GO:0002353	1	1	0.987832	1	0	0.0132306	4	plasma kallikrein-kinin cascade	BP
690	GO:0002361	1	1	0.997348	1	0	0.00330765	1	CD4-positive, CD25-positive, alpha-beta regulatory T cell differentiation	BP
691	GO:0002366	1	1	0.992906	1	0	0.0066153	2	leukocyte activation involved in immune response	BP
693	GO:0002429	1	1	0.970303	1	0	0.0363841	11	immune response-activating cell surface receptor signaling pathway	BP
694	GO:0002431	1	1	0.994951	1	0	0.0066153	2	Fc receptor mediated stimulatory signaling pathway	BP
695	GO:0002433	1	1	0.994951	1	0	0.0066153	2	immune response-regulating cell surface receptor signaling pathway involved in phagocytosis	BP
696	GO:0002437	1	1	0.998667	1	0	0.00330765	1	inflammatory response to antigenic stimulus	BP
697	GO:0002443	1	1	0.997045	1	0	0.00992295	3	leukocyte mediated immunity	BP
698	GO:0002449	1	1	0.997045	1	0	0.00992295	3	lymphocyte mediated immunity	BP
699	GO:0002456	1	1	0.999032	1	0	0.00330765	1	T cell mediated immunity	BP
700	GO:0002460	1	1	0.999032	1	0	0.00330765	1	adaptive immune response based on somatic recombination of immune receptors built from immunoglobulin superfamily domains	BP
701	GO:0002474	1	1	0.952446	1	0	0.0628453	19	antigen processing and presentation of peptide antigen via MHC class I	BP
702	GO:0002478	1	1	0.956564	1	0	0.0595377	18	antigen processing and presentation of exogenous peptide antigen	BP
703	GO:0002479	1	1	0.981018	1	0	0.0231535	7	antigen processing and presentation of exogenous peptide antigen via MHC class I, TAP-dependent	BP
704	GO:0002480	1	1	0.99894	1	0	0.00330765	1	antigen processing and presentation of exogenous peptide antigen via MHC class I, TAP-independent	BP
705	GO:0002495	1	1	0.967049	1	0	0.0429994	13	antigen processing and presentation of peptide antigen via MHC class II	BP
706	GO:0002501	1	1	0.995033	1	0	0.00330765	1	peptide antigen assembly with MHC protein complex	BP
707	GO:0002502	1	1	0.995033	1	0	0.00330765	1	peptide antigen assembly with MHC class I protein complex	BP
708	GO:0002504	1	1	0.967049	1	0	0.0429994	13	antigen processing and presentation of peptide or polysaccharide antigen via MHC class II	BP
709	GO:0002521	1	1	0.954876	1	0	0.05623	17	leukocyte differentiation	BP
710	GO:0002526	1	1	0.964178	1	0	0.0297688	9	acute inflammatory response	BP
711	GO:0002532	1	1	0.98346	1	0	0.0132306	4	production of molecular mediator involved in inflammatory response	BP
712	GO:0002538	1	1	0.98346	1	0	0.0132306	4	arachidonic acid metabolite production involved in inflammatory response	BP
713	GO:0002539	1	1	0.98346	1	0	0.0132306	4	prostaglandin production involved in inflammatory response	BP
714	GO:0002544	1	1	0.994857	1	0	0.00992295	3	chronic inflammatory response	BP
715	GO:0002548	1	1	0.99849	1	0	0.00330765	1	monocyte chemotaxis	BP
716	GO:0002551	1	1	0.998315	1	0	0.00330765	1	mast cell chemotaxis	BP
717	GO:0002562	1	1	0.992805	1	0	0.0066153	2	somatic diversification of immune receptors via germline recombination within a single locus	BP
718	GO:0002566	1	1	0.997794	1	0	0.00330765	1	somatic diversification of immune receptors via somatic mutation	BP
719	GO:0002573	1	1	0.986048	1	0	0.0198459	6	myeloid leukocyte differentiation	BP
720	GO:0002576	1	1	0.904064	1	0	0.128998	39	platelet degranulation	BP
721	GO:0002577	1	1	0.994857	1	0	0.00992295	3	regulation of antigen processing and presentation	BP
722	GO:0002578	1	1	0.994857	1	0	0.00992295	3	negative regulation of antigen processing and presentation	BP
723	GO:0002580	1	1	0.994857	1	0	0.00992295	3	regulation of antigen processing and presentation of peptide or polysaccharide antigen via MHC class II	BP
724	GO:0002581	1	1	0.994857	1	0	0.00992295	3	negative regulation of antigen processing and presentation of peptide or polysaccharide antigen via MHC class II	BP
725	GO:0002604	1	1	0.994857	1	0	0.00992295	3	regulation of dendritic cell antigen processing and presentation	BP
726	GO:0002605	1	1	0.994857	1	0	0.00992295	3	negative regulation of dendritic cell antigen processing and presentation	BP
727	GO:0002637	1	1	0.98814	1	0	0.00992295	3	regulation of immunoglobulin production	BP
728	GO:0002639	1	1	0.993924	1	0	0.0066153	2	positive regulation of immunoglobulin production	BP
729	GO:0002643	1	1	0.997408	1	0	0.00330765	1	regulation of tolerance induction	BP
730	GO:0002673	1	1	0.996596	1	0	0.00992295	3	regulation of acute inflammatory response	BP
731	GO:0002674	1	1	0.998874	1	0	0.00330765	1	negative regulation of acute inflammatory response	BP
732	GO:0002675	1	1	0.998974	1	0	0.00330765	1	positive regulation of acute inflammatory response	BP
733	GO:0002679	1	1	0.968431	1	0	0.0363841	11	respiratory burst involved in defense response	BP
734	GO:0002682	1	1	0.413326	1	0	0.912911	276	regulation of immune system process	BP
735	GO:0002683	1	1	0.864163	1	0	0.152152	46	negative regulation of immune system process	BP
736	GO:0002684	1	1	0.583601	1	0	0.5623	170	positive regulation of immune system process	BP
737	GO:0002685	1	1	0.977112	1	0	0.0396918	12	regulation of leukocyte migration	BP
738	GO:0002686	1	1	0.994306	1	0	0.00992295	3	negative regulation of leukocyte migration	BP
739	GO:0002687	1	1	0.986582	1	0	0.0198459	6	positive regulation of leukocyte migration	BP
740	GO:0002688	1	1	0.985598	1	0	0.0231535	7	regulation of leukocyte chemotaxis	BP
741	GO:0002689	1	1	0.999003	1	0	0.00330765	1	negative regulation of leukocyte chemotaxis	BP
742	GO:0002690	1	1	0.986582	1	0	0.0198459	6	positive regulation of leukocyte chemotaxis	BP
743	GO:0002694	1	1	0.941353	1	0	0.0826912	25	regulation of leukocyte activation	BP
744	GO:0002695	1	1	0.984247	1	0	0.0198459	6	negative regulation of leukocyte activation	BP
745	GO:0002696	1	1	0.960574	1	0	0.0628453	19	positive regulation of leukocyte activation	BP
746	GO:0002697	1	1	0.855496	1	0	0.16869	51	regulation of immune effector process	BP
747	GO:0002698	1	1	0.972125	1	0	0.0363841	11	negative regulation of immune effector process	BP
748	GO:0002699	1	1	0.981508	1	0	0.0297688	9	positive regulation of immune effector process	BP
749	GO:0002700	1	1	0.978863	1	0	0.0231535	7	regulation of production of molecular mediator of immune response	BP
750	GO:0002701	1	1	0.994339	1	0	0.00992295	3	negative regulation of production of molecular mediator of immune response	BP
751	GO:0002702	1	1	0.993924	1	0	0.0066153	2	positive regulation of production of molecular mediator of immune response	BP
752	GO:0002703	1	1	0.973608	1	0	0.0330765	10	regulation of leukocyte mediated immunity	BP
753	GO:0002704	1	1	0.995298	1	0	0.0066153	2	negative regulation of leukocyte mediated immunity	BP
754	GO:0002705	1	1	0.987637	1	0	0.0198459	6	positive regulation of leukocyte mediated immunity	BP
755	GO:0002706	1	1	0.978209	1	0	0.0264612	8	regulation of lymphocyte mediated immunity	BP
756	GO:0002708	1	1	0.987637	1	0	0.0198459	6	positive regulation of lymphocyte mediated immunity	BP
757	GO:0002709	1	1	0.996546	1	0	0.0066153	2	regulation of T cell mediated immunity	BP
758	GO:0002711	1	1	0.996546	1	0	0.0066153	2	positive regulation of T cell mediated immunity	BP
759	GO:0002712	1	1	0.984436	1	0	0.0132306	4	regulation of B cell mediated immunity	BP
760	GO:0002714	1	1	0.993924	1	0	0.0066153	2	positive regulation of B cell mediated immunity	BP
761	GO:0002715	1	1	0.997119	1	0	0.0066153	2	regulation of natural killer cell mediated immunity	BP
762	GO:0002717	1	1	0.997119	1	0	0.0066153	2	positive regulation of natural killer cell mediated immunity	BP
763	GO:0002718	1	1	0.990613	1	0	0.0132306	4	regulation of cytokine production involved in immune response	BP
764	GO:0002719	1	1	0.994339	1	0	0.00992295	3	negative regulation of cytokine production involved in immune response	BP
765	GO:0002721	1	1	0.996252	1	0	0.00330765	1	regulation of B cell cytokine production	BP
766	GO:0002752	1	1	0.998523	1	0	0.00330765	1	cell surface pattern recognition receptor signaling pathway	BP
767	GO:0002753	1	1	0.997585	1	0	0.0066153	2	cytoplasmic pattern recognition receptor signaling pathway	BP
768	GO:0002755	1	1	0.983397	1	0	0.0165382	5	MyD88-dependent toll-like receptor signaling pathway	BP
769	GO:0002756	1	1	0.991858	1	0	0.00992295	3	MyD88-independent toll-like receptor signaling pathway	BP
770	GO:0002757	1	1	0.930076	1	0	0.0727683	22	immune response-activating signal transduction	BP
771	GO:0002758	1	1	0.934799	1	0	0.066153	20	innate immune response-activating signal transduction	BP
772	GO:0002761	1	1	0.986066	1	0	0.0132306	4	regulation of myeloid leukocyte differentiation	BP
773	GO:0002763	1	1	0.993055	1	0	0.0066153	2	positive regulation of myeloid leukocyte differentiation	BP
774	GO:0002764	1	1	0.849918	1	0	0.178613	54	immune response-regulating signaling pathway	BP
775	GO:0002768	1	1	0.941829	1	0	0.0727683	22	immune response-regulating cell surface receptor signaling pathway	BP
776	GO:0002790	1	1	0.997159	1	0	0.0066153	2	peptide secretion	BP
777	GO:0002791	1	1	0.978787	1	0	0.0198459	6	regulation of peptide secretion	BP
778	GO:0002792	1	1	0.98215	1	0	0.0132306	4	negative regulation of peptide secretion	BP
779	GO:0002793	1	1	0.993622	1	0	0.0066153	2	positive regulation of peptide secretion	BP
780	GO:0002819	1	1	0.978549	1	0	0.0264612	8	regulation of adaptive immune response	BP
781	GO:0002821	1	1	0.98798	1	0	0.0198459	6	positive regulation of adaptive immune response	BP
782	GO:0002822	1	1	0.979554	1	0	0.0231535	7	regulation of adaptive immune response based on somatic recombination of immune receptors built from immunoglobulin superfamily domains	BP
783	GO:0002824	1	1	0.988995	1	0	0.0165382	5	positive regulation of adaptive immune response based on somatic recombination of immune receptors built from immunoglobulin superfamily domains	BP
784	GO:0002825	1	1	0.99849	1	0	0.00330765	1	regulation of T-helper 1 type immune response	BP
785	GO:0002827	1	1	0.99849	1	0	0.00330765	1	positive regulation of T-helper 1 type immune response	BP
786	GO:0002828	1	1	0.997532	1	0	0.0066153	2	regulation of type 2 immune response	BP
787	GO:0002829	1	1	0.99849	1	0	0.00330765	1	negative regulation of type 2 immune response	BP
788	GO:0002831	1	1	0.662983	1	0	0.360534	109	regulation of response to biotic stimulus	BP
789	GO:0002832	1	1	0.909466	1	0	0.0826912	25	negative regulation of response to biotic stimulus	BP
790	GO:0002833	1	1	0.913419	1	0	0.0760759	23	positive regulation of response to biotic stimulus	BP
791	GO:0002886	1	1	0.995298	1	0	0.0066153	2	regulation of myeloid leukocyte mediated immunity	BP
792	GO:0002887	1	1	0.995298	1	0	0.0066153	2	negative regulation of myeloid leukocyte mediated immunity	BP
793	GO:0002889	1	1	0.98814	1	0	0.00992295	3	regulation of immunoglobulin mediated immune response	BP
794	GO:0002891	1	1	0.993924	1	0	0.0066153	2	positive regulation of immunoglobulin mediated immune response	BP
795	GO:0002902	1	1	0.994223	1	0	0.0066153	2	regulation of B cell apoptotic process	BP
796	GO:0002903	1	1	0.997963	1	0	0.00330765	1	negative regulation of B cell apoptotic process	BP
797	GO:0002920	1	1	0.998745	1	0	0.00330765	1	regulation of humoral immune response	BP
798	GO:0002921	1	1	0.998745	1	0	0.00330765	1	negative regulation of humoral immune response	BP
799	GO:0002931	1	1	0.975979	1	0	0.0165382	5	response to ischemia	BP
800	GO:0002935	1	1	0.992269	1	0	0.0066153	2	tRNA (adenine-C2-)-methyltransferase activity	MF
801	GO:0002938	1	1	0.996469	1	0	0.00330765	1	tRNA guanine ribose methylation	BP
802	GO:0002940	1	1	0.989555	1	0	0.00992295	3	tRNA N2-guanine methylation	BP
803	GO:0002943	1	1	0.986479	1	0	0.0165382	5	tRNA dihydrouridine synthesis	BP
804	GO:0002949	1	1	0.982929	1	0	0.0165382	5	tRNA threonylcarbamoyladenosine modification	BP
805	GO:0003002	1	1	0.536772	1	0	0.578839	175	regionalization	BP
807	GO:0003007	1	1	0.986195	1	0	0.0132306	4	heart morphogenesis	BP
808	GO:0003008	1	1	0.774636	1	0	0.26792	81	system process	BP
809	GO:0003009	1	1	0.999032	1	0	0.00330765	1	skeletal muscle contraction	BP
810	GO:0003012	1	1	0.969861	1	0	0.05623	17	muscle system process	BP
811	GO:0003013	1	1	0.990325	1	0	0.0165382	5	circulatory system process	BP
812	GO:0003018	1	1	0.997102	1	0	0.00330765	1	vascular process in circulatory system	BP
813	GO:0003032	1	1	0.979116	1	0	0.0198459	6	detection of oxygen	BP
814	GO:0003073	1	1	0.998953	1	0	0.00330765	1	regulation of systemic arterial blood pressure	BP
815	GO:0003084	1	1	0.998982	1	0	0.00330765	1	positive regulation of systemic arterial blood pressure	BP
816	GO:0003085	1	1	0.98494	1	0	0.0165382	5	negative regulation of systemic arterial blood pressure	BP
817	GO:0003143	1	1	0.96891	1	0	0.0198459	6	embryonic heart tube morphogenesis	BP
818	GO:0003146	1	1	0.994212	1	0	0.00330765	1	heart jogging	BP
819	GO:0003151	1	1	0.983639	1	0	0.0165382	5	outflow tract morphogenesis	BP
820	GO:0003156	1	1	0.968126	1	0	0.0297688	9	regulation of animal organ formation	BP
821	GO:0003179	1	1	0.995771	1	0	0.00992295	3	heart valve morphogenesis	BP
822	GO:0003181	1	1	0.995771	1	0	0.00992295	3	atrioventricular valve morphogenesis	BP
823	GO:0003197	1	1	0.994857	1	0	0.00992295	3	endocardial cushion development	BP
824	GO:0003254	1	1	0.973402	1	0	0.0165382	5	regulation of membrane depolarization	BP
825	GO:0003256	1	1	0.997882	1	0	0.0066153	2	regulation of transcription from RNA polymerase II promoter involved in myocardial precursor cell differentiation	BP
826	GO:0003257	1	1	0.997882	1	0	0.0066153	2	positive regulation of transcription from RNA polymerase II promoter involved in myocardial precursor cell differentiation	BP
827	GO:0003278	1	1	0.995771	1	0	0.00992295	3	apoptotic process involved in heart morphogenesis	BP
828	GO:0003279	1	1	0.971852	1	0	0.0330765	10	cardiac septum development	BP
829	GO:0003281	1	1	0.992569	1	0	0.0165382	5	ventricular septum development	BP
830	GO:0003283	1	1	0.979129	1	0	0.0165382	5	atrial septum development	BP
831	GO:0003330	1	1	0.994353	1	0	0.00330765	1	regulation of extracellular matrix constituent secretion	BP
832	GO:0003331	1	1	0.994353	1	0	0.00330765	1	positive regulation of extracellular matrix constituent secretion	BP
834	GO:0003337	1	1	0.997882	1	0	0.0066153	2	mesenchymal to epithelial transition involved in metanephros morphogenesis	BP
835	GO:0003341	1	1	0.980197	1	0	0.0132306	4	cilium movement	BP
836	GO:0003351	1	1	0.980197	1	0	0.0132306	4	epithelial cilium movement	BP
837	GO:0003352	1	1	0.990288	1	0	0.0066153	2	regulation of cilium movement	BP
838	GO:0003356	1	1	0.994236	1	0	0.00330765	1	regulation of cilium beat frequency	BP
839	GO:0003376	1	1	0.998038	1	0	0.00330765	1	sphingosine-1-phosphate signaling pathway	BP
840	GO:0003382	1	1	0.991418	1	0	0.0132306	4	epithelial cell morphogenesis	BP
841	GO:0003401	1	1	0.997	1	0	0.0066153	2	axis elongation	BP
842	GO:0003417	1	1	0.994857	1	0	0.00992295	3	growth plate cartilage development	BP
843	GO:0003433	1	1	0.998679	1	0	0.00330765	1	chondrocyte development involved in endochondral bone morphogenesis	BP
847	GO:0003678	1	1	0.649812	1	0	0.334073	101	DNA helicase activity	MF
848	GO:0003680	1	1	0.955712	1	0	0.0396918	12	AT DNA binding	MF
849	GO:0003681	1	1	0.996784	1	0	0.00330765	1	bent DNA binding	MF
850	GO:0003682	1	1	0.587188	1	0	0.43661	132	chromatin binding	MF
851	GO:0003684	1	1	0.850497	1	0	0.152152	46	damaged DNA binding	MF
852	GO:0003688	1	1	0.953173	1	0	0.0396918	12	DNA replication origin binding	MF
853	GO:0003689	1	1	0.988503	1	0	0.0066153	2	DNA clamp loader activity	MF
854	GO:0003690	1	1	0.607446	1	0	0.420071	127	double-stranded DNA binding	MF
855	GO:0003691	1	1	0.932599	1	0	0.0595377	18	double-stranded telomeric DNA binding	MF
856	GO:0003697	1	1	0.735908	1	0	0.284458	86	single-stranded DNA binding	MF
858	GO:0003705	1	1	0.986663	1	0	0.00992295	3	transcription factor activity, RNA polymerase II distal enhancer sequence-specific binding	MF
859	GO:0003712	1	1	0.595838	1	0	0.489532	148	transcription cofactor activity	MF
860	GO:0003713	1	1	0.811609	1	0	0.205074	62	transcription coactivator activity	MF
861	GO:0003714	1	1	0.872276	1	0	0.138921	42	transcription corepressor activity	MF
862	GO:0003720	1	1	0.986408	1	0	0.00992295	3	telomerase activity	MF
863	GO:0003721	1	1	0.986408	1	0	0.00992295	3	telomerase RNA reverse transcriptase activity	MF
865	GO:0003724	1	1	0.733528	1	0	0.254689	77	RNA helicase activity	MF
866	GO:0003725	1	1	0.9068	1	0	0.0893065	27	double-stranded RNA binding	MF
867	GO:0003726	1	1	0.994442	1	0	0.00330765	1	double-stranded RNA adenosine deaminase activity	MF
868	GO:0003727	1	1	0.79962	1	0	0.221612	67	single-stranded RNA binding	MF
869	GO:0003729	1	1	0.731235	1	0	0.320842	97	mRNA binding	MF
870	GO:0003730	1	1	0.946199	1	0	0.0463071	14	mRNA 3'-UTR binding	MF
872	GO:0003743	1	1	0.658962	1	0	0.486224	147	translation initiation factor activity	MF
873	GO:0003746	1	1	0.786757	1	0	0.343995	104	translation elongation factor activity	MF
874	GO:0003747	1	1	0.953397	1	0	0.0496147	15	translation release factor activity	MF
875	GO:0003755	1	1	0.730355	1	0	0.317534	96	peptidyl-prolyl cis-trans isomerase activity	MF
876	GO:0003756	1	1	0.879795	1	0	0.142229	43	protein disulfide isomerase activity	MF
877	GO:0003774	1	1	0.620016	1	0	0.43661	132	motor activity	MF
878	GO:0003777	1	1	0.721868	1	0	0.271227	82	microtubule motor activity	MF
879	GO:0003779	1	1	0.703096	1	0	0.33738	102	actin binding	MF
880	GO:0003785	1	1	0.98013	1	0	0.0165382	5	actin monomer binding	MF
881	GO:0003786	1	1	0.997019	1	0	0.00330765	1	actin lateral binding	MF
882	GO:0003796	1	1	0.99305	1	0	0.0066153	2	lysozyme activity	MF
883	GO:0003823	1	1	0.986789	1	0	0.0198459	6	antigen binding	MF
886	GO:0003827	1	1	0.994231	1	0	0.00330765	1	alpha-1,3-mannosylglycoprotein 2-beta-N-acetylglucosaminyltransferase activity	MF
887	GO:0003830	1	1	0.984312	1	0	0.0132306	4	beta-1,4-mannosylglycoprotein 4-beta-N-acetylglucosaminyltransferase activity	MF
888	GO:0003837	1	1	0.99498	1	0	0.0066153	2	beta-ureidopropionase activity	MF
889	GO:0003838	1	1	0.992556	1	0	0.00992295	3	sterol 24-C-methyltransferase activity	MF
890	GO:0003840	1	1	0.994254	1	0	0.00330765	1
891	GO:0003841	1	1	0.965976	1	0	0.0264612	8	1-acylglycerol-3-phosphate O-acyltransferase activity	MF
892	GO:0003843	1	1	0.861949	1	0	0.15546	47	1,3-beta-D-glucan synthase activity	MF
893	GO:0003844	1	1	0.968934	1	0	0.0330765	10	1,4-alpha-glucan branching enzyme activity	MF
894	GO:0003846	1	1	0.944268	1	0	0.0429994	13	2-acylglycerol O-acyltransferase activity	MF
895	GO:0003847	1	1	0.999007	1	0	0.00330765	1	1-alkyl-2-acetylglycerophosphocholine esterase activity	MF
896	GO:0003848	1	1	0.992646	1	0	0.0066153	2	2-amino-4-hydroxy-6-hydroxymethyldihydropteridine diphosphokinase activity	MF
897	GO:0003849	1	1	0.981697	1	0	0.0132306	4	3-deoxy-7-phosphoheptulonate synthase activity	MF
898	GO:0003850	1	1	0.997382	1	0	0.00330765	1	2-deoxyglucose-6-phosphatase activity	MF
899	GO:0003852	1	1	0.994311	1	0	0.00330765	1	2-isopropylmalate synthase activity	MF
902	GO:0003856	1	1	0.99095	1	0	0.0066153	2	3-dehydroquinate synthase activity	MF
903	GO:0003857	1	1	0.983519	1	0	0.0165382	5	3-hydroxyacyl-CoA dehydrogenase activity	MF
904	GO:0003858	1	1	0.990372	1	0	0.00992295	3	3-hydroxybutyrate dehydrogenase activity	MF
905	GO:0003860	1	1	0.994371	1	0	0.00330765	1	3-hydroxyisobutyryl-CoA hydrolase activity	MF
906	GO:0003861	1	1	0.984136	1	0	0.0198459	6	3-isopropylmalate dehydratase activity	MF
907	GO:0003862	1	1	0.991899	1	0	0.00992295	3	3-isopropylmalate dehydrogenase activity	MF
908	GO:0003863	1	1	0.977055	1	0	0.0165382	5	3-methyl-2-oxobutanoate dehydrogenase (2-methylpropanoyl-transferring) activity	MF
909	GO:0003864	1	1	0.99199	1	0	0.0066153	2	3-methyl-2-oxobutanoate hydroxymethyltransferase activity	MF
910	GO:0003865	1	1	0.995453	1	0	0.00330765	1	3-oxo-5-alpha-steroid 4-dehydrogenase activity	MF
911	GO:0003866	1	1	0.994407	1	0	0.00330765	1	3-phosphoshikimate 1-carboxyvinyltransferase activity	MF
912	GO:0003867	1	1	0.991736	1	0	0.0066153	2	4-aminobutyrate transaminase activity	MF
913	GO:0003868	1	1	0.99321	1	0	0.0066153	2	4-hydroxyphenylpyruvate dioxygenase activity	MF
914	GO:0003871	1	1	0.977811	1	0	0.0231535	7	5-methyltetrahydropteroyltriglutamate-homocysteine S-methyltransferase activity	MF
915	GO:0003872	1	1	0.966723	1	0	0.0231535	7	6-phosphofructokinase activity	MF
916	GO:0003873	1	1	0.975857	1	0	0.0396918	12	6-phosphofructo-2-kinase activity	MF
917	GO:0003876	1	1	0.973224	1	0	0.0264612	8	AMP deaminase activity	MF
918	GO:0003878	1	1	0.98571	1	0	0.0198459	6	ATP citrate synthase activity	MF
919	GO:0003879	1	1	0.994639	1	0	0.00330765	1	ATP phosphoribosyltransferase activity	MF
920	GO:0003880	1	1	0.989336	1	0	0.00992295	3	protein C-terminal carboxyl O-methyltransferase activity	MF
921	GO:0003881	1	1	0.994247	1	0	0.00330765	1	CDP-diacylglycerol-inositol 3-phosphatidyltransferase activity	MF
922	GO:0003882	1	1	0.99318	1	0	0.0066153	2	CDP-diacylglycerol-serine O-phosphatidyltransferase activity	MF
923	GO:0003883	1	1	0.991307	1	0	0.0066153	2	CTP synthase activity	MF
924	GO:0003885	1	1	0.971306	1	0	0.0198459	6	D-arabinono-1,4-lactone oxidase activity	MF
925	GO:0003886	1	1	0.958639	1	0	0.0297688	9	DNA (cytosine-5-)-methyltransferase activity	MF
926	GO:0003887	1	1	0.72827	1	0	0.284458	86	DNA-directed DNA polymerase activity	MF
927	GO:0003896	1	1	0.969177	1	0	0.0330765	10	DNA primase activity	MF
929	GO:0003904	1	1	0.995432	1	0	0.0066153	2	deoxyribodipyrimidine photo-lyase activity	MF
930	GO:0003905	1	1	0.97345	1	0	0.0231535	7	alkylbase DNA N-glycosylase activity	MF
931	GO:0003906	1	1	0.950059	1	0	0.0529224	16	DNA-(apurinic or apyrimidinic site) lyase activity	MF
932	GO:0003909	1	1	0.972459	1	0	0.0264612	8	DNA ligase activity	MF
933	GO:0003910	1	1	0.972459	1	0	0.0264612	8	DNA ligase (ATP) activity	MF
934	GO:0003913	1	1	0.967367	1	0	0.0231535	7	DNA photolyase activity	MF
935	GO:0003914	1	1	0.994319	1	0	0.00330765	1	DNA (6-4) photolyase activity	MF
936	GO:0003916	1	1	0.895596	1	0	0.105845	32	DNA topoisomerase activity	MF
937	GO:0003917	1	1	0.951025	1	0	0.05623	17	DNA topoisomerase type I activity	MF
938	GO:0003918	1	1	0.956851	1	0	0.0429994	13	DNA topoisomerase type II (ATP-hydrolyzing) activity	MF
939	GO:0003919	1	1	0.976071	1	0	0.0165382	5	FMN adenylyltransferase activity	MF
940	GO:0003922	1	1	0.984951	1	0	0.0132306	4	GMP synthase (glutamine-hydrolyzing) activity	MF
941	GO:0003923	1	1	0.979744	1	0	0.0132306	4	GPI-anchor transamidase activity	MF
942	GO:0003924	1	1	0.489896	1	0	0.793836	240	GTPase activity	MF
943	GO:0003933	1	1	0.954409	1	0	0.0396918	12	GTP cyclohydrolase activity	MF
944	GO:0003934	1	1	0.994343	1	0	0.00330765	1	GTP cyclohydrolase I activity	MF
945	GO:0003935	1	1	0.959842	1	0	0.0363841	11	GTP cyclohydrolase II activity	MF
946	GO:0003937	1	1	0.995281	1	0	0.0066153	2	IMP cyclohydrolase activity	MF
947	GO:0003938	1	1	0.988632	1	0	0.0132306	4	IMP dehydrogenase activity	MF
948	GO:0003939	1	1	0.990049	1	0	0.00992295	3	L-iditol 2-dehydrogenase activity	MF
949	GO:0003941	1	1	0.992719	1	0	0.0066153	2	L-serine ammonia-lyase activity	MF
950	GO:0003942	1	1	0.987507	1	0	0.0165382	5	N-acetyl-gamma-glutamyl-phosphate reductase activity	MF
951	GO:0003949	1	1	0.994731	1	0	0.00330765	1	1-(5-phosphoribosyl)-5-[(5-phosphoribosylamino)methylideneamino]imidazole-4-carboxamide isomerase activity	MF
952	GO:0003950	1	1	0.952961	1	0	0.0496147	15	NAD+ ADP-ribosyltransferase activity	MF
953	GO:0003951	1	1	0.98391	1	0	0.00992295	3	NAD+ kinase activity	MF
954	GO:0003952	1	1	0.994256	1	0	0.00330765	1	NAD+ synthase (glutamine-hydrolyzing) activity	MF
955	GO:0003954	1	1	0.805356	1	0	0.277843	84	NADH dehydrogenase activity	MF
957	GO:0003958	1	1	0.982873	1	0	0.00992295	3	NADPH-hemoprotein reductase activity	MF
958	GO:0003959	1	1	0.942906	1	0	0.066153	20	NADPH dehydrogenase activity	MF
959	GO:0003960	1	1	0.986605	1	0	0.00992295	3	NADPH:quinone reductase activity	MF
960	GO:0003961	1	1	0.991429	1	0	0.0132306	4	O-acetylhomoserine aminocarboxypropyltransferase activity	MF
961	GO:0003962	1	1	0.994284	1	0	0.00330765	1	cystathionine gamma-synthase activity	MF
963	GO:0003968	1	1	0.95787	1	0	0.0363841	11	RNA-directed 5'-3' RNA polymerase activity	MF
964	GO:0003973	1	1	0.971331	1	0	0.0429994	13	(S)-2-hydroxy-acid oxidase activity	MF
965	GO:0003975	1	1	0.994308	1	0	0.00330765	1	UDP-N-acetylglucosamine-dolichyl-phosphate N-acetylglucosaminephosphotransferase activity	MF
966	GO:0003977	1	1	0.983879	1	0	0.0198459	6	UDP-N-acetylglucosamine diphosphorylase activity	MF
967	GO:0003978	1	1	0.957331	1	0	0.066153	20	UDP-glucose 4-epimerase activity	MF
968	GO:0003979	1	1	0.982432	1	0	0.0297688	9	UDP-glucose 6-dehydrogenase activity	MF
969	GO:0003980	1	1	0.994177	1	0	0.00330765	1	UDP-glucose:glycoprotein glucosyltransferase activity	MF
970	GO:0003983	1	1	0.962759	1	0	0.0463071	14	UTP:glucose-1-phosphate uridylyltransferase activity	MF
971	GO:0003984	1	1	0.982053	1	0	0.0198459	6	acetolactate synthase activity	MF
972	GO:0003985	1	1	0.98646	1	0	0.0132306	4	acetyl-CoA C-acetyltransferase activity	MF
973	GO:0003986	1	1	0.987036	1	0	0.0198459	6	acetyl-CoA hydrolase activity	MF
974	GO:0003987	1	1	0.975075	1	0	0.0396918	12	acetate-CoA ligase activity	MF
975	GO:0003988	1	1	0.97049	1	0	0.0297688	9	acetyl-CoA C-acyltransferase activity	MF
976	GO:0003989	1	1	0.94986	1	0	0.066153	20	acetyl-CoA carboxylase activity	MF
977	GO:0003991	1	1	0.992735	1	0	0.0066153	2	acetylglutamate kinase activity	MF
978	GO:0003992	1	1	0.986654	1	0	0.0198459	6	N2-acetyl-L-ornithine:2-oxoglutarate 5-aminotransferase activity	MF
979	GO:0003993	1	1	0.775216	1	0	0.21169	64	acid phosphatase activity	MF
980	GO:0003994	1	1	0.953743	1	0	0.05623	17	aconitate hydratase activity	MF
981	GO:0003995	1	1	0.934993	1	0	0.0926142	28	acyl-CoA dehydrogenase activity	MF
982	GO:0003997	1	1	0.968254	1	0	0.0363841	11	acyl-CoA oxidase activity	MF
983	GO:0003998	1	1	0.994219	1	0	0.00330765	1	acylphosphatase activity	MF
984	GO:0003999	1	1	0.980581	1	0	0.0165382	5	adenine phosphoribosyltransferase activity	MF
985	GO:0004000	1	1	0.978896	1	0	0.0165382	5	adenosine deaminase activity	MF
986	GO:0004001	1	1	0.982016	1	0	0.0231535	7	adenosine kinase activity	MF
987	GO:0004003	1	1	0.850533	1	0	0.128998	39	ATP-dependent DNA helicase activity	MF
988	GO:0004004	1	1	0.772988	1	0	0.208382	63	ATP-dependent RNA helicase activity	MF
989	GO:0004008	1	1	0.994205	1	0	0.00330765	1	copper-exporting ATPase activity	MF
990	GO:0004012	1	1	0.883303	1	0	0.128998	39	phospholipid-translocating ATPase activity	MF
991	GO:0004013	1	1	0.980136	1	0	0.0264612	8	adenosylhomocysteinase activity	MF
992	GO:0004014	1	1	0.976646	1	0	0.0198459	6	adenosylmethionine decarboxylase activity	MF
993	GO:0004015	1	1	0.994221	1	0	0.00330765	1	adenosylmethionine-8-amino-7-oxononanoate transaminase activity	MF
994	GO:0004016	1	1	0.997487	1	0	0.0066153	2	adenylate cyclase activity	MF
995	GO:0004017	1	1	0.941916	1	0	0.0727683	22	adenylate kinase activity	MF
996	GO:0004018	1	1	0.993163	1	0	0.0066153	2	N6-(1,2-dicarboxyethyl)AMP AMP-lyase (fumarate-forming) activity	MF
997	GO:0004019	1	1	0.985007	1	0	0.0132306	4	adenylosuccinate synthase activity	MF
998	GO:0004020	1	1	0.981583	1	0	0.0264612	8	adenylylsulfate kinase activity	MF
999	GO:0004021	1	1	0.980795	1	0	0.0165382	5	L-alanine:2-oxoglutarate aminotransferase activity	MF
1000	GO:0004022	1	1	0.901458	1	0	0.122383	37	alcohol dehydrogenase (NAD) activity	MF
1001	GO:0004026	1	1	0.992065	1	0	0.00992295	3	alcohol O-acetyltransferase activity	MF
1002	GO:0004028	1	1	0.975999	1	0	0.0297688	9	3-chloroallyl aldehyde dehydrogenase activity	MF
1003	GO:0004029	1	1	0.866399	1	0	0.191844	58	aldehyde dehydrogenase (NAD) activity	MF
1004	GO:0004030	1	1	0.962336	1	0	0.0463071	14	aldehyde dehydrogenase [NAD(P)+] activity	MF
1005	GO:0004031	1	1	0.980311	1	0	0.0132306	4	aldehyde oxidase activity	MF
1006	GO:0004032	1	1	0.997068	1	0	0.0066153	2	alditol:NADP+ 1-oxidoreductase activity	MF
1007	GO:0004033	1	1	0.921132	1	0	0.0926142	28	aldo-keto reductase (NADP) activity	MF
1008	GO:0004034	1	1	0.97573	1	0	0.0231535	7	aldose 1-epimerase activity	MF
1009	GO:0004035	1	1	0.998082	1	0	0.0066153	2	alkaline phosphatase activity	MF
1010	GO:0004038	1	1	0.99435	1	0	0.00330765	1	allantoinase activity	MF
1011	GO:0004040	1	1	0.973819	1	0	0.0297688	9	amidase activity	MF
1012	GO:0004042	1	1	0.981377	1	0	0.0231535	7	acetyl-CoA:L-glutamate N-acetyltransferase activity	MF
1013	GO:0004043	1	1	0.998961	1	0	0.00330765	1	L-aminoadipate-semialdehyde dehydrogenase activity	MF
1014	GO:0004044	1	1	0.980738	1	0	0.0198459	6	amidophosphoribosyltransferase activity	MF
1015	GO:0004045	1	1	0.978986	1	0	0.0198459	6	aminoacyl-tRNA hydrolase activity	MF
1016	GO:0004046	1	1	0.988692	1	0	0.0066153	2	aminoacylase activity	MF
1017	GO:0004047	1	1	0.992813	1	0	0.0066153	2	aminomethyltransferase activity	MF
1018	GO:0004048	1	1	0.988632	1	0	0.0066153	2	anthranilate phosphoribosyltransferase activity	MF
1019	GO:0004049	1	1	0.987072	1	0	0.0132306	4	anthranilate synthase activity	MF
1020	GO:0004053	1	1	0.994496	1	0	0.00330765	1	arginase activity	MF
1021	GO:0004055	1	1	0.98794	1	0	0.0198459	6	argininosuccinate synthase activity	MF
1022	GO:0004056	1	1	0.993346	1	0	0.0066153	2	argininosuccinate lyase activity	MF
1023	GO:0004057	1	1	0.994253	1	0	0.00330765	1	arginyltransferase activity	MF
1024	GO:0004059	1	1	0.997222	1	0	0.00330765	1	aralkylamine N-acetyltransferase activity	MF
1026	GO:0004065	1	1	0.998625	1	0	0.00330765	1	arylsulfatase activity	MF
1027	GO:0004066	1	1	0.976417	1	0	0.0264612	8	asparagine synthase (glutamine-hydrolyzing) activity	MF
1029	GO:0004069	1	1	0.952154	1	0	0.0429994	13	L-aspartate:2-oxoglutarate aminotransferase activity	MF
1030	GO:0004070	1	1	0.996188	1	0	0.00330765	1	aspartate carbamoyltransferase activity	MF
1031	GO:0004071	1	1	0.998597	1	0	0.00330765	1	aspartate-ammonia ligase activity	MF
1032	GO:0004072	1	1	0.983735	1	0	0.0132306	4	aspartate kinase activity	MF
1033	GO:0004073	1	1	0.99304	1	0	0.0132306	4	aspartate-semialdehyde dehydrogenase activity	MF
1034	GO:0004075	1	1	0.963348	1	0	0.0595377	18	biotin carboxylase activity	MF
1035	GO:0004076	1	1	0.992333	1	0	0.00992295	3	biotin synthase activity	MF
1036	GO:0004077	1	1	0.994356	1	0	0.00330765	1	biotin-[acetyl-CoA-carboxylase] ligase activity	MF
1037	GO:0004078	1	1	0.994356	1	0	0.00330765	1	biotin-[methylcrotonoyl-CoA-carboxylase] ligase activity	MF
1038	GO:0004081	1	1	0.994063	1	0	0.0066153	2	bis(5'-nucleosyl)-tetraphosphatase (asymmetrical) activity	MF
1039	GO:0004082	1	1	0.998803	1	0	0.00330765	1	bisphosphoglycerate mutase activity	MF
1040	GO:0004083	1	1	0.998803	1	0	0.00330765	1	bisphosphoglycerate 2-phosphatase activity	MF
1042	GO:0004087	1	1	0.993018	1	0	0.0066153	2	carbamoyl-phosphate synthase (ammonia) activity	MF
1043	GO:0004088	1	1	0.98614	1	0	0.0132306	4	carbamoyl-phosphate synthase (glutamine-hydrolyzing) activity	MF
1044	GO:0004089	1	1	0.940827	1	0	0.0595377	18	carbonate dehydratase activity	MF
1045	GO:0004090	1	1	0.99533	1	0	0.00330765	1	carbonyl reductase (NADPH) activity	MF
1046	GO:0004092	1	1	0.997368	1	0	0.0066153	2	carnitine O-acetyltransferase activity	MF
1047	GO:0004096	1	1	0.972801	1	0	0.0463071	14	catalase activity	MF
1048	GO:0004097	1	1	0.967583	1	0	0.0231535	7	catechol oxidase activity	MF
1049	GO:0004099	1	1	0.996238	1	0	0.00992295	3	chitin deacetylase activity	MF
1050	GO:0004100	1	1	0.998691	1	0	0.00330765	1	chitin synthase activity	MF
1051	GO:0004103	1	1	0.981592	1	0	0.0264612	8	choline kinase activity	MF
1052	GO:0004104	1	1	0.997779	1	0	0.00330765	1	cholinesterase activity	MF
1053	GO:0004105	1	1	0.987148	1	0	0.0132306	4	choline-phosphate cytidylyltransferase activity	MF
1054	GO:0004106	1	1	0.985601	1	0	0.00992295	3	chorismate mutase activity	MF
1055	GO:0004107	1	1	0.993552	1	0	0.0066153	2	chorismate synthase activity	MF
1056	GO:0004108	1	1	0.98194	1	0	0.0297688	9	citrate (Si)-synthase activity	MF
1057	GO:0004109	1	1	0.987529	1	0	0.00992295	3	coproporphyrinogen oxidase activity	MF
1058	GO:0004112	1	1	0.992643	1	0	0.0066153	2	cyclic-nucleotide phosphodiesterase activity	MF
1059	GO:0004121	1	1	0.991604	1	0	0.00992295	3	cystathionine beta-lyase activity	MF
1060	GO:0004124	1	1	0.944478	1	0	0.05623	17	cysteine synthase activity	MF
1061	GO:0004126	1	1	0.995321	1	0	0.00330765	1	cytidine deaminase activity	MF
1062	GO:0004127	1	1	0.98828	1	0	0.0132306	4	cytidylate kinase activity	MF
1063	GO:0004128	1	1	0.976047	1	0	0.0297688	9	cytochrome-b5 reductase activity, acting on NAD(P)H	MF
1064	GO:0004129	1	1	0.937158	1	0	0.0727683	22	cytochrome-c oxidase activity	MF
1065	GO:0004132	1	1	0.995678	1	0	0.00330765	1	dCMP deaminase activity	MF
1066	GO:0004133	1	1	0.975335	1	0	0.0165382	5	glycogen debranching enzyme activity	MF
1067	GO:0004134	1	1	0.992354	1	0	0.0066153	2	4-alpha-glucanotransferase activity	MF
1068	GO:0004137	1	1	0.997613	1	0	0.00330765	1	deoxycytidine kinase activity	MF
1069	GO:0004138	1	1	0.997613	1	0	0.00330765	1	deoxyguanosine kinase activity	MF
1070	GO:0004140	1	1	0.988226	1	0	0.00992295	3	dephospho-CoA kinase activity	MF
1071	GO:0004141	1	1	0.994221	1	0	0.00330765	1	dethiobiotin synthase activity	MF
1072	GO:0004142	1	1	0.978457	1	0	0.0231535	7	diacylglycerol cholinephosphotransferase activity	MF
1073	GO:0004143	1	1	0.97923	1	0	0.0330765	10	diacylglycerol kinase activity	MF
1074	GO:0004144	1	1	0.957448	1	0	0.0463071	14	diacylglycerol O-acyltransferase activity	MF
1075	GO:0004145	1	1	0.998737	1	0	0.00330765	1	diamine N-acetyltransferase activity	MF
1076	GO:0004146	1	1	0.994763	1	0	0.00992295	3	dihydrofolate reductase activity	MF
1077	GO:0004147	1	1	0.992329	1	0	0.00992295	3	dihydrolipoamide branched chain acyltransferase activity	MF
1078	GO:0004148	1	1	0.981229	1	0	0.0165382	5	dihydrolipoyl dehydrogenase activity	MF
1079	GO:0004149	1	1	0.990199	1	0	0.0132306	4	dihydrolipoyllysine-residue succinyltransferase activity	MF
1080	GO:0004150	1	1	0.99634	1	0	0.00330765	1	dihydroneopterin aldolase activity	MF
1081	GO:0004151	1	1	0.994442	1	0	0.00330765	1	dihydroorotase activity	MF
1082	GO:0004152	1	1	0.98522	1	0	0.0132306	4	dihydroorotate dehydrogenase activity	MF
1083	GO:0004156	1	1	0.992646	1	0	0.0066153	2	dihydropteroate synthase activity	MF
1084	GO:0004157	1	1	0.993202	1	0	0.0066153	2	dihydropyrimidinase activity	MF
1085	GO:0004159	1	1	0.988566	1	0	0.0066153	2	dihydrouracil dehydrogenase (NAD+) activity	MF
1086	GO:0004160	1	1	0.99178	1	0	0.0132306	4	dihydroxy-acid dehydratase activity	MF
1087	GO:0004161	1	1	0.928706	1	0	0.0727683	22	dimethylallyltranstransferase activity	MF
1088	GO:0004163	1	1	0.985316	1	0	0.0165382	5	diphosphomevalonate decarboxylase activity	MF
1089	GO:0004164	1	1	0.99582	1	0	0.00330765	1	diphthine synthase activity	MF
1090	GO:0004165	1	1	0.962745	1	0	0.0363841	11	dodecenoyl-CoA delta-isomerase activity	MF
1091	GO:0004167	1	1	0.985239	1	0	0.0165382	5	dopachrome isomerase activity	MF
1092	GO:0004168	1	1	0.997149	1	0	0.00330765	1	dolichol kinase activity	MF
1093	GO:0004169	1	1	0.989696	1	0	0.0132306	4	dolichyl-phosphate-mannose-protein mannosyltransferase activity	MF
1094	GO:0004170	1	1	0.994246	1	0	0.00330765	1	dUTP diphosphatase activity	MF
1095	GO:0004174	1	1	0.993524	1	0	0.0132306	4	electron-transferring-flavoprotein dehydrogenase activity	MF
1097	GO:0004176	1	1	0.854563	1	0	0.171998	52	ATP-dependent peptidase activity	MF
1098	GO:0004177	1	1	0.833158	1	0	0.175305	53	aminopeptidase activity	MF
1099	GO:0004180	1	1	0.753339	1	0	0.300996	91	carboxypeptidase activity	MF
1100	GO:0004181	1	1	0.977552	1	0	0.0198459	6	metallocarboxypeptidase activity	MF
1101	GO:0004185	1	1	0.791414	1	0	0.221612	67	serine-type carboxypeptidase activity	MF
1103	GO:0004197	1	1	0.843916	1	0	0.195151	59	cysteine-type endopeptidase activity	MF
1104	GO:0004198	1	1	0.987666	1	0	0.00992295	3	calcium-dependent cysteine-type endopeptidase activity	MF
1105	GO:0004222	1	1	0.704679	1	0	0.347303	105	metalloendopeptidase activity	MF
1106	GO:0004252	1	1	0.500616	1	0	0.71776	217	serine-type endopeptidase activity	MF
1107	GO:0004298	1	1	0.896284	1	0	0.142229	43	threonine-type endopeptidase activity	MF
1108	GO:0004300	1	1	0.983657	1	0	0.0198459	6	enoyl-CoA hydratase activity	MF
1110	GO:0004303	1	1	0.995348	1	0	0.00330765	1	estradiol 17-beta-dehydrogenase activity	MF
1111	GO:0004305	1	1	0.994585	1	0	0.00330765	1	ethanolamine kinase activity	MF
1112	GO:0004306	1	1	0.989457	1	0	0.0132306	4	ethanolamine-phosphate cytidylyltransferase activity	MF
1113	GO:0004307	1	1	0.976977	1	0	0.0231535	7	ethanolaminephosphotransferase activity	MF
1114	GO:0004309	1	1	0.992129	1	0	0.0066153	2	exopolyphosphatase activity	MF
1115	GO:0004310	1	1	0.992226	1	0	0.00992295	3	farnesyl-diphosphate farnesyltransferase activity	MF
1116	GO:0004311	1	1	0.942205	1	0	0.0628453	19	farnesyltranstransferase activity	MF
1117	GO:0004312	1	1	0.849775	1	0	0.165382	50	fatty acid synthase activity	MF
1118	GO:0004313	1	1	0.997498	1	0	0.00330765	1	[acyl-carrier-protein] S-acetyltransferase activity	MF
1119	GO:0004314	1	1	0.990786	1	0	0.00992295	3	[acyl-carrier-protein] S-malonyltransferase activity	MF
1120	GO:0004315	1	1	0.935911	1	0	0.05623	17	3-oxoacyl-[acyl-carrier-protein] synthase activity	MF
1121	GO:0004316	1	1	0.980479	1	0	0.0297688	9	3-oxoacyl-[acyl-carrier-protein] reductase (NADPH) activity	MF
1122	GO:0004318	1	1	0.989767	1	0	0.00992295	3	enoyl-[acyl-carrier-protein] reductase (NADH) activity	MF
1123	GO:0004320	1	1	0.992109	1	0	0.00992295	3	oleoyl-[acyl-carrier-protein] hydrolase activity	MF
1124	GO:0004321	1	1	0.958628	1	0	0.0463071	14	fatty-acyl-CoA synthase activity	MF
1125	GO:0004322	1	1	0.972583	1	0	0.0330765	10	ferroxidase activity	MF
1126	GO:0004324	1	1	0.988115	1	0	0.00992295	3	ferredoxin-NADP+ reductase activity	MF
1127	GO:0004325	1	1	0.962847	1	0	0.0463071	14	ferrochelatase activity	MF
1128	GO:0004326	1	1	0.971176	1	0	0.0363841	11	tetrahydrofolylpolyglutamate synthase activity	MF
1130	GO:0004329	1	1	0.99138	1	0	0.00992295	3	formate-tetrahydrofolate ligase activity	MF
1131	GO:0004331	1	1	0.975857	1	0	0.0396918	12	fructose-2,6-bisphosphate 2-phosphatase activity	MF
1132	GO:0004332	1	1	0.955057	1	0	0.0694606	21	fructose-bisphosphate aldolase activity	MF
1133	GO:0004333	1	1	0.984324	1	0	0.0165382	5	fumarate hydratase activity	MF
1134	GO:0004334	1	1	0.99298	1	0	0.0066153	2	fumarylacetoacetase activity	MF
1135	GO:0004335	1	1	0.982357	1	0	0.0165382	5	galactokinase activity	MF
1136	GO:0004337	1	1	0.930362	1	0	0.0793836	24	geranyltranstransferase activity	MF
1137	GO:0004338	1	1	0.983798	1	0	0.0165382	5	glucan exo-1,3-beta-glucosidase activity	MF
1138	GO:0004339	1	1	0.988889	1	0	0.0066153	2	glucan 1,4-alpha-glucosidase activity	MF
1139	GO:0004340	1	1	0.985156	1	0	0.0165382	5	glucokinase activity	MF
1140	GO:0004343	1	1	0.994265	1	0	0.00992295	3	glucosamine 6-phosphate N-acetyltransferase activity	MF
1141	GO:0004345	1	1	0.973089	1	0	0.0429994	13	glucose-6-phosphate dehydrogenase activity	MF
1142	GO:0004346	1	1	0.997382	1	0	0.00330765	1	glucose-6-phosphatase activity	MF
1143	GO:0004347	1	1	0.986059	1	0	0.0132306	4	glucose-6-phosphate isomerase activity	MF
1144	GO:0004348	1	1	0.976426	1	0	0.0231535	7	glucosylceramidase activity	MF
1145	GO:0004349	1	1	0.982542	1	0	0.0231535	7	glutamate 5-kinase activity	MF
1146	GO:0004350	1	1	0.982542	1	0	0.0231535	7	glutamate-5-semialdehyde dehydrogenase activity	MF
1147	GO:0004351	1	1	0.987724	1	0	0.0198459	6	glutamate decarboxylase activity	MF
1148	GO:0004352	1	1	0.973649	1	0	0.0264612	8	glutamate dehydrogenase (NAD+) activity	MF
1150	GO:0004354	1	1	0.993216	1	0	0.0066153	2	glutamate dehydrogenase (NADP+) activity	MF
1151	GO:0004355	1	1	0.997957	1	0	0.0066153	2	glutamate synthase (NADPH) activity	MF
1153	GO:0004357	1	1	0.99311	1	0	0.0066153	2	glutamate-cysteine ligase activity	MF
1154	GO:0004358	1	1	0.992058	1	0	0.00992295	3	glutamate N-acetyltransferase activity	MF
1155	GO:0004359	1	1	0.98988	1	0	0.0066153	2	glutaminase activity	MF
1156	GO:0004360	1	1	0.987551	1	0	0.0165382	5	glutamine-fructose-6-phosphate transaminase (isomerizing) activity	MF
1157	GO:0004362	1	1	0.979279	1	0	0.0198459	6	glutathione-disulfide reductase activity	MF
1158	GO:0004363	1	1	0.993267	1	0	0.0066153	2	glutathione synthase activity	MF
1160	GO:0004365	1	1	0.945881	1	0	0.0793836	24	glyceraldehyde-3-phosphate dehydrogenase (NAD+) (phosphorylating) activity	MF
1161	GO:0004366	1	1	0.944221	1	0	0.0463071	14	glycerol-3-phosphate O-acyltransferase activity	MF
1162	GO:0004367	1	1	0.973782	1	0	0.0264612	8	glycerol-3-phosphate dehydrogenase [NAD+] activity	MF
1163	GO:0004368	1	1	0.989018	1	0	0.0132306	4	glycerol-3-phosphate dehydrogenase activity	MF
1164	GO:0004370	1	1	0.988868	1	0	0.0198459	6	glycerol kinase activity	MF
1165	GO:0004371	1	1	0.99779	1	0	0.0066153	2	glycerone kinase activity	MF
1166	GO:0004372	1	1	0.969686	1	0	0.0363841	11	glycine hydroxymethyltransferase activity	MF
1167	GO:0004373	1	1	0.963835	1	0	0.0297688	9	glycogen (starch) synthase activity	MF
1168	GO:0004375	1	1	0.994224	1	0	0.00330765	1	glycine dehydrogenase (decarboxylating) activity	MF
1169	GO:0004376	1	1	0.967367	1	0	0.0396918	12	glycolipid mannosyltransferase activity	MF
1170	GO:0004377	1	1	0.973768	1	0	0.0330765	10	GDP-Man:Man3GlcNAc2-PP-Dol alpha-1,2-mannosyltransferase activity	MF
1171	GO:0004378	1	1	0.993428	1	0	0.0066153	2	GDP-Man:Man1GlcNAc2-PP-Dol alpha-1,3-mannosyltransferase activity	MF
1172	GO:0004379	1	1	0.993109	1	0	0.0066153	2	glycylpeptide N-tetradecanoyltransferase activity	MF
1173	GO:0004383	1	1	0.985391	1	0	0.0132306	4	guanylate cyclase activity	MF
1174	GO:0004385	1	1	0.988819	1	0	0.00992295	3	guanylate kinase activity	MF
1175	GO:0004386	1	1	0.275523	1	0	1.06176	321	helicase activity	MF
[truncated: 11,571 more rows]

## Sheet: top 300 up
internal ID	category	over represented P-Value	over represented FDR	under represented P-Value	under represented FDR	Genes in top-300 upreg	Expected genes	Genes in genome (background)	term	ontology
1159	GO:0004364	2.66098e-15	3.61095e-11	1	1	14	0.688705	73	glutathione transferase activity	MF
8661	GO:0044710	5.98033e-13	2.85602e-09	1	1	118	65.861	6981
10782	GO:0055114	7.70837e-13	2.85602e-09	1	1	54	16.8969	1791	oxidation-reduction process	BP
4842	GO:0016491	8.41861e-13	2.85602e-09	1	1	64	26.2557	2783	oxidoreductase activity	MF
8663	GO:0044712	7.35224e-11	1.9954e-07	1	1	37	12.0571	1278
4980	GO:0016765	2.50571e-10	5.66709e-07	1	1	15	1.84913	196	transferase activity, transferring alkyl or aryl (other than methyl) groups	MF
12680	GO:1901605	5.26011e-10	9.5757e-07	1	1	23	4.90584	520	alpha-amino acid metabolic process	BP
2309	GO:0006749	5.64522e-10	9.5757e-07	1	1	10	0.641534	68	glutathione metabolic process	BP
2218	GO:0006575	2.25661e-09	3.40247e-06	1	1	14	1.80195	191	cellular modified amino acid metabolic process	BP
8558	GO:0044281	2.93502e-09	3.98283e-06	1	1	58	27.8218	2949	small molecule metabolic process	BP
12681	GO:1901606	3.29813e-09	4.06869e-06	1	1	11	1.00947	107	alpha-amino acid catabolic process	BP
3104	GO:0009063	7.43442e-09	8.40709e-06	1	1	11	1.08495	115	cellular amino acid catabolic process	BP
2168	GO:0006520	8.55082e-09	8.92574e-06	1	1	25	6.49081	688	cellular amino acid metabolic process	BP
8559	GO:0044282	1.43405e-08	1.39001e-05	1	1	16	2.87747	305	small molecule catabolic process	BP
3311	GO:0009407	2.68536e-08	2.27752e-05	1	1	7	0.34907	37	toxin catabolic process	BP
12198	GO:0090487	2.68536e-08	2.27752e-05	1	1	7	0.34907	37	secondary metabolite catabolic process	BP
3309	GO:0009404	2.99323e-08	2.38931e-05	1	1	8	0.556625	59	toxin metabolic process	BP
8304	GO:0043436	6.71478e-08	5.0622e-05	1	1	42	18.378	1948	oxoacid metabolic process	BP
1928	GO:0006082	7.87818e-08	5.62668e-05	1	1	42	18.5007	1961	organic acid metabolic process	BP
4659	GO:0016054	8.93353e-08	5.77276e-05	1	1	13	2.05668	218	organic acid catabolic process	BP
9188	GO:0046395	8.93353e-08	5.77276e-05	1	1	13	2.05668	218	carboxylic acid catabolic process	BP
5515	GO:0019752	1.83824e-07	0.000113386	1	1	40	17.5573	1861	carboxylic acid metabolic process	BP
8946	GO:0045735	2.38108e-07	0.000136499	1	1	8	0.735877	78	nutrient reservoir activity	MF
8540	GO:0044248	2.41413e-07	0.000136499	1	1	35	14.1232	1497	cellular catabolic process	BP
2167	GO:0006518	3.00668e-07	0.000163203	1	1	10	1.2642	134	peptide metabolic process	BP
884	GO:0003824	3.53572e-07	0.000184537	1	1	168	130.288	13810	catalytic activity	MF
12668	GO:1901564	3.70002e-07	0.00018596	1	1	41	18.0007	1908	organonitrogen compound metabolic process	BP
2331	GO:0006790	6.55537e-07	0.000317701	1	1	17	4.34922	461	sulfur compound metabolic process	BP
2434	GO:0006979	7.29499e-07	0.000341355	1	1	20	5.72663	607	response to oxidative stress	BP
9959	GO:0050662	1.01252e-06	0.000457995	1	1	22	6.72667	713	coenzyme binding	MF
5773	GO:0030145	2.88008e-06	0.00126073	1	1	7	0.632099	67	manganese ion binding	MF
4888	GO:0016616	3.54611e-06	0.00150377	0.999999	1	15	3.71712	394	oxidoreductase activity, acting on the CH-OH group of donors, NAD or NADP as acceptor	MF
5513	GO:0019748	3.919e-06	0.00161154	0.999999	1	17	4.85867	515	secondary metabolic process	BP
844	GO:0003674	9.25842e-06	0.0036952	1	1	237	215.593	22852	molecular_function	MF
3416	GO:0009636	9.56685e-06	0.0037092	0.999999	1	9	1.50949	160	response to toxic substance	BP
3097	GO:0009056	1.0157e-05	0.00382862	0.999996	1	41	21.4914	2278	catabolic process	BP
1234	GO:0004485	1.09345e-05	0.00401029	1	1	3	0.0660402	7	methylcrotonoyl-CoA carboxylase activity	MF
8381	GO:0043603	1.17876e-05	0.00420942	0.999998	1	11	2.24537	238	cellular amide metabolic process	BP
3105	GO:0009064	1.30287e-05	0.00453331	0.999998	1	9	1.49062	158	glutamine family amino acid metabolic process	BP
2187	GO:0006541	2.26054e-05	0.0076689	0.999998	1	6	0.575493	61	glutamine metabolic process	BP
4886	GO:0016614	2.34912e-05	0.007775	0.999994	1	16	4.8398	513	oxidoreductase activity, acting on CH-OH group of donors	MF
5514	GO:0019751	2.67035e-05	0.00862779	0.999997	1	7	0.820786	87	polyol metabolic process	BP
9581	GO:0048037	2.77198e-05	0.00874787	0.999991	1	23	9.03808	958	cofactor binding	MF
3121	GO:0009083	3.76447e-05	0.01161	0.999999	1	4	0.198121	21	branched-chain amino acid catabolic process	BP
8652	GO:0044699	3.99812e-05	0.0120565	0.999977	1	155	122.156	12948
8665	GO:0044723	4.53872e-05	0.0133892	0.999983	1	26	11.708	1241
8662	GO:0044711	7.75021e-05	0.0223767	0.999962	1	47	26.9444	2856
9586	GO:0048046	7.97922e-05	0.0225579	0.999979	1	15	5.07566	538	apoplast	CC
3115	GO:0009074	8.55864e-05	0.0237022	0.999997	1	4	0.235858	25	aromatic amino acid family catabolic process	BP
7937	GO:0042537	8.79229e-05	0.0238623	0.999994	1	5	0.424544	45	benzene-containing compound metabolic process	BP
1886	GO:0006020	9.45232e-05	0.0251506	0.999996	1	4	0.216989	23	inositol metabolic process	BP
2196	GO:0006552	9.9239e-05	0.0258976	0.999998	1	3	0.13208	14	leucine catabolic process	BP
12669	GO:1901565	0.000112538	0.0283381	0.999976	1	11	2.78312	295	organonitrogen compound catabolic process	BP
10070	GO:0050897	0.000112768	0.0283381	0.999992	1	5	0.443413	47	cobalt ion binding	MF
8666	GO:0044724	0.000136679	0.0337225	0.999976	1	9	2.12272	225
2195	GO:0006551	0.00016163	0.0391664	0.999992	1	4	0.320767	34	leucine metabolic process	BP
8547	GO:0044262	0.000187965	0.0447489	0.999938	1	18	7.26442	770	cellular carbohydrate metabolic process	BP
2421	GO:0006950	0.000213169	0.0498742	0.999881	1	65	40.9921	4345	response to stress	BP
3119	GO:0009081	0.000221101	0.0508532	0.999982	1	5	0.584928	62	branched-chain amino acid metabolic process	BP
1780	GO:0005829	0.000237812	0.0536247	0.999882	1	42	24.5953	2607	cytosol	CC
8673	GO:0044763	0.000241054	0.0536247	0.999852	1	120	92.4846	9803
4727	GO:0016208	0.000376225	0.0823447	0.999989	1	3	0.160383	17	AMP binding	MF
9173	GO:0046364	0.000469891	0.0999406	0.999954	1	5	0.783048	83	monosaccharide biosynthetic process	BP
9862	GO:0050113	0.000471348	0.0999406	0.999997	1	2	0.0377373	4	inositol oxygenase activity	MF
1869	GO:0005996	0.000489602	0.102214	0.999887	1	10	3.29258	349	monosaccharide metabolic process	BP
9326	GO:0046686	0.000622734	0.128038	0.999839	1	11	3.26427	346	response to cadmium ion	BP
2952	GO:0008652	0.000641704	0.129969	0.999833	1	11	3.41522	362	cellular amino acid biosynthetic process	BP
3531	GO:0009800	0.000681327	0.13208	0.999995	1	2	0.0377373	4	cinnamic acid biosynthetic process	BP
3532	GO:0009803	0.000681327	0.13208	0.999995	1	2	0.0377373	4	cinnamic acid metabolic process	BP
8884	GO:0045548	0.000681327	0.13208	0.999995	1	2	0.0377373	4	phenylalanine ammonia-lyase activity	MF
3113	GO:0009072	0.000693351	0.132518	0.999904	1	6	0.971735	103	aromatic amino acid family metabolic process	BP
1852	GO:0005975	0.000730333	0.137647	0.999645	1	33	19.4819	2065	carbohydrate metabolic process	BP
3400	GO:0009611	0.000827304	0.153788	0.999814	1	9	2.31141	245	response to wounding	BP
4809	GO:0016421	0.000952214	0.173037	0.999959	1	3	0.254727	27	CoA carboxylase activity	MF
9117	GO:0046174	0.000956357	0.173037	0.99996	1	3	0.226424	24	polyol catabolic process	BP
10069	GO:0050896	0.00102286	0.182634	0.999365	1	82	57.9173	6139	response to stimulus	BP
3711	GO:0010035	0.00105808	0.185019	0.999554	1	22	10.1419	1075	response to inorganic substance	BP
1927	GO:0006081	0.00106348	0.185019	0.999807	1	7	1.8963	201	cellular aldehyde metabolic process	BP
12682	GO:1901607	0.00107886	0.185318	0.999723	1	10	3.10389	329	alpha-amino acid biosynthetic process	BP
5068	GO:0016885	0.00111115	0.188479	0.99995	1	3	0.28303	30	ligase activity, forming carbon-carbon bonds	MF
4658	GO:0016053	0.0011512	0.19051	0.999558	1	18	8.10408	859	organic acid biosynthetic process	BP
9187	GO:0046394	0.0011512	0.19051	0.999558	1	18	8.10408	859	carboxylic acid biosynthetic process	BP
7437	GO:0035251	0.00117804	0.191554	0.999721	1	9	2.57557	273	UDP-glucosyltransferase activity	MF
52	GO:0000103	0.00118575	0.191554	0.999901	1	4	0.500019	53	sulfate assimilation	BP
9269	GO:0046527	0.00125407	0.200209	0.9997	1	9	2.61331	277	glucosyltransferase activity	MF
6758	GO:0032787	0.00131201	0.207023	0.999476	1	19	9.28337	984	monocarboxylic acid metabolic process	BP
11979	GO:0080167	0.00134481	0.209759	0.999788	1	6	1.17929	125	response to karrikin	BP
7833	GO:0042221	0.00146765	0.226319	0.999204	1	41	24.9443	2644	response to chemical	BP
5023	GO:0016830	0.00148459	0.226358	0.999673	1	8	2.33028	247	carbon-carbon lyase activity	MF
5022	GO:0016829	0.00154413	0.232821	0.99945	1	15	6.36816	675	lyase activity	MF
5379	GO:0019310	0.00158436	0.234555	0.999978	1	2	0.0566059	6	inositol catabolic process	BP
5942	GO:0030527	0.0015902	0.234555	0.999976	1	2	0.0754745	8	structural constituent of chromatin	MF
11705	GO:0071949	0.001758	0.256517	0.999837	1	4	0.443413	47	FAD binding	MF
5063	GO:0016879	0.00182501	0.261895	0.999693	1	6	1.28307	136	ligase activity, forming carbon-nitrogen bonds	MF
1312	GO:0004612	0.00183346	0.261895	0.999967	1	2	0.113212	12	phosphoenolpyruvate carboxykinase (ATP) activity	MF
8299	GO:0043420	0.00185505	0.262219	0.999974	1	2	0.0471716	5	anthranilate metabolic process	BP
833	GO:0003333	0.00208921	0.292274	0.999715	1	5	0.735877	78	amino acid transmembrane transport	BP
9401	GO:0046914	0.00240956	0.33365	0.998646	1	42	26.2085	2778	transition metal ion binding	MF
5981	GO:0030643	0.00254443	0.345279	0.999951	1	2	0.0754745	8	cellular phosphate ion homeostasis	BP
11793	GO:0072502	0.00254443	0.345279	0.999951	1	2	0.0754745	8	cellular trivalent inorganic anion homeostasis	BP
1025	GO:0004061	0.00285237	0.379477	0.999944	1	2	0.0660402	7	arylformamidase activity	MF
5430	GO:0019441	0.00285237	0.379477	0.999944	1	2	0.0660402	7	tryptophan catabolic process to kynurenine	BP
1129	GO:0004328	0.00292918	0.385912	0.999944	1	2	0.0566059	6	formamidase activity	MF
1304	GO:0004601	0.00300312	0.386537	0.999344	1	7	2.11329	224	peroxidase activity	MF
3714	GO:0010038	0.00304337	0.386537	0.998928	1	13	5.1417	545	response to metal ion	BP
3122	GO:0009084	0.00304423	0.386537	0.999666	1	4	0.679271	72	glutamine family amino acid biosynthetic process	BP
4890	GO:0016620	0.00306809	0.386537	0.999536	1	5	1.25476	133	oxidoreductase activity, acting on the aldehyde or oxo group of donors, NAD or NADP as acceptor	MF
10254	GO:0051287	0.00310184	0.386537	0.999418	1	6	1.55666	165	NAD binding	MF
4598	GO:0015930	0.0031319	0.386537	0.999929	1	2	0.0943432	10	glutamate synthase activity	MF
8011	GO:0042743	0.00313331	0.386537	0.999411	1	6	1.58497	168	hydrogen peroxide metabolic process	BP
2906	GO:0008514	0.00333728	0.40799	0.99926	1	7	1.65101	175	organic anion transmembrane transporter activity	MF
3812	GO:0010181	0.00347335	0.417683	0.999606	1	4	0.622665	66	FMN binding	MF
4934	GO:0016684	0.00347813	0.417683	0.999219	1	7	2.16046	229	oxidoreductase activity, acting on peroxide as acceptor	MF
11820	GO:0072593	0.00357003	0.424258	0.999195	1	7	2.10385	223	reactive oxygen species metabolic process	BP
4382	GO:0015188	0.00359541	0.424258	0.99992	1	2	0.0660402	7	L-isoleucine transmembrane transporter activity	MF
4126	GO:0010661	0.003728	0.427	1	1	1	0.00943432	1	positive regulation of muscle cell apoptotic process	BP
7233	GO:0034391	0.003728	0.427	1	1	1	0.00943432	1	regulation of smooth muscle cell apoptotic process	BP
7234	GO:0034393	0.003728	0.427	1	1	1	0.00943432	1	positive regulation of smooth muscle cell apoptotic process	BP
9883	GO:0050275	0.00375113	0.427	0.999905	1	2	0.103777	11	scopoletin glucosyltransferase activity	MF
4370	GO:0015171	0.00385441	0.427	0.999391	1	5	0.877391	93	amino acid transmembrane transporter activity	MF
1152	GO:0004356	0.00389332	0.427	0.9999	1	2	0.103777	11	glutamate-ammonia ligase activity	MF
2188	GO:0006542	0.00389332	0.427	0.9999	1	2	0.103777	11	glutamine biosynthetic process	BP
1564	GO:0005302	0.00390314	0.427	0.999906	1	2	0.0754745	8	L-tyrosine transmembrane transporter activity	MF
4559	GO:0015828	0.00390314	0.427	0.999906	1	2	0.0754745	8	tyrosine transport	BP
4683	GO:0016109	0.00396984	0.427	0.999534	1	4	0.566059	60	tetraterpenoid biosynthetic process	BP
4688	GO:0016117	0.00396984	0.427	0.999534	1	4	0.566059	60	carotenoid biosynthetic process	BP
2680	GO:0007623	0.00400421	0.427	0.999212	1	6	1.2925	137	circadian rhythm	BP
2212	GO:0006569	0.00409064	0.427	0.999899	1	2	0.0754745	8	tryptophan catabolic process	BP
9130	GO:0046218	0.00409064	0.427	0.999899	1	2	0.0754745	8	indolalkylamine catabolic process	BP
11161	GO:0070189	0.00409064	0.427	0.999899	1	2	0.0754745	8	kynurenine metabolic process	BP
1621	GO:0005506	0.00419664	0.434721	0.998535	1	12	5.01906	532	iron ion binding	MF
4730	GO:0016211	0.00425106	0.437022	0.999884	1	2	0.113212	12	ammonia ligase activity	MF
1225	GO:0004473	0.00444755	0.451224	0.999876	1	2	0.113212	12	malate dehydrogenase (decarboxylating) (NADP+) activity	MF
2184	GO:0006537	0.00445571	0.451224	0.999877	1	2	0.103777	11	glutamate biosynthetic process	BP
5064	GO:0016880	0.00457471	0.45767	0.999869	1	2	0.122646	13	acid-ammonia (or amide) ligase activity	MF
1936	GO:0006094	0.00458682	0.45767	0.999648	1	3	0.471716	50	gluconeogenesis	BP
9416	GO:0046943	0.0046292	0.458528	0.999062	1	6	1.30194	138	carboxylic acid transmembrane transporter activity	MF
1573	GO:0005342	0.00467215	0.459429	0.999051	1	6	1.31137	139	organic acid transmembrane transporter activity	MF
4469	GO:0015658	0.00490049	0.478414	0.999867	1	2	0.0754745	8	branched-chain amino acid transmembrane transporter activity	MF
4148	GO:0010731	0.00500709	0.48533	0.999863	1	2	0.0754745	8	protein glutathionylation	BP
1311	GO:0004611	0.00520426	0.500864	0.999834	1	2	0.179252	19	phosphoenolpyruvate carboxykinase activity	MF
5382	GO:0019319	0.00537394	0.513552	0.999562	1	3	0.490584	52	hexose biosynthetic process	BP
8409	GO:0043648	0.00560297	0.527774	0.998813	1	6	1.72648	183	dicarboxylic acid metabolic process	BP
5492	GO:0019682	0.0056312	0.527774	0.999261	1	4	0.867957	92	glyceraldehyde-3-phosphate metabolic process	BP
2422	GO:0006952	0.00565967	0.527774	0.99698	1	29	16.6987	1770	defense response	BP
4682	GO:0016108	0.00571723	0.527774	0.999254	1	4	0.622665	66	tetraterpenoid metabolic process	BP
4687	GO:0016116	0.00571723	0.527774	0.999254	1	4	0.622665	66	carotenoid metabolic process	BP
13147	GO:1903825	0.00575667	0.527824	0.998998	1	5	0.952866	101	organic acid transmembrane transport	BP
2741	GO:0008152	0.00579966	0.528197	0.996066	1	171	149.307	15826	metabolic process	BP
4542	GO:0015803	0.00592731	0.536224	0.999818	1	2	0.0849089	9	branched-chain amino acid transport	BP
5032	GO:0016841	0.00635805	0.571382	0.999789	1	2	0.103777	11	ammonia-lyase activity	MF
11792	GO:0072501	0.00671947	0.59989	0.999761	1	2	0.141515	15	cellular divalent inorganic anion homeostasis	BP
3397	GO:0009607	0.00685179	0.607705	0.996624	1	22	11.6702	1237	response to biotic stimulus	BP
3463	GO:0009698	0.00700785	0.61751	0.998209	1	7	2.37745	252	phenylpropanoid metabolic process	BP
8560	GO:0044283	0.00727351	0.635166	0.996596	1	19	10.274	1089	small molecule biosynthetic process	BP
5024	GO:0016831	0.00730184	0.635166	0.998644	1	5	1.33967	142	carboxy-lyase activity	MF
3058	GO:0008948	0.00748329	0.646804	0.999718	1	2	0.141515	15	oxaloacetate decarboxylase activity	MF
12674	GO:1901575	0.0076419	0.656332	0.995872	1	28	18.1705	1926	organic substance catabolic process	BP
8642	GO:0044550	0.00787815	0.666909	0.997508	1	9	3.519	373	secondary metabolite biosynthetic process	BP
5706	GO:0030002	0.00794672	0.666909	0.999689	1	2	0.150949	16	cellular anion homeostasis	BP
5862	GO:0030320	0.00794672	0.666909	0.999689	1	2	0.150949	16	cellular monovalent inorganic anion homeostasis	BP
3464	GO:0009699	0.00800742	0.666909	0.998171	1	6	1.80195	191	phenylpropanoid biosynthetic process	BP
1003	GO:0004029	0.00801077	0.666909	0.999244	1	3	0.54719	58	aldehyde dehydrogenase (NAD) activity	MF
8291	GO:0043407	0.00807264	0.666961	0.999684	1	2	0.141515	15	negative regulation of MAP kinase activity	BP
4540	GO:0015801	0.00811432	0.666961	0.999695	1	2	0.103777	11	aromatic amino acid transport	BP
8411	GO:0043650	0.00815885	0.666961	0.999231	1	3	0.433979	46	dicarboxylic acid biosynthetic process	BP
8555	GO:0044275	0.00860483	0.69237	0.998337	1	5	1.40571	149	cellular carbohydrate catabolic process	BP
5597	GO:0020037	0.00864576	0.69237	0.996686	1	12	5.69833	604	heme binding	MF
4372	GO:0015173	0.00872096	0.69237	0.999659	1	2	0.103777	11	aromatic amino acid transmembrane transporter activity	MF
1223	GO:0004470	0.00872478	0.69237	0.999642	1	2	0.150949	16	malic enzyme activity	MF
1224	GO:0004471	0.00872478	0.69237	0.999642	1	2	0.150949	16	malate dehydrogenase (decarboxylating) (NAD+) activity	MF
7906	GO:0042436	0.0092814	0.732259	0.99962	1	2	0.113212	12	indole-containing compound catabolic process	BP
8012	GO:0042744	0.00937549	0.735407	0.998149	1	5	1.41515	150	hydrogen peroxide catabolic process	BP
7904	GO:0042430	0.0094631	0.738013	0.998565	1	4	0.76418	81	indole-containing compound metabolic process	BP
5429	GO:0019439	0.00953282	0.73822	0.996892	1	9	3.53787	375	aromatic compound catabolic process	BP
7004	GO:0033530	0.00962896	0.73822	1	1	1	0.00943432	1	raffinose metabolic process	BP
7268	GO:0034484	0.00962896	0.73822	1	1	1	0.00943432	1	raffinose catabolic process	BP
5083	GO:0016903	0.00977568	0.745258	0.998048	1	5	1.53779	163	oxidoreductase activity, acting on the aldehyde or oxo group of donors	MF
9111	GO:0046164	0.0101017	0.762379	0.998965	1	3	0.500019	53	alcohol catabolic process	BP
2203	GO:0006559	0.0101688	0.762379	0.999542	1	2	0.169818	18	L-phenylalanine catabolic process	BP
12832	GO:1902222	0.0101688	0.762379	0.999542	1	2	0.169818	18	erythrose 4-phosphate/phosphoenolpyruvate family amino acid catabolic process	BP
5398	GO:0019369	0.010423	0.773742	0.999538	1	2	0.13208	14	arachidonic acid metabolic process	BP
2211	GO:0006568	0.0104914	0.773742	0.998919	1	3	0.41511	44	tryptophan metabolic process	BP
2225	GO:0006586	0.0104914	0.773742	0.998919	1	3	0.41511	44	indolalkylamine metabolic process	BP
3573	GO:0009854	0.0106176	0.778813	0.999509	1	2	0.179252	19	oxidative photosynthetic carbon pathway	BP
4728	GO:0016209	0.0109003	0.795251	0.996968	1	7	2.63217	279	antioxidant activity	MF
2183	GO:0006536	0.0109893	0.797458	0.99884	1	3	0.490584	52	glutamate metabolic process	BP
2374	GO:0006865	0.0110522	0.797757	0.997741	1	5	1.08495	115	amino acid transport	BP
1647	GO:0005576	0.0111811	0.802788	0.993986	1	25	16.5101	1750	extracellular region	CC
166	GO:0000324	0.0115169	0.822553	0.999442	1	2	0.188686	20	fungal-type vacuole	CC
8293	GO:0043409	0.0115905	0.823473	0.999439	1	2	0.179252	19	negative regulation of MAPK cascade	BP
8141	GO:0043090	0.011654	0.823669	0.999452	1	2	0.13208	14	amino acid import	BP
3111	GO:0009070	0.011769	0.827487	0.998726	1	3	0.490584	52	serine family amino acid biosynthetic process	BP
2271	GO:0006662	0.0118615	0.829697	0.998713	1	3	0.48115	51	glycerol ether metabolic process	BP
11687	GO:0071901	0.0121054	0.842411	0.999403	1	2	0.169818	18	negative regulation of protein serine/threonine kinase activity	BP
1879	GO:0006006	0.0121786	0.843179	0.997994	1	4	1.14155	121	glucose metabolic process	BP
4685	GO:0016114	0.0124649	0.858619	0.996448	1	7	2.32084	246	terpenoid biosynthetic process	BP
3707	GO:0010031	0.012682	0.869165	0.999363	1	2	0.160383	17	circumnutation	BP
5280	GO:0018973	0.0130944	0.871035	1	1	1	0.00943432	1	trinitrotoluene metabolic process	BP
5281	GO:0018974	0.0130944	0.871035	1	1	1	0.00943432	1	2,4,6-trinitrotoluene metabolic process	BP
5387	GO:0019326	0.0130944	0.871035	1	1	1	0.00943432	1	nitrotoluene metabolic process	BP
9136	GO:0046256	0.0130944	0.871035	1	1	1	0.00943432	1	2,4,6-trinitrotoluene catabolic process	BP
9137	GO:0046260	0.0130944	0.871035	1	1	1	0.00943432	1	trinitrotoluene catabolic process	BP
9138	GO:0046263	0.0130944	0.871035	1	1	1	0.00943432	1	nitrotoluene catabolic process	BP
7898	GO:0042402	0.0133821	0.885832	0.999299	1	2	0.188686	20	cellular biogenic amine catabolic process	BP
8007	GO:0042732	0.0135319	0.889006	0.999273	1	2	0.245292	26	D-xylose metabolic process	BP
1915	GO:0006066	0.0135611	0.889006	0.995666	1	8	3.2171	341	alcohol metabolic process	BP
9693	GO:0048511	0.0136411	0.88962	0.996512	1	6	1.72648	183	rhythmic process	BP
1305	GO:0004602	0.0137644	0.88962	0.999256	1	2	0.235858	25	glutathione peroxidase activity	MF
3290	GO:0009341	0.0137898	0.88962	0.999298	1	2	0.122646	13	beta-galactosidase complex	CC
5274	GO:0018904	0.0139261	0.88962	0.998394	1	3	0.509453	54	ether metabolic process	BP
3106	GO:0009065	0.0139758	0.88962	0.999243	1	2	0.216989	23	glutamine family amino acid catabolic process	BP
9396	GO:0046906	0.0140037	0.88962	0.994273	1	12	6.13231	650	tetrapyrrole binding	MF
3280	GO:0009310	0.0140294	0.88962	0.999243	1	2	0.198121	21	amine catabolic process	BP
10762	GO:0055081	0.0142637	0.897883	0.998344	1	3	0.48115	51	anion homeostasis	BP
1734	GO:0005759	0.014292	0.897883	0.996866	1	5	1.5661	166	mitochondrial matrix	CC
12684	GO:1901616	0.014812	0.926261	0.998245	1	3	0.575493	61	organic hydroxy compound catabolic process	BP
2886	GO:0008465	0.015014	0.933078	1	1	1	0.00943432	1	glycerate dehydrogenase activity	MF
4381	GO:0015186	0.0151008	0.933078	0.999186	1	2	0.13208	14	L-glutamine transmembrane transporter activity	MF
10063	GO:0050879	0.0151273	0.933078	0.999162	1	2	0.169818	18	multicellular organismal movement	BP
9361	GO:0046835	0.0152398	0.935767	0.999157	1	2	0.160383	17	carbohydrate phosphorylation	BP
5682	GO:0022857	0.0155734	0.951939	0.991486	1	24	15.0855	1599	transmembrane transporter activity	MF
12151	GO:0090353	0.0157012	0.955447	0.999938	1	1	0.0188686	2	polygalacturonase inhibitor activity	MF
12670	GO:1901566	0.0159246	0.964716	0.992265	1	17	9.67961	1026	organonitrogen compound biosynthetic process	BP
2071	GO:0006361	0.0163201	0.978232	1	1	1	0.00943432	1	transcription initiation from RNA polymerase I promoter	BP
2463	GO:0007028	0.0163201	0.978232	1	1	1	0.00943432	1	cytoplasm organization	BP
9947	GO:0050616	0.0163639	0.978232	1	1	1	0.00943432	1	secologanin synthase activity	MF
8181	GO:0043169	0.0167623	0.997276	0.988335	1	74	58.4739	6198	cation binding	MF
2376	GO:0006868	0.0168295	0.997276	0.999032	1	2	0.141515	15	glutamine transport	BP
8010	GO:0042742	0.0173414	1	0.99337	1	10	4.22657	448	defense response to bacterium	BP
5047	GO:0016860	0.0174348	1	0.996814	1	4	1.04721	111	intramolecular oxidoreductase activity	MF
4926	GO:0016671	0.0174643	1	0.997804	1	3	0.537756	57	oxidoreductase activity, acting on a sulfur group of donors, disulfide as acceptor	MF
2369	GO:0006855	0.0175377	1	0.996796	1	4	0.952866	101	drug transmembrane transport	BP
2792	GO:0008242	0.0177612	1	0.998924	1	2	0.179252	19	omega peptidase activity	MF
5381	GO:0019318	0.017937	1	0.995827	1	5	1.87743	199	hexose metabolic process	BP
1418	GO:0004793	0.0185311	1	0.999885	1	1	0.028303	3	threonine aldolase activity	MF
2988	GO:0008732	0.0185311	1	0.999885	1	1	0.028303	3	L-allo-threonine aldolase activity	MF
5087	GO:0016920	0.0187796	1	0.999911	1	1	0.0188686	2	pyroglutamyl-peptidase activity	MF
3856	GO:0010230	0.0189136	1	0.99991	1	1	0.0188686	2	alternative respiration	BP
4906	GO:0016639	0.0189666	1	0.998781	1	2	0.254727	27	oxidoreductase activity, acting on the CH-NH2 group of donors, NAD or NADP as acceptor	MF
12841	GO:1902254	0.0189831	1	0.999909	1	1	0.0188686	2	negative regulation of intrinsic apoptotic signaling pathway by p53 class mediator	BP
4939	GO:0016705	0.0191302	1	0.992179	1	11	5.48134	581	oxidoreductase activity, acting on paired donors, with incorporation or reduction of molecular oxygen	MF
7896	GO:0042398	0.0191339	1	0.997499	1	3	0.632099	67	cellular modified amino acid biosynthetic process	BP
2904	GO:0008509	0.0193367	1	0.99342	1	8	2.96238	314	anion transmembrane transporter activity	MF
2284	GO:0006690	0.0194386	1	0.99876	1	2	0.188686	20	icosanoid metabolic process	BP
12671	GO:1901568	0.0194386	1	0.99876	1	2	0.188686	20	fatty acid derivative metabolic process	BP
7099	GO:0033885	0.0195106	1	0.998758	1	2	0.179252	19	10-hydroxy-9-(phosphonooxy)octadecanoate phosphatase activity	MF
7958	GO:0042577	0.0195106	1	0.998758	1	2	0.179252	19	lipid phosphatase activity	MF
1153	GO:0004357	0.0195874	1	0.999904	1	1	0.0188686	2	glutamate-cysteine ligase activity	MF
2294	GO:0006721	0.0197472	1	0.993833	1	7	2.585	274	terpenoid metabolic process	BP
5883	GO:0030388	0.0198102	1	0.999901	1	1	0.0188686	2	fructose 1,6-bisphosphate metabolic process	BP
4585	GO:0015893	0.0198137	1	0.996242	1	4	1.00004	106	drug transport	BP
2766	GO:0008194	0.0199467	1	0.992653	1	9	3.88694	412	UDP-glycosyltransferase activity	MF
4593	GO:0015925	0.0202203	1	0.997294	1	3	0.698139	74	galactosidase activity	MF
2256	GO:0006638	0.0203055	1	0.997302	1	3	0.518887	55	neutral lipid metabolic process	BP
2257	GO:0006639	0.0203055	1	0.997302	1	3	0.518887	55	acylglycerol metabolic process	BP
2299	GO:0006730	0.0203858	1	0.997266	1	3	0.669836	71	one-carbon metabolic process	BP
2137	GO:0006469	0.0205328	1	0.998623	1	2	0.254727	27	negative regulation of protein kinase activity	BP
7046	GO:0033673	0.0205328	1	0.998623	1	2	0.254727	27	negative regulation of kinase activity	BP
7015	GO:0033559	0.0206608	1	0.997225	1	3	0.594362	63	unsaturated fatty acid metabolic process	BP
9555	GO:0047940	0.0209209	1	0.99989	1	1	0.0188686	2	glucuronokinase activity	MF
11789	GO:0072490	0.0210722	1	0.999888	1	1	0.0188686	2	toluene-containing compound metabolic process	BP
11790	GO:0072491	0.0210722	1	0.999888	1	1	0.0188686	2	toluene-containing compound catabolic process	BP
3538	GO:0009809	0.0218113	1	0.995731	1	4	1.14155	121	lignin biosynthetic process	BP
1109	GO:0004301	0.0218741	1	0.998508	1	2	0.198121	21	epoxide hydrolase activity	MF
169	GO:0000329	0.0221071	1	0.998455	1	2	0.264161	28	fungal-type vacuole membrane	CC
3283	GO:0009313	0.0221771	1	0.998458	1	2	0.235858	25	oligosaccharide catabolic process	BP
12840	GO:1902253	0.0227792	1	0.999826	1	1	0.028303	3	regulation of intrinsic apoptotic signaling pathway by p53 class mediator	BP
1860	GO:0005984	0.0228306	1	0.99547	1	4	1.13212	120	disaccharide metabolic process	BP
2821	GO:0008299	0.0230967	1	0.992557	1	7	2.585	274	isoprenoid biosynthetic process	BP
11256	GO:0070544	0.0233949	1	0.999862	1	1	0.0188686	2	histone H3-K36 demethylation	BP
1717	GO:0005737	0.0235269	1	0.98465	1	43	31.9635	3388	cytoplasm	CC
1130	GO:0004329	0.024466	1	0.999799	1	1	0.028303	3	formate-tetrahydrofolate ligase activity	MF
11876	GO:0080027	0.0245021	1	0.999798	1	1	0.028303	3	response to herbivore	BP
6686	GO:0032545	0.0245649	1	0.999848	1	1	0.0188686	2	CURI complex	CC
7256	GO:0034456	0.0245649	1	0.999848	1	1	0.0188686	2	UTP-C complex	CC
3404	GO:0009617	0.0246715	1	0.989528	1	11	5.16057	547	response to bacterium	BP
923	GO:0003883	0.0246715	1	0.999847	1	1	0.0188686	2	CTP synthase activity	MF
3032	GO:0008883	0.0247942	1	0.999845	1	1	0.0188686	2	glutamyl-tRNA reductase activity	MF
8408	GO:0043647	0.0248552	1	0.998209	1	2	0.169818	18	inositol phosphate metabolic process	BP
2202	GO:0006558	0.0253731	1	0.998105	1	2	0.235858	25	L-phenylalanine metabolic process	BP
12831	GO:1902221	0.0253731	1	0.998105	1	2	0.235858	25	erythrose 4-phosphate/phosphoenolpyruvate family amino acid metabolic process	BP
3467	GO:0009702	0.0254309	1	0.999783	1	1	0.028303	3	L-arabinokinase activity	MF
5966	GO:0030604	0.0258742	1	0.999747	1	1	0.0377373	4	1-deoxy-D-xylulose-5-phosphate reductoisomerase activity	MF
6809	GO:0032942	0.0264035	1	0.999824	1	1	0.0188686	2	inositol tetrakisphosphate 2-kinase activity	MF
4125	GO:0010660	0.0267528	1	0.999712	1	1	0.0471716	5	regulation of muscle cell apoptotic process	BP
5007	GO:0016803	0.0272151	1	0.997895	1	2	0.226424	24	ether hydrolase activity	MF
1750	GO:0005777	0.0274483	1	0.990828	1	7	2.90577	308	peroxisome	CC
4975	GO:0016758	0.0279067	1	0.987427	1	12	6.33986	672	transferase activity, transferring hexosyl groups	MF
9114	GO:0046167	0.0279305	1	0.999686	1	1	0.0471716	5	glycerol-3-phosphate biosynthetic process	BP
5504	GO:0019725	0.0280819	1	0.989738	1	8	3.86807	410	cellular homeostasis	BP
948	GO:0003939	0.028209	1	0.999732	1	1	0.028303	3	L-iditol 2-dehydrogenase activity	MF
5553	GO:0019853	0.0283465	1	0.997753	1	2	0.235858	25	L-ascorbic acid biosynthetic process	BP
12683	GO:1901615	0.0284606	1	0.988849	1	9	4.47187	474	organic hydroxy compound metabolic process	BP
5373	GO:0019288	0.0288156	1	0.997662	1	2	0.311332	33	isopentenyl diphosphate biosynthetic process, methylerythritol 4-phosphate pathway	BP
9379	GO:0046872	0.0291141	1	0.979182	1	72	58.1154	6160	metal ion binding	MF
9255	GO:0046503	0.0292568	1	0.997636	1	2	0.245292	26	glycerolipid catabolic process	BP
6333	GO:0031429	0.0292944	1	0.999654	1	1	0.0471716	5	box H/ACA snoRNP complex	CC
1468	GO:0004856	0.0293937	1	0.999709	1	1	0.028303	3	xylulokinase activity	MF
1865	GO:0005992	0.0297117	1	0.99756	1	2	0.28303	30	trehalose biosynthetic process	BP
5031	GO:0016840	0.029803	1	0.997557	1	2	0.264161	28	carbon-nitrogen lyase activity	MF
5450	GO:0019523	0.0300654	1	0.999696	1	1	0.028303	3	L-idonate metabolic process	BP
9120	GO:0046183	0.0300654	1	0.999696	1	1	0.028303	3	L-idonate catabolic process	BP
2210	GO:0006567	0.030166	1	0.999618	1	1	0.0566059	6	threonine catabolic process	BP
375	GO:0001046	0.0302044	1	0.997517	1	2	0.245292	26	core promoter sequence-specific DNA binding	MF
8543	GO:0044255	0.0302285	1	0.983596	1	19	11.8495	1256	cellular lipid metabolic process	BP
5552	GO:0019852	0.0302598	1	0.9975	1	2	0.264161	28	L-ascorbic acid metabolic process	BP
4648	GO:0016040	0.0304284	1	0.99965	1	1	0.0377373	4	glutamate synthase (NADH) activity	MF
3719	GO:0010044	0.0305313	1	0.997495	1	2	0.216989	23	response to aluminum ion	BP
4565	GO:0015849	0.0307257	1	0.990566	1	6	1.96234	208	organic acid transport	BP
9415	GO:0046942	0.0307257	1	0.990566	1	6	1.96234	208	carboxylic acid transport	BP
12723	GO:1901797	0.0307996	1	0.999681	1	1	0.028303	3	negative regulation of signal transduction by p53 class mediator	BP
12626	GO:1901361	0.0310233	1	0.988453	1	8	3.69825	392	organic cyclic compound catabolic process	BP
5252	GO:0018580	0.0312396	1	0.999753	1	1	0.0188686	2	nitronate monooxygenase activity	MF
3281	GO:0009311	0.0312837	1	0.991608	1	5	1.85856	197	oligosaccharide metabolic process	BP
1402	GO:0004764	0.0313644	1	0.999628	1	1	0.0377373	4	shikimate 3-dehydrogenase (NADP+) activity	MF
1164	GO:0004370	0.0315204	1	0.999583	1	1	0.0566059	6	glycerol kinase activity	MF
4905	GO:0016638	0.0317444	1	0.994959	1	3	0.688705	73	oxidoreductase activity, acting on the CH-NH2 group of donors	MF
9537	GO:0047782	0.0317764	1	0.999618	1	1	0.0377373	4	coniferin beta-glucosidase activity	MF
10748	GO:0055062	0.0320317	1	0.997266	1	2	0.273595	29	phosphate ion homeostasis	BP
11796	GO:0072506	0.0320317	1	0.997266	1	2	0.273595	29	trivalent inorganic anion homeostasis	BP
5115	GO:0017017	0.0324996	1	0.999733	1	1	0.0188686	2	MAP kinase tyrosine/serine/threonine phosphatase activity	MF
9957	GO:0050660	0.0332683	1	0.989572	1	6	2.40575	255	flavin adenine dinucleotide binding	MF
111	GO:0000213	0.0335431	1	0.999621	1	1	0.028303	3	tRNA-intron endonuclease activity	MF
3079	GO:0009001	0.0337538	1	0.999568	1	1	0.0377373	4	serine O-acetyltransferase activity	MF
4801	GO:0016412	0.0337538	1	0.999568	1	1	0.0377373	4	serine O-acyltransferase activity	MF
2216	GO:0006573	0.0339449	1	0.997016	1	2	0.264161	28	valine metabolic process	BP
4421	GO:0015297	0.0339714	1	0.989303	1	6	2.35858	250	antiporter activity	MF
1411	GO:0004779	0.0340044	1	0.999514	1	1	0.0566059	6	sulfate adenylyltransferase activity	MF
1412	GO:0004781	0.0340044	1	0.999514	1	1	0.0566059	6	sulfate adenylyltransferase (ATP) activity	MF
3092	GO:0009045	0.0342357	1	0.999483	1	1	0.0754745	8	xylose isomerase activity	MF
1238	GO:0004491	0.0343347	1	0.999553	1	1	0.0377373	4	methylmalonate-semialdehyde dehydrogenase (acylating) activity	MF
5248	GO:0018478	0.0343347	1	0.999553	1	1	0.0377373	4	malonate-semialdehyde dehydrogenase (acetylating) activity	MF
901	GO:0003855	0.0351241	1	0.999501	1	1	0.0471716	5	3-dehydroquinate dehydratase activity	MF
8337	GO:0043508	0.0353472	1	0.999495	1	1	0.0471716	5	negative regulation of JUN kinase activity	BP
2740	GO:0008150	0.0355445	1	0.976793	1	221	208.904	22143	biological_process	BP
2310	GO:0006750	0.035653	1	0.999571	1	1	0.028303	3	glutathione biosynthetic process	BP
5331	GO:0019184	0.035653	1	0.999571	1	1	0.028303	3	nonribosomal peptide biosynthetic process	BP
7457	GO:0035299	0.035686	1	0.99957	1	1	0.028303	3	inositol pentakisphosphate 2-kinase activity	MF
2099	GO:0006409	0.035768	1	0.999568	1	1	0.028303	3	tRNA export from nucleus	BP
8782	GO:0045181	0.0360866	1	0.999452	1	1	0.0566059	6	glutamate synthase activity, NAD(P)H as acceptor	MF
9118	GO:0046176	0.0361959	1	0.999503	1	1	0.0377373	4	aldonic acid catabolic process	BP
2293	GO:0006720	0.0365443	1	0.987043	1	7	2.8869	306	isoprenoid metabolic process	BP
1241	GO:0004497	0.0368369	1	0.984894	1	9	4.59451	487	monooxygenase activity	MF
3026	GO:0008863	0.0374585	1	0.999392	1	1	0.0660402	7	formate dehydrogenase (NAD+) activity	MF
3537	GO:0009808	0.0374723	1	0.991315	1	4	1.40571	149	lignin metabolic process	BP
2250	GO:0006629	0.0374811	1	0.977721	1	24	16.2648	1724	lipid metabolic process	BP
5389	GO:0019344	0.0377341	1	0.996454	1	2	0.320767	34	cysteine biosynthetic process	BP
3002	GO:0008792	0.038154	1	0.999508	1	1	0.028303	3	arginine decarboxylase activity	MF
2052	GO:0006333	0.0382841	1	0.996374	1	2	0.320767	34	chromatin assembly or disassembly	BP
4405	GO:0015238	0.0391411	1	0.99082	1	4	1.24533	132	drug transmembrane transporter activity	MF
9534	GO:0047760	0.0393809	1	0.999328	1	1	0.0660402	7	butyrate-CoA ligase activity	MF
5265	GO:0018812	0.0395126	1	0.999472	1	1	0.028303	3	3-hydroxyacyl-CoA dehydratase activity	MF
5005	GO:0016801	0.0395214	1	0.996202	1	2	0.301898	32	hydrolase activity, acting on ether bonds	MF
2971	GO:0008692	0.0396885	1	0.999402	1	1	0.0377373	4	3-hydroxybutyryl-CoA epimerase activity	MF
5044	GO:0016856	0.0396885	1	0.999402	1	1	0.0377373	4	racemase and epimerase activity, acting on hydroxy acids and derivatives	MF
11819	GO:0072588	0.040549	1	0.999287	1	1	0.0660402	7	box H/ACA RNP complex	CC
12197	GO:0090484	0.0407079	1	0.990333	1	4	1.25476	133	drug transporter activity	MF
2190	GO:0006545	0.0408182	1	0.999263	1	1	0.0754745	8	glycine biosynthetic process	BP
12582	GO:1901135	0.0408625	1	0.979293	1	14	8.9909	953	carbohydrate derivative metabolic process	BP
3110	GO:0009069	0.0414006	1	0.992683	1	3	0.820786	87	serine family amino acid metabolic process	BP
12647	GO:1901428	0.0414023	1	0.999348	1	1	0.0377373	4	regulation of syringal lignin biosynthetic process	BP
12648	GO:1901430	0.0414023	1	0.999348	1	1	0.0377373	4	positive regulation of syringal lignin biosynthetic process	BP
1870	GO:0005997	0.0415707	1	0.99925	1	1	0.0660402	7	xylulose metabolic process	BP
4657	GO:0016052	0.0420027	1	0.982356	1	9	5.00962	531	carbohydrate catabolic process	BP
1616	GO:0005488	0.042142	1	0.968568	1	170	153.732	16295	binding	MF
4887	GO:0016615	0.0422551	1	0.995746	1	2	0.386807	41	malate dehydrogenase activity	MF
11795	GO:0072505	0.0425156	1	0.995727	1	2	0.339635	36	divalent inorganic anion homeostasis	BP
4918	GO:0016656	0.0426255	1	0.999309	1	1	0.0377373	4	monodehydroascorbate reductase (NADH) activity	MF
6780	GO:0032873	0.0426495	1	0.999232	1	1	0.0566059	6	negative regulation of stress-activated MAPK cascade	BP
9158	GO:0046329	0.0426495	1	0.999232	1	1	0.0566059	6	negative regulation of JNK cascade	BP
11199	GO:0070303	0.0426495	1	0.999232	1	1	0.0566059	6	negative regulation of stress-activated protein kinase signaling cascade	BP
7964	GO:0042592	0.0429457	1	0.979367	1	12	7.07574	750	homeostatic process	BP
4416	GO:0015291	0.0435039	1	0.98162	1	9	4.53791	481	secondary active transmembrane transporter activity	MF
6831	GO:0032973	0.0435408	1	0.999231	1	1	0.0471716	5	amino acid export	BP
12154	GO:0090357	0.044443	1	0.999199	1	1	0.0471716	5	regulation of tryptophan metabolic process	BP
12155	GO:0090358	0.044443	1	0.999199	1	1	0.0471716	5	positive regulation of tryptophan metabolic process	BP
576	GO:0001933	0.04458	1	0.995372	1	2	0.405676	43	negative regulation of protein phosphorylation	BP
8289	GO:0043405	0.0446547	1	0.99536	1	2	0.405676	43	regulation of MAP kinase activity	BP
6261	GO:0031320	0.0450526	1	0.999227	1	1	0.0377373	4	hexitol dehydrogenase activity	MF
9054	GO:0046029	0.0450526	1	0.999227	1	1	0.0377373	4	mannitol dehydrogenase activity	MF
10764	GO:0055083	0.0451494	1	0.995306	1	2	0.34907	37	monovalent inorganic anion homeostasis	BP
414	GO:0001164	0.0452267	1	0.999221	1	1	0.0377373	4	RNA polymerase I CORE element sequence-specific DNA binding	MF
3237	GO:0009240	0.0452653	1	0.995273	1	2	0.377373	40	isopentenyl diphosphate biosynthetic process	BP
9246	GO:0046490	0.0452653	1	0.995273	1	2	0.377373	40	isopentenyl diphosphate metabolic process	BP
7296	GO:0034599	0.045325	1	0.991682	1	3	0.915129	97	cellular response to oxidative stress	BP
10899	GO:0060416	0.0454179	1	0.999104	1	1	0.0660402	7	response to growth hormone	BP
7960	GO:0042579	0.0455508	1	0.98306	1	7	3.2454	344	microbody	CC
1938	GO:0006097	0.0458387	1	0.995164	1	2	0.41511	44	glyoxylate cycle	BP
9244	GO:0046487	0.0458387	1	0.995164	1	2	0.41511	44	glyoxylate metabolic process	BP
1108	GO:0004300	0.0460514	1	0.999104	1	1	0.0566059	6	enoyl-CoA hydratase activity	MF
5473	GO:0019605	0.0461272	1	0.999056	1	1	0.0754745	8	butyrate metabolic process	BP
903	GO:0003857	0.0464327	1	0.999125	1	1	0.0471716	5	3-hydroxyacyl-CoA dehydrogenase activity	MF
1028	GO:0004067	0.0471956	1	0.999095	1	1	0.0471716	5	asparaginase activity	MF
1939	GO:0006098	0.0482196	1	0.99475	1	2	0.471716	50	pentose-phosphate shunt	BP
4612	GO:0015949	0.0483379	1	0.998984	1	1	0.0660402	7	nucleobase-containing small molecule interconversion	BP
900	GO:0003854	0.0484003	1	0.990979	1	3	0.584928	62	3-beta-hydroxy-delta5-steroid dehydrogenase activity	MF
885	GO:0003825	0.0484187	1	0.999204	1	1	0.028303	3	alpha,alpha-trehalose-phosphate synthase (UDP-forming) activity	MF
5131	GO:0017077	0.0484952	1	0.999005	1	1	0.0566059	6	oxidative phosphorylation uncoupler activity	MF
2936	GO:0008610	0.0495025	1	0.973619	1	15	9.09468	964	lipid biosynthetic process	BP
1315	GO:0004616	0.0495362	1	0.994623	1	2	0.292464	31	phosphogluconate dehydrogenase (decarboxylating) activity	MF
1864	GO:0005991	0.0497659	1	0.994522	1	2	0.386807	41	trehalose metabolic process	BP
8523	GO:0044210	0.0498555	1	0.999052	1	1	0.0377373	4	'de novo' CTP biosynthetic process	BP
3818	GO:0010188	0.0500162	1	0.998911	1	1	0.0660402	7	response to microbial phytotoxin	BP
1919	GO:0006071	0.0507693	1	0.99435	1	2	0.386807	41	glycerol metabolic process	BP
8081	GO:0042946	0.0513857	1	0.998926	1	1	0.0471716	5	glucoside transport	BP
8082	GO:0042947	0.0513857	1	0.998926	1	1	0.0471716	5	glucoside transmembrane transporter activity	MF
12692	GO:1901656	0.0513857	1	0.998926	1	1	0.0471716	5	glycoside transport	BP
12886	GO:1902417	0.0513857	1	0.998926	1	1	0.0471716	5	(+)-abscisic acid D-glucopyranosyl ester transmembrane transporter activity	MF
12887	GO:1902418	0.0513857	1	0.998926	1	1	0.0471716	5	(+)-abscisic acid D-glucopyranosyl ester transmembrane transport	BP
876	GO:0003756	0.0515108	1	0.994212	1	2	0.405676	43	protein disulfide isomerase activity	MF
5051	GO:0016864	0.0515108	1	0.994212	1	2	0.405676	43	intramolecular oxidoreductase activity, transposing S-S bonds	MF
10881	GO:0060348	0.0515429	1	0.998919	1	1	0.0471716	5	bone development	BP
10114	GO:0051031	0.0516581	1	0.998981	1	1	0.0377373	4	tRNA transport	BP
308	GO:0000827	0.0518186	1	0.998862	1	1	0.0566059	6	inositol-1,3,4,5,6-pentakisphosphate kinase activity	MF
309	GO:0000828	0.0518186	1	0.998862	1	1	0.0566059	6	inositol hexakisphosphate kinase activity	MF
310	GO:0000832	0.0518186	1	0.998862	1	1	0.0566059	6	inositol hexakisphosphate 5-kinase activity	MF
7090	GO:0033857	0.0518186	1	0.998862	1	1	0.0566059	6	diphosphoinositol-pentakisphosphate kinase activity	MF
10652	GO:0052723	0.0518186	1	0.998862	1	1	0.0566059	6	inositol hexakisphosphate 1-kinase activity	MF
10653	GO:0052724	0.0518186	1	0.998862	1	1	0.0566059	6	inositol hexakisphosphate 3-kinase activity	MF
10415	GO:0051707	0.0527626	1	0.970474	1	17	10.3589	1098	response to other organism	BP
12397	GO:0098656	0.052818	1	0.983705	1	5	1.82082	193	anion transmembrane transport	BP
3348	GO:0009514	0.0532596	1	0.993919	1	2	0.377373	40	glyoxysome	CC
12376	GO:0098542	0.053399	1	0.972666	1	13	7.29273	773	defense response to other organism	BP
5413	GO:0019400	0.0538122	1	0.993801	1	2	0.41511	44	alditol metabolic process	BP
6982	GO:0033388	0.0538281	1	0.99882	1	1	0.0471716	5	putrescine biosynthetic process from arginine	BP
5401	GO:0019373	0.0539659	1	0.998765	1	1	0.0566059	6	epoxygenase P450 pathway	BP
7866	GO:0042326	0.0544035	1	0.993682	1	2	0.443413	47	negative regulation of phosphorylation	BP
9209	GO:0046434	0.0546496	1	0.989177	1	3	1.03777	110	organophosphate catabolic process	BP
7069	GO:0033764	0.0549823	1	0.989196	1	3	0.632099	67	steroid dehydrogenase activity, acting on the CH-OH group of donors, NAD or NADP as acceptor	MF
5384	GO:0019321	0.0551916	1	0.993517	1	2	0.500019	53	pentose metabolic process	BP
5065	GO:0016881	0.0552328	1	0.993566	1	2	0.377373	40	acid-amino acid ligase activity	MF
4543	GO:0015804	0.0552975	1	0.993613	1	2	0.301898	32	neutral amino acid transport	BP
376	GO:0001047	0.0554901	1	0.993532	1	2	0.358504	38	core promoter binding	MF
3306	GO:0009399	0.055759	1	0.998644	1	1	0.0660402	7	nitrogen fixation	BP
4374	GO:0015175	0.0557794	1	0.993536	1	2	0.292464	31	neutral amino acid transmembrane transporter activity	MF
12655	GO:1901483	0.0559229	1	0.998673	1	1	0.0566059	6	regulation of transcription factor catabolic process	BP
12656	GO:1901485	0.0559229	1	0.998673	1	1	0.0566059	6	positive regulation of transcription factor catabolic process	BP
2181	GO:0006534	0.0559595	1	0.993429	1	2	0.386807	41	cysteine metabolic process	BP
12894	GO:1902456	0.056128	1	0.998716	1	1	0.0471716	5	regulation of stomatal opening	BP
12896	GO:1902475	0.0561614	1	0.993449	1	2	0.311332	33	L-alpha-amino acid transmembrane transport	BP
12153	GO:0090355	0.0565454	1	0.998643	1	1	0.0566059	6	positive regulation of auxin metabolic process	BP
4974	GO:0016757	0.0567181	1	0.969916	1	14	8.54749	906	transferase activity, transferring glycosyl groups	MF
6214	GO:0031222	0.0567693	1	0.998686	1	1	0.0471716	5	arabinan catabolic process	BP
10286	GO:0051348	0.0568905	1	0.993258	1	2	0.386807	41	negative regulation of transferase activity	BP
109	GO:0000210	0.0570914	1	0.998616	1	1	0.0566059	6	NAD+ diphosphatase activity	MF
9236	GO:0046475	0.0571601	1	0.998545	1	1	0.0754745	8	glycerophospholipid catabolic process	BP
12258	GO:0097054	0.0576211	1	0.998521	1	1	0.0754745	8	L-glutamate biosynthetic process	BP
2258	GO:0006641	0.057863	1	0.993091	1	2	0.367938	39	triglyceride metabolic process	BP
1948	GO:0006108	0.0583142	1	0.992959	1	2	0.452847	48	malate metabolic process	BP
4656	GO:0016051	0.0589831	1	0.973622	1	9	5.13227	544	carbohydrate biosynthetic process	BP
4936	GO:0016701	0.0593464	1	0.987874	1	3	0.933997	99	oxidoreductase activity, acting on single donors with incorporation of molecular oxygen	MF
12722	GO:1901796	0.0601286	1	0.998388	1	1	0.0754745	8	regulation of signal transduction by p53 class mediator	BP
5479	GO:0019632	0.0608594	1	0.998425	1	1	0.0566059	6	shikimate metabolic process	BP
5337	GO:0019203	0.0616792	1	0.992327	1	2	0.433979	46	carbohydrate phosphatase activity	MF
1977	GO:0006171	0.0617495	1	0.992408	1	2	0.311332	33	cAMP biosynthetic process	BP
9065	GO:0046058	0.0617495	1	0.992408	1	2	0.311332	33	cAMP metabolic process	BP
1230	GO:0004478	0.0621722	1	0.998227	1	1	0.0943432	10	methionine adenosyltransferase activity	MF
9208	GO:0046429	0.0622833	1	0.998242	1	1	0.0849089	9	4-hydroxy-3-methylbut-2-en-1-yl diphosphate synthase activity	MF
2219	GO:0006576	0.0628854	1	0.982793	1	4	1.52836	162	cellular biogenic amine metabolic process	BP
152	GO:0000302	0.0641177	1	0.979097	1	5	2.11329	224	response to reactive oxygen species	BP
3342	GO:0009506	0.0644546	1	0.963652	1	16	10.3683	1099	plasmodesma	CC
8501	GO:0044106	0.0648903	1	0.98206	1	4	1.53779	163	cellular amine metabolic process	BP
9170	GO:0046351	0.065527	1	0.991563	1	2	0.443413	47	disaccharide biosynthetic process	BP
5010	GO:0016811	0.0658641	1	0.985986	1	3	0.858523	91	hydrolase activity, acting on carbon-nitrogen (but not peptide) bonds, in linear amides	MF
10766	GO:0055085	0.0661183	1	0.96015	1	20	13.6043	1442	transmembrane transport	BP
7864	GO:0042312	0.0666386	1	0.998015	1	1	0.0754745	8
9012	GO:0045909	0.0666386	1	0.998015	1	1	0.0754745	8
4545	GO:0015807	0.0673245	1	0.991282	1	2	0.339635	36	L-amino acid transport	BP
2616	GO:0007405	0.0673778	1	0.998065	1	1	0.0566059	6	neuroblast proliferation	BP
7721	GO:0038171	0.0673778	1	0.998065	1	1	0.0566059	6	cannabinoid signaling pathway	BP
7799	GO:0042133	0.0673778	1	0.998065	1	1	0.0566059	6	neurotransmitter metabolic process	BP
7801	GO:0042136	0.0673778	1	0.998065	1	1	0.0566059	6	neurotransmitter biosynthetic process	BP
8196	GO:0043196	0.0673778	1	0.998065	1	1	0.0566059	6	varicosity	CC
11698	GO:0071926	0.0673778	1	0.998065	1	1	0.0566059	6	endocannabinoid signaling pathway	BP
12908	GO:1902532	0.0675069	1	0.985481	1	3	0.89626	95	negative regulation of intracellular signal transduction	BP
3506	GO:0009753	0.0676349	1	0.981056	1	4	1.47175	156	response to jasmonic acid	BP
9705	GO:0048527	0.0681412	1	0.991081	1	2	0.377373	40	lateral root development	BP
3505	GO:0009751	0.0682558	1	0.980826	1	4	1.46232	155	response to salicylic acid	BP
2378	GO:0006873	0.0684258	1	0.980723	1	4	1.75478	186	cellular ion homeostasis	BP
10688	GO:0052852	0.0688911	1	0.997795	1	1	0.103777	11	very-long-chain-(S)-2-hydroxy-acid oxidase activity	MF
10689	GO:0052853	0.0688911	1	0.997795	1	1	0.103777	11	long-chain-(S)-2-hydroxy-long-chain-acid oxidase activity	MF
10690	GO:0052854	0.0688911	1	0.997795	1	1	0.103777	11	medium-chain-(S)-2-hydroxy-acid oxidase activity	MF
1893	GO:0006029	0.0689732	1	0.997971	1	1	0.0566059	6	proteoglycan metabolic process	BP
4313	GO:0015012	0.0689732	1	0.997971	1	1	0.0566059	6	heparan sulfate proteoglycan biosynthetic process	BP
5786	GO:0030166	0.0689732	1	0.997971	1	1	0.0566059	6	proteoglycan biosynthetic process	BP
5806	GO:0030201	0.0689732	1	0.997971	1	1	0.0566059	6	heparan sulfate proteoglycan metabolic process	BP
8205	GO:0043207	0.0690591	1	0.959987	1	17	10.774	1142	response to external biotic stimulus	BP
[truncated: 13,082 more rows]

## Sheet: top 500 up
internal ID	category	over represented P-Value	over represented FDR	under represented P-Value	under represented FDR	Genes in top-500 upreg	Expected genes	Genes in genome (background)	term	ontology
[truncated: 13,570 more rows]

[truncated: 17 more sheets: top 1000 up, top 2000 up, top 4000 up, top 50 down, top 100 down, top 300 down, top 500 down, top 1000 down, top 2000 down, top 4000 down, top 50 up-down, top 100 up-down, top 300 up-down, top 500 up-down, top 1000 up-down, top 2000 up-down, top 4000 up-down]
