# Supplementary material for: Aluminum Responsive Genes in Flax (Linum usitatissimum L.)
Source: Biomed Res Int. 2019 Feb 28;2019:5023125. doi: 10.1155/2019/5023125 (PMC6421055; doi:10.1155/2019/5023125)
Supplement: Supplementary Materials — S1 Table. Gene expression alterations in all analyzed flax genotypes under aluminum stress. S2 Table. Gene expression alterations in resistant flax genotypes under aluminum stress. S3 Table. Gene expression alterations in sensitive flax genotypes under aluminum stress. S4 Table. Gene expression alterations in resistant flax cultivar Hermes under aluminum stress. S5 Table. Gene expression alterations in resistant flax cultivar TMP1919 under aluminum stress. S6 Table. Gene expression alterations in sensitive flax cultivar Lira under aluminum stress. S7 Table. Gene expression alterations in sensitive flax cultivar Orshanskiy under aluminum stress. S8 Table. Diverse expression alterations between groups of resistant and sensitive to aluminum flax genotypes. S9 Table. GO enrichment analysis for tops of up- and downregulated genes in the pool of all studied flax cultivars after aluminum exposure. S10 Table. GO enrichment analysis for tops of up- and downregulated genes in the pool of resistant flax cultivars after aluminum exposure. S11 Table. GO enrichment analysis for tops of up- and downregulated genes in the pool of sensitive flax cultivars after aluminum exposure. S12 Table. GO enrichment analysis for tops of up- and downregulated genes in resistant flax cultivar Hermes after aluminum exposure. S13 Table. GO enrichment analysis for tops of up- and downregulated genes in resistant flax cultivar TMP1919 after aluminum exposure. S14 Table. GO enrichment analysis for tops of up- and downregulated genes in sensitive flax cultivar Lira after aluminum exposure. S15 Table. GO enrichment analysis for tops of up- and downregulated genes in sensitive flax cultivar Orshanskiy after aluminum exposure. S16 Figure. Hierarchical cluster dendrogram showing coexpression modules identified using weighted gene coexpression network analysis (WGCNA) for flax under aluminum stress. Symbols in Supplementary Tables: Gene-gene identifier (generated by Trinity). Transcript lengths: comma-separ [file 5023125.f1.zip › 5023125.f1/S2 Table.xlsx]

## Sheet: S2 Table
S2 Table. Genes expression alterations in resistant flax genotypes under aluminum stress.
Gene	Transcript lengths	Blast symbol	Blast name	Blast species	KEGG Orthology	KEGG A.Thaliana	Gene Ontology	logFC	logCPM	LR	PValue	FDR	Hermes-C	Hermes-Al4	TMP-C	TMP-Al4
TR32133|c1_g1	3190; 3186	LHY	Protein LHY	ARATH	K12133	AT1G01060	GO:0000975,GO:0001067,GO:0001071,GO:0001101,GO:0003674,GO:0003676,GO:0003677,GO:0003700,GO:0005488,GO:0005575,GO:0005634,GO:0006139,GO:0006351,GO:0006355,GO:0006725,GO:0006807,GO:0006950,GO:0006970,GO:0007623,GO:0008150,GO:0008152,GO:0009058,GO:0009059,GO:0009266,GO:0009314,GO:0009409,GO:0009416,GO:0009628,GO:0009648,GO:0009651,GO:0009719,GO:0009723,GO:0009725,GO:0009733,GO:0009737,GO:0009739,GO:…	-5.42491	6.09392	183.728	7.43923e-42	1.4293e-37	176.419482005167	2.92901338847938	90.2827662634909	3.26366706398321
TR31676|c0_g1	3001; 2868; 2854; 2742; 2728; 1412; 1289; 760; 746							-3.22243	7.50853	93.9698	3.20371e-22	3.07765e-18	392.203311015568	39.9498219543417	265.376615986625	30.5044081580297
TR19190|c0_g1	2102; 2073; 1734; 1705; 624	JMJ30	Putative lysine-specific demethylase JMJD5	ARATH			GO:0001071,GO:0003674,GO:0003700,GO:0003824,GO:0005488,GO:0005515,GO:0005575,GO:0005634,GO:0005737,GO:0006325,GO:0006355,GO:0006464,GO:0006479,GO:0006482,GO:0006996,GO:0007623,GO:0008150,GO:0008152,GO:0008168,GO:0008170,GO:0008213,GO:0008214,GO:0008276,GO:0008757,GO:0009889,GO:0009987,GO:0010452,GO:0010468,GO:0010556,GO:0016043,GO:0016278,GO:0016279,GO:0016491,GO:0016568,GO:0016569,GO:0016570,GO:…	3.73873	5.25656	80.5922	2.77456e-19	1.77692e-15	4.03244530297524	47.6804966354102	6.57484465946243	94.2111892469819
TR49856|c0_g1	1218; 1218	LHY	Protein LHY	ARATH	K12133	AT1G01060	GO:0000975,GO:0001067,GO:0001071,GO:0001101,GO:0003674,GO:0003676,GO:0003677,GO:0003700,GO:0005488,GO:0005575,GO:0005634,GO:0006139,GO:0006351,GO:0006355,GO:0006725,GO:0006807,GO:0006950,GO:0006970,GO:0007623,GO:0008150,GO:0008152,GO:0009058,GO:0009059,GO:0009266,GO:0009314,GO:0009409,GO:0009416,GO:0009628,GO:0009648,GO:0009651,GO:0009719,GO:0009723,GO:0009725,GO:0009733,GO:0009737,GO:0009739,GO:…	-2.94918	4.03853	48.7479	2.91074e-12	1.3981e-08	37.300119052521	4.27347855040434	20.6070634628789	3.2201515031301
TR31582|c1_g1	2241; 2129; 2116; 2055; 1968; 1952; 1950; 1878; 1790; 1634; 1514; 693	DTX30; DTX33	Protein DETOXIFICATION 30 {ECO:0000303|PubMed:11739388}; Protein DETOXIFICATION 33 {ECO:0000303|PubMed:11739388}	ARATH	K03327	AT1G47530	GO:0003674,GO:0005215,GO:0005575,GO:0005774,GO:0006810,GO:0006855,GO:0008150,GO:0009987,GO:0015238,GO:0015291,GO:0015297,GO:0015893,GO:0016020,GO:0016021,GO:0022804,GO:0022857,GO:0031090,GO:0031224,GO:0044422,GO:0044424,GO:0044425,GO:0044437,GO:0044444,GO:0044446,GO:0044464,GO:0044699,GO:0044763,GO:0044765,GO:0051179,GO:0051234,GO:0055085,GO:0090484,GO:0098588,GO:1902578	2.19195	7.86739	47.8862	4.51685e-12	1.73564e-08	89.1938496777143	443.52945359646	78.4568711713034	322.537337043247
TR50184|c0_g1	1361	U74F1	UDP-glycosyltransferase 74F1	ARATH	K13691	AT2G43840	GO:0003674,GO:0003824,GO:0008150,GO:0008152,GO:0016740,GO:0016757,GO:0016758	3.0032	5.12622	46.241	1.04568e-11	3.34845e-08	10.5611662696971	83.3568400393476	4.89803863892839	40.556502715098
TR46925|c0_g1	1966	M810; COPIA	Uncharacterized mitochondrial protein AtMg00810; Copia protein	ARATH; DROME		ArthMp070	GO:0005575,GO:0005739,GO:0043226,GO:0043227,GO:0043229,GO:0043231,GO:0044424,GO:0044444,GO:0044464	2.70241	4.12252	39.3996	3.4537e-10	9.47941e-07	5.56861494220391	39.0855229216757	3.66249736064015	21.0180158920519
TR15193|c0_g1	1300; 1200; 1197							3.32041	3.08186	38.3438	5.93159e-10	1.33533e-06	0.864095422066124	12.8684522641389	2.16219723700442	17.5802865846562
TR34648|c0_g2	929	GSTF1	Glutathione S-transferase PARB	TOBAC			GO:0003674,GO:0003824,GO:0004364,GO:0005488,GO:0005515,GO:0016740,GO:0016765	2.56125	4.41844	38.176	6.46411e-10	1.33533e-06	3.84042409807166	31.402864853533	8.47228305111938	41.4268139321602
TR25076|c0_g1	1804; 1787; 1781; 1764	C81E8	Cytochrome P450 81E8 {ECO:0000303|PubMed:14617078}	MEDTR			GO:0003674,GO:0003824,GO:0004497,GO:0005488,GO:0005506,GO:0005575,GO:0008150,GO:0008152,GO:0016021,GO:0016491,GO:0016705,GO:0020037,GO:0031224,GO:0043167,GO:0043169,GO:0044425,GO:0044699,GO:0044710,GO:0046872,GO:0046906,GO:0046914,GO:0055114,GO:0097159,GO:1901363	1.90714	5.45878	38.0346	6.95014e-10	1.33533e-06	21.6023855516531	68.6637564840248	15.3560130301539	69.9295062909469
TR8893|c0_g1	1174; 1174; 1111; 1111	LHY	Protein LHY	ARATH	K12133	AT1G01060	GO:0000975,GO:0001067,GO:0001071,GO:0001101,GO:0003674,GO:0003676,GO:0003677,GO:0003700,GO:0005488,GO:0005575,GO:0005634,GO:0006139,GO:0006351,GO:0006355,GO:0006725,GO:0006807,GO:0006950,GO:0006970,GO:0007623,GO:0008150,GO:0008152,GO:0009058,GO:0009059,GO:0009266,GO:0009314,GO:0009409,GO:0009416,GO:0009628,GO:0009648,GO:0009651,GO:0009719,GO:0009723,GO:0009725,GO:0009733,GO:0009737,GO:0009739,GO:…	-2.91283	3.25785	36.9204	1.23049e-09	2.14922e-06	21.2663484430718	2.30479742044279	12.2230333602087	2.13226248180236
TR15681|c0_g1	594; 594	PIP24	Aquaporin PIP2-4	MAIZE	K09872		GO:0003674,GO:0005215,GO:0005575,GO:0005886,GO:0006810,GO:0008150,GO:0016020,GO:0016021,GO:0031224,GO:0044425,GO:0044464,GO:0051179,GO:0051234	-2.07967	6.46656	35.8628	2.11709e-09	3.0481e-06	193.365353337908	35.5322935651597	92.4449635004953	32.0709683487417
TR53996|c0_g1	1991; 1917; 1901	COL10	Zinc finger protein CONSTANS-LIKE 10	ARATH		AT5G48250	GO:0001071,GO:0003674,GO:0003700,GO:0005488,GO:0005515,GO:0005575,GO:0005634,GO:0005886,GO:0006355,GO:0008150,GO:0008270,GO:0009889,GO:0010468,GO:0010556,GO:0016020,GO:0019219,GO:0019222,GO:0031323,GO:0031326,GO:0043167,GO:0043169,GO:0043226,GO:0043227,GO:0043229,GO:0043231,GO:0044424,GO:0044464,GO:0046872,GO:0046914,GO:0050789,GO:0050794,GO:0051171,GO:0051252,GO:0060255,GO:0065007,GO:0080090,GO:…	1.85559	5.5933	35.8423	2.13956e-09	3.0481e-06	16.4658183204822	71.3046701949489	25.2403432564598	79.7205074828965
TR37065|c0_g1	2097	PTR27	Protein NRT1/ PTR FAMILY 6.2	ARATH		AT2G26690	GO:0001101,GO:0003674,GO:0005215,GO:0005575,GO:0006082,GO:0006807,GO:0006810,GO:0006857,GO:0006950,GO:0008150,GO:0008152,GO:0009611,GO:0009719,GO:0009725,GO:0009753,GO:0009987,GO:0010033,GO:0015291,GO:0015293,GO:0015833,GO:0016020,GO:0016021,GO:0022804,GO:0022857,GO:0031224,GO:0042126,GO:0042128,GO:0042221,GO:0042886,GO:0043436,GO:0044237,GO:0044281,GO:0044425,GO:0044699,GO:0044710,GO:0044763,GO:…	1.86095	5.30327	35.7694	2.22107e-09	3.0481e-06	19.0581045866806	69.9602050330239	14.9588747621327	53.6111709710308
TR53387|c0_g1	2076; 2005; 1987; 1909; 1901; 1830; 1691; 1565; 1524; 1512; 1358; 1260; 514; 497	HERC4; HERC5; UVR8	E3 ISG15--protein ligase HERC5; Probable E3 ubiquitin-protein ligase HERC4; Ultraviolet-B receptor UVR8	ARATH; HUMAN; MOUSE	K10615	AT5G63860	GO:0000079,GO:0000785,GO:0001817,GO:0001818,GO:0001932,GO:0002252,GO:0002376,GO:0002682,GO:0002697,GO:0002831,GO:0003674,GO:0003676,GO:0003682,GO:0003723,GO:0003824,GO:0004842,GO:0004871,GO:0004872,GO:0005085,GO:0005488,GO:0005515,GO:0005575,GO:0005634,GO:0005829,GO:0006464,GO:0006950,GO:0006952,GO:0006955,GO:0007165,GO:0007166,GO:0007276,GO:0007283,GO:0008150,GO:0008152,GO:0009314,GO:0009411,GO:…	-2.65161	3.38932	35.5662	2.46532e-09	3.15774e-06	21.8424120577826	2.73694693677581	14.0322188034165	2.95905813801144
TR31747|c0_g1	908							-4.34344	1.3882	34.6219	4.00369e-09	4.80768e-06	3.21635518213502	0.384132903407132	6.39833876256411	0.0870311217062189
TR12175|c1_g1	640; 636; 624; 602	HMGB1; HMGB3	High mobility group B protein 1; High mobility group B protein 3	ARATH	K10802	AT3G51880	GO:0000785,GO:0001071,GO:0003674,GO:0003676,GO:0003677,GO:0003682,GO:0003700,GO:0005198,GO:0005488,GO:0005575,GO:0005634,GO:0006325,GO:0006333,GO:0006355,GO:0008150,GO:0009889,GO:0010468,GO:0010556,GO:0016043,GO:0019219,GO:0019222,GO:0030527,GO:0031323,GO:0031326,GO:0032991,GO:0043226,GO:0043227,GO:0043229,GO:0043231,GO:0043933,GO:0044422,GO:0044424,GO:0044427,GO:0044446,GO:0044464,GO:0044877,GO:…	1.97986	5.22612	34.2216	4.91797e-09	5.55818e-06	11.4732669929891	67.6073909996552	18.709625071222	51.5659396109347
TR27759|c0_g2	1655; 1639; 888	HSFA3	Heat stress transcription factor A-3	ARATH	K09419	AT5G03720	GO:0001071,GO:0003674,GO:0003676,GO:0003677,GO:0003700,GO:0005488,GO:0005575,GO:0005634,GO:0006139,GO:0006351,GO:0006355,GO:0006725,GO:0006807,GO:0006950,GO:0008150,GO:0008152,GO:0009058,GO:0009059,GO:0009266,GO:0009408,GO:0009628,GO:0009719,GO:0009889,GO:0009987,GO:0010033,GO:0010200,GO:0010243,GO:0010468,GO:0010556,GO:0016070,GO:0018130,GO:0019219,GO:0019222,GO:0019438,GO:0031323,GO:0031326,GO:…	2.47003	3.25817	32.4472	1.22476e-08	1.3073e-05	2.78430747110195	15.7494490396924	3.00060024727145	16.3618508807692
TR44845|c0_g1	2956	POT5	Potassium transporter 5	ARATH	K03549	AT4G13420	GO:0003674,GO:0005215,GO:0005575,GO:0005886,GO:0006810,GO:0006811,GO:0006812,GO:0006813,GO:0008150,GO:0008324,GO:0009674,GO:0009987,GO:0015075,GO:0015077,GO:0015079,GO:0015291,GO:0015293,GO:0015672,GO:0016020,GO:0016021,GO:0022804,GO:0022820,GO:0022857,GO:0022890,GO:0022891,GO:0022892,GO:0030001,GO:0031224,GO:0034220,GO:0044425,GO:0044464,GO:0044699,GO:0044763,GO:0044765,GO:0046873,GO:0051179,GO:…	1.84273	4.49608	31.4348	2.06252e-08	1.98943e-05	10.4171503660194	32.1711306603473	9.17830663871266	38.1196313073239
TR11558|c0_g1	325	GSTX3	Probable glutathione S-transferase	TOBAC			GO:0003674,GO:0003824,GO:0004364,GO:0007165,GO:0008150,GO:0009734,GO:0009755,GO:0016740,GO:0016765,GO:0050789,GO:0050794,GO:0065007	1.56455	7.05631	31.4269	2.07093e-08	1.98943e-05	74.9842805148492	218.619638651584	59.4383607805094	178.979501788839
TR51921|c0_g1	1495	ROMT	Trans-resveratrol di-O-methyltransferase	VITVI			GO:0003674,GO:0003824,GO:0005488,GO:0005515,GO:0006725,GO:0008150,GO:0008152,GO:0008168,GO:0008171,GO:0008757,GO:0009058,GO:0009987,GO:0016740,GO:0016741,GO:0019438,GO:0044237,GO:0044249,GO:0046983	-2.94275	2.97638	31.1407	2.39988e-08	2.14952e-05	12.5293836199588	2.49686387214636	15.0030012363572	1.08788902132774
TR50249|c0_g1	2029	SCGT	Scopoletin glucosyltransferase	TOBAC			GO:0003674,GO:0003824,GO:0005488,GO:0005515,GO:0008150,GO:0008152,GO:0008194,GO:0016740,GO:0016757,GO:0016758,GO:0035251,GO:0042802,GO:0046527,GO:0050275	1.56139	7.20917	31.0916	2.46133e-08	2.14952e-05	83.8652612416399	235.905619304905	65.8366995430735	205.915633956914
TR6281|c0_g1	2030	C79D1	Valine N-monooxygenase 1	MANES	K13401		GO:0003674,GO:0003824,GO:0004497,GO:0005488,GO:0005506,GO:0005575,GO:0005783,GO:0008150,GO:0008152,GO:0009058,GO:0016020,GO:0016021,GO:0016137,GO:0016138,GO:0016491,GO:0016705,GO:0019748,GO:0019756,GO:0020037,GO:0031090,GO:0031224,GO:0042341,GO:0043167,GO:0043169,GO:0043226,GO:0043227,GO:0043229,GO:0043231,GO:0044422,GO:0044424,GO:0044425,GO:0044444,GO:0044464,GO:0044550,GO:0044699,GO:0044710,GO:…	-2.80524	3.47304	30.4184	3.48217e-08	2.90883e-05	10.8491980770524	2.49686387214636	27.6672993388117	3.00257369886455
TR48177|c0_g1	654	NLTP3; NLTP1	Non-specific lipid-transfer protein 3; Non-specific lipid-transfer protein 1	LENCU; PRUDO			GO:0003674,GO:0005488,GO:0006810,GO:0006869,GO:0008150,GO:0008289,GO:0044699,GO:0044765,GO:0051179,GO:0051234,GO:0071702,GO:1902578	2.42058	3.50546	27.2101	1.82504e-07	0.000146102	3.60039759194218	25.6888879153519	3.48599146374183	12.31490372143
TR32104|c0_g2	1748; 1604; 1531; 1277; 285	APRR1	Two-component response regulator-like APRR1	ARATH	K12127	AT5G61380	GO:0000160,GO:0001071,GO:0003006,GO:0003674,GO:0003676,GO:0003677,GO:0003700,GO:0005488,GO:0005515,GO:0005575,GO:0005634,GO:0006139,GO:0006351,GO:0006355,GO:0006725,GO:0006807,GO:0007165,GO:0007623,GO:0008150,GO:0008152,GO:0009058,GO:0009059,GO:0009791,GO:0009889,GO:0009892,GO:0009908,GO:0009987,GO:0010031,GO:0010468,GO:0010556,GO:0010605,GO:0010629,GO:0016070,GO:0018130,GO:0019219,GO:0019222,GO:…	2.59396	4.55692	26.8448	2.20462e-07	0.00016943	2.92832337477964	33.3715459834946	10.3697214427763	47.0838368430644
TR1738|c0_g1	2119; 1753; 1690; 1681; 1598; 1597; 1558; 716; 633	WTR15; WTR17; WTR32; WTR5; WTR6	WAT1-related protein At1g21890; WAT1-related protein At1g25270; WAT1-related protein At2g40900; WAT1-related protein At3g18200; WAT1-related protein At4g08300	ARATH		AT4G08300,AT1G21890,AT2G40900,AT1G25270	GO:0003333,GO:0003674,GO:0005215,GO:0005342,GO:0005575,GO:0005886,GO:0006810,GO:0006811,GO:0006820,GO:0006865,GO:0008150,GO:0008509,GO:0008514,GO:0009987,GO:0015075,GO:0015171,GO:0015711,GO:0015849,GO:0016020,GO:0016021,GO:0022857,GO:0022891,GO:0022892,GO:0031224,GO:0032973,GO:0034220,GO:0042592,GO:0043090,GO:0044425,GO:0044464,GO:0044699,GO:0044763,GO:0044765,GO:0046942,GO:0046943,GO:0048878,GO:…	-1.63791	4.56226	25.7607	3.86476e-07	0.000285591	34.2277797740637	11.0918375858809	37.0221118744227	11.7927169911927
TR34617|c0_g1	2281; 2254; 2244; 2220; 2217; 2193; 1975; 1906; 1889; 1745; 1718; 1525; 750; 321	DHQSD; HEM1	Bifunctional 3-dehydroquinate dehydratase/shikimate dehydrogenase, chloroplastic; Glutamyl-tRNA reductase {ECO:0000255|HAMAP-Rule:MF_00087}	ARATH; IGNH4	K13832,K02492	AT3G06350	GO:0000166,GO:0003006,GO:0003674,GO:0003824,GO:0003855,GO:0004764,GO:0005488,GO:0005575,GO:0006082,GO:0006520,GO:0006725,GO:0006778,GO:0006779,GO:0006782,GO:0006807,GO:0008150,GO:0008152,GO:0008652,GO:0008883,GO:0009058,GO:0009072,GO:0009073,GO:0009423,GO:0009507,GO:0009532,GO:0009536,GO:0009570,GO:0009790,GO:0009793,GO:0009987,GO:0016053,GO:0016491,GO:0016614,GO:0016616,GO:0016620,GO:0016829,GO:…	1.33066	6.89298	25.5906	4.2209e-07	0.000300356	74.0241744903312	167.433929272584	61.1151668010434	172.452167660873
TR9331|c0_g1	2338	ROMT	Trans-resveratrol di-O-methyltransferase	VITVI			GO:0003674,GO:0003824,GO:0005488,GO:0005515,GO:0006725,GO:0008150,GO:0008152,GO:0008168,GO:0008171,GO:0008757,GO:0009058,GO:0009987,GO:0016740,GO:0016741,GO:0019438,GO:0044237,GO:0044249,GO:0046983	-2.3155	6.42939	25.461	4.51406e-07	0.000309745	213.623590455236	19.7348279125414	73.2058207385784	37.8585379422052
TR735|c0_g1	1328; 1288	BBX24	B-box zinc finger protein 24 {ECO:0000303|PubMed:19920209}	ARATH		AT1G06040	GO:0000988,GO:0000989,GO:0001071,GO:0003674,GO:0003676,GO:0003677,GO:0003700,GO:0003712,GO:0005488,GO:0005575,GO:0005622,GO:0005634,GO:0006139,GO:0006351,GO:0006355,GO:0006725,GO:0006807,GO:0008150,GO:0008152,GO:0008270,GO:0009058,GO:0009059,GO:0009314,GO:0009416,GO:0009628,GO:0009889,GO:0009987,GO:0010468,GO:0010556,GO:0016070,GO:0018130,GO:0019219,GO:0019222,GO:0019438,GO:0031323,GO:0031326,GO:…	-1.52727	5.52163	25.0646	5.54426e-07	0.000367317	79.688800034987	25.3047550119448	56.4818870074625	21.9318426699672
TR13293|c0_g2	1009; 787							2.21257	5.01539	24.457	7.59867e-07	0.000486644	14.1615638616392	77.2587301977594	8.73704189646686	28.8943324064647
TR49613|c0_g1	411							3.28781	1.32723	23.8329	1.05072e-06	0.000651212	0.720079518388436	3.88934564699721	0.17650589689832	4.87374281554826
TR37207|c0_g1	918; 917; 813; 812; 789; 765	ATESY	Alpha-terpineol synthase, chloroplastic	MAGGA			GO:0000287,GO:0003674,GO:0003824,GO:0005488,GO:0005575,GO:0006629,GO:0006644,GO:0006720,GO:0006721,GO:0006793,GO:0006796,GO:0008150,GO:0008152,GO:0008299,GO:0008610,GO:0009058,GO:0009532,GO:0009570,GO:0009987,GO:0010333,GO:0016114,GO:0016829,GO:0016835,GO:0016838,GO:0019637,GO:0033383,GO:0042214,GO:0043167,GO:0043169,GO:0043692,GO:0043693,GO:0044237,GO:0044238,GO:0044249,GO:0044255,GO:0044422,GO:…	-3.05541	1.74492	23.546	1.21962e-06	0.000732265	8.11289590717638	0.384132903407132	3.57424441219099	1.00085789962152
TR44570|c0_g2	1681; 1422; 1063; 1062; 996	PCL1	Transcription factor LUX	ARATH		AT3G46640	GO:0003674,GO:0003676,GO:0003677,GO:0005488,GO:0005575,GO:0005634,GO:0006139,GO:0006351,GO:0006355,GO:0006725,GO:0006807,GO:0007623,GO:0008150,GO:0008152,GO:0009058,GO:0009059,GO:0009889,GO:0009987,GO:0010468,GO:0010556,GO:0016070,GO:0018130,GO:0019219,GO:0019222,GO:0019438,GO:0031323,GO:0031326,GO:0032774,GO:0034641,GO:0034645,GO:0034654,GO:0042752,GO:0042753,GO:0043170,GO:0043226,GO:0043227,GO:…	2.83891	3.60686	23.2003	1.45977e-06	0.000849896	1.00811132574381	20.5991269452074	4.89803863892839	21.8448115482609
TR34893|c0_g1	915; 915	PCL1	Transcription factor LUX	ARATH		AT3G46640	GO:0003674,GO:0003676,GO:0003677,GO:0005488,GO:0005575,GO:0005634,GO:0006139,GO:0006351,GO:0006355,GO:0006725,GO:0006807,GO:0007623,GO:0008150,GO:0008152,GO:0009058,GO:0009059,GO:0009889,GO:0009987,GO:0010468,GO:0010556,GO:0016070,GO:0018130,GO:0019219,GO:0019222,GO:0019438,GO:0031323,GO:0031326,GO:0032774,GO:0034641,GO:0034645,GO:0034654,GO:0042752,GO:0042753,GO:0043170,GO:0043226,GO:0043227,GO:…	3.21094	2.31153	23.1019	1.53636e-06	0.000868178	0.288031807355375	6.96240887425426	1.58855307208488	10.6177968481587
TR19736|c2_g1	540	PIP24	Aquaporin PIP2-4	MAIZE	K09872		GO:0003674,GO:0005215,GO:0005575,GO:0005886,GO:0006810,GO:0008150,GO:0016020,GO:0016021,GO:0031224,GO:0044425,GO:0044464,GO:0051179,GO:0051234	-1.84651	8.16467	23.0346	1.59113e-06	0.00087344	609.475304363972	120.617731669839	288.366509057631	129.02363792947
TR17189|c0_g1	612; 594; 490; 444							-3.33876	1.20078	22.951	1.66183e-06	0.00088691	5.37659373730032	0.576199355110698	2.69171492769939	0.217577804265547
TR23179|c1_g1	1509; 1487; 1479	TRNHF	Tropinone reductase homolog At5g06060 {ECO:0000305}	ARATH	K08081	AT5G06060	GO:0003674,GO:0003824,GO:0005575,GO:0005829,GO:0016491,GO:0044424,GO:0044444,GO:0044464	1.52348	7.94667	22.8668	1.73623e-06	0.000901571	124.093703668941	436.134895205872	130.481984282083	295.775267118585
TR19773|c0_g2	1279; 1191							2.1514	4.04896	22.8014	1.79638e-06	0.000908261	4.17646120665293	17.9101966213575	7.89863888619984	35.8133065821091
TR18949|c0_g1	1822; 1753	CDF3	Cyclic dof factor 3	ARATH		AT3G47500	GO:0001071,GO:0003006,GO:0003674,GO:0003676,GO:0003677,GO:0003700,GO:0005488,GO:0005575,GO:0005634,GO:0006139,GO:0006351,GO:0006355,GO:0006725,GO:0006807,GO:0008150,GO:0008152,GO:0009058,GO:0009059,GO:0009791,GO:0009889,GO:0009908,GO:0009987,GO:0010468,GO:0010556,GO:0016070,GO:0018130,GO:0019219,GO:0019222,GO:0019438,GO:0022414,GO:0031323,GO:0031326,GO:0032501,GO:0032502,GO:0032774,GO:0034641,GO:…	-1.51955	4.71663	22.4185	2.19252e-06	0.00108012	43.300781705758	14.3089506519157	34.4186498951725	12.7935748908142
TR53313|c1_g1	421	APRR1	Two-component response regulator-like APRR1	ARATH	K12127	AT5G61380	GO:0000160,GO:0001071,GO:0003006,GO:0003674,GO:0003676,GO:0003677,GO:0003700,GO:0005488,GO:0005575,GO:0005634,GO:0006139,GO:0006351,GO:0006355,GO:0006725,GO:0006807,GO:0007165,GO:0007623,GO:0008150,GO:0008152,GO:0009058,GO:0009059,GO:0009791,GO:0009889,GO:0009892,GO:0009908,GO:0009987,GO:0010031,GO:0010468,GO:0010556,GO:0010605,GO:0010629,GO:0016070,GO:0018130,GO:0019219,GO:0019222,GO:0019438,GO:…	2.99146	1.29913	22.259	2.38236e-06	0.00114431	0.33603710858127	3.3611629048124	0.706023587593281	5.0478050589607
TR7744|c0_g1	1882; 1817; 1764; 1699	RVE8	Protein REVEILLE 8	ARATH		AT3G09600	GO:0001071,GO:0001101,GO:0003674,GO:0003676,GO:0003677,GO:0003700,GO:0005488,GO:0005575,GO:0005634,GO:0006139,GO:0006325,GO:0006351,GO:0006355,GO:0006464,GO:0006473,GO:0006475,GO:0006725,GO:0006807,GO:0006950,GO:0006970,GO:0006996,GO:0007623,GO:0008150,GO:0008152,GO:0009058,GO:0009059,GO:0009314,GO:0009416,GO:0009628,GO:0009648,GO:0009651,GO:0009719,GO:0009723,GO:0009725,GO:0009733,GO:0009737,GO:…	-1.69872	4.44206	22.0999	2.58823e-06	0.00115521	38.4042409807166	12.4363027478059	27.7996787614855	7.96334763611903
TR50184|c1_g1	372							2.71198	2.06568	22.0772	2.61895e-06	0.00115521	1.1041219281956	9.93943887565954	1.05903538138992	4.30804052445784
TR32284|c0_g1	519							-2.41465	2.42243	22.0647	2.63614e-06	0.00115521	10.1771238598899	2.11273096873923	7.58975356662778	1.21843570388706
TR52297|c0_g1	740; 717	APRR1	Two-component response regulator-like APRR1	ARATH	K12127	AT5G61380	GO:0000160,GO:0001071,GO:0003006,GO:0003674,GO:0003676,GO:0003677,GO:0003700,GO:0005488,GO:0005575,GO:0005634,GO:0006139,GO:0006351,GO:0006355,GO:0006725,GO:0006807,GO:0007165,GO:0007623,GO:0008150,GO:0008152,GO:0009058,GO:0009059,GO:0009791,GO:0009889,GO:0009892,GO:0009908,GO:0009987,GO:0010031,GO:0010468,GO:0010556,GO:0010605,GO:0010629,GO:0016070,GO:0018130,GO:0019219,GO:0019222,GO:0019438,GO:…	2.62991	2.27665	22.0188	2.69999e-06	0.00115521	0.816090120840228	6.48224274499535	1.80918544320778	9.87803231365584
TR51798|c0_g1	1490; 1049; 961; 844							2.0996	5.41695	22.0095	2.71307e-06	0.00115521	7.9208747022728	81.7242751998673	24.3136872977436	56.5702291090423
TR12914|c0_g2	1830; 842; 776	PLT3; PLT6	Probable polyol transporter 3; Probable polyol transporter 6	ARATH		AT2G18480,AT4G36670	GO:0003674,GO:0005215,GO:0005351,GO:0005355,GO:0005402,GO:0005575,GO:0005887,GO:0006810,GO:0006811,GO:0006812,GO:0006818,GO:0008150,GO:0008324,GO:0008643,GO:0008645,GO:0009791,GO:0009987,GO:0010311,GO:0015075,GO:0015144,GO:0015145,GO:0015149,GO:0015291,GO:0015293,GO:0015294,GO:0015295,GO:0015672,GO:0015749,GO:0015758,GO:0015992,GO:0016021,GO:0022804,GO:0022857,GO:0022891,GO:0022892,GO:0031224,GO:…	2.71602	2.20715	21.9351	2.82024e-06	0.00115521	1.77619614535814	8.97910661714171	0.617770639144121	6.74491193223196
TR19773|c0_g1	1115							2.30432	3.32212	21.9312	2.82595e-06	0.00115521	2.64029156742427	10.6596880695479	4.01550915443679	22.279967156792
TR18861|c0_g1	1491	Y8948	Putative methyltransferase DDB_G0268948	DICDI				1.95453	5.29205	21.5547	3.43877e-06	0.00137644	22.3704703712674	80.1397269733129	9.70782432940762	44.1682942659061
TR46015|c0_g1	1298; 1275; 1248; 1225	HYES	Bifunctional epoxide hydrolase 2	HUMAN; MOUSE; PIG	K08726		GO:0000287,GO:0003674,GO:0003824,GO:0004301,GO:0005488,GO:0005575,GO:0005777,GO:0006629,GO:0006725,GO:0006793,GO:0006796,GO:0008150,GO:0008152,GO:0009056,GO:0009636,GO:0009987,GO:0016311,GO:0016787,GO:0016788,GO:0016791,GO:0016801,GO:0016803,GO:0019439,GO:0030258,GO:0033885,GO:0042221,GO:0042577,GO:0042578,GO:0042579,GO:0043167,GO:0043169,GO:0043226,GO:0043227,GO:0043229,GO:0043231,GO:0044237,GO:…	1.27486	6.78791	21.2679	3.99365e-06	0.00156592	54.7260433975212	160.375487172478	74.397235542642	152.130400742471
TR23157|c0_g1	1045	DHAR2	Glutathione S-transferase DHAR2	ARATH		AT1G75270	GO:0003674,GO:0003824,GO:0004364,GO:0005488,GO:0005515,GO:0005575,GO:0005829,GO:0005886,GO:0006464,GO:0006518,GO:0006575,GO:0006749,GO:0006790,GO:0006807,GO:0008150,GO:0008152,GO:0009987,GO:0010731,GO:0015036,GO:0015037,GO:0015038,GO:0016020,GO:0016209,GO:0016491,GO:0016667,GO:0016672,GO:0016740,GO:0016765,GO:0019538,GO:0033218,GO:0034641,GO:0036211,GO:0042277,GO:0043167,GO:0043168,GO:0043170,GO:…	-1.66971	5.04242	21.2017	4.13389e-06	0.00158849	56.1181971330721	20.791193396911	43.9058418534572	10.6613124090118
TR15187|c0_g1	1740; 1718; 1709; 1687; 1678; 1656; 818; 332							-2.58957	1.93697	20.9107	4.81187e-06	0.00180194	8.30491711207996	1.39248177485085	4.54502684513175	0.739764534502861
TR4296|c0_g1	1368	PRPX	Pathogen-related protein	HORVU			GO:0006950,GO:0006952,GO:0008150,GO:0009607,GO:0050896	2.55442	9.06295	20.885	4.87695e-06	0.00180194	245.019057456972	1156.04797280376	66.1455848626455	671.793228450304
TR668|c0_g1	935; 903; 903	P21; TLP	Protein P21; Thaumatin-like protein	ACTDE; SOYBN			GO:0001906,GO:0005575,GO:0005576,GO:0006950,GO:0006952,GO:0008150,GO:0009605,GO:0009607,GO:0009620,GO:0031640,GO:0035821,GO:0043207,GO:0044364,GO:0050832,GO:0050896,GO:0051704,GO:0051707,GO:0065007,GO:0065008,GO:0098542	1.43155	5.12066	20.6423	5.53585e-06	0.0020068	22.8985286847523	53.8266230899244	14.6499894425606	47.4319613298893
TR41020|c0_g1	1508; 1409; 1343	ROMT	Trans-resveratrol di-O-methyltransferase	VITVI			GO:0003674,GO:0003824,GO:0005488,GO:0005515,GO:0006725,GO:0008150,GO:0008152,GO:0008168,GO:0008171,GO:0008757,GO:0009058,GO:0009987,GO:0016740,GO:0016741,GO:0019438,GO:0044237,GO:0044249,GO:0046983	-2.9726	4.25942	20.3281	6.52341e-06	0.002321	55.8301653257168	2.16074758166512	11.870021566412	6.4403030062602
TR53519|c0_g1	1064	RBS	Ribulose bisphosphate carboxylase small chain, chloroplastic	MALSP; PYRPY			GO:0003674,GO:0003824,GO:0004497,GO:0005575,GO:0005975,GO:0008150,GO:0008152,GO:0009058,GO:0009507,GO:0009536,GO:0009853,GO:0009987,GO:0016051,GO:0016491,GO:0016829,GO:0016830,GO:0016831,GO:0016984,GO:0019253,GO:0019685,GO:0043094,GO:0043226,GO:0043227,GO:0043229,GO:0043231,GO:0044237,GO:0044238,GO:0044249,GO:0044424,GO:0044444,GO:0044464,GO:0044699,GO:0044710,GO:0044711,GO:0044723,GO:0071704,GO:…	-3.02164	3.14073	20.1435	7.1845e-06	0.0024966	22.8025180823005	0.720249193888372	8.33990362844564	3.08960482057077
TR44253|c0_g1	2479; 2476; 2473; 2470	INVA	Acid beta-fructofuranosidase	VIGRR			GO:0003674,GO:0003824,GO:0004553,GO:0004564,GO:0004575,GO:0005575,GO:0005773,GO:0005975,GO:0005984,GO:0005985,GO:0008150,GO:0008152,GO:0009311,GO:0009987,GO:0015926,GO:0016787,GO:0016798,GO:0043226,GO:0043227,GO:0043229,GO:0043231,GO:0044237,GO:0044238,GO:0044262,GO:0044424,GO:0044444,GO:0044464,GO:0044699,GO:0044710,GO:0044723,GO:0044763,GO:0071704,GO:0090599	-1.85623	7.33768	20.1017	7.34296e-06	0.0024966	373.577254139921	78.5551787467585	133.173699209783	61.4004563637374
TR35721|c0_g1	2559; 2462; 1897; 1800	AGL62	Agamous-like MADS-box protein AGL62	ARATH		AT5G60440	GO:0001071,GO:0003006,GO:0003674,GO:0003676,GO:0003677,GO:0003700,GO:0005488,GO:0005515,GO:0005575,GO:0005634,GO:0006139,GO:0006351,GO:0006725,GO:0006807,GO:0008150,GO:0008152,GO:0009058,GO:0009059,GO:0009888,GO:0009960,GO:0009987,GO:0016070,GO:0018130,GO:0019438,GO:0022414,GO:0032502,GO:0032774,GO:0034641,GO:0034645,GO:0034654,GO:0043170,GO:0043226,GO:0043227,GO:0043229,GO:0043231,GO:0044237,GO:…	2.49562	7.13136	20.0852	7.40676e-06	0.0024966	67.7834853309648	336.644473223425	16.6356807826667	139.423856973363
TR9331|c0_g2	1522	ROMT	Trans-resveratrol di-O-methyltransferase	VITVI			GO:0003674,GO:0003824,GO:0006725,GO:0008150,GO:0008152,GO:0008168,GO:0008171,GO:0008757,GO:0009058,GO:0009987,GO:0016740,GO:0016741,GO:0019438,GO:0044237,GO:0044249	-2.00305	4.5367	20.0242	7.6467e-06	0.00253304	52.6138101435817	6.96240887425426	21.4454664731459	11.4881080652209
TR23208|c0_g1	1004; 999	PSBR	Photosystem II 10 kDa polypeptide, chloroplastic	SOLTU	K03541		GO:0005575,GO:0008150,GO:0008152,GO:0009521,GO:0009523,GO:0009535,GO:0009654,GO:0009987,GO:0015979,GO:0016020,GO:0032991,GO:0034357,GO:0042651,GO:0043234,GO:0044237,GO:0044422,GO:0044424,GO:0044425,GO:0044434,GO:0044435,GO:0044436,GO:0044444,GO:0044446,GO:0044464,GO:0055035,GO:1902494,GO:1990204	-1.31662	5.20238	19.8594	8.33502e-06	0.00271425	57.8463879772044	20.8872266227628	46.9946950491778	21.1920781354643
TR25219|c0_g1	1991	U71K2	UDP-glycosyltransferase 71K2 {ECO:0000303|Ref.1}	PYRCO			GO:0003674,GO:0003824,GO:0008150,GO:0008152,GO:0016740,GO:0016757,GO:0016758	1.79072	4.3867	19.7233	8.95047e-06	0.00286609	12.2893571138293	39.2295727604533	6.39833876256411	25.4130875382159
TR23371|c2_g1	2033; 2031; 2027; 2025; 583	NDA1; NDA2	Internal alternative NAD(P)H-ubiquinone oxidoreductase A1, mitochondrial; Internal alternative NAD(P)H-ubiquinone oxidoreductase A2, mitochondrial	ARATH	K17871	AT1G07180,AT2G29990	GO:0003674,GO:0003824,GO:0003954,GO:0003959,GO:0005575,GO:0005739,GO:0005759,GO:0005777,GO:0008150,GO:0008152,GO:0009314,GO:0009416,GO:0009628,GO:0009987,GO:0016491,GO:0016651,GO:0031224,GO:0031300,GO:0031304,GO:0031974,GO:0042579,GO:0043226,GO:0043227,GO:0043229,GO:0043231,GO:0043233,GO:0044422,GO:0044424,GO:0044425,GO:0044429,GO:0044444,GO:0044446,GO:0044455,GO:0044464,GO:0044699,GO:0044710,GO:…	1.45736	5.28909	19.6323	9.38684e-06	0.00295655	26.3069050717909	58.1961348661805	15.3560130301539	56.1785890613643
TR23153|c0_g1	1291; 1276; 1043; 1028	DNAJ; DNAJ1	Chaperone protein DnaJ 1 {ECO:0000255|HAMAP-Rule:MF_01152}; Chaperone protein DnaJ {ECO:0000255|HAMAP-Rule:MF_01152}	THET2; THET8	K03686		GO:0000166,GO:0001882,GO:0001883,GO:0003674,GO:0005488,GO:0005524,GO:0005575,GO:0005737,GO:0006139,GO:0006259,GO:0006260,GO:0006457,GO:0006725,GO:0006807,GO:0006950,GO:0008150,GO:0008152,GO:0008270,GO:0009058,GO:0009059,GO:0009266,GO:0009408,GO:0009628,GO:0009987,GO:0017076,GO:0019538,GO:0030554,GO:0032549,GO:0032550,GO:0032553,GO:0032555,GO:0032559,GO:0034641,GO:0034645,GO:0035639,GO:0036094,GO:…	1.33504	5.94462	19.5458	9.82173e-06	0.00304363	26.1628891681132	86.1418035890493	43.6410830081097	90.0336954050834
TR24456|c1_g1	2522; 2447; 2444; 2369; 2317; 2242; 2239; 2199; 2191; 2164; 2121; 1660; 1582; 1563; 1485; 519; 494	IP5P2	Type I inositol polyphosphate 5-phosphatase 2 {ECO:0000303|PubMed:11402208}	ARATH		AT4G18010	GO:0001101,GO:0003674,GO:0003824,GO:0004439,GO:0004445,GO:0005975,GO:0006066,GO:0006629,GO:0006644,GO:0006650,GO:0006793,GO:0006796,GO:0007165,GO:0008150,GO:0008152,GO:0009056,GO:0009719,GO:0009725,GO:0009737,GO:0009738,GO:0009755,GO:0009791,GO:0009845,GO:0009987,GO:0010033,GO:0016311,GO:0016787,GO:0016788,GO:0016791,GO:0019637,GO:0019751,GO:0030258,GO:0032501,GO:0032502,GO:0032957,GO:0033993,GO:…	1.51514	4.46926	19.3276	1.10102e-05	0.00335775	9.79308145008273	37.8851075985284	13.0614363704757	27.5018344591652
TR19795|c0_g1	1994	CCD	Carotenoid 9,10(9',10')-cleavage dioxygenase	CROSA			GO:0003674,GO:0003824,GO:0005488,GO:0005575,GO:0005737,GO:0008150,GO:0008152,GO:0016491,GO:0016701,GO:0016702,GO:0043167,GO:0043169,GO:0044424,GO:0044464,GO:0044699,GO:0044710,GO:0046872,GO:0051213,GO:0055114	-1.31401	5.05034	19.217	1.16667e-05	0.00350238	52.2297677337746	18.6304458152459	42.0525299360248	19.2773934579275
TR29467|c0_g1	1711	CYSX; SAT3	Putative uncharacterized protein CysX; Serine acetyltransferase 3, mitochondrial	ARATH; ECOLI	K00640	AT3G13110	GO:0000096,GO:0000097,GO:0003674,GO:0003824,GO:0005488,GO:0005575,GO:0005737,GO:0005739,GO:0006082,GO:0006520,GO:0006534,GO:0006535,GO:0006563,GO:0006790,GO:0006807,GO:0008150,GO:0008152,GO:0008270,GO:0008374,GO:0008652,GO:0009001,GO:0009058,GO:0009069,GO:0009070,GO:0009987,GO:0010035,GO:0010038,GO:0016053,GO:0016407,GO:0016412,GO:0016413,GO:0016740,GO:0016746,GO:0016747,GO:0019344,GO:0019752,GO:…	1.70381	6.89035	19.1738	1.19343e-05	0.00352418	79.8328159386646	213.673927520217	31.5504290705748	149.127827043606
TR26619|c0_g1	1170; 1169	NRT31	High-affinity nitrate transporter 3.1	ARATH		AT5G50200	GO:0001101,GO:0003674,GO:0005215,GO:0005575,GO:0005886,GO:0006082,GO:0006807,GO:0006810,GO:0006811,GO:0006820,GO:0006950,GO:0008150,GO:0008152,GO:0008509,GO:0009611,GO:0009987,GO:0010035,GO:0010167,GO:0015075,GO:0015103,GO:0015112,GO:0015698,GO:0015706,GO:0016020,GO:0016021,GO:0022857,GO:0022891,GO:0022892,GO:0031224,GO:0042126,GO:0042128,GO:0042221,GO:0043436,GO:0044237,GO:0044281,GO:0044425,GO:…	1.25279	5.61431	19.1465	1.21062e-05	0.00352418	32.3555730262537	64.3902779336205	25.4609756275827	73.3672355983425
TR5844|c0_g2	402	PRPX	Pathogen-related protein	HORVU			GO:0006950,GO:0006952,GO:0008150,GO:0009607,GO:0050896	3.31097	0.722397	19.0231	1.29147e-05	0.00370342	0.480053012258958	2.88099677555349	0.0882529484491602	2.784995894599
TR16236|c0_g1	393; 392	CCA1; LHY	Protein CCA1; Protein LHY	ARATH	K12133,K12134	AT1G01060,AT2G46830	GO:0000975,GO:0001067,GO:0001071,GO:0001101,GO:0003674,GO:0003676,GO:0003677,GO:0003700,GO:0005488,GO:0005575,GO:0005634,GO:0006139,GO:0006351,GO:0006355,GO:0006725,GO:0006807,GO:0006950,GO:0006970,GO:0007623,GO:0008150,GO:0008152,GO:0009058,GO:0009059,GO:0009266,GO:0009314,GO:0009409,GO:0009416,GO:0009628,GO:0009648,GO:0009651,GO:0009719,GO:0009723,GO:0009725,GO:0009733,GO:0009737,GO:0009739,GO:…	-3.13588	0.734377	18.9185	1.36426e-05	0.00385462	3.64840289316808	0.240083064629457	2.02981781433068	0.391640047677985
TR9|c2_g2	2194	U87A1; U87A2	UDP-glycosyltransferase 87A1; UDP-glycosyltransferase 87A2	ARATH		AT2G30140	GO:0003674,GO:0003824,GO:0005575,GO:0005634,GO:0005737,GO:0005829,GO:0005975,GO:0005996,GO:0006063,GO:0006082,GO:0008150,GO:0008152,GO:0008194,GO:0009058,GO:0009812,GO:0009813,GO:0009909,GO:0009987,GO:0016740,GO:0016757,GO:0016758,GO:0019585,GO:0019752,GO:0032787,GO:0035251,GO:0043226,GO:0043227,GO:0043229,GO:0043231,GO:0043436,GO:0044237,GO:0044238,GO:0044281,GO:0044424,GO:0044444,GO:0044464,GO:…	1.31665	6.53741	18.8854	1.38809e-05	0.00386511	65.4792308721218	150.195965232189	40.8611151319612	114.663502847943
TR32284|c0_g2	521							-2.66099	1.07004	18.8492	1.41472e-05	0.00388301	3.55239229071629	0.432149516333023	3.39773851529267	0.652733412796642
TR18861|c0_g2	1370	Y8948	Putative methyltransferase DDB_G0268948	DICDI			GO:0003674,GO:0003824,GO:0005575,GO:0008150,GO:0008152,GO:0008168,GO:0008757,GO:0016023,GO:0016740,GO:0016741,GO:0030139,GO:0031410,GO:0031982,GO:0031988,GO:0032259,GO:0043226,GO:0043227,GO:0043229,GO:0043231,GO:0044424,GO:0044444,GO:0044464,GO:0045335	1.94839	5.33221	18.676	1.54917e-05	0.00419214	24.6267195288845	79.7555940699058	8.47228305111938	47.9541480601266
TR37464|c0_g2	833	PIP25	Aquaporin PIP2-5	ORYSJ			GO:0003674,GO:0005215,GO:0005372,GO:0005575,GO:0005773,GO:0005886,GO:0005911,GO:0006810,GO:0006811,GO:0006833,GO:0008150,GO:0008643,GO:0009506,GO:0009987,GO:0015144,GO:0015166,GO:0015168,GO:0015250,GO:0015254,GO:0015267,GO:0015665,GO:0015791,GO:0015793,GO:0015850,GO:0016020,GO:0016021,GO:0022803,GO:0022838,GO:0022857,GO:0022891,GO:0022892,GO:0030054,GO:0031224,GO:0034220,GO:0042044,GO:0043226,GO:…	-2.15568	1.73934	18.5493	1.65566e-05	0.00441809	5.90465205078518	1.20041532314729	4.72153274203007	1.17492014303396
TR9677|c0_g2	1038; 815	AGD7	ADP-ribosylation factor GTPase-activating protein AGD7	ARATH	K12492	AT2G37550	GO:0003674,GO:0005096,GO:0005488,GO:0005575,GO:0005634,GO:0005794,GO:0005829,GO:0006810,GO:0008047,GO:0008150,GO:0016192,GO:0030234,GO:0030695,GO:0043167,GO:0043169,GO:0043226,GO:0043227,GO:0043229,GO:0043231,GO:0044424,GO:0044444,GO:0044464,GO:0046872,GO:0051179,GO:0051234,GO:0060589	-2.8121	0.889155	18.5013	1.6979e-05	0.00446874	3.31236578458681	0.480166129258915	2.86822082459771	0.391640047677985
TR25320|c0_g1	1429; 480	PIN8	Putative auxin efflux carrier component 8	ARATH	K13947	AT5G16530	GO:0003674,GO:0005215,GO:0005575,GO:0005783,GO:0005886,GO:0006810,GO:0007165,GO:0007275,GO:0008150,GO:0009555,GO:0009734,GO:0009755,GO:0009914,GO:0009926,GO:0009966,GO:0009987,GO:0010252,GO:0010315,GO:0010329,GO:0010646,GO:0010817,GO:0010928,GO:0015562,GO:0016020,GO:0016021,GO:0022857,GO:0022891,GO:0022892,GO:0023051,GO:0031224,GO:0032501,GO:0032502,GO:0042592,GO:0043226,GO:0043227,GO:0043229,GO:…	-2.67457	1.67075	18.1304	2.06283e-05	0.00535583	7.8728694010469	0.576199355110698	2.86822082459771	1.08788902132774
TR5651|c0_g1	2949; 2863; 2582; 1785	FBL3	F-box/LRR-repeat protein 3	ARATH	K10268	AT5G01720	GO:0003674,GO:0005488,GO:0005515	1.21787	7.26745	18.0754	2.12331e-05	0.00543937	91.9781571488163	252.951516893596	93.1951135623132	177.804581645805
TR12175|c4_g1	882							1.8768	3.61185	17.8092	2.44193e-05	0.00617327	4.4644930140083	24.77657226976	5.91294754609373	13.4027927427577
TR21038|c0_g2	569; 291	GSTUH	Glutathione S-transferase U17	ARATH	K00799	AT1G10370	GO:0003674,GO:0003824,GO:0004364,GO:0005575,GO:0005737,GO:0005829,GO:0006518,GO:0006575,GO:0006749,GO:0006790,GO:0006807,GO:0006950,GO:0006970,GO:0008150,GO:0008152,GO:0009056,GO:0009314,GO:0009404,GO:0009407,GO:0009416,GO:0009507,GO:0009536,GO:0009628,GO:0009636,GO:0009651,GO:0009704,GO:0009719,GO:0009725,GO:0009791,GO:0009987,GO:0010033,GO:0010243,GO:0016740,GO:0016765,GO:0019748,GO:0032501,GO:…	2.15826	2.81486	17.7808	2.47869e-05	0.00618483	2.73630216987606	7.39455839058729	2.33870313390274	15.2739618594414
TR44558|c0_g1	1599; 1580	CHIT1	Chitotriosidase-1	MOUSE	K01183		GO:0000272,GO:0000323,GO:0003674,GO:0003824,GO:0004553,GO:0004568,GO:0005488,GO:0005575,GO:0005576,GO:0005615,GO:0005764,GO:0005773,GO:0005975,GO:0005976,GO:0006022,GO:0006026,GO:0006030,GO:0006032,GO:0006040,GO:0006807,GO:0008061,GO:0008150,GO:0008152,GO:0008843,GO:0009056,GO:0009057,GO:0016052,GO:0016787,GO:0016798,GO:0043170,GO:0043226,GO:0043227,GO:0043229,GO:0043231,GO:0044238,GO:0044421,GO:…	-1.46506	5.5161	17.7388	2.53407e-05	0.0061965	59.4785682188848	31.8830309827919	74.6178679137649	16.709975367594
TR28587|c0_g1	1604	DLO2	Protein DMR6-LIKE OXYGENASE 2 {ECO:0000303|PubMed:25376907}	ARATH		AT4G10490	GO:0003674,GO:0003824,GO:0005488,GO:0008150,GO:0008152,GO:0016491,GO:0043167,GO:0043169,GO:0044699,GO:0044710,GO:0046872,GO:0055114	-2.15039	6.65054	17.7284	2.54788e-05	0.0061965	247.371317217041	53.6345566382208	80.3543095629603	20.1912202358428
TR31732|c0_g1	484							2.36546	1.43639	17.6807	2.61264e-05	0.00627459	0.672074217162541	4.36951177625612	1.01490890716534	4.39507164616405
TR4412|c0_g1	1715	6OMT	(RS)-norcoclaurine 6-O-methyltransferase	COPJA	K13383		GO:0003674,GO:0003824,GO:0005488,GO:0005515,GO:0008168,GO:0008171,GO:0008757,GO:0016740,GO:0016741,GO:0030786,GO:0046983	-1.78644	7.10414	17.5909	2.73889e-05	0.00649658	322.451608334342	57.1877859947368	103.961973273111	66.404745861845
TR15118|c0_g1	1670; 1510; 1491; 1383; 1332; 1025; 639	BBX19	B-box zinc finger protein 19 {ECO:0000303|PubMed:19920209}	ARATH		AT4G38960	GO:0003674,GO:0005488,GO:0005575,GO:0005622,GO:0005634,GO:0006139,GO:0006351,GO:0006355,GO:0006725,GO:0006807,GO:0008150,GO:0008152,GO:0008270,GO:0009058,GO:0009059,GO:0009889,GO:0009987,GO:0010099,GO:0010100,GO:0010468,GO:0010556,GO:0016070,GO:0018130,GO:0019219,GO:0019222,GO:0019438,GO:0031323,GO:0031326,GO:0032774,GO:0034641,GO:0034645,GO:0034654,GO:0043167,GO:0043169,GO:0043170,GO:0043226,GO:…	-1.35252	4.88256	17.3096	3.1757e-05	0.00744082	40.6604901383337	19.926894364245	43.8617153792326	13.1852149384922
TR50128|c0_g1	879							1.2999	4.90908	16.9498	3.8381e-05	0.0088845	16.4178130192563	49.4571113136682	18.180107380527	35.769791021256
TR20973|c0_g1	240							1.50663	7.0813	16.8528	4.03934e-05	0.00923903	41.3805696567221	200.373325739745	99.5051993764281	200.041033241744
TR12779|c0_g1	1050							-1.63259	3.89583	16.7752	4.20788e-05	0.00951129	16.8018554290635	7.68265806814264	27.9320581841592	6.74491193223196
TR18407|c0_g1	309	PIP12	Aquaporin PIP1-2	MAIZE				-1.55876	3.79153	16.5993	4.61676e-05	0.0102859	22.562491576171	6.62629258377302	18.5331191743236	7.31061422332239
TR12623|c0_g1	299							2.8435	0.788693	16.5618	4.70912e-05	0.0102859	0.576063614710749	2.78496354970171	0.2206323711229	2.95905813801144
TR5174|c0_g1	2207; 1865	ASOL	L-ascorbate oxidase homolog	BRANA			GO:0003674,GO:0003824,GO:0005488,GO:0005507,GO:0005575,GO:0005576,GO:0008150,GO:0008152,GO:0016491,GO:0043167,GO:0043169,GO:0044699,GO:0044710,GO:0046872,GO:0046914,GO:0055114	-1.65777	4.22067	16.5476	4.74439e-05	0.0102859	36.9640819439397	10.4676216178443	19.4156486588152	7.39764534502861
TR8372|c2_g1	992; 868; 848	SAMT	Salicylate carboxymethyltransferase	CLABR			GO:0003674,GO:0003824,GO:0005488,GO:0008168,GO:0016740,GO:0016741,GO:0043167,GO:0043169,GO:0046872	-2.08547	4.37749	16.5395	4.76472e-05	0.0102859	52.037746528871	9.69935581103008	15.0030012363572	6.09217851943532
TR50162|c0_g1	1456	PUP3	Purine permease 3	ARATH		AT1G28220	GO:0003674,GO:0005215,GO:0005345,GO:0005575,GO:0006810,GO:0006863,GO:0008150,GO:0015205,GO:0015851,GO:0015932,GO:0016020,GO:0016021,GO:0022857,GO:0022891,GO:0022892,GO:0031224,GO:0044425,GO:0044699,GO:0044765,GO:0051179,GO:0051234,GO:0071702,GO:0071705,GO:1902578,GO:1904823	-1.15602	5.68343	16.3983	5.1332e-05	0.0109582	62.166865087535	28.4738514650536	79.4717800784687	35.0735420476062
TR29134|c1_g1	679							1.1939	6.99705	16.327	5.32988e-05	0.0112386	66.6793634027692	212.23342913244	88.6059602429568	143.079164085024
TR26534|c2_g1	944	AKR2	Probable aldo-keto reductase 2	ORYSJ			GO:0003674,GO:0003824,GO:0016491	1.30317	5.77417	16.3087	5.38153e-05	0.0112386	37.8761826672318	95.2649600449687	25.1520903080106	60.2690517815566
TR10690|c0_g1	1048; 1018	14KD	14 kDa proline-rich protein DC2.15	DAUCA			GO:0005575,GO:0016021,GO:0031224,GO:0044425	-2.47428	4.87352	16.2579	5.52797e-05	0.0114203	62.5989127985681	15.3172995233594	36.4925941837277	2.52390252948035
TR35204|c0_g1	1022	SILD	Secoisolariciresinol dehydrogenase	FORIN			GO:0003674,GO:0003824,GO:0016491	-2.4336	3.48981	16.0944	6.02609e-05	0.0123169	28.1311065183749	1.6805814524062	9.5313184325093	5.26538286322624
TR18690|c0_g1	764							-2.72918	0.675326	16.052	6.16281e-05	0.0124638	2.64029156742427	0.480166129258915	2.60346197925023	0.304608925971766
TR9225|c0_g1	1031	SWET3	Bidirectional sugar transporter SWEET3 {ECO:0000303|PubMed:21107422}	ARATH	K15382	AT5G53190	GO:0003674,GO:0005215,GO:0005575,GO:0005887,GO:0006810,GO:0008150,GO:0008643,GO:0009987,GO:0015144,GO:0016021,GO:0022857,GO:0022891,GO:0022892,GO:0031224,GO:0031226,GO:0034219,GO:0044425,GO:0044459,GO:0044464,GO:0044699,GO:0044763,GO:0044765,GO:0051119,GO:0051179,GO:0051234,GO:0055085,GO:0071702,GO:1901476,GO:1902578	-2.2894	2.83248	15.935	6.5555e-05	0.0131199	17.6179455499037	2.16074758166512	5.78056812341999	2.61093365118657
TR19818|c0_g1	841; 754							2.66311	1.16841	15.7789	7.11903e-05	0.0141008	0.912100723292019	4.41752838918202	0.264758845347481	3.04608925971766
TR15233|c0_g2	586; 467							2.50085	2.45141	15.6778	7.5101e-05	0.0147236	2.35225976006889	13.4926682321755	0.882529484491602	4.83022725469515
TR41172|c0_g1	1023	GSTU8	Glutathione S-transferase U8	ARATH	K00799	AT3G09270	GO:0003674,GO:0003824,GO:0004364,GO:0005488,GO:0005515,GO:0005575,GO:0005737,GO:0005829,GO:0006518,GO:0006575,GO:0006749,GO:0006790,GO:0006807,GO:0008150,GO:0008152,GO:0009056,GO:0009404,GO:0009407,GO:0009636,GO:0009987,GO:0010035,GO:0010038,GO:0016740,GO:0016765,GO:0019748,GO:0034641,GO:0042221,GO:0043603,GO:0044237,GO:0044248,GO:0044424,GO:0044444,GO:0044464,GO:0044699,GO:0044710,GO:0044712,GO:…	1.27766	5.73408	15.5699	7.9512e-05	0.015431	36.9640819439397	93.0081792374518	25.1079638337861	57.4840558869576
TR39457|c0_g2	1915	C79D1	Valine N-monooxygenase 1	MANES	K13401		GO:0003674,GO:0003824,GO:0004497,GO:0005488,GO:0005506,GO:0005575,GO:0005783,GO:0008150,GO:0008152,GO:0009058,GO:0016020,GO:0016021,GO:0016137,GO:0016138,GO:0016491,GO:0016705,GO:0019748,GO:0019756,GO:0020037,GO:0031090,GO:0031224,GO:0042341,GO:0043167,GO:0043169,GO:0043226,GO:0043227,GO:0043229,GO:0043231,GO:0044422,GO:0044424,GO:0044425,GO:0044444,GO:0044464,GO:0044550,GO:0044699,GO:0044710,GO:…	-2.31043	4.97823	15.4461	8.48918e-05	0.0161742	69.2236443677417	17.6701135567281	35.4335588023378	3.43772930739565
TR47981|c1_g1	1668; 1653; 1638						GO:0000166,GO:0003674,GO:0003824,GO:0005488,GO:0006629,GO:0006720,GO:0006721,GO:0008150,GO:0008152,GO:0008299,GO:0008610,GO:0009058,GO:0009987,GO:0016108,GO:0016109,GO:0016114,GO:0016116,GO:0016117,GO:0016491,GO:0016705,GO:0036094,GO:0042440,GO:0043167,GO:0043168,GO:0044237,GO:0044238,GO:0044249,GO:0044255,GO:0044699,GO:0044710,GO:0044711,GO:0044763,GO:0046148,GO:0048037,GO:0050660,GO:0050662,GO:…	1.15112	6.53247	15.4307	8.55853e-05	0.0161742	70.9998405130998	126.379725220946	43.8617153792326	128.675513442645
TR44103|c0_g1	1123							1.95407	1.76319	15.4245	8.58672e-05	0.0161742	1.20013253064739	5.85802677695876	1.50030012363572	4.65616501128271
TR44664|c0_g1	767; 605; 497	PIP21; PIP24	Aquaporin PIP2-1; Probable aquaporin PIP2-4	ARATH; MAIZE	K09872	AT5G60660	GO:0001101,GO:0003674,GO:0005215,GO:0005372,GO:0005575,GO:0005773,GO:0005886,GO:0005911,GO:0006810,GO:0006811,GO:0006833,GO:0008150,GO:0008643,GO:0009506,GO:0009719,GO:0009725,GO:0009737,GO:0009987,GO:0010033,GO:0015144,GO:0015166,GO:0015168,GO:0015250,GO:0015254,GO:0015267,GO:0015665,GO:0015791,GO:0015793,GO:0015850,GO:0016020,GO:0016021,GO:0016049,GO:0022803,GO:0022838,GO:0022857,GO:0022891,GO:…	-1.72431	9.75077	15.294	9.2007e-05	0.0171624	1723.15028750353	399.738302608047	922.11093187105	400.821831017991
TR52855|c0_g3	599							-2.66592	0.971024	15.2349	9.4935e-05	0.0175383	4.41648771278241	0.624215968036589	2.07394428855526	0.391640047677985
TR38825|c0_g1	6004; 5735; 3073; 2988; 2804	BGL11; C3H31	Beta-glucosidase 11; DExH-box ATP-dependent RNA helicase DExH8 {ECO:0000305}	ARATH	K01188	AT1G02850,AT2G47680	GO:0000166,GO:0001882,GO:0001883,GO:0003674,GO:0003676,GO:0003677,GO:0003824,GO:0004386,GO:0004553,GO:0005488,GO:0005524,GO:0005575,GO:0005975,GO:0008150,GO:0008152,GO:0008422,GO:0009507,GO:0009536,GO:0015926,GO:0016462,GO:0016787,GO:0016798,GO:0016817,GO:0016818,GO:0017076,GO:0017111,GO:0030554,GO:0032549,GO:0032550,GO:0032553,GO:0032555,GO:0032559,GO:0035639,GO:0036094,GO:0043167,GO:0043168,GO:…	1.8508	5.77562	15.2071	9.63388e-05	0.0176282	10.609171570923	63.9101118043616	36.8456059775244	107.352888624621
TR12169|c0_g1	1811; 1803	SUS5	Sucrose synthase 5	ORYSJ	K00695		GO:0003674,GO:0003824,GO:0005575,GO:0005737,GO:0005975,GO:0005984,GO:0005985,GO:0008150,GO:0008152,GO:0008194,GO:0009311,GO:0009987,GO:0016020,GO:0016157,GO:0016740,GO:0016757,GO:0016758,GO:0035251,GO:0044237,GO:0044238,GO:0044262,GO:0044424,GO:0044464,GO:0044699,GO:0044710,GO:0044723,GO:0044763,GO:0046527,GO:0071704	2.15182	1.52315	15.1845	9.74999e-05	0.0176723	1.20013253064739	3.45719613066419	0.838403010267022	5.61350735005112
TR43223|c2_g1	1979; 1200	RVE7; RZ1A	Glycine-rich RNA-binding protein RZ1A {ECO:0000305}; Protein REVEILLE 7	ARATH	K12885	AT1G18330,AT3G26420	GO:0000166,GO:0001071,GO:0003674,GO:0003676,GO:0003677,GO:0003700,GO:0003723,GO:0005488,GO:0005575,GO:0005634,GO:0005737,GO:0005829,GO:0006139,GO:0006351,GO:0006355,GO:0006725,GO:0006807,GO:0006950,GO:0006970,GO:0007623,GO:0008150,GO:0008152,GO:0008270,GO:0009058,GO:0009059,GO:0009266,GO:0009409,GO:0009628,GO:0009651,GO:0009719,GO:0009723,GO:0009725,GO:0009889,GO:0009987,GO:0010033,GO:0010035,GO:…	-1.63658	3.81788	15.0188	0.000106443	0.019102	24.7707354325622	8.64299032666047	17.650589689832	5.00428949810759
TR50250|c0_g1	1672; 1578; 950	YQJG	Glutathionyl-hydroquinone reductase YqjG	ECOLI	K07393		GO:0003674,GO:0003824,GO:0005488,GO:0005515,GO:0016491	1.10895	5.71187	15.0024	0.000107376	0.019102	37.3961296549728	81.3401422964602	28.9028406171	61.6615497288561
TR54192|c0_g2	934							1.66904	3.43971	14.9789	0.00010872	0.0191637	4.41648771278241	20.4070604935039	5.86882107186915	12.3584192822831
TR44741|c0_g1	554							2.97162	0.739466	14.8863	0.000114187	0.0199443	0.624068915936645	2.59289709799814	0.0882529484491602	3.00257369886455
TR3298|c0_g2	1445; 1419; 1374; 1334; 1015	BIOHC; MHPC; YUGF	2-hydroxy-6-oxononadienedioate/2-hydroxy-6-oxononatrienedioate hydrolase; Biotin biosynthesis bifunctional protein BioHC; Uncharacterized hydrolase YugF	BACSU; ECO57; ECOSE; TERTT	K02169,K05714		GO:0003674,GO:0003824,GO:0005575,GO:0005737,GO:0006082,GO:0006725,GO:0006766,GO:0006767,GO:0006768,GO:0006790,GO:0006805,GO:0006807,GO:0008150,GO:0008152,GO:0008168,GO:0008171,GO:0009056,GO:0009058,GO:0009102,GO:0009110,GO:0009987,GO:0010340,GO:0016053,GO:0016054,GO:0016740,GO:0016741,GO:0016787,GO:0016788,GO:0016822,GO:0016823,GO:0018130,GO:0018771,GO:0018962,GO:0019380,GO:0019439,GO:0019752,GO:…	1.90877	2.67288	14.838	0.00011715	0.0202775	1.92021204903583	11.956136618547	3.35361204106809	7.91983207526592
TR16482|c0_g1	1312; 718	XTHB	Probable xyloglucan endotransglucosylase/hydrolase protein B	PHAAN			GO:0003674,GO:0003824,GO:0004553,GO:0005575,GO:0005576,GO:0005618,GO:0005975,GO:0005976,GO:0006073,GO:0008150,GO:0008152,GO:0009987,GO:0010383,GO:0010410,GO:0010411,GO:0016043,GO:0016740,GO:0016757,GO:0016758,GO:0016762,GO:0016787,GO:0016798,GO:0030312,GO:0042546,GO:0043170,GO:0044036,GO:0044042,GO:0044085,GO:0044237,GO:0044238,GO:0044260,GO:0044262,GO:0044264,GO:0044464,GO:0045229,GO:0048046,GO:…	-1.18356	7.97357	14.7865	0.000120394	0.0205197	400.028175115389	153.653161362853	297.809574541691	153.566414250623
TR26534|c1_g1	584	ALKR6	Probable aldo-keto reductase 6	ARATH		AT1G60750	GO:0003674,GO:0003824,GO:0016491	1.33718	5.50459	14.7819	0.000120685	0.0205197	26.4989262766945	85.6136208468645	24.8873314626632	44.2553253876123
TR53555|c0_g1	1229	CHI4	Chitinase 4	ORYSJ	K01183		GO:0000272,GO:0003674,GO:0003824,GO:0004553,GO:0004568,GO:0005488,GO:0005975,GO:0005976,GO:0006022,GO:0006026,GO:0006030,GO:0006032,GO:0006040,GO:0006807,GO:0006950,GO:0006952,GO:0008061,GO:0008150,GO:0008152,GO:0009056,GO:0009057,GO:0009987,GO:0016052,GO:0016787,GO:0016798,GO:0016998,GO:0043170,GO:0044036,GO:0044237,GO:0044238,GO:0044248,GO:0044260,GO:0046348,GO:0050896,GO:0071704,GO:0097367,GO:…	1.04619	7.16969	14.7648	0.000121787	0.0205253	102.34730221361	208.488133324221	85.4288540987871	179.284110714811
TR4656|c0_g1	2080; 2077; 1055	HQGT	Hydroquinone glucosyltransferase	RAUSE			GO:0003674,GO:0003824,GO:0008150,GO:0008152,GO:0008194,GO:0016740,GO:0016757,GO:0016758,GO:0035251,GO:0046527,GO:0050505	1.83247	8.77661	14.5187	0.000138772	0.0230323	287.647764945567	812.201007641454	96.8576109229533	557.173241163213
TR35181|c1_g1	499							-1.24814	7.02482	14.5148	0.000139059	0.0230323	123.901682464037	79.7555940699058	242.386722915618	74.4551246196703
TR20290|c0_g1	1246; 1232	ACCO; ACCO1	1-aminocyclopropane-1-carboxylate oxidase; 1-aminocyclopropane-1-carboxylate oxidase 1	ACTDE; SOLLC	K05933		GO:0003006,GO:0003674,GO:0003824,GO:0005488,GO:0007568,GO:0008150,GO:0008152,GO:0009058,GO:0009692,GO:0009693,GO:0009815,GO:0009835,GO:0009987,GO:0016491,GO:0016638,GO:0016641,GO:0019842,GO:0021700,GO:0022414,GO:0030246,GO:0031406,GO:0031418,GO:0032502,GO:0036094,GO:0043167,GO:0043168,GO:0043169,GO:0043177,GO:0043449,GO:0043450,GO:0044237,GO:0044249,GO:0044699,GO:0044702,GO:0044710,GO:0044767,GO:…	1.22967	5.27038	14.3716	0.000150049	0.0246401	28.7551754343116	51.0896761531485	17.2975778960354	56.874838035014
TR2644|c0_g1	2699; 2673; 2593; 2488	DTX42	Protein DETOXIFICATION 42 {ECO:0000303|PubMed:11739388}	ARATH		AT1G51340	GO:0003674,GO:0005215,GO:0005342,GO:0005575,GO:0005886,GO:0006810,GO:0006811,GO:0006820,GO:0006842,GO:0006855,GO:0008150,GO:0008509,GO:0008514,GO:0009987,GO:0010035,GO:0010038,GO:0010044,GO:0015075,GO:0015137,GO:0015142,GO:0015238,GO:0015291,GO:0015297,GO:0015711,GO:0015746,GO:0015849,GO:0015893,GO:0016020,GO:0016021,GO:0022804,GO:0022857,GO:0022891,GO:0022892,GO:0031224,GO:0042221,GO:0044425,GO:…	1.19216	7.59317	14.336	0.000152912	0.0247411	144.831993798527	285.698846909054	90.1945133150417	251.302363926707
TR1484|c0_g1	2304; 1004	ADO3	Adagio protein 3	ARATH	K12116	AT1G68050	GO:0000975,GO:0001047,GO:0001067,GO:0003006,GO:0003674,GO:0003676,GO:0003677,GO:0004871,GO:0004872,GO:0005488,GO:0005515,GO:0005575,GO:0005634,GO:0005737,GO:0006355,GO:0006464,GO:0007623,GO:0008150,GO:0008152,GO:0009314,GO:0009416,GO:0009628,GO:0009637,GO:0009791,GO:0009881,GO:0009889,GO:0009908,GO:0009909,GO:0009911,GO:0009987,GO:0010468,GO:0010556,GO:0016567,GO:0018298,GO:0019219,GO:0019222,GO:…	1.62467	4.93414	14.332	0.000153239	0.0247411	7.63284289491742	44.0312340530425	22.1956165349638	48.0411791818328
TR5844|c0_g1	403	PRPX	Pathogen-related protein	HORVU			GO:0006950,GO:0006952,GO:0008150,GO:0009607,GO:0050896	2.57427	0.551099	14.1533	0.000168502	0.026895	0.384042409807166	2.44884725922047	0.397138268021221	2.26280916436169
TR47|c0_g1	361	GSTUH	Glutathione S-transferase U17	ARATH	K00799	AT1G10370	GO:0003674,GO:0003824,GO:0004364,GO:0005575,GO:0005737,GO:0005829,GO:0006518,GO:0006575,GO:0006749,GO:0006790,GO:0006807,GO:0006950,GO:0006970,GO:0008150,GO:0008152,GO:0009056,GO:0009314,GO:0009404,GO:0009407,GO:0009416,GO:0009507,GO:0009536,GO:0009628,GO:0009636,GO:0009651,GO:0009704,GO:0009719,GO:0009725,GO:0009791,GO:0009987,GO:0010033,GO:0010243,GO:0016740,GO:0016765,GO:0019748,GO:0032501,GO:…	1.98197	1.86579	14.1435	0.00016938	0.026895	0.912100723292019	5.42587726062574	1.94156486588152	5.91811627602288
TR1772|c2_g1	1502; 1414; 1414; 830	DBR; P2	2-alkenal reductase (NADP(+)-dependent); NADP-dependent alkenal double bond reductase P2	ARATH; TOBAC	K08070	AT5G16990	GO:0003674,GO:0003824,GO:0005488,GO:0005575,GO:0005829,GO:0005886,GO:0006950,GO:0006979,GO:0008150,GO:0008152,GO:0008270,GO:0016020,GO:0016491,GO:0016627,GO:0016628,GO:0032440,GO:0043167,GO:0043169,GO:0044424,GO:0044444,GO:0044464,GO:0044699,GO:0044710,GO:0046872,GO:0046914,GO:0050896,GO:0055114	1.43914	7.3369	13.9911	0.000183677	0.0289261	66.4873421978656	146.306619585191	107.624470633751	325.844519668084
TR17206|c0_g1	1355; 1339; 1338	HSA32	Protein HEAT-STRESS-ASSOCIATED 32 {ECO:0000303|PubMed:16500991}	ARATH		AT4G21320	GO:0003674,GO:0003824,GO:0006732,GO:0006790,GO:0006950,GO:0008150,GO:0008152,GO:0009058,GO:0009108,GO:0009266,GO:0009408,GO:0009628,GO:0009987,GO:0010286,GO:0010468,GO:0010608,GO:0019222,GO:0019295,GO:0019296,GO:0044237,GO:0044249,GO:0044272,GO:0044699,GO:0044710,GO:0044711,GO:0044763,GO:0050789,GO:0050896,GO:0051186,GO:0051188,GO:0060255,GO:0065007,GO:0071704,GO:1901576	-1.79869	3.56059	13.9542	0.000187322	0.0292603	24.6747248301104	3.69727919529364	11.7376421437383	6.74491193223196
TR32890|c0_g1	1447	CHI5	Chitinase 5	ORYSJ	K01183		GO:0000272,GO:0003674,GO:0003824,GO:0004553,GO:0004568,GO:0005488,GO:0005975,GO:0005976,GO:0006022,GO:0006026,GO:0006030,GO:0006032,GO:0006040,GO:0006807,GO:0006950,GO:0006952,GO:0008061,GO:0008150,GO:0008152,GO:0009056,GO:0009057,GO:0009987,GO:0016052,GO:0016787,GO:0016798,GO:0016998,GO:0043170,GO:0044036,GO:0044237,GO:0044238,GO:0044248,GO:0044260,GO:0046348,GO:0050896,GO:0071704,GO:0097367,GO:…	1.40601	8.1112	13.8934	0.000193477	0.0299781	192.837295024423	499.03665813879	110.095553190327	303.738614754704
TR4576|c0_g2	2264	AB5G	ABC transporter G family member 5	ARATH		AT2G13610	GO:0000166,GO:0001882,GO:0001883,GO:0003674,GO:0003824,GO:0005215,GO:0005488,GO:0005524,GO:0005575,GO:0005886,GO:0006810,GO:0008150,GO:0009987,GO:0015399,GO:0015405,GO:0016020,GO:0016021,GO:0016462,GO:0016787,GO:0016817,GO:0016818,GO:0016820,GO:0016887,GO:0017076,GO:0017111,GO:0022804,GO:0022857,GO:0030554,GO:0031224,GO:0032549,GO:0032550,GO:0032553,GO:0032555,GO:0032559,GO:0035639,GO:0036094,GO:…	-2.0076	1.90065	13.8271	0.000200421	0.0307105	7.68084819614332	1.72859806533209	4.01550915443679	1.17492014303396
TR36198|c0_g2	1278	TRNH	Tropinone reductase homolog	DATST			GO:0003674,GO:0003824,GO:0016491	2.46985	2.04051	13.818	0.000201401	0.0307105	2.11223325393941	7.63464145521675	0.353011793796641	6.0051473977291
TR15765|c0_g1	1909; 1754; 1693; 1619; 1391; 1317	BG1; E13A; E13B	Glucan endo-1,3-beta-glucosidase; Glucan endo-1,3-beta-glucosidase, basic isoform; Probable glucan endo-1,3-beta-glucosidase BG1 {ECO:0000305}	ARATH; PRUPE; SOYBN		AT3G57270	GO:0003674,GO:0003824,GO:0004553,GO:0005575,GO:0005576,GO:0005773,GO:0005975,GO:0006950,GO:0006952,GO:0008150,GO:0008152,GO:0008422,GO:0009607,GO:0015926,GO:0016787,GO:0016798,GO:0042973,GO:0043226,GO:0043227,GO:0043229,GO:0043231,GO:0044238,GO:0044424,GO:0044444,GO:0044464,GO:0050896,GO:0071704	1.34079	5.41835	13.8028	0.000203032	0.0307155	31.779509411543	73.1293014861327	16.5474278342175	49.2596148857199
TR9225|c0_g2	1116	SWET3	Bidirectional sugar transporter SWEET3 {ECO:0000303|PubMed:21107422}	ARATH	K15382	AT5G53190	GO:0003674,GO:0005215,GO:0005575,GO:0005887,GO:0006810,GO:0008150,GO:0008643,GO:0009987,GO:0015144,GO:0016021,GO:0022857,GO:0022891,GO:0022892,GO:0031224,GO:0031226,GO:0034219,GO:0044425,GO:0044459,GO:0044464,GO:0044699,GO:0044763,GO:0044765,GO:0051119,GO:0051179,GO:0051234,GO:0055085,GO:0071702,GO:1901476,GO:1902578	-2.09744	2.71892	13.785	0.000204969	0.0307662	15.8897547057715	2.30479742044279	5.20692395850045	2.61093365118657
TR32676|c0_g1	241							2.50764	1.15862	13.7543	0.000208344	0.0310303	0.432047711033062	5.18579419599628	0.838403010267022	2.13226248180236
TR47969|c0_g1	680; 680	HSFA3	Heat stress transcription factor A-3	ARATH	K09419	AT5G03720	GO:0001071,GO:0003674,GO:0003676,GO:0003677,GO:0003700,GO:0005488,GO:0005575,GO:0005634,GO:0006139,GO:0006351,GO:0006355,GO:0006725,GO:0006807,GO:0006950,GO:0008150,GO:0008152,GO:0009058,GO:0009059,GO:0009266,GO:0009408,GO:0009628,GO:0009719,GO:0009889,GO:0009987,GO:0010033,GO:0010200,GO:0010243,GO:0010468,GO:0010556,GO:0016070,GO:0018130,GO:0019219,GO:0019222,GO:0019438,GO:0031323,GO:0031326,GO:…	2.40731	0.829894	13.6984	0.00021464	0.0317221	0.576063614710749	2.44884725922047	0.485391216470381	3.2201515031301
TR41248|c0_g2	2317; 2202	PTR36	Probable peptide/nitrate transporter At3g43790	ARATH		AT3G43790	GO:0003674,GO:0005215,GO:0005575,GO:0006810,GO:0008150,GO:0009605,GO:0009607,GO:0009624,GO:0009987,GO:0016021,GO:0022857,GO:0031224,GO:0043207,GO:0044425,GO:0044699,GO:0044763,GO:0044765,GO:0050896,GO:0051179,GO:0051234,GO:0051704,GO:0051707,GO:0055085,GO:1902578	1.18608	4.90977	13.6272	0.000222933	0.0323963	21.6023855516531	37.7890743726766	15.0030012363572	45.4737610914994
TR2461|c1_g1	5216; 5216; 5016; 4908; 4820; 4626; 4012; 3973; 3192; 3185; 2978; 2944; 2847; 2688; 2685; 2513; 2449; 1540; 1100; 723; 268							-0.976619	7.00669	13.6218	0.000223572	0.0323963	169.122676218831	95.7451261742276	171.696111207841	77.4576983185348
TR28572|c0_g1	608	GASA3	Gibberellin-regulated protein 3	ARATH		AT4G09600	GO:0001101,GO:0005575,GO:0005576,GO:0007165,GO:0008150,GO:0009719,GO:0009725,GO:0009739,GO:0009740,GO:0009755,GO:0010033,GO:0010476,GO:0033993,GO:0042221,GO:0050789,GO:0050794,GO:0050896,GO:0065007,GO:1901700	-2.06469	4.89402	13.5952	0.000226759	0.0323963	75.8003706356894	16.2296151689513	19.9451663495102	6.65788081052575
TR12456|c0_g1	1368; 1340						GO:0003674,GO:0005488,GO:0005515	1.27095	7.36337	13.5832	0.000228214	0.0323963	129.998355719726	230.383708818427	62.8802257700266	235.027544167644
TR9702|c1_g1	1244	ZIFL1	Protein ZINC INDUCED FACILITATOR-LIKE 1	ARATH		AT5G13750	GO:0001101,GO:0003674,GO:0005215,GO:0005575,GO:0005774,GO:0005886,GO:0006810,GO:0006811,GO:0006812,GO:0006813,GO:0006950,GO:0008150,GO:0008324,GO:0009414,GO:0009415,GO:0009605,GO:0009606,GO:0009628,GO:0009629,GO:0009630,GO:0009705,GO:0009914,GO:0009926,GO:0009987,GO:0010035,GO:0010119,GO:0010540,GO:0010817,GO:0015075,GO:0015077,GO:0015079,GO:0015291,GO:0015297,GO:0015672,GO:0016020,GO:0016021,GO:…	1.46259	4.15444	13.579	0.00022873	0.0323963	10.129118558664	34.1398117903088	8.73704189646686	17.884895510628
TR3165|c0_g1	2116; 2023; 1805; 1529; 1416; 1390; 1297; 938	DTX15; DTX16	Protein DETOXIFICATION 15 {ECO:0000303|PubMed:11739388}; Protein DETOXIFICATION 16 {ECO:0000303|PubMed:11739388}	ARATH	K03327	AT5G52450,AT2G34360	GO:0003674,GO:0005215,GO:0005575,GO:0005774,GO:0006810,GO:0006855,GO:0008150,GO:0009605,GO:0009607,GO:0009624,GO:0009987,GO:0015238,GO:0015291,GO:0015297,GO:0015893,GO:0016020,GO:0016021,GO:0022804,GO:0022857,GO:0031090,GO:0031224,GO:0043207,GO:0044422,GO:0044424,GO:0044425,GO:0044437,GO:0044444,GO:0044446,GO:0044464,GO:0044699,GO:0044763,GO:0044765,GO:0050896,GO:0051179,GO:0051234,GO:0051704,GO:…	1.09049	4.95655	13.5742	0.000229319	0.0323963	21.17033784062	41.9665196972292	18.4007397516499	42.2971251492224
TR37505|c0_g1	1482	6OMT	(RS)-norcoclaurine 6-O-methyltransferase {ECO:0000303|PubMed:12946416}	PAPSO			GO:0003674,GO:0003824,GO:0005488,GO:0005515,GO:0006807,GO:0008150,GO:0008152,GO:0008168,GO:0008171,GO:0008757,GO:0009058,GO:0009820,GO:0009821,GO:0009987,GO:0016740,GO:0016741,GO:0030786,GO:0034641,GO:0042802,GO:0044237,GO:0044249,GO:0044271,GO:0046983,GO:0071704,GO:1901564,GO:1901566,GO:1901576	-1.68153	7.373	13.4593	0.0002438	0.0341907	393.211422341312	87.4862687509743	112.037118056209	70.0165374126531
TR52305|c0_g1	1532; 427	YCF36	Uncharacterized protein ycf36	PORPU			GO:0005575,GO:0009507,GO:0009536,GO:0043226,GO:0043227,GO:0043229,GO:0043231,GO:0044424,GO:0044444,GO:0044464	-1.8236	1.58347	13.3131	0.000263559	0.0366939	4.70451952013778	1.24843193607318	4.36852094823343	1.30546682559328
TR50618|c0_g1	690							1.27517	5.02997	13.1797	0.000282998	0.0390736	21.0263219369423	59.7806830927349	17.0769455249125	32.4626083964196
TR47936|c1_g1	1299; 1210; 1210; 422	HFC1B; HFC2A; HSFC1	Heat stress transcription factor C-1; Heat stress transcription factor C-1b; Heat stress transcription factor C-2a	ARATH; ORYSJ	K09419	AT3G24520	GO:0001071,GO:0001101,GO:0003674,GO:0003676,GO:0003677,GO:0003700,GO:0005488,GO:0005575,GO:0005634,GO:0006139,GO:0006351,GO:0006355,GO:0006725,GO:0006807,GO:0006950,GO:0006970,GO:0008150,GO:0008152,GO:0009058,GO:0009059,GO:0009628,GO:0009719,GO:0009725,GO:0009737,GO:0009889,GO:0009987,GO:0010033,GO:0010468,GO:0010556,GO:0016070,GO:0018130,GO:0019219,GO:0019222,GO:0019438,GO:0031323,GO:0031326,GO:…	1.54751	3.40628	13.1392	0.000289177	0.0390736	4.08045060420114	13.8287845226567	6.61897113368701	17.49325546295
TR7751|c0_g1	2169; 2168; 2069; 1057	UGT8	7-deoxyloganetic acid glucosyltransferase	CATRO			GO:0003674,GO:0003824,GO:0006629,GO:0006720,GO:0006721,GO:0008150,GO:0008152,GO:0008194,GO:0008299,GO:0008610,GO:0009058,GO:0009987,GO:0016098,GO:0016099,GO:0016114,GO:0016137,GO:0016138,GO:0016740,GO:0016757,GO:0016758,GO:0018130,GO:0035251,GO:0044237,GO:0044238,GO:0044249,GO:0044255,GO:0044699,GO:0044710,GO:0044711,GO:0044763,GO:0046483,GO:0046527,GO:0071704,GO:1900992,GO:1900994,GO:1901135,GO:…	1.18176	7.40444	13.1391	0.000289196	0.0390736	117.468972099767	296.694651269083	89.7532485727959	173.409509999641
TR13293|c0_g1	783							1.84222	3.46807	13.1318	0.000290322	0.0390736	6.62473156917361	23.432107107835	2.95647377304687	10.9224057741305
TR8902|c1_g1	658; 637; 512							1.32162	5.25973	13.1286	0.00029082	0.0390736	28.563154229408	66.2149092248044	15.135380659031	42.9933741228721
TR44436|c0_g1	1085; 1076	NHL3; YLS9	NDR1/HIN1-Like protein 3 {ECO:0000303|Ref.1}; Protein YLS9	ARATH		AT2G35980	GO:0002252,GO:0002376,GO:0003674,GO:0004871,GO:0005575,GO:0005911,GO:0006950,GO:0006952,GO:0007165,GO:0007568,GO:0008150,GO:0009506,GO:0009507,GO:0009536,GO:0009605,GO:0009607,GO:0009615,GO:0010150,GO:0010260,GO:0030054,GO:0031224,GO:0031225,GO:0031226,GO:0032502,GO:0043207,GO:0043226,GO:0043227,GO:0043229,GO:0043231,GO:0044424,GO:0044425,GO:0044444,GO:0044459,GO:0044464,GO:0044699,GO:0044767,GO:…	1.47723	3.83923	13.0949	0.000296101	0.0395069	9.12100723292019	17.3820138791727	5.91294754609373	24.4557451994475
TR47938|c0_g1	1881; 1670; 1657; 1543; 1319; 1006; 873; 803; 772; 453	BXL1	Beta-D-xylosidase 1	ARATH		AT5G49360	GO:0000272,GO:0003006,GO:0003674,GO:0003824,GO:0004553,GO:0005575,GO:0005576,GO:0005578,GO:0005618,GO:0005975,GO:0005976,GO:0008150,GO:0008152,GO:0009044,GO:0009056,GO:0009057,GO:0009505,GO:0009987,GO:0010214,GO:0010383,GO:0010410,GO:0016052,GO:0016787,GO:0016798,GO:0022414,GO:0030312,GO:0031012,GO:0031221,GO:0031222,GO:0032502,GO:0043170,GO:0044036,GO:0044237,GO:0044238,GO:0044260,GO:0044421,GO:…	-1.21557	6.81435	12.8449	0.000338398	0.0448389	172.579057907095	44.4153669564496	141.866614632025	90.9475221829987
TR23387|c1_g1	2240; 2147; 1590; 242	ASOL	L-ascorbate oxidase homolog	BRANA			GO:0003674,GO:0003824,GO:0005488,GO:0005507,GO:0005575,GO:0005576,GO:0008150,GO:0008152,GO:0016491,GO:0043167,GO:0043169,GO:0044699,GO:0044710,GO:0046872,GO:0046914,GO:0055114	-1.46246	5.8429	12.7768	0.000350946	0.0461831	121.981470415001	37.0208085658623	46.2445449873599	24.0205895909164
TR2208|c0_g1	1159	GSTU7	Glutathione S-transferase U7	ARATH	K00799	AT2G29420	GO:0001101,GO:0003674,GO:0003824,GO:0004364,GO:0005488,GO:0005515,GO:0005575,GO:0005737,GO:0005829,GO:0006518,GO:0006575,GO:0006749,GO:0006790,GO:0006807,GO:0008150,GO:0008152,GO:0009056,GO:0009404,GO:0009407,GO:0009636,GO:0009751,GO:0009987,GO:0010033,GO:0014070,GO:0016740,GO:0016765,GO:0019748,GO:0034641,GO:0042221,GO:0043603,GO:0044237,GO:0044248,GO:0044424,GO:0044444,GO:0044464,GO:0044699,GO:…	1.49998	4.35857	12.7436	0.000357222	0.0466892	8.35292241330586	41.1982538904149	12.9731834220265	19.1903623362213
TR32883|c0_g1	1817	PME59; PME60	Probable pectinesterase/pectinesterase inhibitor 59; Probable pectinesterase/pectinesterase inhibitor 60	ARATH	K01051	AT5G51500	GO:0000272,GO:0003674,GO:0003824,GO:0004857,GO:0005575,GO:0005576,GO:0005618,GO:0005975,GO:0005976,GO:0008150,GO:0008152,GO:0009056,GO:0009057,GO:0009987,GO:0010393,GO:0016043,GO:0016052,GO:0016787,GO:0016788,GO:0030234,GO:0030312,GO:0030599,GO:0042545,GO:0043170,GO:0044238,GO:0044464,GO:0045229,GO:0045330,GO:0045488,GO:0045490,GO:0052689,GO:0071554,GO:0071555,GO:0071704,GO:0071840,GO:1901575	1.74964	2.0242	12.7307	0.000359694	0.0466946	1.92021204903583	6.96240887425426	1.72093249475862	5.30889842407935
TR37962|c0_g1	1129	CB23	Chlorophyll a-b binding protein 13, chloroplastic	SOLLC	K08914		GO:0003674,GO:0005488,GO:0005575,GO:0006091,GO:0006464,GO:0008150,GO:0008152,GO:0009314,GO:0009416,GO:0009521,GO:0009522,GO:0009523,GO:0009526,GO:0009535,GO:0009628,GO:0009765,GO:0009768,GO:0009941,GO:0009987,GO:0010287,GO:0016020,GO:0016021,GO:0016168,GO:0018298,GO:0019538,GO:0031224,GO:0031409,GO:0031967,GO:0031975,GO:0032991,GO:0034357,GO:0036211,GO:0042651,GO:0043167,GO:0043169,GO:0043170,GO:…	-1.87042	4.23624	12.5444	0.000397395	0.0512427	35.7639494132923	12.820435651213	23.1663989679045	3.30718262483632
TR15188|c2_g1	590; 516; 502; 429; 427; 412; 312							1.74358	1.73654	12.5157	0.000403553	0.0515072	1.24813783187329	4.84967790551504	1.72093249475862	5.13483618066691
TR1063|c0_g1	1295; 1292	PER27	Peroxidase 27	ARATH	K00430	AT3G01190	GO:0003674,GO:0003824,GO:0004601,GO:0005488,GO:0005575,GO:0005576,GO:0006950,GO:0006979,GO:0008150,GO:0008152,GO:0009056,GO:0009987,GO:0016209,GO:0016491,GO:0016684,GO:0020037,GO:0042743,GO:0042744,GO:0043167,GO:0043169,GO:0044237,GO:0044248,GO:0044699,GO:0044710,GO:0044712,GO:0044763,GO:0046872,GO:0046906,GO:0050896,GO:0055114,GO:0072593,GO:0097159,GO:1901363	1.25507	3.99672	12.5099	0.000404808	0.0515072	10.2731344623417	22.8559077527243	8.47228305111938	21.8883271091141
TR53849|c0_g1	1167; 1167; 1142; 1139; 861; 861	GATA9	GATA transcription factor 9	ARATH		AT4G32890	GO:0000975,GO:0000976,GO:0000977,GO:0000981,GO:0001012,GO:0001067,GO:0001071,GO:0001085,GO:0001228,GO:0003674,GO:0003676,GO:0003677,GO:0003682,GO:0003700,GO:0005488,GO:0005515,GO:0005575,GO:0005634,GO:0005667,GO:0006139,GO:0006351,GO:0006355,GO:0006357,GO:0006366,GO:0006725,GO:0006807,GO:0007623,GO:0008134,GO:0008150,GO:0008152,GO:0008270,GO:0009058,GO:0009059,GO:0009314,GO:0009416,GO:0009628,GO:…	-1.99456	1.65327	12.4724	0.000413011	0.0519899	6.52872096672182	1.58454822655442	3.26535909261893	0.870311217062189
TR41352|c0_g1	643	CYB5B	Cytochrome b5 isoform B {ECO:0000303|PubMed:19054355}	ARATH		AT2G32720	GO:0003674,GO:0005488,GO:0005575,GO:0005783,GO:0005789,GO:0008150,GO:0008152,GO:0009058,GO:0009987,GO:0016020,GO:0016021,GO:0020037,GO:0031090,GO:0031224,GO:0043167,GO:0043169,GO:0043226,GO:0043227,GO:0043229,GO:0043231,GO:0043446,GO:0043447,GO:0044237,GO:0044249,GO:0044422,GO:0044424,GO:0044425,GO:0044432,GO:0044444,GO:0044446,GO:0044464,GO:0044699,GO:0044710,GO:0044711,GO:0044763,GO:0046872,GO:…	-2.42157	1.06374	12.4679	0.000414014	0.0519899	3.93643470052345	0.240083064629457	2.82409435037313	1.00085789962152
TR6241|c2_g1	4094; 708							1.45588	4.32291	12.4428	0.000419595	0.0521653	6.52872096672182	33.6596456610499	14.7382423910098	24.7603541254193
TR6241|c3_g5	986							1.82894	1.87645	12.4373	0.000420841	0.0521653	1.77619614535814	7.10645871303194	1.36792070096198	4.09046272019229
TR32104|c0_g1	3199; 3196; 3185; 3182; 3101; 3087; 2900; 2897; 2886; 2883; 2876; 2873; 2862; 2859; 2802; 2788; 2778; 2764	APRR1	Two-component response regulator-like APRR1	ARATH	K12127	AT5G61380	GO:0000160,GO:0001071,GO:0003006,GO:0003674,GO:0003676,GO:0003677,GO:0003700,GO:0005488,GO:0005515,GO:0005575,GO:0005634,GO:0006139,GO:0006351,GO:0006355,GO:0006725,GO:0006807,GO:0007165,GO:0007623,GO:0008150,GO:0008152,GO:0009058,GO:0009059,GO:0009791,GO:0009889,GO:0009892,GO:0009908,GO:0009987,GO:0010031,GO:0010468,GO:0010556,GO:0010605,GO:0010629,GO:0016070,GO:0018130,GO:0019219,GO:0019222,GO:…	0.933655	6.28099	12.3895	0.000431749	0.0531743	49.2054337565432	110.726309407106	57.5409223888524	93.2103313473604
TR13449|c0_g2	2054	CLPB1	Chaperone protein ClpB1	ARATH	K03695	AT1G74310	GO:0000166,GO:0000302,GO:0001882,GO:0001883,GO:0003674,GO:0003824,GO:0005488,GO:0005515,GO:0005524,GO:0005575,GO:0005634,GO:0005829,GO:0006355,GO:0006417,GO:0006950,GO:0006979,GO:0008134,GO:0008150,GO:0008152,GO:0009266,GO:0009314,GO:0009408,GO:0009416,GO:0009526,GO:0009532,GO:0009570,GO:0009628,GO:0009642,GO:0009644,GO:0009889,GO:0009891,GO:0009893,GO:0009941,GO:0009987,GO:0010035,GO:0010468,GO:…	-2.02552	3.71657	12.3329	0.000445056	0.0541747	33.4596949544493	3.9373622599231	8.51640952534396	6.35327188455398
TR23209|c0_g1	1531	EXL3	GDSL esterase/lipase EXL3	ARATH		AT1G75900	GO:0003674,GO:0003824,GO:0005575,GO:0005576,GO:0006629,GO:0008150,GO:0008152,GO:0009056,GO:0016042,GO:0016298,GO:0016787,GO:0016788,GO:0044238,GO:0044699,GO:0044710,GO:0044712,GO:0071704,GO:1901575	1.25898	5.24585	12.3309	0.000445511	0.0541747	22.4664809737192	71.8808695500595	22.1514900607392	34.9429953650469
TR53954|c0_g1	2244; 2225; 563; 538	Y2766; Y5224	Uncharacterized protein At2g37660, chloroplastic; Uncharacterized protein At5g02240	ARATH		AT5G02240	GO:0001101,GO:0003674,GO:0003824,GO:0005488,GO:0005575,GO:0005576,GO:0005774,GO:0005829,GO:0005886,GO:0008150,GO:0009532,GO:0009570,GO:0009719,GO:0009725,GO:0009737,GO:0010033,GO:0016020,GO:0031090,GO:0033993,GO:0042221,GO:0044422,GO:0044424,GO:0044434,GO:0044435,GO:0044437,GO:0044444,GO:0044446,GO:0044464,GO:0048037,GO:0048046,GO:0050662,GO:0050896,GO:0097305,GO:0098588,GO:1901700	-1.33564	3.9529	12.3057	0.000451585	0.054568	26.7389527828239	9.07513984299349	17.3858308444846	8.39850324465012
TR34867|c0_g1	1425; 1424	ANXD4	Annexin D4	ARATH		AT2G38750	GO:0001101,GO:0003674,GO:0005488,GO:0005509,GO:0005543,GO:0005544,GO:0005575,GO:0005911,GO:0006950,GO:0006970,GO:0008150,GO:0008289,GO:0009266,GO:0009408,GO:0009409,GO:0009414,GO:0009415,GO:0009506,GO:0009628,GO:0009651,GO:0009719,GO:0009725,GO:0009737,GO:0010033,GO:0010035,GO:0030054,GO:0033993,GO:0042221,GO:0043167,GO:0043168,GO:0043169,GO:0046872,GO:0050896,GO:0097305,GO:1901700	-1.43426	5.83845	12.252	0.00046476	0.0557608	123.325618849326	34.5719613066419	43.508703585436	27.1537099723403
TR53691|c0_g1	870	GST23	Glutathione transferase GST 23	MAIZE	K00799		GO:0003674,GO:0003824,GO:0004364,GO:0005488,GO:0005515,GO:0006950,GO:0006952,GO:0008150,GO:0016740,GO:0016765,GO:0050896	1.43677	9.69325	12.242	0.000467261	0.0557608	512.31257468276	1380.95778774864	380.855599032351	1036.9758151296
TR38234|c0_g1	1153	CML41	Probable calcium-binding protein CML41	ARATH	K13448	AT3G50770	GO:0003674,GO:0005488,GO:0005509,GO:0043167,GO:0043169,GO:0046872	1.37816	3.43645	12.1801	0.00048301	0.0572844	6.14467855691466	17.0939142016174	5.78056812341999	13.924979472995
TR12466|c0_g1	1763; 1760; 1741; 1663; 1660	PPAF2	Purple acid phosphatase 2	IPOBA			GO:0003674,GO:0003824,GO:0003993,GO:0005488,GO:0005575,GO:0005576,GO:0016787,GO:0016788,GO:0016791,GO:0042578,GO:0043167,GO:0043169,GO:0046872	1.03623	4.90254	12.1258	0.00049729	0.0586161	19.5861629001655	38.7494066311944	19.5039016072644	41.4268139321602
TR21048|c0_g1	847	CML45	Probable calcium-binding protein CML45	ARATH		AT5G39670	GO:0003674,GO:0005488,GO:0005509,GO:0043167,GO:0043169,GO:0046872	1.1901	4.40087	12.0533	0.000517011	0.0605691	15.3616963922866	28.3778182392019	10.2814684943272	30.1127681103517
TR46016|c0_g1	653; 597	AGP30	Non-classical arabinogalactan protein 30 {ECO:0000303|PubMed:14535889}	ARATH		AT2G33790	GO:0005575,GO:0005576,GO:0005618,GO:0008150,GO:0030312,GO:0044464,GO:0048580,GO:0050789,GO:0050793,GO:0051239,GO:0065007,GO:0080050,GO:2000026,GO:2000033,GO:2000034,GO:2000241,GO:2000280	-2.42335	2.01398	12.0072	0.000529963	0.0612245	2.68829686865016	1.82463129118388	10.5903538138992	0.652733412796642
TR17139|c0_g1	1035; 998; 910; 873; 711; 586	R18AL	60S ribosomal protein L18a-like protein	ARATH			GO:0005575,GO:0005840,GO:0030529,GO:0032991,GO:0043226,GO:0043228,GO:0043229,GO:0043232,GO:0044424,GO:0044444,GO:0044464	1.76702	2.09377	11.9929	0.000534035	0.0612245	1.48816433800277	7.49059161643907	2.29457665967816	5.43944510663868
TR2513|c0_g2	1106; 459	CAB6; CB121	Chlorophyll a-b binding protein 1B-21, chloroplastic; Chlorophyll a-b binding protein 6, chloroplastic	ARATH; HORVU			GO:0003674,GO:0005488,GO:0005575,GO:0006091,GO:0006464,GO:0006950,GO:0008150,GO:0008152,GO:0009266,GO:0009314,GO:0009409,GO:0009416,GO:0009507,GO:0009521,GO:0009522,GO:0009523,GO:0009526,GO:0009534,GO:0009535,GO:0009536,GO:0009579,GO:0009628,GO:0009637,GO:0009639,GO:0009642,GO:0009644,GO:0009645,GO:0009765,GO:0009768,GO:0009941,GO:0009987,GO:0010114,GO:0010218,GO:0010287,GO:0016020,GO:0016021,GO:…	-1.12912	4.3678	11.9922	0.000534247	0.0612245	26.5949368791462	12.8684522641389	29.8294965758161	12.9241215733735
TR13157|c0_g1	5070; 4928; 4909; 4783; 4764; 808; 275; 230	NOL6	Nucleolar protein 6	MOUSE; XENLA; XENTR	K14544		GO:0000228,GO:0000793,GO:0000794,GO:0003674,GO:0003676,GO:0003723,GO:0005488,GO:0005575,GO:0005634,GO:0005694,GO:0005730,GO:0005739,GO:0006139,GO:0006364,GO:0006405,GO:0006409,GO:0006725,GO:0006807,GO:0006810,GO:0006913,GO:0008150,GO:0008152,GO:0009987,GO:0015931,GO:0016070,GO:0016072,GO:0016482,GO:0030529,GO:0030684,GO:0032040,GO:0032545,GO:0032991,GO:0034456,GO:0034470,GO:0034641,GO:0034660,GO:…	1.04871	5.68706	11.9773	0.000538525	0.0612245	32.2115571225761	85.1334547176056	34.8157881631937	53.5676554101777
TR25300|c0_g1	898; 584; 500	NAC81; NC100	NAC domain-containing protein 100; Protein ATAF2	ARATH		AT5G08790,AT5G61430	GO:0001071,GO:0001101,GO:0003674,GO:0003676,GO:0003677,GO:0003700,GO:0005488,GO:0005515,GO:0005575,GO:0005634,GO:0006139,GO:0006351,GO:0006355,GO:0006725,GO:0006807,GO:0006950,GO:0008150,GO:0008152,GO:0008361,GO:0009058,GO:0009059,GO:0009314,GO:0009416,GO:0009605,GO:0009607,GO:0009611,GO:0009620,GO:0009628,GO:0009719,GO:0009725,GO:0009743,GO:0009744,GO:0009751,GO:0009753,GO:0009889,GO:0009987,GO:…	1.10003	4.63841	11.9773	0.000538538	0.0612245	17.2339031400966	35.9644430814927	14.3411041229885	31.7228438619168
TR29899|c1_g1	684	C83B1	Cytochrome P450 83B1	ARATH	K11818	AT4G31500	GO:0000162,GO:0002376,GO:0003674,GO:0003824,GO:0004497,GO:0005488,GO:0005506,GO:0005575,GO:0005739,GO:0005783,GO:0005886,GO:0006082,GO:0006520,GO:0006568,GO:0006576,GO:0006586,GO:0006725,GO:0006790,GO:0006807,GO:0006950,GO:0006952,GO:0006955,GO:0008150,GO:0008152,GO:0008652,GO:0009058,GO:0009072,GO:0009073,GO:0009308,GO:0009309,GO:0009314,GO:0009416,GO:0009605,GO:0009607,GO:0009617,GO:0009628,GO:…	2.28077	0.959601	11.9103	0.000558233	0.063034	0.912100723292019	3.50521274359008	0.353011793796641	2.65444921203968
TR21513|c0_g1	993; 993; 943; 786	CB24; CB2G	Chlorophyll a-b binding protein 3C, chloroplastic; Chlorophyll a-b binding protein 40, chloroplastic	SOLLC; TOBAC			GO:0003674,GO:0005488,GO:0005575,GO:0006091,GO:0006464,GO:0008150,GO:0008152,GO:0009314,GO:0009416,GO:0009521,GO:0009522,GO:0009523,GO:0009526,GO:0009535,GO:0009628,GO:0009765,GO:0009768,GO:0009941,GO:0009987,GO:0010287,GO:0016020,GO:0016021,GO:0016168,GO:0018298,GO:0019538,GO:0031224,GO:0031409,GO:0031967,GO:0031975,GO:0032991,GO:0034357,GO:0036211,GO:0042651,GO:0043167,GO:0043169,GO:0043170,GO:…	-1.14059	4.80183	11.9011	0.000561017	0.063034	38.6442674868461	21.223342913244	37.8605148846897	13.4898238644639
TR19508|c0_g1	1573	MTDH	Probable mannitol dehydrogenase	FRAAN			GO:0003674,GO:0003824,GO:0005488,GO:0008150,GO:0008152,GO:0008270,GO:0016491,GO:0016614,GO:0016616,GO:0031320,GO:0043167,GO:0043169,GO:0044699,GO:0044710,GO:0046029,GO:0046872,GO:0046914,GO:0055114	1.26907	8.21751	11.7826	0.000597876	0.0667849	231.193530703914	443.52945359646	117.861812653853	397.688710636567
TR51930|c1_g1	814; 723							1.83122	1.87382	11.6266	0.000650163	0.0722056	0.912100723292019	5.85802677695876	2.206323711229	5.30889842407935
TR7707|c0_g1	1645; 1590	VINSY	Vinorine synthase	RAUSE	K12694		GO:0003674,GO:0003824,GO:0006807,GO:0008150,GO:0008152,GO:0009820,GO:0016740,GO:0016746,GO:0016747,GO:0050636,GO:0071704,GO:1901564	-2.18172	2.34408	11.6106	0.00065578	0.0724109	11.5692775954409	2.78496354970171	4.80978569047923	0.826795656209079
TR14297|c0_g1	1488	PER1; PER70	Cationic peroxidase 1; Peroxidase 70	ARAHY; MAIZE			GO:0003674,GO:0003824,GO:0004601,GO:0005488,GO:0005575,GO:0005576,GO:0006950,GO:0006979,GO:0008150,GO:0008152,GO:0009056,GO:0009987,GO:0016209,GO:0016491,GO:0016684,GO:0020037,GO:0042743,GO:0042744,GO:0043167,GO:0043169,GO:0044237,GO:0044248,GO:0044699,GO:0044710,GO:0044712,GO:0044763,GO:0046872,GO:0046906,GO:0050896,GO:0055114,GO:0072593,GO:0097159,GO:1901363	0.916826	6.63836	11.5433	0.000679952	0.074651	79.3047576251798	135.935031193199	58.5558312960178	124.323957357334
TR15013|c0_g1	2812; 2796; 2782; 2766; 2766; 779; 763; 759; 743	KS1; KSL4; KSL7	Ent-cassa-12,15-diene synthase; Ent-kaur-16-ene synthase, chloroplastic; Syn-pimara-7,15-diene synthase	ORYSI; ORYSJ	K04121		GO:0000287,GO:0003674,GO:0003824,GO:0005488,GO:0005575,GO:0006082,GO:0006629,GO:0006720,GO:0006721,GO:0006950,GO:0006952,GO:0008150,GO:0008152,GO:0008299,GO:0008610,GO:0009058,GO:0009507,GO:0009536,GO:0009685,GO:0009686,GO:0009899,GO:0009987,GO:0010333,GO:0016053,GO:0016101,GO:0016102,GO:0016114,GO:0016829,GO:0016835,GO:0016838,GO:0019752,GO:0034277,GO:0034279,GO:0043167,GO:0043169,GO:0043226,GO:…	1.23434	5.96574	11.5294	0.000685052	0.0747632	52.2297677337746	78.9873282630915	22.2397430091884	96.1693894853719
TR47842|c0_g1	1734	ROMT	Trans-resveratrol di-O-methyltransferase	VITVI			GO:0003674,GO:0003824,GO:0005488,GO:0005515,GO:0006725,GO:0008150,GO:0008152,GO:0008168,GO:0008171,GO:0008757,GO:0009058,GO:0009987,GO:0016740,GO:0016741,GO:0019438,GO:0044237,GO:0044249,GO:0046983	1.21068	4.27174	11.5193	0.000688757	0.0747632	14.1615638616392	29.2901338847938	9.04592721603892	24.4122296385944
TR45852|c0_g1	1015	TIL	Temperature-induced lipocalin-1 {ECO:0000303|PubMed:18671872}	ARATH	K03098	AT5G58070	GO:0001101,GO:0003006,GO:0003674,GO:0005215,GO:0005575,GO:0005737,GO:0005739,GO:0005773,GO:0005774,GO:0005783,GO:0005794,GO:0005886,GO:0005911,GO:0006629,GO:0006873,GO:0006875,GO:0006883,GO:0006950,GO:0006970,GO:0006972,GO:0008150,GO:0008152,GO:0009266,GO:0009314,GO:0009408,GO:0009409,GO:0009414,GO:0009415,GO:0009416,GO:0009506,GO:0009526,GO:0009628,GO:0009642,GO:0009644,GO:0009651,GO:0009719,GO:…	-0.971467	5.13517	11.4746	0.00070554	0.0761547	48.341338334477	21.7995422683547	44.5236124926013	25.5436342207752
TR14551|c0_g1	2656; 2633	COP1	E3 ubiquitin-protein ligase COP1	ARATH	K10143	AT2G32950	GO:0000151,GO:0000152,GO:0003674,GO:0003824,GO:0004842,GO:0005488,GO:0005515,GO:0005575,GO:0005634,GO:0005737,GO:0006139,GO:0006259,GO:0006281,GO:0006725,GO:0006807,GO:0006950,GO:0006974,GO:0007165,GO:0007602,GO:0008150,GO:0008152,GO:0008270,GO:0009314,GO:0009416,GO:0009581,GO:0009582,GO:0009583,GO:0009585,GO:0009605,GO:0009628,GO:0009639,GO:0009640,GO:0009641,GO:0009642,GO:0009646,GO:0009647,GO:…	-1.23284	4.05788	11.4447	0.000717	0.0769204	27.7470641085677	8.93109000421582	18.7537515454465	10.8353746524243
TR50863|c0_g1	4774	PDR1	Pleiotropic drug resistance protein 1	TOBAC			GO:0000166,GO:0001882,GO:0001883,GO:0003674,GO:0003824,GO:0005488,GO:0005524,GO:0005575,GO:0006810,GO:0008150,GO:0016020,GO:0016021,GO:0016462,GO:0016787,GO:0016817,GO:0016818,GO:0016887,GO:0017076,GO:0017111,GO:0030554,GO:0031224,GO:0032549,GO:0032550,GO:0032553,GO:0032555,GO:0032559,GO:0035639,GO:0036094,GO:0043167,GO:0043168,GO:0044425,GO:0051179,GO:0051234,GO:0097159,GO:0097367,GO:1901265,GO:…	1.10371	4.9056	11.4352	0.000720641	0.0769204	22.562491576171	45.8078487313005	15.4001395043785	35.769791021256
TR43919|c0_g1	699							-2.0535	1.26834	11.3868	0.00073967	0.0783901	4.84853542381547	1.1043820972955	2.64758845347481	0.696248973649751
TR53818|c0_g1	956; 946	AGP18	Lysine-rich arabinogalactan protein 18	ARATH		AT4G37450	GO:0003006,GO:0005575,GO:0005886,GO:0007049,GO:0008150,GO:0009554,GO:0009987,GO:0016020,GO:0022414,GO:0031224,GO:0031225,GO:0032502,GO:0044425,GO:0044464,GO:0044699,GO:0044702,GO:0044763,GO:0044767,GO:0048236,GO:0048856,GO:0048869,GO:0051321	-1.77289	5.87368	11.3796	0.000742571	0.0783901	149.488508017439	30.8266654984223	31.7269349674731	22.1929360350858
TR3339|c1_g1	1243; 1238; 911; 906	GRP1	Glycine-rich RNA-binding protein; Glycine-rich RNA-binding protein GRP1A	DAUCA; SINAL			GO:0000166,GO:0003674,GO:0003676,GO:0003723,GO:0005488,GO:0005575,GO:0005634,GO:0036094,GO:0043226,GO:0043227,GO:0043229,GO:0043231,GO:0044424,GO:0044464,GO:0097159,GO:1901265,GO:1901363	1.69683	11.0666	11.3003	0.000774932	0.0813594	721.855714533794	3139.37416970771	1300.4513218726	3416.75480706445
TR37464|c0_g1	876	PIP25	Aquaporin PIP2-5	ORYSJ			GO:0003674,GO:0005215,GO:0005372,GO:0005575,GO:0005773,GO:0005886,GO:0005911,GO:0006810,GO:0006811,GO:0006833,GO:0008150,GO:0008643,GO:0009506,GO:0009987,GO:0015144,GO:0015166,GO:0015168,GO:0015250,GO:0015254,GO:0015267,GO:0015665,GO:0015791,GO:0015793,GO:0015850,GO:0016020,GO:0016021,GO:0022803,GO:0022838,GO:0022857,GO:0022891,GO:0022892,GO:0030054,GO:0031224,GO:0034220,GO:0042044,GO:0043226,GO:…	-1.87503	1.35979	11.2876	0.000780261	0.0814737	3.45638168826449	1.24843193607318	4.32439447400885	0.870311217062189
TR37247|c0_g1	689	LEA14	Desiccation protectant protein Lea14 homolog	SOYBN			GO:0001101,GO:0006950,GO:0008150,GO:0009269,GO:0009414,GO:0009415,GO:0009628,GO:0010035,GO:0042221,GO:0050896,GO:1901700	-1.38057	3.29984	11.244	0.000798807	0.0829593	12.5773889211847	4.94571113136682	15.6207718755014	5.87460071516978
TR45330|c0_g1	1886; 1865; 1857	PUMP4; PUMP5	Mitochondrial uncoupling protein 4; Mitochondrial uncoupling protein 5	ARATH	K13577	AT4G24570	GO:0003674,GO:0003735,GO:0005198,GO:0005215,GO:0005310,GO:0005342,GO:0005575,GO:0005743,GO:0006412,GO:0006810,GO:0006811,GO:0006820,GO:0006835,GO:0006839,GO:0008150,GO:0008152,GO:0008509,GO:0008514,GO:0009058,GO:0009059,GO:0009987,GO:0015075,GO:0015711,GO:0015849,GO:0016020,GO:0016021,GO:0019538,GO:0019866,GO:0022857,GO:0022891,GO:0022892,GO:0031090,GO:0031224,GO:0031966,GO:0034645,GO:0043170,GO:…	1.07273	5.17191	11.1266	0.000851	0.0874669	28.1311065183749	44.0792506659684	18.2242338547516	53.3935931667653
TR48821|c0_g2	1516; 1431; 1426	NAC81	Protein ATAF2	ARATH		AT5G08790	GO:0001101,GO:0003674,GO:0003676,GO:0003677,GO:0005488,GO:0005515,GO:0005575,GO:0005634,GO:0006139,GO:0006351,GO:0006355,GO:0006725,GO:0006807,GO:0006950,GO:0008150,GO:0008152,GO:0008361,GO:0009058,GO:0009059,GO:0009314,GO:0009416,GO:0009605,GO:0009607,GO:0009611,GO:0009620,GO:0009628,GO:0009719,GO:0009725,GO:0009743,GO:0009744,GO:0009751,GO:0009753,GO:0009889,GO:0009987,GO:0010033,GO:0010468,GO:…	1.13721	7.64326	11.1251	0.000851655	0.0874669	159.281589467522	320.126758376919	90.5475251088383	229.37052125674
TR34188|c0_g1	2904; 2237; 2229; 1463	C72A1; C7A14; C7A15	Cytochrome P450 72A14; Cytochrome P450 72A15; Secologanin synthase	ARATH; CATRO	K13400	AT3G14690,AT3G14680	GO:0003674,GO:0003824,GO:0004497,GO:0005488,GO:0005506,GO:0005575,GO:0005774,GO:0006807,GO:0008150,GO:0008152,GO:0009820,GO:0016020,GO:0016021,GO:0016491,GO:0016627,GO:0016634,GO:0016705,GO:0020037,GO:0031090,GO:0031224,GO:0043167,GO:0043169,GO:0044422,GO:0044424,GO:0044425,GO:0044437,GO:0044444,GO:0044446,GO:0044464,GO:0044699,GO:0044710,GO:0046872,GO:0046906,GO:0046914,GO:0050616,GO:0055114,GO:…	1.03314	7.96001	11.116	0.000855867	0.0874669	140.367500784519	364.446092107516	186.434353598851	304.391348167501
TR16542|c0_g1	1995; 1961							-1.92883	2.31449	11.0856	0.000870029	0.0884437	11.1372298844078	2.54488048507225	4.36852094823343	1.52304462985883
TR41166|c0_g1	389							-1.7472	1.79829	11.0745	0.000875229	0.0885041	4.65651421891189	2.11273096873923	5.78056812341999	1.00085789962152
TR16536|c0_g1	1468; 1460; 1449; 1318; 652; 644	AB20I	ABC transporter I family member 20	ARATH			GO:0000166,GO:0001882,GO:0001883,GO:0003674,GO:0003824,GO:0005488,GO:0005524,GO:0005575,GO:0005737,GO:0006810,GO:0008150,GO:0016462,GO:0016787,GO:0016817,GO:0016818,GO:0016887,GO:0017076,GO:0017111,GO:0030554,GO:0032549,GO:0032550,GO:0032553,GO:0032555,GO:0032559,GO:0035639,GO:0036094,GO:0043167,GO:0043168,GO:0044424,GO:0044464,GO:0051179,GO:0051234,GO:0097159,GO:0097367,GO:1901265,GO:1901363	-1.42324	4.82386	11.0467	0.000888435	0.0893691	60.5826901470804	15.2212662975076	21.7102253184934	15.4480241028539
TR26599|c0_g1	1202; 432	CA4; CB24	Chlorophyll a-b binding protein 4, chloroplastic {ECO:0000303|PubMed:10366881}; Chlorophyll a-b binding protein P4, chloroplastic	ARATH; PEA	K08910	AT3G47470	GO:0003674,GO:0005488,GO:0005575,GO:0006091,GO:0006464,GO:0006950,GO:0008150,GO:0008152,GO:0009266,GO:0009314,GO:0009409,GO:0009416,GO:0009507,GO:0009521,GO:0009522,GO:0009523,GO:0009526,GO:0009534,GO:0009535,GO:0009536,GO:0009579,GO:0009628,GO:0009642,GO:0009644,GO:0009645,GO:0009765,GO:0009768,GO:0009941,GO:0009987,GO:0010287,GO:0016020,GO:0016021,GO:0016168,GO:0018298,GO:0019538,GO:0031224,GO:…	-1.94237	1.8718	11.0253	0.000898756	0.0899365	4.70451952013778	2.2567808075169	6.61897113368701	0.696248973649751
TR48239|c0_g1	1583	YQJG	Glutathionyl-hydroquinone reductase YqjG	ECOLI	K07393		GO:0003674,GO:0003824,GO:0005488,GO:0005515,GO:0016491	1.18495	8.29003	11.002	0.000910112	0.0901918	239.786479623349	491.978216038684	142.572638219618	377.323428157312
TR13257|c0_g1	4284; 3740	AB15B	ABC transporter B family member 15	ARATH	K05658	AT3G28345	GO:0000166,GO:0001882,GO:0001883,GO:0003674,GO:0003824,GO:0005215,GO:0005488,GO:0005524,GO:0005575,GO:0005886,GO:0006810,GO:0008150,GO:0009987,GO:0015399,GO:0015405,GO:0016020,GO:0016021,GO:0016301,GO:0016462,GO:0016740,GO:0016772,GO:0016787,GO:0016817,GO:0016818,GO:0016820,GO:0016887,GO:0017076,GO:0017111,GO:0022804,GO:0022857,GO:0030554,GO:0031224,GO:0032549,GO:0032550,GO:0032553,GO:0032555,GO:…	0.871617	6.38109	11.0009	0.000910697	0.0901918	59.5265735201107	117.352601990879	58.1586930279966	97.9970430412025
TR17298|c1_g1	1551	AKR2	Probable aldo-keto reductase 2	ORYSJ			GO:0003674,GO:0003824,GO:0016491	0.861003	6.02431	10.9885	0.000916812	0.0903318	44.1648771278241	78.9393116501656	48.1419833790169	88.7282285794902
TR23209|c0_g2	2282	EXL3; GDL52	GDSL esterase/lipase At3g14820; GDSL esterase/lipase EXL3	ARATH		AT1G75900,AT3G14820	GO:0003674,GO:0003824,GO:0005575,GO:0005576,GO:0006629,GO:0008150,GO:0008152,GO:0009056,GO:0016042,GO:0016298,GO:0016787,GO:0016788,GO:0044238,GO:0044699,GO:0044710,GO:0044712,GO:0071704,GO:1901575	1.2455	5.17721	10.9297	0.000946329	0.0927644	22.6585021786228	70.1522714847275	20.1657987206331	31.418234935945
TR17213|c1_g1	1537; 1522	FLA7	Fasciclin-like arabinogalactan protein 7	ARATH		AT2G04780	GO:0005575,GO:0005886,GO:0016020,GO:0031224,GO:0031225,GO:0031226,GO:0044425,GO:0044459,GO:0044464,GO:0046658	-1.87614	6.43897	10.8057	0.0010119	0.0986881	227.593133111972	50.5614934109637	44.9207507606225	23.6724651040915
TR13606|c0_g1	349							-2.54468	2.75466	10.741	0.00104788	0.101434	20.0662159124244	1.1043820972955	2.73584140192397	2.784995894599
TR43166|c0_g2	2023; 1533	DTX27	Protein DETOXIFICATION 27 {ECO:0000303|PubMed:11739388}	ARATH	K03327	AT5G65380	GO:0003674,GO:0005215,GO:0005575,GO:0006810,GO:0006855,GO:0008150,GO:0009987,GO:0015238,GO:0015291,GO:0015297,GO:0015893,GO:0016020,GO:0016021,GO:0022804,GO:0022857,GO:0031224,GO:0044425,GO:0044699,GO:0044763,GO:0044765,GO:0051179,GO:0051234,GO:0055085,GO:0090484,GO:1902578	1.03985	7.47499	10.7362	0.00105061	0.101434	136.863113795029	288.723893523385	95.8868284900125	189.814876441263
TR50863|c0_g2	4773	PDR1	Pleiotropic drug resistance protein 1	TOBAC			GO:0000166,GO:0001882,GO:0001883,GO:0003674,GO:0003824,GO:0005488,GO:0005524,GO:0005575,GO:0006810,GO:0008150,GO:0016020,GO:0016021,GO:0016462,GO:0016787,GO:0016817,GO:0016818,GO:0016887,GO:0017076,GO:0017111,GO:0030554,GO:0031224,GO:0032549,GO:0032550,GO:0032553,GO:0032555,GO:0032559,GO:0035639,GO:0036094,GO:0043167,GO:0043168,GO:0044425,GO:0051179,GO:0051234,GO:0097159,GO:0097367,GO:1901265,GO:…	1.08617	5.01978	10.6971	0.00107302	0.103007	25.2027831435953	50.4654601851119	16.2385425146455	37.5104134553803
TR42308|c0_g1	681	EXP17	Putative expansin-A17	ARATH		AT4G01630	GO:0005575,GO:0005576,GO:0005618,GO:0008150,GO:0009664,GO:0009987,GO:0016020,GO:0016043,GO:0030312,GO:0044464,GO:0045229,GO:0071554,GO:0071555,GO:0071669,GO:0071840	-2.73803	0.452868	10.6837	0.00108081	0.103007	2.11223325393941	0.624215968036589	2.33870313390274	0.0435155608531094
TR45348|c0_g1	1346; 1320	GALM	Aldose 1-epimerase	BOVIN	K01785		GO:0003674,GO:0003824,GO:0004034,GO:0005488,GO:0005575,GO:0005737,GO:0005975,GO:0005996,GO:0006006,GO:0006012,GO:0008150,GO:0008152,GO:0016853,GO:0016854,GO:0016857,GO:0019318,GO:0030246,GO:0031982,GO:0031988,GO:0043226,GO:0043227,GO:0043230,GO:0044238,GO:0044421,GO:0044424,GO:0044464,GO:0044699,GO:0044710,GO:0044723,GO:0065010,GO:0070062,GO:0071704,GO:1903561	-1.06895	5.1605	10.68	0.00108299	0.103007	56.3582236392016	27.7536022711653	40.2874709670416	18.3200511191591
TR23253|c0_g1	1887	TPS3	Probable terpene synthase 3	RICCO			GO:0000287,GO:0003674,GO:0003824,GO:0005488,GO:0008150,GO:0008152,GO:0010333,GO:0016829,GO:0016835,GO:0016838,GO:0043167,GO:0043169,GO:0046872	-1.87528	3.31738	10.6574	0.00109633	0.103763	12.8174154273142	6.81835903547659	18.2242338547516	1.65359131241816
TR47750|c0_g1	802; 801							0.878648	5.83831	10.6225	0.0011172	0.10522	35.9559706181959	74.3777334222059	44.5236124926013	73.6283289634612
TR12151|c2_g1	2295; 2203; 2171; 2079; 2077; 2036; 2034; 2009; 2007; 1820; 1808; 1561	TPPA	Trehalose-phosphate phosphatase A	ARATH	K01087	AT5G51460	GO:0003674,GO:0003824,GO:0004805,GO:0005975,GO:0005984,GO:0005991,GO:0005992,GO:0006793,GO:0006796,GO:0008150,GO:0008152,GO:0009058,GO:0009311,GO:0009312,GO:0009987,GO:0016051,GO:0016311,GO:0016787,GO:0016788,GO:0016791,GO:0019203,GO:0034637,GO:0042578,GO:0044237,GO:0044238,GO:0044249,GO:0044262,GO:0044699,GO:0044710,GO:0044711,GO:0044723,GO:0044763,GO:0046351,GO:0071704,GO:1901576	0.906259	5.66982	10.5951	0.00113389	0.105764	35.8599600157441	58.3401847049581	34.8599146374183	74.1940312545516
TR25647|c1_g2	1760; 1726; 1726; 1654; 1654	SCP40	Serine carboxypeptidase-like 40	ARATH	K16297	AT3G63470	GO:0003674,GO:0003824,GO:0004180,GO:0004185,GO:0005575,GO:0005576,GO:0006508,GO:0008150,GO:0008152,GO:0008233,GO:0008236,GO:0008238,GO:0016787,GO:0017171,GO:0019538,GO:0043170,GO:0044238,GO:0051603,GO:0070008,GO:0070011,GO:0071704	-1.9892	2.99365	10.5949	0.00113399	0.105764	19.7781841050691	4.08141209870078	5.42755632962335	2.26280916436169
TR747|c1_g1	771; 759; 742							2.67267	3.41613	10.5294	0.00117492	0.109052	0.288031807355375	14.164900813138	5.42755632962335	22.4105138393514
TR46963|c0_g1	975	LTPG2	Non-specific lipid transfer protein GPI-anchored 2	ARATH		AT3G43720	GO:0003674,GO:0005488,GO:0005575,GO:0005886,GO:0006810,GO:0006869,GO:0008150,GO:0008289,GO:0016020,GO:0031224,GO:0031225,GO:0031226,GO:0032502,GO:0042335,GO:0044425,GO:0044459,GO:0044464,GO:0044699,GO:0044765,GO:0044767,GO:0046658,GO:0048856,GO:0051179,GO:0051234,GO:0071702,GO:1902578	-1.9734	2.641	10.4561	0.00122242	0.112915	15.3616963922866	3.16909645310884	4.28026799978427	1.8276535558306
TR41539|c0_g1	2109	DOX1	Alpha-dioxygenase 1	ARATH	K10529	AT3G01420	GO:0000302,GO:0001101,GO:0001561,GO:0001676,GO:0002376,GO:0003674,GO:0003824,GO:0004601,GO:0005488,GO:0005575,GO:0005811,GO:0006082,GO:0006629,GO:0006631,GO:0006633,GO:0006636,GO:0006950,GO:0006952,GO:0006955,GO:0006979,GO:0008150,GO:0008152,GO:0008219,GO:0008610,GO:0009056,GO:0009058,GO:0009062,GO:0009605,GO:0009607,GO:0009617,GO:0009620,GO:0009626,GO:0009627,GO:0009719,GO:0009725,GO:0009737,GO:…	1.73018	2.00994	10.4139	0.00125069	0.114973	1.29614313309919	7.68265806814264	2.33870313390274	4.43858720701716
TR39894|c0_g1	581							1.01636	5.10608	10.4047	0.00125698	0.115002	18.9620939842288	53.5865400252949	26.4758845347481	38.3807246724425
TR48238|c0_g1	1343							-2.44754	8.38565	10.3833	0.00127158	0.115786	964.570517531923	32.6032801766803	165.739037187523	174.584430142675
TR27703|c0_g1	2683; 2683; 2195	HAK19; HAK5; POT5	Potassium transporter 19; Potassium transporter 5	ARATH; ORYSJ	K03549	AT4G13420	GO:0003674,GO:0005215,GO:0005575,GO:0005886,GO:0006810,GO:0006811,GO:0006812,GO:0006813,GO:0008150,GO:0008324,GO:0009674,GO:0009987,GO:0015075,GO:0015077,GO:0015079,GO:0015291,GO:0015293,GO:0015672,GO:0016020,GO:0016021,GO:0022804,GO:0022820,GO:0022857,GO:0022890,GO:0022891,GO:0022892,GO:0030001,GO:0031224,GO:0034220,GO:0044425,GO:0044464,GO:0044699,GO:0044763,GO:0044765,GO:0046873,GO:0051179,GO:…	0.936124	5.56091	10.3554	0.00129094	0.116384	37.2041084500692	59.0124172859206	27.4907934419134	64.7511545494269
TR19174|c0_g1	2143	INO1	Inositol-3-phosphate synthase	NICPA			GO:0003674,GO:0003824,GO:0004512,GO:0005575,GO:0005737,GO:0005975,GO:0006020,GO:0006021,GO:0006066,GO:0006629,GO:0006644,GO:0006793,GO:0006796,GO:0008150,GO:0008152,GO:0008610,GO:0008654,GO:0009058,GO:0009987,GO:0016051,GO:0016853,GO:0016872,GO:0019637,GO:0019751,GO:0034637,GO:0044237,GO:0044238,GO:0044249,GO:0044255,GO:0044262,GO:0044281,GO:0044283,GO:0044424,GO:0044464,GO:0044699,GO:0044710,GO:…	-1.28797	5.53453	10.3512	0.00129394	0.116384	94.426427511337	23.3360738819833	36.889732451749	30.4173770363235
TR19900|c2_g1	2833; 2736	CRK10; SD18	Cysteine-rich receptor-like protein kinase 10; Receptor-like serine/threonine-protein kinase SD1-8	ARATH		AT4G21380,AT4G23180	GO:0000166,GO:0001882,GO:0001883,GO:0003674,GO:0003824,GO:0004672,GO:0004674,GO:0004675,GO:0004871,GO:0004872,GO:0004888,GO:0005488,GO:0005515,GO:0005524,GO:0005575,GO:0005773,GO:0005886,GO:0005911,GO:0006464,GO:0006468,GO:0006793,GO:0006796,GO:0006950,GO:0006952,GO:0007165,GO:0007166,GO:0007167,GO:0007178,GO:0008037,GO:0008150,GO:0008152,GO:0009506,GO:0009605,GO:0009607,GO:0009617,GO:0009987,GO:…	0.870188	6.25875	10.3478	0.00129632	0.116384	49.3014443589949	109.813993761514	58.8647166155898	87.9449484841342
TR48655|c0_g1	1897	C71BA; C71BV	Cytochrome P450 71B10; Cytochrome P450 71B34	ARATH		AT5G57260	GO:0003674,GO:0003824,GO:0004497,GO:0005488,GO:0005506,GO:0005575,GO:0008150,GO:0008152,GO:0009058,GO:0016020,GO:0016021,GO:0016491,GO:0016705,GO:0016709,GO:0019748,GO:0020037,GO:0031224,GO:0043167,GO:0043169,GO:0044425,GO:0044550,GO:0044699,GO:0044710,GO:0044711,GO:0046872,GO:0046906,GO:0046914,GO:0055114,GO:0097159,GO:1901363	0.986968	7.78683	10.3304	0.00130855	0.116936	127.214048248624	333.331326931539	168.872016857468	253.565173091069
TR48357|c3_g1	1830; 1828; 1475; 1158; 950							1.50157	3.06041	10.2479	0.00136837	0.121715	5.6166202434298	12.2922529090282	3.00060024727145	12.0973259171644
TR50249|c1_g1	406	SCGT	Scopoletin glucosyltransferase	TOBAC			GO:0003674,GO:0003824,GO:0005488,GO:0005515,GO:0008194,GO:0016740,GO:0016757,GO:0016758,GO:0035251,GO:0042802,GO:0046527,GO:0050275	1.68249	1.81223	10.2307	0.00138124	0.122294	2.01622265148762	6.57827597084713	1.23554127828824	3.87288491592674
TR34194|c0_g1	2054; 1965; 1962; 1351	P2C38; P2C42	Probable protein phosphatase 2C 38; Probable protein phosphatase 2C 42	ARATH	K01102	AT3G12620,AT3G17090	GO:0003674,GO:0003824,GO:0004721,GO:0004722,GO:0005488,GO:0016787,GO:0016788,GO:0016791,GO:0042578,GO:0043167,GO:0043169,GO:0046872	-2.2331	3.41702	10.2171	0.00139146	0.122634	29.4752549527	5.56992709940341	5.51580927807251	1.87116911668371
TR27768|c0_g2	2234; 2193; 1934; 1914; 516	SCGT	Scopoletin glucosyltransferase	TOBAC			GO:0003674,GO:0003824,GO:0005488,GO:0005515,GO:0008150,GO:0008152,GO:0008194,GO:0016740,GO:0016757,GO:0016758,GO:0035251,GO:0042802,GO:0046527,GO:0050275	0.919268	6.06683	10.1616	0.00143394	0.1258	55.7821600244909	95.6971095613017	36.8456059775244	79.4594141177779
TR12175|c0_g2	765	RNLX; RNS3	Intracellular ribonuclease LX; Ribonuclease 3	SOLLC; ARATH	K01166		GO:0003674,GO:0003676,GO:0003723,GO:0003824,GO:0004518,GO:0004519,GO:0004521,GO:0004540,GO:0005488,GO:0005575,GO:0005737,GO:0016787,GO:0016788,GO:0016892,GO:0016894,GO:0033897,GO:0044424,GO:0044464,GO:0097159,GO:1901363	1.52801	1.93004	10.1245	0.00146308	0.127774	2.01622265148762	5.52191048647752	1.80918544320778	5.5264762283449
TR53384|c4_g1	585	HS901	Heat shock protein 90-1 {ECO:0000305}	ARATH	K04079	AT5G52640	GO:0000166,GO:0001882,GO:0001883,GO:0002376,GO:0003674,GO:0005488,GO:0005515,GO:0005524,GO:0005575,GO:0005737,GO:0006457,GO:0006950,GO:0006952,GO:0006955,GO:0008150,GO:0008152,GO:0009605,GO:0009607,GO:0009617,GO:0009814,GO:0009816,GO:0009987,GO:0017076,GO:0019538,GO:0030554,GO:0032549,GO:0032550,GO:0032553,GO:0032555,GO:0032559,GO:0035639,GO:0036094,GO:0042742,GO:0043167,GO:0043168,GO:0043170,GO:…	-1.88289	3.69022	10.1116	0.00147339	0.128092	32.8836313397386	4.27347855040434	7.50150061817862	6.65788081052575
TR49328|c0_g2	1437; 1436	BT2	BTB/POZ and TAZ domain-containing protein 2	ARATH	K00517	AT3G48360	GO:0000302,GO:0000988,GO:0000989,GO:0001101,GO:0003674,GO:0003712,GO:0003824,GO:0004402,GO:0005488,GO:0005515,GO:0005516,GO:0005575,GO:0005634,GO:0005737,GO:0006275,GO:0006355,GO:0006464,GO:0006950,GO:0006970,GO:0006979,GO:0007165,GO:0007275,GO:0007623,GO:0008080,GO:0008150,GO:0008152,GO:0008270,GO:0009266,GO:0009409,GO:0009553,GO:0009555,GO:0009611,GO:0009628,GO:0009651,GO:0009719,GO:0009725,GO:…	1.15542	4.3728	10.0397	0.00153206	0.132592	12.6733995236365	36.2525427590481	12.8849304735774	20.7134069660801
TR13112|c0_g1	2924; 2910	TLC1	ADP,ATP carrier protein 1, chloroplastic; Plastidic ATP/ADP-transporter	ARATH; SOLTU	K03301		GO:0000166,GO:0000295,GO:0001882,GO:0001883,GO:0003674,GO:0005215,GO:0005337,GO:0005346,GO:0005347,GO:0005471,GO:0005488,GO:0005524,GO:0005575,GO:0006810,GO:0008150,GO:0008509,GO:0008514,GO:0015075,GO:0015211,GO:0015215,GO:0015216,GO:0015217,GO:0015291,GO:0015297,GO:0015301,GO:0015605,GO:0015932,GO:0016020,GO:0016021,GO:0017076,GO:0022804,GO:0022857,GO:0022891,GO:0022892,GO:0030554,GO:0031090,GO:…	1.04824	8.29327	10.0165	0.00155147	0.133366	165.906321036696	421.825944553957	242.960367080538	423.75453158758
TR25193|c0_g1	1652							2.05638	0.662904	10.0061	0.00156022	0.133366	0.576063614710749	2.68893032384992	0.573644164919541	2.13226248180236
TR28388|c0_g1	2007	DTX46	Protein DETOXIFICATION 46, chloroplastic {ECO:0000303|PubMed:11739388}	ARATH		AT2G21340	GO:0003674,GO:0005215,GO:0005575,GO:0006810,GO:0006855,GO:0008150,GO:0009507,GO:0009526,GO:0009536,GO:0009941,GO:0009987,GO:0015238,GO:0015291,GO:0015297,GO:0015893,GO:0016020,GO:0016021,GO:0022804,GO:0022857,GO:0031090,GO:0031224,GO:0031967,GO:0031969,GO:0031975,GO:0042170,GO:0043226,GO:0043227,GO:0043229,GO:0043231,GO:0044422,GO:0044424,GO:0044425,GO:0044434,GO:0044435,GO:0044444,GO:0044446,GO:…	-1.41471	3.06595	10.0042	0.00156182	0.133366	12.6733995236365	5.47389387355163	11.4287568241662	3.56827598995497
TR51849|c0_g1	1854	PCS1L	Aspartic proteinase PCS1	ARATH		AT5G02190	GO:0003674,GO:0003824,GO:0004175,GO:0004190,GO:0005575,GO:0005783,GO:0008150,GO:0008219,GO:0008233,GO:0009987,GO:0012501,GO:0016265,GO:0016787,GO:0043226,GO:0043227,GO:0043229,GO:0043231,GO:0044424,GO:0044444,GO:0044464,GO:0044699,GO:0044763,GO:0070001,GO:0070011	0.814747	6.00706	9.97558	0.0015863	0.134856	44.1648771278241	83.0207237488664	48.9362599150593	80.7648809433711
TR25966|c1_g1	3178; 3173; 3132; 3131; 3103; 3101; 3096; 3095; 3093; 3071; 2741; 2694; 1434; 629	GPAT1; LOL2	Glycerol-3-phosphate acyltransferase 1; Protein LOL2	ARATH	K13508	AT1G06520,AT4G21610	GO:0003006,GO:0003674,GO:0003824,GO:0004366,GO:0005575,GO:0005634,GO:0005739,GO:0006629,GO:0006644,GO:0006650,GO:0006793,GO:0006796,GO:0008150,GO:0008152,GO:0008374,GO:0008610,GO:0008654,GO:0009058,GO:0009059,GO:0009605,GO:0009607,GO:0009617,GO:0009628,GO:0009987,GO:0010143,GO:0016020,GO:0016021,GO:0016024,GO:0016311,GO:0016740,GO:0016746,GO:0016747,GO:0016787,GO:0016788,GO:0016791,GO:0019637,GO:…	1.35603	4.53572	9.96738	0.00159338	0.134862	18.2900197670663	25.3527716248707	7.67800651507694	41.0786894453353
TR1038|c0_g1	2433; 2433; 2339; 2250; 2250; 2207; 2177; 1642; 1350; 235							-1.79393	2.61796	9.95021	0.00160831	0.135528	13.8735320542839	1.96868112996155	4.94216511315297	3.43772930739565
TR19713|c2_g1	1357; 1353	EF100	Ethylene-responsive transcription factor 1A	ARATH	K09286	AT4G17500	GO:0000160,GO:0001071,GO:0001944,GO:0003674,GO:0003676,GO:0003677,GO:0003700,GO:0005488,GO:0005575,GO:0005634,GO:0006139,GO:0006351,GO:0006355,GO:0006725,GO:0006807,GO:0006950,GO:0006952,GO:0007165,GO:0008150,GO:0008152,GO:0009058,GO:0009059,GO:0009719,GO:0009755,GO:0009873,GO:0009889,GO:0009987,GO:0010033,GO:0010200,GO:0010243,GO:0010468,GO:0010556,GO:0016070,GO:0018130,GO:0019219,GO:0019222,GO:…	1.0249	4.66155	9.93999	0.00161726	0.135687	18.7220674780993	35.388243726382	14.5176100198868	32.2450305921541
TR43678|c0_g1	1161	PI5K9	Phosphatidylinositol 4-phosphate 5-kinase 9	ARATH	K00889	AT3G09920	GO:0000166,GO:0001882,GO:0001883,GO:0003674,GO:0003824,GO:0005488,GO:0005524,GO:0005575,GO:0005634,GO:0005829,GO:0005975,GO:0006082,GO:0006520,GO:0006807,GO:0008150,GO:0008152,GO:0009987,GO:0016020,GO:0016301,GO:0016307,GO:0016308,GO:0016740,GO:0016772,GO:0016773,GO:0017076,GO:0019752,GO:0030554,GO:0032549,GO:0032550,GO:0032553,GO:0032555,GO:0032559,GO:0035639,GO:0036094,GO:0043167,GO:0043168,GO:…	1.01649	4.46518	9.92782	0.001628	0.135994	14.4495956689946	32.6512967896062	14.6499894425606	26.239883194425
TR50091|c1_g1	1626; 1168	Q8OMT; ROMT	8-hydroxyquercetin 8-O-methyltransferase; Trans-resveratrol di-O-methyltransferase	MENPI; VITVI			GO:0003674,GO:0003824,GO:0005488,GO:0005515,GO:0006725,GO:0008150,GO:0008152,GO:0008168,GO:0008171,GO:0008757,GO:0009058,GO:0009987,GO:0016740,GO:0016741,GO:0019438,GO:0044237,GO:0044249,GO:0046983	0.855564	7.20712	9.91601	0.00163847	0.136277	113.388521495566	206.375402355482	96.8576109229533	174.062243412438
TR28911|c0_g1	1778; 1364; 965	AMT2; AMT21	Ammonium transporter 2; Ammonium transporter 2 member 1	ARATH; ORYSJ	K03320	AT2G38290	GO:0000165,GO:0002237,GO:0002682,GO:0003674,GO:0005215,GO:0005575,GO:0005737,GO:0005886,GO:0005887,GO:0005911,GO:0006082,GO:0006605,GO:0006612,GO:0006725,GO:0006793,GO:0006796,GO:0006810,GO:0006811,GO:0006812,GO:0006820,GO:0006862,GO:0006865,GO:0006886,GO:0006888,GO:0006950,GO:0006952,GO:0006984,GO:0006995,GO:0007154,GO:0007165,GO:0008104,GO:0008150,GO:0008152,GO:0008324,GO:0008509,GO:0008519,GO:…	1.06933	4.26735	9.74082	0.0018022	0.149249	11.1852351856337	22.2797083976136	13.5468275869461	29.6340969409675
TR12467|c0_g2	1970	PME3	Pectinesterase 3	CITSI			GO:0000272,GO:0003674,GO:0003824,GO:0004857,GO:0005575,GO:0005576,GO:0005618,GO:0005975,GO:0005976,GO:0008150,GO:0008152,GO:0009056,GO:0009057,GO:0009987,GO:0010393,GO:0016043,GO:0016052,GO:0016787,GO:0016788,GO:0030234,GO:0030312,GO:0030599,GO:0042545,GO:0043170,GO:0044238,GO:0044464,GO:0045229,GO:0045330,GO:0045488,GO:0045490,GO:0052689,GO:0071554,GO:0071555,GO:0071704,GO:0071840,GO:1901575	-1.34783	4.68752	9.70331	0.00183936	0.151672	54.0059638791327	15.2212662975076	19.7686604526119	13.7509172295826
TR43638|c0_g1	1002							-1.78873	1.28402	9.6917	0.00185102	0.151982	4.5124983152342	1.05636548436961	2.77996787614855	1.04437346047463
TR50096|c0_g1	955; 953	GL116; GL120	Germin-like protein subfamily 1 member 16; Germin-like protein subfamily 1 member 20	ARATH		AT5G39130	GO:0003674,GO:0005488,GO:0005575,GO:0005576,GO:0030145,GO:0043167,GO:0043169,GO:0045735,GO:0046872,GO:0046914,GO:0048046	2.76844	6.12706	9.67398	0.00186896	0.152802	34.2277797740637	63.6220121268062	1.50030012363572	179.806297445048
TR17298|c1_g2	1510	AKR2	Probable aldo-keto reductase 2	ORYSJ			GO:0003674,GO:0003824,GO:0016491	0.921498	5.22328	9.6454	0.00189826	0.154539	23.474592299463	43.5030513108577	28.0203111326084	54.0463265795619
TR33770|c0_g1	1637; 1475; 1475							-1.16733	5.40589	9.63712	0.00190684	0.154583	82.0410597950558	27.417485980684	35.0805470085412	24.7168385645662
TR12136|c0_g1	1945; 1831; 1831	CSLG1; CSLG3	Cellulose synthase-like protein G1; Cellulose synthase-like protein G3	ARATH		AT4G24010,AT4G23990	GO:0000139,GO:0000271,GO:0003674,GO:0003824,GO:0005575,GO:0005975,GO:0005976,GO:0006073,GO:0008150,GO:0008152,GO:0008194,GO:0009058,GO:0009059,GO:0009250,GO:0009987,GO:0016020,GO:0016021,GO:0016043,GO:0016051,GO:0016740,GO:0016757,GO:0016758,GO:0016759,GO:0016760,GO:0030243,GO:0030244,GO:0031090,GO:0031224,GO:0033692,GO:0034637,GO:0034645,GO:0035251,GO:0043170,GO:0044042,GO:0044237,GO:0044238,GO:…	1.62944	3.94611	9.59324	0.00195295	0.157656	10.6571768721489	33.5155958222723	4.32439447400885	12.8370904516673
TR43855|c1_g1	955	GSTX1; GST23	Probable glutathione S-transferase; Glutathione transferase GST 23	TOBAC; MAIZE			GO:0003674,GO:0003824,GO:0004364,GO:0005488,GO:0005515,GO:0007165,GO:0008150,GO:0009734,GO:0009755,GO:0016740,GO:0016765,GO:0050789,GO:0050794,GO:0065007	1.69958	11.1867	9.54711	0.00200265	0.160991	1494.88508017439	4412.39061159895	699.890007676065	2716.37185513365
TR43742|c0_g1	750; 747; 484	TRXH2; TRXH7	Thioredoxin H2; Thioredoxin H7	ARATH	K03671	AT1G59730,AT5G39950	GO:0000103,GO:0003674,GO:0003824,GO:0005575,GO:0005739,GO:0005829,GO:0005886,GO:0006457,GO:0006662,GO:0006790,GO:0006950,GO:0006979,GO:0008150,GO:0008152,GO:0009987,GO:0015035,GO:0015036,GO:0016020,GO:0016491,GO:0016667,GO:0016671,GO:0018904,GO:0019538,GO:0019725,GO:0033554,GO:0034599,GO:0042221,GO:0042592,GO:0043170,GO:0043226,GO:0043227,GO:0043229,GO:0043231,GO:0044237,GO:0044238,GO:0044260,GO:…	-1.76499	2.03674	9.4625	0.00209715	0.167843	8.59294891943534	1.20041532314729	3.83900325753847	2.43687140777413
TR43686|c0_g1	1140; 1118							-1.31768	3.33943	9.45534	0.00210536	0.167843	17.7139561523555	5.52191048647752	10.9433656076959	5.96163183687599
TR30697|c1_g1	1790; 1679; 1602; 775	PME11	Putative pectinesterase 11	ARATH	K01051	AT2G21610	GO:0000272,GO:0003674,GO:0003824,GO:0005575,GO:0005618,GO:0005975,GO:0005976,GO:0008150,GO:0008152,GO:0009056,GO:0009057,GO:0009987,GO:0010393,GO:0016021,GO:0016043,GO:0016052,GO:0016787,GO:0016788,GO:0030312,GO:0030599,GO:0031224,GO:0042545,GO:0043170,GO:0044238,GO:0044425,GO:0044464,GO:0045229,GO:0045330,GO:0045488,GO:0045490,GO:0052689,GO:0071554,GO:0071555,GO:0071704,GO:0071840,GO:1901575	0.970059	4.43746	9.39403	0.00217693	0.172832	14.6896221751241	27.8496354970171	14.4734835456623	29.2859724541427
TR19919|c0_g1	966	HS22M	Heat shock 22 kDa protein, mitochondrial	PEA			GO:0005575,GO:0005739,GO:0043226,GO:0043227,GO:0043229,GO:0043231,GO:0044424,GO:0044444,GO:0044464	-2.02181	2.57228	9.3696	0.00220613	0.17443	15.3616963922866	1.48851500070264	3.48599146374183	3.13312038142388
TR37767|c0_g1	280	PIP1	Probable aquaporin PIP-type pTOM75	SOLLC	K09872		GO:0003674,GO:0005215,GO:0005372,GO:0005575,GO:0005773,GO:0005886,GO:0005911,GO:0006810,GO:0006811,GO:0006833,GO:0008150,GO:0008643,GO:0009506,GO:0009987,GO:0015144,GO:0015166,GO:0015168,GO:0015250,GO:0015254,GO:0015267,GO:0015665,GO:0015791,GO:0015793,GO:0015850,GO:0016020,GO:0016021,GO:0022803,GO:0022838,GO:0022857,GO:0022891,GO:0022892,GO:0030054,GO:0031224,GO:0034220,GO:0042044,GO:0043226,GO:…	-1.47472	1.88711	9.35796	0.00222019	0.174658	5.28058313484853	1.63256483948031	5.33930338117419	2.17577804265547
TR38422|c0_g1	1201; 1195	FLA7	Fasciclin-like arabinogalactan protein 7	ARATH		AT2G04780	GO:0005575,GO:0005886,GO:0016020,GO:0031224,GO:0031225,GO:0031226,GO:0044425,GO:0044459,GO:0044464,GO:0046658	-1.25347	4.36022	9.35219	0.0022272	0.174658	40.1324318248489	12.7244024253612	17.5182102671583	11.4445925043678
TR13332|c0_g1	4301; 1512; 1116; 1069	ALDO1; ALDO2	Indole-3-acetaldehyde oxidase	ARATH	K11817	AT3G43600,AT5G20960	GO:0000166,GO:0003674,GO:0003824,GO:0004031,GO:0004854,GO:0005488,GO:0005506,GO:0005575,GO:0005829,GO:0006066,GO:0006082,GO:0006139,GO:0006144,GO:0006145,GO:0006629,GO:0006714,GO:0006720,GO:0006721,GO:0006725,GO:0006807,GO:0008150,GO:0008152,GO:0008299,GO:0008610,GO:0009055,GO:0009056,GO:0009058,GO:0009112,GO:0009115,GO:0009687,GO:0009688,GO:0009850,GO:0009851,GO:0009987,GO:0010817,GO:0016053,GO:…	1.00045	4.42508	9.32384	0.00226191	0.176659	15.9857653082233	30.6826156596447	12.5319186797807	26.3704298769843
TR13512|c0_g1	4373; 3246	GT645	Glycosyltransferase family protein 64 protein C5 {ECO:0000303|PubMed:24905498}	ARATH		AT5G04500	GO:0003674,GO:0003824,GO:0005488,GO:0005575,GO:0005975,GO:0006022,GO:0006023,GO:0006024,GO:0006029,GO:0006082,GO:0006464,GO:0006486,GO:0006790,GO:0006807,GO:0008150,GO:0008152,GO:0009058,GO:0009059,GO:0009100,GO:0009101,GO:0009987,GO:0015012,GO:0016021,GO:0016740,GO:0019538,GO:0030166,GO:0030201,GO:0030203,GO:0031224,GO:0034645,GO:0036211,GO:0043167,GO:0043169,GO:0043170,GO:0043412,GO:0043413,GO:…	0.885221	6.92293	9.30326	0.00228747	0.177932	103.643445346709	170.699058951544	66.7192290275651	143.949475302086
TR19101|c0_g1	2392; 2364; 791	GH31; GH33	Indole-3-acetic acid-amido synthetase GH3.3; Probable indole-3-acetic acid-amido synthetase GH3.1	ARATH	K14487	AT2G14960,AT2G23170	GO:0003674,GO:0003824,GO:0008150,GO:0009719,GO:0009725,GO:0009733,GO:0010033,GO:0010252,GO:0010279,GO:0016874,GO:0016879,GO:0016881,GO:0042221,GO:0042592,GO:0048878,GO:0050896,GO:0065007,GO:0065008	0.793079	6.70019	9.29177	0.00230186	0.178329	81.4649961803451	137.519579419753	70.6023587593281	125.977548669752
TR27516|c1_g1	1481; 1469; 704	PGLR	Polygalacturonase	PRUPE			GO:0003006,GO:0003674,GO:0003824,GO:0004553,GO:0004650,GO:0005575,GO:0005576,GO:0005618,GO:0005975,GO:0007568,GO:0008150,GO:0008152,GO:0009835,GO:0009987,GO:0016043,GO:0016787,GO:0016798,GO:0021700,GO:0022414,GO:0030312,GO:0032502,GO:0044238,GO:0044464,GO:0044699,GO:0044702,GO:0044767,GO:0045229,GO:0071554,GO:0071555,GO:0071695,GO:0071704,GO:0071840	1.51654	2.85593	9.25642	0.00234671	0.181074	2.40026506129479	9.17117306884527	4.98629158737755	12.0102947954582
TR14586|c1_g1	2748; 2734; 2657; 2433							-1.28473	5.30093	9.23189	0.00237836	0.182782	82.8091446146702	24.6805390439082	28.7704611944262	21.1050470137581
TR45071|c0_g1	1062							-1.26243	3.82758	9.2119	0.00240448	0.183573	25.7308414570801	7.58662484229085	14.1204717518656	9.00772109659366
TR12467|c0_g3	1881	PME3	Pectinesterase 3	CITSI			GO:0000272,GO:0003674,GO:0003824,GO:0004857,GO:0005575,GO:0005576,GO:0005618,GO:0005975,GO:0005976,GO:0008150,GO:0008152,GO:0009056,GO:0009057,GO:0009987,GO:0010393,GO:0016043,GO:0016052,GO:0016787,GO:0016788,GO:0030234,GO:0030312,GO:0030599,GO:0042545,GO:0043170,GO:0044238,GO:0044464,GO:0045229,GO:0045330,GO:0045488,GO:0045490,GO:0052689,GO:0071554,GO:0071555,GO:0071704,GO:0071840,GO:1901575	-1.2389	5.84479	9.19725	0.00242379	0.183573	119.245168245125	38.4613069536391	42.0084034618002	29.8516747452331
TR26571|c0_g1	1247	HS17C	17.6 kDa class I heat shock protein 3	ARATH	K13993	AT1G53540	GO:0005575,GO:0005737,GO:0044424,GO:0044464	-1.93815	2.64287	9.19499	0.00242678	0.183573	16.1777865131269	2.35281403336868	3.39773851529267	2.7414803337459
TR46949|c0_g2	2022	C83B1	Cytochrome P450 83B1	ARATH	K11818	AT4G31500	GO:0000162,GO:0002376,GO:0003674,GO:0003824,GO:0004497,GO:0005488,GO:0005506,GO:0005575,GO:0005739,GO:0005783,GO:0005886,GO:0006082,GO:0006520,GO:0006568,GO:0006576,GO:0006586,GO:0006725,GO:0006790,GO:0006807,GO:0006950,GO:0006952,GO:0006955,GO:0008150,GO:0008152,GO:0008652,GO:0009058,GO:0009072,GO:0009073,GO:0009308,GO:0009309,GO:0009314,GO:0009416,GO:0009605,GO:0009607,GO:0009617,GO:0009628,GO:…	-1.326	4.8225	9.1886	0.00243527	0.183573	60.3906689421769	15.4133327492112	20.2981781433068	16.7534909284471
TR22841|c0_g1	1423	Y3028	Uncharacterized acetyltransferase At3g50280	ARATH		AT3G50280	GO:0003674,GO:0003824,GO:0016740,GO:0016746,GO:0016747	-2.01359	2.27817	9.18105	0.00244534	0.183573	12.5293836199588	2.30479742044279	2.77996787614855	1.47952906900572
TR41867|c0_g1	1269	FATB	Palmitoyl-acyl carrier protein thioesterase, chloroplastic	CUPHO			GO:0003674,GO:0003824,GO:0005575,GO:0006082,GO:0006629,GO:0006631,GO:0006633,GO:0008150,GO:0008152,GO:0008610,GO:0009058,GO:0009507,GO:0009536,GO:0009987,GO:0016053,GO:0016787,GO:0016788,GO:0016790,GO:0019752,GO:0032787,GO:0043226,GO:0043227,GO:0043229,GO:0043231,GO:0043436,GO:0044237,GO:0044238,GO:0044249,GO:0044255,GO:0044281,GO:0044283,GO:0044424,GO:0044444,GO:0044464,GO:0044699,GO:0044710,GO:…	-2.12244	0.936059	9.17979	0.00244703	0.183573	3.02433397723143	1.1043820972955	2.91234729882229	0.261093365118657
TR6090|c0_g1	1252	HBL1	Non-symbiotic hemoglobin 1	GOSHI			GO:0003674,GO:0005488,GO:0019825,GO:0020037,GO:0043167,GO:0043169,GO:0046872,GO:0046906,GO:0097159,GO:1901363	1.44059	2.64184	9.17128	0.00245843	0.183573	3.88842939929756	10.8997711341774	2.73584140192397	7.09303641905684
TR48004|c0_g1	1612	Y3028	Uncharacterized acetyltransferase At3g50280	ARATH		AT3G50280	GO:0003674,GO:0003824,GO:0016740,GO:0016746,GO:0016747	1.3906	3.11818	9.16633	0.00246509	0.183573	6.04866795446287	10.8997711341774	3.44186498951725	13.9684950338481
TR5633|c3_g1	1094; 1001; 870; 828	AI5L5	ABSCISIC ACID-INSENSITIVE 5-like protein 5	ARATH			GO:0001071,GO:0003674,GO:0003676,GO:0003677,GO:0003700,GO:0005488,GO:0005575,GO:0005634,GO:0006139,GO:0006351,GO:0006355,GO:0006725,GO:0006807,GO:0007165,GO:0008150,GO:0008152,GO:0009058,GO:0009059,GO:0009738,GO:0009755,GO:0009889,GO:0009987,GO:0010468,GO:0010556,GO:0016070,GO:0018130,GO:0019219,GO:0019222,GO:0019438,GO:0031323,GO:0031326,GO:0032774,GO:0034641,GO:0034645,GO:0034654,GO:0043170,GO:…	-0.935496	5.0177	9.15505	0.00248033	0.183995	40.2764477285265	25.8809543670555	44.5677389668259	18.4941133625715
TR42497|c0_g1	1339	PER44	Peroxidase 44	ARATH	K00430	AT4G26010	GO:0003674,GO:0003824,GO:0004601,GO:0005488,GO:0005575,GO:0005576,GO:0006950,GO:0006979,GO:0008150,GO:0008152,GO:0009056,GO:0009987,GO:0016209,GO:0016491,GO:0016684,GO:0020037,GO:0042743,GO:0042744,GO:0043167,GO:0043169,GO:0044237,GO:0044248,GO:0044699,GO:0044710,GO:0044712,GO:0044763,GO:0046872,GO:0046906,GO:0050896,GO:0055114,GO:0072593,GO:0097159,GO:1901363	-2.32422	4.61462	9.08927	0.00257114	0.189997	75.8963812381412	9.55530597225241	5.55993575229709	6.70139637137885
TR35702|c0_g1	548	SDR1	(+)-neomenthol dehydrogenase	ARATH				1.68481	1.33327	9.06108	0.00261107	0.192209	1.1521272294215	4.46554500210791	1.14728832983908	2.95905813801144
TR54424|c0_g1	332							1.25973	3.78225	8.99691	0.00270437	0.196528	6.38470506304414	24.0083064629457	9.70782432940762	14.5777128857917
TR47831|c0_g1	2013; 1048; 936; 936	HACD2; TIP13	Aquaporin TIP1-3; Very-long-chain (3R)-3-hydroxyacyl-CoA dehydratase 2 {ECO:0000305}	ARATH; BOVIN	K09873,K10703	AT4G01470	GO:0000038,GO:0000325,GO:0003674,GO:0003824,GO:0005215,GO:0005372,GO:0005488,GO:0005515,GO:0005575,GO:0005773,GO:0005774,GO:0005783,GO:0005789,GO:0006082,GO:0006629,GO:0006631,GO:0006633,GO:0006643,GO:0006665,GO:0006807,GO:0006810,GO:0006811,GO:0006833,GO:0008150,GO:0008152,GO:0008610,GO:0008643,GO:0009058,GO:0009705,GO:0009987,GO:0015144,GO:0015166,GO:0015168,GO:0015204,GO:0015250,GO:0015254,GO:…	-1.5672	8.86193	8.99537	0.00270665	0.196528	1110.98668627091	226.542379784356	280.291364274533	242.94737624291
TR32979|c0_g1	1754	C71DB	Cytochrome P450 71D11	LOTJA			GO:0003674,GO:0003824,GO:0004497,GO:0005488,GO:0005506,GO:0008150,GO:0008152,GO:0016491,GO:0016705,GO:0020037,GO:0043167,GO:0043169,GO:0044699,GO:0044710,GO:0046872,GO:0046906,GO:0046914,GO:0055114,GO:0097159,GO:1901363	1.57233	3.67157	8.99303	0.00271011	0.196528	9.74507614885684	23.0479742044279	3.00060024727145	14.8388062509103
TR46782|c0_g3	1532; 1522; 1469	TIC32	Short-chain dehydrogenase TIC 32, chloroplastic	ARATH		AT4G23430	GO:0003674,GO:0003824,GO:0005575,GO:0005886,GO:0006810,GO:0008104,GO:0008150,GO:0009507,GO:0009526,GO:0009528,GO:0009536,GO:0009706,GO:0009941,GO:0015031,GO:0016020,GO:0016491,GO:0019866,GO:0031090,GO:0031967,GO:0031969,GO:0031975,GO:0033036,GO:0042170,GO:0043226,GO:0043227,GO:0043229,GO:0043231,GO:0044422,GO:0044424,GO:0044434,GO:0044435,GO:0044444,GO:0044446,GO:0044464,GO:0045184,GO:0051179,GO:…	1.11393	7.09935	8.99266	0.00271066	0.196528	119.53320005248	148.131250876375	53.701919131314	226.759587605553
TR16270|c0_g1	645; 639	H4	Histone H4	SOYBN	K11254		GO:0000786,GO:0003674,GO:0003676,GO:0003677,GO:0005488,GO:0005575,GO:0005634,GO:0005730,GO:0005774,GO:0005829,GO:0005886,GO:0005911,GO:0006139,GO:0006325,GO:0006334,GO:0006352,GO:0006461,GO:0006725,GO:0006807,GO:0008150,GO:0008152,GO:0009058,GO:0009059,GO:0009506,GO:0009507,GO:0009536,GO:0009579,GO:0009987,GO:0016020,GO:0016043,GO:0016070,GO:0018130,GO:0019438,GO:0022607,GO:0030054,GO:0031090,GO:…	-0.86805	5.65065	8.98426	0.00272316	0.196692	65.4792308721218	29.2901338847938	64.1157670483149	41.6879072972788
TR31288|c0_g1	1398; 1134	SAU72	Auxin-responsive protein SAUR72 {ECO:0000305}	ARATH	K14488	AT3G12830	GO:0005575,GO:0005737,GO:0007165,GO:0007275,GO:0008150,GO:0009719,GO:0009725,GO:0009733,GO:0009734,GO:0009755,GO:0010033,GO:0032501,GO:0032502,GO:0040008,GO:0042221,GO:0044424,GO:0044464,GO:0044699,GO:0044707,GO:0044767,GO:0050789,GO:0050794,GO:0050896,GO:0065007	0.816452	6.90084	8.96863	0.00274655	0.197639	99.6110000437337	162.824334431698	73.3823266354767	141.817212820284
TR11327|c0_g3	3289; 1971; 838	AB12A; AB7A	ABC transporter A family member 12; ABC transporter A family member 7	ARATH		AT5G61700,AT3G47780	GO:0000166,GO:0001882,GO:0001883,GO:0003674,GO:0003824,GO:0005215,GO:0005488,GO:0005524,GO:0005575,GO:0005886,GO:0005911,GO:0006810,GO:0006869,GO:0008150,GO:0009506,GO:0009987,GO:0015399,GO:0015405,GO:0016020,GO:0016021,GO:0016462,GO:0016787,GO:0016817,GO:0016818,GO:0016820,GO:0016887,GO:0017076,GO:0017111,GO:0022804,GO:0022857,GO:0030054,GO:0030554,GO:0031224,GO:0032549,GO:0032550,GO:0032553,GO:…	0.871692	5.62051	8.94613	0.00278058	0.199341	36.5800395341326	73.8495506800211	32.8300968230876	53.1760153624997
TR52163|c0_g1	1201; 477						GO:0003674,GO:0005488,GO:0005575,GO:0005622,GO:0008270,GO:0043167,GO:0043169,GO:0044464,GO:0046872,GO:0046914	-0.879564	5.40992	8.91366	0.00283046	0.202162	50.4055662871905	34.0917951773829	59.5266137289585	25.6741809033346
TR4704|c0_g1	1410; 1289	PDX1	Probable pyridoxal 5'-phosphate synthase subunit PDX1	HEVBR			GO:0003674,GO:0003824,GO:0006081,GO:0006725,GO:0006732,GO:0006766,GO:0006767,GO:0006793,GO:0006796,GO:0006807,GO:0008150,GO:0008152,GO:0009058,GO:0009108,GO:0009110,GO:0009987,GO:0016829,GO:0016840,GO:0016843,GO:0018130,GO:0019438,GO:0019637,GO:0034641,GO:0036381,GO:0042364,GO:0042816,GO:0042819,GO:0042822,GO:0042823,GO:0044237,GO:0044249,GO:0044271,GO:0044281,GO:0044283,GO:0044699,GO:0044710,GO:…	0.852324	5.74682	8.88188	0.00288015	0.20495	34.3717956777414	58.0040684144769	42.0525299360248	79.9816008480152
TR40636|c0_g1	1959	C81E8	Cytochrome P450 81E8 {ECO:0000303|PubMed:14617078}	MEDTR			GO:0003674,GO:0003824,GO:0004497,GO:0005488,GO:0005506,GO:0005575,GO:0008150,GO:0008152,GO:0016021,GO:0016491,GO:0016705,GO:0020037,GO:0031224,GO:0043167,GO:0043169,GO:0044425,GO:0044699,GO:0044710,GO:0046872,GO:0046906,GO:0046914,GO:0055114,GO:0097159,GO:1901363	1.0025	8.17504	8.78267	0.00304106	0.215597	212.087420816007	470.082640544478	172.711020115006	300.866587738399
TR20530|c0_g1	1846	UGT2	7-deoxyloganetin glucosyltransferase	GARJA			GO:0003674,GO:0003824,GO:0008150,GO:0008152,GO:0008194,GO:0016740,GO:0016757,GO:0016758,GO:0035251,GO:0046527	0.986445	8.27079	8.77598	0.00305223	0.215597	244.298977938583	447.994998598568	169.975178713082	372.797809828589
TR39892|c1_g1	1702; 894; 874							-0.87646	7.24639	8.76761	0.00306626	0.215795	232.825710945594	120.617731669839	160.134974961001	93.427909151626
TR28916|c0_g2	2827	RAA5D; U92A1	Ras-related protein RABA5d; UDP-glycosyltransferase 92A1	ARATH	K07904	AT5G12890,AT2G31680	GO:0000166,GO:0001882,GO:0001883,GO:0003674,GO:0003824,GO:0005488,GO:0005525,GO:0005575,GO:0005829,GO:0005886,GO:0006810,GO:0007165,GO:0007264,GO:0008104,GO:0008150,GO:0008152,GO:0015031,GO:0016020,GO:0016740,GO:0016757,GO:0016758,GO:0017076,GO:0019001,GO:0032549,GO:0032550,GO:0032553,GO:0032555,GO:0032561,GO:0033036,GO:0035556,GO:0035639,GO:0036094,GO:0043167,GO:0043168,GO:0044424,GO:0044444,GO:…	0.864934	6.5298	8.69647	0.00318828	0.223027	77.5765667810475	137.711645871457	53.3047808632927	100.651492253242
TR43697|c0_g1	1563; 1364; 1352	XTH8	Probable xyloglucan endotransglucosylase/hydrolase protein 8	ARATH	K08235	AT1G11545	GO:0003674,GO:0003824,GO:0004553,GO:0005575,GO:0005576,GO:0005618,GO:0005975,GO:0005976,GO:0006073,GO:0008150,GO:0008152,GO:0009987,GO:0010383,GO:0010410,GO:0010411,GO:0016043,GO:0016740,GO:0016757,GO:0016758,GO:0016762,GO:0016787,GO:0016798,GO:0030312,GO:0042546,GO:0043170,GO:0044036,GO:0044042,GO:0044085,GO:0044237,GO:0044238,GO:0044260,GO:0044262,GO:0044264,GO:0044464,GO:0045229,GO:0048046,GO:…	-1.51668	5.36436	8.69349	0.00319349	0.223027	98.8909205253453	24.9206221085377	22.9898930710062	17.6673177063624
TR37130|c0_g1	2310	TOLB	Protein TolB {ECO:0000255|HAMAP-Rule:MF_00671}	PELCD	K03641		GO:0005575,GO:0006810,GO:0008104,GO:0008150,GO:0015031,GO:0017038,GO:0033036,GO:0042597,GO:0044464,GO:0044699,GO:0044765,GO:0045184,GO:0051179,GO:0051234,GO:0071702,GO:1902578	0.908997	7.99678	8.6857	0.00320717	0.223027	165.954326337922	379.379258727469	188.949562629652	287.072154947963
TR43913|c0_g1	1830; 1701; 1258; 1181							1.04095	4.16076	8.67305	0.0032295	0.223027	11.1372298844078	27.8976521099429	12.1347804117595	20.0171579924303
TR38808|c0_g1	3615; 3376; 3292; 1850; 1739; 1610; 1499; 839	SD11; Y4729	G-type lectin S-receptor-like serine/threonine-protein kinase At4g27290; G-type lectin S-receptor-like serine/threonine-protein kinase SD1-1	ARATH		AT4G27300,AT4G27290	GO:0000166,GO:0001882,GO:0001883,GO:0003674,GO:0003824,GO:0004672,GO:0004674,GO:0005488,GO:0005515,GO:0005516,GO:0005524,GO:0005575,GO:0005886,GO:0005911,GO:0006464,GO:0006468,GO:0006793,GO:0006796,GO:0008037,GO:0008150,GO:0008152,GO:0009506,GO:0009987,GO:0016020,GO:0016021,GO:0016301,GO:0016310,GO:0016740,GO:0016772,GO:0016773,GO:0017076,GO:0019538,GO:0019899,GO:0030054,GO:0030246,GO:0030554,GO:…	0.820402	5.82136	8.67121	0.00323276	0.223027	36.5320342329067	80.5718764896459	45.0972566575209	63.619749967246
TR14664|c0_g1	1465	ACCH1	1-aminocyclopropane-1-carboxylate oxidase homolog 1	ARATH		AT1G06620	GO:0003674,GO:0003824,GO:0005488,GO:0008150,GO:0008152,GO:0016491,GO:0043167,GO:0043169,GO:0044699,GO:0044710,GO:0046872,GO:0055114	-1.07941	4.68106	8.66789	0.00323866	0.223027	45.0289725498902	15.1252330716558	24.4019402461928	17.7108332672155
TR43202|c1_g1	2209; 1784; 1775; 1757; 1371; 1173; 1164	COL13	Zinc finger protein CONSTANS-LIKE 13	ARATH		AT2G47890	GO:0000975,GO:0001067,GO:0001071,GO:0003674,GO:0003676,GO:0003677,GO:0003700,GO:0005488,GO:0005515,GO:0005575,GO:0005622,GO:0005634,GO:0006355,GO:0008150,GO:0008270,GO:0009889,GO:0010468,GO:0010556,GO:0019219,GO:0019222,GO:0031323,GO:0031326,GO:0043167,GO:0043169,GO:0043226,GO:0043227,GO:0043229,GO:0043231,GO:0044212,GO:0044424,GO:0044464,GO:0046872,GO:0046914,GO:0050789,GO:0050794,GO:0051171,GO:…	0.892783	4.85061	8.61355	0.0033367	0.228958	19.9222000087467	40.6220545353042	20.3423046175314	34.1597152696909
TR45908|c0_g1	1359; 1352	BZP53	bZIP transcription factor 53 {ECO:0000303|PubMed:11906833}	ARATH		AT3G62420	GO:0001071,GO:0003674,GO:0003676,GO:0003677,GO:0003700,GO:0005488,GO:0005515,GO:0005575,GO:0005634,GO:0006139,GO:0006351,GO:0006355,GO:0006725,GO:0006807,GO:0006950,GO:0006970,GO:0006971,GO:0007154,GO:0008150,GO:0008152,GO:0009058,GO:0009059,GO:0009267,GO:0009605,GO:0009628,GO:0009889,GO:0009891,GO:0009893,GO:0009987,GO:0009991,GO:0010468,GO:0010556,GO:0010557,GO:0010604,GO:0010628,GO:0016070,GO:…	-0.963925	4.6556	8.58445	0.00339046	0.231818	37.8761826672318	14.8851500070264	28.5498288233033	19.1468467753682
TR28201|c0_g1	4570	COPIA; M810; POLX	Copia protein; Retrovirus-related Pol polyprotein from transposon TNT 1-94; Uncharacterized mitochondrial protein AtMg00810	ARATH; DROME; TOBAC		ArthMp070	GO:0003674,GO:0003676,GO:0003824,GO:0003964,GO:0004175,GO:0004190,GO:0004518,GO:0004519,GO:0005488,GO:0005575,GO:0005739,GO:0006139,GO:0006259,GO:0006725,GO:0006807,GO:0008150,GO:0008152,GO:0008233,GO:0008270,GO:0009987,GO:0015074,GO:0016740,GO:0016772,GO:0016779,GO:0016787,GO:0016788,GO:0034061,GO:0034641,GO:0043167,GO:0043169,GO:0043170,GO:0043226,GO:0043227,GO:0043229,GO:0043231,GO:0044237,GO:…	1.63958	2.03315	8.56097	0.00343445	0.233994	2.88031807355375	6.81835903547659	1.01490890716534	5.30889842407935
TR44483|c0_g1	1527; 1523; 1519	MYB36	Transcription factor MYB36 {ECO:0000303|PubMed:9839469}	ARATH	K09422	AT5G57620	GO:0001071,GO:0003674,GO:0003676,GO:0003677,GO:0003700,GO:0005488,GO:0005575,GO:0006355,GO:0008150,GO:0008285,GO:0009889,GO:0009890,GO:0009891,GO:0009892,GO:0009893,GO:0009987,GO:0010468,GO:0010556,GO:0010557,GO:0010558,GO:0010604,GO:0010605,GO:0010628,GO:0010629,GO:0019219,GO:0019222,GO:0022603,GO:0030154,GO:0031323,GO:0031324,GO:0031325,GO:0031326,GO:0031327,GO:0031328,GO:0032502,GO:0032844,GO:…	0.765289	6.64859	8.53074	0.00349197	0.237072	82.3770969036371	120.13756554058	66.1455848626455	132.287304993453
TR53304|c0_g1	2179; 1400	PPO	Polyphenol oxidase, chloroplastic	MALDO	K00422		GO:0003674,GO:0003824,GO:0004097,GO:0005488,GO:0005575,GO:0008150,GO:0008152,GO:0009058,GO:0009543,GO:0016491,GO:0016679,GO:0016682,GO:0031977,GO:0031978,GO:0042440,GO:0043167,GO:0043169,GO:0044422,GO:0044424,GO:0044434,GO:0044435,GO:0044436,GO:0044444,GO:0044446,GO:0044464,GO:0044699,GO:0044710,GO:0044711,GO:0046148,GO:0046872,GO:0055114	-0.830426	7.40411	8.51484	0.00352261	0.23805	248.715465651366	121.626080541283	184.713421104092	122.104663753825
TR12360|c0_g1	1879; 1875						GO:0003674,GO:0005488,GO:0005515	-2.22704	2.77117	8.51043	0.00353116	0.23805	19.9702053099726	1.82463129118388	2.29457665967816	2.91554257715833
TR12175|c0_g1	768	RNLX	Intracellular ribonuclease LX	SOLLC	K01166		GO:0003674,GO:0003676,GO:0003723,GO:0003824,GO:0004518,GO:0004519,GO:0004521,GO:0004540,GO:0005488,GO:0005575,GO:0005737,GO:0016787,GO:0016788,GO:0016892,GO:0016894,GO:0033897,GO:0044424,GO:0044464,GO:0097159,GO:1901363	1.41308	1.99691	8.49633	0.00355864	0.239064	2.44827036252068	5.90604338988465	1.80918544320778	5.43944510663868
TR53263|c0_g1	4284; 4278; 4214; 4208; 3142; 3136; 568	ADO3; PP209	Adagio protein 3; Pentatricopeptide repeat-containing protein At3g02650, mitochondrial	ARATH	K12116	AT1G68050,AT3G02650	GO:0000975,GO:0001047,GO:0001067,GO:0003006,GO:0003674,GO:0003676,GO:0003677,GO:0004871,GO:0004872,GO:0005488,GO:0005515,GO:0005575,GO:0005634,GO:0005737,GO:0005739,GO:0006355,GO:0006464,GO:0007623,GO:0008150,GO:0008152,GO:0009314,GO:0009416,GO:0009628,GO:0009637,GO:0009791,GO:0009881,GO:0009889,GO:0009908,GO:0009909,GO:0009911,GO:0009987,GO:0010468,GO:0010556,GO:0016567,GO:0018298,GO:0019219,GO:…	0.852233	5.5417	8.48564	0.00357961	0.239634	27.7950694097936	59.5406000281054	38.4782855238338	60.1385050989973
TR6241|c3_g2	683	AGL31	Agamous-like MADS-box protein AGL31	ARATH		AT5G65050	GO:0001071,GO:0003006,GO:0003674,GO:0003676,GO:0003677,GO:0003700,GO:0005488,GO:0005515,GO:0005575,GO:0005634,GO:0006139,GO:0006351,GO:0006355,GO:0006725,GO:0006807,GO:0006950,GO:0008150,GO:0008152,GO:0009058,GO:0009059,GO:0009266,GO:0009409,GO:0009628,GO:0009791,GO:0009889,GO:0009908,GO:0009909,GO:0009910,GO:0009987,GO:0010048,GO:0010219,GO:0010221,GO:0010468,GO:0010556,GO:0016070,GO:0018130,GO:…	1.35393	2.96994	8.46787	0.00361475	0.241147	4.5605036164601	13.9728343614344	4.14788857711053	8.3114721229439
TR40906|c0_g1	773	DFSD2	Defensin SD2	HELAN			GO:0001906,GO:0005575,GO:0005576,GO:0005618,GO:0006950,GO:0006952,GO:0008150,GO:0009605,GO:0009607,GO:0009620,GO:0030312,GO:0031640,GO:0035821,GO:0043207,GO:0044364,GO:0044464,GO:0050832,GO:0050896,GO:0051704,GO:0051707,GO:0065007,GO:0065008,GO:0098542	-1.55714	5.98621	8.45063	0.00364918	0.242292	134.606864637412	51.1857093790003	54.4079427189073	13.0546682559328
TR19142|c1_g1	1996; 1968; 1611; 1400; 1308; 899; 452; 409	WRK25; WRK26; WRK33	Probable WRKY transcription factor 25; Probable WRKY transcription factor 26; Probable WRKY transcription factor 33	ARATH	K13424,K13423	AT2G38470,AT2G30250,AT5G07100	GO:0000975,GO:0001067,GO:0001071,GO:0001101,GO:0003674,GO:0003676,GO:0003677,GO:0003700,GO:0005488,GO:0005575,GO:0005634,GO:0006139,GO:0006351,GO:0006355,GO:0006725,GO:0006790,GO:0006807,GO:0006950,GO:0006952,GO:0006970,GO:0008150,GO:0008152,GO:0009058,GO:0009059,GO:0009266,GO:0009403,GO:0009404,GO:0009408,GO:0009409,GO:0009414,GO:0009415,GO:0009605,GO:0009607,GO:0009617,GO:0009620,GO:0009628,GO:…	0.776569	6.84629	8.44666	0.00365715	0.242292	94.2344063064334	158.35878942959	75.2797650271336	132.026211628334
TR5710|c1_g1	2258; 461	GH31; GH32	Indole-3-acetic acid-amido synthetase GH3.2; Probable indole-3-acetic acid-amido synthetase GH3.1	ARATH	K14487	AT2G14960,AT4G37390	GO:0003674,GO:0003824,GO:0008150,GO:0009719,GO:0009725,GO:0009733,GO:0010033,GO:0010252,GO:0010279,GO:0016874,GO:0016879,GO:0016881,GO:0042221,GO:0042592,GO:0048878,GO:0050896,GO:0065007,GO:0065008	0.990464	4.28985	8.41417	0.00372308	0.245813	10.6571768721489	25.7849211412037	15.4001395043785	26.0223053901594
TR36602|c0_g1	726	TBB5; TBB6	Tubulin beta-5 chain; Tubulin beta-6 chain	ARATH; WHEAT	K07375	AT5G12250	GO:0000166,GO:0001882,GO:0001883,GO:0003674,GO:0003824,GO:0003924,GO:0005198,GO:0005200,GO:0005488,GO:0005525,GO:0005575,GO:0005737,GO:0005856,GO:0005874,GO:0005886,GO:0006950,GO:0006970,GO:0007017,GO:0008150,GO:0009266,GO:0009409,GO:0009628,GO:0009651,GO:0009987,GO:0015630,GO:0016020,GO:0016462,GO:0016787,GO:0016817,GO:0016818,GO:0017076,GO:0017111,GO:0019001,GO:0032549,GO:0032550,GO:0032553,GO:…	-2.02798	3.06065	8.37379	0.00380671	0.250474	21.8424120577826	4.94571113136682	4.72153274203007	1.56656019071194
TR54166|c3_g1	3001; 2928; 2502; 1348; 1196; 297	DJC28; SAPK8; SAPKA; SRK2E	DnaJ homolog subfamily C member 28; Serine/threonine-protein kinase SAPK10; Serine/threonine-protein kinase SAPK8; Serine/threonine-protein kinase SRK2E	ARATH; MOUSE; ORYSJ	K14498		GO:0000166,GO:0000301,GO:0001101,GO:0001882,GO:0001883,GO:0003674,GO:0003824,GO:0004672,GO:0004674,GO:0005488,GO:0005515,GO:0005524,GO:0005575,GO:0005634,GO:0005737,GO:0005829,GO:0005975,GO:0005984,GO:0005985,GO:0006082,GO:0006461,GO:0006464,GO:0006468,GO:0006629,GO:0006631,GO:0006633,GO:0006636,GO:0006638,GO:0006639,GO:0006641,GO:0006793,GO:0006796,GO:0006810,GO:0006890,GO:0006891,GO:0006950,GO:…	-0.948655	5.96114	8.36543	0.00382427	0.25077	108.78001257788	40.5740379223783	55.1580927807251	44.3423565093185
TR6245|c1_g1	920; 827							-1.6909	2.19239	8.33899	0.00388032	0.25358	10.3211397635676	2.01669774288744	3.39773851529267	2.21929360350858
TR54017|c0_g1	592	SAG21	Protein SENESCENCE-ASSOCIATED GENE 21, mitochondrial {ECO:0000303|PubMed:9617813}	ARATH		AT4G02380	GO:0000302,GO:0001101,GO:0005575,GO:0005739,GO:0006950,GO:0006979,GO:0007154,GO:0008150,GO:0009266,GO:0009409,GO:0009414,GO:0009415,GO:0009605,GO:0009628,GO:0009987,GO:0009991,GO:0010035,GO:0031668,GO:0033554,GO:0042221,GO:0042631,GO:0043226,GO:0043227,GO:0043229,GO:0043231,GO:0044424,GO:0044444,GO:0044464,GO:0044699,GO:0044763,GO:0050896,GO:0051716,GO:0070887,GO:0071214,GO:0071229,GO:0071462,GO:…	1.3392	3.44096	8.27967	0.00400915	0.261111	8.59294891943534	16.9978809757656	3.61837088641557	13.8814639121419
TR40135|c0_g1	2192; 2097	LACE1	Lactation elevated protein 1	MOUSE	K18798		GO:0000166,GO:0001882,GO:0001883,GO:0003674,GO:0005488,GO:0005524,GO:0005575,GO:0005739,GO:0017076,GO:0030554,GO:0032549,GO:0032550,GO:0032553,GO:0032555,GO:0032559,GO:0035639,GO:0036094,GO:0043167,GO:0043168,GO:0043226,GO:0043227,GO:0043229,GO:0043231,GO:0044424,GO:0044444,GO:0044464,GO:0097159,GO:0097367,GO:1901265,GO:1901363	-1.47661	2.27219	8.26046	0.00405178	0.262791	9.0730019316943	2.35281403336868	4.89803863892839	2.65444921203968
TR31593|c0_g2	2967; 2911	Y1770	Uncharacterized protein sll1770	SYNY3			GO:0000166,GO:0001882,GO:0001883,GO:0003674,GO:0003824,GO:0004672,GO:0005488,GO:0005524,GO:0016301,GO:0016740,GO:0016772,GO:0016773,GO:0017076,GO:0030554,GO:0032549,GO:0032550,GO:0032553,GO:0032555,GO:0032559,GO:0035639,GO:0036094,GO:0043167,GO:0043168,GO:0097159,GO:0097367,GO:1901265,GO:1901363	-0.870649	5.11247	8.25031	0.0040745	0.262791	45.7970573695046	29.0500508201643	43.4204506369868	19.7560646273117
TR8713|c0_g1	805	Y5258	Uncharacterized protein At5g22580	ARATH		AT5G22580	GO:0003674,GO:0005488,GO:0005575,GO:0009507,GO:0009536,GO:0043167,GO:0043169,GO:0043226,GO:0043227,GO:0043229,GO:0043231,GO:0044424,GO:0044444,GO:0044464,GO:0046872	-1.21654	4.21894	8.2479	0.00407993	0.262791	35.5239229071629	13.3006017804719	16.3267954630946	9.00772109659366
TR33729|c0_g1	1739	UGT2	7-deoxyloganetin glucosyltransferase	GARJA			GO:0003674,GO:0003824,GO:0008150,GO:0008152,GO:0008194,GO:0016740,GO:0016757,GO:0016758,GO:0035251,GO:0046527	0.768261	7.08062	8.24357	0.00408965	0.262791	93.7543532941744	186.352474765385	106.388929355463	154.567272150245
TR34712|c0_g1	1590	FDH	Formate dehydrogenase, mitochondrial {ECO:0000255|HAMAP-Rule:MF_03210, ECO:0000303|Ref.1}	SOLTU	K00122		GO:0000166,GO:0003674,GO:0003824,GO:0004616,GO:0005488,GO:0005575,GO:0005739,GO:0008150,GO:0008152,GO:0008863,GO:0016491,GO:0016614,GO:0016616,GO:0016620,GO:0016903,GO:0036094,GO:0043226,GO:0043227,GO:0043229,GO:0043231,GO:0044424,GO:0044444,GO:0044464,GO:0044699,GO:0044710,GO:0048037,GO:0050662,GO:0051287,GO:0055114,GO:0097159,GO:1901265,GO:1901363	0.816214	7.58179	8.2361	0.00410653	0.262996	132.782663190828	270.333530772769	144.646582508174	218.187022117491
TR2511|c0_g2	922	SOX	Probable sarcosine oxidase	ARATH	K00306	AT2G24580	GO:0003674,GO:0003824,GO:0006082,GO:0006520,GO:0006575,GO:0006725,GO:0006732,GO:0006760,GO:0006807,GO:0008115,GO:0008150,GO:0008152,GO:0009987,GO:0016491,GO:0016645,GO:0016647,GO:0019752,GO:0034641,GO:0042558,GO:0043436,GO:0043603,GO:0044237,GO:0044238,GO:0044281,GO:0044699,GO:0044710,GO:0044763,GO:0046483,GO:0046653,GO:0051186,GO:0055114,GO:0071704,GO:1901360,GO:1901564,GO:1901605	-1.63647	1.66005	8.22791	0.00412511	0.263308	6.67273687039951	1.72859806533209	2.64758845347481	1.26195126474017
TR32883|c0_g2	1303	PME59; PME60	Probable pectinesterase/pectinesterase inhibitor 59; Probable pectinesterase/pectinesterase inhibitor 60	ARATH	K01051	AT5G51500	GO:0000272,GO:0003674,GO:0003824,GO:0004857,GO:0005575,GO:0005576,GO:0005618,GO:0005975,GO:0005976,GO:0008150,GO:0008152,GO:0009056,GO:0009057,GO:0009987,GO:0010393,GO:0016043,GO:0016052,GO:0016787,GO:0016788,GO:0030234,GO:0030312,GO:0030599,GO:0042545,GO:0043170,GO:0044238,GO:0044464,GO:0045229,GO:0045330,GO:0045488,GO:0045490,GO:0052689,GO:0071554,GO:0071555,GO:0071704,GO:0071840,GO:1901575	1.6988	1.22899	8.20578	0.00417571	0.265656	1.1041219281956	4.56157822795969	1.01490890716534	2.34984028606791
TR43057|c0_g1	527; 506	XTH15; XTH2	Xyloglucan endotransglucosylase/hydrolase 2 {ECO:0000250|UniProtKB:Q38857}; Xyloglucan endotransglucosylase/hydrolase protein 15 {ECO:0000303|PubMed:12514239}	ARATH; SOYBN	K08235	AT4G14130	GO:0003674,GO:0003824,GO:0004553,GO:0005575,GO:0005576,GO:0005618,GO:0005975,GO:0005976,GO:0006073,GO:0008150,GO:0008152,GO:0009987,GO:0010383,GO:0010410,GO:0010411,GO:0016043,GO:0016740,GO:0016757,GO:0016758,GO:0016762,GO:0016787,GO:0016798,GO:0030312,GO:0033946,GO:0042546,GO:0043170,GO:0044036,GO:0044042,GO:0044085,GO:0044237,GO:0044238,GO:0044260,GO:0044262,GO:0044264,GO:0044464,GO:0045229,GO:…	-1.33074	2.68381	8.19301	0.00420521	0.266649	11.0892245831819	3.50521274359008	7.06023587593281	3.6988226725143
TR12500|c5_g1	640; 527	XTH16	Probable xyloglucan endotransglucosylase/hydrolase protein 16	ARATH	K08235	AT3G23730	GO:0003674,GO:0003824,GO:0004553,GO:0005575,GO:0005576,GO:0005618,GO:0005975,GO:0005976,GO:0006073,GO:0008150,GO:0008152,GO:0009987,GO:0010383,GO:0010410,GO:0010411,GO:0016043,GO:0016740,GO:0016757,GO:0016758,GO:0016762,GO:0016787,GO:0016798,GO:0030312,GO:0042546,GO:0043170,GO:0044036,GO:0044042,GO:0044085,GO:0044237,GO:0044238,GO:0044260,GO:0044262,GO:0044264,GO:0044464,GO:0045229,GO:0048046,GO:…	1.46318	2.74735	8.16287	0.00427567	0.269686	2.97632867600554	6.14612645451411	4.05963562866137	13.2722460601984
TR15454|c0_g1	668							-1.35093	4.96803	8.16053	0.00428118	0.269686	19.3941416952619	16.9978809757656	70.2493469655315	18.1459888757466
TR49153|c1_g1	562							1.85541	3.38759	8.1518	0.00430185	0.270103	1.63218024168046	8.49894048788279	7.3249947212803	23.9770740300633
TR24093|c0_g1	671	DIRL1	Putative lipid-transfer protein DIR1	ARATH		AT5G48485	GO:0003674,GO:0005488,GO:0005504,GO:0005515,GO:0005575,GO:0005576,GO:0005783,GO:0005911,GO:0006810,GO:0006869,GO:0007165,GO:0008150,GO:0008270,GO:0008289,GO:0009506,GO:0009862,GO:0009863,GO:0030054,GO:0031406,GO:0033293,GO:0036094,GO:0043167,GO:0043168,GO:0043169,GO:0043177,GO:0043226,GO:0043227,GO:0043229,GO:0043231,GO:0043621,GO:0044424,GO:0044444,GO:0044464,GO:0044699,GO:0044765,GO:0046872,GO:…	-0.903215	5.63536	8.14515	0.00431764	0.270211	51.9897412276451	40.9581708257854	77.3095828414643	28.1980834328149
TR14792|c0_g1	1714; 1630	FLA8	Fasciclin-like arabinogalactan protein 8	ARATH		AT2G45470	GO:0005575,GO:0005576,GO:0005618,GO:0005886,GO:0009505,GO:0016020,GO:0030312,GO:0031224,GO:0031225,GO:0031226,GO:0044425,GO:0044459,GO:0044464,GO:0046658,GO:0048046	-1.66631	4.76356	8.1129	0.00439514	0.274168	70.0877397898078	15.029199845804	12.3112863086578	10.9224057741305
TR36198|c0_g1	1275	TRNH	Tropinone reductase homolog	DATST			GO:0003674,GO:0003824,GO:0016491	2.13169	0.907312	8.08453	0.00446448	0.27705	1.1521272294215	3.12107984018295	0.17650589689832	2.69796477289279
TR19428|c0_g1	765	PST2	Photosystem II 5 kDa protein, chloroplastic; Photosystem II 5 kDa protein, chloroplastic {ECO:0000303|PubMed:22700981}	GOSHI; PETHY			GO:0005575,GO:0008150,GO:0008152,GO:0009521,GO:0009523,GO:0009535,GO:0009987,GO:0015979,GO:0016020,GO:0032991,GO:0034357,GO:0042651,GO:0043234,GO:0044237,GO:0044422,GO:0044424,GO:0044425,GO:0044434,GO:0044435,GO:0044436,GO:0044444,GO:0044446,GO:0044464,GO:0055035	-1.59505	1.37723	8.08221	0.00447018	0.27705	4.41648771278241	0.96033225851783	3.13297966994519	1.52304462985883
TR19134|c2_g2	1718; 1627; 1061; 1008; 944	7SB1; 7SBG2	Basic 7S globulin; Basic 7S globulin 2	SOYBN			GO:0003674,GO:0003824,GO:0004175,GO:0004190,GO:0005488,GO:0005515,GO:0006508,GO:0008150,GO:0008152,GO:0008233,GO:0009056,GO:0009057,GO:0016787,GO:0019538,GO:0030163,GO:0042802,GO:0043170,GO:0044238,GO:0045735,GO:0070001,GO:0070011,GO:0071704,GO:1901575	-0.888369	6.64117	8.06461	0.00451381	0.278855	137.103140301158	90.7994150428608	121.87732180829	49.1290682031606
TR4639|c0_g1	1599; 1470; 1135	XTH32	Probable xyloglucan endotransglucosylase/hydrolase protein 32	ARATH			GO:0003674,GO:0003824,GO:0004553,GO:0005575,GO:0005576,GO:0005618,GO:0005975,GO:0005976,GO:0006073,GO:0008150,GO:0008152,GO:0009056,GO:0009987,GO:0010383,GO:0010410,GO:0010411,GO:0016043,GO:0016740,GO:0016757,GO:0016758,GO:0016762,GO:0016787,GO:0016798,GO:0016998,GO:0030312,GO:0042546,GO:0043170,GO:0044036,GO:0044042,GO:0044085,GO:0044237,GO:0044238,GO:0044248,GO:0044260,GO:0044262,GO:0044264,GO:…	-1.70712	6.66957	8.05874	0.00452848	0.278864	273.774232891283	44.1272672788943	37.728135462016	51.2613306849629
TR45257|c0_g1	1615							-1.19944	3.13415	8.05277	0.0045434	0.27889	13.0574419334436	5.18579419599628	11.1639979788188	5.35241398493246
TR19736|c3_g1	1263; 1242	PIP12	Aquaporin PIP1-2	ARATH			GO:0003674,GO:0005215,GO:0005575,GO:0005886,GO:0006810,GO:0008150,GO:0016020,GO:0016021,GO:0031224,GO:0044425,GO:0044464,GO:0051179,GO:0051234	-1.17304	9.44932	8.036	0.00458567	0.280451	1241.32107909921	420.241396327402	695.653866150505	438.767400081903
TR43900|c0_g1	1055; 945							1.77825	0.752218	8.03112	0.00459803	0.280451	0.816090120840228	2.54488048507225	0.617770639144121	2.39335584692102
TR46949|c0_g1	2103	C83B1	Cytochrome P450 83B1	ARATH	K11818	AT4G31500	GO:0000162,GO:0002376,GO:0003674,GO:0003824,GO:0004497,GO:0005488,GO:0005506,GO:0005575,GO:0005739,GO:0005783,GO:0005886,GO:0006082,GO:0006520,GO:0006568,GO:0006576,GO:0006586,GO:0006725,GO:0006790,GO:0006807,GO:0006950,GO:0006952,GO:0006955,GO:0008150,GO:0008152,GO:0008652,GO:0009058,GO:0009072,GO:0009073,GO:0009308,GO:0009309,GO:0009314,GO:0009416,GO:0009605,GO:0009607,GO:0009617,GO:0009628,GO:…	-1.27551	4.68331	8.01819	0.00463097	0.281566	54.1979850840363	13.3966350063237	18.3124868032007	16.5359131241816
TR42503|c0_g1	882	PRF1	36.4 kDa proline-rich protein	SOLLC				-1.2027	4.19833	7.97982	0.00473016	0.286689	25.8748573607578	15.7494490396924	25.0638373595615	6.39678744540709
TR28066|c0_g1	2195						GO:0000166,GO:0001882,GO:0001883,GO:0003674,GO:0003824,GO:0004672,GO:0005488,GO:0005524,GO:0006464,GO:0006468,GO:0006793,GO:0006796,GO:0008150,GO:0008152,GO:0009987,GO:0016301,GO:0016310,GO:0016740,GO:0016772,GO:0016773,GO:0017076,GO:0019538,GO:0030554,GO:0032549,GO:0032550,GO:0032553,GO:0032555,GO:0032559,GO:0035639,GO:0036094,GO:0036211,GO:0043167,GO:0043168,GO:0043170,GO:0043412,GO:0044237,GO:…	0.905964	4.78436	7.94269	0.00482821	0.291548	16.4178130192563	31.5949313052366	21.7984782669426	40.0343159848607
TR14328|c0_g1	1551	PER5	Peroxidase 5 {ECO:0000250|UniProtKB:P22195}	VITVI			GO:0003674,GO:0003824,GO:0004601,GO:0005488,GO:0005575,GO:0005576,GO:0006950,GO:0006979,GO:0008150,GO:0008152,GO:0009056,GO:0009987,GO:0016209,GO:0016491,GO:0016684,GO:0020037,GO:0042743,GO:0042744,GO:0043167,GO:0043169,GO:0044237,GO:0044248,GO:0044699,GO:0044710,GO:0044712,GO:0044763,GO:0046872,GO:0046906,GO:0050896,GO:0055114,GO:0072593,GO:0097159,GO:1901363	0.812107	6.75478	7.93802	0.00484068	0.291548	95.338528234629	138.383878452419	61.2916726979417	136.595345517911
TR12730|c0_g1	2405; 2397; 2324; 2246	CRK10; CRK15; CRK25; Y4119	Cysteine-rich receptor-like protein kinase 10; Cysteine-rich receptor-like protein kinase 15; Cysteine-rich receptor-like protein kinase 25; G-type lectin S-receptor-like serine/threonine-protein kinase At4g11900	ARATH		AT4G05200,AT4G23180,AT4G11900	GO:0000166,GO:0001882,GO:0001883,GO:0003674,GO:0003824,GO:0004672,GO:0004674,GO:0005488,GO:0005515,GO:0005516,GO:0005524,GO:0005575,GO:0005886,GO:0005911,GO:0006464,GO:0006468,GO:0006793,GO:0006796,GO:0006950,GO:0006952,GO:0008037,GO:0008150,GO:0008152,GO:0009506,GO:0009605,GO:0009607,GO:0009617,GO:0009987,GO:0016020,GO:0016021,GO:0016301,GO:0016310,GO:0016740,GO:0016772,GO:0016773,GO:0017076,GO:…	1.10473	3.68605	7.91429	0.00490459	0.294033	8.54494361820944	20.0229275900967	7.67800651507694	14.8823218117634
TR41328|c0_g1	547							1.72482	1.30079	7.91136	0.00491254	0.294033	1.00811132574381	5.13777758307039	1.19141480406366	2.17577804265547
TR28512|c2_g1	3248	BNM2C; LST8	BURP domain-containing protein BNM2C {ECO:0000303|PubMed:19714473}; Protein LST8 homolog	BRANA; DICDI	K08266		GO:0001932,GO:0001934,GO:0003006,GO:0003674,GO:0005488,GO:0005515,GO:0005575,GO:0005737,GO:0006140,GO:0006935,GO:0007190,GO:0008064,GO:0008150,GO:0009719,GO:0009889,GO:0009891,GO:0009893,GO:0009987,GO:0010033,GO:0010243,GO:0010562,GO:0010604,GO:0010638,GO:0014070,GO:0014074,GO:0016043,GO:0019219,GO:0019220,GO:0019222,GO:0022414,GO:0030100,GO:0030799,GO:0030801,GO:0030802,GO:0030804,GO:0030808,GO:…	-1.24351	7.95666	7.88958	0.00497205	0.296671	531.178658064537	144.91413781034	167.239337311159	150.041653821521
TR45205|c0_g1	838	NAC81	Protein ATAF2	ARATH		AT5G08790	GO:0001101,GO:0003674,GO:0003676,GO:0003677,GO:0005488,GO:0005515,GO:0005575,GO:0005634,GO:0006139,GO:0006351,GO:0006355,GO:0006725,GO:0006807,GO:0006950,GO:0008150,GO:0008152,GO:0008361,GO:0009058,GO:0009059,GO:0009314,GO:0009416,GO:0009605,GO:0009607,GO:0009611,GO:0009620,GO:0009628,GO:0009719,GO:0009725,GO:0009743,GO:0009744,GO:0009751,GO:0009753,GO:0009889,GO:0009987,GO:0010033,GO:0010468,GO:…	1.38967	2.73639	7.86608	0.00503708	0.29962	4.75252482136368	11.4279538763622	2.51520903080107	7.61522314929415
TR28586|c0_g1	1893	C89A2	Cytochrome P450 89A2	ARATH		AT1G64900	GO:0003674,GO:0003824,GO:0004497,GO:0005488,GO:0005506,GO:0005575,GO:0008150,GO:0008152,GO:0009058,GO:0016020,GO:0016021,GO:0016491,GO:0016705,GO:0016709,GO:0019748,GO:0020037,GO:0031224,GO:0043167,GO:0043169,GO:0044425,GO:0044550,GO:0044699,GO:0044710,GO:0044711,GO:0046872,GO:0046906,GO:0046914,GO:0055114,GO:0097159,GO:1901363	-0.797826	5.90703	7.83552	0.00512294	0.303787	91.4020935341055	42.6867688911175	60.7621550072468	44.8210276787027
TR12500|c6_g1	1281; 1275; 797	XTH16	Probable xyloglucan endotransglucosylase/hydrolase protein 16	ARATH	K08235	AT3G23730	GO:0003674,GO:0003824,GO:0004553,GO:0005575,GO:0005576,GO:0005618,GO:0005975,GO:0005976,GO:0006073,GO:0008150,GO:0008152,GO:0009987,GO:0010383,GO:0010410,GO:0010411,GO:0016043,GO:0016740,GO:0016757,GO:0016758,GO:0016762,GO:0016787,GO:0016798,GO:0030312,GO:0042546,GO:0043170,GO:0044036,GO:0044042,GO:0044085,GO:0044237,GO:0044238,GO:0044260,GO:0044262,GO:0044264,GO:0044464,GO:0045229,GO:0048046,GO:…	-1.73463	6.91739	7.81985	0.00516754	0.305489	312.082463269548	84.8453550400503	59.482487254734	26.8055854855154
TR35702|c0_g2	708	SDR1	(+)-neomenthol dehydrogenase	ARATH				1.38343	1.69681	7.81135	0.00519192	0.305989	1.63218024168046	5.42587726062574	1.85331191743236	3.6988226725143
TR4571|c0_g1	1779; 1779; 1767	CDF2	Cyclic dof factor 2	ARATH		AT5G39660	GO:0001071,GO:0003006,GO:0003674,GO:0003676,GO:0003677,GO:0003700,GO:0005488,GO:0005575,GO:0005634,GO:0006139,GO:0006351,GO:0006355,GO:0006725,GO:0006807,GO:0008150,GO:0008152,GO:0009058,GO:0009059,GO:0009791,GO:0009889,GO:0009908,GO:0009987,GO:0010468,GO:0010556,GO:0016070,GO:0018130,GO:0019219,GO:0019222,GO:0019438,GO:0022414,GO:0031323,GO:0031326,GO:0032501,GO:0032502,GO:0032774,GO:0034641,GO:…	-1.36325	2.0722	7.78002	0.00528273	0.310389	5.80864144833339	2.73694693677581	6.04532696876747	1.87116911668371
TR28363|c0_g1	1906	C734A	Cytochrome P450 734A1	ARATH	K15639	AT2G26710	GO:0003674,GO:0003824,GO:0004497,GO:0005488,GO:0005506,GO:0005575,GO:0006066,GO:0006629,GO:0008150,GO:0008152,GO:0008202,GO:0008395,GO:0009719,GO:0009725,GO:0009741,GO:0010033,GO:0010268,GO:0010817,GO:0014070,GO:0016021,GO:0016128,GO:0016131,GO:0016491,GO:0016705,GO:0020037,GO:0031224,GO:0033993,GO:0040008,GO:0042221,GO:0042445,GO:0042592,GO:0043167,GO:0043169,GO:0044238,GO:0044281,GO:0044425,GO:…	0.82356	6.97913	7.76019	0.00534103	0.312482	106.571768721489	190.721986541641	75.5003973982565	131.504024898097
TR13440|c0_g1	2204; 2142; 2101; 2022; 2014; 2002; 1907; 1849; 1746; 1647; 1644; 1433; 1277; 1263; 1077; 985; 713; 547; 546; 517; 416; 351	AUL1; AUXI2; JAC1	Auxilin-like protein 1; Auxilin-related protein 2; J domain-containing protein required for chloroplast accumulation response 1	ARATH		AT1G75310	GO:0005575,GO:0005829,GO:0005886,GO:0016020,GO:0044424,GO:0044444,GO:0044464	0.793885	5.67865	7.75686	0.00535088	0.312482	31.6834988090912	69.1439226132837	43.1115653174147	60.5736607075283
TR30250|c0_g1	1063	HSP83	Heat shock protein 83	IPONI			GO:0000166,GO:0001882,GO:0001883,GO:0003674,GO:0005488,GO:0005515,GO:0005524,GO:0005575,GO:0005737,GO:0006457,GO:0006950,GO:0008150,GO:0008152,GO:0009987,GO:0017076,GO:0019538,GO:0030554,GO:0032549,GO:0032550,GO:0032553,GO:0032555,GO:0032559,GO:0035639,GO:0036094,GO:0043167,GO:0043168,GO:0043170,GO:0044237,GO:0044238,GO:0044260,GO:0044267,GO:0044424,GO:0044464,GO:0050896,GO:0051082,GO:0071704,GO:…	-1.86227	2.83073	7.70415	0.00550939	0.320763	18.866083381777	2.92901338847938	3.22123261839435	3.13312038142388
TR20600|c0_g1	1282	GSTUO	Glutathione S-transferase U24	ARATH	K00799	AT1G17170	GO:0003674,GO:0003824,GO:0004364,GO:0005488,GO:0005515,GO:0005575,GO:0005737,GO:0005829,GO:0006518,GO:0006575,GO:0006725,GO:0006749,GO:0006790,GO:0006807,GO:0008150,GO:0008152,GO:0009056,GO:0009404,GO:0009407,GO:0009636,GO:0009987,GO:0016740,GO:0016765,GO:0018973,GO:0018974,GO:0019326,GO:0019439,GO:0019748,GO:0033218,GO:0034641,GO:0042221,GO:0042277,GO:0042537,GO:0043167,GO:0043168,GO:0043295,GO:…	1.48239	6.89517	7.69224	0.00554588	0.321731	102.683339322191	234.417104304202	22.7251342256587	115.968969673537
TR20082|c1_g2	1023; 1022; 1021; 1020; 829; 828; 607	H32	Histone H3.2	WHEAT			GO:0000786,GO:0003674,GO:0003676,GO:0003677,GO:0005488,GO:0005575,GO:0005634,GO:0032991,GO:0032993,GO:0043226,GO:0043227,GO:0043229,GO:0043231,GO:0043234,GO:0044422,GO:0044424,GO:0044427,GO:0044446,GO:0044464,GO:0044815,GO:0097159,GO:1901363,GO:1990104	-0.848411	6.35866	7.68781	0.0055595	0.321731	109.59610269872	43.1669350203764	101.226131871187	73.8894223285798
TR563|c0_g1	412	DIRL1	Putative lipid-transfer protein DIR1	ARATH		AT5G48485	GO:0003674,GO:0005488,GO:0005504,GO:0005515,GO:0005575,GO:0005576,GO:0005783,GO:0005911,GO:0006810,GO:0006869,GO:0007165,GO:0008150,GO:0008270,GO:0008289,GO:0009506,GO:0009862,GO:0009863,GO:0030054,GO:0031406,GO:0033293,GO:0036094,GO:0043167,GO:0043168,GO:0043169,GO:0043177,GO:0043226,GO:0043227,GO:0043229,GO:0043231,GO:0043621,GO:0044424,GO:0044444,GO:0044464,GO:0044699,GO:0044765,GO:0046872,GO:…	-1.5418	2.79671	7.66859	0.00561903	0.3242	4.99255132749316	3.16909645310884	15.4001395043785	3.82936935507363
TR23367|c0_g1	3629; 978	PEAM3; PEAMT; PP142	Pentatricopeptide repeat-containing protein At2g01860; Phosphoethanolamine N-methyltransferase; Phosphoethanolamine N-methyltransferase 3	ARATH; SPIOL	K05929	AT2G01860,AT1G73600	GO:0000234,GO:0003674,GO:0003824,GO:0004719,GO:0005575,GO:0005737,GO:0006066,GO:0006464,GO:0006479,GO:0006480,GO:0006576,GO:0006629,GO:0006644,GO:0006650,GO:0006656,GO:0006793,GO:0006796,GO:0006807,GO:0008150,GO:0008152,GO:0008168,GO:0008170,GO:0008171,GO:0008213,GO:0008276,GO:0008610,GO:0008654,GO:0008757,GO:0009058,GO:0009308,GO:0009987,GO:0010340,GO:0016740,GO:0016741,GO:0019538,GO:0019637,GO:…	-1.20548	6.91758	7.65848	0.00565062	0.325046	249.675571675884	50.7535598626673	87.4145454388932	95.3861093900159
TR26137|c0_g2	2094	OCT7	Organic cation/carnitine transporter 7	ARATH		AT3G13050	GO:0000166,GO:0001882,GO:0001883,GO:0003674,GO:0005215,GO:0005488,GO:0005524,GO:0005575,GO:0005886,GO:0006810,GO:0006811,GO:0006812,GO:0006820,GO:0008150,GO:0009987,GO:0015695,GO:0015697,GO:0015711,GO:0015718,GO:0015849,GO:0016020,GO:0016021,GO:0017076,GO:0022857,GO:0022891,GO:0022892,GO:0030554,GO:0031224,GO:0032549,GO:0032550,GO:0032553,GO:0032555,GO:0032559,GO:0035639,GO:0036094,GO:0043167,GO:…	1.45569	1.46735	7.62563	0.00575445	0.330031	1.44015903677687	4.32149516333023	1.41204717518656	3.52476042910187
TR21509|c1_g1	1329; 1313; 1229; 1212; 931; 916							-0.88196	7.0847	7.60937	0.00580658	0.332029	229.705366365911	95.6010763354499	122.053827705189	95.2555627074566
TR6417|c0_g1	295							1.34981	2.13729	7.58685	0.00587957	0.335205	2.73630216987606	6.7703424225507	2.11807076277984	5.61350735005112
TR7737|c1_g1	1838; 1781; 1442; 1335; 926; 849	Y1500	Probable tyrosine-protein phosphatase At1g05000	ARATH			GO:0003674,GO:0003824,GO:0004721,GO:0004725,GO:0016787,GO:0016788,GO:0016791,GO:0042578	0.999585	4.13272	7.53306	0.00605769	0.344338	10.4651556672453	27.7055856582394	12.7966775251282	18.8422378493964
TR49048|c0_g1	2112; 1983; 1973	UAP1; UAP2	UDP-N-acetylglucosamine diphosphorylase 1; UDP-N-acetylglucosamine diphosphorylase 2	ARATH	K00972	AT1G31070,AT2G35020	GO:0003674,GO:0003824,GO:0003977,GO:0003983,GO:0005575,GO:0005829,GO:0005886,GO:0006011,GO:0006040,GO:0006047,GO:0006048,GO:0006139,GO:0006725,GO:0006753,GO:0006793,GO:0006796,GO:0006807,GO:0008150,GO:0008152,GO:0009058,GO:0009117,GO:0009165,GO:0009225,GO:0009226,GO:0009987,GO:0016020,GO:0016740,GO:0016772,GO:0016779,GO:0018130,GO:0019276,GO:0019438,GO:0019637,GO:0034641,GO:0034654,GO:0044237,GO:…	-1.00138	6.20461	7.48393	0.00622522	0.352398	138.495294036709	53.6825732511467	58.0263136053228	44.4729031918779
TR7509|c0_g1	3029	NIA	Nitrate reductase [NADH]	CUCMA			GO:0003674,GO:0003824,GO:0005488,GO:0006082,GO:0006807,GO:0006809,GO:0008150,GO:0008152,GO:0008940,GO:0009058,GO:0009703,GO:0009987,GO:0016491,GO:0016661,GO:0020037,GO:0030151,GO:0034641,GO:0042126,GO:0042128,GO:0043167,GO:0043169,GO:0043436,GO:0043546,GO:0044237,GO:0044249,GO:0044271,GO:0044281,GO:0044699,GO:0044710,GO:0044763,GO:0046209,GO:0046857,GO:0046872,GO:0046906,GO:0046914,GO:0048037,GO:…	1.44073	2.94682	7.48077	0.00623615	0.352398	6.04866795446287	10.5636548436961	2.16219723700442	11.7056858694864
TR40958|c0_g2	581	PIP12	Aquaporin PIP1-2	ARATH			GO:0003674,GO:0005215,GO:0005575,GO:0005886,GO:0006810,GO:0008150,GO:0016020,GO:0016021,GO:0031224,GO:0044425,GO:0044464,GO:0051179,GO:0051234	-0.985235	4.39596	7.44369	0.00636592	0.358038	35.475917605937	14.2129174260639	20.2540516690823	13.924979472995
TR49083|c0_g1	1716; 1689	DJ1E	DJ-1 protein homolog E	ARATH			GO:0003674,GO:0003824,GO:0006081,GO:0006082,GO:0006089,GO:0008150,GO:0008152,GO:0009056,GO:0009058,GO:0009438,GO:0009987,GO:0016053,GO:0016829,GO:0016835,GO:0016836,GO:0019172,GO:0019243,GO:0019249,GO:0019752,GO:0032787,GO:0042180,GO:0042182,GO:0043436,GO:0044237,GO:0044248,GO:0044249,GO:0044281,GO:0044282,GO:0044283,GO:0044699,GO:0044710,GO:0044711,GO:0044712,GO:0044763,GO:0046185,GO:0046394,GO:…	-0.832616	6.72921	7.44162	0.00637324	0.358038	171.090893569092	69.912188420098	100.475981809369	82.5490189383486
TR19732|c0_g1	1906; 1886; 1733; 1713; 1133	GDL53; GDL54	GDSL esterase/lipase At3g26430; GDSL esterase/lipase At3g27950	ARATH		AT3G26430,AT3G27950	GO:0003674,GO:0003824,GO:0005575,GO:0005576,GO:0006629,GO:0008150,GO:0008152,GO:0009056,GO:0016042,GO:0016298,GO:0016787,GO:0016788,GO:0044238,GO:0044699,GO:0044710,GO:0044712,GO:0071704,GO:1901575	-0.921083	5.04381	7.41568	0.00646578	0.359825	51.7017094202897	27.5135192065358	34.4186498951725	17.9719266323342
TR627|c0_g1	1722	FB72	Putative F-box protein At1g65770	ARATH		AT1G65770	GO:0003674,GO:0005488,GO:0005515,GO:0006109,GO:0008150,GO:0009889,GO:0009890,GO:0009892,GO:0010565,GO:0019222,GO:0030656,GO:0031323,GO:0031324,GO:0031326,GO:0031327,GO:0043255,GO:0045912,GO:0046137,GO:0048519,GO:0048523,GO:0050789,GO:0050794,GO:0065007,GO:0080090,GO:2000082,GO:2000083	-1.05668	3.86839	7.41437	0.0064705	0.359825	22.8985286847523	7.82670790692031	16.3267954630946	11.0094368958367
TR28934|c0_g1	1330; 1330	PERN1	Peroxidase N1	TOBAC			GO:0003674,GO:0003824,GO:0004601,GO:0005488,GO:0005575,GO:0005576,GO:0006950,GO:0006979,GO:0008150,GO:0008152,GO:0009056,GO:0009987,GO:0016209,GO:0016491,GO:0016684,GO:0020037,GO:0042743,GO:0042744,GO:0043167,GO:0043169,GO:0044237,GO:0044248,GO:0044699,GO:0044710,GO:0044712,GO:0044763,GO:0046872,GO:0046906,GO:0050896,GO:0055114,GO:0072593,GO:0097159,GO:1901363	-1.97617	5.5857	7.41296	0.00647557	0.359825	137.679203915869	28.9060009813867	15.2677600817047	9.96506343536206
TR36144|c0_g1	528	CHI5	Endochitinase EP3 {ECO:0000303|PubMed:11525512}	ARATH	K01183	AT3G54420	GO:0000272,GO:0003006,GO:0003674,GO:0003824,GO:0004553,GO:0004568,GO:0005488,GO:0005575,GO:0005618,GO:0005975,GO:0005976,GO:0006022,GO:0006026,GO:0006030,GO:0006032,GO:0006040,GO:0006807,GO:0006950,GO:0006952,GO:0008061,GO:0008150,GO:0008152,GO:0009056,GO:0009057,GO:0009605,GO:0009607,GO:0009611,GO:0009617,GO:0009790,GO:0009793,GO:0009987,GO:0010262,GO:0016052,GO:0016787,GO:0016798,GO:0016998,GO:…	1.99215	1.14579	7.41174	0.00647995	0.359825	1.48816433800277	3.74529580821954	0.2206323711229	3.04608925971766
TR12292|c0_g1	1604; 1596	FLA2	Fasciclin-like arabinogalactan protein 2	ARATH		AT4G12730	GO:0005575,GO:0005774,GO:0005886,GO:0016020,GO:0031090,GO:0031224,GO:0031225,GO:0031226,GO:0044422,GO:0044424,GO:0044425,GO:0044437,GO:0044444,GO:0044446,GO:0044459,GO:0044464,GO:0046658,GO:0098588	-1.53813	6.80484	7.39793	0.00652989	0.36069	285.151489281821	64.7263942241017	47.3035803687499	49.7382860551041
TR43917|c0_g1	1681; 1194						GO:0003674,GO:0003682,GO:0005488,GO:0044877	-1.39652	3.35961	7.39705	0.00653308	0.36069	21.9384226602344	6.29017629329178	7.58975356662778	4.91725837640137
TR48124|c0_g1	1972	C94A1	Cytochrome P450 94A1	VICSA			GO:0003674,GO:0003824,GO:0004497,GO:0005488,GO:0005506,GO:0005575,GO:0005789,GO:0008150,GO:0008152,GO:0016020,GO:0016021,GO:0016491,GO:0016705,GO:0020037,GO:0031090,GO:0031224,GO:0043167,GO:0043169,GO:0044422,GO:0044424,GO:0044425,GO:0044432,GO:0044444,GO:0044446,GO:0044464,GO:0044699,GO:0044710,GO:0046872,GO:0046906,GO:0046914,GO:0055114,GO:0097159,GO:0098588,GO:0098589,GO:1901363	1.23543	3.21539	7.38012	0.00659489	0.363059	5.13656723117085	16.6617646852843	5.82469459764457	9.18178334000609
TR30700|c0_g1	869; 655	ZRAB2	Zinc finger Ran-binding domain-containing protein 2	CHICK			GO:0003674,GO:0003676,GO:0003723,GO:0005488,GO:0005575,GO:0005654,GO:0008270,GO:0043167,GO:0043169,GO:0044422,GO:0044424,GO:0044428,GO:0044446,GO:0044464,GO:0044822,GO:0046872,GO:0046914,GO:0097159,GO:1901363	1.29266	2.88263	7.36319	0.00665725	0.365445	3.88842939929756	7.44257500351318	4.54502684513175	13.2287304993453
TR24248|c0_g1	1413	PR1	Pathogenesis-related protein 1	ARATH	K13449	AT2G14610	GO:0001101,GO:0002376,GO:0005575,GO:0005576,GO:0005618,GO:0006950,GO:0006952,GO:0006955,GO:0007584,GO:0008150,GO:0009414,GO:0009415,GO:0009605,GO:0009607,GO:0009627,GO:0009628,GO:0009719,GO:0009814,GO:0009991,GO:0010033,GO:0010035,GO:0010243,GO:0010266,GO:0014070,GO:0030312,GO:0031667,GO:0033273,GO:0042221,GO:0043207,GO:0044464,GO:0045087,GO:0048046,GO:0050896,GO:0051704,GO:0051707,GO:0098542,GO:…	0.891662	6.58291	7.35026	0.0067053	0.367034	85.0653937722873	152.068613136298	49.1127658119576	96.8656384590216
TR49153|c0_g1	1146							1.39688	4.21188	7.34358	0.00673027	0.367354	4.60850891768599	18.58242920232	15.6648983497259	34.8559642433407
TR19147|c0_g1	1842	AXS2	UDP-D-apiose/UDP-D-xylose synthase 2	ARATH	K12449	AT1G08200	GO:0003674,GO:0003824,GO:0003854,GO:0005488,GO:0005575,GO:0005576,GO:0005737,GO:0005829,GO:0006629,GO:0006694,GO:0008150,GO:0008152,GO:0008202,GO:0008610,GO:0009058,GO:0009987,GO:0016043,GO:0016229,GO:0016491,GO:0016614,GO:0016616,GO:0033764,GO:0044238,GO:0044424,GO:0044444,GO:0044464,GO:0044699,GO:0044710,GO:0044711,GO:0045229,GO:0048037,GO:0048046,GO:0050662,GO:0055114,GO:0071554,GO:0071555,GO:…	-0.948235	6.84372	7.3305	0.0067794	0.368988	209.111092140002	85.5175876210127	93.2833665107623	71.1914575556871
TR29107|c1_g3	910	ML328	MLP-like protein 328	ARATH		AT2G01520	GO:0003006,GO:0003674,GO:0005488,GO:0005507,GO:0005575,GO:0005829,GO:0006950,GO:0006952,GO:0008150,GO:0009607,GO:0010033,GO:0010035,GO:0010038,GO:0010043,GO:0010228,GO:0014070,GO:0022414,GO:0032502,GO:0042221,GO:0043167,GO:0043169,GO:0044424,GO:0044444,GO:0044464,GO:0046872,GO:0046914,GO:0050896,GO:0080184,GO:1990267	-1.30292	9.06635	7.31261	0.00684723	0.371627	1029.13764768075	185.536192345645	496.5552144492	432.805768245027
TR44439|c0_g1	895	H2AV1	Histone H2A variant 1	ARATH	K11251	AT3G54560	GO:0000785,GO:0000786,GO:0000790,GO:0003006,GO:0003674,GO:0003676,GO:0003677,GO:0005488,GO:0005575,GO:0006342,GO:0006355,GO:0006950,GO:0006952,GO:0008150,GO:0009266,GO:0009581,GO:0009582,GO:0009605,GO:0009607,GO:0009617,GO:0009628,GO:0009791,GO:0009889,GO:0009890,GO:0009892,GO:0009908,GO:0009987,GO:0010468,GO:0010556,GO:0010558,GO:0010605,GO:0010629,GO:0016048,GO:0016458,GO:0019219,GO:0019222,GO:…	-0.97764	4.06665	7.29853	0.00690109	0.373495	22.4664809737192	8.59497371373457	21.754351792718	13.8379483512888
TR16118|c1_g1	2681; 2267; 2228; 1866; 1715; 1659	SKU5	Monocopper oxidase-like protein SKU5	ARATH		AT4G12420	GO:0000902,GO:0003674,GO:0003824,GO:0005488,GO:0005507,GO:0005575,GO:0005576,GO:0005618,GO:0005774,GO:0005886,GO:0005911,GO:0008150,GO:0008152,GO:0009505,GO:0009506,GO:0009653,GO:0009826,GO:0009932,GO:0009987,GO:0016020,GO:0016043,GO:0016049,GO:0016491,GO:0016722,GO:0030054,GO:0030312,GO:0031090,GO:0031224,GO:0031225,GO:0031226,GO:0032502,GO:0032989,GO:0040007,GO:0043167,GO:0043169,GO:0044422,GO:…	-1.11811	6.42714	7.28342	0.0069594	0.375593	172.771079111999	67.5113577738034	62.6595933989037	40.948142762776
TR27486|c0_g1	2193; 2119; 1788; 1714; 1508; 1114; 1103; 999	AB17I; U82A1	ABC transporter I family member 17; UDP-glycosyltransferase 82A1	ARATH		AT1G67940,AT3G22250	GO:0000166,GO:0001882,GO:0001883,GO:0003674,GO:0003824,GO:0005215,GO:0005488,GO:0005524,GO:0005575,GO:0005774,GO:0005886,GO:0008150,GO:0008152,GO:0016020,GO:0016462,GO:0016740,GO:0016757,GO:0016758,GO:0016787,GO:0016817,GO:0016818,GO:0016887,GO:0017076,GO:0017111,GO:0030554,GO:0031090,GO:0032549,GO:0032550,GO:0032553,GO:0032555,GO:0032559,GO:0035639,GO:0036094,GO:0043167,GO:0043168,GO:0044422,GO:…	0.695556	6.06309	7.27267	0.00700116	0.37588	54.3900062889399	86.1418035890493	47.5683392140973	78.9807429483936
TR18470|c0_g1	1286	CIPK2	CBL-interacting protein kinase 2	ORYSJ			GO:0000166,GO:0001882,GO:0001883,GO:0003674,GO:0003824,GO:0004672,GO:0004674,GO:0005488,GO:0005524,GO:0006464,GO:0006468,GO:0006793,GO:0006796,GO:0007165,GO:0008150,GO:0008152,GO:0009987,GO:0016301,GO:0016310,GO:0016740,GO:0016772,GO:0016773,GO:0017076,GO:0019538,GO:0030554,GO:0032549,GO:0032550,GO:0032553,GO:0032555,GO:0032559,GO:0035639,GO:0036094,GO:0036211,GO:0043167,GO:0043168,GO:0043170,GO:…	-1.69011	2.14272	7.26809	0.00701905	0.37588	10.5131609684712	1.87264790410977	2.73584140192397	2.21929360350858
TR17810|c0_g1	1876; 1779; 1773; 1676; 666	ACOC; DHAA; Y6239	Dihydrolipoyllysine-residue acetyltransferase component of acetoin cleaving system; Haloalkane dehalogenase {ECO:0000255|HAMAP-Rule:MF_01231}; Serine hydrolase-like protein DDB_G0286239	BRADU; CUPNH; DICDI	K01563,K00627		GO:0003674,GO:0003824,GO:0004742,GO:0005488,GO:0005515,GO:0006805,GO:0008150,GO:0008152,GO:0009056,GO:0009987,GO:0016407,GO:0016417,GO:0016418,GO:0016740,GO:0016746,GO:0016747,GO:0016787,GO:0016824,GO:0018786,GO:0019120,GO:0030523,GO:0042178,GO:0042180,GO:0042182,GO:0042197,GO:0042206,GO:0042802,GO:0044237,GO:0044248,GO:0044281,GO:0044282,GO:0044699,GO:0044710,GO:0044712,GO:0044763,GO:0045149,GO:…	-1.73253	1.36946	7.26595	0.0070274	0.37588	5.71263084588159	1.44049838777674	1.9856913401061	0.870311217062189
TR17119|c0_g2	1142	EXP17	Putative expansin-A17	ARATH		AT4G01630	GO:0005575,GO:0005576,GO:0005618,GO:0008150,GO:0009664,GO:0009987,GO:0016020,GO:0016043,GO:0030312,GO:0044464,GO:0045229,GO:0071554,GO:0071555,GO:0071669,GO:0071840	-1.31202	3.06215	7.26197	0.00704299	0.37588	7.9208747022728	5.56992709940341	15.6207718755014	3.91640047677985
TR38252|c0_g3	1815	FUCO2	Alpha-L-fucosidase 2	ARATH	K15923	AT4G34260	GO:0003674,GO:0003824,GO:0004553,GO:0004560,GO:0005575,GO:0005576,GO:0015928,GO:0016787,GO:0016798,GO:0047513,GO:0048046	-1.67157	0.938818	7.23542	0.00714789	0.380422	3.50438698949039	0.96033225851783	2.07394428855526	0.78328009535597
TR20982|c0_g1	2843; 846; 746	PRPX; YDJ7	Pathogen-related protein; Uncharacterized protein C57A10.07	HORVU; SCHPO			GO:0005575,GO:0005634,GO:0005737,GO:0005829,GO:0006950,GO:0006952,GO:0008150,GO:0009607,GO:0016021,GO:0031224,GO:0043226,GO:0043227,GO:0043229,GO:0043231,GO:0044424,GO:0044425,GO:0044444,GO:0044464,GO:0050896	0.820817	6.64582	7.20669	0.00726321	0.3851	82.0890650962817	159.895321043219	62.5713404504546	95.6472027551346
TR14735|c0_g1	933	PR4B	Pathogenesis-related protein PR-4B	TOBAC			GO:0005575,GO:0005576,GO:0005618,GO:0006950,GO:0006952,GO:0008150,GO:0009605,GO:0009607,GO:0009617,GO:0009620,GO:0030312,GO:0042742,GO:0043207,GO:0044464,GO:0050832,GO:0050896,GO:0051704,GO:0051707,GO:0098542	0.781968	6.37151	7.20331	0.00727694	0.3851	68.2155330419979	124.507077316837	53.4371602859665	84.681281420151
TR5698|c1_g1	2248; 2208; 1727	ASOL	L-ascorbate oxidase homolog	BRANA; TOBAC			GO:0003674,GO:0003824,GO:0005488,GO:0005507,GO:0005575,GO:0005576,GO:0005615,GO:0008150,GO:0008152,GO:0016491,GO:0043167,GO:0043169,GO:0044421,GO:0044699,GO:0044710,GO:0046872,GO:0046914,GO:0055114	-0.942529	6.01209	7.19863	0.00729591	0.3851	117.612988003445	42.8788353428211	51.9809866365553	45.34321440894
TR5655|c0_g1	2644; 2638	SBT19	Subtilisin-like protease SBT1.9 {ECO:0000303|PubMed:16193095}	ARATH		AT5G67090	GO:0003674,GO:0003824,GO:0004175,GO:0004252,GO:0006508,GO:0008150,GO:0008152,GO:0008233,GO:0008236,GO:0016787,GO:0017171,GO:0019538,GO:0043170,GO:0044238,GO:0070011,GO:0071704	-1.88799	4.08185	7.19311	0.0073184	0.385228	46.6611527915707	10.5156382307702	6.44246523678869	3.82936935507363
TR21218|c0_g3	567; 551	SPE1	Arginine decarboxylase	SOYBN	K01583		GO:0003674,GO:0003824,GO:0006082,GO:0006520,GO:0006525,GO:0006527,GO:0006576,GO:0006595,GO:0006596,GO:0006807,GO:0008150,GO:0008152,GO:0008216,GO:0008295,GO:0008792,GO:0009056,GO:0009058,GO:0009063,GO:0009064,GO:0009065,GO:0009308,GO:0009309,GO:0009445,GO:0009446,GO:0009987,GO:0016054,GO:0016829,GO:0016830,GO:0016831,GO:0019752,GO:0034641,GO:0042401,GO:0043436,GO:0044106,GO:0044237,GO:0044238,GO:…	0.925828	5.96501	7.17377	0.0073977	0.388339	58.5664674955928	72.4090522922444	27.4907934419134	91.034553304705
TR16475|c0_g1	2059; 936	C78A7	Cytochrome P450 78A7	ARATH		AT5G09970	GO:0003674,GO:0003824,GO:0004497,GO:0005488,GO:0005506,GO:0005575,GO:0007275,GO:0008150,GO:0008152,GO:0009058,GO:0016020,GO:0016021,GO:0016491,GO:0016705,GO:0016709,GO:0019748,GO:0020037,GO:0031224,GO:0032501,GO:0032502,GO:0040008,GO:0043167,GO:0043169,GO:0044425,GO:0044550,GO:0044699,GO:0044707,GO:0044710,GO:0044711,GO:0044767,GO:0046872,GO:0046906,GO:0046914,GO:0050789,GO:0055114,GO:0065007,GO:…	1.35971	1.91633	7.12691	0.00759356	0.397047	1.82420144658404	3.84132903407132	2.29457665967816	6.74491193223196
TR39842|c0_g1	1105; 1037	FLA13; FLA6	Fasciclin-like arabinogalactan protein 13; Fasciclin-like arabinogalactan protein 6	ARATH		AT2G20520	GO:0005575,GO:0005886,GO:0016020,GO:0031224,GO:0031225,GO:0044425,GO:0044464	-2.03198	5.6393	7.12423	0.00760491	0.397047	136.671092590125	33.8517121127535	23.2987783905783	5.26538286322624
TR1418|c0_g1	1948; 1854; 1783	P2C34; P2C48	Probable protein phosphatase 2C 34; Probable protein phosphatase 2C 48	ARATH; ORYSJ		AT3G05640	GO:0001101,GO:0003674,GO:0003824,GO:0004721,GO:0004722,GO:0005488,GO:0006950,GO:0008150,GO:0009414,GO:0009415,GO:0009628,GO:0010035,GO:0016787,GO:0016788,GO:0016791,GO:0042221,GO:0042578,GO:0043167,GO:0043169,GO:0046872,GO:0050896,GO:1901700	-0.79756	5.68182	7.09831	0.00771569	0.401738	79.208747022728	39.0855229216757	50.9219512551654	35.769791021256
TR36789|c0_g1	595							-1.18225	6.84854	7.05557	0.0079019	0.410322	216.935956239823	37.2128750175659	102.814684943272	103.654065952107
TR19171|c0_g1	2746; 2725; 2560; 2540; 2457; 2437	C3H66	Zinc finger CCCH domain-containing protein 66	ARATH		AT5G58620	GO:0001071,GO:0003674,GO:0003676,GO:0003677,GO:0003700,GO:0005488,GO:0005515,GO:0006355,GO:0008150,GO:0009889,GO:0010468,GO:0010556,GO:0019219,GO:0019222,GO:0031323,GO:0031326,GO:0043167,GO:0043169,GO:0046872,GO:0050789,GO:0050794,GO:0051171,GO:0051252,GO:0060255,GO:0065007,GO:0080090,GO:0097159,GO:1901363,GO:1903506,GO:2000112,GO:2001141	0.688495	6.17561	7.04362	0.00795479	0.411955	51.6537041190638	91.0875147204161	58.9088430898144	87.1181528279251
TR46780|c0_g1	2353; 2351	CSLA9	Glucomannan 4-beta-mannosyltransferase 9	ARATH	K13680	AT5G03760	GO:0000030,GO:0000139,GO:0003674,GO:0003824,GO:0005575,GO:0005975,GO:0008150,GO:0008152,GO:0009292,GO:0009294,GO:0009605,GO:0009607,GO:0009617,GO:0009987,GO:0016020,GO:0016021,GO:0016043,GO:0016740,GO:0016757,GO:0016758,GO:0019187,GO:0031090,GO:0031224,GO:0043207,GO:0044238,GO:0044422,GO:0044424,GO:0044425,GO:0044431,GO:0044444,GO:0044446,GO:0044464,GO:0044699,GO:0044710,GO:0044723,GO:0044764,GO:…	-1.49503	4.54604	7.01311	0.00809148	0.417908	56.3102183379757	15.9895321043219	12.4436657313316	8.39850324465012
TR31084|c1_g1	5469	AB2C	ABC transporter C family member 2	ARATH		AT2G34660	GO:0000166,GO:0000325,GO:0001882,GO:0001883,GO:0003674,GO:0003824,GO:0005215,GO:0005488,GO:0005524,GO:0005575,GO:0005773,GO:0005774,GO:0006810,GO:0008150,GO:0008559,GO:0009987,GO:0015238,GO:0015399,GO:0015405,GO:0016020,GO:0016021,GO:0016462,GO:0016787,GO:0016817,GO:0016818,GO:0016820,GO:0016887,GO:0017076,GO:0017111,GO:0022804,GO:0022857,GO:0022891,GO:0022892,GO:0030554,GO:0031090,GO:0031224,GO:…	0.823667	8.26696	7.00168	0.00814335	0.419361	210.119203465746	397.097388897123	234.576336977868	389.986456365567
TR48226|c0_g1	1712	CASL1; CASL2	Cannabidiolic acid synthase-like 1; Cannabidiolic acid synthase-like 2	CANSA			GO:0000166,GO:0003674,GO:0003824,GO:0005488,GO:0005575,GO:0005576,GO:0008150,GO:0008152,GO:0016491,GO:0016614,GO:0036094,GO:0043167,GO:0043168,GO:0044699,GO:0044710,GO:0048037,GO:0050660,GO:0050662,GO:0055114,GO:0097159,GO:1901265,GO:1901363	-2.81484	2.85731	6.99561	0.00817097	0.419361	24.5307089264327	2.78496354970171	0.617770639144121	0.78328009535597
TR24888|c1_g2	2399; 2352; 546	ALA4	Probable phospholipid-transporting ATPase 4 {ECO:0000303|PubMed:11402198}	ARATH	K01530	AT1G17500	GO:0000166,GO:0000287,GO:0001882,GO:0001883,GO:0003674,GO:0003824,GO:0004012,GO:0005215,GO:0005319,GO:0005488,GO:0005524,GO:0005548,GO:0005575,GO:0005886,GO:0016020,GO:0016021,GO:0016462,GO:0016787,GO:0016817,GO:0016818,GO:0016887,GO:0017076,GO:0017111,GO:0022892,GO:0030554,GO:0031224,GO:0032549,GO:0032550,GO:0032553,GO:0032555,GO:0032559,GO:0035639,GO:0036094,GO:0042623,GO:0043167,GO:0043168,GO:…	0.950071	4.10895	6.98205	0.00823314	0.419361	9.45704434150146	23.5761569466127	13.9439658549673	21.6707493048485
TR31319|c0_g2	343							0.952921	3.96956	6.98075	0.00823912	0.419361	9.0730019316943	20.4550771064298	12.1347804117595	20.6263758443739
TR27349|c0_g1	1298	GDL15; GDL82	GDSL esterase/lipase At1g29670; GDSL esterase/lipase At5g45670	ARATH		AT5G45670	GO:0003674,GO:0003824,GO:0005575,GO:0005576,GO:0006629,GO:0008150,GO:0008152,GO:0009056,GO:0016042,GO:0016787,GO:0016788,GO:0044238,GO:0044699,GO:0044710,GO:0044712,GO:0071704,GO:1901575	-1.49294	1.17737	6.97618	0.00826015	0.419361	2.83231277232785	0.96033225851783	3.57424441219099	1.30546682559328
TR450|c0_g2	839; 748							0.696739	6.11757	6.97472	0.00826693	0.419361	50.8856192994495	94.8328105286357	54.9374604096022	76.717933784032
TR30649|c0_g1	1993; 1798	U72E1	UDP-glycosyltransferase 72E1	ARATH	K12356	AT3G50740	GO:0003674,GO:0003824,GO:0005575,GO:0005975,GO:0005996,GO:0006063,GO:0006082,GO:0006725,GO:0008150,GO:0008152,GO:0008194,GO:0009058,GO:0009636,GO:0009698,GO:0009808,GO:0009812,GO:0009813,GO:0009987,GO:0016740,GO:0016757,GO:0016758,GO:0019585,GO:0019748,GO:0019752,GO:0032787,GO:0035251,GO:0042221,GO:0043226,GO:0043227,GO:0043229,GO:0043231,GO:0043436,GO:0044237,GO:0044238,GO:0044281,GO:0044424,GO:…	-1.27164	1.73171	6.97353	0.00827242	0.419361	5.08856192994495	1.77661467825798	4.05963562866137	2.00171579924303
TR27744|c0_g1	1776; 1669; 1655; 1490; 1434; 452; 268	WTR17	WAT1-related protein At3g18200	ARATH			GO:0003674,GO:0005215,GO:0005575,GO:0016020,GO:0016021,GO:0022857,GO:0031224,GO:0044425	-1.82037	2.79911	6.95396	0.00836338	0.422857	17.7139561523555	4.46554500210791	3.75075030908931	1.61007575156505
TR53543|c0_g1	987	PR06	Pathogenesis-related leaf protein 6	SOLLC	K13449		GO:0001906,GO:0005575,GO:0005576,GO:0006950,GO:0006952,GO:0008150,GO:0009605,GO:0009607,GO:0009620,GO:0031640,GO:0035821,GO:0043207,GO:0044364,GO:0050832,GO:0050896,GO:0051704,GO:0051707,GO:0065007,GO:0065008,GO:0098542	-1.31112	1.92396	6.94009	0.00842851	0.425031	5.76063614710749	1.63256483948031	4.80978569047923	2.61093365118657
TR53641|c0_g2	912							0.853624	4.51974	6.91624	0.00854165	0.429609	16.2257918143528	33.0834463059392	16.3267954630946	25.7612120250408
TR35896|c0_g1	583							1.28836	1.83114	6.90269	0.00860659	0.431745	2.304254458843	4.12942871162667	1.72093249475862	5.70053847175734
TR44227|c0_g1	2286; 2197; 2196	ASO	L-ascorbate oxidase	CUCMA; CUCPM; CUCSA	K00423		GO:0003674,GO:0003824,GO:0005488,GO:0005507,GO:0005575,GO:0005576,GO:0008150,GO:0008152,GO:0008447,GO:0016491,GO:0016679,GO:0016682,GO:0043167,GO:0043169,GO:0044699,GO:0044710,GO:0046872,GO:0046914,GO:0055114	0.787805	5.07377	6.88672	0.00868387	0.434279	28.3231277232785	41.7264366325997	20.9600752566755	43.341498609697
TR43009|c0_g1	607							1.38918	1.62319	6.88292	0.00870231	0.434279	2.16023855516531	5.18579419599628	1.14728832983908	3.48124486824876
TR54192|c0_g1	909							1.52244	1.63241	6.87075	0.00876177	0.436114	1.92021204903583	6.43422613206946	1.19141480406366	2.52390252948035
TR24706|c0_g1	3093; 3081; 2784; 2772; 2023; 522; 510	UFAA1	Tuberculostearic acid methyltransferase UfaA1 {ECO:0000305}	MYCTU	K00574		GO:0003674,GO:0003824,GO:0005975,GO:0006082,GO:0006629,GO:0006631,GO:0006633,GO:0008150,GO:0008152,GO:0008168,GO:0008610,GO:0008757,GO:0009058,GO:0009311,GO:0009312,GO:0009877,GO:0009987,GO:0016043,GO:0016051,GO:0016053,GO:0016491,GO:0016740,GO:0016741,GO:0019752,GO:0032259,GO:0032787,GO:0043436,GO:0044237,GO:0044238,GO:0044249,GO:0044255,GO:0044281,GO:0044283,GO:0044403,GO:0044419,GO:0044699,GO:…	-1.34645	3.33028	6.85819	0.00882358	0.437593	20.8823060332647	6.86637564840248	7.7662594635261	4.39507164616405
TR27430|c0_g2	2308; 2187	Y3236; Y5262	Ankyrin repeat-containing protein At3g12360; Ankyrin repeat-containing protein At5g02620	ARATH		AT3G12360,AT5G02620	GO:0003674,GO:0005488,GO:0005515,GO:0005575,GO:0005634,GO:0005783,GO:0005886,GO:0006950,GO:0006970,GO:0008104,GO:0008150,GO:0009628,GO:0009651,GO:0016020,GO:0016021,GO:0031224,GO:0033036,GO:0034613,GO:0043226,GO:0043227,GO:0043229,GO:0043231,GO:0044424,GO:0044425,GO:0044444,GO:0044464,GO:0050896,GO:0051179,GO:0051641,GO:0070727	1.32219	2.23725	6.85547	0.00883705	0.437593	1.87220674780993	7.3465417776614	3.39773851529267	5.87460071516978
TR27564|c0_g1	1212	LRKS5	Probable L-type lectin-domain containing receptor kinase S.5	ARATH		AT5G06740	GO:0000166,GO:0001882,GO:0001883,GO:0003674,GO:0003824,GO:0004672,GO:0004674,GO:0005488,GO:0005524,GO:0005575,GO:0005886,GO:0006464,GO:0006468,GO:0006793,GO:0006796,GO:0008150,GO:0008152,GO:0009987,GO:0016020,GO:0016021,GO:0016301,GO:0016310,GO:0016740,GO:0016772,GO:0016773,GO:0017076,GO:0019538,GO:0030246,GO:0030554,GO:0031224,GO:0032549,GO:0032550,GO:0032553,GO:0032555,GO:0032559,GO:0035639,GO:…	1.41555	2.30691	6.8438	0.00889496	0.438304	3.3603710858127	9.41125613347473	1.94156486588152	4.74319613298893
TR43396|c0_g2	830							1.15583	3.37289	6.84338	0.00889703	0.438304	6.14467855691466	18.58242920232	6.57484465946243	9.79100119194963
TR3297|c0_g2	2802; 2642; 709							1.41099	1.44478	6.83655	0.00893113	0.438859	1.72819084413225	4.12942871162667	1.14728832983908	3.52476042910187
TR57|c0_g1	1214; 992	PER26; PER61	Probable peroxidase 26; Probable peroxidase 61	ARATH	K00430	AT2G43480,AT5G24070	GO:0003674,GO:0003824,GO:0004601,GO:0005488,GO:0005575,GO:0005576,GO:0006950,GO:0006979,GO:0008150,GO:0008152,GO:0009056,GO:0009987,GO:0016209,GO:0016491,GO:0016684,GO:0020037,GO:0042743,GO:0042744,GO:0043167,GO:0043169,GO:0044237,GO:0044248,GO:0044699,GO:0044710,GO:0044712,GO:0044763,GO:0046872,GO:0046906,GO:0050896,GO:0055114,GO:0072593,GO:0097159,GO:1901363	1.56321	2.34624	6.81123	0.00905862	0.443988	2.83231277232785	3.31314629188651	2.206323711229	11.5751391869271
TR24663|c1_g1	1352							-1.26569	2.13453	6.79729	0.00912964	0.444987	6.24068915936645	2.8329801626276	5.91294754609373	2.21929360350858
TR8900|c1_g1	1539	EXPA2; EXPA8	Expansin-A2; Expansin-A8	ARATH; ORYSJ		AT2G40610	GO:0005575,GO:0005576,GO:0005618,GO:0006949,GO:0008150,GO:0009664,GO:0009987,GO:0016020,GO:0016043,GO:0030312,GO:0032502,GO:0044464,GO:0044699,GO:0044763,GO:0044767,GO:0045229,GO:0048646,GO:0071554,GO:0071555,GO:0071669,GO:0071840	-1.88189	3.16127	6.79314	0.00915089	0.444987	20.9783166357164	6.53025935792124	6.92785645325907	1.04437346047463
TR23387|c1_g2	1796; 1773	ASOL	L-ascorbate oxidase homolog	BRANA			GO:0003674,GO:0003824,GO:0005488,GO:0005507,GO:0005575,GO:0005576,GO:0008150,GO:0008152,GO:0016491,GO:0043167,GO:0043169,GO:0044699,GO:0044710,GO:0046872,GO:0046914,GO:0055114	-0.891966	4.77568	6.78724	0.0091812	0.444987	42.9647445971767	15.9895321043219	28.0203111326084	22.2364515959389
TR53994|c1_g1	1171; 1071; 987						GO:0003674,GO:0005488,GO:0006810,GO:0006811,GO:0006812,GO:0008150,GO:0030001,GO:0043167,GO:0043169,GO:0044699,GO:0044765,GO:0046872,GO:0051179,GO:0051234,GO:1902578	0.756767	5.28064	6.78705	0.00918217	0.444987	25.4908149509506	49.4571113136682	32.1681997097189	47.9976636209797
TR1778|c0_g1	1373; 1364; 1354; 949	G2OX	Gibberellin 2-beta-dioxygenase	PHACN			GO:0003674,GO:0003824,GO:0005488,GO:0005506,GO:0006082,GO:0006629,GO:0006720,GO:0006721,GO:0008150,GO:0008152,GO:0008299,GO:0008610,GO:0009058,GO:0009685,GO:0009686,GO:0009987,GO:0016053,GO:0016101,GO:0016102,GO:0016114,GO:0016491,GO:0016705,GO:0016706,GO:0019752,GO:0043167,GO:0043169,GO:0043436,GO:0044237,GO:0044238,GO:0044249,GO:0044255,GO:0044281,GO:0044283,GO:0044699,GO:0044710,GO:0044711,GO:…	1.24666	3.17792	6.78459	0.00919481	0.444987	3.45638168826449	10.7557212953997	7.14848882438197	14.4471662032323
TR22740|c0_g1	3181; 2744; 2531; 2137; 1726	DRL29; DRL30	Probable disease resistance protein At4g33300; Probable disease resistance protein At5g04720	ARATH		AT4G33300	GO:0000166,GO:0001882,GO:0001883,GO:0003674,GO:0005488,GO:0005524,GO:0005575,GO:0005576,GO:0006950,GO:0006952,GO:0008150,GO:0009605,GO:0009607,GO:0009617,GO:0017076,GO:0030554,GO:0032549,GO:0032550,GO:0032553,GO:0032555,GO:0032559,GO:0035639,GO:0036094,GO:0042742,GO:0043167,GO:0043168,GO:0043207,GO:0043531,GO:0048046,GO:0050896,GO:0051704,GO:0051707,GO:0097159,GO:0097367,GO:0098542,GO:1901265,GO:…	0.764443	5.84795	6.7602	0.00932131	0.449976	33.4116896532234	68.9038395486543	51.804480739657	75.8911381278229
TR6245|c2_g2	1295; 1274	LRX2	Leucine-rich repeat extensin-like protein 2	ARATH		AT1G62440	GO:0003674,GO:0005488,GO:0005515,GO:0005575,GO:0005576,GO:0005618,GO:0007275,GO:0008150,GO:0009987,GO:0016043,GO:0030312,GO:0032501,GO:0032502,GO:0044464,GO:0044699,GO:0044707,GO:0044767,GO:0045229,GO:0071554,GO:0071555,GO:0071840	-1.47223	2.51266	6.75202	0.00936418	0.450104	12.5773889211847	3.16909645310884	3.97138268021221	2.784995894599
TR43166|c0_g1	377							1.40933	1.4203	6.75075	0.00937083	0.450104	1.68018554290635	4.08141209870078	1.14728832983908	3.43772930739565
TR36384|c0_g1	1223	BGAL5	Beta-galactosidase 5	ARATH		AT1G45130	GO:0003674,GO:0003824,GO:0004553,GO:0004565,GO:0005575,GO:0005576,GO:0005618,GO:0005975,GO:0008150,GO:0008152,GO:0009341,GO:0015925,GO:0016787,GO:0016798,GO:0030312,GO:0032991,GO:0043234,GO:0044238,GO:0044464,GO:0048046,GO:0071704,GO:1902494	-0.929601	4.30434	6.73758	0.00944026	0.452309	22.2744597688156	16.5177148465067	29.2999788851212	10.5742812873056
TR49263|c0_g1	2167; 2152; 1636; 1616; 1538; 1189; 1111	ARP1	Probable RNA-binding protein ARP1	ARATH			GO:0000166,GO:0001101,GO:0003674,GO:0003676,GO:0003723,GO:0005488,GO:0005575,GO:0005634,GO:0006950,GO:0006970,GO:0008150,GO:0009414,GO:0009415,GO:0009628,GO:0009651,GO:0009719,GO:0009725,GO:0009737,GO:0010029,GO:0010033,GO:0010035,GO:0033993,GO:0036094,GO:0042221,GO:0043226,GO:0043227,GO:0043229,GO:0043231,GO:0044424,GO:0044464,GO:0048580,GO:0050789,GO:0050793,GO:0050896,GO:0051239,GO:0065007,GO:…	-0.972028	4.56408	6.72046	0.0095313	0.454635	41.1405431505927	17.3820138791727	21.3130870504722	14.4471662032323
TR41080|c0_g1	1649; 1642	UVB31	UV-B-induced protein At3g17800, chloroplastic {ECO:0000305}	ARATH			GO:0000302,GO:0001101,GO:0005575,GO:0006950,GO:0006979,GO:0008150,GO:0009314,GO:0009411,GO:0009416,GO:0009507,GO:0009536,GO:0009611,GO:0009628,GO:0010035,GO:0010193,GO:0010224,GO:0042221,GO:0043226,GO:0043227,GO:0043229,GO:0043231,GO:0044424,GO:0044444,GO:0044464,GO:0050896,GO:1901700	0.723865	5.63274	6.71929	0.00953755	0.454635	36.5800395341326	54.9310051872199	38.1252737300372	68.4499772219412
TR23030|c0_g1	1375	NQR	NADPH:quinone oxidoreductase	ARATH		AT3G27890	GO:0003674,GO:0003824,GO:0003955,GO:0005575,GO:0005829,GO:0005886,GO:0006950,GO:0006952,GO:0006970,GO:0008150,GO:0009507,GO:0009532,GO:0009536,GO:0009570,GO:0009605,GO:0009607,GO:0009617,GO:0009628,GO:0009651,GO:0009719,GO:0009725,GO:0009735,GO:0010033,GO:0016020,GO:0016491,GO:0016651,GO:0016655,GO:0042221,GO:0042742,GO:0043207,GO:0043226,GO:0043227,GO:0043229,GO:0043231,GO:0044422,GO:0044424,GO:…	1.18142	7.80997	6.71345	0.00956887	0.454635	212.711489731944	341.206051451385	61.8653168628613	281.502163158765
TR22577|c0_g1	855							-1.83908	1.95049	6.71073	0.00958347	0.454635	9.45704434150146	0.720249193888372	2.38282960812733	2.56741809033346
TR11641|c0_g1	2724; 2615; 1328; 729	Y5162	Uncharacterized protein At5g41620	ARATH		AT5G41620	GO:0005575,GO:0005886,GO:0009507,GO:0009536,GO:0016020,GO:0043226,GO:0043227,GO:0043229,GO:0043231,GO:0044424,GO:0044444,GO:0044464	-0.778906	5.04903	6.70209	0.00962999	0.455717	45.9410732731822	21.8955754942065	37.5075030908931	26.7185543638092
TR24724|c0_g1	2481	AIR3	Subtilisin-like protease SBT5.3	ARATH		AT2G04160	GO:0003674,GO:0003824,GO:0004175,GO:0004252,GO:0005575,GO:0005576,GO:0005618,GO:0006508,GO:0008150,GO:0008152,GO:0008233,GO:0008236,GO:0009653,GO:0009719,GO:0009725,GO:0009733,GO:0009886,GO:0010015,GO:0010033,GO:0010101,GO:0010102,GO:0016787,GO:0017171,GO:0019538,GO:0030312,GO:0032502,GO:0042221,GO:0043170,GO:0044238,GO:0044464,GO:0044699,GO:0044767,GO:0050896,GO:0070011,GO:0071704	1.05442	5.2798	6.69443	0.00967148	0.456556	35.0438698949039	66.9351584186927	15.3560130301539	37.7279912596459
TR2201|c2_g1	2298; 1412; 1030	PTR36; ZIFL1	Probable peptide/nitrate transporter At3g43790; Protein ZINC INDUCED FACILITATOR-LIKE 1	ARATH		AT3G43790,AT5G13750	GO:0001101,GO:0003674,GO:0005215,GO:0005575,GO:0005774,GO:0005886,GO:0006810,GO:0006811,GO:0006812,GO:0006813,GO:0006950,GO:0008150,GO:0008324,GO:0009414,GO:0009415,GO:0009605,GO:0009606,GO:0009607,GO:0009624,GO:0009628,GO:0009629,GO:0009630,GO:0009705,GO:0009914,GO:0009926,GO:0009987,GO:0010035,GO:0010119,GO:0010540,GO:0010817,GO:0015075,GO:0015077,GO:0015079,GO:0015291,GO:0015297,GO:0015672,GO:…	-1.02938	4.38515	6.68494	0.00972306	0.457263	19.8741947075208	17.1899474274691	35.9630764930328	10.1826412396276
TR11983|c0_g1	342	OPR11	Putative 12-oxophytodienoate reductase 11	ORYSJ			GO:0000166,GO:0003674,GO:0003824,GO:0003959,GO:0005488,GO:0005575,GO:0005622,GO:0006082,GO:0006629,GO:0006631,GO:0006633,GO:0008150,GO:0008152,GO:0008610,GO:0009058,GO:0009987,GO:0010181,GO:0016053,GO:0016491,GO:0016651,GO:0019752,GO:0031407,GO:0031408,GO:0032553,GO:0032787,GO:0036094,GO:0043167,GO:0043168,GO:0043436,GO:0044237,GO:0044238,GO:0044249,GO:0044255,GO:0044281,GO:0044283,GO:0044464,GO:…	1.10609	3.6512	6.68293	0.00973407	0.457263	9.69707084763094	20.9832598486146	6.13357991721663	13.0981838167859
TR24493|c0_g1	2021; 2019	C71E7	2-methylbutanal oxime monooxygenase	MANES	K16265		GO:0003674,GO:0003824,GO:0004497,GO:0005488,GO:0005506,GO:0005575,GO:0005783,GO:0008150,GO:0008152,GO:0016020,GO:0016021,GO:0016491,GO:0016705,GO:0016709,GO:0020037,GO:0031090,GO:0031224,GO:0043167,GO:0043169,GO:0043226,GO:0043227,GO:0043229,GO:0043231,GO:0044422,GO:0044424,GO:0044425,GO:0044444,GO:0044464,GO:0044699,GO:0044710,GO:0046872,GO:0046906,GO:0046914,GO:0055114,GO:0097159,GO:1901363	-0.700001	6.54169	6.67568	0.00977374	0.458007	134.126811625153	70.3923545493569	96.3280932322583	71.4525509208057
TR25564|c0_g1	284							1.42203	1.90674	6.65668	0.00987847	0.461789	2.88031807355375	6.09810984158822	1.1031618556145	4.56913388957649
TR50169|c0_g1	2630; 2268; 2257; 273	SUC5	Sucrose transport protein SUC5	ARATH	K15378	AT1G71890	GO:0003006,GO:0003674,GO:0005215,GO:0005575,GO:0005886,GO:0005887,GO:0005911,GO:0005975,GO:0005984,GO:0005985,GO:0006810,GO:0006811,GO:0006820,GO:0008150,GO:0008152,GO:0008515,GO:0009311,GO:0009506,GO:0009791,GO:0009987,GO:0015144,GO:0015154,GO:0015157,GO:0015225,GO:0015291,GO:0015293,GO:0015711,GO:0015718,GO:0015849,GO:0015878,GO:0016020,GO:0016021,GO:0022414,GO:0022804,GO:0022857,GO:0022891,GO:…	-1.34669	2.60559	6.64548	0.00994076	0.463572	10.0811132574381	1.92066451703566	7.14848882438197	4.83022725469515
TR24751|c0_g1	3455							0.680762	6.3604	6.63453	0.010002	0.4653	68.3595489456756	101.074970209002	57.7615547599753	101.086647861773
TR31159|c0_g1	2397							-1.14086	2.62021	6.63017	0.0100265	0.465314	8.11289590717638	3.50521274359008	8.56053599956854	4.04694715933918
TR4132|c0_g1	2509; 2491; 2157; 2147	NDB2	External alternative NAD(P)H-ubiquinone oxidoreductase B2, mitochondrial	ARATH			GO:0003674,GO:0003824,GO:0005488,GO:0005509,GO:0005575,GO:0005739,GO:0005743,GO:0005758,GO:0005777,GO:0008150,GO:0008152,GO:0016020,GO:0016491,GO:0019866,GO:0031090,GO:0031966,GO:0031970,GO:0031974,GO:0042579,GO:0043167,GO:0043169,GO:0043226,GO:0043227,GO:0043229,GO:0043231,GO:0044422,GO:0044424,GO:0044429,GO:0044444,GO:0044446,GO:0044464,GO:0044699,GO:0044710,GO:0046872,GO:0055114	-0.918011	5.0769	6.62431	0.0100596	0.465723	58.9505099054	22.135658558836	29.1234729882229	24.4557451994475
TR48389|c0_g1	1650; 1549						GO:0003674,GO:0005488,GO:0005515,GO:0042802	0.703585	6.26733	6.61715	0.0101001	0.466218	51.8457253239674	107.269113276442	65.2189289039294	83.4193301554108
TR44429|c0_g2	318							1.40865	2.4788	6.61386	0.0101188	0.466218	4.4644930140083	8.97910661714171	1.5444265978603	6.96248973649751
TR37059|c0_g1	348							1.59133	1.13331	6.60355	0.0101775	0.467802	0.672074217162541	3.9373622599231	1.41204717518656	2.39335584692102
TR13035|c0_g3	1572							-1.04747	6.87484	6.59268	0.0102399	0.469545	235.994060826504	87.2942022992707	80.177803666062	65.6649813273421
TR50124|c1_g1	927; 921							1.24038	2.82892	6.58529	0.0102825	0.470375	5.56861494220391	9.74737242395597	2.77996787614855	9.96506343536206
TR12251|c0_g1	2072	PPO	Polyphenol oxidase, chloroplastic	MALDO	K00422		GO:0003674,GO:0003824,GO:0004097,GO:0005488,GO:0005575,GO:0008150,GO:0008152,GO:0009058,GO:0009543,GO:0016491,GO:0016679,GO:0016682,GO:0031977,GO:0031978,GO:0042440,GO:0043167,GO:0043169,GO:0044422,GO:0044424,GO:0044434,GO:0044435,GO:0044436,GO:0044444,GO:0044446,GO:0044464,GO:0044699,GO:0044710,GO:0044711,GO:0046148,GO:0046872,GO:0055114	1.44334	1.2776	6.56701	0.0103886	0.474034	1.53616963922866	3.12107984018295	0.970782432940762	3.6988226725143
TR4156|c1_g1	2767; 2704; 2688; 2666; 2621; 2472; 2376; 2363; 2256; 2120; 1992; 1989; 1710; 1703; 1611; 1599; 1520; 1353; 726; 631; 588; 512; 509	APRR2	Two-component response regulator-like APRR2	ARATH		AT4G18020	GO:0000160,GO:0001071,GO:0003674,GO:0003676,GO:0003677,GO:0003700,GO:0005488,GO:0005575,GO:0005634,GO:0006139,GO:0006351,GO:0006725,GO:0006807,GO:0007165,GO:0008150,GO:0008152,GO:0009058,GO:0009059,GO:0009987,GO:0016070,GO:0018130,GO:0019438,GO:0032774,GO:0034641,GO:0034645,GO:0034654,GO:0035556,GO:0043170,GO:0043226,GO:0043227,GO:0043229,GO:0043231,GO:0044237,GO:0044238,GO:0044249,GO:0044260,GO:…	-0.6585	6.91354	6.56304	0.0104118	0.474034	139.695426567357	88.8307339128992	155.281062796297	98.0405586020556
TR14753|c0_g1	2693; 1797; 1443; 1385; 1365; 622; 418	COBL3; COBL4	COBRA-like protein 3; COBRA-like protein 4	ARATH; ORYSJ		AT5G15630	GO:0005575,GO:0005774,GO:0005886,GO:0008150,GO:0009832,GO:0009834,GO:0009987,GO:0010215,GO:0016020,GO:0016021,GO:0016043,GO:0016049,GO:0030198,GO:0031090,GO:0031224,GO:0031225,GO:0040007,GO:0042546,GO:0043062,GO:0044085,GO:0044422,GO:0044424,GO:0044425,GO:0044437,GO:0044444,GO:0044446,GO:0044464,GO:0044699,GO:0044763,GO:0071554,GO:0071669,GO:0071840,GO:0098588	-1.87955	2.9834	6.53652	0.0105682	0.480016	21.0263219369423	5.04174435721861	3.61837088641557	1.65359131241816
TR42829|c0_g2	1363	DHE1	Glutamate dehydrogenase 1	ARATH	K00261	AT5G18170	GO:0000166,GO:0001882,GO:0001883,GO:0003674,GO:0003824,GO:0004353,GO:0005488,GO:0005507,GO:0005524,GO:0005575,GO:0005739,GO:0006082,GO:0006520,GO:0006807,GO:0006950,GO:0006970,GO:0008150,GO:0008152,GO:0008270,GO:0009314,GO:0009416,GO:0009628,GO:0009642,GO:0009646,GO:0009651,GO:0009987,GO:0010035,GO:0010038,GO:0016491,GO:0016638,GO:0016639,GO:0017076,GO:0019752,GO:0030554,GO:0032549,GO:0032550,GO:…	0.748676	5.00276	6.51009	0.0107264	0.486054	23.5706029019148	37.2128750175659	24.1371814008453	42.949858562019
TR26147|c0_g1	1272							-1.4823	1.65041	6.47507	0.0109398	0.494529	6.67273687039951	1.82463129118388	2.33870313390274	1.3924979472995
TR33373|c1_g1	4435	GIGAN	Protein GIGANTEA	ARATH	K12124	AT1G22770	GO:0000302,GO:0003006,GO:0005575,GO:0005634,GO:0005654,GO:0005737,GO:0006355,GO:0006950,GO:0006979,GO:0007165,GO:0007602,GO:0007623,GO:0008150,GO:0009266,GO:0009314,GO:0009409,GO:0009416,GO:0009581,GO:0009582,GO:0009583,GO:0009585,GO:0009605,GO:0009628,GO:0009637,GO:0009639,GO:0009791,GO:0009889,GO:0009908,GO:0009987,GO:0010035,GO:0010218,GO:0010378,GO:0010468,GO:0010556,GO:0019219,GO:0019222,GO:…	0.685699	7.24008	6.47099	0.0109649	0.494529	104.939588479808	180.014281859167	126.731233972994	192.643387896716
TR34647|c1_g1	2160; 2063	SERA1	D-3-phosphoglycerate dehydrogenase 1, chloroplastic	ARATH	K00058	AT4G34200	GO:0000166,GO:0001882,GO:0001883,GO:0003006,GO:0003674,GO:0003824,GO:0004617,GO:0005488,GO:0005524,GO:0005575,GO:0005739,GO:0006082,GO:0006520,GO:0006563,GO:0006564,GO:0006807,GO:0007275,GO:0008150,GO:0008152,GO:0008652,GO:0009058,GO:0009069,GO:0009070,GO:0009507,GO:0009532,GO:0009536,GO:0009555,GO:0009561,GO:0009570,GO:0009790,GO:0009793,GO:0009987,GO:0016020,GO:0016053,GO:0016491,GO:0016597,GO:…	0.941907	5.51418	6.45661	0.011054	0.497379	42.4366862836918	50.0813272817048	20.0334192979594	69.8859907300938
TR51721|c0_g1	474							1.50012	2.43175	6.45167	0.0110848	0.497598	1.20013253064739	9.55530597225241	4.32439447400885	6.13569408028843
TR18996|c0_g1	1147; 1106; 577							-1.39595	2.81535	6.44063	0.0111539	0.499533	14.8336380788018	4.65761145381147	5.33930338117419	3.00257369886455
TR1434|c1_g1	2324; 2087; 2058; 1760; 1513; 1359; 308							-1.20351	5.65187	6.4342	0.0111944	0.50018	111.420304145304	30.0583996916081	28.5939552975279	30.7219859622953
TR20565|c0_g1	1261	PER4	Peroxidase 4 {ECO:0000250|UniProtKB:Q42578}	VITVI	K00430		GO:0003674,GO:0003824,GO:0004601,GO:0005488,GO:0005575,GO:0005576,GO:0006950,GO:0006979,GO:0008150,GO:0008152,GO:0009056,GO:0009987,GO:0016209,GO:0016491,GO:0016684,GO:0020037,GO:0042743,GO:0042744,GO:0043167,GO:0043169,GO:0044237,GO:0044248,GO:0044699,GO:0044710,GO:0044712,GO:0044763,GO:0046872,GO:0046906,GO:0050896,GO:0055114,GO:0072593,GO:0097159,GO:1901363	-2.2606	5.61575	6.41447	0.0113194	0.503694	143.295824159299	31.1627817889036	18.7537515454465	2.65444921203968
TR41121|c0_g3	974	PSBY	Photosystem II core complex proteins psbY, chloroplastic	SPIOL			GO:0003674,GO:0005488,GO:0005575,GO:0008150,GO:0008152,GO:0009521,GO:0009523,GO:0009535,GO:0009987,GO:0015979,GO:0016020,GO:0016021,GO:0030145,GO:0031224,GO:0032991,GO:0034357,GO:0042651,GO:0043167,GO:0043169,GO:0043234,GO:0044237,GO:0044422,GO:0044424,GO:0044425,GO:0044434,GO:0044435,GO:0044436,GO:0044444,GO:0044446,GO:0044464,GO:0046872,GO:0046914,GO:0055035	-1.40091	1.21884	6.41353	0.0113254	0.503694	3.4083763870386	1.05636548436961	3.08885319572061	1.3924979472995
TR19006|c0_g1	2966; 2599; 2526; 2482; 2383; 2266; 1943; 1826; 1058	APK1A; APK1B	Protein kinase APK1A, chloroplastic; Protein kinase APK1B, chloroplastic	ARATH		AT2G28930	GO:0000166,GO:0001882,GO:0001883,GO:0003674,GO:0003824,GO:0004672,GO:0004674,GO:0004713,GO:0005488,GO:0005524,GO:0005575,GO:0006464,GO:0006468,GO:0006793,GO:0006796,GO:0008150,GO:0008152,GO:0009507,GO:0009536,GO:0009987,GO:0016301,GO:0016310,GO:0016740,GO:0016772,GO:0016773,GO:0017076,GO:0019538,GO:0030554,GO:0032549,GO:0032550,GO:0032553,GO:0032555,GO:0032559,GO:0035639,GO:0036094,GO:0036211,GO:…	0.725325	7.36408	6.40454	0.0113829	0.505079	130.670429936888	238.642566241681	117.552927334281	171.755918687223
TR10463|c0_g1	428							-1.42504	7.89301	6.39269	0.0114591	0.50729	581.344197845598	98.2900066592999	111.242841520166	159.615077209205
TR17652|c4_g1	360	TBB7	Tubulin beta-7 chain	GOSHI			GO:0000166,GO:0001882,GO:0001883,GO:0003674,GO:0003824,GO:0003924,GO:0005198,GO:0005200,GO:0005488,GO:0005525,GO:0005575,GO:0005737,GO:0005874,GO:0007017,GO:0008150,GO:0009987,GO:0016462,GO:0016787,GO:0016817,GO:0016818,GO:0017076,GO:0017111,GO:0019001,GO:0032549,GO:0032550,GO:0032553,GO:0032555,GO:0032561,GO:0032991,GO:0035639,GO:0036094,GO:0043167,GO:0043168,GO:0043234,GO:0044422,GO:0044424,GO:…	-1.65981	1.96436	6.37806	0.0115539	0.510312	7.68084819614332	3.02504661433116	3.92725620598763	0.652733412796642
TR51769|c0_g1	1151; 1132	LAML	Lamin-like protein	ARATH		AT5G15350	GO:0003674,GO:0005575,GO:0005773,GO:0005886,GO:0009055,GO:0016020,GO:0031224,GO:0031225,GO:0031226,GO:0043226,GO:0043227,GO:0043229,GO:0043231,GO:0044424,GO:0044425,GO:0044444,GO:0044459,GO:0044464,GO:0046658	-0.931927	4.98296	6.36265	0.0116547	0.511196	56.2622130367498	23.1440074302797	26.5200110089726	20.2347357966959
TR45237|c0_g1	761							1.21055	1.68602	6.36084	0.0116666	0.511196	1.82420144658404	3.98537887284899	1.94156486588152	4.74319613298893
TR8328|c2_g1	5453; 5366; 4376; 4284; 4260; 4095; 4003; 3979; 3299; 3018; 2036; 1789; 1344; 1323; 1292; 1285; 1264; 933; 568; 534; 528; 470; 320; 273	AT21A; GEX2; PP271; PPR53; SD25	G-type lectin S-receptor-like serine/threonine-protein kinase SD2-5; Pentatricopeptide repeat-containing protein At1g20230; Protein GAMETE EXPRESSED 2; Putative RING-H2 finger protein ATL21A; Putative pentatricopeptide repeat-containing protein At3g49142	ARATH		AT5G49150,AT2G46495,AT4G32300,AT3G49142,AT1G20230	GO:0000166,GO:0001871,GO:0001882,GO:0001883,GO:0003006,GO:0003674,GO:0003824,GO:0004672,GO:0004674,GO:0005488,GO:0005515,GO:0005516,GO:0005524,GO:0005575,GO:0005886,GO:0005887,GO:0006464,GO:0006468,GO:0006793,GO:0006796,GO:0008150,GO:0008152,GO:0008270,GO:0009987,GO:0016020,GO:0016021,GO:0016301,GO:0016310,GO:0016567,GO:0016740,GO:0016772,GO:0016773,GO:0017076,GO:0019538,GO:0019899,GO:0022412,GO:…	0.774136	5.17022	6.35625	0.0116969	0.511196	28.563154229408	52.7222409926288	24.4460667204174	37.9455690639114
TR42462|c0_g1	877	RLF34	Protein RALF-like 34	ARATH		AT5G67070	GO:0003674,GO:0004871,GO:0005102,GO:0005179,GO:0005488,GO:0005515,GO:0005575,GO:0005576,GO:0005622,GO:0005911,GO:0007154,GO:0007165,GO:0007267,GO:0008150,GO:0009506,GO:0009987,GO:0019722,GO:0019932,GO:0023052,GO:0030054,GO:0035556,GO:0044464,GO:0044699,GO:0044700,GO:0044763,GO:0048046,GO:0050789,GO:0050794,GO:0060089,GO:0065007	-1.5947	0.680356	6.35573	0.0117003	0.511196	2.2082438563912	0.624215968036589	2.33870313390274	0.870311217062189
TR27564|c0_g2	2358	LRKS5	Probable L-type lectin-domain containing receptor kinase S.5	ARATH		AT5G06740	GO:0000166,GO:0001882,GO:0001883,GO:0003674,GO:0003824,GO:0004672,GO:0004674,GO:0005488,GO:0005524,GO:0005575,GO:0005886,GO:0006464,GO:0006468,GO:0006793,GO:0006796,GO:0008150,GO:0008152,GO:0009987,GO:0016020,GO:0016021,GO:0016301,GO:0016310,GO:0016740,GO:0016772,GO:0016773,GO:0017076,GO:0019538,GO:0030246,GO:0030554,GO:0031224,GO:0032549,GO:0032550,GO:0032553,GO:0032555,GO:0032559,GO:0035639,GO:…	1.184	3.62908	6.35035	0.0117358	0.511196	10.0811132574381	21.9916087200583	4.94216511315297	12.1408414780175
TR18912|c4_g1	1140	VINSY	Vinorine synthase	RAUSE	K12694		GO:0003674,GO:0003824,GO:0006807,GO:0008150,GO:0008152,GO:0009820,GO:0016740,GO:0016746,GO:0016747,GO:0050636,GO:0071704,GO:1901564	-1.70211	2.62161	6.34883	0.0117459	0.511196	15.6017228984161	3.84132903407132	3.00060024727145	1.87116911668371
TR29107|c1_g5	875	ML328	MLP-like protein 328	ARATH		AT2G01520	GO:0003006,GO:0003674,GO:0005488,GO:0005507,GO:0005575,GO:0005829,GO:0006950,GO:0006952,GO:0008150,GO:0009607,GO:0010033,GO:0010035,GO:0010038,GO:0010043,GO:0010228,GO:0014070,GO:0022414,GO:0032502,GO:0042221,GO:0043167,GO:0043169,GO:0044424,GO:0044444,GO:0044464,GO:0046872,GO:0046914,GO:0050896,GO:0080184,GO:1990267	-1.28036	9.49689	6.34667	0.0117602	0.511196	1408.76356977514	253.383666409929	638.245323184326	589.331240633661
TR1467|c0_g1	3569; 3496; 2948; 2729; 2566; 2371; 2005; 2000; 1927; 1165; 1002; 883	CLT1; CLT3; YI31B	Protein CLT1, chloroplastic {ECO:0000303|PubMed:20080670}; Protein CLT3, chloroplastic {ECO:0000303|PubMed:20080670}; Transposon Ty3-I Gag-Pol polyprotein	ARATH; YEAST	K07497	AT5G12170	GO:0000166,GO:0000943,GO:0001882,GO:0001883,GO:0002229,GO:0002239,GO:0003674,GO:0003676,GO:0003677,GO:0003723,GO:0003824,GO:0003887,GO:0003964,GO:0004175,GO:0004190,GO:0004518,GO:0004519,GO:0004521,GO:0004523,GO:0004540,GO:0005488,GO:0005524,GO:0005575,GO:0005634,GO:0005737,GO:0006139,GO:0006259,GO:0006260,GO:0006278,GO:0006310,GO:0006725,GO:0006807,GO:0006810,GO:0006811,GO:0006820,GO:0006857,GO:…	0.882934	3.9987	6.32417	0.0119103	0.516552	11.1852351856337	22.5197914622431	11.1639979788188	18.7116911668371
TR27462|c0_g1	1300; 1300	HSP70; MD37C	Heat shock 70 kDa protein; Probable mediator of RNA polymerase II transcription subunit 37c	ARATH; SOYBN			GO:0000166,GO:0001882,GO:0001883,GO:0003674,GO:0005488,GO:0005524,GO:0017076,GO:0030554,GO:0032549,GO:0032550,GO:0032553,GO:0032555,GO:0032559,GO:0035639,GO:0036094,GO:0043167,GO:0043168,GO:0097159,GO:0097367,GO:1901265,GO:1901363	-1.35264	2.37338	6.30749	0.0120229	0.520261	9.93709735376042	2.06471435581333	4.72153274203007	3.65530711166119
TR31220|c0_g2	1519	TIP21	Aquaporin TIP2-1	ARATH	K09873	AT3G16240	GO:0000322,GO:0000325,GO:0000326,GO:0003674,GO:0005215,GO:0005275,GO:0005372,GO:0005575,GO:0005618,GO:0005773,GO:0005774,GO:0005794,GO:0005886,GO:0005911,GO:0006810,GO:0006811,GO:0006812,GO:0006820,GO:0006833,GO:0008150,GO:0008324,GO:0008509,GO:0008519,GO:0008643,GO:0009505,GO:0009506,GO:0009507,GO:0009526,GO:0009536,GO:0009705,GO:0009941,GO:0009987,GO:0015075,GO:0015077,GO:0015101,GO:0015103,GO:…	-0.850145	8.66324	6.29303	0.0121213	0.523342	579.183959290432	262.890955769256	463.636864677663	315.57484730675
TR14636|c0_g1	3289; 3208; 3142; 2361; 1767; 1456; 1222; 1222	SD11; Y4729	G-type lectin S-receptor-like serine/threonine-protein kinase At4g27290; G-type lectin S-receptor-like serine/threonine-protein kinase SD1-1	ARATH		AT4G27300,AT4G27290	GO:0000166,GO:0001882,GO:0001883,GO:0003674,GO:0003824,GO:0004672,GO:0004674,GO:0005488,GO:0005515,GO:0005516,GO:0005524,GO:0005575,GO:0005886,GO:0005911,GO:0006464,GO:0006468,GO:0006793,GO:0006796,GO:0008037,GO:0008150,GO:0008152,GO:0009506,GO:0009987,GO:0016020,GO:0016021,GO:0016301,GO:0016310,GO:0016740,GO:0016772,GO:0016773,GO:0017076,GO:0019538,GO:0019899,GO:0030054,GO:0030246,GO:0030554,GO:…	0.692941	5.95429	6.28579	0.012171	0.524307	45.7010467670528	89.358916655084	48.9362599150593	63.6632655280991
TR26321|c1_g1	523							1.4048	1.50256	6.27885	0.0122187	0.525186	1.72819084413225	5.32984403477395	1.27966775251282	2.65444921203968
TR14777|c0_g1	599; 354	DIRL1	Putative lipid-transfer protein DIR1	ARATH		AT5G48485	GO:0003674,GO:0005488,GO:0005504,GO:0005515,GO:0005575,GO:0005576,GO:0005783,GO:0005911,GO:0006810,GO:0006869,GO:0007165,GO:0008150,GO:0008270,GO:0008289,GO:0009506,GO:0009862,GO:0009863,GO:0030054,GO:0031406,GO:0033293,GO:0036094,GO:0043167,GO:0043168,GO:0043169,GO:0043177,GO:0043226,GO:0043227,GO:0043229,GO:0043231,GO:0043621,GO:0044424,GO:0044444,GO:0044464,GO:0044699,GO:0044765,GO:0046872,GO:…	-0.980245	6.62636	6.27273	0.012261	0.525827	193.557374542812	64.9664772887312	68.4842879965483	67.8407593699976
TR1137|c0_g1	1573; 1559	GLNA2	Glutamine synthetase cytosolic isozyme 2	VITVI	K01915		GO:0000166,GO:0001882,GO:0001883,GO:0003674,GO:0003824,GO:0004356,GO:0005488,GO:0005524,GO:0005575,GO:0005737,GO:0006082,GO:0006520,GO:0006541,GO:0006542,GO:0006807,GO:0008150,GO:0008152,GO:0008652,GO:0009058,GO:0009064,GO:0009084,GO:0009987,GO:0016053,GO:0016211,GO:0016874,GO:0016879,GO:0016880,GO:0017076,GO:0019752,GO:0030554,GO:0032549,GO:0032550,GO:0032553,GO:0032555,GO:0032559,GO:0035639,GO:…	1.09814	5.86713	6.26776	0.0122954	0.526129	54.822053999973	103.907950371629	19.4156486588152	55.0036689183303
TR44504|c0_g1	1133; 1088; 1085	ERF12; ERF14	Ethylene-responsive transcription factor ERF012; Ethylene-responsive transcription factor ERF014	ARATH		AT1G21910	GO:0000160,GO:0000975,GO:0001067,GO:0001071,GO:0001101,GO:0003674,GO:0003676,GO:0003677,GO:0003700,GO:0005488,GO:0005575,GO:0005634,GO:0006139,GO:0006351,GO:0006355,GO:0006725,GO:0006807,GO:0006950,GO:0007165,GO:0008150,GO:0008152,GO:0009058,GO:0009059,GO:0009266,GO:0009408,GO:0009409,GO:0009628,GO:0009719,GO:0009725,GO:0009751,GO:0009753,GO:0009755,GO:0009873,GO:0009889,GO:0009891,GO:0009893,GO:…	-1.40344	1.09504	6.256	0.0123773	0.526565	3.12034457968322	1.1523987102214	2.82409435037313	1.08788902132774
TR49609|c0_g1	1556	PER51	Peroxidase 51	ARATH			GO:0003674,GO:0003824,GO:0004601,GO:0005488,GO:0005575,GO:0005576,GO:0006950,GO:0006970,GO:0006979,GO:0008150,GO:0008152,GO:0009056,GO:0009628,GO:0009651,GO:0009987,GO:0016209,GO:0016491,GO:0016684,GO:0020037,GO:0042743,GO:0042744,GO:0043167,GO:0043169,GO:0044237,GO:0044248,GO:0044699,GO:0044710,GO:0044712,GO:0044763,GO:0046872,GO:0046906,GO:0050896,GO:0055114,GO:0072593,GO:0097159,GO:1901363	-1.20659	6.49882	6.25468	0.0123866	0.526565	198.117878159272	70.4883877752087	54.0549309251106	38.7723647201205
TR41703|c1_g1	312							1.34661	1.71522	6.24402	0.0124614	0.526565	1.34414843432508	6.09810984158822	2.25045018545358	3.08960482057077
TR31220|c0_g1	1518	TIP21	Aquaporin TIP2-1	ARATH	K09873	AT3G16240	GO:0000322,GO:0000325,GO:0000326,GO:0003674,GO:0005215,GO:0005275,GO:0005372,GO:0005575,GO:0005618,GO:0005773,GO:0005774,GO:0005794,GO:0005886,GO:0005911,GO:0006810,GO:0006811,GO:0006812,GO:0006820,GO:0006833,GO:0008150,GO:0008324,GO:0008509,GO:0008519,GO:0008643,GO:0009505,GO:0009506,GO:0009507,GO:0009526,GO:0009536,GO:0009705,GO:0009941,GO:0009987,GO:0015075,GO:0015077,GO:0015101,GO:0015103,GO:…	-0.847724	8.69055	6.24323	0.0124669	0.526565	585.808690859606	269.229148675474	476.301162780117	320.927261291682
TR7747|c0_g1	3410; 3268; 2879; 2737; 1864; 1333; 797	PGLR	Probable polygalacturonase	VITVI			GO:0003674,GO:0003824,GO:0004553,GO:0004650,GO:0005575,GO:0005975,GO:0008150,GO:0008152,GO:0016021,GO:0016787,GO:0016798,GO:0031224,GO:0044238,GO:0044425,GO:0071704	-1.18817	3.16828	6.24157	0.0124786	0.526565	15.8897547057715	6.81835903547659	8.8694213191406	4.04694715933918
TR4330|c0_g2	2091	LHTL8	Lysine histidine transporter-like 8	ARATH		AT1G47670	GO:0005575,GO:0005886,GO:0006810,GO:0006811,GO:0006820,GO:0006865,GO:0008150,GO:0015711,GO:0015849,GO:0016020,GO:0016021,GO:0031224,GO:0044425,GO:0044464,GO:0044699,GO:0044765,GO:0046942,GO:0051179,GO:0051234,GO:0071702,GO:0071705,GO:1902578	1.03211	3.67791	6.2404	0.0124868	0.526565	10.609171570923	16.4216816206549	6.08945344299205	17.7108332672155
TR39478|c1_g1	401	UGPA	UTP--glucose-1-phosphate uridylyltransferase	PYRPY			GO:0003674,GO:0003824,GO:0003983,GO:0005575,GO:0005737,GO:0006011,GO:0006139,GO:0006725,GO:0006753,GO:0006793,GO:0006796,GO:0006807,GO:0008150,GO:0008152,GO:0009117,GO:0009225,GO:0009987,GO:0016740,GO:0016772,GO:0016779,GO:0019637,GO:0034641,GO:0044237,GO:0044238,GO:0044281,GO:0044424,GO:0044464,GO:0044699,GO:0044710,GO:0044763,GO:0046483,GO:0051748,GO:0055086,GO:0070569,GO:0071704,GO:1901135,GO:…	-1.46322	1.45216	6.23737	0.0125082	0.526565	5.18457253239674	1.77661467825798	2.60346197925023	1.04437346047463
TR32917|c0_g1	540	TBB1	Tubulin beta-1 chain	AVESA			GO:0000166,GO:0001882,GO:0001883,GO:0003674,GO:0003824,GO:0003924,GO:0005198,GO:0005200,GO:0005488,GO:0005525,GO:0005575,GO:0005737,GO:0005874,GO:0007017,GO:0008150,GO:0009987,GO:0016462,GO:0016787,GO:0016817,GO:0016818,GO:0017076,GO:0017111,GO:0019001,GO:0032549,GO:0032550,GO:0032553,GO:0032555,GO:0032561,GO:0032991,GO:0035639,GO:0036094,GO:0043167,GO:0043168,GO:0043234,GO:0044422,GO:0044424,GO:…	-1.70489	2.8447	6.23501	0.0125249	0.526565	16.9458713327412	5.28182742184806	4.80978569047923	1.3924979472995
TR20306|c0_g1	1208	NLTL2	Non-specific lipid-transfer protein-like protein At2g13820	ARATH		AT2G13820	GO:0003674,GO:0005488,GO:0005575,GO:0005576,GO:0005886,GO:0006810,GO:0006869,GO:0008150,GO:0008289,GO:0016020,GO:0031224,GO:0031225,GO:0031226,GO:0044425,GO:0044459,GO:0044464,GO:0044699,GO:0044765,GO:0046658,GO:0051179,GO:0051234,GO:0071702,GO:1902578	0.974847	6.38044	6.22203	0.012617	0.52862	82.0890650962817	122.634429412727	30.1825083696128	97.9970430412025
TR1016|c0_g1	2441; 2419; 2417; 2396	NET3A	Protein NETWORKED 3A {ECO:0000303|PubMed:22840520}	ARATH		AT1G03470	GO:0003674,GO:0003779,GO:0005488,GO:0005515,GO:0005575,GO:0005774,GO:0005856,GO:0008092,GO:0016020,GO:0031090,GO:0031965,GO:0043226,GO:0043228,GO:0043229,GO:0043232,GO:0044422,GO:0044424,GO:0044428,GO:0044437,GO:0044444,GO:0044446,GO:0044464,GO:0098588	-0.916482	4.75668	6.22038	0.0126288	0.52862	46.9971899001519	19.3506950091343	23.4752842874766	17.9719266323342
TR46782|c0_g1	1834; 1822; 1695; 1367; 1356; 1228; 1141	ATB13	Homeobox-leucine zipper protein ATHB-13	ARATH	K09338	AT1G69780	GO:0001071,GO:0003006,GO:0003674,GO:0003676,GO:0003677,GO:0003700,GO:0005488,GO:0005575,GO:0005634,GO:0006139,GO:0006351,GO:0006355,GO:0006725,GO:0006807,GO:0008150,GO:0008152,GO:0009058,GO:0009059,GO:0009653,GO:0009743,GO:0009744,GO:0009886,GO:0009887,GO:0009889,GO:0009965,GO:0009987,GO:0010033,GO:0010468,GO:0010556,GO:0016070,GO:0018130,GO:0019219,GO:0019222,GO:0019438,GO:0022414,GO:0031323,GO:…	-1.10131	6.38509	6.16939	0.0129979	0.54289	177.523603933362	54.2587726062574	50.3041806160213	51.9140640977596
TR21803|c0_g1	730; 660; 642; 241							-2.36056	5.11862	6.13707	0.0132377	0.551703	100.379084863348	21.5594592037253	15.7090248239505	1.04437346047463
TR1713|c0_g1	2287; 2204; 1890; 1744; 1539	TBL29	Protein ESKIMO 1	ARATH		AT3G55990	GO:0000139,GO:0000271,GO:0003674,GO:0003824,GO:0005575,GO:0005794,GO:0005975,GO:0005976,GO:0006355,GO:0006950,GO:0008150,GO:0008152,GO:0008374,GO:0009058,GO:0009059,GO:0009266,GO:0009409,GO:0009628,GO:0009889,GO:0009891,GO:0009893,GO:0009987,GO:0010383,GO:0010410,GO:0010468,GO:0010556,GO:0010557,GO:0010604,GO:0010628,GO:0016020,GO:0016021,GO:0016051,GO:0016407,GO:0016413,GO:0016740,GO:0016746,GO:…	-0.733863	5.39761	6.13197	0.0132759	0.552098	60.8707219544358	33.8517121127535	44.2147271730293	29.3294880149958
TR49147|c0_g1	1407	CSE	Caffeoylshikimate esterase	ARATH	K18368	AT1G52760	GO:0000302,GO:0003674,GO:0003824,GO:0003846,GO:0004620,GO:0004622,GO:0005575,GO:0005886,GO:0005911,GO:0006629,GO:0006725,GO:0006950,GO:0006979,GO:0008150,GO:0008152,GO:0008374,GO:0009058,GO:0009506,GO:0009698,GO:0009699,GO:0009808,GO:0009809,GO:0009987,GO:0010035,GO:0010038,GO:0010043,GO:0016020,GO:0016298,GO:0016411,GO:0016740,GO:0016746,GO:0016747,GO:0016787,GO:0016788,GO:0019438,GO:0019748,GO:…	0.730927	7.49256	6.11755	0.0133846	0.554975	108.828017879106	223.229233492469	161.85590745576	226.063338631904
TR9479|c0_g1	453	U73B4	UDP-glycosyltransferase 73B4	ARATH			GO:0003674,GO:0003824,GO:0005575,GO:0005829,GO:0005975,GO:0005996,GO:0006063,GO:0006082,GO:0008150,GO:0008152,GO:0008194,GO:0009058,GO:0009605,GO:0009607,GO:0009636,GO:0009812,GO:0009813,GO:0009987,GO:0016740,GO:0016757,GO:0016758,GO:0019585,GO:0019752,GO:0032787,GO:0035251,GO:0042221,GO:0043207,GO:0043226,GO:0043227,GO:0043229,GO:0043231,GO:0043436,GO:0044237,GO:0044238,GO:0044281,GO:0044424,GO:…	1.27881	1.99478	6.11515	0.0134028	0.554975	2.78430747110195	6.91439226132837	1.7650589689832	4.1339782810454
TR50618|c0_g2	690							0.978712	4.08663	6.10752	0.0134608	0.556043	12.3853677162811	29.7222834011268	10.3697214427763	15.1434151768821
TR20542|c0_g1	4338	BGAL8	Beta-galactosidase 8	ARATH			GO:0003674,GO:0003824,GO:0004553,GO:0004565,GO:0005488,GO:0005575,GO:0005576,GO:0005618,GO:0005975,GO:0008150,GO:0008152,GO:0009341,GO:0015925,GO:0016787,GO:0016798,GO:0030246,GO:0030312,GO:0032991,GO:0043234,GO:0044238,GO:0044464,GO:0048046,GO:0071704,GO:1902494	-0.715686	5.7667	6.10415	0.0134865	0.556043	80.1688530472459	37.4049414692695	54.9815868838268	44.8645432395558
TR35696|c0_g1	1119; 1119	RNLE; RNS1	Extracellular ribonuclease LE; Ribonuclease 1	ARATH; SOLLC	K01166	AT2G02990	GO:0003674,GO:0003676,GO:0003723,GO:0003824,GO:0004518,GO:0004519,GO:0004521,GO:0004540,GO:0005488,GO:0005575,GO:0005576,GO:0005615,GO:0005618,GO:0005886,GO:0006139,GO:0006725,GO:0006807,GO:0006950,GO:0007154,GO:0008150,GO:0008152,GO:0009058,GO:0009267,GO:0009605,GO:0009611,GO:0009718,GO:0009812,GO:0009813,GO:0009987,GO:0009991,GO:0016020,GO:0016036,GO:0016070,GO:0016787,GO:0016788,GO:0016892,GO:…	1.03564	5.25195	6.09351	0.0135679	0.558201	21.5543802504272	26.8893032384992	28.2850699779558	75.2819202758793
TR39460|c0_g1	641							1.18594	1.76166	6.08605	0.0136253	0.559335	1.68018554290635	4.5135616150338	2.33870313390274	4.65616501128271
TR14635|c0_g1	2926; 2832; 2825; 2824; 2726; 2709; 2631; 2528; 2428; 2019	IFRH	Isoflavone reductase homolog	SOLTU			GO:0003674,GO:0003824,GO:0003854,GO:0005488,GO:0005575,GO:0005737,GO:0006629,GO:0006694,GO:0008150,GO:0008152,GO:0008202,GO:0008610,GO:0009058,GO:0016229,GO:0016491,GO:0016614,GO:0016616,GO:0033764,GO:0044238,GO:0044424,GO:0044464,GO:0044699,GO:0044710,GO:0044711,GO:0048037,GO:0050662,GO:0055114,GO:0071704,GO:1901360,GO:1901362,GO:1901576	0.646338	6.37327	6.08238	0.0136537	0.559335	60.0546318335956	106.11671456622	69.0579321614678	95.9953272419594
TR24888|c1_g1	2260; 2232	ALA4	Probable phospholipid-transporting ATPase 4 {ECO:0000303|PubMed:11402198}	ARATH	K01530	AT1G17500	GO:0000166,GO:0000287,GO:0001882,GO:0001883,GO:0003674,GO:0003824,GO:0004012,GO:0005215,GO:0005319,GO:0005488,GO:0005524,GO:0005548,GO:0005575,GO:0005886,GO:0016020,GO:0016021,GO:0016462,GO:0016787,GO:0016817,GO:0016818,GO:0016887,GO:0017076,GO:0017111,GO:0022892,GO:0030554,GO:0031224,GO:0032549,GO:0032550,GO:0032553,GO:0032555,GO:0032559,GO:0035639,GO:0036094,GO:0042623,GO:0043167,GO:0043168,GO:…	0.696635	5.58949	6.05883	0.0138369	0.565465	32.7876207372868	64.1982114819169	40.5522298123891	54.6990599923586
TR28565|c0_g1	3781	CSLE1	Cellulose synthase-like protein E1	ARATH		AT1G55850	GO:0000139,GO:0000271,GO:0003674,GO:0003824,GO:0005575,GO:0005783,GO:0005789,GO:0005886,GO:0005975,GO:0005976,GO:0006073,GO:0008150,GO:0008152,GO:0008194,GO:0009058,GO:0009059,GO:0009250,GO:0009987,GO:0016020,GO:0016021,GO:0016043,GO:0016051,GO:0016740,GO:0016757,GO:0016758,GO:0016759,GO:0016760,GO:0030243,GO:0030244,GO:0031090,GO:0031224,GO:0033692,GO:0034637,GO:0034645,GO:0035251,GO:0043170,GO:…	0.761382	6.3229	6.05561	0.0138622	0.565465	42.5807021873695	98.9622392402623	76.0740415631761	102.218052443954
TR42513|c0_g1	1381; 744						GO:0003674,GO:0005488,GO:0005515	-1.40458	1.69386	6.04953	0.01391	0.566214	5.6166202434298	2.54488048507225	3.53011793796641	0.913826777915298
TR49004|c0_g1	1635; 1633; 1624	7SB1	Basic 7S globulin	SOYBN			GO:0003674,GO:0003824,GO:0004175,GO:0004190,GO:0005488,GO:0005515,GO:0006508,GO:0008150,GO:0008152,GO:0008233,GO:0009056,GO:0009057,GO:0016787,GO:0019538,GO:0030163,GO:0042802,GO:0043170,GO:0044238,GO:0045735,GO:0070001,GO:0070011,GO:0071704,GO:1901575	0.696929	6.48082	6.03797	0.0140013	0.567919	54.7740486987471	119.657399411322	81.3692184701257	101.086647861773
TR54596|c1_g1	834	BH151	Transcription factor UPBEAT1	ARATH		AT2G47270	GO:0001071,GO:0003674,GO:0003676,GO:0003677,GO:0003700,GO:0005488,GO:0005575,GO:0005634,GO:0006139,GO:0006351,GO:0006355,GO:0006725,GO:0006807,GO:0008150,GO:0008152,GO:0009058,GO:0009059,GO:0009889,GO:0009987,GO:0010468,GO:0010556,GO:0016070,GO:0018130,GO:0019219,GO:0019222,GO:0019438,GO:0030154,GO:0031323,GO:0031326,GO:0032502,GO:0032774,GO:0034641,GO:0034645,GO:0034654,GO:0043170,GO:0043226,GO:…	-1.36879	2.02023	6.03192	0.0140494	0.567919	8.06489060595049	2.73694693677581	3.39773851529267	1.69710687327127
TR12136|c0_g2	736; 441; 424	CSLG2; CSLG3	Cellulose synthase-like protein G2; Cellulose synthase-like protein G3	ARATH		AT4G23990,AT4G24000	GO:0000139,GO:0000271,GO:0003674,GO:0003824,GO:0005575,GO:0005975,GO:0005976,GO:0006073,GO:0008150,GO:0008152,GO:0008194,GO:0009058,GO:0009059,GO:0009250,GO:0009987,GO:0016020,GO:0016021,GO:0016043,GO:0016051,GO:0016740,GO:0016757,GO:0016758,GO:0016759,GO:0016760,GO:0030243,GO:0030244,GO:0031090,GO:0031224,GO:0033692,GO:0034637,GO:0034645,GO:0035251,GO:0043170,GO:0044042,GO:0044237,GO:0044238,GO:…	1.48826	2.97467	6.0317	0.0140512	0.567919	6.19268385814055	16.373665007729	1.9856913401061	6.57084968881953
TR5517|c0_g1	494							0.62719	6.83455	6.02932	0.0140701	0.567919	84.3453142538988	133.246100869349	94.9160460570718	143.644866376114
TR28794|c0_g1	287	SCGT	Scopoletin glucosyltransferase	TOBAC			GO:0003674,GO:0003824,GO:0005488,GO:0005515,GO:0008194,GO:0016740,GO:0016757,GO:0016758,GO:0035251,GO:0042802,GO:0046527,GO:0050275	1.50143	1.0312	6.01548	0.0141809	0.570002	1.20013253064739	3.74529580821954	0.838403010267022	2.04523136009614
TR50511|c0_g2	833	HS157	15.7 kDa heat shock protein, peroxisomal	ARATH	K13993	AT5G37670	GO:0000302,GO:0005575,GO:0005782,GO:0006457,GO:0006950,GO:0006979,GO:0008150,GO:0008152,GO:0009266,GO:0009408,GO:0009628,GO:0009987,GO:0019538,GO:0031907,GO:0031974,GO:0042221,GO:0043170,GO:0043233,GO:0044237,GO:0044238,GO:0044260,GO:0044267,GO:0044422,GO:0044424,GO:0044438,GO:0044439,GO:0044444,GO:0044446,GO:0044464,GO:0050896,GO:0070013,GO:0071704,GO:1901700	-1.12281	2.97368	6.01546	0.0141811	0.570002	12.9614313309919	4.89769451844093	8.33990362844564	4.87374281554826
TR34871|c0_g1	1395; 1389; 1107; 1101; 1056; 768; 768	GOLS2	Galactinol synthase 2	SOLLC	K18819		GO:0003674,GO:0003824,GO:0005488,GO:0005575,GO:0005737,GO:0005975,GO:0005996,GO:0006012,GO:0008150,GO:0008152,GO:0008194,GO:0008378,GO:0016740,GO:0016757,GO:0016758,GO:0019318,GO:0035250,GO:0043167,GO:0043169,GO:0044238,GO:0044424,GO:0044464,GO:0044699,GO:0044710,GO:0044723,GO:0046872,GO:0047216,GO:0071704	-1.62516	2.85001	6.00766	0.0142439	0.571216	15.8897547057715	1.34446516192496	5.64818870074625	5.61350735005112
TR9315|c0_g1	246							0.998725	3.48431	6.00434	0.0142707	0.571216	9.12100723292019	13.8768011355826	5.69231517497083	15.7091174679725
TR43660|c0_g1	1895; 1874; 1847; 703; 484	FLA17	Fasciclin-like arabinogalactan protein 17	ARATH		AT5G06390	GO:0005575,GO:0005576,GO:0005773,GO:0043226,GO:0043227,GO:0043229,GO:0043231,GO:0044424,GO:0044444,GO:0044464	-1.54258	3.87581	5.98919	0.0143938	0.574943	37.5401455586505	8.30687403617923	5.95707402031831	6.61436524967264
TR24829|c0_g1	2340							0.916887	4.21978	5.94796	0.0147343	0.587323	13.0574419334436	30.9707153372	12.6201716282299	17.5367710238031
TR44728|c0_g1	1566	GALM	Aldose 1-epimerase	BOVIN	K01785		GO:0003674,GO:0003824,GO:0004034,GO:0005488,GO:0005575,GO:0005737,GO:0005975,GO:0005996,GO:0006006,GO:0006012,GO:0008150,GO:0008152,GO:0016853,GO:0016854,GO:0016857,GO:0019318,GO:0030246,GO:0031982,GO:0031988,GO:0043226,GO:0043227,GO:0043230,GO:0044238,GO:0044421,GO:0044424,GO:0044464,GO:0044699,GO:0044710,GO:0044723,GO:0065010,GO:0070062,GO:0071704,GO:1903561	-1.05719	3.91044	5.93978	0.0148029	0.588835	20.8343007320388	13.5887014580273	19.548028081489	5.83108515431667
TR18493|c0_g1	466	GSTU7	Glutathione S-transferase U7	ARATH	K00799	AT2G29420	GO:0001101,GO:0003674,GO:0003824,GO:0004364,GO:0005575,GO:0005737,GO:0005829,GO:0006518,GO:0006575,GO:0006749,GO:0006790,GO:0006807,GO:0008150,GO:0008152,GO:0009056,GO:0009404,GO:0009407,GO:0009636,GO:0009751,GO:0009987,GO:0010033,GO:0014070,GO:0016740,GO:0016765,GO:0019748,GO:0034641,GO:0042221,GO:0043603,GO:0044237,GO:0044248,GO:0044424,GO:0044444,GO:0044464,GO:0044699,GO:0044710,GO:0044712,GO:…	0.91	3.94125	5.92021	0.0149682	0.594182	9.0249966304684	22.4717748493172	12.1789068859841	17.4062243412438
TR30309|c0_g1	1882; 1846	ACCH1	1-aminocyclopropane-1-carboxylate oxidase homolog 1	ARATH		AT1G06620	GO:0003674,GO:0003824,GO:0005488,GO:0008150,GO:0008152,GO:0016491,GO:0043167,GO:0043169,GO:0044699,GO:0044710,GO:0046872,GO:0055114	0.751194	8.0256	5.9104	0.0150518	0.596268	197.349793339657	276.383624001431	190.979380443983	377.236397035606
TR27270|c0_g1	903	KIC	Calcium-binding protein KIC	ARATH		AT2G46600	GO:0000902,GO:0000904,GO:0003674,GO:0005488,GO:0005509,GO:0008150,GO:0009653,GO:0009987,GO:0010091,GO:0016043,GO:0032502,GO:0032989,GO:0043167,GO:0043169,GO:0044699,GO:0044763,GO:0044767,GO:0046872,GO:0048869,GO:0071840	0.853644	8.1877	5.90159	0.0151272	0.598022	258.84458421003	431.909433268394	156.516604074586	318.66445212732
TR50257|c0_g1	1271; 1065; 1034; 907							-1.21462	1.82899	5.88373	0.0152814	0.602879	3.93643470052345	1.63256483948031	5.73644164919541	2.52390252948035
TR21729|c0_g3	878	DFC	Protein DOWNSTREAM OF FLC	ARATH		AT5G10130	GO:0005575,GO:0005615,GO:0044421	-1.38029	1.7355	5.87224	0.0153815	0.605583	3.84042409807166	2.68893032384992	5.51580927807251	0.913826777915298
TR50100|c0_g1	2232; 1978; 1703; 1510; 1256; 809	GTOMC	Probable tocopherol O-methyltransferase, chloroplastic; Tocopherol O-methyltransferase, chloroplastic	ARATH; ORYSJ	K05928	AT1G64970	GO:0003674,GO:0003824,GO:0005575,GO:0006766,GO:0006775,GO:0008150,GO:0008152,GO:0008168,GO:0008171,GO:0008757,GO:0009058,GO:0009110,GO:0009507,GO:0009536,GO:0009987,GO:0010189,GO:0016740,GO:0016741,GO:0018130,GO:0032259,GO:0042360,GO:0042362,GO:0043226,GO:0043227,GO:0043229,GO:0043231,GO:0044237,GO:0044249,GO:0044281,GO:0044283,GO:0044424,GO:0044444,GO:0044464,GO:0044699,GO:0044710,GO:0044711,GO:…	0.652961	5.95334	5.86274	0.0154647	0.606699	42.5807021873695	81.5802253610896	53.6136661828648	69.7119284866813
TR51810|c0_g1	1438; 1287	PER39	Peroxidase 39	ARATH	K00430	AT4G11290	GO:0003674,GO:0003824,GO:0004601,GO:0005488,GO:0005575,GO:0005576,GO:0006950,GO:0006979,GO:0008150,GO:0008152,GO:0009056,GO:0009987,GO:0016209,GO:0016491,GO:0016684,GO:0020037,GO:0042743,GO:0042744,GO:0043167,GO:0043169,GO:0044237,GO:0044248,GO:0044699,GO:0044710,GO:0044712,GO:0044763,GO:0046872,GO:0046906,GO:0050896,GO:0055114,GO:0072593,GO:0097159,GO:1901363	-1.78625	4.21478	5.86093	0.0154806	0.606699	52.949847252163	8.78704016543814	4.41264742245801	7.8328009535597
TR21748|c0_g2	877	NLTP2	Non-specific lipid-transfer protein 2	PRUAR			GO:0003674,GO:0005488,GO:0006810,GO:0008150,GO:0008289,GO:0051179,GO:0051234	-1.01059	3.62404	5.85742	0.0155115	0.606699	12.0973359089257	7.39455839058729	20.6070634628789	8.83365885318122
TR26101|c0_g1	466; 443	H4	Histone H4	SOYBN	K11254		GO:0000786,GO:0003674,GO:0003676,GO:0003677,GO:0005488,GO:0005575,GO:0005634,GO:0005730,GO:0005774,GO:0005829,GO:0005886,GO:0005911,GO:0006139,GO:0006325,GO:0006334,GO:0006352,GO:0006461,GO:0006725,GO:0006807,GO:0008150,GO:0008152,GO:0009058,GO:0009059,GO:0009506,GO:0009507,GO:0009536,GO:0009579,GO:0009987,GO:0016020,GO:0016043,GO:0016070,GO:0018130,GO:0019438,GO:0022607,GO:0030054,GO:0031090,GO:…	-0.836097	4.11819	5.85186	0.0155606	0.606699	21.17033784062	11.0918375858809	23.12227249368	13.7074016687295
TR28141|c0_g1	2876; 2755	GSH1	Glutamate--cysteine ligase, chloroplastic	MEDTR; SOLLC	K01919		GO:0000096,GO:0000097,GO:0000166,GO:0000271,GO:0001882,GO:0001883,GO:0002213,GO:0002376,GO:0003006,GO:0003674,GO:0003824,GO:0004357,GO:0005488,GO:0005524,GO:0005575,GO:0005975,GO:0005976,GO:0005996,GO:0006006,GO:0006007,GO:0006073,GO:0006082,GO:0006090,GO:0006091,GO:0006094,GO:0006096,GO:0006518,GO:0006520,GO:0006534,GO:0006575,GO:0006725,GO:0006749,GO:0006750,GO:0006790,GO:0006807,GO:0006950,GO:…	1.09559	9.80752	5.8495	0.0155815	0.606699	751.37897478772	1437.13722487193	391.137067526678	1004.42617561147
TR8394|c0_g1	4053; 3828; 2230; 1538; 1382; 838	WAKLA; WAKLB; WAKLI	Wall-associated receptor kinase-like 1; Wall-associated receptor kinase-like 2; Wall-associated receptor kinase-like 22	ARATH		AT1G79670,AT1G16120,AT1G16130	GO:0000166,GO:0001871,GO:0001882,GO:0001883,GO:0003674,GO:0003676,GO:0003677,GO:0003690,GO:0003824,GO:0004672,GO:0004674,GO:0005488,GO:0005509,GO:0005524,GO:0005575,GO:0005739,GO:0006355,GO:0006464,GO:0006468,GO:0006793,GO:0006796,GO:0008150,GO:0008152,GO:0009605,GO:0009607,GO:0009620,GO:0009889,GO:0009987,GO:0010468,GO:0010556,GO:0016021,GO:0016301,GO:0016310,GO:0016740,GO:0016772,GO:0016773,GO:…	0.809257	4.18811	5.84749	0.0155993	0.606699	13.2494631383472	22.4717748493172	13.1055628447003	23.7159806649446
TR33820|c1_g1	1540	GGPPS	Geranylgeranyl pyrophosphate synthase, chloroplastic	HEVBR			GO:0003674,GO:0003824,GO:0004161,GO:0004311,GO:0004337,GO:0004659,GO:0005488,GO:0005575,GO:0006629,GO:0006644,GO:0006720,GO:0006721,GO:0006793,GO:0006796,GO:0008150,GO:0008152,GO:0008299,GO:0008610,GO:0008654,GO:0009058,GO:0009507,GO:0009536,GO:0009987,GO:0016108,GO:0016109,GO:0016114,GO:0016116,GO:0016117,GO:0016740,GO:0016765,GO:0019637,GO:0033383,GO:0033384,GO:0033385,GO:0033386,GO:0042440,GO:…	0.83339	5.15418	5.84334	0.0156361	0.606902	27.5070376024383	31.402864853533	23.5635372359258	59.5728028079068
TR47828|c0_g1	1010; 992	ENL1	Early nodulin-like protein 1	ARATH		AT2G25060	GO:0003674,GO:0005575,GO:0005886,GO:0005911,GO:0009055,GO:0009506,GO:0016020,GO:0030054,GO:0031224,GO:0031225,GO:0031226,GO:0044425,GO:0044459,GO:0044464,GO:0046658	-1.38613	4.64228	5.83595	0.0157019	0.608229	58.6624780980446	19.1586285574307	13.3703216900478	8.39850324465012
TR53307|c1_g1	2624; 2608; 2605; 2597; 2581; 2578; 2463; 2439; 2436; 2412; 2401; 2398; 2374; 2371	FPP	Filament-like plant protein	SOLLC				-0.782976	5.00372	5.8157	0.0158837	0.61306	49.9735185761575	24.5364892051305	30.9767849056552	22.4975449610576
TR12182|c0_g1	2552	IQM3; OHP1	Histidine-containing phosphotransfer protein 1 {ECO:0000305}; IQ domain-containing protein IQM3 {ECO:0000305}	ARATH; ORYSJ	K14490	AT3G52870	GO:0000160,GO:0003674,GO:0003824,GO:0004871,GO:0005488,GO:0005515,GO:0005575,GO:0005634,GO:0005737,GO:0005829,GO:0006793,GO:0006796,GO:0007165,GO:0008150,GO:0008152,GO:0009736,GO:0009755,GO:0009927,GO:0009987,GO:0016301,GO:0016310,GO:0016740,GO:0016772,GO:0019899,GO:0019900,GO:0019901,GO:0035556,GO:0043226,GO:0043227,GO:0043229,GO:0043231,GO:0043424,GO:0044237,GO:0044424,GO:0044444,GO:0044464,GO:…	-0.823869	5.71362	5.81222	0.0159152	0.61306	89.5778920875215	42.4466858264881	44.347106595703	33.2023729309225
TR33364|c1_g3	564; 563	PMA4	Plasma membrane ATPase 4	NICPL				0.710162	5.04831	5.81142	0.0159224	0.61306	27.2190057950829	39.1815561475275	22.8575136483325	42.7322807577535
TR19736|c3_g2	626; 626	PIP22	Aquaporin PIP2-2	ARATH	K09872	AT2G37170	GO:0001101,GO:0003674,GO:0005215,GO:0005372,GO:0005575,GO:0005773,GO:0005886,GO:0005911,GO:0006810,GO:0006811,GO:0006833,GO:0006950,GO:0008150,GO:0008643,GO:0009414,GO:0009415,GO:0009506,GO:0009507,GO:0009536,GO:0009628,GO:0009719,GO:0009725,GO:0009737,GO:0009987,GO:0010033,GO:0010035,GO:0015144,GO:0015166,GO:0015168,GO:0015250,GO:0015254,GO:0015267,GO:0015665,GO:0015791,GO:0015793,GO:0015850,GO:…	-0.697261	5.97986	5.79525	0.0160695	0.616248	76.3284289491743	37.3089082434177	79.6041595011425	58.833038273404
TR20319|c0_g2	1575; 1252	AUX28; IAA16	Auxin-induced protein AUX28; Auxin-responsive protein IAA16	ARATH; SOYBN	K14484		GO:0005575,GO:0005634,GO:0006139,GO:0006351,GO:0006355,GO:0006725,GO:0006807,GO:0007165,GO:0008150,GO:0008152,GO:0009058,GO:0009059,GO:0009734,GO:0009755,GO:0009889,GO:0009987,GO:0010468,GO:0010556,GO:0016070,GO:0018130,GO:0019219,GO:0019222,GO:0019438,GO:0031323,GO:0031326,GO:0032774,GO:0034641,GO:0034645,GO:0034654,GO:0043170,GO:0043226,GO:0043227,GO:0043229,GO:0043231,GO:0044237,GO:0044238,GO:…	-1.0255	6.04693	5.79328	0.0160875	0.616248	134.51085403496	49.4090947007423	42.6261741009444	37.5974445770866
TR19692|c0_g1	1996	Y1720	UPF0392 protein At1g27200	ARATH		AT1G27200	GO:0005575,GO:0005794,GO:0016021,GO:0031224,GO:0043226,GO:0043227,GO:0043229,GO:0043231,GO:0044424,GO:0044425,GO:0044444,GO:0044464	1.14512	1.70711	5.79177	0.0161014	0.616248	1.87220674780993	4.65761145381147	2.07394428855526	4.09046272019229
TR36870|c0_g1	2036; 2030	DTX29; DTX30	Protein DETOXIFICATION 29 {ECO:0000303|PubMed:11739388}; Protein DETOXIFICATION 30 {ECO:0000303|PubMed:11739388}	ARATH	K03327	AT3G26590,AT5G38030	GO:0003674,GO:0005215,GO:0005575,GO:0005773,GO:0005774,GO:0006810,GO:0006855,GO:0008150,GO:0009605,GO:0009607,GO:0009624,GO:0009987,GO:0015238,GO:0015291,GO:0015297,GO:0015893,GO:0016020,GO:0016021,GO:0022804,GO:0022857,GO:0031090,GO:0031224,GO:0043207,GO:0043226,GO:0043227,GO:0043229,GO:0043231,GO:0044422,GO:0044424,GO:0044425,GO:0044437,GO:0044444,GO:0044446,GO:0044464,GO:0044699,GO:0044763,GO:…	-0.785582	4.40277	5.7771	0.0162363	0.620175	23.5706029019148	15.1732496845817	29.741243627367	15.7526330288256
TR17150|c1_g1	1703; 1158; 1116	NAC42	Transcription factor JUNGBRUNNEN 1	ARATH		AT2G43000	GO:0001071,GO:0003674,GO:0003676,GO:0003677,GO:0003700,GO:0005488,GO:0005575,GO:0005634,GO:0005975,GO:0005984,GO:0005991,GO:0005992,GO:0006082,GO:0006139,GO:0006351,GO:0006355,GO:0006520,GO:0006560,GO:0006561,GO:0006725,GO:0006790,GO:0006807,GO:0006950,GO:0006970,GO:0006972,GO:0007568,GO:0008150,GO:0008152,GO:0008652,GO:0009058,GO:0009059,GO:0009064,GO:0009084,GO:0009311,GO:0009312,GO:0009403,GO:…	1.03194	3.52434	5.75384	0.0164527	0.627193	5.71263084588159	11.7640701668434	9.26655958716182	18.8857534102495
TR29615|c0_g1	1060; 914	SERK1	Somatic embryogenesis receptor kinase 1	ARATH	K13418	AT1G71830	GO:0000166,GO:0001882,GO:0001883,GO:0003006,GO:0003674,GO:0003824,GO:0004672,GO:0004674,GO:0004675,GO:0004713,GO:0004714,GO:0004871,GO:0004872,GO:0004888,GO:0005102,GO:0005488,GO:0005515,GO:0005524,GO:0005575,GO:0005789,GO:0005886,GO:0006464,GO:0006468,GO:0006793,GO:0006796,GO:0006996,GO:0007030,GO:0007049,GO:0007165,GO:0007166,GO:0007167,GO:0007178,GO:0008150,GO:0008152,GO:0009556,GO:0009742,GO:…	-1.48385	2.44061	5.74352	0.0165496	0.628546	12.7694101260883	2.92901338847938	3.00060024727145	2.69796477289279
TR28468|c2_g1	2914; 2911	MKP1	Protein-tyrosine-phosphatase MKP1	ARATH		AT3G55270	GO:0000188,GO:0001932,GO:0001933,GO:0003674,GO:0003824,GO:0004721,GO:0004725,GO:0005575,GO:0005829,GO:0006464,GO:0006469,GO:0006470,GO:0006793,GO:0006796,GO:0006950,GO:0006952,GO:0006970,GO:0008138,GO:0008150,GO:0008152,GO:0009314,GO:0009411,GO:0009416,GO:0009628,GO:0009651,GO:0009892,GO:0009966,GO:0009968,GO:0009987,GO:0010224,GO:0010225,GO:0010563,GO:0010605,GO:0010646,GO:0010648,GO:0016311,GO:…	0.647032	6.46615	5.7431	0.0165536	0.628546	77.6725773834993	117.256568765027	60.0120049454289	98.3451675280273
TR20024|c0_g1	1837							-1.09073	5.434	5.73708	0.0166104	0.629458	91.2100723292019	29.7703000140527	26.2552521636252	25.3695719773628
TR34902|c0_g1	1537; 1448; 1352; 982	USPAL; Y1101	Universal stress protein A-like protein; Universal stress protein Slr1101	ARATH; SYNY3		AT3G01520	GO:0000166,GO:0001882,GO:0001883,GO:0003674,GO:0005488,GO:0005575,GO:0005886,GO:0006950,GO:0008150,GO:0016020,GO:0016208,GO:0017076,GO:0030554,GO:0032549,GO:0032550,GO:0032553,GO:0032555,GO:0032559,GO:0036094,GO:0043167,GO:0043168,GO:0043169,GO:0044464,GO:0050896,GO:0097159,GO:0097367,GO:1901265,GO:1901363	0.739468	5.28021	5.7285	0.0166917	0.631295	22.9465339859782	48.688845506854	35.1246734827658	48.3022725469515
TR29049|c0_g1	1499	FAD2	Delta(12)-fatty-acid desaturase FAD2 {ECO:0000303|PubMed:12481086}	VERFO			GO:0003674,GO:0003824,GO:0005575,GO:0005789,GO:0006082,GO:0006629,GO:0006631,GO:0006633,GO:0006636,GO:0008150,GO:0008152,GO:0008610,GO:0009058,GO:0009987,GO:0016020,GO:0016021,GO:0016053,GO:0016491,GO:0016705,GO:0016717,GO:0019752,GO:0031090,GO:0031224,GO:0032787,GO:0033559,GO:0043436,GO:0044237,GO:0044238,GO:0044249,GO:0044255,GO:0044281,GO:0044283,GO:0044422,GO:0044424,GO:0044425,GO:0044432,GO:…	-1.95705	4.12066	5.71038	0.0168649	0.636591	49.1094231540914	12.1482030702505	6.00120049454289	2.04523136009614
TR2743|c0_g1	2485; 2473; 2468; 2455; 2438	IQM1	IQ domain-containing protein IQM1 {ECO:0000305}	ARATH			GO:0003674,GO:0005488,GO:0005515,GO:0005575,GO:0005634,GO:0005737,GO:0043226,GO:0043227,GO:0043229,GO:0043231,GO:0044424,GO:0044464	0.649609	5.68089	5.70175	0.016948	0.638394	42.1006491751106	67.2232580962481	37.6398825135668	57.8756959346356
TR53237|c1_g2	4068	QKY	Protein QUIRKY {ECO:0000303|PubMed:19180193}	ARATH		AT1G74720	GO:0003674,GO:0003824,GO:0005488,GO:0005509,GO:0005515,GO:0005543,GO:0005544,GO:0005575,GO:0005886,GO:0005911,GO:0008150,GO:0008289,GO:0009506,GO:0016020,GO:0016021,GO:0016740,GO:0016757,GO:0030054,GO:0031224,GO:0032502,GO:0043167,GO:0043168,GO:0043169,GO:0044425,GO:0044464,GO:0046872,GO:0048513,GO:0048856	0.753787	5.00588	5.69853	0.0169791	0.638394	22.9465339859782	48.3527292163727	24.7549520399894	32.1144839095948
TR26126|c0_g2	2130	PLA16	Phospholipase A1-Igamma2, chloroplastic	ARATH		AT2G30550	GO:0003674,GO:0003824,GO:0004620,GO:0004806,GO:0005575,GO:0006629,GO:0008150,GO:0008152,GO:0008970,GO:0009056,GO:0009507,GO:0009536,GO:0016042,GO:0016298,GO:0016787,GO:0016788,GO:0043226,GO:0043227,GO:0043229,GO:0043231,GO:0044238,GO:0044424,GO:0044444,GO:0044464,GO:0044699,GO:0044710,GO:0044712,GO:0047714,GO:0052689,GO:0071704,GO:1901575	1.2434	1.56824	5.68617	0.0170991	0.641434	1.82420144658404	5.18579419599628	1.58855307208488	2.91554257715833
TR31336|c0_g1	1016							-1.53358	2.71597	5.68233	0.0171366	0.641434	16.1777865131269	3.74529580821954	3.13297966994519	2.91554257715833
TR19770|c0_g1	1532	YJX4	CRAL-TRIO domain-containing protein C23B6.04c	SCHPO			GO:0003674,GO:0005215,GO:0005319,GO:0005548,GO:0005575,GO:0005628,GO:0005886,GO:0006066,GO:0006629,GO:0006694,GO:0006696,GO:0006810,GO:0006811,GO:0006820,GO:0006869,GO:0008150,GO:0008152,GO:0008202,GO:0008204,GO:0008526,GO:0008610,GO:0009058,GO:0009987,GO:0015711,GO:0015748,GO:0015914,GO:0016020,GO:0016125,GO:0016126,GO:0016128,GO:0016129,GO:0022892,GO:0044107,GO:0044108,GO:0044237,GO:0044238,GO:…	-1.2611	1.57964	5.67993	0.0171601	0.641434	5.37659373730032	1.53653161362853	2.82409435037313	1.87116911668371
TR13035|c0_g2	590							-1.0378	7.52764	5.67471	0.0172112	0.642094	375.881508598764	140.640659259936	120.244642261981	100.999616740067
TR50624|c0_g1	960							-1.40686	3.04046	5.66861	0.0172711	0.642944	17.6659508511296	2.59289709799814	6.00120049454289	6.30975632370087
TR43316|c0_g1	1281; 1204; 1088; 969; 771	CA1P	Probable 2-carboxy-D-arabinitol-1-phosphatase {ECO:0000305}	ARATH	K15634	AT5G22620	GO:0003674,GO:0003824,GO:0005575,GO:0009507,GO:0009532,GO:0009536,GO:0009570,GO:0016787,GO:0016788,GO:0016791,GO:0042578,GO:0043226,GO:0043227,GO:0043229,GO:0043231,GO:0044422,GO:0044424,GO:0044434,GO:0044435,GO:0044444,GO:0044446,GO:0044464,GO:0047538	1.24464	1.93681	5.66559	0.0173009	0.642944	2.49627566374658	7.01042548718016	1.94156486588152	3.52476042910187
TR11323|c0_g2	899; 751							-1.21846	4.94009	5.65851	0.0173709	0.6443	68.5515701505791	22.7118579139467	17.1210719991371	14.0990417164075
TR47790|c0_g1	1608; 1602; 1593; 1434; 1405; 1072; 1072; 1057	SL30A; SRC33	Serine/arginine-rich SC35-like splicing factor SCL30A; Serine/arginine-rich SC35-like splicing factor SCL33	ARATH	K12900	AT1G55310,AT3G13570	GO:0000166,GO:0000375,GO:0000377,GO:0000398,GO:0003674,GO:0003676,GO:0003723,GO:0005488,GO:0005515,GO:0005575,GO:0005681,GO:0005737,GO:0005829,GO:0006139,GO:0006396,GO:0006397,GO:0006725,GO:0006807,GO:0008150,GO:0008152,GO:0008380,GO:0009987,GO:0016070,GO:0016071,GO:0016604,GO:0016607,GO:0030529,GO:0032991,GO:0034641,GO:0036094,GO:0042802,GO:0043170,GO:0044237,GO:0044238,GO:0044260,GO:0044422,GO:…	-0.745861	5.6595	5.62522	0.0177038	0.651157	80.0728424447941	36.8287421141588	46.3769244100337	38.554786915855
TR36718|c0_g1	635	CYT5	Cysteine proteinase inhibitor 5	ARATH		AT5G47550	GO:0003674,GO:0004857,GO:0004866,GO:0004869,GO:0005575,GO:0005576,GO:0005618,GO:0006950,GO:0006952,GO:0008150,GO:0030234,GO:0030312,GO:0030414,GO:0044464,GO:0050896,GO:0061134,GO:0061135	1.36752	1.77139	5.61972	0.0177595	0.651157	2.88031807355375	4.70562806673736	0.838403010267022	4.87374281554826
TR19695|c2_g1	1824; 1009	ERF62; OPF13	Ethylene-responsive transcription factor ERF062; Transcription repressor OFP13	ARATH		AT4G13620,AT5G04820	GO:0000160,GO:0001071,GO:0003674,GO:0003676,GO:0003677,GO:0003700,GO:0005488,GO:0005575,GO:0005634,GO:0006139,GO:0006351,GO:0006355,GO:0006725,GO:0006807,GO:0007165,GO:0008150,GO:0008152,GO:0009058,GO:0009059,GO:0009755,GO:0009873,GO:0009889,GO:0009890,GO:0009892,GO:0009987,GO:0010468,GO:0010556,GO:0010558,GO:0010605,GO:0010629,GO:0016070,GO:0018130,GO:0019219,GO:0019222,GO:0019438,GO:0031323,GO:…	-1.41215	2.70561	5.61749	0.017782	0.651157	14.5936115726723	4.5135616150338	4.14788857711053	2.52390252948035
TR26125|c0_g1	1904	DTX40	Protein DETOXIFICATION 40 {ECO:0000303|PubMed:11739388}	ARATH	K03327	AT3G21690	GO:0003674,GO:0005215,GO:0005575,GO:0005773,GO:0005774,GO:0006810,GO:0006855,GO:0008150,GO:0009987,GO:0015238,GO:0015291,GO:0015297,GO:0015893,GO:0016020,GO:0016021,GO:0022804,GO:0022857,GO:0031090,GO:0031224,GO:0043226,GO:0043227,GO:0043229,GO:0043231,GO:0044422,GO:0044424,GO:0044425,GO:0044437,GO:0044444,GO:0044446,GO:0044464,GO:0044699,GO:0044763,GO:0044765,GO:0051179,GO:0051234,GO:0055085,GO:…	0.977042	4.63712	5.61711	0.0177859	0.651157	23.7146188055925	37.7890743726766	9.70782432940762	27.9805056285494
TR35338|c0_g1	814; 782	ERLI1	Lipid transfer protein EARLI 1	ARATH		AT4G12480	GO:0001101,GO:0005575,GO:0005576,GO:0005618,GO:0006950,GO:0006952,GO:0006970,GO:0008150,GO:0009266,GO:0009409,GO:0009505,GO:0009605,GO:0009607,GO:0009620,GO:0009628,GO:0009651,GO:0009719,GO:0009725,GO:0009737,GO:0010033,GO:0030312,GO:0033993,GO:0042221,GO:0043207,GO:0044464,GO:0050832,GO:0050896,GO:0051704,GO:0051707,GO:0097305,GO:0098542,GO:1901700	-2.51462	5.44744	5.61585	0.0177987	0.651157	131.726546563858	25.2567383990189	16.5915543084421	0.696248973649751
TR32876|c0_g1	1004	CHI4	Chitinase 4	ORYSJ	K01183		GO:0000272,GO:0003674,GO:0003824,GO:0004553,GO:0004568,GO:0005488,GO:0005975,GO:0005976,GO:0006022,GO:0006026,GO:0006030,GO:0006032,GO:0006040,GO:0006807,GO:0006950,GO:0006952,GO:0008061,GO:0008150,GO:0008152,GO:0009056,GO:0009057,GO:0009987,GO:0016052,GO:0016787,GO:0016798,GO:0016998,GO:0043170,GO:0044036,GO:0044237,GO:0044238,GO:0044248,GO:0044260,GO:0046348,GO:0050896,GO:0071704,GO:0097367,GO:…	1.01943	4.15416	5.61492	0.0178081	0.651157	16.2257918143528	28.6179013038313	7.19261529860655	18.8422378493964
TR34159|c0_g1	1473; 1458; 1450; 1435; 1247; 908; 892; 804; 710	ARR3; ARR4	Two-component response regulator ARR3; Two-component response regulator ARR4	ARATH	K14492	AT1G59940,AT1G10470	GO:0000156,GO:0000160,GO:0003006,GO:0003674,GO:0003824,GO:0004672,GO:0004674,GO:0004871,GO:0005057,GO:0005575,GO:0005634,GO:0005737,GO:0006139,GO:0006351,GO:0006355,GO:0006464,GO:0006468,GO:0006725,GO:0006793,GO:0006796,GO:0006807,GO:0007165,GO:0007623,GO:0008150,GO:0008152,GO:0009058,GO:0009059,GO:0009314,GO:0009416,GO:0009628,GO:0009639,GO:0009719,GO:0009725,GO:0009735,GO:0009736,GO:0009755,GO:…	-0.839214	5.10663	5.61145	0.0178435	0.651157	59.382557616433	25.7849211412037	28.8145876686508	23.4984028606791
TR479|c0_g1	1096; 1084	PRU1	Major allergen Pru ar 1	PRUAR			GO:0006950,GO:0006952,GO:0008150,GO:0009607,GO:0050896	-1.16169	8.68871	5.61033	0.0178549	0.651157	842.060988803437	341.926300645273	298.383218706611	167.839518210443
TR31239|c0_g2	1182	GSTL3	Glutathione S-transferase L3	ARATH	K00799	AT5G02790	GO:0003674,GO:0003824,GO:0004364,GO:0005488,GO:0005515,GO:0005575,GO:0005829,GO:0006464,GO:0006518,GO:0006575,GO:0006749,GO:0006790,GO:0006807,GO:0008150,GO:0008152,GO:0009636,GO:0009987,GO:0010035,GO:0010038,GO:0010731,GO:0016740,GO:0016765,GO:0019538,GO:0034641,GO:0036211,GO:0042221,GO:0043170,GO:0043412,GO:0043603,GO:0044237,GO:0044238,GO:0044260,GO:0044267,GO:0044424,GO:0044444,GO:0044464,GO:…	0.818362	6.78922	5.6022	0.017938	0.651157	108.924028481557	157.974656526183	51.0543306778392	124.106379553068
TR48403|c0_g1	2109; 2102	ACR3	ACT domain-containing protein ACR3 {ECO:0000305}	ARATH		AT1G76990	GO:0003674,GO:0005488,GO:0005575,GO:0005829,GO:0008150,GO:0008152,GO:0016597,GO:0031406,GO:0036094,GO:0043167,GO:0043168,GO:0043177,GO:0044424,GO:0044444,GO:0044464	-0.649038	5.94293	5.60216	0.0179384	0.651157	87.033611122549	48.0646295388174	63.0126051927004	47.6060235733017
TR19831|c0_g1	510; 507	XTH15	Xyloglucan endotransglucosylase/hydrolase protein 15 {ECO:0000303|PubMed:12514239}	ARATH	K08235	AT4G14130	GO:0003674,GO:0003824,GO:0004553,GO:0005575,GO:0005576,GO:0005618,GO:0005975,GO:0005976,GO:0006073,GO:0008150,GO:0008152,GO:0009987,GO:0010383,GO:0010410,GO:0010411,GO:0016043,GO:0016740,GO:0016757,GO:0016758,GO:0016762,GO:0016787,GO:0016798,GO:0030312,GO:0033946,GO:0042546,GO:0043170,GO:0044036,GO:0044042,GO:0044085,GO:0044237,GO:0044238,GO:0044260,GO:0044262,GO:0044264,GO:0044464,GO:0045229,GO:…	-1.8132	2.0298	5.59864	0.0179744	0.651157	9.69707084763094	3.07306322725705	2.77996787614855	0.478671169384204
TR8904|c0_g1	1605; 1050; 882; 855	ALMT8	Aluminum-activated malate transporter 8	ARATH		AT3G11680	GO:0005575,GO:0006810,GO:0006811,GO:0006820,GO:0006835,GO:0008150,GO:0015711,GO:0015740,GO:0015743,GO:0015849,GO:0016021,GO:0031224,GO:0044425,GO:0044699,GO:0044765,GO:0046942,GO:0051179,GO:0051234,GO:0071702,GO:1902578	-1.31299	1.19656	5.598	0.017981	0.651157	2.88031807355375	1.39248177485085	3.39773851529267	1.13140458218085
TR41053|c0_g1	1189; 1185	BIP; GRP78; MD37B; YAA4	78 kDa glucose-regulated protein homolog; Luminal-binding protein; Probable mediator of RNA polymerase II transcription subunit 37b; Putative uncharacterized protein YAL004W	ARATH; ASPNG; SPIOL; YEAST	K09490	AT1G09080	GO:0000166,GO:0000902,GO:0000904,GO:0001882,GO:0001883,GO:0003006,GO:0003674,GO:0005488,GO:0005524,GO:0005575,GO:0005788,GO:0006139,GO:0006351,GO:0006355,GO:0006725,GO:0006807,GO:0008150,GO:0008152,GO:0009058,GO:0009059,GO:0009653,GO:0009826,GO:0009860,GO:0009889,GO:0009932,GO:0009987,GO:0010468,GO:0010556,GO:0016043,GO:0016049,GO:0016070,GO:0016592,GO:0017076,GO:0018130,GO:0019219,GO:0019222,GO:…	1.0898	2.36961	5.5965	0.0179964	0.651157	3.26436048336091	6.72232580962481	3.22123261839435	7.09303641905684
TR18890|c0_g1	911	KIWEL	Kiwellin	ACTDE			GO:0005575,GO:0005576	1.17089	1.55576	5.58427	0.0181225	0.654488	1.82420144658404	4.41752838918202	1.67680602053404	3.48124486824876
TR4330|c0_g1	1997	LHTL8	Lysine histidine transporter-like 8	ARATH		AT1G47670	GO:0005575,GO:0005886,GO:0006810,GO:0006811,GO:0006820,GO:0006865,GO:0008150,GO:0015711,GO:0015849,GO:0016020,GO:0016021,GO:0031224,GO:0044425,GO:0044464,GO:0044699,GO:0044765,GO:0046942,GO:0051179,GO:0051234,GO:0071702,GO:0071705,GO:1902578	0.941253	3.92089	5.57407	0.0182284	0.655435	13.3934790420249	18.9665621057271	7.23674177283113	20.6263758443739
TR38344|c0_g1	1886; 1795; 1727; 1636	U91A1	UDP-glycosyltransferase 91A1	ARATH		AT2G22590	GO:0003674,GO:0003824,GO:0008150,GO:0008152,GO:0016740,GO:0016757,GO:0016758	-0.90336	5.89595	5.5733	0.0182364	0.655435	112.332404868596	41.2942871162667	42.6703005751689	41.5573606147195
TR48784|c0_g1	2110	GUN2	Endoglucanase 2	ARATH		AT1G19940	GO:0000272,GO:0003674,GO:0003824,GO:0004553,GO:0005575,GO:0005576,GO:0005975,GO:0005976,GO:0006073,GO:0008150,GO:0008152,GO:0008810,GO:0009056,GO:0009057,GO:0009251,GO:0009987,GO:0016043,GO:0016052,GO:0016787,GO:0016798,GO:0030243,GO:0030245,GO:0043170,GO:0044042,GO:0044237,GO:0044238,GO:0044247,GO:0044248,GO:0044260,GO:0044262,GO:0044264,GO:0044275,GO:0045229,GO:0051273,GO:0051275,GO:0071554,GO:…	-0.971814	4.98446	5.57189	0.0182511	0.655435	61.1107484605653	21.7515256554288	22.5486283287604	20.8874692094925
TR33816|c0_g1	1299	PER5	Peroxidase 5 {ECO:0000250|UniProtKB:P22195}	VITVI			GO:0003674,GO:0003824,GO:0004601,GO:0005488,GO:0005575,GO:0005576,GO:0006950,GO:0006979,GO:0008150,GO:0008152,GO:0009056,GO:0009987,GO:0016209,GO:0016491,GO:0016684,GO:0020037,GO:0042743,GO:0042744,GO:0043167,GO:0043169,GO:0044237,GO:0044248,GO:0044699,GO:0044710,GO:0044712,GO:0044763,GO:0046872,GO:0046906,GO:0050896,GO:0055114,GO:0072593,GO:0097159,GO:1901363	-1.95656	3.18808	5.56271	0.018347	0.655783	23.8586347092702	6.62629258377302	4.89803863892839	0.78328009535597
TR2779|c2_g1	498							0.77679	4.59372	5.56203	0.0183541	0.655783	18.3380250682922	35.5322935651597	17.1210719991371	25.2390252948035
TR31159|c0_g2	2314							-1.10816	2.36034	5.56117	0.0183632	0.655783	6.7687474728513	3.69727919529364	7.01610940170823	2.69796477289279
TR34861|c0_g2	1777	C76B6	Geraniol 8-hydroxylase	CATRO	K15099		GO:0003674,GO:0003824,GO:0004497,GO:0005488,GO:0005506,GO:0005575,GO:0005789,GO:0006629,GO:0006720,GO:0006721,GO:0008150,GO:0008152,GO:0008299,GO:0008610,GO:0009058,GO:0009987,GO:0016020,GO:0016021,GO:0016098,GO:0016099,GO:0016114,GO:0016491,GO:0016705,GO:0016709,GO:0020037,GO:0031090,GO:0031224,GO:0043167,GO:0043169,GO:0044237,GO:0044238,GO:0044249,GO:0044255,GO:0044422,GO:0044424,GO:0044425,GO:…	-1.50404	3.27326	5.51898	0.0188112	0.670537	21.7464014553308	7.82670790692031	6.61897113368701	2.17577804265547
TR48757|c0_g1	4079	AHK1	Histidine kinase 1	ARATH		AT2G17820	GO:0000155,GO:0000160,GO:0001101,GO:0003002,GO:0003006,GO:0003674,GO:0003824,GO:0004672,GO:0004673,GO:0004871,GO:0004872,GO:0004888,GO:0005034,GO:0005057,GO:0005575,GO:0005783,GO:0005886,GO:0006950,GO:0006970,GO:0007165,GO:0007389,GO:0008150,GO:0009414,GO:0009415,GO:0009628,GO:0009738,GO:0009755,GO:0009927,GO:0009966,GO:0009968,GO:0010035,GO:0010104,GO:0010105,GO:0010375,GO:0010431,GO:0010646,GO:…	-0.676338	6.2816	5.50513	0.0189608	0.673127	78.3446516006619	51.9539751858146	112.831394592251	67.6666971265852
TR11345|c0_g1	2286; 2198	SUT21	Sulfate transporter 2.1	ARATH	K17469	AT5G10180	GO:0003674,GO:0005215,GO:0005575,GO:0005887,GO:0006810,GO:0006811,GO:0006820,GO:0008150,GO:0008271,GO:0008272,GO:0008509,GO:0015075,GO:0015103,GO:0015116,GO:0015291,GO:0015293,GO:0015698,GO:0016021,GO:0022804,GO:0022857,GO:0022891,GO:0022892,GO:0031224,GO:0031226,GO:0044425,GO:0044459,GO:0044464,GO:0044699,GO:0044765,GO:0051179,GO:0051234,GO:0072348,GO:1901682,GO:1902578	-1.78375	3.29772	5.50438	0.0189689	0.673127	27.7470641085677	4.99372774429271	2.51520903080107	3.78585379422052
TR53237|c1_g1	3878	QKY	Protein QUIRKY {ECO:0000303|PubMed:19180193}	ARATH		AT1G74720	GO:0003674,GO:0003824,GO:0005488,GO:0005509,GO:0005515,GO:0005543,GO:0005544,GO:0005575,GO:0005886,GO:0005911,GO:0008150,GO:0008289,GO:0009506,GO:0016020,GO:0016021,GO:0016740,GO:0016757,GO:0030054,GO:0031224,GO:0032502,GO:0043167,GO:0043168,GO:0043169,GO:0044425,GO:0044464,GO:0046872,GO:0048513,GO:0048856	0.765897	5.00334	5.50253	0.0189889	0.673127	20.9303113344905	49.0729784102611	26.4317580605235	31.5052660576512
TR28880|c0_g1	1329; 585	WNK11	Probable serine/threonine-protein kinase WNK11	ARATH	K08867	AT5G55560	GO:0000166,GO:0001882,GO:0001883,GO:0003674,GO:0003824,GO:0004672,GO:0004674,GO:0005488,GO:0005524,GO:0006464,GO:0006468,GO:0006793,GO:0006796,GO:0008150,GO:0008152,GO:0009987,GO:0016301,GO:0016310,GO:0016740,GO:0016772,GO:0016773,GO:0017076,GO:0019538,GO:0030554,GO:0032549,GO:0032550,GO:0032553,GO:0032555,GO:0032559,GO:0035639,GO:0036094,GO:0036211,GO:0043167,GO:0043168,GO:0043170,GO:0043412,GO:…	0.743003	4.57368	5.48793	0.0191482	0.677522	16.4178130192563	30.2024495303857	19.0626368650186	29.1989413324364
TR29841|c0_g1	829; 812	PIP12; PIP13	Aquaporin PIP1-3/PIP1-4; Probable aquaporin PIP1-2	MAIZE; ORYSJ	K09872		GO:0003674,GO:0005215,GO:0005372,GO:0005575,GO:0005773,GO:0005886,GO:0005911,GO:0006810,GO:0006811,GO:0006833,GO:0008150,GO:0008643,GO:0009506,GO:0009987,GO:0015144,GO:0015166,GO:0015168,GO:0015250,GO:0015254,GO:0015267,GO:0015665,GO:0015791,GO:0015793,GO:0015850,GO:0016020,GO:0016021,GO:0022803,GO:0022838,GO:0022857,GO:0022891,GO:0022892,GO:0030054,GO:0031224,GO:0034220,GO:0042044,GO:0043226,GO:…	-1.12405	2.43735	5.47121	0.0193323	0.681927	7.68084819614332	4.22546193747845	6.92785645325907	2.48038696862724
TR1434|c0_g1	877							-1.32886	3.85973	5.47018	0.0193437	0.681927	34.083763870386	8.21084081032744	7.23674177283113	8.22444100123769
TR5671|c0_g1	2667; 2641	PALY	Phenylalanine ammonia-lyase	POPTR			GO:0003674,GO:0003824,GO:0005575,GO:0005737,GO:0006082,GO:0006520,GO:0006558,GO:0006559,GO:0006725,GO:0006807,GO:0008150,GO:0008152,GO:0009056,GO:0009058,GO:0009063,GO:0009072,GO:0009074,GO:0009698,GO:0009699,GO:0009800,GO:0009803,GO:0009987,GO:0016053,GO:0016054,GO:0016829,GO:0016840,GO:0016841,GO:0019438,GO:0019439,GO:0019748,GO:0019752,GO:0032787,GO:0042537,GO:0043436,GO:0044237,GO:0044238,GO:…	0.777846	7.84205	5.46105	0.0194449	0.68424	215.399786600594	271.677995934694	122.583345395883	307.785561914043
TR41900|c0_g2	462							-2.69535	2.04094	5.45505	0.0195118	0.685226	12.3373624150552	2.16074758166512	1.67680602053404	0
TR53915|c0_g1	921; 915; 915; 909	P2B10	F-box protein PP2-B10	ARATH		AT2G02360	GO:0003674,GO:0005488,GO:0006464,GO:0008150,GO:0008152,GO:0009987,GO:0016567,GO:0019538,GO:0030246,GO:0032446,GO:0036211,GO:0043170,GO:0043412,GO:0044237,GO:0044238,GO:0044260,GO:0044267,GO:0070647,GO:0071704	-1.12247	2.97085	5.45215	0.0195443	0.685226	7.10478458143257	5.13777758307039	14.1204717518656	4.6126494504296
TR34214|c0_g1	1517; 1515; 1448; 1446	Y1689	Uncharacterized membrane protein At1g06890	ARATH	K15285	AT1G06890	GO:0000139,GO:0003674,GO:0005215,GO:0005338,GO:0005464,GO:0005575,GO:0005768,GO:0005794,GO:0005802,GO:0006810,GO:0006811,GO:0006820,GO:0006862,GO:0008150,GO:0008509,GO:0008514,GO:0015075,GO:0015165,GO:0015215,GO:0015605,GO:0015711,GO:0015748,GO:0015780,GO:0015781,GO:0015790,GO:0015931,GO:0015932,GO:0016020,GO:0016021,GO:0022857,GO:0022891,GO:0022892,GO:0031090,GO:0031224,GO:0043226,GO:0043227,GO:…	-1.4591	4.753	5.44635	0.0196093	0.685396	69.1276337652899	16.7577979111361	9.7519508036322	11.923263673752
TR19736|c0_g1	477	PIP13	Aquaporin PIP1-3	ARATH				-0.761767	4.84312	5.44535	0.0196204	0.685396	42.4366862836918	24.0563230758716	29.5647377304687	18.4070822408653
TR17653|c1_g1	2027; 2006; 1947; 1801; 1780	APRR5; PRR95	Two-component response regulator-like APRR5; Two-component response regulator-like PRR95	ARATH; ORYSJ	K12130	AT5G24470	GO:0000160,GO:0003674,GO:0005488,GO:0005515,GO:0005575,GO:0005634,GO:0006139,GO:0006351,GO:0006355,GO:0006725,GO:0006807,GO:0007165,GO:0008150,GO:0008152,GO:0009058,GO:0009059,GO:0009889,GO:0009987,GO:0010468,GO:0010556,GO:0016070,GO:0018130,GO:0019219,GO:0019222,GO:0019438,GO:0031323,GO:0031326,GO:0032774,GO:0034641,GO:0034645,GO:0034654,GO:0035556,GO:0043170,GO:0043226,GO:0043227,GO:0043229,GO:…	0.870796	5.39392	5.43057	0.0197872	0.687678	18.0019879597109	60.5969655124751	41.302379874207	47.9106324992735
TR33800|c0_g1	1317; 1309	ATCA7	Alpha carbonic anhydrase 7	ARATH	K01674	AT1G08080	GO:0003674,GO:0003824,GO:0004089,GO:0005488,GO:0005575,GO:0006730,GO:0008150,GO:0008152,GO:0008270,GO:0009532,GO:0009570,GO:0009987,GO:0016829,GO:0016835,GO:0016836,GO:0043167,GO:0043169,GO:0044237,GO:0044281,GO:0044422,GO:0044424,GO:0044434,GO:0044435,GO:0044444,GO:0044446,GO:0044464,GO:0044699,GO:0044710,GO:0044763,GO:0046872,GO:0046914	0.77322	6.64525	5.43032	0.0197901	0.687678	95.338528234629	152.548779265557	52.333998430352	99.8246965970331
TR20288|c0_g1	1913; 1850; 1839; 1779; 825	Y5738	BTB/POZ domain-containing protein At5g67385	ARATH		AT5G67385	GO:0006464,GO:0008150,GO:0008152,GO:0009987,GO:0016567,GO:0019538,GO:0032446,GO:0036211,GO:0043170,GO:0043412,GO:0044237,GO:0044238,GO:0044260,GO:0044267,GO:0070647,GO:0071704	-1.30412	1.38284	5.42802	0.0198161	0.687678	2.88031807355375	1.1043820972955	4.28026799978427	1.78413799497749
TR35808|c0_g2	850	PCKA	Phosphoenolpyruvate carboxykinase [ATP]	ARATH	K01610	AT4G37870	GO:0000166,GO:0001882,GO:0001883,GO:0002376,GO:0003674,GO:0003824,GO:0004611,GO:0004612,GO:0005488,GO:0005524,GO:0005575,GO:0005634,GO:0005730,GO:0005829,GO:0005975,GO:0005996,GO:0006006,GO:0006094,GO:0006950,GO:0006952,GO:0006955,GO:0007154,GO:0008150,GO:0008152,GO:0009058,GO:0009267,GO:0009605,GO:0009607,GO:0009620,GO:0009814,GO:0009817,GO:0009987,GO:0009991,GO:0010035,GO:0010038,GO:0016020,GO:…	0.732576	5.95738	5.42689	0.019829	0.687678	38.6442674868461	96.6094252068937	54.5844486158056	58.3543671040198
TR32178|c2_g1	2561; 1268	USPAL	Universal stress protein A-like protein	ARATH		AT3G01520	GO:0000166,GO:0001882,GO:0001883,GO:0003674,GO:0005488,GO:0005575,GO:0005886,GO:0006950,GO:0008150,GO:0016020,GO:0016208,GO:0017076,GO:0030554,GO:0032549,GO:0032550,GO:0032553,GO:0032555,GO:0032559,GO:0036094,GO:0043167,GO:0043168,GO:0043169,GO:0044464,GO:0050896,GO:0097159,GO:0097367,GO:1901265,GO:1901363	0.809059	7.16273	5.4223	0.0198812	0.688247	94.0903904027557	248.533988504414	114.022809396315	116.143031916949
TR19780|c0_g1	1699; 1669; 1641; 1611	DR100	DNA-damage-repair/toleration protein DRT100	ARATH		AT3G12610	GO:0000166,GO:0003674,GO:0005488,GO:0005515,GO:0005575,GO:0006139,GO:0006259,GO:0006281,GO:0006725,GO:0006807,GO:0006950,GO:0006974,GO:0008150,GO:0008152,GO:0009507,GO:0009536,GO:0009987,GO:0033554,GO:0034641,GO:0036094,GO:0043170,GO:0043226,GO:0043227,GO:0043229,GO:0043231,GO:0044237,GO:0044238,GO:0044260,GO:0044424,GO:0044444,GO:0044464,GO:0044699,GO:0044710,GO:0044763,GO:0046483,GO:0050896,GO:…	-2.08541	2.4538	5.40718	0.0200541	0.689895	15.6977335008679	3.60124596944186	1.80918544320778	0.522186730237313
TR15196|c0_g1	3813; 3799; 2073; 2072	CSCLC; Y637	CSC1-like protein HYP1; UPF0301 protein Plut_0637 {ECO:0000255|HAMAP-Rule:MF_00758}	ARATH; CHLL7	K07735		GO:0005575,GO:0006810,GO:0006811,GO:0008150,GO:0016020,GO:0016021,GO:0031224,GO:0044425,GO:0044699,GO:0044765,GO:0051179,GO:0051234,GO:1902578	0.855177	3.88766	5.40694	0.0200568	0.689895	8.97699132924251	18.4863959764682	11.9582745148612	19.4079401404868
TR16153|c0_g1	2505; 2504	PGL3	Polygalacturonase 1 beta-like protein 3 {ECO:0000303|PubMed:26106400}	ARATH		AT1G70370	GO:0005575,GO:0005576,GO:0005618,GO:0030312,GO:0044464,GO:0048046	-0.768042	6.29764	5.40616	0.0200658	0.689895	117.420966798541	41.1022206645631	80.6190684083078	75.15137359332
TR20022|c1_g1	983	ZAT11	Zinc finger protein ZAT11	ARATH		AT2G37430	GO:0001071,GO:0003674,GO:0003700,GO:0005488,GO:0005575,GO:0005634,GO:0006139,GO:0006351,GO:0006355,GO:0006725,GO:0006807,GO:0008150,GO:0008152,GO:0009058,GO:0009059,GO:0009719,GO:0009889,GO:0009987,GO:0010033,GO:0010035,GO:0010038,GO:0010045,GO:0010200,GO:0010243,GO:0010468,GO:0010556,GO:0016070,GO:0018130,GO:0019219,GO:0019222,GO:0019438,GO:0031323,GO:0031326,GO:0032774,GO:0034641,GO:0034645,GO:…	1.0642	3.12715	5.40558	0.0200724	0.689895	6.33669976181824	14.8851500070264	4.85391216470381	8.52904992720945
TR21789|c0_g1	1941; 1895; 1285; 1248	Y2309	Uncharacterized protein At2g23090	ARATH		AT2G23090		-0.653555	6.28788	5.39102	0.0202407	0.694436	114.348627520084	63.1418459975473	76.5153063054219	58.1803048606073
TR1077|c0_g1	1464; 1335	YLS9	Protein YLS9	ARATH		AT2G35980	GO:0002252,GO:0002376,GO:0003674,GO:0004871,GO:0005575,GO:0005911,GO:0006950,GO:0006952,GO:0007165,GO:0007568,GO:0008150,GO:0009506,GO:0009507,GO:0009536,GO:0009605,GO:0009607,GO:0009615,GO:0010150,GO:0010260,GO:0030054,GO:0031224,GO:0031225,GO:0031226,GO:0032502,GO:0043207,GO:0043226,GO:0043227,GO:0043229,GO:0043231,GO:0044424,GO:0044425,GO:0044444,GO:0044459,GO:0044464,GO:0044699,GO:0044767,GO:…	-1.02938	3.86416	5.38063	0.0203616	0.696573	27.3630216987606	8.97910661714171	11.5170097726154	10.0520945570683
TR46307|c0_g1	2080	RPT2	Root phototropism protein 2	ARATH		AT2G30520	GO:0003674,GO:0004871,GO:0005488,GO:0005515,GO:0005575,GO:0005634,GO:0005737,GO:0006464,GO:0008150,GO:0008152,GO:0009314,GO:0009416,GO:0009605,GO:0009606,GO:0009628,GO:0009637,GO:0009638,GO:0009987,GO:0016567,GO:0019538,GO:0032446,GO:0036211,GO:0043170,GO:0043226,GO:0043227,GO:0043229,GO:0043231,GO:0043412,GO:0044237,GO:0044238,GO:0044260,GO:0044267,GO:0044424,GO:0044464,GO:0050896,GO:0060089,GO:…	-0.878258	4.51755	5.37944	0.0203755	0.696573	38.1162091733612	19.0625953315789	21.0042017309001	13.0981838167859
TR53975|c0_g1	1881; 1770; 1750; 1296; 1237; 1091	TIF6B	Protein TIFY 6B	ARATH	K13464	AT3G17860	GO:0000988,GO:0000989,GO:0003674,GO:0003712,GO:0003714,GO:0005488,GO:0005515,GO:0005575,GO:0005634,GO:0006139,GO:0006351,GO:0006355,GO:0006725,GO:0006807,GO:0006950,GO:0006952,GO:0007165,GO:0008150,GO:0008152,GO:0009058,GO:0009059,GO:0009611,GO:0009755,GO:0009867,GO:0009889,GO:0009890,GO:0009892,GO:0009966,GO:0009987,GO:0010468,GO:0010556,GO:0010558,GO:0010605,GO:0010646,GO:0016070,GO:0018130,GO:…	0.632722	6.2834	5.35411	0.0206735	0.704955	51.7497147215156	101.122986821927	70.2493469655315	88.0754951666935
TR51354|c0_g1	656							-1.4172	0.752458	5.35238	0.0206941	0.704955	2.304254458843	0.816282419740155	2.33870313390274	0.913826777915298
TR20411|c0_g1	655						GO:0003674,GO:0005488,GO:0005515	1.21181	3.78022	5.34076	0.0208324	0.708413	5.37659373730032	28.329801626276	11.0757450303696	9.83451675280273
TR39297|c0_g1	4136; 4032; 4025; 3921; 2910; 1103	CSA1; TMVRN; Y4117	Disease resistance-like protein CSA1 {ECO:0000305}; Putative disease resistance protein At4g11170; TMV resistance protein N	ARATH; NICGU		AT4G11170,AT5G17880	GO:0000166,GO:0000302,GO:0001101,GO:0001882,GO:0001883,GO:0002376,GO:0003674,GO:0005488,GO:0005515,GO:0005524,GO:0005575,GO:0005737,GO:0005739,GO:0006950,GO:0006952,GO:0006955,GO:0006979,GO:0007165,GO:0007275,GO:0008150,GO:0008219,GO:0009314,GO:0009416,GO:0009605,GO:0009607,GO:0009617,GO:0009626,GO:0009628,GO:0009639,GO:0009987,GO:0010035,GO:0010114,GO:0010193,GO:0012501,GO:0016265,GO:0017076,GO:…	0.622152	5.70476	5.32731	0.0209938	0.712604	37.9241879684576	68.8558229357284	44.0823477503555	57.3970247652514
TR35935|c0_g1	4411	UFOG6	UDP-glucose flavonoid 3-O-glucosyltransferase 6 {ECO:0000303|PubMed:18487633}	FRAAN			GO:0003674,GO:0003824,GO:0008150,GO:0008152,GO:0008194,GO:0016740,GO:0016757,GO:0016758,GO:0035251,GO:0046527,GO:0047893	0.690211	7.48803	5.32432	0.0210299	0.712604	163.122013565594	243.156127856714	111.507600365514	199.954002120038
TR21033|c0_g2	2470	DRL8	Putative disease resistance protein At1g58400	ARATH		AT1G58400	GO:0000166,GO:0001882,GO:0001883,GO:0003674,GO:0005488,GO:0005515,GO:0005524,GO:0006950,GO:0006952,GO:0008150,GO:0017076,GO:0030554,GO:0032549,GO:0032550,GO:0032553,GO:0032555,GO:0032559,GO:0035639,GO:0036094,GO:0043167,GO:0043168,GO:0043531,GO:0050896,GO:0097159,GO:0097367,GO:1901265,GO:1901363	0.863879	4.64022	5.31543	0.0211373	0.714561	11.5692775954409	31.1147651759777	23.6517901843749	33.0283106875101
TR17653|c0_g1	557; 551	APRR5	Two-component response regulator-like APRR5	ARATH	K12130	AT5G24470	GO:0000160,GO:0005575,GO:0005634,GO:0006139,GO:0006351,GO:0006355,GO:0006725,GO:0006807,GO:0007165,GO:0008150,GO:0008152,GO:0009058,GO:0009059,GO:0009889,GO:0009987,GO:0010468,GO:0010556,GO:0016070,GO:0018130,GO:0019219,GO:0019222,GO:0019438,GO:0031323,GO:0031326,GO:0032774,GO:0034641,GO:0034645,GO:0034654,GO:0035556,GO:0043170,GO:0043226,GO:0043227,GO:0043229,GO:0043231,GO:0044237,GO:0044238,GO:…	-1.22705	1.58336	5.31268	0.0211708	0.714561	3.55239229071629	2.35281403336868	4.58915331935633	1.13140458218085
TR21|c0_g1	2544	CSLG3	Cellulose synthase-like protein G3	ARATH		AT4G23990	GO:0000139,GO:0000271,GO:0003674,GO:0003824,GO:0005575,GO:0005975,GO:0005976,GO:0006073,GO:0008150,GO:0008152,GO:0008194,GO:0009058,GO:0009059,GO:0009250,GO:0009987,GO:0016020,GO:0016021,GO:0016043,GO:0016051,GO:0016740,GO:0016757,GO:0016758,GO:0016759,GO:0016760,GO:0030243,GO:0030244,GO:0031090,GO:0031224,GO:0033692,GO:0034637,GO:0034645,GO:0035251,GO:0043170,GO:0044042,GO:0044237,GO:0044238,GO:…	0.90302	3.74022	5.31034	0.0211992	0.714561	10.5131609684712	19.0625953315789	7.986891834649	15.5350552245601
TR35793|c0_g1	2168; 2147; 1675	GH35	Jasmonic acid-amido synthetase JAR1 {ECO:0000305}	ORYSJ	K14506		GO:0002218,GO:0002252,GO:0002253,GO:0002376,GO:0002682,GO:0002684,GO:0003674,GO:0003824,GO:0006082,GO:0006950,GO:0007165,GO:0007275,GO:0008150,GO:0008152,GO:0009314,GO:0009411,GO:0009416,GO:0009611,GO:0009628,GO:0009636,GO:0009694,GO:0009719,GO:0009725,GO:0009733,GO:0009755,GO:0009864,GO:0009867,GO:0009987,GO:0010033,GO:0010046,GO:0010224,GO:0016874,GO:0016879,GO:0016881,GO:0019752,GO:0031347,GO:…	0.772789	7.81616	5.29334	0.0214071	0.719367	215.063749492013	288.051660942423	117.641180282731	280.370758576584
TR8341|c2_g1	1830; 1636; 982							0.748888	4.29367	5.29257	0.0214166	0.719367	15.3616963922866	25.5448380765743	13.767459958069	23.4113717389729
TR43155|c0_g1	2635; 2632	GLYT3	Probable glycosyltransferase At5g03795	ARATH		AT5G03795	GO:0000139,GO:0003674,GO:0003824,GO:0005575,GO:0008150,GO:0009987,GO:0016020,GO:0016021,GO:0016043,GO:0016740,GO:0016757,GO:0031090,GO:0031224,GO:0044422,GO:0044424,GO:0044425,GO:0044431,GO:0044444,GO:0044446,GO:0044464,GO:0045229,GO:0071554,GO:0071555,GO:0071840,GO:0098588	0.845617	3.89446	5.28684	0.0214872	0.720297	12.0493306076998	19.926894364245	9.0900536902635	18.0589577540404
TR6359|c0_g1	590; 578	COL4	Zinc finger protein CONSTANS-LIKE 4	ARATH		AT5G24930	GO:0003674,GO:0005488,GO:0005575,GO:0005622,GO:0005634,GO:0008270,GO:0043167,GO:0043169,GO:0043226,GO:0043227,GO:0043229,GO:0043231,GO:0044424,GO:0044464,GO:0046872,GO:0046914	-1.27408	1.16176	5.28424	0.0215193	0.720297	3.16834988090912	1.20041532314729	2.91234729882229	1.30546682559328
TR54473|c0_g2	808	FA32A	Protein FAM32A-like	DANRE	K13120		GO:0005575,GO:0005634,GO:0006915,GO:0007049,GO:0008150,GO:0008219,GO:0009987,GO:0012501,GO:0016265,GO:0043226,GO:0043227,GO:0043229,GO:0043231,GO:0044424,GO:0044464,GO:0044699,GO:0044763	-1.21141	2.31104	5.26618	0.0217436	0.725725	9.26502313659788	3.31314629188651	4.36852094823343	2.56741809033346
TR20583|c0_g1	1109	GSTX6	Probable glutathione S-transferase	SOYBN	K00799		GO:0003674,GO:0003824,GO:0004364,GO:0005488,GO:0005515,GO:0005575,GO:0005737,GO:0006518,GO:0006575,GO:0006749,GO:0006790,GO:0006807,GO:0008150,GO:0008152,GO:0009056,GO:0009404,GO:0009407,GO:0009987,GO:0016740,GO:0016765,GO:0019748,GO:0034641,GO:0043603,GO:0044237,GO:0044248,GO:0044424,GO:0044464,GO:0044699,GO:0044710,GO:0044712,GO:0044763,GO:0071704,GO:0090487,GO:1901564	0.58302	6.4825	5.26146	0.0218027	0.725725	74.0241744903312	108.613578438367	69.0138056872433	105.65578175135
TR3712|c0_g1	737	BSP	Basic secretory protease {ECO:0000303|PubMed:22773449}	BOSSE			GO:0003674,GO:0003824,GO:0005488,GO:0008233,GO:0008237,GO:0016787,GO:0043167,GO:0043169,GO:0046872,GO:0070011	0.899509	3.9405	5.25931	0.0218297	0.725725	9.0249966304684	15.3172995233594	12.2671598344333	24.4122296385944
TR12808|c0_g1	945						GO:0003674,GO:0005488,GO:0005509,GO:0043167,GO:0043169,GO:0046872	-1.02972	2.5582	5.25908	0.0218326	0.725725	8.78497012433892	3.79331242114543	6.79547703058533	3.82936935507363
TR1481|c0_g1	2480; 2452	S38A1	Sodium-coupled neutral amino acid transporter 1	HUMAN	K14990		GO:0001504,GO:0001505,GO:0003333,GO:0003674,GO:0005215,GO:0005283,GO:0005290,GO:0005342,GO:0005343,GO:0005416,GO:0005575,GO:0005886,GO:0005887,GO:0006810,GO:0006811,GO:0006812,GO:0006820,GO:0006836,GO:0006865,GO:0006867,GO:0006868,GO:0007154,GO:0007267,GO:0007268,GO:0008150,GO:0008324,GO:0008509,GO:0008514,GO:0009987,GO:0015075,GO:0015077,GO:0015081,GO:0015171,GO:0015174,GO:0015175,GO:0015179,GO:…	-0.827148	9.15299	5.24844	0.0219664	0.727195	670.250015715956	430.709017945247	785.804252991322	389.986456365567
TR45146|c0_g1	1123; 1050							-1.25398	2.26737	5.24556	0.0220028	0.727195	9.45704434150146	2.40083064629457	3.88312973176305	3.17663594227699
TR16497|c0_g1	1600; 1600; 1554	PME53	Probable pectinesterase 53	ARATH	K01051	AT5G19730	GO:0000272,GO:0003674,GO:0003824,GO:0005575,GO:0005576,GO:0005618,GO:0005737,GO:0005975,GO:0005976,GO:0008150,GO:0008152,GO:0009056,GO:0009057,GO:0009987,GO:0010393,GO:0016043,GO:0016052,GO:0016787,GO:0016788,GO:0030312,GO:0030599,GO:0042545,GO:0043170,GO:0044238,GO:0044424,GO:0044464,GO:0045229,GO:0045330,GO:0045488,GO:0045490,GO:0052689,GO:0071554,GO:0071555,GO:0071704,GO:0071840,GO:1901575	-0.71962	5.73228	5.24361	0.0220275	0.727195	83.2891976269291	44.6554500210791	48.8038804923856	35.5522132169904
TR33655|c0_g1	400	AKRC8	Aldo-keto reductase family 4 member C8	ARATH		AT2G37760	GO:0000166,GO:0001101,GO:0003674,GO:0003824,GO:0004033,GO:0005488,GO:0005575,GO:0005829,GO:0006950,GO:0006970,GO:0008150,GO:0008152,GO:0009266,GO:0009409,GO:0009414,GO:0009415,GO:0009628,GO:0009636,GO:0009651,GO:0010035,GO:0010038,GO:0016229,GO:0016491,GO:0016614,GO:0016616,GO:0036094,GO:0042221,GO:0043167,GO:0043168,GO:0044424,GO:0044444,GO:0044464,GO:0044699,GO:0044710,GO:0046686,GO:0048037,GO:…	-1.10386	1.74326	5.24356	0.0220282	0.727195	4.08045060420114	2.35281403336868	4.80978569047923	1.78413799497749
TR14142|c0_g2	536; 533	DTX14	Protein DETOXIFICATION 14 {ECO:0000303|PubMed:11739388}	ARATH	K03327	AT1G71140	GO:0003674,GO:0005215,GO:0005575,GO:0005774,GO:0006810,GO:0006855,GO:0008150,GO:0009987,GO:0015238,GO:0015291,GO:0015297,GO:0015893,GO:0016020,GO:0016021,GO:0022804,GO:0022857,GO:0031090,GO:0031224,GO:0044422,GO:0044424,GO:0044425,GO:0044437,GO:0044444,GO:0044446,GO:0044464,GO:0044699,GO:0044763,GO:0044765,GO:0051179,GO:0051234,GO:0055085,GO:0090484,GO:0098588,GO:1902578	1.3403	1.15757	5.22651	0.0222452	0.733098	1.58417494045456	2.73694693677581	0.838403010267022	3.39421374654254
TR19795|c0_g2	982	CCD1	Carotenoid 9,10(9',10')-cleavage dioxygenase 1	ARATH	K11159	AT3G63520	GO:0003674,GO:0003824,GO:0005488,GO:0005575,GO:0005737,GO:0005773,GO:0005774,GO:0005794,GO:0005886,GO:0005911,GO:0006629,GO:0006720,GO:0006721,GO:0008150,GO:0008152,GO:0008300,GO:0009056,GO:0009506,GO:0009987,GO:0010436,GO:0016020,GO:0016042,GO:0016108,GO:0016110,GO:0016115,GO:0016116,GO:0016118,GO:0016119,GO:0016121,GO:0016122,GO:0016124,GO:0016491,GO:0016701,GO:0016702,GO:0030054,GO:0031090,GO:…	-1.07409	2.23919	5.21858	0.0223468	0.735186	6.38470506304414	2.73694693677581	6.17770639144121	3.2201515031301
TR40893|c0_g1	2191							1.30754	1.34531	5.20539	0.022517	0.738884	1.58417494045456	4.56157822795969	1.23554127828824	2.43687140777413
TR43905|c0_g1	889; 537							-0.881007	6.47121	5.20391	0.0225361	0.738884	164.754193807274	50.4654601851119	65.042423007031	74.2810623762578
TR24947|c0_g1	4314	AB19B	ABC transporter B family member 19	ARATH	K05658	AT3G28860	GO:0000166,GO:0001882,GO:0001883,GO:0003002,GO:0003006,GO:0003674,GO:0003824,GO:0005215,GO:0005488,GO:0005524,GO:0005575,GO:0005886,GO:0006810,GO:0007165,GO:0007389,GO:0008150,GO:0008361,GO:0009314,GO:0009411,GO:0009416,GO:0009605,GO:0009606,GO:0009628,GO:0009629,GO:0009630,GO:0009637,GO:0009639,GO:0009640,GO:0009719,GO:0009725,GO:0009733,GO:0009734,GO:0009755,GO:0009791,GO:0009914,GO:0009926,GO:…	-0.743293	6.00479	5.1964	0.0226337	0.740821	106.715784625166	48.8328953456316	53.8784250282123	47.0838368430644
TR26534|c0_g2	265	ALKR3	Probable aldo-keto reductase 3	ARATH		AT1G60690	GO:0003674,GO:0003824,GO:0005575,GO:0005886,GO:0009526,GO:0009941,GO:0016020,GO:0016491,GO:0031967,GO:0031975,GO:0044422,GO:0044424,GO:0044434,GO:0044435,GO:0044444,GO:0044446,GO:0044464	1.18511	2.29476	5.1915	0.0226977	0.741553	3.50438698949039	8.78704016543814	2.38282960812733	4.6126494504296
TR38289|c1_g1	2964; 2952	WNK4	Probable serine/threonine-protein kinase WNK4	ARATH	K08867	AT5G58350	GO:0000166,GO:0001882,GO:0001883,GO:0003674,GO:0003824,GO:0004672,GO:0004674,GO:0005488,GO:0005524,GO:0005575,GO:0005634,GO:0005737,GO:0006464,GO:0006468,GO:0006793,GO:0006796,GO:0008150,GO:0008152,GO:0009987,GO:0016301,GO:0016310,GO:0016740,GO:0016772,GO:0016773,GO:0017076,GO:0019538,GO:0030554,GO:0032549,GO:0032550,GO:0032553,GO:0032555,GO:0032559,GO:0035639,GO:0036094,GO:0036211,GO:0043167,GO:…	0.619087	5.91995	5.18877	0.0227333	0.741553	51.8937306251933	82.1084081032744	43.4645771112114	64.3595145017489
TR11697|c0_g1	1213	TRNHF	Tropinone reductase homolog At5g06060 {ECO:0000305}	ARATH	K08081	AT5G06060	GO:0003674,GO:0003824,GO:0005575,GO:0005829,GO:0016491,GO:0044424,GO:0044444,GO:0044464	0.604629	5.72215	5.17891	0.0228627	0.742167	39.8444000174935	67.0311916445445	43.7734624307834	60.1385050989973
TR34861|c0_g1	1777	C76B6	Geraniol 8-hydroxylase	CATRO	K15099		GO:0003674,GO:0003824,GO:0004497,GO:0005488,GO:0005506,GO:0005575,GO:0005789,GO:0006629,GO:0006720,GO:0006721,GO:0008150,GO:0008152,GO:0008299,GO:0008610,GO:0009058,GO:0009987,GO:0016020,GO:0016021,GO:0016098,GO:0016099,GO:0016114,GO:0016491,GO:0016705,GO:0016709,GO:0020037,GO:0031090,GO:0031224,GO:0043167,GO:0043169,GO:0044237,GO:0044238,GO:0044249,GO:0044255,GO:0044422,GO:0044424,GO:0044425,GO:…	-1.2616	1.23869	5.17871	0.0228653	0.742167	3.45638168826449	1.58454822655442	2.95647377304687	1.08788902132774
TR21600|c0_g2	1307	VEP1	3-oxo-Delta(4,5)-steroid 5-beta-reductase	ARATH		AT4G24220	GO:0003002,GO:0003674,GO:0003824,GO:0005575,GO:0005829,GO:0006629,GO:0006950,GO:0007389,GO:0008150,GO:0008152,GO:0008202,GO:0009611,GO:0010051,GO:0016491,GO:0016627,GO:0016628,GO:0032501,GO:0032502,GO:0035671,GO:0044238,GO:0044424,GO:0044444,GO:0044464,GO:0044699,GO:0044707,GO:0044710,GO:0044767,GO:0047787,GO:0050896,GO:0071704,GO:1901360	1.26	2.12595	5.1785	0.022868	0.742167	3.31236578458681	4.03339548577488	1.72093249475862	8.00686319697214
TR5147|c0_g2	1574; 1477; 1471; 1407; 1380; 717	HD1; KNAT7	Homeobox protein HD1; Homeobox protein knotted-1-like 7	ARATH; BRANA		AT1G62990	GO:0001071,GO:0003674,GO:0003676,GO:0003677,GO:0003700,GO:0005488,GO:0005575,GO:0005634,GO:0006355,GO:0008150,GO:0009888,GO:0009889,GO:0009890,GO:0009892,GO:0010087,GO:0010089,GO:0010468,GO:0010556,GO:0010558,GO:0010605,GO:0010629,GO:0019219,GO:0019222,GO:0031323,GO:0031324,GO:0031326,GO:0031327,GO:0032502,GO:0043226,GO:0043227,GO:0043229,GO:0043231,GO:0044087,GO:0044424,GO:0044464,GO:0045892,GO:…	-0.640806	5.91927	5.17302	0.0229403	0.743259	82.0890650962817	54.5948888967386	65.1748024297048	39.8602537414483
TR53950|c1_g1	1173; 1164	VQ22	VQ motif-containing protein 22 {ECO:0000303|PubMed:22535423}	ARATH		AT3G22160	GO:0005575,GO:0005634,GO:0043226,GO:0043227,GO:0043229,GO:0043231,GO:0044424,GO:0044464	0.688613	4.79349	5.16402	0.0230594	0.744878	20.8823060332647	36.2525427590481	21.4454664731459	31.9839372270354
TR51870|c0_g1	1202; 1187	ERF38; ERF39	Ethylene-responsive transcription factor ERF038; Ethylene-responsive transcription factor ERF039	ARATH		AT4G16750	GO:0000160,GO:0001071,GO:0003674,GO:0003676,GO:0003677,GO:0003700,GO:0005488,GO:0005575,GO:0005634,GO:0006139,GO:0006351,GO:0006355,GO:0006725,GO:0006807,GO:0007165,GO:0008150,GO:0008152,GO:0009058,GO:0009059,GO:0009755,GO:0009873,GO:0009889,GO:0009987,GO:0010468,GO:0010556,GO:0016070,GO:0018130,GO:0019219,GO:0019222,GO:0019438,GO:0031323,GO:0031326,GO:0032774,GO:0034641,GO:0034645,GO:0034654,GO:…	-1.67445	2.57945	5.16187	0.0230881	0.744878	16.129781211901	2.88099677555349	1.85331191743236	2.7414803337459
TR28147|c0_g1	645							-1.7078	2.10964	5.16047	0.0231066	0.744878	11.1372298844078	2.92901338847938	1.85331191743236	1.04437346047463
TR2747|c2_g1	1884; 738; 294	CAX3	Vacuolar cation/proton exchanger 3	ARATH	K07300	AT3G51860	GO:0003674,GO:0005215,GO:0005575,GO:0005773,GO:0005774,GO:0006793,GO:0006810,GO:0006811,GO:0006812,GO:0006816,GO:0006873,GO:0006874,GO:0006875,GO:0006882,GO:0008150,GO:0008152,GO:0008324,GO:0009605,GO:0009607,GO:0009624,GO:0009705,GO:0009987,GO:0010035,GO:0010038,GO:0015075,GO:0015077,GO:0015078,GO:0015085,GO:0015291,GO:0015297,GO:0015298,GO:0015299,GO:0015368,GO:0015369,GO:0015491,GO:0016020,GO:…	1.10352	8.6104	5.14438	0.0233218	0.750554	362.680050761642	727.499702440182	133.703216900478	339.116765728282
TR39875|c0_g4	634							-1.59786	3.69145	5.14063	0.0233722	0.750919	31.8275147127689	10.3235717790667	6.79547703058533	2.43687140777413
TR50306|c0_g1	1153; 1121							-0.933033	3.74301	5.11907	0.0236643	0.758833	21.6023855516531	7.8747245198462	13.3261952158232	10.4002190438932
TR24433|c0_g1	1893; 1608; 1605; 1604	WRK40	Probable WRKY transcription factor 40	ARATH		AT1G80840	GO:0000975,GO:0001067,GO:0001071,GO:0001101,GO:0002237,GO:0003674,GO:0003676,GO:0003677,GO:0003700,GO:0005488,GO:0005575,GO:0005634,GO:0006139,GO:0006351,GO:0006355,GO:0006725,GO:0006807,GO:0006950,GO:0006952,GO:0008150,GO:0008152,GO:0009058,GO:0009059,GO:0009605,GO:0009607,GO:0009611,GO:0009617,GO:0009620,GO:0009719,GO:0009751,GO:0009889,GO:0009890,GO:0009892,GO:0009987,GO:0010033,GO:0010200,GO:…	0.616202	6.43441	5.11517	0.0237175	0.758833	64.3271036427003	120.953847960321	72.1026588829639	88.2060418492528
TR51851|c0_g1	944; 916							-1.10708	3.78777	5.11375	0.023737	0.758833	27.9390853134713	9.74737242395597	9.57544490673388	7.65873871014726
TR36800|c0_g1	1451; 1371; 1355; 1275	ANXD3	Annexin D3	ARATH		AT2G38760	GO:0001101,GO:0003674,GO:0005488,GO:0005509,GO:0005543,GO:0005544,GO:0005575,GO:0005773,GO:0006950,GO:0006970,GO:0008150,GO:0008289,GO:0009266,GO:0009408,GO:0009409,GO:0009414,GO:0009415,GO:0009628,GO:0009651,GO:0010035,GO:0042221,GO:0043167,GO:0043168,GO:0043169,GO:0043226,GO:0043227,GO:0043229,GO:0043231,GO:0044424,GO:0044444,GO:0044464,GO:0046872,GO:0050896,GO:1901700	-0.822899	6.44694	5.10353	0.0238771	0.762046	158.177467539326	66.4549922894338	64.5570317905607	59.4422561253475
TR49049|c0_g1	2047; 1878	PMGI	2,3-bisphosphoglycerate-independent phosphoglycerate mutase	RICCO			GO:0003674,GO:0003824,GO:0004619,GO:0005488,GO:0005575,GO:0005737,GO:0005975,GO:0005996,GO:0006006,GO:0006007,GO:0006082,GO:0006090,GO:0006091,GO:0006096,GO:0008150,GO:0008152,GO:0009056,GO:0009987,GO:0016052,GO:0016853,GO:0016866,GO:0016868,GO:0019318,GO:0019320,GO:0019752,GO:0030145,GO:0032787,GO:0043167,GO:0043169,GO:0043436,GO:0044237,GO:0044238,GO:0044281,GO:0044424,GO:0044464,GO:0044699,GO:…	-0.685807	5.36964	5.09178	0.0240395	0.764913	58.1344197845598	27.0813696902028	43.6410830081097	36.161431068934
TR28173|c0_g2	1038; 758							1.05209	2.63722	5.09088	0.024052	0.764913	4.84853542381547	9.45927274640062	3.13297966994519	7.09303641905684
TR23178|c0_g1	351							-1.2858	1.54711	5.0884	0.0240864	0.764913	5.80864144833339	1.72859806533209	2.25045018545358	1.56656019071194
TR22782|c0_g2	1373	PDR1	Pleiotropic drug resistance protein 1	NICPL			GO:0000166,GO:0001882,GO:0001883,GO:0003674,GO:0003824,GO:0005488,GO:0005524,GO:0005575,GO:0005886,GO:0006810,GO:0006950,GO:0006952,GO:0008150,GO:0016020,GO:0016021,GO:0016462,GO:0016787,GO:0016817,GO:0016818,GO:0016887,GO:0017076,GO:0017111,GO:0030554,GO:0031224,GO:0032549,GO:0032550,GO:0032553,GO:0032555,GO:0032559,GO:0035639,GO:0036094,GO:0043167,GO:0043168,GO:0044425,GO:0044464,GO:0050896,GO:…	1.08096	2.3529	5.07745	0.024239	0.765361	3.84042409807166	7.58662484229085	2.60346197925023	6.04866295858221
TR10042|c0_g1	432	COB21	Coatomer subunit beta'-1	ORYSJ	K17302		GO:0003674,GO:0005198,GO:0005575,GO:0006810,GO:0006886,GO:0006888,GO:0006890,GO:0006891,GO:0008104,GO:0008150,GO:0015031,GO:0016192,GO:0016482,GO:0030117,GO:0030120,GO:0030126,GO:0032991,GO:0033036,GO:0043234,GO:0044422,GO:0044424,GO:0044425,GO:0044431,GO:0044433,GO:0044444,GO:0044446,GO:0044464,GO:0044699,GO:0044765,GO:0045184,GO:0046907,GO:0048193,GO:0051179,GO:0051234,GO:0051649,GO:0071702,GO:…	2.05976	2.88994	5.07467	0.0242778	0.765361	4.17646120665293	22.5197914622431	1.50030012363572	1.17492014303396
TR49803|c0_g1	1454; 1436	SMO22	Methylsterol monooxygenase 2-2	ARATH	K14424	AT1G07420	GO:0000254,GO:0003674,GO:0003824,GO:0004497,GO:0005488,GO:0005506,GO:0005575,GO:0005789,GO:0006066,GO:0006082,GO:0006629,GO:0006631,GO:0006633,GO:0006694,GO:0008150,GO:0008152,GO:0008202,GO:0008610,GO:0009058,GO:0009526,GO:0009941,GO:0009987,GO:0016020,GO:0016021,GO:0016053,GO:0016125,GO:0016126,GO:0016491,GO:0016705,GO:0016709,GO:0019752,GO:0030258,GO:0031090,GO:0031224,GO:0031967,GO:0031975,GO:…	-0.83489	4.83171	5.07354	0.0242938	0.765361	48.7733860455101	22.4717748493172	24.0048019781716	18.3200511191591
TR36874|c0_g1	1682; 1597; 1580; 1559; 1500	FABI	Enoyl-[acyl-carrier-protein] reductase [NADH], chloroplastic	ARATH; BRANA	K00208	AT2G05990	GO:0003674,GO:0003824,GO:0004312,GO:0004318,GO:0005488,GO:0005507,GO:0005575,GO:0005835,GO:0006082,GO:0006629,GO:0006631,GO:0006633,GO:0008150,GO:0008152,GO:0008610,GO:0009058,GO:0009507,GO:0009526,GO:0009532,GO:0009536,GO:0009570,GO:0009579,GO:0009941,GO:0009987,GO:0016053,GO:0016491,GO:0016627,GO:0016628,GO:0016631,GO:0016740,GO:0016746,GO:0016747,GO:0019752,GO:0031967,GO:0031975,GO:0032787,GO:…	-0.613644	6.13381	5.07302	0.024301	0.765361	95.9625971505656	60.3088658349197	73.6912119550487	50.5650817113132
TR37173|c1_g1	735; 712							-1.1505	3.22599	5.07261	0.0243068	0.765361	18.434035670744	6.81835903547659	7.14848882438197	4.69968057213582
TR53866|c0_g1	872; 834	CML30; CML7	Calmodulin-like protein 7; Probable calcium-binding protein CML30	ARATH	K13448	AT1G05990,AT3G29000	GO:0003674,GO:0005488,GO:0005509,GO:0043167,GO:0043169,GO:0046872	-1.42783	3.19199	5.07027	0.0243396	0.765361	20.6902848283611	7.2985251647355	5.73644164919541	2.52390252948035
TR31703|c0_g1	876; 431							-1.45666	9.33454	5.06403	0.0244274	0.76571	1629.68396601671	250.070520118043	262.949659904273	439.463649055552
TR13108|c0_g1	2580; 698	NPY1	BTB/POZ domain-containing protein NPY1	ARATH		AT4G31820	GO:0003006,GO:0003674,GO:0004871,GO:0005488,GO:0005515,GO:0005575,GO:0005768,GO:0005770,GO:0005886,GO:0006464,GO:0006810,GO:0008104,GO:0008105,GO:0008150,GO:0008152,GO:0009790,GO:0009791,GO:0009793,GO:0009908,GO:0009909,GO:0009911,GO:0009914,GO:0009926,GO:0009987,GO:0010229,GO:0010540,GO:0010817,GO:0016020,GO:0016567,GO:0019538,GO:0022414,GO:0032446,GO:0032501,GO:0032502,GO:0033036,GO:0036211,GO:…	0.776288	5.59565	5.06382	0.0244303	0.76571	43.1567658020803	77.7869129399442	28.0203111326084	44.124778705053
TR23540|c0_g1	311	ERLI1	Lipid transfer protein EARLI 1	ARATH		AT4G12480	GO:0001101,GO:0005575,GO:0005576,GO:0005618,GO:0006950,GO:0006952,GO:0006970,GO:0008150,GO:0009266,GO:0009409,GO:0009505,GO:0009605,GO:0009607,GO:0009620,GO:0009628,GO:0009651,GO:0009719,GO:0009725,GO:0009737,GO:0010033,GO:0030312,GO:0033993,GO:0042221,GO:0043207,GO:0044464,GO:0050832,GO:0050896,GO:0051704,GO:0051707,GO:0097305,GO:0098542,GO:1901700	-1.45156	2.44769	5.05911	0.0244969	0.765845	13.1534525358954	2.8329801626276	2.60346197925023	2.91554257715833
TR18073|c0_g1	1855; 1750	DNAJ	Chaperone protein DnaJ {ECO:0000255|HAMAP-Rule:MF_01152}	BIFLO	K03686		GO:0000166,GO:0001882,GO:0001883,GO:0003674,GO:0005488,GO:0005524,GO:0005575,GO:0005737,GO:0006139,GO:0006259,GO:0006260,GO:0006457,GO:0006725,GO:0006807,GO:0006950,GO:0008150,GO:0008152,GO:0008270,GO:0009058,GO:0009059,GO:0009266,GO:0009408,GO:0009628,GO:0009987,GO:0017076,GO:0019538,GO:0030554,GO:0032549,GO:0032550,GO:0032553,GO:0032555,GO:0032559,GO:0034641,GO:0034645,GO:0035639,GO:0036094,GO:…	1.09095	3.55376	5.05776	0.0245159	0.765845	3.79241879684576	16.2296151689513	11.0757450303696	15.491539663707
TR20279|c0_g1	1614; 709	PSB28; SBT12	Photosystem II reaction center PSB28 protein, chloroplastic; Subtilisin-like protease SBT1.2 {ECO:0000303|PubMed:16193095}	ARATH; ORYSJ	K08903	AT1G04110	GO:0003674,GO:0003824,GO:0004175,GO:0004252,GO:0005575,GO:0005576,GO:0005618,GO:0008150,GO:0008152,GO:0008233,GO:0008236,GO:0009521,GO:0009523,GO:0009535,GO:0009653,GO:0009654,GO:0009886,GO:0009897,GO:0009987,GO:0010103,GO:0015979,GO:0016020,GO:0016787,GO:0017171,GO:0030312,GO:0032502,GO:0032991,GO:0034357,GO:0042127,GO:0042651,GO:0043234,GO:0044237,GO:0044422,GO:0044424,GO:0044425,GO:0044434,GO:…	-1.07675	1.87421	5.05505	0.0245542	0.765845	5.52060964097801	2.11273096873923	4.19201505133511	2.48038696862724
TR2482|c1_g1	2765; 2748; 1995; 1827; 1810; 470	SRK2E; SRK2I	Serine/threonine-protein kinase SRK2E; Serine/threonine-protein kinase SRK2I	ARATH	K14498	AT5G66880	GO:0000166,GO:0001101,GO:0001882,GO:0001883,GO:0003674,GO:0003824,GO:0004672,GO:0004674,GO:0005488,GO:0005515,GO:0005524,GO:0005575,GO:0005634,GO:0005737,GO:0005829,GO:0005975,GO:0005984,GO:0005985,GO:0006082,GO:0006464,GO:0006468,GO:0006629,GO:0006631,GO:0006633,GO:0006636,GO:0006638,GO:0006639,GO:0006641,GO:0006793,GO:0006796,GO:0006950,GO:0006952,GO:0006970,GO:0007165,GO:0008150,GO:0008152,GO:…	0.657709	7.40256	5.05122	0.0246086	0.766296	106.331742215359	211.65722977733	156.07533933234	202.347357966959
TR26429|c0_g1	748							1.06384	1.84311	5.03403	0.0248541	0.772688	2.44827036252068	4.32149516333023	2.07394428855526	5.13483618066691
TR43260|c0_g1	2012; 1899; 1877; 1730; 1708; 1528							-1.06213	3.52606	5.02092	0.0250428	0.775393	20.2102318161021	9.98745548858543	10.722733236573	4.83022725469515
TR5633|c4_g1	1265; 1253	AI5L5; AI5L7	ABSCISIC ACID-INSENSITIVE 5-like protein 5; ABSCISIC ACID-INSENSITIVE 5-like protein 7	ARATH			GO:0001071,GO:0003674,GO:0003676,GO:0003677,GO:0003700,GO:0005488,GO:0005575,GO:0005634,GO:0006139,GO:0006351,GO:0006725,GO:0006807,GO:0007165,GO:0008150,GO:0008152,GO:0009058,GO:0009059,GO:0009738,GO:0009755,GO:0009987,GO:0016070,GO:0018130,GO:0019438,GO:0032774,GO:0034641,GO:0034645,GO:0034654,GO:0043170,GO:0043226,GO:0043227,GO:0043229,GO:0043231,GO:0043565,GO:0044237,GO:0044238,GO:0044249,GO:…	-0.706086	4.72466	5.01952	0.0250631	0.775393	30.9634192907028	22.567808075169	34.3745234209479	17.49325546295
TR43177|c0_g1	2223; 2198	ASPG1	Protein ASPARTIC PROTEASE IN GUARD CELL 1	ARATH		AT3G18490	GO:0001101,GO:0002376,GO:0003674,GO:0003676,GO:0003677,GO:0003824,GO:0004175,GO:0004190,GO:0005488,GO:0005575,GO:0005783,GO:0006950,GO:0006952,GO:0006955,GO:0008150,GO:0008152,GO:0008233,GO:0009056,GO:0009057,GO:0009414,GO:0009415,GO:0009605,GO:0009607,GO:0009627,GO:0009628,GO:0009719,GO:0009725,GO:0009737,GO:0009814,GO:0010033,GO:0010035,GO:0016787,GO:0019538,GO:0030163,GO:0033993,GO:0042221,GO:…	0.760374	4.17368	5.01772	0.0250892	0.775393	13.7295161506062	20.7431767839851	12.929056947802	24.4122296385944
TR43920|c0_g1	871; 802; 757							0.806486	4.00074	5.0168	0.0251025	0.775393	10.7531874746006	23.2880572690574	12.399539257107	17.2321620978313
TR670|c0_g1	1169; 1156							0.693417	4.97055	5.00452	0.0252812	0.776531	27.2670110963088	43.0709017945247	20.5188105144297	34.203230830544
TR14293|c0_g1	1280	GSTX6	Probable glutathione S-transferase	SOYBN	K00799		GO:0003674,GO:0003824,GO:0004364,GO:0005488,GO:0005515,GO:0005575,GO:0005737,GO:0006518,GO:0006575,GO:0006749,GO:0006790,GO:0006807,GO:0008150,GO:0008152,GO:0009056,GO:0009404,GO:0009407,GO:0009987,GO:0016740,GO:0016765,GO:0019748,GO:0034641,GO:0043603,GO:0044237,GO:0044248,GO:0044424,GO:0044464,GO:0044699,GO:0044710,GO:0044712,GO:0044763,GO:0071704,GO:0090487,GO:1901564	0.949407	10.0338	5.0021	0.0253166	0.776531	623.924900032967	1599.33734333559	806.543695876875	1163.04039492106
TR31239|c0_g1	1888	GSTL3	Glutathione S-transferase L3	ARATH	K00799	AT5G02790	GO:0003674,GO:0003824,GO:0004364,GO:0005488,GO:0005515,GO:0005575,GO:0005829,GO:0006464,GO:0006518,GO:0006575,GO:0006749,GO:0006790,GO:0006807,GO:0008150,GO:0008152,GO:0009636,GO:0009987,GO:0010035,GO:0010038,GO:0010731,GO:0016740,GO:0016765,GO:0019538,GO:0034641,GO:0036211,GO:0042221,GO:0043170,GO:0043412,GO:0043603,GO:0044237,GO:0044238,GO:0044260,GO:0044267,GO:0044424,GO:0044444,GO:0044464,GO:…	0.798542	7.58608	5.00102	0.0253324	0.776531	189.380913336159	275.087175452432	91.0770427995333	212.704061449999
TR12472|c0_g1	1086; 950; 950	CNGC1	Cyclic nucleotide-gated ion channel 1	ARATH	K05391	AT5G53130	GO:0000166,GO:0003674,GO:0005215,GO:0005216,GO:0005488,GO:0005515,GO:0005575,GO:0005886,GO:0008150,GO:0015075,GO:0015267,GO:0016020,GO:0016021,GO:0017076,GO:0019001,GO:0022803,GO:0022838,GO:0022857,GO:0022891,GO:0022892,GO:0030551,GO:0030552,GO:0030553,GO:0030554,GO:0031224,GO:0032553,GO:0032555,GO:0032559,GO:0032561,GO:0036094,GO:0042391,GO:0043167,GO:0043168,GO:0044425,GO:0044464,GO:0065007,GO:…	0.679677	5.30308	5.00092	0.0253339	0.776531	35.2358910998075	53.0103406701842	25.328596204909	43.9942320224936
TR27769|c0_g1	1966	Y1491	Uncharacterized protein At1g04910	ARATH		AT1G04910	GO:0000139,GO:0003674,GO:0003824,GO:0005575,GO:0005768,GO:0005794,GO:0005802,GO:0016020,GO:0016021,GO:0016740,GO:0016757,GO:0031090,GO:0031224,GO:0043226,GO:0043227,GO:0043229,GO:0043231,GO:0044422,GO:0044424,GO:0044425,GO:0044431,GO:0044444,GO:0044446,GO:0044464,GO:0098588	-0.888175	6.01074	4.99716	0.0253889	0.776531	123.997693066489	43.6471011496354	43.2439447400885	46.6921967953864
TR1743|c0_g1	532; 436	TAT2	Probable aminotransferase TAT2	ARATH	K00815	AT5G53970	GO:0003674,GO:0003824,GO:0004838,GO:0005488,GO:0006082,GO:0006520,GO:0006766,GO:0006775,GO:0006807,GO:0008150,GO:0008152,GO:0008483,GO:0009058,GO:0009110,GO:0009987,GO:0010189,GO:0016740,GO:0016769,GO:0018130,GO:0019752,GO:0030170,GO:0042360,GO:0042362,GO:0043167,GO:0043168,GO:0043436,GO:0044237,GO:0044238,GO:0044249,GO:0044281,GO:0044283,GO:0044699,GO:0044710,GO:0044711,GO:0044763,GO:0046483,GO:…	0.808555	4.62597	4.99403	0.0254349	0.776531	12.5773889211847	33.7556788869017	23.1663989679045	28.8943324064647
TR26822|c0_g1	367							-1.3073	1.00301	4.99131	0.025475	0.776531	3.16834988090912	1.20041532314729	2.29457665967816	1.00085789962152
TR12355|c1_g1	1967; 1943; 1937; 1913; 961; 957	RH53; RH9	DEAD-box ATP-dependent RNA helicase 53; DEAD-box ATP-dependent RNA helicase 9	ARATH		AT3G22330	GO:0000166,GO:0000373,GO:0000375,GO:0000377,GO:0001882,GO:0001883,GO:0003674,GO:0003676,GO:0003723,GO:0003724,GO:0003824,GO:0004004,GO:0004386,GO:0005488,GO:0005524,GO:0005575,GO:0005618,GO:0005730,GO:0005739,GO:0006139,GO:0006396,GO:0006725,GO:0006807,GO:0006950,GO:0008026,GO:0008150,GO:0008152,GO:0008186,GO:0008380,GO:0009266,GO:0009409,GO:0009628,GO:0009987,GO:0010501,GO:0016070,GO:0016462,GO:…	0.642634	6.19891	4.98915	0.0255068	0.776531	44.9809672486643	86.8620527829377	69.5874498521628	92.0354112043265
TR27595|c0_g1	960	PR1	Pathogenesis-related protein PR-1	MEDTR			GO:0005575,GO:0005576,GO:0006950,GO:0006952,GO:0008150,GO:0009607,GO:0009987,GO:0010053,GO:0021700,GO:0030154,GO:0032502,GO:0044699,GO:0044763,GO:0044767,GO:0048469,GO:0048764,GO:0048765,GO:0048869,GO:0050896	-1.14367	3.48145	4.98819	0.0255208	0.776531	22.9945392872041	8.11480758447566	7.54562709240319	5.70053847175734
TR40146|c0_g1	1063	XTH32	Probable xyloglucan endotransglucosylase/hydrolase protein 32	ARATH			GO:0003674,GO:0003824,GO:0004553,GO:0005575,GO:0005576,GO:0005618,GO:0005975,GO:0005976,GO:0006073,GO:0008150,GO:0008152,GO:0009056,GO:0009987,GO:0010383,GO:0010410,GO:0010411,GO:0016043,GO:0016740,GO:0016757,GO:0016758,GO:0016762,GO:0016787,GO:0016798,GO:0016998,GO:0030312,GO:0042546,GO:0043170,GO:0044036,GO:0044042,GO:0044085,GO:0044237,GO:0044238,GO:0044248,GO:0044260,GO:0044262,GO:0044264,GO:…	-1.44466	3.44928	4.98462	0.0255736	0.776531	27.4110269999865	4.89769451844093	4.32439447400885	6.74491193223196
TR12786|c0_g1	1045; 940	GL113; GL118	Germin-like protein subfamily 1 member 13; Germin-like protein subfamily 1 member 18	ARATH		AT5G39100	GO:0003674,GO:0005488,GO:0005575,GO:0005576,GO:0030145,GO:0043167,GO:0043169,GO:0045735,GO:0046872,GO:0046914,GO:0048046	1.19442	2.27659	4.98392	0.0255839	0.776531	3.93643470052345	8.11480758447566	1.85331191743236	5.13483618066691
TR13324|c1_g1	3700; 3693; 3608; 3601; 3414; 3007; 2997	AB2A	ABC transporter A family member 2	ARATH		AT3G47730	GO:0000166,GO:0001882,GO:0001883,GO:0003674,GO:0003824,GO:0005215,GO:0005488,GO:0005524,GO:0005575,GO:0006810,GO:0006869,GO:0008150,GO:0009987,GO:0015399,GO:0015405,GO:0016021,GO:0016462,GO:0016787,GO:0016817,GO:0016818,GO:0016820,GO:0016887,GO:0017076,GO:0017111,GO:0022804,GO:0022857,GO:0030554,GO:0031224,GO:0032549,GO:0032550,GO:0032553,GO:0032555,GO:0032559,GO:0035639,GO:0036094,GO:0042623,GO:…	0.710119	5.09217	4.97906	0.0256559	0.776717	30.6273821821215	49.2170282490388	21.0042017309001	35.2476042910187
TR52177|c0_g1	900; 894							-1.3248	1.72336	4.97805	0.0256709	0.776717	6.96076867775488	1.44049838777674	2.25045018545358	2.21929360350858
TR666|c0_g1	1378; 1377; 1376; 1375; 661; 660	CYBP	Calcyclin-binding protein	MOUSE; RAT	K04507		GO:0003674,GO:0005488,GO:0005515,GO:0005575,GO:0005641,GO:0005654,GO:0005737,GO:0030877,GO:0031970,GO:0031974,GO:0031982,GO:0031988,GO:0032991,GO:0042802,GO:0042803,GO:0043226,GO:0043227,GO:0043230,GO:0043234,GO:0044421,GO:0044422,GO:0044424,GO:0044428,GO:0044444,GO:0044446,GO:0044464,GO:0046983,GO:0065010,GO:0070062,GO:1903561	-0.871584	4.43551	4.97187	0.0257628	0.778271	37.4441349561987	12.8684522641389	18.3124868032007	17.5802865846562
TR30100|c0_g1	1261	SYP71	Syntaxin-71	ARATH	K08506	AT3G09740	GO:0000149,GO:0003674,GO:0005215,GO:0005484,GO:0005488,GO:0005515,GO:0005575,GO:0005783,GO:0005886,GO:0005911,GO:0006605,GO:0006612,GO:0006810,GO:0006886,GO:0006906,GO:0006996,GO:0008104,GO:0008150,GO:0008565,GO:0009506,GO:0009987,GO:0015031,GO:0016020,GO:0016021,GO:0016043,GO:0016050,GO:0022406,GO:0022892,GO:0030054,GO:0031201,GO:0031224,GO:0032991,GO:0033036,GO:0034613,GO:0043226,GO:0043227,GO:…	-0.703559	4.96465	4.96513	0.0258634	0.780083	44.21288242905	20.1669774288744	32.9624762457613	27.1972255331934
TR15134|c0_g1	2365; 2331; 2254; 2221; 2191; 2123; 2088; 2023; 1988; 1959; 1924; 1889	MT799; MT810; TCS1	Caffeine synthase 1; Probable S-adenosylmethionine-dependent methyltransferase At5g37990; Probable S-adenosylmethionine-dependent methyltransferase At5g38100	ARATH; CAMSI		AT5G37990	GO:0003674,GO:0003824,GO:0006807,GO:0008150,GO:0008152,GO:0008168,GO:0009820,GO:0016740,GO:0016741,GO:0071704,GO:1901564	-0.886954	4.62528	4.95713	0.0259833	0.782472	39.4123523064604	11.523987102214	24.4460667204174	22.9762161304418
TR46086|c0_g1	1093; 1081; 850	XTH2	Xyloglucan endotransglucosylase/hydrolase 2 {ECO:0000250|UniProtKB:Q38857}	SOYBN	K08235		GO:0003674,GO:0003824,GO:0004553,GO:0005575,GO:0005576,GO:0005618,GO:0005975,GO:0005976,GO:0006073,GO:0008150,GO:0008152,GO:0009987,GO:0010383,GO:0010410,GO:0010411,GO:0016740,GO:0016757,GO:0016758,GO:0016762,GO:0016787,GO:0016798,GO:0030312,GO:0042546,GO:0043170,GO:0044036,GO:0044042,GO:0044085,GO:0044237,GO:0044238,GO:0044260,GO:0044262,GO:0044264,GO:0044464,GO:0048046,GO:0071554,GO:0071704,GO:…	-1.39511	6.95591	4.95342	0.0260391	0.782925	290.960130730154	111.350525375142	68.616667419222	25.3695719773628
TR31194|c0_g1	1233	CAES	Probable carbohydrate esterase At4g34215	ARATH		AT4G34215	GO:0003674,GO:0003824,GO:0016787	-1.04203	2.4148	4.95036	0.0260852	0.783085	8.25691181085407	3.45719613066419	5.86882107186915	3.39421374654254
TR23022|c0_g1	901	PR4B; WIN1	Pathogenesis-related protein PR-4B; Wound-induced protein WIN1	TOBAC; SOLTU			GO:0005575,GO:0005576,GO:0005618,GO:0006950,GO:0006952,GO:0008150,GO:0009605,GO:0009607,GO:0009617,GO:0009620,GO:0030312,GO:0042742,GO:0043207,GO:0044464,GO:0050832,GO:0050896,GO:0051704,GO:0051707,GO:0098542	-0.993226	7.78538	4.94721	0.0261328	0.783292	168.930655013927	202.53407332141	418.186596226346	92.4270512520045
TR49084|c0_g1	1991; 1982	SERB1	Phosphoserine aminotransferase 1, chloroplastic	ARATH	K00831	AT4G35630	GO:0003674,GO:0003824,GO:0004648,GO:0005575,GO:0006082,GO:0006520,GO:0006563,GO:0006564,GO:0006807,GO:0008150,GO:0008152,GO:0008483,GO:0008652,GO:0009058,GO:0009069,GO:0009070,GO:0009507,GO:0009532,GO:0009536,GO:0009570,GO:0009719,GO:0009725,GO:0009735,GO:0009987,GO:0010033,GO:0016053,GO:0016740,GO:0016769,GO:0019752,GO:0042221,GO:0043226,GO:0043227,GO:0043229,GO:0043231,GO:0043436,GO:0044237,GO:…	0.814383	6.08048	4.93815	0.0262701	0.786179	69.991729187356	84.941388265902	28.0203111326084	87.3792461930438
TR44765|c0_g1	1763; 1701; 1689; 1627							-0.666857	4.87697	4.91259	0.0266617	0.796657	38.9803045954273	22.999957591502	32.9183497715367	22.279967156792
TR22592|c0_g2	1282; 1140	GSTUH	Glutathione S-transferase U17	ARATH	K00799	AT1G10370	GO:0003674,GO:0003824,GO:0004364,GO:0005488,GO:0005515,GO:0005575,GO:0005737,GO:0005829,GO:0006518,GO:0006575,GO:0006749,GO:0006790,GO:0006807,GO:0006950,GO:0006970,GO:0008150,GO:0008152,GO:0009056,GO:0009314,GO:0009404,GO:0009407,GO:0009416,GO:0009507,GO:0009536,GO:0009628,GO:0009636,GO:0009651,GO:0009704,GO:0009719,GO:0009725,GO:0009791,GO:0009987,GO:0010033,GO:0010243,GO:0016740,GO:0016765,GO:…	0.777934	8.48087	4.90738	0.0267422	0.797125	286.159600607565	557.232793004971	240.136272730165	345.208944247717
TR12764|c0_g1	1356; 1356	AKRC9	Aldo-keto reductase family 4 member C9	ARATH		AT2G37770	GO:0000166,GO:0001101,GO:0003674,GO:0003824,GO:0004033,GO:0005488,GO:0005575,GO:0006950,GO:0006970,GO:0008106,GO:0008150,GO:0008152,GO:0009266,GO:0009409,GO:0009414,GO:0009415,GO:0009507,GO:0009536,GO:0009628,GO:0009636,GO:0009651,GO:0010035,GO:0016229,GO:0016491,GO:0016614,GO:0016616,GO:0036094,GO:0042221,GO:0043167,GO:0043168,GO:0043226,GO:0043227,GO:0043229,GO:0043231,GO:0044424,GO:0044444,GO:…	0.563666	6.06943	4.90621	0.0267603	0.797125	51.9417359264192	80.7639429413495	56.3053811105642	79.2418363135123
TR31081|c0_g1	2665; 2617; 2614; 527	PMTE	Probable methyltransferase PMT14	ARATH		AT4G18030	GO:0000139,GO:0003674,GO:0003824,GO:0005575,GO:0005618,GO:0005768,GO:0005774,GO:0005794,GO:0005802,GO:0008150,GO:0008152,GO:0008168,GO:0009505,GO:0016020,GO:0016021,GO:0016740,GO:0016741,GO:0030312,GO:0031090,GO:0031224,GO:0043226,GO:0043227,GO:0043229,GO:0043231,GO:0044422,GO:0044424,GO:0044425,GO:0044431,GO:0044437,GO:0044444,GO:0044446,GO:0044464,GO:0098588	-0.646174	6.0939	4.89775	0.0268917	0.799799	102.251291611158	49.7932276041495	64.2481464709886	56.5702291090423
TR33752|c0_g1	2277; 2198; 2189; 2166; 2110; 2086; 2078; 1998; 1301; 1189	DNAJ; DNAJ1; SIRB	Chaperone protein DnaJ 1 {ECO:0000255|HAMAP-Rule:MF_01152}; Chaperone protein DnaJ {ECO:0000255|HAMAP-Rule:MF_01152}; Sirohydrochlorin ferrochelatase, chloroplastic {ECO:0000303|PubMed:15545265}	AQUAE; ARATH; MYCCT	K03686	AT1G50170	GO:0000166,GO:0001882,GO:0001883,GO:0003674,GO:0003824,GO:0004325,GO:0005488,GO:0005524,GO:0005575,GO:0005737,GO:0006139,GO:0006259,GO:0006260,GO:0006457,GO:0006725,GO:0006766,GO:0006767,GO:0006778,GO:0006779,GO:0006783,GO:0006807,GO:0006950,GO:0006979,GO:0008150,GO:0008152,GO:0008270,GO:0009058,GO:0009059,GO:0009110,GO:0009235,GO:0009236,GO:0009266,GO:0009408,GO:0009507,GO:0009536,GO:0009628,GO:…	0.702753	5.01616	4.88694	0.0270605	0.803577	19.5861629001655	36.8287421141588	29.5206112562441	43.1239208054315
TR19774|c0_g1	1938; 1838; 1251	GPX4	Probable phospholipid hydroperoxide glutathione peroxidase	NICSY; SPIOL			GO:0003674,GO:0003824,GO:0004601,GO:0004602,GO:0005575,GO:0005737,GO:0006950,GO:0006979,GO:0008150,GO:0008152,GO:0016209,GO:0016491,GO:0016684,GO:0044424,GO:0044464,GO:0044699,GO:0044710,GO:0047066,GO:0050896,GO:0055114	0.634435	7.8354	4.87325	0.0272761	0.808139	188.132775504285	277.007839969468	169.66629339351	278.412558338194
TR23616|c0_g1	510							-1.94149	1.57394	4.86924	0.0273396	0.808139	1.68018554290635	2.20876419459101	7.45737414395404	0.174062243412438
TR26086|c0_g3	2036	AB8G	ABC transporter G family member 8	ARATH		AT5G52860	GO:0000166,GO:0001882,GO:0001883,GO:0003674,GO:0003824,GO:0005215,GO:0005488,GO:0005524,GO:0005575,GO:0005886,GO:0006810,GO:0008150,GO:0009987,GO:0015399,GO:0015405,GO:0016020,GO:0016021,GO:0016462,GO:0016787,GO:0016817,GO:0016818,GO:0016820,GO:0016887,GO:0017076,GO:0017111,GO:0022804,GO:0022857,GO:0030554,GO:0031224,GO:0032549,GO:0032550,GO:0032553,GO:0032555,GO:0032559,GO:0035639,GO:0036094,GO:…	-1.60206	1.9913	4.86919	0.0273403	0.808139	9.21701783537199	3.16909645310884	2.51520903080107	0.696248973649751
TR12964|c0_g1	2481; 2481; 2447; 2447; 2374	Y4374	Probable inactive receptor kinase At4g23740	ARATH		AT4G23740	GO:0000166,GO:0001882,GO:0001883,GO:0003674,GO:0003824,GO:0004672,GO:0005488,GO:0005515,GO:0005524,GO:0005575,GO:0005886,GO:0006464,GO:0006468,GO:0006793,GO:0006796,GO:0008150,GO:0008152,GO:0009987,GO:0016020,GO:0016021,GO:0016301,GO:0016310,GO:0016740,GO:0016772,GO:0016773,GO:0017076,GO:0019538,GO:0030554,GO:0031224,GO:0032549,GO:0032550,GO:0032553,GO:0032555,GO:0032559,GO:0035639,GO:0036094,GO:…	-0.848108	3.75768	4.85625	0.0275461	0.81297	19.7781841050691	9.74737242395597	14.7823688652343	9.44287670512475
TR4610|c1_g1	720	CML19	Putative calcium-binding protein CML19	ORYSJ			GO:0003674,GO:0005488,GO:0005509,GO:0043167,GO:0043169,GO:0046872	1.09373	2.02493	4.84322	0.027755	0.81788	2.68829686865016	4.03339548577488	2.38282960812733	6.78842749308507
TR985|c0_g1	2301; 2269; 671	PI5K9; SF3A2	Phosphatidylinositol 4-phosphate 5-kinase 9; Splicing factor 3A subunit 2	ARATH; DICDI	K00889,K12826	AT3G09920	GO:0000166,GO:0000245,GO:0001882,GO:0001883,GO:0003674,GO:0003676,GO:0003824,GO:0005488,GO:0005524,GO:0005575,GO:0005634,GO:0005681,GO:0005684,GO:0005686,GO:0005829,GO:0005975,GO:0006082,GO:0006520,GO:0006629,GO:0006644,GO:0006650,GO:0006793,GO:0006796,GO:0006807,GO:0008150,GO:0008152,GO:0008270,GO:0009987,GO:0016020,GO:0016043,GO:0016301,GO:0016307,GO:0016308,GO:0016740,GO:0016772,GO:0016773,GO:…	0.566187	6.14379	4.83019	0.0279655	0.822821	54.2459903852622	86.5739531053823	59.6148666774077	82.0268322081113
TR30912|c0_g1	1548	AHNL	Aliphatic (R)-hydroxynitrile lyase	LINUS			GO:0003674,GO:0003824,GO:0005488,GO:0008150,GO:0008152,GO:0008270,GO:0016491,GO:0016829,GO:0016830,GO:0016832,GO:0043167,GO:0043169,GO:0044699,GO:0044710,GO:0046872,GO:0046914,GO:0052919,GO:0052920,GO:0052921,GO:0055114	1.67481	2.75215	4.82323	0.0280787	0.823721	3.4083763870386	1.82463129118388	2.91234729882229	18.3635666800122
TR6802|c4_g1	3678; 3390; 2221; 1922	PGLR; ZDH16	Probable polygalacturonase; Protein S-acyltransferase 18	ARATH; VITVI	K18932	AT4G01730	GO:0003674,GO:0003824,GO:0004553,GO:0004650,GO:0005488,GO:0005575,GO:0005789,GO:0005975,GO:0008150,GO:0008152,GO:0008270,GO:0012506,GO:0016020,GO:0016021,GO:0016409,GO:0016417,GO:0016740,GO:0016746,GO:0016747,GO:0016787,GO:0016798,GO:0019706,GO:0019707,GO:0030659,GO:0031090,GO:0031224,GO:0043167,GO:0043169,GO:0044238,GO:0044422,GO:0044424,GO:0044425,GO:0044432,GO:0044433,GO:0044444,GO:0044446,GO:…	-0.855299	4.19822	4.82116	0.0281124	0.823721	31.0594298931546	12.3402695219541	16.0179101435226	13.6638861078764
TR44387|c0_g1	976	HFA6B	Heat stress transcription factor A-6b	ARATH	K09419	AT3G22830	GO:0001071,GO:0003674,GO:0003676,GO:0003677,GO:0003700,GO:0005488,GO:0005575,GO:0005634,GO:0005737,GO:0006139,GO:0006351,GO:0006355,GO:0006725,GO:0006807,GO:0008150,GO:0008152,GO:0009058,GO:0009059,GO:0009889,GO:0009987,GO:0010468,GO:0010556,GO:0016070,GO:0018130,GO:0019219,GO:0019222,GO:0019438,GO:0031323,GO:0031326,GO:0032774,GO:0034641,GO:0034645,GO:0034654,GO:0043170,GO:0043226,GO:0043227,GO:…	1.14758	1.44082	4.8204	0.0281248	0.823721	1.53616963922866	3.84132903407132	1.72093249475862	3.39421374654254
TR39651|c0_g1	2504	LRK72	Probable L-type lectin-domain containing receptor kinase VII.2	ARATH		AT4G28350	GO:0000166,GO:0001882,GO:0001883,GO:0003674,GO:0003824,GO:0004672,GO:0004674,GO:0005488,GO:0005524,GO:0005575,GO:0005886,GO:0006464,GO:0006468,GO:0006793,GO:0006796,GO:0008150,GO:0008152,GO:0009987,GO:0016020,GO:0016021,GO:0016301,GO:0016310,GO:0016740,GO:0016772,GO:0016773,GO:0017076,GO:0019538,GO:0030246,GO:0030554,GO:0031224,GO:0032549,GO:0032550,GO:0032553,GO:0032555,GO:0032559,GO:0035639,GO:…	1.03103	2.33777	4.81391	0.0282309	0.825102	3.12034457968322	7.20249193888372	3.39773851529267	6.13569408028843
TR24570|c0_g2	687; 411							1.06202	1.9549	4.81227	0.0282578	0.825102	2.16023855516531	5.81001016403287	2.73584140192397	4.43858720701716
TR45|c0_g1	2329	HFA2D; HFA7B	Heat stress transcription factor A-2d; Heat stress transcription factor A-7b	ARATH; ORYSJ	K09419	AT3G63350	GO:0001071,GO:0003674,GO:0003676,GO:0003677,GO:0003700,GO:0005488,GO:0005575,GO:0005634,GO:0005737,GO:0006139,GO:0006351,GO:0006355,GO:0006725,GO:0006807,GO:0006950,GO:0008150,GO:0008152,GO:0009058,GO:0009059,GO:0009266,GO:0009314,GO:0009408,GO:0009416,GO:0009628,GO:0009642,GO:0009644,GO:0009889,GO:0009987,GO:0010468,GO:0010556,GO:0016070,GO:0018130,GO:0019219,GO:0019222,GO:0019438,GO:0031323,GO:…	-0.816702	4.26483	4.80203	0.0284262	0.828759	30.9634192907028	15.7974656526183	17.8712220609549	11.923263673752
TR1378|c0_g1	779							0.980109	2.65958	4.79589	0.0285277	0.829978	4.27247180910472	9.31522290762295	4.10376210288595	7.22358310161617
TR46798|c2_g2	570; 497; 288	EDR1	Serine/threonine-protein kinase EDR1	ARATH		AT1G08720	GO:0000139,GO:0000160,GO:0000165,GO:0000166,GO:0000186,GO:0001101,GO:0001882,GO:0001883,GO:0001932,GO:0001934,GO:0002229,GO:0002239,GO:0002831,GO:0003674,GO:0003824,GO:0004672,GO:0004674,GO:0004702,GO:0004709,GO:0004712,GO:0004871,GO:0005057,GO:0005488,GO:0005524,GO:0005575,GO:0005634,GO:0005768,GO:0005769,GO:0005783,GO:0005802,GO:0005829,GO:0006464,GO:0006468,GO:0006793,GO:0006796,GO:0006950,GO:…	-1.06688	1.86637	4.79428	0.0285544	0.829978	5.71263084588159	2.06471435581333	3.92725620598763	2.52390252948035
TR53934|c0_g1	2769; 2700; 2055; 2005; 1570; 1098; 1018	Y2028	von Willebrand factor A domain-containing protein DDB_G0292028	DICDI				0.58013	6.2395	4.78783	0.0286616	0.831836	66.6313581015433	84.1731224590878	54.3638162446827	96.6915762156092
TR51964|c0_g1	1739; 1632; 1620; 1513	CADH6	Probable cinnamyl alcohol dehydrogenase 6	ORYSJ	K00083		GO:0003674,GO:0003824,GO:0005488,GO:0006725,GO:0008150,GO:0008152,GO:0008270,GO:0009058,GO:0009698,GO:0009699,GO:0009808,GO:0009809,GO:0009987,GO:0016491,GO:0016614,GO:0016616,GO:0019438,GO:0019748,GO:0043167,GO:0043169,GO:0044237,GO:0044249,GO:0044550,GO:0044699,GO:0044710,GO:0044711,GO:0044763,GO:0045551,GO:0046872,GO:0046914,GO:0052747,GO:0055114,GO:0071704,GO:1901360,GO:1901362,GO:1901576	-0.60907	5.9595	4.78415	0.0287229	0.832357	73.1600790682651	58.1001016403287	76.9565710476677	40.3389249108325
TR4685|c2_g3	1889; 1749; 806	PSY	Phytoene synthase, chloroplastic	CUCME; DAUCA			GO:0003674,GO:0003824,GO:0004337,GO:0004659,GO:0005575,GO:0006629,GO:0006720,GO:0006721,GO:0008150,GO:0008152,GO:0008299,GO:0008610,GO:0009058,GO:0009507,GO:0009536,GO:0009987,GO:0016108,GO:0016109,GO:0016114,GO:0016116,GO:0016117,GO:0016740,GO:0016765,GO:0016767,GO:0042440,GO:0043226,GO:0043227,GO:0043229,GO:0043231,GO:0044237,GO:0044238,GO:0044249,GO:0044255,GO:0044424,GO:0044444,GO:0044464,GO:…	-1.08657	4.12628	4.7749	0.0288775	0.835577	36.8680713414879	11.7640701668434	10.4138479170009	10.4872501655994
TR9324|c0_g2	1748	ERDL5	Sugar transporter ERD6-like 5	ARATH		AT1G54730	GO:0003674,GO:0005215,GO:0005575,GO:0006810,GO:0008150,GO:0008643,GO:0009987,GO:0016021,GO:0022857,GO:0022891,GO:0022892,GO:0031224,GO:0044425,GO:0044699,GO:0044763,GO:0044765,GO:0051179,GO:0051234,GO:0055085,GO:0071702,GO:1902578	-0.725006	6.1038	4.76781	0.0289967	0.836875	115.116712339698	49.985294055853	56.0847487394413	53.5676554101777
TR22556|c0_g1	828; 821	SP1L1	Protein SPIRAL1-like 1	ARATH	K18635	AT1G26355	GO:0005575,GO:0005874,GO:0032991,GO:0043234,GO:0044422,GO:0044424,GO:0044430,GO:0044446,GO:0044464	-0.604581	6.30458	4.76705	0.0290095	0.836875	112.428415471048	62.7577130941402	78.1038593775068	62.5318609459183
TR12484|c0_g1	1496; 1400; 1186; 1149; 1113						GO:0000151,GO:0000152,GO:0003674,GO:0003824,GO:0004842,GO:0005488,GO:0005515,GO:0005575,GO:0005680,GO:0008270,GO:0016740,GO:0019787,GO:0031461,GO:0032991,GO:0043167,GO:0043169,GO:0043234,GO:0044422,GO:0044424,GO:0044428,GO:0044446,GO:0044464,GO:0046872,GO:0046914,GO:1902494,GO:1990234	-0.847839	3.59658	4.75983	0.0291314	0.839133	16.2737971155787	7.39455839058729	14.605862968336	9.74748563109652
TR33760|c0_g1	1389; 1328							0.736882	4.17248	4.75471	0.0292183	0.840375	13.5374949457026	24.0563230758716	13.3703216900478	20.8004380877863
TR28781|c0_g1	1389; 998							-0.740401	4.68366	4.74671	0.0293544	0.842267	37.3481243537469	22.0876419459101	26.7406433800955	16.2748197590629
TR37218|c0_g1	734; 701; 601							-1.19621	3.11016	4.74569	0.0293717	0.842267	17.4259243450002	6.91439226132837	6.39833876256411	3.48124486824876
TR17701|c0_g1	2105; 1769; 1401	SFH3	Phosphatidylinositol/phosphatidylcholine transfer protein SFH3	ARATH		AT2G21540	GO:0000139,GO:0003006,GO:0003674,GO:0005215,GO:0005575,GO:0005886,GO:0006810,GO:0008104,GO:0008150,GO:0009791,GO:0009908,GO:0015031,GO:0016020,GO:0022414,GO:0031090,GO:0032501,GO:0032502,GO:0033036,GO:0044422,GO:0044424,GO:0044431,GO:0044444,GO:0044446,GO:0044464,GO:0044699,GO:0044702,GO:0044707,GO:0044767,GO:0045184,GO:0048367,GO:0048608,GO:0048731,GO:0048856,GO:0051179,GO:0051234,GO:0071702,GO:…	-1.71481	1.56036	4.73603	0.0295371	0.845747	7.48882699123974	2.16074758166512	1.3237942267374	0.522186730237313
TR15785|c0_g1	1357; 1226	ITPK1; ITPK5	Inositol-tetrakisphosphate 1-kinase 1; Inositol-tetrakisphosphate 1-kinase 5 {ECO:0000305}	ARATH; MAIZE; ORYSJ	K00913	AT5G16760	GO:0000166,GO:0000287,GO:0001882,GO:0001883,GO:0003674,GO:0003824,GO:0005488,GO:0005524,GO:0005575,GO:0005622,GO:0005829,GO:0005975,GO:0006020,GO:0006066,GO:0006793,GO:0006796,GO:0008150,GO:0008152,GO:0009058,GO:0009987,GO:0010264,GO:0016301,GO:0016310,GO:0016740,GO:0016772,GO:0016773,GO:0017076,GO:0019637,GO:0019751,GO:0030554,GO:0032549,GO:0032550,GO:0032553,GO:0032555,GO:0032559,GO:0032957,GO:…	-1.08123	2.23376	4.71749	0.0298573	0.85306	7.82486409982101	3.31314629188651	4.72153274203007	2.61093365118657
TR4606|c0_g1	1219; 1218	EOGT	EGF domain-specific O-linked N-acetylglucosamine transferase	BOVIN	K18134		GO:0003674,GO:0003824,GO:0005575,GO:0005788,GO:0005975,GO:0006464,GO:0006486,GO:0006493,GO:0008150,GO:0008152,GO:0008194,GO:0008375,GO:0009987,GO:0016262,GO:0016740,GO:0016757,GO:0016758,GO:0019538,GO:0031974,GO:0036211,GO:0043170,GO:0043233,GO:0043412,GO:0043413,GO:0044237,GO:0044238,GO:0044260,GO:0044267,GO:0044422,GO:0044424,GO:0044432,GO:0044444,GO:0044446,GO:0044464,GO:0044699,GO:0044710,GO:…	-1.06373	2.06738	4.71142	0.0299629	0.85306	6.38470506304414	2.20876419459101	4.72153274203007	3.08960482057077
TR13030|c0_g1	2495	INVA	Acid beta-fructofuranosidase	VIGRR			GO:0003674,GO:0003824,GO:0004553,GO:0004564,GO:0004575,GO:0005575,GO:0005773,GO:0005975,GO:0005984,GO:0005985,GO:0008150,GO:0008152,GO:0009311,GO:0009987,GO:0015926,GO:0016787,GO:0016798,GO:0043226,GO:0043227,GO:0043229,GO:0043231,GO:0044237,GO:0044238,GO:0044262,GO:0044424,GO:0044444,GO:0044464,GO:0044699,GO:0044710,GO:0044723,GO:0044763,GO:0071704,GO:0090599	-0.661266	8.16167	4.71125	0.0299659	0.85306	370.552920162689	224.381632202691	330.948556684351	219.187880017112
TR41076|c0_g1	765; 763	PI5K9	Phosphatidylinositol 4-phosphate 5-kinase 9	ARATH	K00889	AT3G09920	GO:0000166,GO:0001882,GO:0001883,GO:0003674,GO:0003824,GO:0005488,GO:0005524,GO:0005575,GO:0005634,GO:0005829,GO:0005975,GO:0006082,GO:0006520,GO:0006807,GO:0008150,GO:0008152,GO:0009987,GO:0016020,GO:0016301,GO:0016307,GO:0016308,GO:0016740,GO:0016772,GO:0016773,GO:0017076,GO:0019752,GO:0030554,GO:0032549,GO:0032550,GO:0032553,GO:0032555,GO:0032559,GO:0035639,GO:0036094,GO:0043167,GO:0043168,GO:…	0.951107	3.07093	4.70858	0.0300125	0.85306	4.70451952013778	11.956136618547	6.61897113368701	9.96506343536206
TR48730|c0_g1	1935; 1923							0.930794	3.20987	4.70745	0.0300321	0.85306	6.33669976181824	9.79538903688186	6.26595933989037	14.2295883989668
TR43166|c1_g1	266							1.25978	2.03416	4.70592	0.0300589	0.85306	1.48816433800277	8.01877435862388	3.22123261839435	3.30718262483632
TR1002|c0_g1	2612; 2608; 2536; 2532	Y1063	Inactive leucine-rich repeat receptor-like serine/threonine-protein kinase At1g60630	ARATH		AT1G60630	GO:0000166,GO:0001882,GO:0001883,GO:0003674,GO:0003824,GO:0004672,GO:0005488,GO:0005515,GO:0005524,GO:0005575,GO:0005886,GO:0006464,GO:0006468,GO:0006793,GO:0006796,GO:0008150,GO:0008152,GO:0009987,GO:0016020,GO:0016021,GO:0016301,GO:0016310,GO:0016740,GO:0016772,GO:0016773,GO:0017076,GO:0019538,GO:0030554,GO:0031224,GO:0032549,GO:0032550,GO:0032553,GO:0032555,GO:0032559,GO:0035639,GO:0036094,GO:…	-1.2148	3.14214	4.69797	0.0301983	0.853844	18.7700727793252	6.53025935792124	5.69231517497083	4.00343159848607
TR38930|c0_g1	1102	EXP17	Putative expansin-A17	ARATH		AT4G01630	GO:0005575,GO:0005576,GO:0005618,GO:0008150,GO:0009664,GO:0009987,GO:0016020,GO:0016043,GO:0030312,GO:0044464,GO:0045229,GO:0071554,GO:0071555,GO:0071669,GO:0071840	-0.775975	4.59169	4.69644	0.0302252	0.853844	23.1865604921076	14.7411001682487	37.4633766166685	20.669891405227
TR43215|c1_g2	678; 666	BH077	Transcription factor bHLH77	ARATH		AT3G23690	GO:0000975,GO:0001067,GO:0001071,GO:0003674,GO:0003676,GO:0003677,GO:0003700,GO:0005488,GO:0005575,GO:0005634,GO:0006139,GO:0006351,GO:0006355,GO:0006725,GO:0006807,GO:0008150,GO:0008152,GO:0009058,GO:0009059,GO:0009889,GO:0009987,GO:0010468,GO:0010556,GO:0016070,GO:0018130,GO:0019219,GO:0019222,GO:0019438,GO:0031323,GO:0031326,GO:0032774,GO:0034641,GO:0034645,GO:0034654,GO:0043170,GO:0043226,GO:…	-1.28063	1.06239	4.69329	0.0302806	0.853844	3.64840289316808	1.1523987102214	2.02981781433068	1.17492014303396
TR28944|c1_g1	592	MAOP4	NADP-dependent malic enzyme 4, chloroplastic	ARATH	K00029	AT1G79750	GO:0000166,GO:0003674,GO:0003824,GO:0004470,GO:0004471,GO:0004473,GO:0005488,GO:0005515,GO:0005575,GO:0006082,GO:0006108,GO:0006461,GO:0006629,GO:0006631,GO:0006633,GO:0008150,GO:0008152,GO:0008270,GO:0008610,GO:0008948,GO:0009058,GO:0009507,GO:0009536,GO:0009987,GO:0016043,GO:0016053,GO:0016491,GO:0016614,GO:0016615,GO:0016616,GO:0016829,GO:0016830,GO:0016831,GO:0019752,GO:0022607,GO:0032787,GO:…	-1.13521	2.03912	4.69243	0.0302958	0.853844	7.58483759369153	2.59289709799814	3.48599146374183	2.43687140777413
TR12519|c0_g1	1933; 1760; 1009; 836; 836							-0.675154	5.21807	4.6917	0.0303087	0.853844	43.9728559229205	34.6679945324937	47.3477068429744	22.5410605219107
TR14854|c0_g1	943; 915							-1.1707	2.28589	4.67707	0.0305678	0.85906	9.26502313659788	2.40083064629457	4.01550915443679	3.48124486824876
TR53383|c1_g1	3048; 2747; 2507; 2502; 2079	NCRK	Receptor-like serine/threonine-protein kinase NCRK	ARATH		AT2G28250	GO:0000166,GO:0001882,GO:0001883,GO:0003674,GO:0003824,GO:0004672,GO:0004674,GO:0005488,GO:0005515,GO:0005524,GO:0005575,GO:0005768,GO:0005886,GO:0006464,GO:0006468,GO:0006793,GO:0006796,GO:0008150,GO:0008152,GO:0009888,GO:0009987,GO:0010008,GO:0010087,GO:0010089,GO:0012505,GO:0016020,GO:0016021,GO:0016301,GO:0016310,GO:0016740,GO:0016772,GO:0016773,GO:0017076,GO:0019538,GO:0019899,GO:0030554,GO:…	-1.0019	5.73861	4.6762	0.0305833	0.85906	107.819906553362	46.9602474415219	34.4186498951725	24.0641051517695
TR45144|c0_g1	1198; 715	PP449; PPR85	Pentatricopeptide repeat-containing protein At1g59720, chloroplastic/mitochondrial {ECO:0000305}; Pentatricopeptide repeat-containing protein At5g66520	ARATH		AT5G66520,AT1G59720	GO:0003674,GO:0003824,GO:0004518,GO:0004519,GO:0005575,GO:0005739,GO:0006139,GO:0006396,GO:0006397,GO:0006725,GO:0006807,GO:0008150,GO:0008152,GO:0009451,GO:0009507,GO:0009536,GO:0009987,GO:0016070,GO:0016071,GO:0016553,GO:0016554,GO:0016556,GO:0016787,GO:0016788,GO:0034641,GO:0043170,GO:0043226,GO:0043227,GO:0043229,GO:0043231,GO:0043412,GO:0044237,GO:0044238,GO:0044260,GO:0044424,GO:0044444,GO:…	1.29694	0.879745	4.67304	0.0306396	0.859385	0.912100723292019	2.44884725922047	1.1031618556145	2.52390252948035
TR12358|c0_g1	3321; 3236; 3219; 3177; 3134; 3092; 2807; 992; 907; 821	U76C1; U76C4; U76F1	UDP-glycosyltransferase 76C1; UDP-glycosyltransferase 76C4; UDP-glycosyltransferase 76F1	ARATH	K13493	AT3G55700,AT5G05870,AT5G05880	GO:0003674,GO:0003824,GO:0005575,GO:0005975,GO:0005996,GO:0006063,GO:0006082,GO:0008150,GO:0008152,GO:0008194,GO:0009058,GO:0009812,GO:0009813,GO:0009987,GO:0016740,GO:0016757,GO:0016758,GO:0019585,GO:0019752,GO:0032787,GO:0035251,GO:0043226,GO:0043227,GO:0043229,GO:0043231,GO:0043436,GO:0044237,GO:0044238,GO:0044281,GO:0044424,GO:0044464,GO:0044699,GO:0044710,GO:0044723,GO:0044763,GO:0046527,GO:…	0.700237	4.50067	4.66131	0.0308496	0.864013	17.8099667548073	31.6429479181625	16.5474278342175	24.1946518343289
TR45699|c0_g1	639							-0.966369	2.86532	4.65636	0.0309388	0.865249	10.1771238598899	5.56992709940341	8.8694213191406	4.17749384189851
TR12728|c0_g1	1480; 1365; 1361	USPAL	Universal stress protein A-like protein	ARATH		AT3G01520	GO:0000166,GO:0001882,GO:0001883,GO:0003674,GO:0005488,GO:0005575,GO:0005886,GO:0006950,GO:0008150,GO:0016020,GO:0016208,GO:0017076,GO:0030554,GO:0032549,GO:0032550,GO:0032553,GO:0032555,GO:0032559,GO:0036094,GO:0043167,GO:0043168,GO:0043169,GO:0044464,GO:0050896,GO:0097159,GO:0097367,GO:1901265,GO:1901363	0.634097	7.97005	4.65274	0.031004	0.865813	197.829846351916	321.135107248362	195.039016072644	288.595199577822
TR27656|c0_g1	1078	GL32	Germin-like protein subfamily 3 member 2	ARATH		AT3G10080	GO:0003674,GO:0005488,GO:0005575,GO:0005576,GO:0030145,GO:0043167,GO:0043169,GO:0045735,GO:0046872,GO:0046914,GO:0048046	-1.11656	3.40236	4.64668	0.0311136	0.867614	21.8904173590085	6.57827597084713	6.83960350480991	6.65788081052575
TR27242|c0_g1	385							-3.08972	4.5989	4.61969	0.0316069	0.878174	0.33603710858127	0.33611629048124	86.0024982637066	9.79100119194963
TR42829|c0_g1	1284	DHE1	Glutamate dehydrogenase 1	ARATH	K00261	AT5G18170	GO:0000166,GO:0001882,GO:0001883,GO:0003674,GO:0003824,GO:0004353,GO:0005488,GO:0005507,GO:0005524,GO:0005575,GO:0005739,GO:0006082,GO:0006520,GO:0006807,GO:0006950,GO:0006970,GO:0008150,GO:0008152,GO:0008270,GO:0009314,GO:0009416,GO:0009628,GO:0009642,GO:0009646,GO:0009651,GO:0009987,GO:0010035,GO:0010038,GO:0016491,GO:0016638,GO:0016639,GO:0017076,GO:0019752,GO:0030554,GO:0032549,GO:0032550,GO:…	0.60927	5.15935	4.6189	0.0316215	0.878174	28.6111595306339	43.2629682462282	27.84380523571	42.8628274403128
TR50231|c0_g1	982							-0.983584	2.72868	4.61847	0.0316295	0.878174	7.34481108756205	5.04174435721861	10.0167096489797	3.74233823336741
TR33784|c0_g2	1951; 1871	LHT1	Lysine histidine transporter 1	ARATH		AT5G40780	GO:0003333,GO:0003674,GO:0005215,GO:0005342,GO:0005575,GO:0005886,GO:0006810,GO:0006811,GO:0006820,GO:0006865,GO:0008150,GO:0008509,GO:0008514,GO:0009628,GO:0009987,GO:0015075,GO:0015171,GO:0015291,GO:0015293,GO:0015711,GO:0015849,GO:0016020,GO:0016021,GO:0022804,GO:0022857,GO:0022891,GO:0022892,GO:0031224,GO:0034220,GO:0043090,GO:0044425,GO:0044464,GO:0044699,GO:0044763,GO:0044765,GO:0046942,GO:…	0.551184	6.53064	4.61226	0.0317442	0.880089	73.1600790682651	116.680369409916	76.6918122023202	102.914301417604
TR49816|c0_g1	1293; 985	FKB62; FKB65	Peptidyl-prolyl cis-trans isomerase FKBP62; Peptidyl-prolyl cis-trans isomerase FKBP65	ARATH	K01802	AT5G48570	GO:0000413,GO:0003674,GO:0003755,GO:0003824,GO:0005488,GO:0005515,GO:0005527,GO:0005528,GO:0005575,GO:0005634,GO:0005737,GO:0005773,GO:0005789,GO:0006457,GO:0006464,GO:0006950,GO:0008144,GO:0008150,GO:0008152,GO:0009266,GO:0009408,GO:0009628,GO:0009987,GO:0010286,GO:0016020,GO:0016853,GO:0016859,GO:0018193,GO:0018208,GO:0019538,GO:0031090,GO:0033554,GO:0034605,GO:0036211,GO:0043170,GO:0043226,GO:…	-1.1202	3.42347	4.60514	0.0318763	0.88206	16.8018554290635	3.07306322725705	12.3554127828824	10.3131879221869
TR27316|c0_g1	752	NLTP1	Non-specific lipid-transfer protein 1	PRUDU			GO:0003674,GO:0005488,GO:0006810,GO:0006869,GO:0008150,GO:0008289,GO:0044699,GO:0044765,GO:0051179,GO:0051234,GO:0071702,GO:1902578	-1.40922	5.0896	4.60267	0.0319223	0.88206	87.1776270262267	25.6408713024261	11.56113624684	11.531623626074
TR2731|c1_g1	1855; 1735; 1640; 1520	TGA21	TGACG-sequence-specific DNA-binding protein TGA-2.1	TOBAC			GO:0001071,GO:0003674,GO:0003676,GO:0003677,GO:0003700,GO:0005488,GO:0005575,GO:0005634,GO:0006139,GO:0006351,GO:0006355,GO:0006725,GO:0006807,GO:0008150,GO:0008152,GO:0009058,GO:0009059,GO:0009889,GO:0009987,GO:0010468,GO:0010556,GO:0016070,GO:0018130,GO:0019219,GO:0019222,GO:0019438,GO:0031323,GO:0031326,GO:0032774,GO:0034641,GO:0034645,GO:0034654,GO:0043170,GO:0043226,GO:0043227,GO:0043229,GO:…	0.734174	4.08848	4.60101	0.031953	0.88206	13.5855002469285	22.999957591502	11.8258950921875	19.2773934579275
TR43902|c1_g1	1423; 1240	HMGB2	High mobility group B protein 2	ARATH		AT1G20693	GO:0000785,GO:0001071,GO:0003674,GO:0003676,GO:0003677,GO:0003682,GO:0003700,GO:0005198,GO:0005488,GO:0005575,GO:0005634,GO:0005829,GO:0006325,GO:0006333,GO:0006355,GO:0008150,GO:0009889,GO:0010468,GO:0010556,GO:0016043,GO:0019219,GO:0019222,GO:0030527,GO:0031323,GO:0031326,GO:0032991,GO:0043226,GO:0043227,GO:0043229,GO:0043231,GO:0043933,GO:0044422,GO:0044424,GO:0044427,GO:0044444,GO:0044446,GO:…	0.799068	9.27615	4.58409	0.03227	0.889155	400.316206922745	858.248939437384	504.674485706522	716.440193885594
TR45066|c0_g1	1046; 1034; 952							0.814309	3.7277	4.57401	0.0324605	0.889155	8.83297542556482	17.1899474274691	10.2373420201026	16.3618508807692
TR37782|c0_g1	1335							1.27858	2.25994	4.56996	0.0325374	0.889155	3.55239229071629	10.0354721015113	1.94156486588152	3.30718262483632
TR14786|c0_g1	2038; 2023; 1984; 1969	PATL4	Patellin-4	ARATH		AT1G30690	GO:0003674,GO:0005215,GO:0005488,GO:0005575,GO:0005634,GO:0005829,GO:0005886,GO:0007049,GO:0008150,GO:0008289,GO:0009987,GO:0016020,GO:0016021,GO:0031224,GO:0043226,GO:0043227,GO:0043229,GO:0043231,GO:0044424,GO:0044425,GO:0044444,GO:0044464,GO:0044699,GO:0044763,GO:0051301	-0.868649	4.79459	4.56992	0.032538	0.889155	50.7416033957718	16.9978809757656	20.7835693597772	22.1494204742327
TR5668|c0_g1	2176; 1925	RLF33	Protein RALF-like 33	ARATH		AT4G15800	GO:0003674,GO:0004871,GO:0005102,GO:0005179,GO:0005488,GO:0005515,GO:0005575,GO:0005576,GO:0005618,GO:0005622,GO:0005911,GO:0007154,GO:0007165,GO:0007267,GO:0008150,GO:0009505,GO:0009506,GO:0009987,GO:0019722,GO:0019932,GO:0023052,GO:0030054,GO:0030312,GO:0035556,GO:0044464,GO:0044699,GO:0044700,GO:0044763,GO:0048046,GO:0050789,GO:0050794,GO:0060089,GO:0065007	0.570243	5.91989	4.56976	0.0325412	0.889155	42.6287074885954	72.6971519697997	54.6727015642547	71.8006754076306
TR19|c0_g1	2807; 2700	SD18	Receptor-like serine/threonine-protein kinase SD1-8	ARATH		AT4G21380	GO:0000166,GO:0001882,GO:0001883,GO:0003674,GO:0003824,GO:0004672,GO:0004674,GO:0004675,GO:0004871,GO:0004872,GO:0004888,GO:0005488,GO:0005515,GO:0005524,GO:0005575,GO:0005773,GO:0005886,GO:0005911,GO:0006464,GO:0006468,GO:0006793,GO:0006796,GO:0006950,GO:0006952,GO:0007165,GO:0007166,GO:0007167,GO:0007178,GO:0008037,GO:0008150,GO:0008152,GO:0009506,GO:0009987,GO:0016020,GO:0016021,GO:0016301,GO:…	0.649522	6.16975	4.56727	0.0325884	0.889155	41.428574957948	94.4486776252285	70.514105810879	81.2000365519022
TR23427|c0_g1	3127; 3022; 330	PHO1	Phosphate transporter PHO1	ARATH		AT3G23430	GO:0003674,GO:0005215,GO:0005575,GO:0005794,GO:0005802,GO:0005886,GO:0006810,GO:0006811,GO:0006817,GO:0006820,GO:0006950,GO:0007154,GO:0008150,GO:0008509,GO:0009267,GO:0009605,GO:0009987,GO:0009991,GO:0015075,GO:0015103,GO:0015114,GO:0015698,GO:0016020,GO:0016021,GO:0016036,GO:0022857,GO:0022891,GO:0022892,GO:0031224,GO:0031667,GO:0031668,GO:0031669,GO:0033554,GO:0034220,GO:0035435,GO:0042594,GO:…	-0.704142	7.42678	4.56673	0.0325988	0.889155	245.835147577812	95.120910206191	180.433153104308	166.490535823997
TR26137|c0_g1	2103	OCT7	Organic cation/carnitine transporter 7	ARATH		AT3G13050	GO:0000166,GO:0001882,GO:0001883,GO:0003674,GO:0005215,GO:0005488,GO:0005524,GO:0005575,GO:0005886,GO:0006810,GO:0006811,GO:0006812,GO:0006820,GO:0008150,GO:0009987,GO:0015695,GO:0015697,GO:0015711,GO:0015718,GO:0015849,GO:0016020,GO:0016021,GO:0017076,GO:0022857,GO:0022891,GO:0022892,GO:0030554,GO:0031224,GO:0032549,GO:0032550,GO:0032553,GO:0032555,GO:0032559,GO:0035639,GO:0036094,GO:0043167,GO:…	1.09503	1.49924	4.56302	0.0326694	0.889155	1.58417494045456	3.88934564699721	1.89743839165694	3.56827598995497
TR25217|c0_g1	1180	BIG1E	Protein BIG GRAIN 1-like E {ECO:0000305}	ARATH		AT1G69160	GO:0005575,GO:0005886,GO:0006810,GO:0007165,GO:0008150,GO:0009734,GO:0009755,GO:0009914,GO:0009966,GO:0009967,GO:0010646,GO:0010647,GO:0010817,GO:0010928,GO:0010929,GO:0016020,GO:0023051,GO:0023056,GO:0044464,GO:0044699,GO:0044765,GO:0048518,GO:0048522,GO:0048583,GO:0048584,GO:0050789,GO:0050794,GO:0051179,GO:0051234,GO:0060918,GO:0065007,GO:0065008,GO:1902578	-1.61081	2.09699	4.56104	0.0327071	0.889155	1.68018554290635	1.1043820972955	10.8992391334713	3.00257369886455
TR19561|c0_g1	1593; 1562	AGCT2	Agmatine coumaroyltransferase-2 {ECO:0000303|PubMed:18270436, ECO:0000312|EMBL:BAF97627.1}	HORVU			GO:0003674,GO:0003824,GO:0016740,GO:0016746,GO:0016747,GO:0047634	1.19005	1.88921	4.56089	0.0327101	0.889155	3.21635518213502	4.03339548577488	1.19141480406366	6.0051473977291
TR35799|c1_g3	1213; 1079; 996; 859; 840	APRR5	Two-component response regulator-like APRR5	ARATH	K12130	AT5G24470	GO:0000160,GO:0005575,GO:0005634,GO:0006139,GO:0006351,GO:0006355,GO:0006725,GO:0006807,GO:0007165,GO:0008150,GO:0008152,GO:0009058,GO:0009059,GO:0009889,GO:0009987,GO:0010468,GO:0010556,GO:0016070,GO:0018130,GO:0019219,GO:0019222,GO:0019438,GO:0031323,GO:0031326,GO:0032774,GO:0034641,GO:0034645,GO:0034654,GO:0035556,GO:0043170,GO:0043226,GO:0043227,GO:0043229,GO:0043231,GO:0044237,GO:0044238,GO:…	-1.00552	3.27854	4.56042	0.0327191	0.889155	11.2332404868596	8.83505677836403	14.4293570714377	3.95991603763296
TR2812|c1_g1	1217	CYB5	Cytochrome b5	ORYSJ			GO:0003674,GO:0005488,GO:0005575,GO:0005789,GO:0008150,GO:0008152,GO:0016020,GO:0016021,GO:0020037,GO:0031090,GO:0031224,GO:0043167,GO:0043169,GO:0044422,GO:0044424,GO:0044425,GO:0044432,GO:0044444,GO:0044446,GO:0044464,GO:0044699,GO:0044710,GO:0046872,GO:0046906,GO:0055114,GO:0097159,GO:0098588,GO:0098589,GO:1901363	0.638423	4.87377	4.54725	0.0329717	0.89377	21.3623590455236	35.6763434039374	24.3578137719682	35.5086976561373
TR8355|c1_g2	2599; 2593; 2578; 2572	LRKS2	Receptor like protein kinase S.2	ARATH		AT2G32800	GO:0000166,GO:0001101,GO:0001882,GO:0001883,GO:0003674,GO:0003824,GO:0004672,GO:0004674,GO:0005488,GO:0005524,GO:0005575,GO:0005886,GO:0006464,GO:0006468,GO:0006793,GO:0006796,GO:0006950,GO:0008150,GO:0008152,GO:0009605,GO:0009607,GO:0009611,GO:0009617,GO:0009719,GO:0009725,GO:0009751,GO:0009753,GO:0009987,GO:0010033,GO:0014070,GO:0016020,GO:0016301,GO:0016310,GO:0016740,GO:0016772,GO:0016773,GO:…	0.730665	4.0942	4.54607	0.0329943	0.89377	11.953320005248	20.1189608159485	13.5909540611707	22.279967156792
TR995|c0_g1	2290; 2237; 1795	GAUTC	Probable galacturonosyltransferase 12	ARATH	K13648	AT5G54690	GO:0000139,GO:0000271,GO:0003674,GO:0003824,GO:0005575,GO:0005794,GO:0005975,GO:0005976,GO:0008150,GO:0008152,GO:0008194,GO:0009058,GO:0009059,GO:0009987,GO:0010383,GO:0010393,GO:0010410,GO:0010413,GO:0010417,GO:0016020,GO:0016021,GO:0016043,GO:0016051,GO:0016740,GO:0016757,GO:0016758,GO:0031090,GO:0031224,GO:0033692,GO:0034637,GO:0034645,GO:0043170,GO:0043226,GO:0043227,GO:0043229,GO:0043231,GO:…	-1.29946	5.09948	4.54197	0.0330735	0.89377	85.3534255796426	22.4237582363913	11.9582745148612	17.101615415272
TR47931|c0_g1	1520; 872; 798	CYC	Cytochrome c	ACENE; SOLLC			GO:0003674,GO:0005488,GO:0005575,GO:0005758,GO:0008150,GO:0008152,GO:0009055,GO:0020037,GO:0031970,GO:0031974,GO:0043167,GO:0043169,GO:0044422,GO:0044424,GO:0044425,GO:0044429,GO:0044444,GO:0044446,GO:0044464,GO:0044699,GO:0044710,GO:0046872,GO:0046906,GO:0055114,GO:0070469,GO:0097159,GO:1901363	-0.693529	6.12563	4.54189	0.033075	0.89377	114.39663282131	55.2671214777011	57.9821871310982	51.304846245816
TR38842|c0_g1	2679; 2539; 2432; 2292; 2268; 2128; 2021; 1881; 1028	IPPK	Inositol-pentakisphosphate 2-kinase	ARATH	K10572	AT5G42810	GO:0000166,GO:0001882,GO:0001883,GO:0002252,GO:0002376,GO:0003674,GO:0003824,GO:0005488,GO:0005524,GO:0005575,GO:0005634,GO:0005737,GO:0006066,GO:0006793,GO:0006796,GO:0006873,GO:0006950,GO:0006952,GO:0008150,GO:0008152,GO:0009058,GO:0009605,GO:0009607,GO:0009615,GO:0009617,GO:0009620,GO:0009791,GO:0009987,GO:0010264,GO:0016301,GO:0016740,GO:0016772,GO:0016773,GO:0017076,GO:0019637,GO:0019725,GO:…	0.566853	6.58666	4.51475	0.0336038	0.906784	82.425102204863	129.740888125759	72.3674177283114	99.5636032319144
TR16157|c1_g1	394	H2B3	Probable histone H2B.3	MEDTR	K11252		GO:0000786,GO:0003674,GO:0003676,GO:0003677,GO:0005488,GO:0005575,GO:0005634,GO:0032991,GO:0032993,GO:0043226,GO:0043227,GO:0043229,GO:0043231,GO:0043234,GO:0044422,GO:0044424,GO:0044427,GO:0044446,GO:0044464,GO:0044815,GO:0097159,GO:1901363,GO:1990104	-0.894931	3.21291	4.50407	0.0338143	0.910355	11.6172828966668	5.52191048647752	12.2671598344333	7.31061422332239
TR36367|c0_g1	1380	DAT	Deacetylvindoline O-acetyltransferase	CATRO	K12698		GO:0003674,GO:0003824,GO:0008374,GO:0016407,GO:0016413,GO:0016740,GO:0016746,GO:0016747,GO:0047162	-1.20218	2.38626	4.49883	0.0339181	0.910355	7.53683229246563	4.80166129258915	6.79547703058533	1.43601350815261
TR2457|c1_g1	4214; 4184; 4181; 3613; 3580; 3328; 1621; 1173	CESA6	Cellulose synthase A catalytic subunit 6 [UDP-forming]	ARATH	K10999	AT5G64740	GO:0000226,GO:0000271,GO:0003674,GO:0003824,GO:0005488,GO:0005575,GO:0005794,GO:0005886,GO:0005975,GO:0005976,GO:0006073,GO:0006996,GO:0007010,GO:0007017,GO:0008150,GO:0008152,GO:0008194,GO:0008270,GO:0009058,GO:0009059,GO:0009250,GO:0009832,GO:0009833,GO:0009987,GO:0010330,GO:0016020,GO:0016021,GO:0016043,GO:0016049,GO:0016051,GO:0016740,GO:0016757,GO:0016758,GO:0016759,GO:0016760,GO:0030243,GO:…	-0.829801	7.87335	4.49329	0.0340282	0.910355	427.103165006795	181.26271379524	172.931652486129	156.307894584369
TR26324|c0_g4	596	H4	Histone H4	SOYBN	K11254		GO:0000786,GO:0003674,GO:0003676,GO:0003677,GO:0005488,GO:0005575,GO:0005634,GO:0005730,GO:0005774,GO:0005829,GO:0005886,GO:0005911,GO:0006139,GO:0006325,GO:0006334,GO:0006352,GO:0006461,GO:0006725,GO:0006807,GO:0008150,GO:0008152,GO:0009058,GO:0009059,GO:0009506,GO:0009507,GO:0009536,GO:0009579,GO:0009987,GO:0016020,GO:0016043,GO:0016070,GO:0018130,GO:0019438,GO:0022607,GO:0030054,GO:0031090,GO:…	-0.77911	4.08313	4.48979	0.0340979	0.910355	25.6348308546283	10.3235717790667	16.9886925764633	14.4906817640854
TR4139|c0_g2	2744; 2654; 2646; 2634; 2585; 2561; 2536; 2471; 2463; 2451; 2353; 1760; 484; 317; 284	MLO11; MLO4	MLO-like protein 11; MLO-like protein 4	ARATH	K08472	AT1G11000,AT5G53760	GO:0005575,GO:0005886,GO:0006950,GO:0006952,GO:0008150,GO:0009607,GO:0016020,GO:0016021,GO:0031224,GO:0044425,GO:0044464,GO:0050896	0.952117	2.90016	4.48623	0.0341689	0.910355	5.90465205078518	10.179521940289	4.14788857711053	9.26881446171231
TR47769|c0_g2	881	FKB65	Peptidyl-prolyl cis-trans isomerase FKBP65	ARATH	K01802	AT5G48570	GO:0000413,GO:0003674,GO:0003755,GO:0003824,GO:0005488,GO:0005527,GO:0005528,GO:0005575,GO:0005634,GO:0005773,GO:0005789,GO:0006457,GO:0006464,GO:0006950,GO:0008144,GO:0008150,GO:0008152,GO:0009266,GO:0009408,GO:0009628,GO:0009987,GO:0010286,GO:0016020,GO:0016853,GO:0016859,GO:0018193,GO:0018208,GO:0019538,GO:0031090,GO:0033554,GO:0034605,GO:0036211,GO:0043170,GO:0043226,GO:0043227,GO:0043229,GO:…	-1.30803	1.06056	4.48384	0.0342168	0.910355	3.31236578458681	0.672232580962481	2.38282960812733	1.61007575156505
TR5134|c0_g2	1547; 1413; 1327; 1227; 1170; 1134; 1000; 764; 734	TRNH1; TRNH4; TRNHF	Tropinone reductase homolog At1g07440 {ECO:0000305}; Tropinone reductase homolog At2g29170 {ECO:0000305}; Tropinone reductase homolog At5g06060 {ECO:0000305}	ARATH	K08081	AT2G29170,AT5G06060	GO:0003674,GO:0003824,GO:0005575,GO:0005829,GO:0016491,GO:0044424,GO:0044444,GO:0044464	-0.650049	4.91893	4.48364	0.0342208	0.910355	42.1486544763365	22.7118579139467	31.5504290705748	24.238167395182
TR53949|c1_g1	994	SCP20	Serine carboxypeptidase-like 20	ARATH	K16296	AT4G12910	GO:0003674,GO:0003824,GO:0004180,GO:0004185,GO:0005575,GO:0005576,GO:0005773,GO:0005777,GO:0006508,GO:0008150,GO:0008152,GO:0008233,GO:0008236,GO:0008238,GO:0016740,GO:0016746,GO:0016747,GO:0016787,GO:0017171,GO:0019538,GO:0019748,GO:0042579,GO:0043170,GO:0043226,GO:0043227,GO:0043229,GO:0043231,GO:0044238,GO:0044424,GO:0044444,GO:0044464,GO:0044699,GO:0044710,GO:0070008,GO:0070011,GO:0071704	0.867164	3.3618	4.48054	0.0342829	0.910355	7.63284289491742	10.9958043600291	6.79547703058533	15.3174774202945
TR51898|c0_g1	1511	VEP1	3-oxo-Delta(4,5)-steroid 5-beta-reductase	ARATH		AT4G24220	GO:0003002,GO:0003674,GO:0003824,GO:0005488,GO:0005575,GO:0005829,GO:0006629,GO:0006950,GO:0007389,GO:0008150,GO:0008152,GO:0008202,GO:0009611,GO:0010051,GO:0016491,GO:0016627,GO:0016628,GO:0032501,GO:0032502,GO:0035671,GO:0044238,GO:0044424,GO:0044444,GO:0044464,GO:0044699,GO:0044707,GO:0044710,GO:0044767,GO:0047787,GO:0048037,GO:0050662,GO:0050896,GO:0071704,GO:1901360	0.880903	3.27445	4.47845	0.0343248	0.910355	7.53683229246563	14.0208509743603	5.95707402031831	10.8353746524243
TR30718|c0_g1	1033; 1000						GO:0006950,GO:0008150,GO:0050896	-0.574694	5.85601	4.47819	0.03433	0.910355	77.9126038896288	45.135616150338	60.4973961618993	47.7800858167142
TR49843|c0_g1	1429; 1417	SRC2	Protein SRC2 homolog {ECO:0000305}; Protein SRC2 {ECO:0000305}	ARATH; SOYBN			GO:0003674,GO:0005488,GO:0005515,GO:0005575,GO:0005774,GO:0005789,GO:0005886,GO:0009705,GO:0016020,GO:0016021,GO:0031090,GO:0031224,GO:0032586,GO:0044422,GO:0044424,GO:0044425,GO:0044432,GO:0044437,GO:0044444,GO:0044446,GO:0044464,GO:0098588,GO:0098589	0.575739	6.3561	4.4767	0.0343599	0.910355	71.81593063394	87.7743684285296	59.6148666774077	108.092653159124
TR52809|c0_g1	1297; 814; 792	AOP1C; AOP1L	Probable 2-oxoglutarate-dependent dioxygenase AOP1; Probable 2-oxoglutarate-dependent dioxygenase AOP1.2	ARATH		AT4G03070	GO:0003674,GO:0003824,GO:0005488,GO:0005575,GO:0008150,GO:0008152,GO:0016020,GO:0016491,GO:0043167,GO:0043169,GO:0044699,GO:0044710,GO:0046872,GO:0051213,GO:0055114	-2.03959	1.85843	4.47374	0.0344195	0.910355	10.9932139807301	0.720249193888372	0.441264742245801	2.04523136009614
TR2429|c0_g1	1306							-1.10236	1.82294	4.47245	0.0344457	0.910355	6.38470506304414	2.16074758166512	3.04472672149603	2.21929360350858
TR21522|c0_g1	1420; 1344; 1301; 1225; 1179; 1060; 1030; 849	IF2	Translation initiation factor IF-2 {ECO:0000255|HAMAP-Rule:MF_00100}	PORG3; PORGI	K02519		GO:0000166,GO:0001882,GO:0001883,GO:0003674,GO:0003676,GO:0003723,GO:0003743,GO:0003824,GO:0003924,GO:0005488,GO:0005525,GO:0005575,GO:0005737,GO:0008135,GO:0016462,GO:0016787,GO:0016817,GO:0016818,GO:0017076,GO:0017111,GO:0019001,GO:0032549,GO:0032550,GO:0032553,GO:0032555,GO:0032561,GO:0035639,GO:0036094,GO:0043167,GO:0043168,GO:0044424,GO:0044464,GO:0097159,GO:0097367,GO:1901265,GO:1901363	-0.594158	5.64018	4.472	0.0344546	0.910355	60.4386742434028	34.3798948549383	59.3501078320602	44.9515743612621
TR21748|c0_g1	868	NLTP2	Non-specific lipid-transfer protein 2	PRUAR			GO:0003674,GO:0005488,GO:0006810,GO:0008150,GO:0008289,GO:0051179,GO:0051234	-1.01096	3.38131	4.47077	0.0344795	0.910355	12.433373017507	3.88934564699721	15.1795071332556	9.79100119194963
TR21|c0_g2	1597	CSLG3	Cellulose synthase-like protein G3	ARATH		AT4G23990	GO:0000139,GO:0000271,GO:0003674,GO:0003824,GO:0005575,GO:0005975,GO:0005976,GO:0006073,GO:0008150,GO:0008152,GO:0008194,GO:0009058,GO:0009059,GO:0009250,GO:0009987,GO:0016020,GO:0016021,GO:0016043,GO:0016051,GO:0016740,GO:0016757,GO:0016758,GO:0016759,GO:0016760,GO:0030243,GO:0030244,GO:0031090,GO:0031224,GO:0033692,GO:0034637,GO:0034645,GO:0035251,GO:0043170,GO:0044042,GO:0044237,GO:0044238,GO:…	0.934316	3.05904	4.47003	0.0344943	0.910355	5.80864144833339	12.8684522641389	5.51580927807251	8.79014329232811
TR41248|c0_g1	1117	PTR36	Probable peptide/nitrate transporter At3g43790	ARATH		AT3G43790	GO:0003674,GO:0005215,GO:0005575,GO:0006810,GO:0008150,GO:0009605,GO:0009607,GO:0009624,GO:0009987,GO:0016021,GO:0022857,GO:0031224,GO:0043207,GO:0044425,GO:0044699,GO:0044763,GO:0044765,GO:0050896,GO:0051179,GO:0051234,GO:0051704,GO:0051707,GO:0055085,GO:1902578	1.1292	1.35667	4.45309	0.0348382	0.918171	1.72819084413225	3.12107984018295	1.36792070096198	3.65530711166119
TR15111|c0_g1	844	PM1	18 kDa seed maturation protein	SOYBN			GO:0008150,GO:0009790,GO:0032502,GO:0044699,GO:0044767,GO:0048856	1.03986	2.61685	4.45017	0.0348978	0.918481	2.64029156742427	6.72232580962481	5.25105043272503	9.52990782683097
TR50714|c0_g2	1387	SALR	Salutaridine reductase {ECO:0000312|EMBL:ABO93462.1}	PAPBR			GO:0003674,GO:0003824,GO:0005488,GO:0006807,GO:0008150,GO:0008152,GO:0009820,GO:0016491,GO:0016614,GO:0016616,GO:0047037,GO:0048037,GO:0050662,GO:0071704,GO:1901564	-0.968405	3.38265	4.43822	0.0351429	0.923668	18.434035670744	8.16282419740155	8.95767426758976	5.83108515431667
TR12100|c0_g1	1757; 1733; 1695; 1671; 934; 875; 512							-0.873894	3.42711	4.4351	0.0352072	0.923827	10.5131609684712	6.91439226132837	17.0769455249125	8.13740987953147
TR31322|c1_g1	456; 456	UGPA1	UTP--glucose-1-phosphate uridylyltransferase 1	ARATH	K00963	AT5G17310	GO:0003674,GO:0003824,GO:0003983,GO:0005575,GO:0005829,GO:0005886,GO:0006011,GO:0006139,GO:0006725,GO:0006753,GO:0006793,GO:0006796,GO:0006807,GO:0006950,GO:0006970,GO:0007275,GO:0008150,GO:0008152,GO:0009117,GO:0009225,GO:0009555,GO:0009628,GO:0009651,GO:0009987,GO:0010035,GO:0010038,GO:0016020,GO:0016043,GO:0016740,GO:0016772,GO:0016779,GO:0019637,GO:0032501,GO:0032502,GO:0033036,GO:0033037,GO:…	-1.11104	2.10435	4.43326	0.0352452	0.923827	7.82486409982101	2.49686387214636	3.70662383486473	2.82851145545211
TR54017|c0_g3	589	SAG21	Protein SENESCENCE-ASSOCIATED GENE 21, mitochondrial {ECO:0000303|PubMed:9617813}	ARATH		AT4G02380	GO:0000302,GO:0001101,GO:0005575,GO:0005739,GO:0006950,GO:0006979,GO:0007154,GO:0008150,GO:0009266,GO:0009409,GO:0009414,GO:0009415,GO:0009605,GO:0009628,GO:0009987,GO:0009991,GO:0010035,GO:0031668,GO:0033554,GO:0042221,GO:0042631,GO:0043226,GO:0043227,GO:0043229,GO:0043231,GO:0044424,GO:0044444,GO:0044464,GO:0044699,GO:0044763,GO:0050896,GO:0051716,GO:0070887,GO:0071214,GO:0071229,GO:0071462,GO:…	1.08663	2.51412	4.43061	0.0353	0.924003	5.08856192994495	8.59497371373457	2.11807076277984	6.70139637137885
TR21527|c0_g1	1766; 1660; 1591; 612							-0.990726	3.75393	4.42537	0.0354085	0.925584	22.6585021786228	12.38828613488	13.0173098962511	5.56999178919801
TR43705|c0_g1	1124; 1121	MYB4	Myb-related protein Myb4	ORYSJ	K09422		GO:0003674,GO:0003676,GO:0003677,GO:0005488,GO:0005575,GO:0005634,GO:0006139,GO:0006351,GO:0006355,GO:0006725,GO:0006807,GO:0008150,GO:0008152,GO:0009058,GO:0009059,GO:0009889,GO:0009987,GO:0010468,GO:0010556,GO:0016070,GO:0018130,GO:0019219,GO:0019222,GO:0019438,GO:0031323,GO:0031326,GO:0032774,GO:0034641,GO:0034645,GO:0034654,GO:0043170,GO:0043226,GO:0043227,GO:0043229,GO:0043231,GO:0044237,GO:…	0.710916	4.30239	4.41661	0.0355907	0.929081	12.4813783187329	25.9289709799814	17.2975778960354	22.8456694478825
TR32132|c1_g2	3674; 317	Y4885	Probable LRR receptor-like serine/threonine-protein kinase At4g08850	ARATH		AT4G08850	GO:0000166,GO:0001882,GO:0001883,GO:0003674,GO:0003824,GO:0004672,GO:0004674,GO:0005488,GO:0005515,GO:0005524,GO:0005575,GO:0005886,GO:0005911,GO:0006464,GO:0006468,GO:0006793,GO:0006796,GO:0008150,GO:0008152,GO:0009506,GO:0009987,GO:0016020,GO:0016021,GO:0016301,GO:0016310,GO:0016740,GO:0016772,GO:0016773,GO:0017076,GO:0019538,GO:0030054,GO:0030554,GO:0031224,GO:0032549,GO:0032550,GO:0032553,GO:…	0.786406	3.80099	4.41185	0.0356902	0.930415	8.97699132924251	17.5260637179504	11.3405038757171	17.5367710238031
TR53313|c1_g2	2336; 2327	NEN2	Protein NEN2 {ECO:0000303|PubMed:25081480}	ARATH		AT5G61390	GO:0003674,GO:0003676,GO:0003824,GO:0004518,GO:0004527,GO:0005488,GO:0005575,GO:0005634,GO:0005737,GO:0016787,GO:0016788,GO:0043167,GO:0043169,GO:0043226,GO:0043227,GO:0043229,GO:0043231,GO:0044424,GO:0044464,GO:0046872,GO:0097159,GO:1901363	0.7375	4.13219	4.39559	0.036032	0.937637	11.2332404868596	20.0709442030226	14.9147482879081	23.5419184215322
TR26593|c0_g1	818; 790; 477; 457	ZAT11	Zinc finger protein ZAT11	ARATH		AT2G37430	GO:0001071,GO:0003674,GO:0003700,GO:0005488,GO:0005575,GO:0005634,GO:0006139,GO:0006351,GO:0006355,GO:0006725,GO:0006807,GO:0008150,GO:0008152,GO:0009058,GO:0009059,GO:0009719,GO:0009889,GO:0009987,GO:0010033,GO:0010035,GO:0010038,GO:0010045,GO:0010200,GO:0010243,GO:0010468,GO:0010556,GO:0016070,GO:0018130,GO:0019219,GO:0019222,GO:0019438,GO:0031323,GO:0031326,GO:0032774,GO:0034641,GO:0034645,GO:…	0.911071	3.06287	4.39404	0.0360648	0.937637	6.62473156917361	10.6596880695479	4.85391216470381	10.9224057741305
TR26611|c0_g1	3061; 3054; 2989; 739	RKS1; Y1141	G-type lectin S-receptor-like serine/threonine-protein kinase At1g11410; G-type lectin S-receptor-like serine/threonine-protein kinase RKS1	ARATH		AT1G11340,AT1G11410	GO:0000166,GO:0001882,GO:0001883,GO:0003674,GO:0003824,GO:0004672,GO:0004674,GO:0005488,GO:0005515,GO:0005516,GO:0005524,GO:0005575,GO:0005886,GO:0006464,GO:0006468,GO:0006793,GO:0006796,GO:0008037,GO:0008150,GO:0008152,GO:0009987,GO:0016020,GO:0016021,GO:0016301,GO:0016310,GO:0016740,GO:0016772,GO:0016773,GO:0017076,GO:0019538,GO:0030246,GO:0030554,GO:0031224,GO:0032549,GO:0032550,GO:0032553,GO:…	0.703673	4.22769	4.39069	0.0361357	0.938209	13.5374949457026	22.6638413010208	14.8264953394589	23.5419184215322
TR46072|c1_g1	1797; 1715; 1617; 1535; 327; 255	NAATB; TAT; TAT2	Nicotianamine aminotransferase B {ECO:0000312|EMBL:BAA87053.1}; Probable aminotransferase TAT2; Tyrosine aminotransferase	ARATH; HORVU	K00815	AT5G53970,AT5G36160	GO:0003674,GO:0003824,GO:0004838,GO:0005488,GO:0005575,GO:0005829,GO:0006082,GO:0006520,GO:0006558,GO:0006559,GO:0006725,GO:0006766,GO:0006775,GO:0006807,GO:0008150,GO:0008152,GO:0008483,GO:0009056,GO:0009058,GO:0009063,GO:0009072,GO:0009074,GO:0009110,GO:0009987,GO:0010189,GO:0016054,GO:0016740,GO:0016769,GO:0016829,GO:0018130,GO:0019439,GO:0019752,GO:0030170,GO:0033855,GO:0042360,GO:0042362,GO:…	0.566172	7.43912	4.3716	0.0365426	0.945468	132.254604877343	203.446388967002	147.426550384322	210.658830089903
TR44433|c0_g1	1238; 1205	CABO; CALL3; CML10	Calmodulin-like protein 3; Probable calcium-binding protein CML10; Squidulin	DORPE; HUMAN; ORYSJ	K13448		GO:0003674,GO:0005488,GO:0005509,GO:0043167,GO:0043169,GO:0046872	0.650627	5.78036	4.36884	0.0366019	0.945468	53.9579585779068	73.4174011636881	31.4621761221256	60.6606918292346
TR30561|c0_g1	423	MAOX	NADP-dependent malic enzyme	VITVI	K00029		GO:0000166,GO:0003674,GO:0003824,GO:0004470,GO:0004471,GO:0004473,GO:0005488,GO:0005575,GO:0005737,GO:0006082,GO:0006108,GO:0008150,GO:0008152,GO:0008948,GO:0009987,GO:0016491,GO:0016614,GO:0016615,GO:0016616,GO:0016829,GO:0016830,GO:0016831,GO:0019752,GO:0036094,GO:0043167,GO:0043169,GO:0043436,GO:0043648,GO:0044237,GO:0044281,GO:0044424,GO:0044464,GO:0044699,GO:0044710,GO:0044763,GO:0046872,GO:…	-1.09776	1.98234	4.36852	0.0366088	0.945468	7.10478458143257	2.8329801626276	3.44186498951725	2.08874692094925
TR14142|c1_g1	3004; 2963; 2649; 1648	DTX10; DTX12; DTX14	Protein DETOXIFICATION 10 {ECO:0000303|PubMed:11739388}; Protein DETOXIFICATION 12 {ECO:0000303|PubMed:11739388}; Protein DETOXIFICATION 14 {ECO:0000303|PubMed:11739388}	ARATH	K03327	AT1G15170,AT1G15150,AT1G71140	GO:0003674,GO:0005215,GO:0005575,GO:0005774,GO:0006810,GO:0006855,GO:0008150,GO:0009507,GO:0009536,GO:0009987,GO:0015238,GO:0015291,GO:0015297,GO:0015893,GO:0016020,GO:0016021,GO:0022804,GO:0022857,GO:0031090,GO:0031224,GO:0043226,GO:0043227,GO:0043229,GO:0043231,GO:0044422,GO:0044424,GO:0044425,GO:0044437,GO:0044444,GO:0044446,GO:0044464,GO:0044699,GO:0044763,GO:0044765,GO:0051179,GO:0051234,GO:…	0.59498	5.13922	4.36836	0.0366121	0.945468	29.0432072416669	46.0479317959299	26.9612757512184	38.554786915855
TR44429|c0_g1	447	PRAX	Periaxin {ECO:0000305}	BOVIN			GO:0005575,GO:0005634,GO:0005737,GO:0005886,GO:0005912,GO:0016020,GO:0030054,GO:0043226,GO:0043227,GO:0043229,GO:0043231,GO:0044424,GO:0044464,GO:0070161	0.93914	4.09796	4.35642	0.0368697	0.950842	17.2339031400966	23.2400406561315	6.13357991721663	21.5402026222892
TR21505|c0_g1	1832; 1832	C71A1	Cytochrome P450 71A1	PERAE			GO:0003006,GO:0003674,GO:0003824,GO:0004497,GO:0005488,GO:0005506,GO:0005575,GO:0005789,GO:0007568,GO:0008150,GO:0008152,GO:0009835,GO:0016020,GO:0016021,GO:0016491,GO:0016705,GO:0020037,GO:0021700,GO:0022414,GO:0031090,GO:0031224,GO:0032502,GO:0043167,GO:0043169,GO:0044422,GO:0044424,GO:0044425,GO:0044432,GO:0044444,GO:0044446,GO:0044464,GO:0044699,GO:0044702,GO:0044710,GO:0044767,GO:0046872,GO:…	0.719657	6.10465	4.34878	0.0370355	0.952655	67.1594164150282	64.0061450302133	36.7132265548506	107.004764137796
TR35709|c0_g2	2141; 2097							1.10001	1.63374	4.34861	0.0370392	0.952655	1.44015903677687	5.18579419599628	2.38282960812733	3.04608925971766
TR28524|c1_g2	1548; 1524; 1479	MYB39	Transcription factor MYB39	ARATH	K09422	AT4G17785	GO:0001071,GO:0003674,GO:0003676,GO:0003677,GO:0003700,GO:0005488,GO:0005575,GO:0005634,GO:0006355,GO:0008150,GO:0009889,GO:0010468,GO:0010556,GO:0019219,GO:0019222,GO:0031323,GO:0031326,GO:0043226,GO:0043227,GO:0043229,GO:0043231,GO:0044424,GO:0044464,GO:0050789,GO:0050794,GO:0051171,GO:0051252,GO:0060255,GO:0065007,GO:0080090,GO:0097159,GO:1901363,GO:1903506,GO:2000112,GO:2001141	0.978295	3.36935	4.34339	0.0371529	0.954303	9.74507614885684	14.2129174260639	4.05963562866137	12.9676371342266
TR48227|c0_g1	5049	AB10C	ABC transporter C family member 10	ARATH		AT3G59140	GO:0000166,GO:0001882,GO:0001883,GO:0003674,GO:0003824,GO:0005215,GO:0005488,GO:0005524,GO:0005575,GO:0005774,GO:0006810,GO:0008150,GO:0008559,GO:0009987,GO:0015238,GO:0015399,GO:0015405,GO:0016020,GO:0016021,GO:0016462,GO:0016787,GO:0016817,GO:0016818,GO:0016820,GO:0016887,GO:0017076,GO:0017111,GO:0022804,GO:0022857,GO:0030554,GO:0031090,GO:0031224,GO:0032549,GO:0032550,GO:0032553,GO:0032555,GO:…	-0.817436	4.61847	4.33337	0.0373723	0.958656	43.1087605008544	16.8538311369879	19.3715221845907	18.5811444842777
TR12476|c0_g1	1242; 1218	LAT52	Anther-specific protein LAT52	SOLLC			GO:0005575,GO:0005615,GO:0044421	-0.658693	7.82216	4.33079	0.0374289	0.958828	336.709182798433	160.999703140514	217.278759081832	189.90190756297
TR31468|c0_g1	916							0.628335	5.20921	4.32321	0.0375959	0.961536	27.7470641085677	52.4821579279994	30.2266348438374	37.1622889685555
TR5201|c0_g1	1604						GO:0005575,GO:0005886,GO:0006810,GO:0008150,GO:0016020,GO:0044464,GO:0051179,GO:0051234	-1.29929	1.55347	4.31867	0.0376963	0.961536	2.11223325393941	0.96033225851783	5.95707402031831	2.3063247252148
TR51320|c0_g1	1351; 1251; 1183; 733; 360	AGL15	Agamous-like MADS-box protein AGL15	ARATH		AT5G13790	GO:0001071,GO:0003006,GO:0003674,GO:0003676,GO:0003677,GO:0003700,GO:0005488,GO:0005515,GO:0005575,GO:0005634,GO:0005737,GO:0006082,GO:0006139,GO:0006351,GO:0006355,GO:0006629,GO:0006720,GO:0006721,GO:0006725,GO:0006807,GO:0008150,GO:0008152,GO:0008300,GO:0009056,GO:0009058,GO:0009059,GO:0009685,GO:0009719,GO:0009725,GO:0009733,GO:0009790,GO:0009793,GO:0009838,GO:0009889,GO:0009890,GO:0009891,GO:…	-1.15974	1.42501	4.31747	0.0377229	0.961536	4.22446650787883	1.1523987102214	2.95647377304687	2.04523136009614
TR51861|c0_g1	1014; 1003; 939; 928	DYL	Dynein light chain, cytoplasmic	DICDI	K10418		GO:0003674,GO:0003774,GO:0003824,GO:0005575,GO:0005737,GO:0005874,GO:0005875,GO:0007017,GO:0008150,GO:0009987,GO:0016462,GO:0016787,GO:0016817,GO:0016818,GO:0017111,GO:0030286,GO:0032991,GO:0043234,GO:0044422,GO:0044424,GO:0044430,GO:0044446,GO:0044464,GO:0044699,GO:0044763,GO:1902494	-1.15267	2.99577	4.31644	0.0377457	0.961536	15.6977335008679	6.57827597084713	6.08945344299205	3.2201515031301
TR14174|c0_g1	2887; 2170	GPDL3	Glycerophosphodiester phosphodiesterase GDPDL3 {ECO:0000305}	ARATH		AT4G26690	GO:0000902,GO:0000904,GO:0003674,GO:0003824,GO:0005575,GO:0005618,GO:0005886,GO:0005975,GO:0005976,GO:0006066,GO:0006071,GO:0006073,GO:0006629,GO:0008081,GO:0008150,GO:0008152,GO:0008889,GO:0009505,GO:0009653,GO:0009826,GO:0009886,GO:0009932,GO:0009987,GO:0010026,GO:0010053,GO:0010383,GO:0010442,GO:0016020,GO:0016043,GO:0016049,GO:0016787,GO:0016788,GO:0019400,GO:0019751,GO:0021700,GO:0030154,GO:…	-0.680688	5.69457	4.31413	0.0377971	0.961536	83.2411923257032	42.1105695360068	44.1264742245801	37.3363512119679
TR47754|c0_g1	1525	GDU3	Protein GLUTAMINE DUMPER 3	ARATH		AT5G57685	GO:0005575,GO:0005623,GO:0006810,GO:0006811,GO:0006820,GO:0006865,GO:0008150,GO:0009605,GO:0009607,GO:0009615,GO:0009987,GO:0015711,GO:0015849,GO:0016021,GO:0016032,GO:0019048,GO:0031224,GO:0032879,GO:0032890,GO:0032940,GO:0035821,GO:0043207,GO:0043269,GO:0044003,GO:0044070,GO:0044403,GO:0044419,GO:0044425,GO:0044699,GO:0044763,GO:0044764,GO:0044765,GO:0046903,GO:0046942,GO:0050789,GO:0050896,GO:…	-0.616031	5.34903	4.31173	0.0378504	0.961536	41.3325643554962	30.5865824337929	57.0996576466066	33.6375285394536
TR11616|c0_g1	3720	ATCA1; PP345	Alpha carbonic anhydrase 1, chloroplastic; Pentatricopeptide repeat-containing protein At4g32430, mitochondrial	ARATH	K01674	AT4G32430,AT3G52720	GO:0003674,GO:0003824,GO:0004089,GO:0005488,GO:0005575,GO:0005739,GO:0005783,GO:0006730,GO:0008150,GO:0008152,GO:0008270,GO:0009532,GO:0009570,GO:0009987,GO:0016829,GO:0016835,GO:0016836,GO:0043167,GO:0043169,GO:0043226,GO:0043227,GO:0043229,GO:0043231,GO:0044237,GO:0044281,GO:0044422,GO:0044424,GO:0044434,GO:0044435,GO:0044444,GO:0044446,GO:0044464,GO:0044699,GO:0044710,GO:0044763,GO:0046872,GO:…	-0.830314	3.46449	4.31018	0.0378849	0.961536	11.4732669929891	6.96240887425426	16.5474278342175	8.79014329232811
TR23405|c0_g1	2491; 1447	COB23; RAE1	Coatomer subunit beta'-3; Protein RAE1 {ECO:0000303|PubMed:21189294}	ARATH	K14298	AT1G80670	GO:0000139,GO:0000151,GO:0003674,GO:0005198,GO:0005488,GO:0005515,GO:0005575,GO:0005635,GO:0005643,GO:0005829,GO:0006810,GO:0006886,GO:0008104,GO:0008150,GO:0012506,GO:0015031,GO:0015931,GO:0016020,GO:0016192,GO:0030117,GO:0030659,GO:0030660,GO:0030662,GO:0030663,GO:0031090,GO:0031461,GO:0031967,GO:0031975,GO:0032991,GO:0033036,GO:0043234,GO:0044422,GO:0044424,GO:0044425,GO:0044428,GO:0044431,GO:…	0.791656	5.87452	4.3055	0.0379893	0.962914	57.1263084588159	98.1459568205222	28.6822082459771	50.3910194679007
TR42570|c0_g1	885; 833; 829; 777							1.12429	1.41659	4.30274	0.0380511	0.963209	1.92021204903583	4.03339548577488	1.3237942267374	3.04608925971766
TR27717|c1_g1	2508; 2492; 2227	EDL16	Sugar transporter ERD6-like 16	ARATH		AT5G18840	GO:0003674,GO:0005215,GO:0005575,GO:0006810,GO:0008150,GO:0008643,GO:0009987,GO:0016021,GO:0022857,GO:0022891,GO:0022892,GO:0031224,GO:0044425,GO:0044699,GO:0044763,GO:0044765,GO:0051179,GO:0051234,GO:0055085,GO:0071702,GO:1902578	0.897014	9.81949	4.29678	0.0381846	0.964801	515.912972274702	1448.61319536122	746.708196828344	902.686794336902
TR28860|c0_g1	2369; 2366; 2291; 2276; 2252; 2183; 2166; 2144; 1431; 1411; 778; 762	AGAL; AGAL1; AGALB	Alpha-galactosidase; Alpha-galactosidase 1 {ECO:0000303|PubMed:15034167}; Alpha-galactosidase mel1; Probable alpha-galactosidase B	ARATH; ASPNG; COFAR; CYATE; SCHPO	K07407		GO:0003674,GO:0003824,GO:0004553,GO:0004557,GO:0005575,GO:0005576,GO:0005737,GO:0005783,GO:0005788,GO:0005975,GO:0005976,GO:0005984,GO:0005994,GO:0005995,GO:0008150,GO:0008152,GO:0009056,GO:0009311,GO:0009313,GO:0009987,GO:0015925,GO:0016052,GO:0016137,GO:0016139,GO:0016787,GO:0016798,GO:0031974,GO:0043170,GO:0043226,GO:0043227,GO:0043229,GO:0043231,GO:0043233,GO:0044237,GO:0044238,GO:0044248,GO:…	0.592617	5.67374	4.29318	0.0382656	0.964801	46.9011792977002	66.0708593860267	34.3745234209479	56.4831979873361
TR10263|c0_g1	985							1.35435	1.07276	4.29233	0.0382847	0.964801	0.480053012258958	2.73694693677581	1.7650589689832	3.04608925971766
TR14859|c1_g1	794; 694							-1.13438	1.19305	4.29099	0.0383148	0.964801	3.21635518213502	1.44049838777674	2.82409435037313	1.30546682559328
TR45157|c0_g3	1798; 1266; 1093; 664							1.31747	0.786771	4.28255	0.0385056	0.9675	0.624068915936645	2.44884725922047	1.23554127828824	2.21929360350858
TR36859|c2_g1	1770	NIP1	NEP1-interacting protein 1	ARATH		AT4G35840	GO:0003674,GO:0005488,GO:0005515,GO:0005575,GO:0008270,GO:0009535,GO:0016020,GO:0016021,GO:0031224,GO:0034357,GO:0042651,GO:0043167,GO:0043169,GO:0044422,GO:0044424,GO:0044425,GO:0044434,GO:0044435,GO:0044436,GO:0044444,GO:0044446,GO:0044464,GO:0046872,GO:0046914,GO:0055035	0.535104	6.63406	4.28179	0.0385228	0.9675	77.9606091908547	128.252373125056	84.1050598720497	106.613124090118
TR53113|c0_g1	668; 630	H4	Histone H4	SOYBN	K11254		GO:0000786,GO:0003674,GO:0003676,GO:0003677,GO:0005488,GO:0005575,GO:0005634,GO:0005730,GO:0005774,GO:0005829,GO:0005886,GO:0005911,GO:0006139,GO:0006325,GO:0006334,GO:0006352,GO:0006461,GO:0006725,GO:0006807,GO:0008150,GO:0008152,GO:0009058,GO:0009059,GO:0009506,GO:0009507,GO:0009536,GO:0009579,GO:0009987,GO:0016020,GO:0016043,GO:0016070,GO:0018130,GO:0019438,GO:0022607,GO:0030054,GO:0031090,GO:…	-0.753875	4.28685	4.27682	0.0386357	0.968744	23.8586347092702	10.3715883919926	24.9314579368877	18.5376289234246
TR51397|c0_g1	1326; 1311	MFSD5	Molybdate-anion transporter	HUMAN			GO:0003674,GO:0005215,GO:0005575,GO:0005886,GO:0006810,GO:0006811,GO:0006820,GO:0008150,GO:0008509,GO:0015075,GO:0015098,GO:0015103,GO:0015689,GO:0015698,GO:0016020,GO:0016021,GO:0022857,GO:0022891,GO:0022892,GO:0031224,GO:0044425,GO:0044464,GO:0044699,GO:0044765,GO:0051179,GO:0051234,GO:1902578	-0.737773	4.49723	4.27517	0.0386731	0.968744	36.0999865218736	16.7097812982102	20.1657987206331	17.0145842935658
TR25237|c0_g1	788							-1.00486	2.05873	4.27141	0.0387587	0.969562	6.48071566549593	2.54488048507225	4.41264742245801	2.87202701630522
TR53822|c0_g1	893; 807	SP1L1; SP1L2	Protein SPIRAL1-like 1; Protein SPIRAL1-like 2	ARATH	K18635	AT1G26355,AT1G69230	GO:0005575,GO:0005874,GO:0032991,GO:0043234,GO:0044422,GO:0044424,GO:0044430,GO:0044446,GO:0044464	-0.627376	5.21124	4.26931	0.0388067	0.969562	52.9018419509371	28.1857517874983	36.8456059775244	29.8951903060862
TR45088|c0_g1	1580; 1050	RHA4A	RING-H2 zinc finger protein RHA4a	ARATH		AT4G24015	GO:0000151,GO:0000152,GO:0003674,GO:0003824,GO:0004842,GO:0005488,GO:0005515,GO:0005575,GO:0005680,GO:0008270,GO:0016740,GO:0019787,GO:0031461,GO:0032991,GO:0043167,GO:0043169,GO:0043234,GO:0044422,GO:0044424,GO:0044428,GO:0044446,GO:0044464,GO:0046872,GO:0046914,GO:1902494,GO:1990234	0.707998	4.4808	4.2647	0.038912	0.970931	15.4097016935125	21.6074758166512	18.3566132774253	33.5504974177474
TR49243|c0_g1	2023; 2009; 1457	DTX40	Protein DETOXIFICATION 40 {ECO:0000303|PubMed:11739388}	ARATH	K03327	AT3G21690	GO:0003674,GO:0005215,GO:0005575,GO:0005773,GO:0005774,GO:0006810,GO:0006855,GO:0008150,GO:0009987,GO:0015238,GO:0015291,GO:0015297,GO:0015893,GO:0016020,GO:0016021,GO:0022804,GO:0022857,GO:0031090,GO:0031224,GO:0043226,GO:0043227,GO:0043229,GO:0043231,GO:0044422,GO:0044424,GO:0044425,GO:0044437,GO:0044444,GO:0044446,GO:0044464,GO:0044699,GO:0044763,GO:0044765,GO:0051179,GO:0051234,GO:0055085,GO:…	1.06497	6.37242	4.26047	0.0390092	0.971497	89.2898602801661	113.319206505104	17.7829691125058	110.660071249457
TR19125|c0_g1	2287; 2231	CAO	Chlorophyllide a oxygenase, chloroplastic	ARATH	K13600	AT1G44446	GO:0003674,GO:0003824,GO:0004497,GO:0005488,GO:0005506,GO:0005575,GO:0006725,GO:0006778,GO:0006779,GO:0006807,GO:0008150,GO:0008152,GO:0009058,GO:0009507,GO:0009528,GO:0009535,GO:0009536,GO:0009706,GO:0009987,GO:0010277,GO:0015994,GO:0015995,GO:0016020,GO:0016491,GO:0016701,GO:0016703,GO:0016705,GO:0018130,GO:0019438,GO:0019866,GO:0031090,GO:0031969,GO:0033013,GO:0033014,GO:0034357,GO:0034641,GO:…	-0.968197	2.34516	4.25931	0.0390358	0.971497	6.19268385814055	3.79331242114543	7.01610940170823	2.95905813801144
TR53372|c0_g2	1082; 1070; 1068; 1068; 1056; 1048; 1042; 1037; 1037; 1036; 1030; 1025; 973; 959; 675	P2B15	F-box protein PP2-B15	ARATH		AT1G09155	GO:0003674,GO:0005488,GO:0005515,GO:0030246	0.817483	3.42772	4.24704	0.0393187	0.977271	6.48071566549593	13.8287845226567	8.95767426758976	13.4027927427577
TR7679|c0_g1	1437; 1365	CDI	Protein CDI {ECO:0000305}	ARATH		AT1G64980	GO:0000902,GO:0000904,GO:0003006,GO:0003674,GO:0003824,GO:0005575,GO:0005829,GO:0007338,GO:0008150,GO:0009566,GO:0009653,GO:0009826,GO:0009846,GO:0009860,GO:0009932,GO:0009987,GO:0016043,GO:0016049,GO:0016740,GO:0022414,GO:0032501,GO:0032502,GO:0032989,GO:0040007,GO:0044424,GO:0044444,GO:0044464,GO:0044699,GO:0044702,GO:0044707,GO:0044763,GO:0044767,GO:0048588,GO:0048589,GO:0048869,GO:0060560,GO:…	-0.755251	4.45249	4.23104	0.0396912	0.984274	35.8599600157441	15.5573825879888	18.9302574423449	16.8840376110065
TR44269|c0_g1	2322; 2169	STP13	Sugar transport protein 13	ARATH		AT5G26340	GO:0001101,GO:0003674,GO:0005215,GO:0005351,GO:0005355,GO:0005356,GO:0005358,GO:0005402,GO:0005575,GO:0005886,GO:0005887,GO:0005911,GO:0006810,GO:0006950,GO:0006970,GO:0008150,GO:0008324,GO:0008643,GO:0008645,GO:0009414,GO:0009415,GO:0009506,GO:0009628,GO:0009651,GO:0009679,GO:0009719,GO:0009725,GO:0009737,GO:0009987,GO:0010033,GO:0010035,GO:0015075,GO:0015144,GO:0015145,GO:0015149,GO:0015291,GO:…	0.529006	6.6359	4.23054	0.0397029	0.984274	87.8977065446151	112.983090214623	74.7943738106632	121.756539267
TR28036|c0_g1	2392	AB36G	ABC transporter G family member 36	ARATH		AT1G59870	GO:0000041,GO:0000166,GO:0001101,GO:0001882,GO:0001883,GO:0002376,GO:0003674,GO:0003824,GO:0005215,GO:0005488,GO:0005524,GO:0005575,GO:0005739,GO:0005774,GO:0005886,GO:0006082,GO:0006725,GO:0006790,GO:0006807,GO:0006810,GO:0006811,GO:0006812,GO:0006855,GO:0006950,GO:0006952,GO:0006955,GO:0008150,GO:0008152,GO:0008324,GO:0009056,GO:0009507,GO:0009526,GO:0009536,GO:0009605,GO:0009607,GO:0009617,GO:…	0.687222	4.31128	4.21969	0.0399575	0.989309	17.1378925376448	26.7932700126474	13.1496893189249	21.9753582308203
TR27731|c1_g1	2496; 2493; 583; 578; 519						GO:0005575,GO:0016021,GO:0031224,GO:0044425	0.588662	6.15985	4.20873	0.0402164	0.994135	55.1580911085542	103.907950371629	58.9088430898144	67.6666971265852
TR53673|c0_g1	1224	SUC5	Sucrose transport protein SUC5	ARATH	K15378	AT1G71890	GO:0003006,GO:0003674,GO:0005215,GO:0005575,GO:0005886,GO:0005887,GO:0005911,GO:0005975,GO:0005984,GO:0005985,GO:0006810,GO:0006811,GO:0006820,GO:0008150,GO:0008152,GO:0008515,GO:0009311,GO:0009506,GO:0009791,GO:0009987,GO:0015144,GO:0015154,GO:0015157,GO:0015225,GO:0015291,GO:0015293,GO:0015711,GO:0015718,GO:0015849,GO:0015878,GO:0016020,GO:0016021,GO:0022414,GO:0022804,GO:0022857,GO:0022891,GO:…	1.10294	1.8855	4.20707	0.0402559	0.994135	1.87220674780993	3.02504661433116	2.69171492769939	6.78842749308507
TR12290|c0_g1	1862; 1761; 1728; 1627; 1615	PLP7	Patatin-like protein 7	ARATH		AT3G54950	GO:0003674,GO:0003824,GO:0004620,GO:0005575,GO:0005886,GO:0006629,GO:0006643,GO:0006644,GO:0006664,GO:0006793,GO:0006796,GO:0008150,GO:0008152,GO:0009056,GO:0009605,GO:0009607,GO:0009987,GO:0016020,GO:0016042,GO:0016289,GO:0016298,GO:0016787,GO:0016788,GO:0016790,GO:0019374,GO:0019637,GO:0040008,GO:0043207,GO:0044237,GO:0044238,GO:0044255,GO:0044464,GO:0044699,GO:0044710,GO:0044712,GO:0044763,GO:…	-0.775997	5.29974	4.20222	0.040371	0.995697	69.7036973800006	29.1460840460161	29.5647377304687	28.8073012847585
TR2727|c0_g2	751; 732	3MG1	DNA-3-methyladenine glycosylase 1	ECOLI	K01246		GO:0003674,GO:0003824,GO:0003905,GO:0005488,GO:0006139,GO:0006259,GO:0006281,GO:0006284,GO:0006725,GO:0006807,GO:0006950,GO:0006974,GO:0008150,GO:0008152,GO:0008725,GO:0009987,GO:0016787,GO:0016798,GO:0016799,GO:0019104,GO:0033554,GO:0034641,GO:0043167,GO:0043169,GO:0043170,GO:0043733,GO:0044237,GO:0044238,GO:0044260,GO:0044699,GO:0044710,GO:0044763,GO:0046483,GO:0046872,GO:0050896,GO:0051716,GO:…	-1.57594	2.64791	4.19845	0.0404609	0.996636	13.7775214518321	5.56992709940341	4.76565921625465	0.652733412796642
TR34669|c0_g1	2440; 2283	BGH3B	Beta-glucosidase BoGH3B	BACO1			GO:0000272,GO:0003674,GO:0003824,GO:0004553,GO:0005575,GO:0005975,GO:0005976,GO:0006073,GO:0008150,GO:0008152,GO:0008422,GO:0009056,GO:0009057,GO:0009251,GO:0009987,GO:0010383,GO:0010410,GO:0010411,GO:0015926,GO:0016052,GO:0016787,GO:0016798,GO:0042597,GO:0043170,GO:0044036,GO:0044042,GO:0044237,GO:0044238,GO:0044260,GO:0044262,GO:0044264,GO:0044403,GO:0044419,GO:0044464,GO:0051704,GO:0071704,GO:…	0.652311	7.41424	4.1905	0.0406511	0.999348	169.60272923109	212.665578648773	95.5779431704405	204.087980401083
TR45814|c0_g1	554; 497	UGPA	UTP--glucose-1-phosphate uridylyltransferase	ASTPN; MUSAC; SOLTU			GO:0003674,GO:0003824,GO:0003983,GO:0005575,GO:0005737,GO:0006011,GO:0006139,GO:0006725,GO:0006753,GO:0006793,GO:0006796,GO:0006807,GO:0008150,GO:0008152,GO:0009117,GO:0009225,GO:0009987,GO:0016740,GO:0016772,GO:0016779,GO:0019637,GO:0034641,GO:0044237,GO:0044238,GO:0044281,GO:0044424,GO:0044464,GO:0044699,GO:0044710,GO:0044763,GO:0046483,GO:0051748,GO:0055086,GO:0070569,GO:0071704,GO:1901135,GO:…	-1.11636	1.66692	4.18918	0.0406827	0.999348	5.95265735201107	2.11273096873923	2.51520903080107	1.78413799497749
TR34622|c0_g1	1351; 460							-1.34173	1.58593	4.18733	0.0407271	0.999348	6.57672626794772	2.30479742044279	1.80918544320778	1.00085789962152
TR49356|c0_g1	445							1.10888	2.66594	4.18359	0.0408172	0.999948	5.37659373730032	11.8120867797693	2.55933550502565	5.30889842407935
TR35688|c1_g1	960; 901							0.964677	2.01901	4.18021	0.0408986	0.999948	2.44827036252068	4.99372774429271	2.91234729882229	5.48296066749179
TR9324|c0_g1	2461	ERDL5	Sugar transporter ERD6-like 5	ARATH		AT1G54730	GO:0003674,GO:0005215,GO:0005575,GO:0006810,GO:0008150,GO:0008643,GO:0009987,GO:0016021,GO:0022857,GO:0022891,GO:0022892,GO:0031224,GO:0044425,GO:0044699,GO:0044763,GO:0044765,GO:0051179,GO:0051234,GO:0055085,GO:0071702,GO:1902578	-0.647418	6.22646	4.16649	0.0412311	0.999948	119.197162943899	55.9393540586636	63.4097434607216	60.6171762683815
TR38408|c0_g1	1466; 1445	PUB27; PUB28	U-box domain-containing protein 27; U-box domain-containing protein 28	ARATH		AT5G64660,AT5G09800	GO:0003674,GO:0003824,GO:0004842,GO:0006464,GO:0008150,GO:0008152,GO:0009719,GO:0009987,GO:0010033,GO:0010200,GO:0010243,GO:0016567,GO:0016740,GO:0016874,GO:0019538,GO:0019787,GO:0032446,GO:0036211,GO:0042221,GO:0043170,GO:0043412,GO:0044237,GO:0044238,GO:0044260,GO:0044267,GO:0050896,GO:0070647,GO:0071704,GO:1901698,GO:1901700	0.89075	3.22826	4.16058	0.0413753	0.999948	8.11289590717638	12.1482030702505	4.89803863892839	11.9667792346051
TR43903|c0_g1	1383							0.803025	4.49086	4.15925	0.0414078	0.999948	11.5692775954409	36.2045261461222	21.0483282051247	20.7569225269332
TR37767|c0_g2	283	PIP15	Aquaporin PIP1-5	MAIZE	K09872		GO:0003674,GO:0005215,GO:0005575,GO:0005886,GO:0016020,GO:0016021,GO:0031224,GO:0044425,GO:0044464	-1.12711	1.16659	4.15548	0.0415	0.999948	2.68829686865016	1.44049838777674	3.22123261839435	1.26195126474017
TR24885|c0_g2	5039; 4971; 4959; 4796; 4728; 3711; 1661	ACA11; ACA4; PT310; PT504	Calcium-transporting ATPase 4, plasma membrane-type; Probable sugar phosphate/phosphate translocator At3g10290; Probable sugar phosphate/phosphate translocator At5g04160; Putative calcium-transporting ATPase 11, plasma membrane-type	ARATH	K01537	AT3G57330,AT2G41560,AT3G10290	GO:0000166,GO:0000325,GO:0001882,GO:0001883,GO:0003674,GO:0003824,GO:0005215,GO:0005388,GO:0005488,GO:0005515,GO:0005516,GO:0005524,GO:0005575,GO:0005773,GO:0005774,GO:0005794,GO:0005886,GO:0005887,GO:0006810,GO:0006950,GO:0006952,GO:0008150,GO:0008324,GO:0008643,GO:0009507,GO:0009536,GO:0009605,GO:0009607,GO:0009617,GO:0009624,GO:0009705,GO:0009987,GO:0010941,GO:0015075,GO:0015085,GO:0015399,GO:…	0.567072	6.63377	4.15304	0.0415598	0.999948	90.249966304684	136.415197322458	69.675702800612	100.520945570683
TR5681|c0_g1	2462; 1440	LRK91	L-type lectin-domain containing receptor kinase IX.1	ARATH		AT5G10530	GO:0000166,GO:0001882,GO:0001883,GO:0003674,GO:0003824,GO:0004672,GO:0004674,GO:0005488,GO:0005524,GO:0005575,GO:0005886,GO:0006464,GO:0006468,GO:0006793,GO:0006796,GO:0008150,GO:0008152,GO:0009987,GO:0016020,GO:0016021,GO:0016301,GO:0016310,GO:0016740,GO:0016772,GO:0016773,GO:0017076,GO:0019538,GO:0030246,GO:0030554,GO:0031224,GO:0032549,GO:0032550,GO:0032553,GO:0032555,GO:0032559,GO:0035639,GO:…	0.717161	4.07437	4.1514	0.0416001	0.999948	15.0736645849313	21.6554924295771	10.2814684943272	20.0171579924303
TR45298|c0_g1	1625; 1601	FPPS1	Farnesyl pyrophosphate synthase 1	LUPAL			GO:0003674,GO:0003824,GO:0004161,GO:0004337,GO:0004659,GO:0005488,GO:0005575,GO:0005737,GO:0006066,GO:0006629,GO:0006644,GO:0006694,GO:0006695,GO:0006720,GO:0006721,GO:0006793,GO:0006796,GO:0008150,GO:0008152,GO:0008202,GO:0008203,GO:0008299,GO:0008610,GO:0008654,GO:0009058,GO:0009987,GO:0016114,GO:0016125,GO:0016126,GO:0016740,GO:0016765,GO:0019637,GO:0033383,GO:0033384,GO:0043167,GO:0043169,GO:…	-0.579575	5.74255	4.14404	0.0417814	0.999948	75.3683229246563	45.3276826020416	52.7311366983732	40.3824404716856
TR48260|c0_g1	1571	7SB1	Basic 7S globulin	SOYBN			GO:0003674,GO:0003824,GO:0004175,GO:0004190,GO:0005488,GO:0005515,GO:0006508,GO:0008150,GO:0008152,GO:0008233,GO:0009056,GO:0009057,GO:0016787,GO:0019538,GO:0030163,GO:0042802,GO:0043170,GO:0044238,GO:0045735,GO:0070001,GO:0070011,GO:0071704,GO:1901575	0.924111	3.5587	4.13175	0.0420858	0.999948	5.08856192994495	12.3402695219541	11.031618556145	18.276535558306
TR1080|c0_g1	933; 913	ALA10	Phospholipid-transporting ATPase 10 {ECO:0000303|PubMed:11402198}	ARATH	K01530	AT3G25610	GO:0000139,GO:0000166,GO:0000287,GO:0001882,GO:0001883,GO:0003674,GO:0003824,GO:0004012,GO:0005215,GO:0005319,GO:0005488,GO:0005524,GO:0005548,GO:0005575,GO:0005802,GO:0005886,GO:0006810,GO:0006811,GO:0006820,GO:0006869,GO:0006900,GO:0006996,GO:0008150,GO:0009987,GO:0015711,GO:0015748,GO:0015914,GO:0016020,GO:0016021,GO:0016043,GO:0016050,GO:0016462,GO:0016787,GO:0016817,GO:0016818,GO:0016887,GO:…	0.912822	2.49158	4.12896	0.0421554	0.999948	3.74441349561987	7.53860822936496	3.92725620598763	6.9189741756444
TR31086|c0_g1	3346; 3178; 1077	LIN; LIN1	Putative E3 ubiquitin-protein ligase LIN; Putative E3 ubiquitin-protein ligase LIN-1 {ECO:0000250|UniProtKB:D1FP53}	LOTJA; MEDTR			GO:0003674,GO:0003824,GO:0004842,GO:0005488,GO:0005515,GO:0006464,GO:0008150,GO:0008152,GO:0009877,GO:0009987,GO:0016567,GO:0016740,GO:0016874,GO:0019538,GO:0019787,GO:0032446,GO:0036211,GO:0043170,GO:0043412,GO:0044237,GO:0044238,GO:0044260,GO:0044267,GO:0044403,GO:0044419,GO:0051704,GO:0070647,GO:0071704	0.984449	2.11126	4.12862	0.0421637	0.999948	2.44827036252068	5.18579419599628	3.22123261839435	6.04866295858221
TR26055|c0_g1	583	COL1	Zinc finger protein CONSTANS-LIKE 1	ARATH				-0.924318	3.52055	4.12514	0.0422504	0.999948	18.7220674780993	10.4196050049185	11.1198715045942	5.30889842407935
TR8411|c0_g1	2874; 2867; 2635; 2628; 1545; 1514; 1513; 1477; 1427; 1362	SRF8	Protein STRUBBELIG-RECEPTOR FAMILY 8	ARATH			GO:0000166,GO:0001882,GO:0001883,GO:0003674,GO:0003824,GO:0004672,GO:0005488,GO:0005515,GO:0005524,GO:0005575,GO:0005886,GO:0006464,GO:0006468,GO:0006793,GO:0006796,GO:0008150,GO:0008152,GO:0009987,GO:0016020,GO:0016021,GO:0016301,GO:0016310,GO:0016740,GO:0016772,GO:0016773,GO:0017076,GO:0019538,GO:0030554,GO:0031224,GO:0032549,GO:0032550,GO:0032553,GO:0032555,GO:0032559,GO:0035639,GO:0036094,GO:…	-1.02228	3.8608	4.11453	0.0425162	0.999948	29.9073026637331	9.21918968177116	8.82529484491602	9.83451675280273
TR14162|c1_g1	3585; 3585; 3140; 3140	MFL1; PUB29	Protein MITOFERRINLIKE 1, chloroplastic; U-box domain-containing protein 29	ARATH		AT3G18710,AT5G42130	GO:0000041,GO:0003674,GO:0003735,GO:0003824,GO:0004842,GO:0005102,GO:0005198,GO:0005488,GO:0005515,GO:0005575,GO:0005911,GO:0006412,GO:0006464,GO:0006810,GO:0006811,GO:0006812,GO:0006826,GO:0008150,GO:0008152,GO:0009058,GO:0009059,GO:0009506,GO:0009507,GO:0009526,GO:0009528,GO:0009536,GO:0009706,GO:0009719,GO:0009941,GO:0009987,GO:0010033,GO:0010035,GO:0010038,GO:0010039,GO:0010200,GO:0010243,GO:…	0.706186	4.23913	4.11341	0.0425446	0.999948	16.6578395253858	22.2316917846878	11.9141480406366	24.3687140777413
TR44429|c1_g1	1004; 956; 952	SBIR1	Leucine-rich repeat receptor-like serine/threonine/tyrosine-protein kinase SOBIR1	ARATH				0.901618	6.54488	4.11235	0.0425712	0.999948	100.763127273155	143.473639422564	29.3441053593458	99.5636032319144
TR24508|c0_g1	1941; 1156; 1084	GATL9	Probable galacturonosyltransferase-like 9	ARATH		AT1G70090	GO:0000139,GO:0000271,GO:0003674,GO:0003824,GO:0005575,GO:0005794,GO:0005975,GO:0005976,GO:0008150,GO:0008152,GO:0008194,GO:0009058,GO:0009059,GO:0009987,GO:0010393,GO:0016020,GO:0016021,GO:0016043,GO:0016051,GO:0016740,GO:0016757,GO:0016758,GO:0031090,GO:0031224,GO:0043170,GO:0043226,GO:0043227,GO:0043229,GO:0043231,GO:0044238,GO:0044422,GO:0044424,GO:0044425,GO:0044431,GO:0044444,GO:0044446,GO:…	-0.842511	4.71624	4.1117	0.0425876	0.999948	48.1013118283475	21.4634259778735	19.1950162876923	16.0572419547974
TR23700|c0_g1	543							-1.29484	2.97102	4.11	0.0426304	0.999948	3.45638168826449	4.12942871162667	18.5331191743236	4.83022725469515
TR21057|c0_g2	589	BEE3	Transcription factor BEE 3	ARATH			GO:0001071,GO:0003674,GO:0003676,GO:0003677,GO:0003700,GO:0005488,GO:0005515,GO:0005575,GO:0005634,GO:0006139,GO:0006351,GO:0006355,GO:0006725,GO:0006807,GO:0008150,GO:0008152,GO:0009058,GO:0009059,GO:0009889,GO:0009987,GO:0010468,GO:0010556,GO:0016070,GO:0018130,GO:0019219,GO:0019222,GO:0019438,GO:0031323,GO:0031326,GO:0032774,GO:0034641,GO:0034645,GO:0034654,GO:0043170,GO:0043226,GO:0043227,GO:…	-1.21959	1.58612	4.10924	0.0426494	0.999948	6.19268385814055	2.11273096873923	1.9856913401061	1.3924979472995
TR46021|c0_g1	1173							-0.699004	4.55812	4.10814	0.0426772	0.999948	35.90796531697	18.1982962989129	22.1956165349638	17.5802865846562
TR53824|c0_g2	1013	FLA11	Fasciclin-like arabinogalactan protein 11	ARATH		AT5G03170	GO:0005575,GO:0005886,GO:0008150,GO:0009832,GO:0009834,GO:0009987,GO:0016020,GO:0031224,GO:0031225,GO:0042546,GO:0044085,GO:0044425,GO:0044464,GO:0071554,GO:0071669,GO:0071840	-1.78439	2.3144	4.09565	0.0429936	0.999948	14.4495956689946	2.40083064629457	0.750150061817861	2.00171579924303
TR8404|c0_g1	2280; 302	Y3148; Y4885	Probable LRR receptor-like serine/threonine-protein kinase At4g08850; Probable leucine-rich repeat receptor-like serine/threonine-protein kinase At3g14840	ARATH		AT4G08850,AT3G14840	GO:0000166,GO:0001882,GO:0001883,GO:0003674,GO:0003824,GO:0004672,GO:0004674,GO:0005488,GO:0005515,GO:0005524,GO:0005575,GO:0005886,GO:0005911,GO:0006464,GO:0006468,GO:0006793,GO:0006796,GO:0008150,GO:0008152,GO:0009506,GO:0009987,GO:0016020,GO:0016021,GO:0016301,GO:0016310,GO:0016740,GO:0016772,GO:0016773,GO:0017076,GO:0019538,GO:0030054,GO:0030554,GO:0031224,GO:0032549,GO:0032550,GO:0032553,GO:…	-0.981321	2.69274	4.0947	0.0430179	0.999948	6.7687474728513	3.07306322725705	10.1490890716534	5.48296066749179
TR14575|c1_g2	3178; 3128; 3107; 3095; 2695; 2671; 2572; 2562; 2250; 2240	FOLT1; HYES	Bifunctional epoxide hydrolase 2; Folate transporter 1, chloroplastic	ARATH; HUMAN; PIG	K15115,K08726	AT5G66380	GO:0000287,GO:0001676,GO:0003674,GO:0003735,GO:0003824,GO:0004301,GO:0005102,GO:0005198,GO:0005488,GO:0005515,GO:0005575,GO:0005737,GO:0005777,GO:0005829,GO:0006082,GO:0006412,GO:0006629,GO:0006631,GO:0006690,GO:0006725,GO:0006793,GO:0006796,GO:0006805,GO:0006810,GO:0006873,GO:0006874,GO:0006875,GO:0006950,GO:0006952,GO:0006954,GO:0008150,GO:0008152,GO:0008217,GO:0009056,GO:0009058,GO:0009059,GO:…	0.545587	6.25916	4.09346	0.0430495	0.999948	59.6705894237884	103.283734403593	64.733537687459	78.328009535597
TR28129|c0_g2	387							1.49374	2.40382	4.09303	0.0430605	0.999948	0.528058313484853	5.71397693818109	4.89803863892839	9.61693894853719
TR50308|c1_g1	960; 919; 903; 882							-0.861196	7.51456	4.09017	0.0431334	0.999948	350.006651238006	157.830606687405	121.524310014494	101.73938127457
TR44469|c0_g1	1203; 843; 826	Y5566	Uncharacterized protein At5g65660	ARATH		AT5G65660	GO:0005575,GO:0005886,GO:0016020,GO:0016021,GO:0031224,GO:0044425,GO:0044464	-0.958838	2.49296	4.08977	0.0431434	0.999948	5.6166202434298	4.12942871162667	9.00180074181434	3.39421374654254
TR45878|c0_g4	1594; 1406	U74F2	UDP-glycosyltransferase 74F2	ARATH	K13691	AT2G43820	GO:0003674,GO:0003824,GO:0005575,GO:0005975,GO:0005996,GO:0006063,GO:0006082,GO:0006520,GO:0006725,GO:0006807,GO:0008150,GO:0008152,GO:0008194,GO:0009058,GO:0009072,GO:0009696,GO:0009812,GO:0009813,GO:0009987,GO:0016740,GO:0016757,GO:0016758,GO:0018874,GO:0018958,GO:0019585,GO:0019752,GO:0032787,GO:0035251,GO:0042537,GO:0043226,GO:0043227,GO:0043229,GO:0043231,GO:0043436,GO:0044237,GO:0044238,GO:…	0.977345	1.96186	4.08843	0.0431776	0.999948	2.16023855516531	5.6179437123293	2.95647377304687	4.48210276787027
TR7720|c0_g2	5043	AB9C	ABC transporter C family member 9	ARATH		AT3G60160	GO:0000166,GO:0001882,GO:0001883,GO:0003674,GO:0003824,GO:0005215,GO:0005488,GO:0005524,GO:0005575,GO:0006810,GO:0008150,GO:0008559,GO:0009987,GO:0015238,GO:0015399,GO:0015405,GO:0016021,GO:0016462,GO:0016787,GO:0016817,GO:0016818,GO:0016820,GO:0016887,GO:0017076,GO:0017111,GO:0022804,GO:0022857,GO:0030554,GO:0031224,GO:0032549,GO:0032550,GO:0032553,GO:0032555,GO:0032559,GO:0035639,GO:0036094,GO:…	0.583702	5.04291	4.08798	0.0431891	0.999948	25.3948043484989	40.1899050189712	27.2260345965659	38.6853335984143
TR29107|c1_g2	642; 607	MLP31	MLP-like protein 31	ARATH		AT1G70840	GO:0006950,GO:0006952,GO:0008150,GO:0009607,GO:0050896	-1.16035	8.42736	4.08275	0.043323	0.999948	734.865151166012	101.122986821927	216.307976648892	324.408506159931
TR15185|c0_g1	1951; 1519; 1515	C71D7	Cytochrome P450 71D7	SOLCH			GO:0003674,GO:0003824,GO:0004497,GO:0005488,GO:0005506,GO:0008150,GO:0008152,GO:0016491,GO:0016705,GO:0020037,GO:0043167,GO:0043169,GO:0044699,GO:0044710,GO:0046872,GO:0046906,GO:0046914,GO:0055114,GO:0097159,GO:1901363	0.71286	4.431	4.08275	0.043323	0.999948	20.2102318161021	23.6721901724645	12.3554127828824	29.6776125018206
TR41916|c0_g1	1359; 1344; 899; 676; 604							0.515059	6.30227	4.07902	0.0434188	0.999948	65.3352149684441	90.4152821394537	64.4687788421115	95.0815004640441
TR28519|c4_g1	888	CDPKU	Calcium-dependent protein kinase 30	ARATH	K13412	AT1G74740	GO:0000166,GO:0001882,GO:0001883,GO:0003674,GO:0003824,GO:0004672,GO:0004674,GO:0004683,GO:0005488,GO:0005509,GO:0005515,GO:0005516,GO:0005524,GO:0005575,GO:0005737,GO:0005886,GO:0006464,GO:0006468,GO:0006793,GO:0006796,GO:0007165,GO:0008150,GO:0008152,GO:0009738,GO:0009755,GO:0009931,GO:0009987,GO:0010857,GO:0016020,GO:0016301,GO:0016310,GO:0016740,GO:0016772,GO:0016773,GO:0017076,GO:0018105,GO:…	0.891408	2.68876	4.06682	0.0437336	0.999948	4.80053012258958	8.69100693958636	4.10376210288595	7.8328009535597
TR12478|c0_g1	1078; 1058							-0.816152	5.20503	4.06591	0.0437571	0.999948	68.2635383432238	24.6325224309823	25.637481524481	28.6767546021991
TR47982|c0_g1	930; 930	AB16G	ABC transporter G family member 16	ARATH		AT3G55090	GO:0000166,GO:0001882,GO:0001883,GO:0003674,GO:0003824,GO:0005215,GO:0005488,GO:0005524,GO:0005575,GO:0005886,GO:0006810,GO:0008150,GO:0009987,GO:0010208,GO:0010927,GO:0015399,GO:0015405,GO:0016020,GO:0016021,GO:0016043,GO:0016462,GO:0016787,GO:0016817,GO:0016818,GO:0016820,GO:0016887,GO:0017076,GO:0017111,GO:0022804,GO:0022857,GO:0030554,GO:0031224,GO:0032502,GO:0032549,GO:0032550,GO:0032553,GO:…	1.24955	1.27979	4.06402	0.0438062	0.999948	2.06422795271352	2.8329801626276	0.706023587593281	3.74233823336741
TR17130|c0_g1	1593; 1582; 1582; 1506; 1506	GAOX1; GAOX2; GAOX3	Gibberellin 20 oxidase 1; Gibberellin 20 oxidase 2; Gibberellin 20 oxidase 3	ARATH	K05282	AT4G25420,AT5G07200,AT5G51810	GO:0000902,GO:0001101,GO:0003006,GO:0003674,GO:0003824,GO:0005488,GO:0005506,GO:0005575,GO:0005737,GO:0006082,GO:0006629,GO:0006720,GO:0006721,GO:0007165,GO:0008150,GO:0008152,GO:0008299,GO:0008610,GO:0009058,GO:0009314,GO:0009416,GO:0009628,GO:0009639,GO:0009648,GO:0009653,GO:0009685,GO:0009686,GO:0009719,GO:0009725,GO:0009739,GO:0009740,GO:0009755,GO:0009791,GO:0009826,GO:0009908,GO:0009987,GO:…	-0.964542	2.41421	4.06398	0.0438071	0.999948	7.77685879859511	4.32149516333023	6.08945344299205	2.784995894599
TR35341|c0_g1	1850	U85A8	UDP-glycosyltransferase 85A8 {ECO:0000303|PubMed:15610349}	STERE			GO:0003674,GO:0003824,GO:0008150,GO:0008152,GO:0016740,GO:0016757,GO:0016758	0.850962	3.17615	4.06181	0.0438635	0.999948	6.09667325568876	12.6763858124354	6.66309760791159	10.35670348304
TR45219|c0_g1	947; 664	PCS1L	Aspartic proteinase PCS1	ARATH		AT5G02190	GO:0003674,GO:0003824,GO:0004175,GO:0004190,GO:0005575,GO:0005783,GO:0008150,GO:0008219,GO:0008233,GO:0009987,GO:0012501,GO:0016265,GO:0016787,GO:0043226,GO:0043227,GO:0043229,GO:0043231,GO:0044424,GO:0044444,GO:0044464,GO:0044699,GO:0044763,GO:0070001,GO:0070011	1.05908	2.68876	4.06172	0.0438659	0.999948	6.04866795446287	9.26720629469706	2.206323711229	7.91983207526592
TR21734|c0_g1	2364	Y2144	Putative leucine-rich repeat receptor-like serine/threonine-protein kinase At2g14440	ARATH		AT2G14440	GO:0000166,GO:0001882,GO:0001883,GO:0003674,GO:0003824,GO:0004672,GO:0004674,GO:0005488,GO:0005515,GO:0005524,GO:0005575,GO:0005886,GO:0016020,GO:0016021,GO:0016301,GO:0016740,GO:0016772,GO:0016773,GO:0017076,GO:0030554,GO:0031224,GO:0032549,GO:0032550,GO:0032553,GO:0032555,GO:0032559,GO:0035639,GO:0036094,GO:0043167,GO:0043168,GO:0044425,GO:0044464,GO:0097159,GO:0097367,GO:1901265,GO:1901363	-0.861407	3.64104	4.05757	0.0439738	0.999948	21.0743272381682	8.88307339128992	10.8992391334713	8.70311217062189
TR2277|c0_g3	1873; 1598	5MAT; PMAT1	Malonyl-CoA:anthocyanidin 5-O-glucoside-6''-O-malonyltransferase; Phenolic glucoside malonyltransferase 1	ARATH		AT3G29590,AT5G39050	GO:0003674,GO:0003824,GO:0005575,GO:0005829,GO:0008150,GO:0008152,GO:0008374,GO:0009058,GO:0009636,GO:0009718,GO:0009812,GO:0009813,GO:0016420,GO:0016740,GO:0016746,GO:0016747,GO:0042221,GO:0042440,GO:0044424,GO:0044444,GO:0044464,GO:0044699,GO:0044710,GO:0044711,GO:0046148,GO:0046283,GO:0050736,GO:0050896,GO:0071704,GO:1901576	0.702476	4.01695	4.05608	0.0440126	0.999948	13.345473740799	21.6554924295771	11.1639979788188	18.2330199974529
TR2251|c0_g1	2383; 1607; 1520; 979	TRNH1; TRNHF	Tropinone reductase homolog At1g07440 {ECO:0000305}; Tropinone reductase homolog At5g06060 {ECO:0000305}	ARATH	K08081	AT5G06060	GO:0003674,GO:0003824,GO:0005575,GO:0005829,GO:0016491,GO:0044424,GO:0044444,GO:0044464	0.730572	4.69556	4.05565	0.0440238	0.999948	13.4894896444767	30.1544329174599	25.328596204909	34.2902619522502
TR678|c0_g1	1225; 1204	PRX2B	Peroxiredoxin-2B	ARATH			GO:0003674,GO:0003824,GO:0004601,GO:0005575,GO:0005829,GO:0005886,GO:0008150,GO:0008152,GO:0009507,GO:0009536,GO:0010035,GO:0010038,GO:0016020,GO:0016209,GO:0016491,GO:0016684,GO:0042221,GO:0043226,GO:0043227,GO:0043229,GO:0043231,GO:0044424,GO:0044444,GO:0044464,GO:0044699,GO:0044710,GO:0046686,GO:0050896,GO:0051920,GO:0055114	-0.788637	6.987	4.05024	0.0441651	0.999948	237.242198658377	97.5697574654115	83.9285539751513	88.3365885318122
TR37064|c0_g1	1184	AB19A; ABP20	Auxin-binding protein ABP19a; Auxin-binding protein ABP20	PRUPE			GO:0003674,GO:0005488,GO:0005575,GO:0005576,GO:0005618,GO:0007165,GO:0008150,GO:0009734,GO:0009755,GO:0030145,GO:0030312,GO:0043167,GO:0043169,GO:0044464,GO:0045735,GO:0046872,GO:0046914,GO:0048046,GO:0050789,GO:0050794,GO:0065007	0.606139	6.39846	4.05012	0.0441681	0.999948	84.0572824465435	110.870359245883	49.598157028428	92.5575979345638
TR13461|c0_g2	1940; 1939	ASOL	L-ascorbate oxidase homolog	BRANA			GO:0003674,GO:0003824,GO:0005488,GO:0005507,GO:0005575,GO:0005576,GO:0008150,GO:0008152,GO:0016491,GO:0043167,GO:0043169,GO:0044699,GO:0044710,GO:0046872,GO:0046914,GO:0055114	-0.817917	3.46584	4.04948	0.044185	0.999948	11.2332404868596	9.12315645591938	16.7239337311159	6.74491193223196
TR17141|c0_g1	1163; 1124; 658							-1.23335	2.97287	4.0493	0.0441897	0.999948	13.6815108493803	7.53860822936496	8.11927125732274	1.74062243412438
TR31399|c0_g2	1303	INV1; INV3	Beta-fructofuranosidase, insoluble isoenzyme 1; Beta-fructofuranosidase, insoluble isoenzyme 3	DAUCA; ORYSJ	K01193		GO:0003674,GO:0003824,GO:0004553,GO:0004564,GO:0004575,GO:0005575,GO:0005576,GO:0005618,GO:0005975,GO:0008150,GO:0008152,GO:0015926,GO:0016787,GO:0016798,GO:0030312,GO:0044238,GO:0044464,GO:0048046,GO:0071704,GO:0090599	-0.952817	3.10436	4.04263	0.0443645	0.999948	14.7856327775759	6.7703424225507	7.67800651507694	4.83022725469515
TR660|c0_g1	1244; 1242	Y1736	REF/SRPP-like protein At1g67360	ARATH		AT1G67360	GO:0005575,GO:0005773,GO:0043226,GO:0043227,GO:0043229,GO:0043231,GO:0044424,GO:0044444,GO:0044464	-0.520529	6.70409	4.0419	0.0443838	0.999948	129.566308008693	90.703381817009	115.964374262196	80.4602720173994
TR21789|c1_g1	456							-0.968862	2.11589	4.03817	0.0444821	0.999948	5.85664674955928	3.21711306603473	5.38342985539877	2.52390252948035
TR31321|c0_g1	2663; 1194	SPXM1; SPXM3	SPX domain-containing membrane protein At1g63010; SPX domain-containing membrane protein At4g22990	ARATH			GO:0003674,GO:0005215,GO:0005575,GO:0006810,GO:0008150,GO:0009987,GO:0016021,GO:0022857,GO:0031224,GO:0044425,GO:0044699,GO:0044763,GO:0044765,GO:0051179,GO:0051234,GO:0055085,GO:1902578	-0.895836	2.88781	4.03537	0.0445558	0.999948	10.5131609684712	4.5135616150338	8.51640952534396	5.70053847175734
TR33454|c5_g1	2068	AS1	Aureusidin synthase	ANTMA	K13079		GO:0003674,GO:0003824,GO:0004097,GO:0005488,GO:0005507,GO:0005575,GO:0005775,GO:0008150,GO:0008152,GO:0009058,GO:0016491,GO:0016679,GO:0016682,GO:0031974,GO:0033793,GO:0042440,GO:0043167,GO:0043169,GO:0043233,GO:0044422,GO:0044424,GO:0044437,GO:0044444,GO:0044446,GO:0044464,GO:0044699,GO:0044710,GO:0044711,GO:0046148,GO:0046872,GO:0046914,GO:0046992,GO:0046993,GO:0055114,GO:0070013	-0.728371	6.02316	4.03306	0.0446169	0.999948	114.636659327439	50.6095100238896	47.391833317199	47.1708679647706
TR45155|c0_g1	986	CML23	Probable calcium-binding protein CML23	ARATH	K13448	AT1G66400	GO:0003674,GO:0005488,GO:0005509,GO:0008150,GO:0009909,GO:0019222,GO:0031323,GO:0043167,GO:0043169,GO:0046872,GO:0048580,GO:0048831,GO:0050789,GO:0050793,GO:0050794,GO:0051171,GO:0051239,GO:0065007,GO:0080164,GO:2000026,GO:2000241,GO:2000377	0.586104	5.27339	4.02813	0.0447476	0.999948	34.7078327863226	44.8475164727826	27.005402225443	47.7800858167142
TR54473|c0_g1	816	FA32A	Protein FAM32A-like	DANRE	K13120		GO:0005575,GO:0005634,GO:0006915,GO:0007049,GO:0008150,GO:0008219,GO:0009987,GO:0012501,GO:0016265,GO:0043226,GO:0043227,GO:0043229,GO:0043231,GO:0044424,GO:0044464,GO:0044699,GO:0044763	-1.01541	1.92856	4.02416	0.0448528	0.999948	6.43271036427003	2.30479742044279	3.53011793796641	2.61093365118657
TR44470|c0_g1	1612; 1597	E1311	Glucan endo-1,3-beta-glucosidase 11	ARATH		AT1G32860	GO:0003674,GO:0003824,GO:0004553,GO:0005575,GO:0005576,GO:0005618,GO:0005886,GO:0005975,GO:0006950,GO:0006952,GO:0008150,GO:0008152,GO:0008422,GO:0009987,GO:0015926,GO:0016020,GO:0016043,GO:0016787,GO:0016798,GO:0030312,GO:0031224,GO:0031225,GO:0031226,GO:0042973,GO:0044238,GO:0044425,GO:0044459,GO:0044464,GO:0045229,GO:0046658,GO:0050896,GO:0071554,GO:0071555,GO:0071704,GO:0071840	-1.03761	3.40686	4.02201	0.0449103	0.999948	21.1223325393941	5.32984403477395	7.19261529860655	8.44201880550323
TR45853|c0_g1	986; 837	TI205	Protein TIC 20-v, chloroplastic	ARATH		AT5G55710	GO:0005575,GO:0006810,GO:0008104,GO:0008150,GO:0009507,GO:0009528,GO:0009535,GO:0009536,GO:0009579,GO:0009706,GO:0015031,GO:0016020,GO:0016021,GO:0019866,GO:0031090,GO:0031224,GO:0031969,GO:0033036,GO:0034357,GO:0042170,GO:0042651,GO:0043226,GO:0043227,GO:0043229,GO:0043231,GO:0044422,GO:0044424,GO:0044425,GO:0044434,GO:0044435,GO:0044436,GO:0044444,GO:0044446,GO:0044464,GO:0045184,GO:0051179,GO:…	0.90947	2.91115	4.01927	0.0449832	0.999948	4.22446650787883	8.64299032666047	6.08945344299205	10.748343530718
TR28864|c0_g1	1900; 1845	CDC25	Dual specificity phosphatase Cdc25	ARATH	K18065	AT5G03455	GO:0000280,GO:0003674,GO:0003824,GO:0004721,GO:0004725,GO:0005488,GO:0005575,GO:0005634,GO:0005739,GO:0006464,GO:0006468,GO:0006470,GO:0006793,GO:0006796,GO:0006996,GO:0007067,GO:0008150,GO:0008152,GO:0009507,GO:0009536,GO:0009987,GO:0016043,GO:0016310,GO:0016311,GO:0016491,GO:0016787,GO:0016788,GO:0016791,GO:0019538,GO:0022402,GO:0035335,GO:0036211,GO:0042221,GO:0042578,GO:0043167,GO:0043169,GO:…	0.562974	6.9819	4.01022	0.0452253	0.999948	82.7611393134443	162.152101850736	121.171298220697	139.162763608244
TR41095|c0_g2	1283; 1258; 1201	HY5	Transcription factor HY5	ARATH; SOLLC	K16241	AT5G11260	GO:0001071,GO:0001101,GO:0003674,GO:0003676,GO:0003677,GO:0003690,GO:0003700,GO:0005488,GO:0005575,GO:0005634,GO:0006139,GO:0006351,GO:0006355,GO:0006725,GO:0006807,GO:0007165,GO:0007602,GO:0008150,GO:0008152,GO:0009058,GO:0009059,GO:0009314,GO:0009411,GO:0009416,GO:0009581,GO:0009582,GO:0009583,GO:0009585,GO:0009605,GO:0009628,GO:0009639,GO:0009719,GO:0009725,GO:0009737,GO:0009740,GO:0009755,GO:…	-0.824454	3.30049	4.00992	0.0452334	0.999948	14.6416168738982	7.3465417776614	10.3255949685517	6.74491193223196
TR50780|c0_g1	1888	P2B10	F-box protein PP2-B10	ARATH		AT2G02360	GO:0003674,GO:0005488,GO:0006464,GO:0008150,GO:0008152,GO:0009987,GO:0016567,GO:0019538,GO:0030246,GO:0032446,GO:0036211,GO:0043170,GO:0043412,GO:0044237,GO:0044238,GO:0044260,GO:0044267,GO:0070647,GO:0071704	1.01013	3.08194	4.00855	0.0452701	0.999948	7.72885349736922	13.8768011355826	3.39773851529267	8.52904992720945
TR19495|c0_g1	1473	GSTU7	Glutathione S-transferase U7	ARATH	K00799	AT2G29420	GO:0001101,GO:0003674,GO:0003824,GO:0004364,GO:0005488,GO:0005515,GO:0005575,GO:0005737,GO:0005829,GO:0006518,GO:0006575,GO:0006749,GO:0006790,GO:0006807,GO:0008150,GO:0008152,GO:0009056,GO:0009404,GO:0009407,GO:0009636,GO:0009751,GO:0009987,GO:0010033,GO:0014070,GO:0016740,GO:0016765,GO:0019748,GO:0034641,GO:0042221,GO:0043603,GO:0044237,GO:0044248,GO:0044424,GO:0044444,GO:0044464,GO:0044699,GO:…	0.749847	8.85335	4.00669	0.0453199	0.999948	416.013940423613	678.042591126514	273.760646089295	481.891320887334
TR21218|c0_g4	485							0.807768	3.44995	4.00266	0.0454285	0.999948	9.40903904027557	12.4363027478059	6.35421228833953	15.1434151768821
TR37849|c0_g1	1716	2NPD	Probable nitronate monooxygenase	BACSU	K00459		GO:0003674,GO:0003824,GO:0004497,GO:0008150,GO:0008152,GO:0016491,GO:0016701,GO:0016703,GO:0018580,GO:0044699,GO:0044710,GO:0055114	0.806277	6.81679	3.99896	0.0455285	0.999948	120.301284872095	170.651042338618	43.6410830081097	116.01248523439
TR24883|c3_g2	949	HSFB4	Heat stress transcription factor B-4	ARATH	K09419	AT1G46264	GO:0001071,GO:0003674,GO:0003676,GO:0003677,GO:0003700,GO:0005488,GO:0005575,GO:0005634,GO:0005737,GO:0006139,GO:0006351,GO:0006355,GO:0006725,GO:0006807,GO:0008150,GO:0008152,GO:0008356,GO:0009058,GO:0009059,GO:0009889,GO:0009987,GO:0010468,GO:0010556,GO:0016070,GO:0018130,GO:0019219,GO:0019222,GO:0019438,GO:0031323,GO:0031326,GO:0032774,GO:0034641,GO:0034645,GO:0034654,GO:0043170,GO:0043226,GO:…	-0.912648	2.38396	3.98696	0.0458538	0.999948	6.96076867775488	3.45719613066419	6.44246523678869	3.65530711166119
TR38269|c1_g2	1276; 1206; 1179; 1100; 1060; 1024; 1018; 987; 987	COL4	Zinc finger protein CONSTANS-LIKE 4	ARATH		AT5G24930	GO:0003674,GO:0005488,GO:0005515,GO:0005575,GO:0005634,GO:0008270,GO:0043167,GO:0043169,GO:0043226,GO:0043227,GO:0043229,GO:0043231,GO:0044424,GO:0044464,GO:0046872,GO:0046914	-0.787368	3.38075	3.97716	0.0461213	0.999948	13.4894896444767	7.97075774569799	12.6642981024545	7.18006754076306
TR8883|c1_g2	1822	KNAT3; LET12	Homeobox protein knotted-1-like 3; Homeobox protein knotted-1-like LET12	ARATH; SOLLC			GO:0001071,GO:0003674,GO:0003676,GO:0003677,GO:0003700,GO:0005488,GO:0005575,GO:0005634,GO:0005829,GO:0006355,GO:0008150,GO:0009314,GO:0009416,GO:0009593,GO:0009628,GO:0009719,GO:0009720,GO:0009722,GO:0009725,GO:0009726,GO:0009735,GO:0009889,GO:0009987,GO:0010033,GO:0010468,GO:0010556,GO:0019219,GO:0019222,GO:0031323,GO:0031326,GO:0034097,GO:0042221,GO:0043226,GO:0043227,GO:0043229,GO:0043231,GO:…	0.546365	7.31284	3.97425	0.046201	0.999948	124.141708970166	209.016316066406	134.188608116948	168.274673818974
TR44545|c0_g1	1437; 1334; 1329; 1011; 980	U2AFA	Splicing factor U2af small subunit A	ORYSJ	K12836		GO:0000166,GO:0003674,GO:0003676,GO:0003677,GO:0003723,GO:0005488,GO:0005575,GO:0005634,GO:0006139,GO:0006396,GO:0006397,GO:0006725,GO:0006807,GO:0008150,GO:0008152,GO:0008380,GO:0009987,GO:0016070,GO:0016071,GO:0034641,GO:0036094,GO:0043167,GO:0043169,GO:0043170,GO:0043226,GO:0043227,GO:0043229,GO:0043231,GO:0044237,GO:0044238,GO:0044260,GO:0044424,GO:0044464,GO:0046483,GO:0046872,GO:0071704,GO:…	-0.728698	4.26251	3.97077	0.0462966	0.999948	30.2433397723143	13.3006017804719	17.4299573187091	15.4480241028539
TR52878|c0_g1	582; 569							-0.92496	4.53247	3.96548	0.0464424	0.999948	46.1330944780858	17.718130169654	14.2969776487639	14.0990417164075
TR19552|c0_g1	657							1.1379	1.67865	3.96537	0.0464453	0.999948	0.912100723292019	4.46554500210791	2.95647377304687	4.09046272019229
TR53389|c0_g1	2303; 2236; 1547; 1357	DTX14; DTX2	Protein DETOXIFICATION 14 {ECO:0000303|PubMed:11739388}; Protein DETOXIFICATION 2 {ECO:0000303|PubMed:11739388}	ARATH	K03327	AT1G71140,AT2G04080	GO:0003674,GO:0005215,GO:0005575,GO:0005774,GO:0006810,GO:0006855,GO:0008150,GO:0009987,GO:0015238,GO:0015291,GO:0015297,GO:0015893,GO:0016020,GO:0016021,GO:0022804,GO:0022857,GO:0031090,GO:0031224,GO:0044422,GO:0044424,GO:0044425,GO:0044437,GO:0044444,GO:0044446,GO:0044464,GO:0044699,GO:0044763,GO:0044765,GO:0051179,GO:0051234,GO:0055085,GO:0090484,GO:0098588,GO:1902578	-0.762844	3.57903	3.95904	0.0466203	0.999948	13.2974684395731	8.40290726203101	16.5474278342175	9.18178334000609
TR33820|c1_g2	899	GGPPS	Geranylgeranyl pyrophosphate synthase, chloroplastic	HEVBR			GO:0003674,GO:0003824,GO:0004161,GO:0004311,GO:0004337,GO:0004659,GO:0005488,GO:0005575,GO:0006629,GO:0006644,GO:0006720,GO:0006721,GO:0006793,GO:0006796,GO:0008150,GO:0008152,GO:0008299,GO:0008610,GO:0008654,GO:0009058,GO:0009507,GO:0009536,GO:0009987,GO:0016108,GO:0016109,GO:0016114,GO:0016116,GO:0016117,GO:0016740,GO:0016765,GO:0019637,GO:0033383,GO:0033384,GO:0033385,GO:0033386,GO:0042440,GO:…	0.935879	3.29795	3.95794	0.0466507	0.999948	5.37659373730032	8.21084081032744	7.986891834649	17.3627087803907
TR48415|c0_g1	1722; 1094	PPA1; PXG	Acid phosphatase 1; Peroxygenase	SESIN; SOLLC			GO:0003674,GO:0003824,GO:0003993,GO:0005488,GO:0005575,GO:0005783,GO:0005811,GO:0016020,GO:0016491,GO:0016684,GO:0016787,GO:0016788,GO:0016791,GO:0031090,GO:0042578,GO:0043167,GO:0043169,GO:0043226,GO:0043227,GO:0043228,GO:0043229,GO:0043231,GO:0043232,GO:0044422,GO:0044424,GO:0044444,GO:0044464,GO:0046872,GO:1990137	-0.655003	5.98017	3.95646	0.0466917	0.999948	96.1066130542433	60.7410153512527	58.114566553772	37.2058045294086
TR31859|c0_g1	908	U87A1	UDP-glycosyltransferase 87A1	ARATH		AT2G30150	GO:0003674,GO:0003824,GO:0016740,GO:0016757,GO:0016758	0.732355	4.15151	3.95507	0.0467304	0.999948	16.6098342241599	22.5197914622431	9.9725831747551	21.6272337439954
TR23178|c1_g1	741; 718; 717	Y8359	Uncharacterized protein Os08g0359500; Uncharacterized protein OsI_027940	ORYSI; ORYSJ			GO:0005575,GO:0005829,GO:0005886,GO:0005911,GO:0009506,GO:0016020,GO:0030054,GO:0044424,GO:0044444,GO:0044464	-0.817833	3.86851	3.9529	0.0467908	0.999948	20.6422795271352	7.20249193888372	16.4150484115438	13.7944327904357
TR12783|c0_g1	768; 759	NEET	CDGSH iron-sulfur domain-containing protein NEET	ARATH		AT5G51720	GO:0003674,GO:0005488,GO:0005575,GO:0005739,GO:0007568,GO:0008150,GO:0008152,GO:0009507,GO:0009532,GO:0009536,GO:0009570,GO:0009987,GO:0010150,GO:0010260,GO:0032502,GO:0042592,GO:0043167,GO:0043169,GO:0043226,GO:0043227,GO:0043229,GO:0043231,GO:0044237,GO:0044422,GO:0044424,GO:0044434,GO:0044435,GO:0044444,GO:0044446,GO:0044464,GO:0044699,GO:0044767,GO:0046872,GO:0048878,GO:0050801,GO:0051536,GO:…	-1.13464	2.76091	3.9424	0.0470836	0.999948	14.3535850665428	3.88934564699721	4.05963562866137	4.48210276787027
TR34615|c1_g1	2174; 2049; 1959; 1219							0.526246	5.87105	3.93999	0.0471511	0.999948	50.6935980945459	73.5134343895399	45.0972566575209	64.4465456234551
TR28794|c0_g2	1475	U89B2	UDP-glycosyltransferase 89B2 {ECO:0000303|PubMed:15610349}	STERE			GO:0003674,GO:0003824,GO:0008150,GO:0008152,GO:0016740,GO:0016757,GO:0016758	0.543065	6.64708	3.93928	0.047171	0.999948	91.3540882328796	134.830649095903	71.6613941407181	102.696723613338
TR50129|c0_g1	602; 602; 588; 577	ACT; ACT11; ACT5	Actin; Actin-93; Actin-97	GOSHI; SOLTU; TOBAC			GO:0000166,GO:0001882,GO:0001883,GO:0003674,GO:0005488,GO:0005524,GO:0005575,GO:0005737,GO:0005856,GO:0017076,GO:0030554,GO:0032549,GO:0032550,GO:0032553,GO:0032555,GO:0032559,GO:0035639,GO:0036094,GO:0043167,GO:0043168,GO:0043226,GO:0043228,GO:0043229,GO:0043232,GO:0044424,GO:0044464,GO:0097159,GO:0097367,GO:1901265,GO:1901363	-0.998578	3.27	3.93084	0.0474083	0.999948	18.5300462731958	5.52191048647752	6.97198292748365	7.22358310161617
TR6406|c0_g1	785							1.17705	1.82486	3.93055	0.0474164	0.999948	3.3603710858127	5.18579419599628	0.882529484491602	4.39507164616405
TR16541|c0_g1	4078; 3973; 3914; 3832	DEGP7	Protease Do-like 7	ARATH		AT3G03380	GO:0003674,GO:0003824,GO:0004175,GO:0004252,GO:0005488,GO:0005515,GO:0005575,GO:0005829,GO:0008150,GO:0008233,GO:0008236,GO:0009314,GO:0009416,GO:0009507,GO:0009536,GO:0009628,GO:0009642,GO:0009644,GO:0009892,GO:0010109,GO:0010205,GO:0016787,GO:0017171,GO:0019222,GO:0031323,GO:0031324,GO:0042548,GO:0043155,GO:0043226,GO:0043227,GO:0043229,GO:0043231,GO:0043467,GO:0044424,GO:0044444,GO:0044464,GO:…	0.511625	6.79751	3.92801	0.0474881	0.999948	88.1857383519705	136.463213935384	95.0925519539701	124.846144087571
TR1121|c1_g1	614	CAMT5	Caffeoyl-CoA O-methyltransferase 5	TOBAC			GO:0003674,GO:0003824,GO:0005488,GO:0006725,GO:0008150,GO:0008152,GO:0008168,GO:0008171,GO:0008757,GO:0009058,GO:0009698,GO:0009699,GO:0009808,GO:0009809,GO:0009987,GO:0016740,GO:0016741,GO:0019438,GO:0019748,GO:0042409,GO:0043167,GO:0043169,GO:0044237,GO:0044249,GO:0044550,GO:0044699,GO:0044710,GO:0044711,GO:0044763,GO:0046872,GO:0071704,GO:1901360,GO:1901362,GO:1901576	0.693798	5.3353	3.92189	0.0476612	0.999948	41.1405431505927	45.9038819571523	20.4305575659806	53.6546865318839
TR17645|c0_g1	1887; 1602	FLA16; FLA17	Fasciclin-like arabinogalactan protein 16; Fasciclin-like arabinogalactan protein 17	ARATH		AT2G35860	GO:0005575,GO:0005576	-0.955223	5.18748	3.91788	0.0477751	0.999948	75.7523653344635	28.8579843684608	20.2099251948577	20.6263758443739
TR6832|c2_g2	2316; 2012	APY2	Apyrase 2	ARATH			GO:0000139,GO:0000166,GO:0001882,GO:0001883,GO:0003674,GO:0003824,GO:0005488,GO:0005524,GO:0005575,GO:0016020,GO:0016021,GO:0016787,GO:0017076,GO:0030554,GO:0031090,GO:0031224,GO:0032549,GO:0032550,GO:0032553,GO:0032555,GO:0032559,GO:0035639,GO:0036094,GO:0043167,GO:0043168,GO:0044422,GO:0044424,GO:0044425,GO:0044431,GO:0044444,GO:0044446,GO:0044464,GO:0097159,GO:0097367,GO:0098588,GO:1901265,GO:…	-0.602986	5.25276	3.91783	0.0477765	0.999948	54.2939956864881	31.5949313052366	37.4633766166685	28.8073012847585
TR34866|c2_g1	1790; 1756; 1178; 459							-1.20999	0.88893	3.91364	0.0478959	0.999948	2.49627566374658	1.34446516192496	2.4269560823519	0.78328009535597
TR29107|c1_g1	642	ML328	MLP-like protein 328	ARATH		AT2G01520	GO:0003006,GO:0003674,GO:0005488,GO:0005507,GO:0005575,GO:0005829,GO:0006950,GO:0006952,GO:0008150,GO:0009607,GO:0010033,GO:0010035,GO:0010038,GO:0010043,GO:0010228,GO:0014070,GO:0022414,GO:0032502,GO:0042221,GO:0043167,GO:0043169,GO:0044424,GO:0044444,GO:0044464,GO:0046872,GO:0046914,GO:0050896,GO:0080184,GO:1990267	-1.29566	9.18704	3.90444	0.0481586	0.999948	1362.29443818847	156.630191364258	294.147077181051	518.096267517121
TR41889|c0_g1	3136	PDR1	Pleiotropic drug resistance protein 1	TOBAC			GO:0000166,GO:0001882,GO:0001883,GO:0003674,GO:0003824,GO:0005488,GO:0005524,GO:0005575,GO:0006810,GO:0008150,GO:0016020,GO:0016021,GO:0016462,GO:0016787,GO:0016817,GO:0016818,GO:0016887,GO:0017076,GO:0017111,GO:0030554,GO:0031224,GO:0032549,GO:0032550,GO:0032553,GO:0032555,GO:0032559,GO:0035639,GO:0036094,GO:0043167,GO:0043168,GO:0044425,GO:0051179,GO:0051234,GO:0097159,GO:0097367,GO:1901265,GO:…	0.77086	5.23359	3.89872	0.0483229	0.999948	39.0763151978791	54.9790218001457	16.4150484115438	39.6861914980358
TR8918|c0_g1	2503; 2494; 2092; 2081; 2028	AAE1	Probable acyl-activating enzyme 1, peroxisomal	ARATH			GO:0003674,GO:0003824,GO:0005575,GO:0005777,GO:0006082,GO:0006629,GO:0006631,GO:0008150,GO:0008152,GO:0009987,GO:0016874,GO:0019752,GO:0032787,GO:0042579,GO:0043226,GO:0043227,GO:0043229,GO:0043231,GO:0043436,GO:0044237,GO:0044238,GO:0044255,GO:0044281,GO:0044424,GO:0044444,GO:0044464,GO:0044699,GO:0044710,GO:0044763,GO:0071704	-0.715548	5.71621	3.89859	0.0483266	0.999948	90.8740352206207	35.5803101780856	39.6255738536729	43.8636853399343
TR28815|c0_g1	804	MBF1C	Multiprotein-bridging factor 1c	ARATH			GO:0000160,GO:0000988,GO:0000989,GO:0001071,GO:0001101,GO:0003674,GO:0003676,GO:0003677,GO:0003700,GO:0003712,GO:0003713,GO:0005488,GO:0005575,GO:0005730,GO:0005737,GO:0006139,GO:0006351,GO:0006355,GO:0006725,GO:0006807,GO:0006950,GO:0007165,GO:0008150,GO:0008152,GO:0009058,GO:0009059,GO:0009266,GO:0009408,GO:0009414,GO:0009415,GO:0009628,GO:0009719,GO:0009725,GO:0009737,GO:0009755,GO:0009873,GO:…	-0.89431	3.67286	3.8923	0.0485079	0.999948	22.8985286847523	7.92274113277209	10.0608361232043	9.79100119194963
TR6244|c0_g2	2166; 2153	HACL	2-hydroxyacyl-CoA lyase	ARATH	K12261	AT5G17380	GO:0000287,GO:0003674,GO:0003824,GO:0005488,GO:0005575,GO:0005829,GO:0006082,GO:0006083,GO:0006091,GO:0008150,GO:0008152,GO:0009058,GO:0009061,GO:0009987,GO:0015947,GO:0015948,GO:0015975,GO:0015980,GO:0016829,GO:0016830,GO:0016831,GO:0019385,GO:0019752,GO:0019842,GO:0030976,GO:0032787,GO:0036094,GO:0043167,GO:0043168,GO:0043169,GO:0043436,GO:0043446,GO:0043447,GO:0044237,GO:0044249,GO:0044281,GO:…	0.504182	6.90077	3.89001	0.0485742	0.999948	93.0822790770119	138.816027968752	104.403238015356	141.295026090046
TR54002|c1_g1	1967; 1869	EDL14; ERDL5; ERDL8	Sugar transporter ERD6-like 14; Sugar transporter ERD6-like 5; Sugar transporter ERD6-like 8	ARATH		AT4G04750,AT3G05150	GO:0003674,GO:0005215,GO:0005575,GO:0005634,GO:0006810,GO:0008150,GO:0008643,GO:0009987,GO:0016021,GO:0022857,GO:0022891,GO:0022892,GO:0031224,GO:0043226,GO:0043227,GO:0043229,GO:0043231,GO:0044424,GO:0044425,GO:0044464,GO:0044699,GO:0044763,GO:0044765,GO:0051179,GO:0051234,GO:0055085,GO:0071702,GO:1902578	-0.694097	5.90815	3.88608	0.0486879	0.999948	100.379084863348	37.6450245338989	47.8772245336694	53.9592954578557
TR43144|c0_g1	1756; 1670	CHLP	Geranylgeranyl diphosphate reductase, chloroplastic	ARATH	K10960	AT1G74470	GO:0000166,GO:0003674,GO:0003824,GO:0005488,GO:0005575,GO:0006139,GO:0006399,GO:0006725,GO:0006766,GO:0006775,GO:0006778,GO:0006779,GO:0006807,GO:0008033,GO:0008150,GO:0008152,GO:0009058,GO:0009110,GO:0009507,GO:0009526,GO:0009534,GO:0009535,GO:0009536,GO:0009579,GO:0009941,GO:0009987,GO:0010189,GO:0015979,GO:0015994,GO:0015995,GO:0016020,GO:0016070,GO:0016491,GO:0016627,GO:0016628,GO:0018130,GO:…	-1.13369	1.1743	3.88506	0.0487175	0.999948	3.31236578458681	0.96033225851783	2.64758845347481	1.74062243412438
TR25355|c0_g1	443	ST7R	7-dehydrocholesterol reductase	ARATH			GO:0003674,GO:0003824,GO:0005575,GO:0005789,GO:0005794,GO:0005886,GO:0006066,GO:0006629,GO:0006694,GO:0006695,GO:0008150,GO:0008152,GO:0008202,GO:0008203,GO:0008610,GO:0009058,GO:0009918,GO:0010817,GO:0016020,GO:0016021,GO:0016125,GO:0016126,GO:0016128,GO:0016129,GO:0016131,GO:0016132,GO:0016491,GO:0016627,GO:0016628,GO:0031090,GO:0031224,GO:0042445,GO:0042446,GO:0043226,GO:0043227,GO:0043229,GO:…	-1.05696	1.7081	3.8798	0.0488704	0.999948	5.37659373730032	2.78496354970171	3.22123261839435	1.34898238644639
TR11633|c1_g1	860; 699	GUN19; GUN6	Endoglucanase 19; Endoglucanase 6	ARATH		AT1G64390	GO:0000272,GO:0003674,GO:0003824,GO:0004553,GO:0005488,GO:0005575,GO:0005576,GO:0005975,GO:0005976,GO:0006073,GO:0008150,GO:0008152,GO:0008810,GO:0009056,GO:0009057,GO:0009251,GO:0009987,GO:0016043,GO:0016052,GO:0016787,GO:0016798,GO:0030243,GO:0030245,GO:0030246,GO:0043170,GO:0044042,GO:0044237,GO:0044238,GO:0044247,GO:0044248,GO:0044260,GO:0044262,GO:0044264,GO:0044275,GO:0045229,GO:0051273,GO:…	-1.01198	1.55211	3.87582	0.0489865	0.999948	4.65651421891189	1.58454822655442	2.95647377304687	2.17577804265547
TR49863|c0_g1	1069; 961; 946; 916; 632; 524	HSP11; HSP12; HSP14; HSP16	17.5 kDa class I heat shock protein; 17.6 kDa class I heat shock protein; 18.1 kDa class I heat shock protein; 18.2 kDa class I heat shock protein; 18.5 kDa class I heat shock protein	MEDSA; SOLPE; SOYBN	K13993		GO:0005575,GO:0005737,GO:0044424,GO:0044464	-0.560538	7.09228	3.87378	0.0490459	0.999948	191.58915719255	100.546787466817	133.482584529355	119.841854589463
TR24481|c0_g1	1937; 1845; 1813; 1559	CNGC1	Cyclic nucleotide-gated ion channel 1	ARATH	K05391	AT5G53130	GO:0000166,GO:0003674,GO:0005215,GO:0005216,GO:0005488,GO:0005575,GO:0005886,GO:0006810,GO:0006811,GO:0008150,GO:0009987,GO:0015075,GO:0015267,GO:0016020,GO:0016021,GO:0017076,GO:0019001,GO:0022803,GO:0022838,GO:0022857,GO:0022891,GO:0022892,GO:0030551,GO:0030552,GO:0030553,GO:0030554,GO:0031224,GO:0032553,GO:0032555,GO:0032559,GO:0032561,GO:0036094,GO:0042391,GO:0043167,GO:0043168,GO:0044425,GO:…	0.579864	5.2232	3.86865	0.049196	0.999948	33.3636843519975	47.9685963129656	26.3876315862989	41.339782810454
TR28830|c0_g1	1286; 570	MAVI	Mavicyanin	CUCPE			GO:0003674,GO:0005488,GO:0008150,GO:0008152,GO:0009055,GO:0043167,GO:0043169,GO:0044699,GO:0044710,GO:0046872,GO:0055114	-0.989048	5.4028	3.86744	0.0492317	0.999948	91.5461094377832	26.5051703350921	20.7835693597772	30.0692525494986
TR44511|c1_g1	2141; 2029							0.580686	5.04682	3.86385	0.049337	0.999948	26.9309739877275	43.6951177625612	25.9022403698285	35.3346354127249
TR33694|c0_g1	2142	C76A2	Cytochrome P450 76A2	SOLME			GO:0003674,GO:0003824,GO:0004497,GO:0005488,GO:0005506,GO:0008150,GO:0008152,GO:0016491,GO:0016705,GO:0020037,GO:0043167,GO:0043169,GO:0044699,GO:0044710,GO:0046872,GO:0046906,GO:0046914,GO:0055114,GO:0097159,GO:1901363	0.923426	5.82125	3.86189	0.0493946	0.999948	61.1107484605653	56.7556364784037	16.8563131537896	91.0780688655581
TR9725|c0_g2	1888	HTH	Protein HOTHEAD	ARATH			GO:0000166,GO:0003674,GO:0003824,GO:0005488,GO:0005575,GO:0005576,GO:0006082,GO:0006629,GO:0006631,GO:0007154,GO:0007267,GO:0007275,GO:0008150,GO:0008152,GO:0009553,GO:0009987,GO:0010430,GO:0016491,GO:0016614,GO:0016829,GO:0016830,GO:0016832,GO:0019395,GO:0019752,GO:0023052,GO:0030258,GO:0032501,GO:0032502,GO:0032787,GO:0034440,GO:0036094,GO:0043167,GO:0043168,GO:0043436,GO:0044237,GO:0044238,GO:…	-1.32798	1.73866	3.85828	0.0495009	0.999948	7.15278988265847	0.816282419740155	2.16219723700442	2.87202701630522
TR46798|c0_g1	726; 525	EDR1	Serine/threonine-protein kinase EDR1	ARATH		AT1G08720	GO:0000139,GO:0000160,GO:0000165,GO:0000166,GO:0000186,GO:0001101,GO:0001882,GO:0001883,GO:0001932,GO:0001934,GO:0002229,GO:0002239,GO:0002831,GO:0003674,GO:0003824,GO:0004672,GO:0004674,GO:0004702,GO:0004709,GO:0004712,GO:0004871,GO:0005057,GO:0005488,GO:0005524,GO:0005575,GO:0005634,GO:0005768,GO:0005769,GO:0005783,GO:0005802,GO:0005829,GO:0006464,GO:0006468,GO:0006793,GO:0006796,GO:0006950,GO:…	-0.775729	3.45731	3.84912	0.0497722	0.999948	16.1777865131269	8.4509238749569	11.3405038757171	7.61522314929415
TR35708|c0_g1	790; 768							0.586539	5.4879	3.84419	0.0499186	0.999948	40.3724583309783	59.5406000281054	31.2415437510027	47.9976636209797
TR6783|c0_g1	4086; 3710; 1731	Y1743	Probable LRR receptor-like serine/threonine-protein kinase At1g74360	ARATH		AT1G74360	GO:0000166,GO:0001882,GO:0001883,GO:0003674,GO:0003824,GO:0004672,GO:0004674,GO:0005488,GO:0005515,GO:0005524,GO:0005575,GO:0005739,GO:0006464,GO:0006468,GO:0006793,GO:0006796,GO:0008150,GO:0008152,GO:0009987,GO:0016020,GO:0016021,GO:0016301,GO:0016310,GO:0016740,GO:0016772,GO:0016773,GO:0017076,GO:0019538,GO:0030554,GO:0031090,GO:0031224,GO:0031966,GO:0032549,GO:0032550,GO:0032553,GO:0032555,GO:…	0.66597	4.11772	3.84402	0.0499237	0.999948	13.7295161506062	22.1836751717619	12.9731834220265	20.1912202358428
TR1084|c0_g2	1419	BCK1; M3K2	Mitogen-activated protein kinase kinase kinase 2; Serine/threonine-protein kinase BCK1/SLK1/SSP31	ARATH; YEAST		AT1G54960	GO:0000166,GO:0000226,GO:0001882,GO:0001883,GO:0003674,GO:0003824,GO:0004672,GO:0004674,GO:0004702,GO:0004709,GO:0004871,GO:0005057,GO:0005488,GO:0005524,GO:0005575,GO:0005737,GO:0005874,GO:0006464,GO:0006468,GO:0006793,GO:0006796,GO:0006996,GO:0007010,GO:0007017,GO:0008150,GO:0008152,GO:0009987,GO:0016043,GO:0016301,GO:0016310,GO:0016740,GO:0016772,GO:0016773,GO:0017076,GO:0019538,GO:0030554,GO:…	1.36247	0.788729	3.84115	0.0500093	0.999948	1.44015903677687	2.54488048507225	0.397138268021221	2.17577804265547
TR48369|c0_g1	2284; 416	AEE7	Acetate/butyrate--CoA ligase AAE7, peroxisomal	ARATH		AT3G16910	GO:0003674,GO:0003824,GO:0003987,GO:0005575,GO:0005777,GO:0005975,GO:0006081,GO:0006082,GO:0006083,GO:0006097,GO:0006629,GO:0006631,GO:0008150,GO:0008152,GO:0009987,GO:0016405,GO:0016874,GO:0016877,GO:0016878,GO:0019605,GO:0019752,GO:0032787,GO:0042579,GO:0043226,GO:0043227,GO:0043229,GO:0043231,GO:0043436,GO:0044237,GO:0044238,GO:0044255,GO:0044262,GO:0044281,GO:0044424,GO:0044444,GO:0044464,GO:…	0.533383	7.22134	3.83971	0.0500522	0.999948	114.492643423761	195.139514930823	129.246443003795	157.656876970816
TR13436|c0_g1	2787	RHIE	Rhamnogalacturonate lyase	DICD3	K18195		GO:0003674,GO:0003824,GO:0005488,GO:0005575,GO:0005576,GO:0005975,GO:0008150,GO:0008152,GO:0009405,GO:0016829,GO:0030246,GO:0044238,GO:0051704,GO:0071704	0.695878	5.57913	3.83195	0.0502844	0.999948	49.8775079737057	55.5552211552564	22.9898930710062	62.4448298242121
TR12922|c0_g2	527	NAATA; TAT	Nicotianamine aminotransferase A {ECO:0000312|EMBL:BAA87052.2}; Tyrosine aminotransferase	HORVU; ARATH			GO:0003674,GO:0003824,GO:0005488,GO:0006082,GO:0006520,GO:0006807,GO:0008150,GO:0008152,GO:0008483,GO:0009058,GO:0009987,GO:0016740,GO:0016769,GO:0019752,GO:0030170,GO:0033855,GO:0043167,GO:0043168,GO:0043436,GO:0044237,GO:0044238,GO:0044281,GO:0044699,GO:0044710,GO:0044763,GO:0048037,GO:0071704,GO:0097159,GO:1901363,GO:1901564	0.732354	4.06169	3.82691	0.050436	0.999948	10.0331079562122	24.77657226976	14.9147482879081	16.709975367594
TR51306|c0_g1	1808; 1717; 1583; 1492; 1492	ACR9	ACT domain-containing protein ACR9 {ECO:0000305}	ARATH		AT2G39570	GO:0003674,GO:0005488,GO:0008150,GO:0008152,GO:0016597,GO:0031406,GO:0036094,GO:0043167,GO:0043168,GO:0043177	-0.87151	3.03244	3.82375	0.0505309	0.999948	8.78497012433892	6.43422613206946	12.1347804117595	5.00428949810759
TR19999|c1_g1	1292							0.940514	1.93753	3.81931	0.0506652	0.999948	2.78430747110195	5.66596032525519	2.33870313390274	4.17749384189851
TR36158|c0_g2	290							-1.10756	1.30477	3.81444	0.0508127	0.999948	4.22446650787883	1.53653161362853	2.29457665967816	1.47952906900572
TR8114|c0_g1	2628	FBT9	Probable folate-biopterin transporter 9, chloroplastic	ARATH		AT2G33280	GO:0005575,GO:0006810,GO:0008150,GO:0009987,GO:0016020,GO:0016021,GO:0031090,GO:0031224,GO:0031969,GO:0042170,GO:0044422,GO:0044424,GO:0044425,GO:0044434,GO:0044435,GO:0044444,GO:0044446,GO:0044464,GO:0044699,GO:0044763,GO:0044765,GO:0051179,GO:0051234,GO:0055085,GO:1902578	-0.795114	3.40422	3.81189	0.0508899	0.999948	15.7937441033197	7.25050855180961	10.8551126592467	8.09389431867836
TR27918|c0_g1	1744	3AT1	Coumaroyl-CoA:anthocyanidin 3-O-glucoside-6''-O-coumaroyltransferase 1	ARATH		AT1G03940	GO:0003674,GO:0003824,GO:0016740,GO:0016746,GO:0016747	0.823819	4.1171	3.80328	0.0511524	0.999948	17.5699402486778	23.1920240432056	7.36912119550488	20.9309847703456
TR26879|c0_g1	601							1.10737	1.73317	3.7974	0.0513323	0.999948	2.64029156742427	2.54488048507225	1.45617364941114	6.26624076284776
[truncated: 18,322 more rows]
