# Supplementary material for: Aluminum Responsive Genes in Flax (Linum usitatissimum L.)
Source: Biomed Res Int. 2019 Feb 28;2019:5023125. doi: 10.1155/2019/5023125 (PMC6421055; doi:10.1155/2019/5023125)
Supplement: Supplementary Materials — S1 Table. Gene expression alterations in all analyzed flax genotypes under aluminum stress. S2 Table. Gene expression alterations in resistant flax genotypes under aluminum stress. S3 Table. Gene expression alterations in sensitive flax genotypes under aluminum stress. S4 Table. Gene expression alterations in resistant flax cultivar Hermes under aluminum stress. S5 Table. Gene expression alterations in resistant flax cultivar TMP1919 under aluminum stress. S6 Table. Gene expression alterations in sensitive flax cultivar Lira under aluminum stress. S7 Table. Gene expression alterations in sensitive flax cultivar Orshanskiy under aluminum stress. S8 Table. Diverse expression alterations between groups of resistant and sensitive to aluminum flax genotypes. S9 Table. GO enrichment analysis for tops of up- and downregulated genes in the pool of all studied flax cultivars after aluminum exposure. S10 Table. GO enrichment analysis for tops of up- and downregulated genes in the pool of resistant flax cultivars after aluminum exposure. S11 Table. GO enrichment analysis for tops of up- and downregulated genes in the pool of sensitive flax cultivars after aluminum exposure. S12 Table. GO enrichment analysis for tops of up- and downregulated genes in resistant flax cultivar Hermes after aluminum exposure. S13 Table. GO enrichment analysis for tops of up- and downregulated genes in resistant flax cultivar TMP1919 after aluminum exposure. S14 Table. GO enrichment analysis for tops of up- and downregulated genes in sensitive flax cultivar Lira after aluminum exposure. S15 Table. GO enrichment analysis for tops of up- and downregulated genes in sensitive flax cultivar Orshanskiy after aluminum exposure. S16 Figure. Hierarchical cluster dendrogram showing coexpression modules identified using weighted gene coexpression network analysis (WGCNA) for flax under aluminum stress. Symbols in Supplementary Tables: Gene-gene identifier (generated by Trinity). Transcript lengths: comma-separ [file 5023125.f1.zip › 5023125.f1/S3 Table.xlsx]

## Sheet: S3 Table
S3 Table. Genes expression alterations in sensitive flax genotypes under aluminum stress.
Gene	Transcript lengths	Blast symbol	Blast name	Blast species	KEGG Orthology	KEGG A.Thaliana	Gene Ontology	logFC	logCPM	LR	PValue	FDR	Lira-C	Lira-Al4	Orshanskiy-C	Orshanskiy-Al4
TR32133|c1_g1	3190; 3186	LHY	Protein LHY	ARATH	K12133	AT1G01060	GO:0000975,GO:0001067,GO:0001071,GO:0001101,GO:0003674,GO:0003676,GO:0003677,GO:0003700,GO:0005488,GO:0005575,GO:0005634,GO:0006139,GO:0006351,GO:0006355,GO:0006725,GO:0006807,GO:0006950,GO:0006970,GO:0007623,GO:0008150,GO:0008152,GO:0009058,GO:0009059,GO:0009266,GO:0009314,GO:0009409,GO:0009416,GO:0009628,GO:0009648,GO:0009651,GO:0009719,GO:0009723,GO:0009725,GO:0009733,GO:0009737,GO:0009739,GO:…	-4.56034	6.09573	214.825	1.21686e-48	2.33528e-44	151.372545638024	6.07765567443954	110.790153866461	5.03775999597265
TR31676|c0_g1	3001; 2868; 2854; 2742; 2728; 1412; 1289; 760; 746							-3.29305	7.49709	115.429	6.33862e-27	6.08222e-23	389.430753224467	32.8482818594709	266.058106730407	34.0048799728154
TR1137|c0_g1	1573; 1559	GLNA2	Glutamine synthetase cytosolic isozyme 2	VITVI	K01915		GO:0000166,GO:0001882,GO:0001883,GO:0003674,GO:0003824,GO:0004356,GO:0005488,GO:0005524,GO:0005575,GO:0005737,GO:0006082,GO:0006520,GO:0006541,GO:0006542,GO:0006807,GO:0008150,GO:0008152,GO:0008652,GO:0009058,GO:0009064,GO:0009084,GO:0009987,GO:0016053,GO:0016211,GO:0016874,GO:0016879,GO:0016880,GO:0017076,GO:0019752,GO:0030554,GO:0032549,GO:0032550,GO:0032553,GO:0032555,GO:0032559,GO:0035639,GO:…	2.63821	6.85295	73.8458	8.4466e-18	5.40329e-14	31.5839602144389	250.872120339366	32.3474901799887	147.273225688717
TR19190|c0_g1	2102; 2073; 1734; 1705; 624	JMJ30	Putative lysine-specific demethylase JMJD5	ARATH			GO:0001071,GO:0003674,GO:0003700,GO:0003824,GO:0005488,GO:0005515,GO:0005575,GO:0005634,GO:0005737,GO:0006325,GO:0006355,GO:0006464,GO:0006479,GO:0006482,GO:0006996,GO:0007623,GO:0008150,GO:0008152,GO:0008168,GO:0008170,GO:0008213,GO:0008214,GO:0008276,GO:0008757,GO:0009889,GO:0009987,GO:0010452,GO:0010468,GO:0010556,GO:0016043,GO:0016278,GO:0016279,GO:0016491,GO:0016568,GO:0016569,GO:0016570,GO:…	3.09588	4.37692	61.951	3.52106e-15	1.68932e-11	4.81877999954956	26.8670969100224	3.85964371465774	47.168059317131
TR44570|c0_g2	1681; 1422; 1063; 1062; 996	PCL1	Transcription factor LUX	ARATH		AT3G46640	GO:0003674,GO:0003676,GO:0003677,GO:0005488,GO:0005575,GO:0005634,GO:0006139,GO:0006351,GO:0006355,GO:0006725,GO:0006807,GO:0007623,GO:0008150,GO:0008152,GO:0009058,GO:0009059,GO:0009889,GO:0009987,GO:0010468,GO:0010556,GO:0016070,GO:0018130,GO:0019219,GO:0019222,GO:0019438,GO:0031323,GO:0031326,GO:0032774,GO:0034641,GO:0034645,GO:0034654,GO:0042752,GO:0042753,GO:0043170,GO:0043226,GO:0043227,GO:…	3.30266	3.38847	56.1303	6.78244e-14	2.60323e-10	1.7808534780944	15.7247281735499	2.02171813624929	21.9792593372678
TR32104|c0_g2	1748; 1604; 1531; 1277; 285	APRR1	Two-component response regulator-like APRR1	ARATH	K12127	AT5G61380	GO:0000160,GO:0001071,GO:0003006,GO:0003674,GO:0003676,GO:0003677,GO:0003700,GO:0005488,GO:0005515,GO:0005575,GO:0005634,GO:0006139,GO:0006351,GO:0006355,GO:0006725,GO:0006807,GO:0007165,GO:0007623,GO:0008150,GO:0008152,GO:0009058,GO:0009059,GO:0009791,GO:0009889,GO:0009892,GO:0009908,GO:0009987,GO:0010031,GO:0010468,GO:0010556,GO:0010605,GO:0010629,GO:0016070,GO:0018130,GO:0019219,GO:0019222,GO:…	2.61594	4.22022	52.8683	3.56682e-13	1.14085e-09	6.02347499943694	29.2306296723045	4.41102138818027	34.5330322304577
TR747|c1_g1	771; 759; 742							2.97491	3.70942	50.925	9.59637e-13	2.63091e-09	2.25225586935468	25.0341531351915	3.56557562211239	21.1260903056918
TR26619|c0_g1	1170; 1169	NRT31	High-affinity nitrate transporter 3.1	ARATH		AT5G50200	GO:0001101,GO:0003674,GO:0005215,GO:0005575,GO:0005886,GO:0006082,GO:0006807,GO:0006810,GO:0006811,GO:0006820,GO:0006950,GO:0008150,GO:0008152,GO:0008509,GO:0009611,GO:0009987,GO:0010035,GO:0010167,GO:0015075,GO:0015103,GO:0015112,GO:0015698,GO:0015706,GO:0016020,GO:0016021,GO:0022857,GO:0022891,GO:0022892,GO:0031224,GO:0042126,GO:0042128,GO:0042221,GO:0043436,GO:0044237,GO:0044281,GO:0044425,GO:…	1.82646	5.7915	50.294	1.32356e-12	3.17506e-09	25.7699973888955	83.109529579836	22.9005527069693	89.4202399285145
TR23054|c0_g1	1385	E13B	Glucan endo-1,3-beta-glucosidase, basic isoform	PRUPE			GO:0003674,GO:0003824,GO:0004553,GO:0005975,GO:0006950,GO:0006952,GO:0008150,GO:0008152,GO:0008422,GO:0009607,GO:0015926,GO:0016787,GO:0016798,GO:0042973,GO:0044238,GO:0050896,GO:0071704	-1.99785	6.71934	47.245	6.26463e-12	1.33583e-08	134.925839987388	48.4765393080297	201.804228509248	35.8737264229343
TR49613|c0_g1	411							4.44676	2.08571	45.0018	1.96852e-11	3.77778e-08	0.523780434733647	8.6341298867038	0.220551069409014	7.27225031676697
TR49856|c0_g1	1218; 1218	LHY	Protein LHY	ARATH	K12133	AT1G01060	GO:0000975,GO:0001067,GO:0001071,GO:0001101,GO:0003674,GO:0003676,GO:0003677,GO:0003700,GO:0005488,GO:0005575,GO:0005634,GO:0006139,GO:0006351,GO:0006355,GO:0006725,GO:0006807,GO:0006950,GO:0006970,GO:0007623,GO:0008150,GO:0008152,GO:0009058,GO:0009059,GO:0009266,GO:0009314,GO:0009409,GO:0009416,GO:0009628,GO:0009648,GO:0009651,GO:0009719,GO:0009723,GO:0009725,GO:0009733,GO:0009737,GO:0009739,GO:…	-2.5958	3.90352	43.4956	4.24913e-11	7.41319e-08	30.3268871710782	4.34118262459967	20.8053175475836	4.10333677091321
TR8893|c0_g1	1174; 1174; 1111; 1111	LHY	Protein LHY	ARATH	K12133	AT1G01060	GO:0000975,GO:0001067,GO:0001071,GO:0001101,GO:0003674,GO:0003676,GO:0003677,GO:0003700,GO:0005488,GO:0005575,GO:0005634,GO:0006139,GO:0006351,GO:0006355,GO:0006725,GO:0006807,GO:0006950,GO:0006970,GO:0007623,GO:0008150,GO:0008152,GO:0009058,GO:0009059,GO:0009266,GO:0009314,GO:0009409,GO:0009416,GO:0009628,GO:0009648,GO:0009651,GO:0009719,GO:0009723,GO:0009725,GO:0009733,GO:0009737,GO:0009739,GO:…	-2.83733	3.17249	40.5945	1.87337e-10	2.99598e-07	16.9181080418968	2.26706203729094	14.4460950462904	2.11260903056918
TR53387|c0_g1	2076; 2005; 1987; 1909; 1901; 1830; 1691; 1565; 1524; 1512; 1358; 1260; 514; 497	HERC4; HERC5; UVR8	E3 ISG15--protein ligase HERC5; Probable E3 ubiquitin-protein ligase HERC4; Ultraviolet-B receptor UVR8	ARATH; HUMAN; MOUSE	K10615	AT5G63860	GO:0000079,GO:0000785,GO:0001817,GO:0001818,GO:0001932,GO:0002252,GO:0002376,GO:0002682,GO:0002697,GO:0002831,GO:0003674,GO:0003676,GO:0003682,GO:0003723,GO:0003824,GO:0004842,GO:0004871,GO:0004872,GO:0005085,GO:0005488,GO:0005515,GO:0005575,GO:0005634,GO:0005829,GO:0006464,GO:0006950,GO:0006952,GO:0006955,GO:0007165,GO:0007166,GO:0007276,GO:0007283,GO:0008150,GO:0008152,GO:0009314,GO:0009411,GO:…	-2.89794	3.09862	39.9218	2.64335e-10	3.63581e-07	16.1848154332697	2.26706203729094	13.7476833264952	1.74696515989374
TR20973|c0_g1	240							1.62418	7.16103	39.8429	2.75235e-10	3.63581e-07	68.7723710805279	196.17321926941	71.3482709538159	235.799669488913
TR12175|c1_g1	640; 636; 624; 602	HMGB1; HMGB3	High mobility group B protein 1; High mobility group B protein 3	ARATH	K10802	AT3G51880	GO:0000785,GO:0001071,GO:0003674,GO:0003676,GO:0003677,GO:0003682,GO:0003700,GO:0005198,GO:0005488,GO:0005575,GO:0005634,GO:0006325,GO:0006333,GO:0006355,GO:0008150,GO:0009889,GO:0010468,GO:0010556,GO:0016043,GO:0019219,GO:0019222,GO:0030527,GO:0031323,GO:0031326,GO:0032991,GO:0043226,GO:0043227,GO:0043229,GO:0043231,GO:0043933,GO:0044422,GO:0044424,GO:0044427,GO:0044446,GO:0044464,GO:0044877,GO:…	1.8441	5.23384	39.7804	2.84181e-10	3.63581e-07	15.9753032593762	65.1177393689951	16.7251227635169	52.3683277000705
TR11766|c0_g1	1943	BGL24	Beta-glucosidase 24	ORYSJ			GO:0003674,GO:0003824,GO:0004553,GO:0005975,GO:0008150,GO:0008152,GO:0008422,GO:0015926,GO:0016787,GO:0016798,GO:0044238,GO:0071704	1.95886	7.96482	38.937	4.37696e-10	5.24989e-07	118.898158684538	451.241816145888	85.5370564191291	343.339594564233
TR53996|c0_g1	1991; 1917; 1901	COL10	Zinc finger protein CONSTANS-LIKE 10	ARATH		AT5G48250	GO:0001071,GO:0003674,GO:0003700,GO:0005488,GO:0005515,GO:0005575,GO:0005634,GO:0005886,GO:0006355,GO:0008150,GO:0008270,GO:0009889,GO:0010468,GO:0010556,GO:0016020,GO:0019219,GO:0019222,GO:0031323,GO:0031326,GO:0043167,GO:0043169,GO:0043226,GO:0043227,GO:0043229,GO:0043231,GO:0044424,GO:0044464,GO:0046872,GO:0046914,GO:0050789,GO:0050794,GO:0051171,GO:0051252,GO:0060255,GO:0065007,GO:0080090,GO:…	1.73486	5.28074	37.3268	9.99039e-10	1.1278e-06	17.0752421723169	56.3389033948047	18.7468408997662	62.9719999496581
TR51798|c0_g1	1490; 1049; 961; 844							2.05849	5.14837	34.5123	4.23564e-09	4.5159e-06	10.1613404338328	46.9812430706676	17.1662249023349	67.1565909140548
TR18861|c0_g1	1491	Y8948	Putative methyltransferase DDB_G0268948	DICDI				1.60981	5.49034	32.8503	9.95369e-09	9.67395e-06	22.4178026066001	57.593022819689	21.8713143830605	77.5571276799338
TR19736|c2_g1	540	PIP24	Aquaporin PIP2-4	MAIZE	K09872		GO:0003674,GO:0005215,GO:0005575,GO:0005886,GO:0006810,GO:0008150,GO:0016020,GO:0016021,GO:0031224,GO:0044425,GO:0044464,GO:0051179,GO:0051234	-1.80891	8.35694	32.8254	1.00818e-08	9.67395e-06	456.369892783427	159.08022551033	563.581499363166	132.038064410574
TR8372|c2_g1	992; 868; 848	SAMT	Salicylate carboxymethyltransferase	CLABR			GO:0003674,GO:0003824,GO:0005488,GO:0008168,GO:0016740,GO:0016741,GO:0043167,GO:0043169,GO:0046872	-1.78124	4.70578	31.9189	1.60748e-08	1.46901e-05	36.8741426052488	10.4670736615348	43.7058702545529	12.9600438606071
TR18861|c0_g2	1370	Y8948	Putative methyltransferase DDB_G0268948	DICDI			GO:0003674,GO:0003824,GO:0005575,GO:0008150,GO:0008152,GO:0008168,GO:0008757,GO:0016023,GO:0016740,GO:0016741,GO:0030139,GO:0031410,GO:0031982,GO:0031988,GO:0032259,GO:0043226,GO:0043227,GO:0043229,GO:0043231,GO:0044424,GO:0044444,GO:0044464,GO:0045335	1.58118	5.51963	30.9678	2.62347e-08	2.2885e-05	23.832009780381	57.9789057196534	22.0551069409014	79.2634657430858
TR34893|c0_g1	915; 915	PCL1	Transcription factor LUX	ARATH		AT3G46640	GO:0003674,GO:0003676,GO:0003677,GO:0005488,GO:0005575,GO:0005634,GO:0006139,GO:0006351,GO:0006355,GO:0006725,GO:0006807,GO:0007623,GO:0008150,GO:0008152,GO:0009058,GO:0009059,GO:0009889,GO:0009987,GO:0010468,GO:0010556,GO:0016070,GO:0018130,GO:0019219,GO:0019222,GO:0019438,GO:0031323,GO:0031326,GO:0032774,GO:0034641,GO:0034645,GO:0034654,GO:0042752,GO:0042753,GO:0043170,GO:0043226,GO:0043227,GO:…	3.18776	2.14069	30.5373	3.27516e-08	2.73276e-05	0.733292608627106	7.09059828684613	0.955721300772393	8.49106321901842
TR1484|c0_g1	2304; 1004	ADO3	Adagio protein 3	ARATH	K12116	AT1G68050	GO:0000975,GO:0001047,GO:0001067,GO:0003006,GO:0003674,GO:0003676,GO:0003677,GO:0004871,GO:0004872,GO:0005488,GO:0005515,GO:0005575,GO:0005634,GO:0005737,GO:0006355,GO:0006464,GO:0007623,GO:0008150,GO:0008152,GO:0009314,GO:0009416,GO:0009628,GO:0009637,GO:0009791,GO:0009881,GO:0009889,GO:0009908,GO:0009909,GO:0009911,GO:0009987,GO:0010468,GO:0010556,GO:0016567,GO:0018298,GO:0019219,GO:0019222,GO:…	1.78263	4.27953	29.839	4.69457e-08	3.7539e-05	9.11377956436546	28.748276047349	8.30742361440618	31.1609832008953
TR15187|c0_g1	1740; 1718; 1709; 1687; 1678; 1656; 818; 332							-3.12483	2.43633	29.5736	5.38332e-08	4.04651e-05	7.17579195585097	0.868236524919935	11.8729992365186	1.30006709573488
TR15193|c0_g1	1300; 1200; 1197							3.08337	2.32252	29.5383	5.48222e-08	4.04651e-05	0.99518282599393	7.33177509932389	1.0659968354769	10.2380283789122
TR46363|c0_g1	907	TPS3	Probable terpene synthase 3	RICCO			GO:0000287,GO:0003674,GO:0003824,GO:0005488,GO:0010333,GO:0016829,GO:0016835,GO:0016838,GO:0043167,GO:0043169,GO:0046872	3.32934	1.9899	28.5496	9.13271e-08	6.49133e-05	0.942804782520565	6.27059712442175	0.477860650386196	7.84102967115098
TR46925|c0_g1	1966	M810; COPIA	Uncharacterized mitochondrial protein AtMg00810; Copia protein	ARATH; DROME		ArthMp070	GO:0005575,GO:0005739,GO:0043226,GO:0043227,GO:0043229,GO:0043231,GO:0044424,GO:0044444,GO:0044464	1.92733	4.13637	27.7003	1.41643e-07	9.70808e-05	8.11859673837153	21.9470899354761	6.46949803599774	33.4361006184314
TR19773|c0_g2	1279; 1191							2.19178	4.05842	26.7473	2.3188e-07	0.000153448	3.82359717355563	21.8988545729806	8.01335552186083	32.5016773933719
TR1063|c0_g1	1295; 1292	PER27	Peroxidase 27	ARATH	K00430	AT3G01190	GO:0003674,GO:0003824,GO:0004601,GO:0005488,GO:0005575,GO:0005576,GO:0006950,GO:0006979,GO:0008150,GO:0008152,GO:0009056,GO:0009987,GO:0016209,GO:0016491,GO:0016684,GO:0020037,GO:0042743,GO:0042744,GO:0043167,GO:0043169,GO:0044237,GO:0044248,GO:0044699,GO:0044710,GO:0044712,GO:0044763,GO:0046872,GO:0046906,GO:0050896,GO:0055114,GO:0072593,GO:0097159,GO:1901363	1.77388	4.71205	26.5301	2.59466e-07	0.00016598	12.3612182597141	30.14710155972	11.2848630514279	50.6619896369185
TR27759|c0_g2	1655; 1639; 888	HSFA3	Heat stress transcription factor A-3	ARATH	K09419	AT5G03720	GO:0001071,GO:0003674,GO:0003676,GO:0003677,GO:0003700,GO:0005488,GO:0005575,GO:0005634,GO:0006139,GO:0006351,GO:0006355,GO:0006725,GO:0006807,GO:0006950,GO:0008150,GO:0008152,GO:0009058,GO:0009059,GO:0009266,GO:0009408,GO:0009628,GO:0009719,GO:0009889,GO:0009987,GO:0010033,GO:0010200,GO:0010243,GO:0010468,GO:0010556,GO:0016070,GO:0018130,GO:0019219,GO:0019222,GO:0019438,GO:0031323,GO:0031326,GO:…	2.16725	3.40558	26.2306	3.02986e-07	0.000187568	2.8284143475617	18.088260935832	4.77860650386196	16.3320928901694
TR5651|c0_g1	2949; 2863; 2582; 1785	FBL3	F-box/LRR-repeat protein 3	ARATH	K10268	AT5G01720	GO:0003674,GO:0005488,GO:0005515	1.32852	6.93452	25.7138	3.95993e-07	0.000237484	73.2768828192373	151.60374432352	65.9815282648633	198.05709661586
TR50249|c0_g1	2029	SCGT	Scopoletin glucosyltransferase	TOBAC			GO:0003674,GO:0003824,GO:0005488,GO:0005515,GO:0008150,GO:0008152,GO:0008194,GO:0016740,GO:0016757,GO:0016758,GO:0035251,GO:0042802,GO:0046527,GO:0050275	1.26379	7.38152	24.262	8.40801e-07	0.000488964	101.980050642641	237.028571303142	94.0282725913762	233.605806264861
TR52297|c0_g1	740; 717	APRR1	Two-component response regulator-like APRR1	ARATH	K12127	AT5G61380	GO:0000160,GO:0001071,GO:0003006,GO:0003674,GO:0003676,GO:0003677,GO:0003700,GO:0005488,GO:0005575,GO:0005634,GO:0006139,GO:0006351,GO:0006355,GO:0006725,GO:0006807,GO:0007165,GO:0007623,GO:0008150,GO:0008152,GO:0009058,GO:0009059,GO:0009791,GO:0009889,GO:0009892,GO:0009908,GO:0009987,GO:0010031,GO:0010468,GO:0010556,GO:0010605,GO:0010629,GO:0016070,GO:0018130,GO:0019219,GO:0019222,GO:0019438,GO:…	2.83467	1.90031	23.9569	9.85143e-07	0.000556055	0.942804782520565	5.83647886196178	0.845445766067886	6.94723354283325
TR7509|c0_g1	3029	NIA	Nitrate reductase [NADH]	CUCMA			GO:0003674,GO:0003824,GO:0005488,GO:0006082,GO:0006807,GO:0006809,GO:0008150,GO:0008152,GO:0008940,GO:0009058,GO:0009703,GO:0009987,GO:0016491,GO:0016661,GO:0020037,GO:0030151,GO:0034641,GO:0042126,GO:0042128,GO:0043167,GO:0043169,GO:0043436,GO:0043546,GO:0044237,GO:0044249,GO:0044271,GO:0044281,GO:0044699,GO:0044710,GO:0044763,GO:0046209,GO:0046857,GO:0046872,GO:0046906,GO:0046914,GO:0048037,GO:…	2.32143	2.71136	23.8455	1.04386e-06	0.000572363	1.7808534780944	10.7082504740125	2.49957878663549	10.8474348300379
TR4177|c0_g1	900; 883; 624; 384; 363; 310	MIRA	Miraculin	SYNDU			GO:0003674,GO:0004857,GO:0004866,GO:0030234,GO:0030414,GO:0061134,GO:0061135	2.86314	5.87649	23.4829	1.26026e-06	0.000669317	7.90908456447807	169.209651634396	20.4009739203338	37.2144206154109
TR34617|c0_g1	2281; 2254; 2244; 2220; 2217; 2193; 1975; 1906; 1889; 1745; 1718; 1525; 750; 321	DHQSD; HEM1	Bifunctional 3-dehydroquinate dehydratase/shikimate dehydrogenase, chloroplastic; Glutamyl-tRNA reductase {ECO:0000255|HAMAP-Rule:MF_00087}	ARATH; IGNH4	K13832,K02492	AT3G06350	GO:0000166,GO:0003006,GO:0003674,GO:0003824,GO:0003855,GO:0004764,GO:0005488,GO:0005575,GO:0006082,GO:0006520,GO:0006725,GO:0006778,GO:0006779,GO:0006782,GO:0006807,GO:0008150,GO:0008152,GO:0008652,GO:0008883,GO:0009058,GO:0009072,GO:0009073,GO:0009423,GO:0009507,GO:0009532,GO:0009536,GO:0009570,GO:0009790,GO:0009793,GO:0009987,GO:0016053,GO:0016491,GO:0016614,GO:0016616,GO:0016620,GO:0016829,GO:…	1.26093	7.07756	23.4208	1.30164e-06	0.000669317	79.4574919490943	162.408465522523	79.5086605219494	218.533153373685
TR15681|c0_g1	594; 594	PIP24	Aquaporin PIP2-4	MAIZE	K09872		GO:0003674,GO:0005215,GO:0005575,GO:0005886,GO:0006810,GO:0008150,GO:0016020,GO:0016021,GO:0031224,GO:0044425,GO:0044464,GO:0051179,GO:0051234	-2.05061	6.6715	23.3861	1.32531e-06	0.000669317	96.8993804257248	24.8894470477048	231.174279252215	54.2778012469311
TR8902|c1_g1	658; 637; 512							1.35363	5.80806	23.2656	1.41105e-06	0.000694345	26.1890217366824	70.085981706037	36.6849945450326	90.7609341209912
TR23405|c0_g1	2491; 1447	COB23; RAE1	Coatomer subunit beta'-3; Protein RAE1 {ECO:0000303|PubMed:21189294}	ARATH	K14298	AT1G80670	GO:0000139,GO:0000151,GO:0003674,GO:0005198,GO:0005488,GO:0005515,GO:0005575,GO:0005635,GO:0005643,GO:0005829,GO:0006810,GO:0006886,GO:0008104,GO:0008150,GO:0012506,GO:0015031,GO:0015931,GO:0016020,GO:0016192,GO:0030117,GO:0030659,GO:0030660,GO:0030662,GO:0030663,GO:0031090,GO:0031461,GO:0031967,GO:0031975,GO:0032991,GO:0033036,GO:0043234,GO:0044422,GO:0044424,GO:0044425,GO:0044428,GO:0044431,GO:…	1.59377	6.65953	23.1759	1.47842e-06	0.000709309	35.8789597792548	188.262619820139	64.5847048252729	115.299700552987
TR12630|c0_g1	1615	SHT	Spermidine hydroxycinnamoyl transferase	ARATH		AT2G19070	GO:0003674,GO:0003824,GO:0006807,GO:0007275,GO:0008150,GO:0008152,GO:0009058,GO:0009555,GO:0009987,GO:0010208,GO:0010584,GO:0010927,GO:0016043,GO:0016410,GO:0016740,GO:0016746,GO:0016747,GO:0032501,GO:0032502,GO:0034641,GO:0043603,GO:0043604,GO:0044237,GO:0044249,GO:0044271,GO:0044699,GO:0044707,GO:0044763,GO:0044767,GO:0045229,GO:0048229,GO:0048646,GO:0048856,GO:0050734,GO:0071704,GO:0071840,GO:…	-1.42007	5.16032	22.3401	2.28389e-06	0.00106903	56.149262603447	21.5612070355117	47.7493065270515	17.2665161152288
TR44741|c0_g1	554							4.38002	0.618318	22.2535	2.38926e-06	0.00109172	0.104756086946729	2.99059247472422	0.147034046272676	2.55950709472804
TR735|c0_g1	1328; 1288	BBX24	B-box zinc finger protein 24 {ECO:0000303|PubMed:19920209}	ARATH		AT1G06040	GO:0000988,GO:0000989,GO:0001071,GO:0003674,GO:0003676,GO:0003677,GO:0003700,GO:0003712,GO:0005488,GO:0005575,GO:0005622,GO:0005634,GO:0006139,GO:0006351,GO:0006355,GO:0006725,GO:0006807,GO:0008150,GO:0008152,GO:0008270,GO:0009058,GO:0009059,GO:0009314,GO:0009416,GO:0009628,GO:0009889,GO:0009987,GO:0010468,GO:0010556,GO:0016070,GO:0018130,GO:0019219,GO:0019222,GO:0019438,GO:0031323,GO:0031326,GO:…	-1.2988	5.76604	22.0842	2.60954e-06	0.00114769	70.4484684716756	25.8059189351203	84.0667159564024	36.9706580349606
TR43223|c2_g1	1979; 1200	RVE7; RZ1A	Glycine-rich RNA-binding protein RZ1A {ECO:0000305}; Protein REVEILLE 7	ARATH	K12885	AT1G18330,AT3G26420	GO:0000166,GO:0001071,GO:0003674,GO:0003676,GO:0003677,GO:0003700,GO:0003723,GO:0005488,GO:0005575,GO:0005634,GO:0005737,GO:0005829,GO:0006139,GO:0006351,GO:0006355,GO:0006725,GO:0006807,GO:0006950,GO:0006970,GO:0007623,GO:0008150,GO:0008152,GO:0008270,GO:0009058,GO:0009059,GO:0009266,GO:0009409,GO:0009628,GO:0009651,GO:0009719,GO:0009723,GO:0009725,GO:0009889,GO:0009987,GO:0010033,GO:0010035,GO:…	-1.54456	4.42351	22.0682	2.63137e-06	0.00114769	27.4984728235165	10.2741322115526	36.1336168715101	11.538095474647
TR10042|c0_g1	432	COB21	Coatomer subunit beta'-1	ORYSJ	K17302		GO:0003674,GO:0005198,GO:0005575,GO:0006810,GO:0006886,GO:0006888,GO:0006890,GO:0006891,GO:0008104,GO:0008150,GO:0015031,GO:0016192,GO:0016482,GO:0030117,GO:0030120,GO:0030126,GO:0032991,GO:0033036,GO:0043234,GO:0044422,GO:0044424,GO:0044425,GO:0044431,GO:0044433,GO:0044444,GO:0044446,GO:0044464,GO:0044699,GO:0044765,GO:0045184,GO:0046907,GO:0048193,GO:0051179,GO:0051234,GO:0051649,GO:0071702,GO:…	2.31428	3.85523	21.9607	2.78297e-06	0.00118684	2.77603630408833	31.4494563470999	6.80032464011126	16.535228373878
TR4296|c0_g1	1368	PRPX	Pathogen-related protein	HORVU			GO:0006950,GO:0006952,GO:0008150,GO:0009607,GO:0050896	1.8528	9.21979	21.7559	3.0964e-06	0.0012918	339.20020953351	888.640083255553	177.911195989938	978.950523088363
TR49155|c0_g1	1390	ALS3	Protein ALUMINUM SENSITIVE 3	ARATH	K02069	AT2G37330	GO:0003674,GO:0005215,GO:0005575,GO:0005886,GO:0005887,GO:0006810,GO:0006811,GO:0008150,GO:0009987,GO:0010035,GO:0010038,GO:0010044,GO:0015075,GO:0016020,GO:0016021,GO:0022857,GO:0022891,GO:0022892,GO:0031224,GO:0031226,GO:0034220,GO:0042221,GO:0044425,GO:0044459,GO:0044464,GO:0044699,GO:0044763,GO:0044765,GO:0050896,GO:0051179,GO:0051234,GO:0055085,GO:1902578	1.71097	4.15112	21.3489	3.82837e-06	0.0015632	5.97109695596358	26.047095747598	10.5129343084963	28.1545780420084
TR18949|c0_g1	1822; 1753	CDF3	Cyclic dof factor 3	ARATH		AT3G47500	GO:0001071,GO:0003006,GO:0003674,GO:0003676,GO:0003677,GO:0003700,GO:0005488,GO:0005575,GO:0005634,GO:0006139,GO:0006351,GO:0006355,GO:0006725,GO:0006807,GO:0008150,GO:0008152,GO:0009058,GO:0009059,GO:0009791,GO:0009889,GO:0009908,GO:0009987,GO:0010468,GO:0010556,GO:0016070,GO:0018130,GO:0019219,GO:0019222,GO:0019438,GO:0022414,GO:0031323,GO:0031326,GO:0032501,GO:0032502,GO:0032774,GO:0034641,GO:…	-1.35007	4.95938	21.1821	4.17642e-06	0.00166978	47.244995212975	19.0047328232475	41.9047031877126	15.966449019494
TR2644|c0_g1	2699; 2673; 2593; 2488	DTX42	Protein DETOXIFICATION 42 {ECO:0000303|PubMed:11739388}	ARATH		AT1G51340	GO:0003674,GO:0005215,GO:0005342,GO:0005575,GO:0005886,GO:0006810,GO:0006811,GO:0006820,GO:0006842,GO:0006855,GO:0008150,GO:0008509,GO:0008514,GO:0009987,GO:0010035,GO:0010038,GO:0010044,GO:0015075,GO:0015137,GO:0015142,GO:0015238,GO:0015291,GO:0015297,GO:0015711,GO:0015746,GO:0015849,GO:0015893,GO:0016020,GO:0016021,GO:0022804,GO:0022857,GO:0022891,GO:0022892,GO:0031224,GO:0042221,GO:0044425,GO:…	1.33944	7.50272	20.7747	5.16616e-06	0.00202334	83.0191989052831	229.214442578863	122.295567987298	290.524368800003
TR17206|c0_g1	1355; 1339; 1338	HSA32	Protein HEAT-STRESS-ASSOCIATED 32 {ECO:0000303|PubMed:16500991}	ARATH		AT4G21320	GO:0003674,GO:0003824,GO:0006732,GO:0006790,GO:0006950,GO:0008150,GO:0008152,GO:0009058,GO:0009108,GO:0009266,GO:0009408,GO:0009628,GO:0009987,GO:0010286,GO:0010468,GO:0010608,GO:0019222,GO:0019295,GO:0019296,GO:0044237,GO:0044249,GO:0044272,GO:0044699,GO:0044710,GO:0044711,GO:0044763,GO:0050789,GO:0050896,GO:0051186,GO:0051188,GO:0060255,GO:0065007,GO:0071704,GO:1901576	-1.98262	3.63615	20.6701	5.45606e-06	0.00209415	13.3040230422346	4.63059479957299	26.0250261902636	5.32214967316466
TR23153|c0_g1	1291; 1276; 1043; 1028	DNAJ; DNAJ1	Chaperone protein DnaJ 1 {ECO:0000255|HAMAP-Rule:MF_01152}; Chaperone protein DnaJ {ECO:0000255|HAMAP-Rule:MF_01152}	THET2; THET8	K03686		GO:0000166,GO:0001882,GO:0001883,GO:0003674,GO:0005488,GO:0005524,GO:0005575,GO:0005737,GO:0006139,GO:0006259,GO:0006260,GO:0006457,GO:0006725,GO:0006807,GO:0006950,GO:0008150,GO:0008152,GO:0008270,GO:0009058,GO:0009059,GO:0009266,GO:0009408,GO:0009628,GO:0009987,GO:0017076,GO:0019538,GO:0030554,GO:0032549,GO:0032550,GO:0032553,GO:0032555,GO:0032559,GO:0034641,GO:0034645,GO:0035639,GO:0036094,GO:…	1.1907	5.94439	20.5305	5.86884e-06	0.00220841	41.3262763004848	96.3260189036172	33.6340380848746	74.7132309080138
TR19773|c0_g1	1115							2.32796	3.29942	20.4574	6.09724e-06	0.00222968	1.67609739114767	13.7470783112323	4.74184799229379	18.810345791414
TR44664|c0_g1	767; 605; 497	PIP21; PIP24	Aquaporin PIP2-1; Probable aquaporin PIP2-4	ARATH; MAIZE	K09872	AT5G60660	GO:0001101,GO:0003674,GO:0005215,GO:0005372,GO:0005575,GO:0005773,GO:0005886,GO:0005911,GO:0006810,GO:0006811,GO:0006833,GO:0008150,GO:0008643,GO:0009506,GO:0009719,GO:0009725,GO:0009737,GO:0009987,GO:0010033,GO:0015144,GO:0015166,GO:0015168,GO:0015250,GO:0015254,GO:0015267,GO:0015665,GO:0015791,GO:0015793,GO:0015850,GO:0016020,GO:0016021,GO:0016049,GO:0022803,GO:0022838,GO:0022857,GO:0022891,GO:…	-1.79479	10.0742	20.4385	6.15774e-06	0.00222968	1580.6645959392	526.681923088932	1766.43027340836	438.000729972429
TR13449|c0_g2	2054	CLPB1	Chaperone protein ClpB1	ARATH	K03695	AT1G74310	GO:0000166,GO:0000302,GO:0001882,GO:0001883,GO:0003674,GO:0003824,GO:0005488,GO:0005515,GO:0005524,GO:0005575,GO:0005634,GO:0005829,GO:0006355,GO:0006417,GO:0006950,GO:0006979,GO:0008134,GO:0008150,GO:0008152,GO:0009266,GO:0009314,GO:0009408,GO:0009416,GO:0009526,GO:0009532,GO:0009570,GO:0009628,GO:0009642,GO:0009644,GO:0009889,GO:0009891,GO:0009893,GO:0009941,GO:0009987,GO:0010035,GO:0010468,GO:…	-2.03922	3.52856	19.7891	8.64757e-06	0.00307325	11.6803036945603	4.43765334959078	25.0693048894912	4.50960773833036
TR6241|c2_g1	4094; 708							1.75141	4.00827	19.379	1.07181e-05	0.00373984	9.37566978173229	28.314157784889	5.3299841773845	21.0448361122083
TR12786|c0_g1	1045; 940	GL113; GL118	Germin-like protein subfamily 1 member 13; Germin-like protein subfamily 1 member 18	ARATH		AT5G39100	GO:0003674,GO:0005488,GO:0005575,GO:0005576,GO:0030145,GO:0043167,GO:0043169,GO:0045735,GO:0046872,GO:0046914,GO:0048046	2.289	3.49507	19.233	1.15698e-05	0.00396491	3.87597521702899	9.21295423665042	3.71260966838506	27.8701883648164
TR12175|c4_g1	882							1.63949	3.77324	18.6251	1.59114e-05	0.00535713	7.49006021669116	21.5129716730162	5.73432780463436	19.6228877262483
TR35152|c0_g1	801	PRB1	Basic form of pathogenesis-related protein 1	TOBAC			GO:0005575,GO:0005576,GO:0006950,GO:0006952,GO:0008150,GO:0009607,GO:0050896	2.56439	1.69035	18.5283	1.674e-05	0.00551111	0.8904267390472	6.2223617619262	0.918962789204224	4.55023483507207
TR31200|c0_g2	769	EGC	EG45-like domain containing protein	CITJA			GO:0005575,GO:0005576	2.39771	2.45124	18.5053	1.69431e-05	0.00551111	2.19987782588132	7.09059828684613	1.24978939331774	10.969316120263
TR19795|c0_g1	1994	CCD	Carotenoid 9,10(9',10')-cleavage dioxygenase	CROSA			GO:0003674,GO:0003824,GO:0005488,GO:0005575,GO:0005737,GO:0008150,GO:0008152,GO:0016491,GO:0016701,GO:0016702,GO:0043167,GO:0043169,GO:0044424,GO:0044464,GO:0044699,GO:0044710,GO:0046872,GO:0051213,GO:0055114	-1.3105	5.07923	18.1604	2.03057e-05	0.0064308	42.0071908656385	21.7059131229984	54.0717705167765	17.0633806315203
TR48260|c0_g1	1571	7SB1	Basic 7S globulin	SOYBN			GO:0003674,GO:0003824,GO:0004175,GO:0004190,GO:0005488,GO:0005515,GO:0006508,GO:0008150,GO:0008152,GO:0008233,GO:0009056,GO:0009057,GO:0016787,GO:0019538,GO:0030163,GO:0042802,GO:0043170,GO:0044238,GO:0045735,GO:0070001,GO:0070011,GO:0071704,GO:1901575	1.96815	3.90798	18.1478	2.04408e-05	0.0064308	6.91390173848415	33.909459834373	5.25646715424816	13.6913316019579
TR44845|c0_g1	2956	POT5	Potassium transporter 5	ARATH	K03549	AT4G13420	GO:0003674,GO:0005215,GO:0005575,GO:0005886,GO:0006810,GO:0006811,GO:0006812,GO:0006813,GO:0008150,GO:0008324,GO:0009674,GO:0009987,GO:0015075,GO:0015077,GO:0015079,GO:0015291,GO:0015293,GO:0015672,GO:0016020,GO:0016021,GO:0022804,GO:0022820,GO:0022857,GO:0022890,GO:0022891,GO:0022892,GO:0030001,GO:0031224,GO:0034220,GO:0044425,GO:0044464,GO:0044699,GO:0044763,GO:0044765,GO:0046873,GO:0051179,GO:…	1.48658	4.58153	17.988	2.22304e-05	0.00688102	9.63755999909911	42.1094714586168	15.4018163470628	28.2764593322336
TR23208|c0_g1	1004; 999	PSBR	Photosystem II 10 kDa polypeptide, chloroplastic	SOLTU	K03541		GO:0005575,GO:0008150,GO:0008152,GO:0009521,GO:0009523,GO:0009535,GO:0009654,GO:0009987,GO:0015979,GO:0016020,GO:0032991,GO:0034357,GO:0042651,GO:0043234,GO:0044237,GO:0044422,GO:0044424,GO:0044425,GO:0044434,GO:0044435,GO:0044436,GO:0044444,GO:0044446,GO:0044464,GO:0055035,GO:1902494,GO:1990204	-1.29435	5.01939	17.7876	2.46991e-05	0.00752381	51.8018849951577	21.5612070355117	40.1402946324405	15.9258219227523
TR32178|c2_g1	2561; 1268	USPAL	Universal stress protein A-like protein	ARATH		AT3G01520	GO:0000166,GO:0001882,GO:0001883,GO:0003674,GO:0005488,GO:0005575,GO:0005886,GO:0006950,GO:0008150,GO:0016020,GO:0016208,GO:0017076,GO:0030554,GO:0032549,GO:0032550,GO:0032553,GO:0032555,GO:0032559,GO:0036094,GO:0043167,GO:0043168,GO:0043169,GO:0044464,GO:0050896,GO:0097159,GO:0097367,GO:1901265,GO:1901363	1.83914	6.71372	17.6399	2.66927e-05	0.00800406	59.1871891249022	244.794464664926	32.4945242262614	83.1230399335487
TR27768|c0_g2	2234; 2193; 1934; 1914; 516	SCGT	Scopoletin glucosyltransferase	TOBAC			GO:0003674,GO:0003824,GO:0005488,GO:0005515,GO:0008150,GO:0008152,GO:0008194,GO:0016740,GO:0016757,GO:0016758,GO:0035251,GO:0042802,GO:0046527,GO:0050275	1.02565	6.29155	17.5914	2.7382e-05	0.00801968	55.2588358643998	110.507215477309	47.859582061756	99.3738786302347
TR15233|c0_g2	586; 467							2.12005	2.48097	17.5777	2.75806e-05	0.00801968	2.19987782588132	8.44118843672159	1.91144260154479	9.42548644407786
TR19561|c0_g1	1593; 1562	AGCT2	Agmatine coumaroyltransferase-2 {ECO:0000303|PubMed:18270436, ECO:0000312|EMBL:BAF97627.1}	HORVU			GO:0003674,GO:0003824,GO:0016740,GO:0016746,GO:0016747,GO:0047634	2.1145	2.4769	17.2986	3.19424e-05	0.00914935	2.35701195630141	8.827071336686	1.76440855527211	8.978588379919
TR43722|c0_g1	1180	EXLB1	Expansin-like B1	ARATH		AT4G17030	GO:0000003,GO:0005575,GO:0005576,GO:0008150,GO:0019953,GO:0022414,GO:0044703,GO:0051704	1.04686	7.08713	17.2141	3.33948e-05	0.00942469	97.9469412951921	188.407325907626	79.3616264756768	177.824802438486
TR17242|c0_g1	732							-1.41791	4.37108	16.993	3.75183e-05	0.010435	23.6748756499609	11.7211930864191	36.2438924062146	10.7255535398127
TR53372|c0_g2	1082; 1070; 1068; 1068; 1056; 1048; 1042; 1037; 1037; 1036; 1030; 1025; 973; 959; 675	P2B15	F-box protein PP2-B15	ARATH		AT1G09155	GO:0003674,GO:0005488,GO:0005515,GO:0030246	1.4032	4.23944	16.7983	4.15701e-05	0.0113967	9.84707217299257	31.6906331595776	10.7702438894735	22.9136825623272
TR25284|c0_g2	2039; 2016; 1908	DTX42; DTX43	Protein DETOXIFICATION 42 {ECO:0000303|PubMed:11739388}; Protein DETOXIFICATION 43 {ECO:0000303|PubMed:11739388}	ARATH		AT1G51340,AT3G08040	GO:0000302,GO:0001101,GO:0003674,GO:0005215,GO:0005342,GO:0005575,GO:0005886,GO:0006810,GO:0006811,GO:0006812,GO:0006820,GO:0006842,GO:0006855,GO:0006873,GO:0006875,GO:0006879,GO:0006950,GO:0006979,GO:0008150,GO:0008324,GO:0008509,GO:0008514,GO:0009719,GO:0009723,GO:0009725,GO:0009737,GO:0009987,GO:0010033,GO:0010035,GO:0010038,GO:0010039,GO:0010044,GO:0015075,GO:0015137,GO:0015142,GO:0015238,GO:…	2.32511	3.02776	16.7291	4.31154e-05	0.0116539	1.41420717378085	8.6341298867038	3.89640222622591	18.24156643703
TR12456|c0_g1	1368; 1340						GO:0003674,GO:0005488,GO:0005515	1.16199	7.14846	16.4107	5.09972e-05	0.0135929	70.9722489064092	166.508471334645	104.136863272623	225.480386916518
TR50184|c0_g1	1361	U74F1	UDP-glycosyltransferase 74F1	ARATH	K13691	AT2G43840	GO:0003674,GO:0003824,GO:0008150,GO:0008152,GO:0016740,GO:0016757,GO:0016758	1.77615	5.3405	16.3818	5.17811e-05	0.0136127	20.6369491285057	30.7259259096666	15.9164355090172	94.3767457310038
TR50096|c0_g1	955; 953	GL116; GL120	Germin-like protein subfamily 1 member 16; Germin-like protein subfamily 1 member 20	ARATH		AT5G39130	GO:0003674,GO:0005488,GO:0005575,GO:0005576,GO:0030145,GO:0043167,GO:0043169,GO:0045735,GO:0046872,GO:0046914,GO:0048046	1.99708	6.41492	16.2844	5.45115e-05	0.0141369	34.6742647793675	223.185022266919	33.6340380848746	49.5650580248922
TR43260|c0_g1	2012; 1899; 1877; 1730; 1708; 1528							-1.39795	4.02705	16.1669	5.79989e-05	0.0148408	22.1559123892333	9.59883713661483	24.8487538200822	8.24730063856813
TR9225|c0_g1	1031	SWET3	Bidirectional sugar transporter SWEET3 {ECO:0000303|PubMed:21107422}	ARATH	K15382	AT5G53190	GO:0003674,GO:0005215,GO:0005575,GO:0005887,GO:0006810,GO:0008150,GO:0008643,GO:0009987,GO:0015144,GO:0016021,GO:0022857,GO:0022891,GO:0022892,GO:0031224,GO:0031226,GO:0034219,GO:0044425,GO:0044459,GO:0044464,GO:0044699,GO:0044763,GO:0044765,GO:0051119,GO:0051179,GO:0051234,GO:0055085,GO:0071702,GO:1901476,GO:1902578	-1.71161	3.33854	16.1377	5.88985e-05	0.0148726	11.8898158684538	5.11294842452851	18.7835994113343	4.26584515788007
TR53313|c1_g1	421	APRR1	Two-component response regulator-like APRR1	ARATH	K12127	AT5G61380	GO:0000160,GO:0001071,GO:0003006,GO:0003674,GO:0003676,GO:0003677,GO:0003700,GO:0005488,GO:0005575,GO:0005634,GO:0006139,GO:0006351,GO:0006355,GO:0006725,GO:0006807,GO:0007165,GO:0007623,GO:0008150,GO:0008152,GO:0009058,GO:0009059,GO:0009791,GO:0009889,GO:0009892,GO:0009908,GO:0009987,GO:0010031,GO:0010468,GO:0010556,GO:0010605,GO:0010629,GO:0016070,GO:0018130,GO:0019219,GO:0019222,GO:0019438,GO:…	2.99298	0.998294	15.6965	7.43617e-05	0.0185334	0.523780434733647	3.08706319971532	0.330826604113521	3.69706580349606
TR49084|c0_g1	1991; 1982	SERB1	Phosphoserine aminotransferase 1, chloroplastic	ARATH	K00831	AT4G35630	GO:0003674,GO:0003824,GO:0004648,GO:0005575,GO:0006082,GO:0006520,GO:0006563,GO:0006564,GO:0006807,GO:0008150,GO:0008152,GO:0008483,GO:0008652,GO:0009058,GO:0009069,GO:0009070,GO:0009507,GO:0009532,GO:0009536,GO:0009570,GO:0009719,GO:0009725,GO:0009735,GO:0009987,GO:0010033,GO:0016053,GO:0016740,GO:0016769,GO:0019752,GO:0042221,GO:0043226,GO:0043227,GO:0043229,GO:0043231,GO:0043436,GO:0044237,GO:…	1.07095	6.34773	15.2452	9.44155e-05	0.0232298	40.5406056483843	107.661329090072	64.3273952442957	112.862074748484
TR26879|c0_g1	601							2.38772	1.95974	15.0719	0.000103494	0.0251412	1.72847543462104	5.64353741197958	0.735170231363379	7.10974192980011
TR54219|c0_g1	360	COB23	Coatomer subunit beta'-3	ARATH			GO:0000139,GO:0003674,GO:0005198,GO:0005575,GO:0006810,GO:0006886,GO:0008104,GO:0008150,GO:0012506,GO:0015031,GO:0016020,GO:0016192,GO:0030117,GO:0030659,GO:0030660,GO:0030662,GO:0030663,GO:0031090,GO:0032991,GO:0033036,GO:0043234,GO:0044422,GO:0044424,GO:0044425,GO:0044431,GO:0044433,GO:0044444,GO:0044446,GO:0044464,GO:0045184,GO:0046907,GO:0051179,GO:0051234,GO:0051649,GO:0071702,GO:0098588	2.3681	2.93096	15.0377	0.000105386	0.0252807	0.942804782520565	16.3035525234966	3.89640222622591	9.01921547666071
TR26571|c0_g1	1247	HS17C	17.6 kDa class I heat shock protein 3	ARATH	K13993	AT1G53540	GO:0005575,GO:0005737,GO:0044424,GO:0044464	-1.99262	2.85868	14.8788	0.000114643	0.0271619	6.96627978195751	3.18353392470643	15.8429184858808	2.55950709472804
TR24591|c0_g2	800; 582							1.07902	5.25567	14.7867	0.000120383	0.028174	22.7844489109137	54.5541949824692	26.1720602365363	48.9556515737665
TR27703|c0_g1	2683; 2683; 2195	HAK19; HAK5; POT5	Potassium transporter 19; Potassium transporter 5	ARATH; ORYSJ	K03549	AT4G13420	GO:0003674,GO:0005215,GO:0005575,GO:0005886,GO:0006810,GO:0006811,GO:0006812,GO:0006813,GO:0008150,GO:0008324,GO:0009674,GO:0009987,GO:0015075,GO:0015077,GO:0015079,GO:0015291,GO:0015293,GO:0015672,GO:0016020,GO:0016021,GO:0022804,GO:0022820,GO:0022857,GO:0022890,GO:0022891,GO:0022892,GO:0030001,GO:0031224,GO:0034220,GO:0044425,GO:0044464,GO:0044699,GO:0044763,GO:0044765,GO:0046873,GO:0051179,GO:…	1.01434	5.6251	14.7373	0.000123577	0.0283198	31.7934723883324	61.4036164568376	33.4502455270337	70.406758653392
TR14297|c0_g1	1488	PER1; PER70	Cationic peroxidase 1; Peroxidase 70	ARAHY; MAIZE			GO:0003674,GO:0003824,GO:0004601,GO:0005488,GO:0005575,GO:0005576,GO:0006950,GO:0006979,GO:0008150,GO:0008152,GO:0009056,GO:0009987,GO:0016209,GO:0016491,GO:0016684,GO:0020037,GO:0042743,GO:0042744,GO:0043167,GO:0043169,GO:0044237,GO:0044248,GO:0044699,GO:0044710,GO:0044712,GO:0044763,GO:0046872,GO:0046906,GO:0050896,GO:0055114,GO:0072593,GO:0097159,GO:1901363	1.18761	7.30587	14.7315	0.000123957	0.0283198	121.045658466946	187.876736920175	72.009924162043	251.644237218182
TR3298|c0_g2	1445; 1419; 1374; 1334; 1015	BIOHC; MHPC; YUGF	2-hydroxy-6-oxononadienedioate/2-hydroxy-6-oxononatrienedioate hydrolase; Biotin biosynthesis bifunctional protein BioHC; Uncharacterized hydrolase YugF	BACSU; ECO57; ECOSE; TERTT	K02169,K05714		GO:0003674,GO:0003824,GO:0005575,GO:0005737,GO:0006082,GO:0006725,GO:0006766,GO:0006767,GO:0006768,GO:0006790,GO:0006805,GO:0006807,GO:0008150,GO:0008152,GO:0008168,GO:0008171,GO:0009056,GO:0009058,GO:0009102,GO:0009110,GO:0009987,GO:0010340,GO:0016053,GO:0016054,GO:0016740,GO:0016741,GO:0016787,GO:0016788,GO:0016822,GO:0016823,GO:0018130,GO:0018771,GO:0018962,GO:0019380,GO:0019439,GO:0019752,GO:…	2.06395	2.88292	14.6659	0.000128346	0.0287663	2.51414608672151	6.41530321190841	3.08771497172619	17.0633806315203
TR33784|c0_g2	1951; 1871	LHT1	Lysine histidine transporter 1	ARATH		AT5G40780	GO:0003333,GO:0003674,GO:0005215,GO:0005342,GO:0005575,GO:0005886,GO:0006810,GO:0006811,GO:0006820,GO:0006865,GO:0008150,GO:0008509,GO:0008514,GO:0009628,GO:0009987,GO:0015075,GO:0015171,GO:0015291,GO:0015293,GO:0015711,GO:0015849,GO:0016020,GO:0016021,GO:0022804,GO:0022857,GO:0022891,GO:0022892,GO:0031224,GO:0034220,GO:0043090,GO:0044425,GO:0044464,GO:0044699,GO:0044763,GO:0044765,GO:0046942,GO:…	0.944199	6.97367	14.6577	0.00012891	0.0287663	84.9048084703242	162.022582622559	86.8971213471514	168.561824381375
TR11327|c0_g3	3289; 1971; 838	AB12A; AB7A	ABC transporter A family member 12; ABC transporter A family member 7	ARATH		AT5G61700,AT3G47780	GO:0000166,GO:0001882,GO:0001883,GO:0003674,GO:0003824,GO:0005215,GO:0005488,GO:0005524,GO:0005575,GO:0005886,GO:0005911,GO:0006810,GO:0006869,GO:0008150,GO:0009506,GO:0009987,GO:0015399,GO:0015405,GO:0016020,GO:0016021,GO:0016462,GO:0016787,GO:0016817,GO:0016818,GO:0016820,GO:0016887,GO:0017076,GO:0017111,GO:0022804,GO:0022857,GO:0030054,GO:0030554,GO:0031224,GO:0032549,GO:0032550,GO:0032553,GO:…	0.988317	5.77961	14.5296	0.000137974	0.0304353	36.2456060835684	64.1047967565885	37.2731307301233	81.7417186443304
TR49155|c0_g2	1395	ALS3	Protein ALUMINUM SENSITIVE 3	ARATH	K02069	AT2G37330	GO:0003674,GO:0005215,GO:0005575,GO:0005886,GO:0005887,GO:0006810,GO:0006811,GO:0008150,GO:0009987,GO:0010035,GO:0010038,GO:0010044,GO:0015075,GO:0016020,GO:0016021,GO:0022857,GO:0022891,GO:0022892,GO:0031224,GO:0031226,GO:0034220,GO:0042221,GO:0044425,GO:0044459,GO:0044464,GO:0044699,GO:0044763,GO:0044765,GO:0050896,GO:0051179,GO:0051234,GO:0055085,GO:1902578	1.4722	3.75629	14.425	0.00014585	0.0315421	5.65682869512339	19.3423803607163	8.5279746838152	20.1510399838906
TR32237|c0_g2	463	PIP21	Kunitz-type trypsin inhibitor-like 1 protein	PEA			GO:0003674,GO:0004857,GO:0004866,GO:0004867,GO:0005575,GO:0005576,GO:0030234,GO:0030414,GO:0061134,GO:0061135	3.55673	3.69264	14.4195	0.000146279	0.0315421	0.576158478207012	43.8459445084567	3.41854157583971	3.65643870675434
TR17189|c0_g1	612; 594; 490; 444							-2.78502	1.01505	14.3586	0.000151084	0.0322162	3.14268260840188	0.482353624955519	3.60233413368056	0.487525160900579
TR50863|c0_g1	4774	PDR1	Pleiotropic drug resistance protein 1	TOBAC			GO:0000166,GO:0001882,GO:0001883,GO:0003674,GO:0003824,GO:0005488,GO:0005524,GO:0005575,GO:0006810,GO:0008150,GO:0016020,GO:0016021,GO:0016462,GO:0016787,GO:0016817,GO:0016818,GO:0016887,GO:0017076,GO:0017111,GO:0030554,GO:0031224,GO:0032549,GO:0032550,GO:0032553,GO:0032555,GO:0032559,GO:0035639,GO:0036094,GO:0043167,GO:0043168,GO:0044425,GO:0051179,GO:0051234,GO:0097159,GO:0097367,GO:1901265,GO:…	1.09683	5.02605	14.3115	0.000154916	0.0323805	20.8988393458725	43.0259433460323	20.5112494550383	45.5429754474624
TR35721|c0_g1	2559; 2462; 1897; 1800	AGL62	Agamous-like MADS-box protein AGL62	ARATH		AT5G60440	GO:0001071,GO:0003006,GO:0003674,GO:0003676,GO:0003677,GO:0003700,GO:0005488,GO:0005515,GO:0005575,GO:0005634,GO:0006139,GO:0006351,GO:0006725,GO:0006807,GO:0008150,GO:0008152,GO:0009058,GO:0009059,GO:0009888,GO:0009960,GO:0009987,GO:0016070,GO:0018130,GO:0019438,GO:0022414,GO:0032502,GO:0032774,GO:0034641,GO:0034645,GO:0034654,GO:0043170,GO:0043226,GO:0043227,GO:0043229,GO:0043231,GO:0044237,GO:…	-3.01435	5.72542	14.3077	0.000155229	0.0323805	156.45321585494	2.46000348727315	31.7961125064661	20.801073531758
TR25217|c0_g1	1180	BIG1E	Protein BIG GRAIN 1-like E {ECO:0000305}	ARATH		AT1G69160	GO:0005575,GO:0005886,GO:0006810,GO:0007165,GO:0008150,GO:0009734,GO:0009755,GO:0009914,GO:0009966,GO:0009967,GO:0010646,GO:0010647,GO:0010817,GO:0010928,GO:0010929,GO:0016020,GO:0023051,GO:0023056,GO:0044464,GO:0044699,GO:0044765,GO:0048518,GO:0048522,GO:0048583,GO:0048584,GO:0050789,GO:0050794,GO:0051179,GO:0051234,GO:0060918,GO:0065007,GO:0065008,GO:1902578	-2.2542	1.81694	13.9998	0.000182827	0.0373031	3.98073130397572	1.06117797490214	7.31494380206562	1.30006709573488
TR42829|c0_g2	1363	DHE1	Glutamate dehydrogenase 1	ARATH	K00261	AT5G18170	GO:0000166,GO:0001882,GO:0001883,GO:0003674,GO:0003824,GO:0004353,GO:0005488,GO:0005507,GO:0005524,GO:0005575,GO:0005739,GO:0006082,GO:0006520,GO:0006807,GO:0006950,GO:0006970,GO:0008150,GO:0008152,GO:0008270,GO:0009314,GO:0009416,GO:0009628,GO:0009642,GO:0009646,GO:0009651,GO:0009987,GO:0010035,GO:0010038,GO:0016491,GO:0016638,GO:0016639,GO:0017076,GO:0019752,GO:0030554,GO:0032549,GO:0032550,GO:…	1.1218	5.318	13.9807	0.000184699	0.0373031	26.2413997801557	64.8283271940218	23.8930325193098	44.2835354484693
TR23326|c0_g1	346	GL117	Germin-like protein subfamily 1 member 17	ARATH		AT5G39150	GO:0003674,GO:0005488,GO:0005575,GO:0005576,GO:0030145,GO:0043167,GO:0043169,GO:0045735,GO:0046872,GO:0046914,GO:0048046	1.18941	4.94474	13.9738	0.000185378	0.0373031	21.5273758675529	35.2600499842485	15.9531940205853	50.0932102825345
TR17042|c0_g1	802	MAL12	Major allergen Mal d 1	MALDO			GO:0006950,GO:0006952,GO:0008150,GO:0009607,GO:0050896	2.79009	3.4922	13.9614	0.000186603	0.0373031	0.838048695573836	7.62118727429721	4.74184799229379	31.3234915878622
TR44878|c0_g1	487							2.08245	3.10646	13.939	0.000188834	0.03736	1.9379876085145	8.00707017426162	4.52129692288478	19.5416335327649
TR7744|c0_g1	1882; 1817; 1764; 1699	RVE8	Protein REVEILLE 8	ARATH		AT3G09600	GO:0001071,GO:0001101,GO:0003674,GO:0003676,GO:0003677,GO:0003700,GO:0005488,GO:0005575,GO:0005634,GO:0006139,GO:0006325,GO:0006351,GO:0006355,GO:0006464,GO:0006473,GO:0006475,GO:0006725,GO:0006807,GO:0006950,GO:0006970,GO:0006996,GO:0007623,GO:0008150,GO:0008152,GO:0009058,GO:0009059,GO:0009314,GO:0009416,GO:0009628,GO:0009648,GO:0009651,GO:0009719,GO:0009723,GO:0009725,GO:0009733,GO:0009737,GO:…	-1.45597	4.64343	13.8015	0.000203178	0.0397877	51.0685923865306	13.6988429487368	22.0551069409014	12.9194167638653
TR49863|c0_g1	1069; 961; 946; 916; 632; 524	HSP11; HSP12; HSP14; HSP16	17.5 kDa class I heat shock protein; 17.6 kDa class I heat shock protein; 18.1 kDa class I heat shock protein; 18.2 kDa class I heat shock protein; 18.5 kDa class I heat shock protein	MEDSA; SOLPE; SOYBN	K13993		GO:0005575,GO:0005737,GO:0044424,GO:0044464	-0.995423	7.13295	13.7693	0.000206684	0.0400653	201.969735633294	108.867213152461	171.699007534917	78.5728050984767
TR39892|c1_g1	1702; 894; 874							-0.935639	7.4319	13.4295	0.000247703	0.0475367	227.42546476135	114.751927376918	225.917812097966	122.24693409582
TR12500|c7_g1	605; 491; 491; 447	XTH16; XTH22	Probable xyloglucan endotransglucosylase/hydrolase protein 16; Xyloglucan endotransglucosylase/hydrolase protein 22	ARATH	K14504	AT5G57560	GO:0003674,GO:0003824,GO:0004553,GO:0005575,GO:0005576,GO:0005618,GO:0005794,GO:0005975,GO:0005976,GO:0006073,GO:0006950,GO:0008150,GO:0008152,GO:0009266,GO:0009408,GO:0009409,GO:0009605,GO:0009612,GO:0009628,GO:0009664,GO:0009719,GO:0009725,GO:0009733,GO:0009741,GO:0009987,GO:0010033,GO:0010383,GO:0010410,GO:0010411,GO:0014070,GO:0016043,GO:0016740,GO:0016757,GO:0016758,GO:0016762,GO:0016787,GO:…	1.54588	3.25604	13.3826	0.000253973	0.0482488	4.34737760828927	16.4964939734788	5.29322566581633	11.7412309583556
TR29467|c0_g1	1711	CYSX; SAT3	Putative uncharacterized protein CysX; Serine acetyltransferase 3, mitochondrial	ARATH; ECOLI	K00640	AT3G13110	GO:0000096,GO:0000097,GO:0003674,GO:0003824,GO:0005488,GO:0005575,GO:0005737,GO:0005739,GO:0006082,GO:0006520,GO:0006534,GO:0006535,GO:0006563,GO:0006790,GO:0006807,GO:0008150,GO:0008152,GO:0008270,GO:0008374,GO:0008652,GO:0009001,GO:0009058,GO:0009069,GO:0009070,GO:0009987,GO:0010035,GO:0010038,GO:0016053,GO:0016407,GO:0016412,GO:0016413,GO:0016740,GO:0016746,GO:0016747,GO:0019344,GO:0019752,GO:…	1.08018	6.87108	13.3644	0.000256442	0.0482488	67.4629199936938	118.514285651571	82.7434095399483	199.113401131145
TR4656|c0_g1	2080; 2077; 1055	HQGT	Hydroquinone glucosyltransferase	RAUSE			GO:0003674,GO:0003824,GO:0008150,GO:0008152,GO:0008194,GO:0016740,GO:0016757,GO:0016758,GO:0035251,GO:0046527,GO:0050505	1.51358	8.93438	13.2985	0.000265625	0.0494914	244.2388167163	436.385324497258	263.264459851226	1012.63038628724
TR23030|c0_g1	1375	NQR	NADPH:quinone oxidoreductase	ARATH		AT3G27890	GO:0003674,GO:0003824,GO:0003955,GO:0005575,GO:0005829,GO:0005886,GO:0006950,GO:0006952,GO:0006970,GO:0008150,GO:0009507,GO:0009532,GO:0009536,GO:0009570,GO:0009605,GO:0009607,GO:0009617,GO:0009628,GO:0009651,GO:0009719,GO:0009725,GO:0009735,GO:0010033,GO:0016020,GO:0016491,GO:0016651,GO:0016655,GO:0042221,GO:0042742,GO:0043207,GO:0043226,GO:0043227,GO:0043229,GO:0043231,GO:0044422,GO:0044424,GO:…	1.17771	7.86229	13.2409	0.00027391	0.0505443	135.187730204754	233.748566653445	150.011485709697	411.430608703347
TR24456|c1_g1	2522; 2447; 2444; 2369; 2317; 2242; 2239; 2199; 2191; 2164; 2121; 1660; 1582; 1563; 1485; 519; 494	IP5P2	Type I inositol polyphosphate 5-phosphatase 2 {ECO:0000303|PubMed:11402208}	ARATH		AT4G18010	GO:0001101,GO:0003674,GO:0003824,GO:0004439,GO:0004445,GO:0005975,GO:0006066,GO:0006629,GO:0006644,GO:0006650,GO:0006793,GO:0006796,GO:0007165,GO:0008150,GO:0008152,GO:0009056,GO:0009719,GO:0009725,GO:0009737,GO:0009738,GO:0009755,GO:0009791,GO:0009845,GO:0009987,GO:0010033,GO:0016311,GO:0016787,GO:0016788,GO:0016791,GO:0019637,GO:0019751,GO:0030258,GO:0032501,GO:0032502,GO:0032957,GO:0033993,GO:…	1.24347	4.43515	13.1678	0.000284799	0.0520532	15.1896326072758	34.6329902718063	10.43941728536	25.9607148179558
TR3339|c1_g1	1243; 1238; 911; 906	GRP1	Glycine-rich RNA-binding protein; Glycine-rich RNA-binding protein GRP1A	DAUCA; SINAL			GO:0000166,GO:0003674,GO:0003676,GO:0003723,GO:0005488,GO:0005575,GO:0005634,GO:0036094,GO:0043226,GO:0043227,GO:0043229,GO:0043231,GO:0044424,GO:0044464,GO:0097159,GO:1901265,GO:1901363	1.60978	11.0257	13.1094	0.000293816	0.0531946	1028.33812751257	2827.60518485175	1029.60590902441	3453.38447723925
TR31582|c1_g1	2241; 2129; 2116; 2055; 1968; 1952; 1950; 1878; 1790; 1634; 1514; 693	DTX30; DTX33	Protein DETOXIFICATION 30 {ECO:0000303|PubMed:11739388}; Protein DETOXIFICATION 33 {ECO:0000303|PubMed:11739388}	ARATH	K03327	AT1G47530	GO:0003674,GO:0005215,GO:0005575,GO:0005774,GO:0006810,GO:0006855,GO:0008150,GO:0009987,GO:0015238,GO:0015291,GO:0015297,GO:0015893,GO:0016020,GO:0016021,GO:0022804,GO:0022857,GO:0031090,GO:0031224,GO:0044422,GO:0044424,GO:0044425,GO:0044437,GO:0044444,GO:0044446,GO:0044464,GO:0044699,GO:0044763,GO:0044765,GO:0051179,GO:0051234,GO:0055085,GO:0090484,GO:0098588,GO:1902578	1.36469	7.79261	13.0622	0.000301321	0.0540435	157.919801072195	213.586185130304	90.0951118535821	424.918804821596
TR37505|c0_g1	1482	6OMT	(RS)-norcoclaurine 6-O-methyltransferase {ECO:0000303|PubMed:12946416}	PAPSO			GO:0003674,GO:0003824,GO:0005488,GO:0005515,GO:0006807,GO:0008150,GO:0008152,GO:0008168,GO:0008171,GO:0008757,GO:0009058,GO:0009820,GO:0009821,GO:0009987,GO:0016740,GO:0016741,GO:0030786,GO:0034641,GO:0042802,GO:0044237,GO:0044249,GO:0044271,GO:0046983,GO:0071704,GO:1901564,GO:1901566,GO:1901576	-1.09033	7.35621	12.8733	0.0003333	0.0592256	180.651871939635	125.749590025904	264.99210989493	83.6105650944493
TR31127|c2_g1	1072; 904; 483							-1.04526	7.77504	12.8194	0.000343043	0.0603976	325.267649969595	165.254351909761	264.698041802385	120.621850226152
TR49049|c0_g1	2047; 1878	PMGI	2,3-bisphosphoglycerate-independent phosphoglycerate mutase	RICCO			GO:0003674,GO:0003824,GO:0004619,GO:0005488,GO:0005575,GO:0005737,GO:0005975,GO:0005996,GO:0006006,GO:0006007,GO:0006082,GO:0006090,GO:0006091,GO:0006096,GO:0008150,GO:0008152,GO:0009056,GO:0009987,GO:0016052,GO:0016853,GO:0016866,GO:0016868,GO:0019318,GO:0019320,GO:0019752,GO:0030145,GO:0032787,GO:0043167,GO:0043169,GO:0043436,GO:0044237,GO:0044238,GO:0044281,GO:0044424,GO:0044464,GO:0044699,GO:…	-1.02528	5.22148	12.574	0.000391141	0.068147	44.6784710827801	22.4294435604317	55.1377673522534	26.6107483658233
TR44483|c0_g1	1527; 1523; 1519	MYB36	Transcription factor MYB36 {ECO:0000303|PubMed:9839469}	ARATH	K09422	AT5G57620	GO:0001071,GO:0003674,GO:0003676,GO:0003677,GO:0003700,GO:0005488,GO:0005575,GO:0006355,GO:0008150,GO:0008285,GO:0009889,GO:0009890,GO:0009891,GO:0009892,GO:0009893,GO:0009987,GO:0010468,GO:0010556,GO:0010557,GO:0010558,GO:0010604,GO:0010605,GO:0010628,GO:0010629,GO:0019219,GO:0019222,GO:0022603,GO:0030154,GO:0031323,GO:0031324,GO:0031325,GO:0031326,GO:0031327,GO:0031328,GO:0032502,GO:0032844,GO:…	0.87607	6.51677	12.5597	0.00039416	0.068147	58.0348721684881	111.182510552247	70.9806858381342	125.700237318866
TR44227|c0_g1	2286; 2197; 2196	ASO	L-ascorbate oxidase	CUCMA; CUCPM; CUCSA	K00423		GO:0003674,GO:0003824,GO:0005488,GO:0005507,GO:0005575,GO:0005576,GO:0008150,GO:0008152,GO:0008447,GO:0016491,GO:0016679,GO:0016682,GO:0043167,GO:0043169,GO:0044699,GO:0044710,GO:0046872,GO:0046914,GO:0055114	0.932716	5.60823	12.4696	0.00041363	0.0708747	34.9885330402076	67.7706843062505	31.979905064307	60.0468489842547
TR38808|c0_g1	3615; 3376; 3292; 1850; 1739; 1610; 1499; 839	SD11; Y4729	G-type lectin S-receptor-like serine/threonine-protein kinase At4g27290; G-type lectin S-receptor-like serine/threonine-protein kinase SD1-1	ARATH		AT4G27300,AT4G27290	GO:0000166,GO:0001882,GO:0001883,GO:0003674,GO:0003824,GO:0004672,GO:0004674,GO:0005488,GO:0005515,GO:0005516,GO:0005524,GO:0005575,GO:0005886,GO:0005911,GO:0006464,GO:0006468,GO:0006793,GO:0006796,GO:0008037,GO:0008150,GO:0008152,GO:0009506,GO:0009987,GO:0016020,GO:0016021,GO:0016301,GO:0016310,GO:0016740,GO:0016772,GO:0016773,GO:0017076,GO:0019538,GO:0019899,GO:0030054,GO:0030246,GO:0030554,GO:…	0.861793	6.05734	12.3837	0.000433094	0.0729086	49.96865347359	87.740124379409	44.4777989974844	83.8543276748996
TR9225|c0_g2	1116	SWET3	Bidirectional sugar transporter SWEET3 {ECO:0000303|PubMed:21107422}	ARATH	K15382	AT5G53190	GO:0003674,GO:0005215,GO:0005575,GO:0005887,GO:0006810,GO:0008150,GO:0008643,GO:0009987,GO:0015144,GO:0016021,GO:0022857,GO:0022891,GO:0022892,GO:0031224,GO:0031226,GO:0034219,GO:0044425,GO:0044459,GO:0044464,GO:0044699,GO:0044763,GO:0044765,GO:0051119,GO:0051179,GO:0051234,GO:0055085,GO:0071702,GO:1901476,GO:1902578	-1.67409	3.17598	12.3749	0.000435155	0.0729086	9.42804782520565	5.20941914951961	17.7543610874256	3.33142193282062
TR3165|c0_g1	2116; 2023; 1805; 1529; 1416; 1390; 1297; 938	DTX15; DTX16	Protein DETOXIFICATION 15 {ECO:0000303|PubMed:11739388}; Protein DETOXIFICATION 16 {ECO:0000303|PubMed:11739388}	ARATH	K03327	AT5G52450,AT2G34360	GO:0003674,GO:0005215,GO:0005575,GO:0005774,GO:0006810,GO:0006855,GO:0008150,GO:0009605,GO:0009607,GO:0009624,GO:0009987,GO:0015238,GO:0015291,GO:0015297,GO:0015893,GO:0016020,GO:0016021,GO:0022804,GO:0022857,GO:0031090,GO:0031224,GO:0043207,GO:0044422,GO:0044424,GO:0044425,GO:0044437,GO:0044444,GO:0044446,GO:0044464,GO:0044699,GO:0044763,GO:0044765,GO:0050896,GO:0051179,GO:0051234,GO:0051704,GO:…	0.941338	5.37311	12.3572	0.000439279	0.0729086	29.1221921711908	53.6859584575493	27.5321251645585	55.0903431817654
TR25219|c0_g1	1991	U71K2	UDP-glycosyltransferase 71K2 {ECO:0000303|Ref.1}	PYRCO			GO:0003674,GO:0003824,GO:0008150,GO:0008152,GO:0016740,GO:0016757,GO:0016758	1.21012	5.07176	12.3512	0.000440696	0.0729086	26.5556680409959	47.4635966956231	14.0049929074724	46.1930089953299
TR50863|c0_g2	4773	PDR1	Pleiotropic drug resistance protein 1	TOBAC			GO:0000166,GO:0001882,GO:0001883,GO:0003674,GO:0003824,GO:0005488,GO:0005524,GO:0005575,GO:0006810,GO:0008150,GO:0016020,GO:0016021,GO:0016462,GO:0016787,GO:0016817,GO:0016818,GO:0016887,GO:0017076,GO:0017111,GO:0030554,GO:0031224,GO:0032549,GO:0032550,GO:0032553,GO:0032555,GO:0032559,GO:0035639,GO:0036094,GO:0043167,GO:0043168,GO:0044425,GO:0051179,GO:0051234,GO:0097159,GO:0097367,GO:1901265,GO:…	0.990046	5.1749	12.143	0.000492728	0.0804917	24.3034121716412	45.534182195801	23.9665495424462	50.3369728629848
TR19736|c3_g2	626; 626	PIP22	Aquaporin PIP2-2	ARATH	K09872	AT2G37170	GO:0001101,GO:0003674,GO:0005215,GO:0005372,GO:0005575,GO:0005773,GO:0005886,GO:0005911,GO:0006810,GO:0006811,GO:0006833,GO:0006950,GO:0008150,GO:0008643,GO:0009414,GO:0009415,GO:0009506,GO:0009507,GO:0009536,GO:0009628,GO:0009719,GO:0009725,GO:0009737,GO:0009987,GO:0010033,GO:0010035,GO:0015144,GO:0015166,GO:0015168,GO:0015250,GO:0015254,GO:0015267,GO:0015665,GO:0015791,GO:0015793,GO:0015850,GO:…	-0.892423	5.85699	12.1347	0.000494921	0.0804917	67.3057858632737	39.1188789838926	83.11099465563	41.9271638374498
TR21296|c0_g1	3083; 2941; 2923; 2846; 2325; 1384; 1327; 877; 782	SD11; SD18; Y4729	G-type lectin S-receptor-like serine/threonine-protein kinase At4g27290; G-type lectin S-receptor-like serine/threonine-protein kinase SD1-1; Receptor-like serine/threonine-protein kinase SD1-8	ARATH		AT4G27300,AT4G27290	GO:0000166,GO:0001882,GO:0001883,GO:0003674,GO:0003824,GO:0004672,GO:0004674,GO:0005488,GO:0005515,GO:0005516,GO:0005524,GO:0005575,GO:0005886,GO:0005911,GO:0006464,GO:0006468,GO:0006793,GO:0006796,GO:0008037,GO:0008150,GO:0008152,GO:0009506,GO:0009987,GO:0016020,GO:0016021,GO:0016301,GO:0016310,GO:0016740,GO:0016772,GO:0016773,GO:0017076,GO:0019538,GO:0019899,GO:0030054,GO:0030246,GO:0030554,GO:…	0.882484	5.83565	12.0877	0.000507544	0.0811436	38.5502399963964	67.6742135812594	41.6473936067354	80.1978889681453
TR28105|c0_g1	4142; 4052; 4020; 4017							-2.1917	3.44265	12.0814	0.000509265	0.0811436	6.18060912985704	5.20941914951961	29.0392241388535	2.51887999798633
TR21048|c0_g1	847	CML45	Probable calcium-binding protein CML45	ARATH		AT5G39670	GO:0003674,GO:0005488,GO:0005509,GO:0043167,GO:0043169,GO:0046872	1.11512	4.60872	12.0729	0.000511614	0.0811436	12.204084129294	35.6941682467084	18.4527728072208	30.8765935237033
TR14411|c0_g1	970; 335							5.30876	4.84918	11.9924	0.000534179	0.0840281	0.680914565153742	112.195453164654	2.1319936709538	0.121881290225145
TR53821|c0_g1	1074	PTR27	Protein NRT1/ PTR FAMILY 6.2	ARATH		AT2G26690	GO:0001101,GO:0003674,GO:0005215,GO:0005575,GO:0006082,GO:0006807,GO:0006810,GO:0006857,GO:0006950,GO:0008150,GO:0008152,GO:0009611,GO:0009719,GO:0009725,GO:0009753,GO:0009987,GO:0010033,GO:0015291,GO:0015293,GO:0015833,GO:0016020,GO:0016021,GO:0022804,GO:0022857,GO:0031224,GO:0042126,GO:0042128,GO:0042221,GO:0042886,GO:0043436,GO:0044237,GO:0044281,GO:0044425,GO:0044699,GO:0044710,GO:0044763,GO:…	-2.51722	1.08064	11.9459	0.000547679	0.0854514	4.39975565176264	0.723530437433279	2.57309580977183	0.487525160900579
TR1125|c0_g1	1900; 1888	ASPG1; NEP2	Aspartic proteinase nepenthesin-2; Protein ASPARTIC PROTEASE IN GUARD CELL 1	ARATH; NEPGR			GO:0003674,GO:0003824,GO:0004175,GO:0004190,GO:0005575,GO:0005576,GO:0008233,GO:0016787,GO:0070001,GO:0070011	1.49926	3.20755	11.9212	0.000554985	0.0858928	3.7188410866089	15.0011977361167	5.80784482777069	12.0662477322893
TR49147|c0_g1	1407	CSE	Caffeoylshikimate esterase	ARATH	K18368	AT1G52760	GO:0000302,GO:0003674,GO:0003824,GO:0003846,GO:0004620,GO:0004622,GO:0005575,GO:0005886,GO:0005911,GO:0006629,GO:0006725,GO:0006950,GO:0006979,GO:0008150,GO:0008152,GO:0008374,GO:0009058,GO:0009506,GO:0009698,GO:0009699,GO:0009808,GO:0009809,GO:0009987,GO:0010035,GO:0010038,GO:0010043,GO:0016020,GO:0016298,GO:0016411,GO:0016740,GO:0016746,GO:0016747,GO:0016787,GO:0016788,GO:0019438,GO:0019748,GO:…	0.911946	7.49321	11.8403	0.000579636	0.0885203	134.244925422234	252.753299476692	115.752552928164	217.598730148625
TR2461|c1_g1	5216; 5216; 5016; 4908; 4820; 4626; 4012; 3973; 3192; 3185; 2978; 2944; 2847; 2688; 2685; 2513; 2449; 1540; 1100; 723; 268							-0.903292	7.09097	11.8245	0.00058457	0.0885203	202.126869763715	103.657794002941	153.025683658287	86.2106992859191
TR12623|c0_g1	299							2.35108	1.29327	11.8206	0.0005858	0.0885203	1.04756086946729	3.42471073718419	0.514619161954365	4.46898064158864
TR1738|c0_g1	2119; 1753; 1690; 1681; 1598; 1597; 1558; 716; 633	WTR15; WTR17; WTR32; WTR5; WTR6	WAT1-related protein At1g21890; WAT1-related protein At1g25270; WAT1-related protein At2g40900; WAT1-related protein At3g18200; WAT1-related protein At4g08300	ARATH		AT4G08300,AT1G21890,AT2G40900,AT1G25270	GO:0003333,GO:0003674,GO:0005215,GO:0005342,GO:0005575,GO:0005886,GO:0006810,GO:0006811,GO:0006820,GO:0006865,GO:0008150,GO:0008509,GO:0008514,GO:0009987,GO:0015075,GO:0015171,GO:0015711,GO:0015849,GO:0016020,GO:0016021,GO:0022857,GO:0022891,GO:0022892,GO:0031224,GO:0032973,GO:0034220,GO:0042592,GO:0043090,GO:0044425,GO:0044464,GO:0044699,GO:0044763,GO:0044765,GO:0046942,GO:0046943,GO:0048878,GO:…	-1.06508	4.58685	11.7366	0.000612823	0.0918804	27.7079849974099	16.6412000609654	37.0525796607143	14.3413651498254
TR29899|c1_g1	684	C83B1	Cytochrome P450 83B1	ARATH	K11818	AT4G31500	GO:0000162,GO:0002376,GO:0003674,GO:0003824,GO:0004497,GO:0005488,GO:0005506,GO:0005575,GO:0005739,GO:0005783,GO:0005886,GO:0006082,GO:0006520,GO:0006568,GO:0006576,GO:0006586,GO:0006725,GO:0006790,GO:0006807,GO:0006950,GO:0006952,GO:0006955,GO:0008150,GO:0008152,GO:0008652,GO:0009058,GO:0009072,GO:0009073,GO:0009308,GO:0009309,GO:0009314,GO:0009416,GO:0009605,GO:0009607,GO:0009617,GO:0009628,GO:…	2.23431	1.53033	11.6978	0.000625742	0.09309	0.838048695573836	2.70118029975091	1.10275534704507	6.50033547867439
TR19818|c0_g1	841; 754							2.16364	1.67869	11.6555	0.000640124	0.0944971	1.67609739114767	5.06471306203295	0.624894696658872	5.11901418945608
TR23371|c2_g1	2033; 2031; 2027; 2025; 583	NDA1; NDA2	Internal alternative NAD(P)H-ubiquinone oxidoreductase A1, mitochondrial; Internal alternative NAD(P)H-ubiquinone oxidoreductase A2, mitochondrial	ARATH	K17871	AT1G07180,AT2G29990	GO:0003674,GO:0003824,GO:0003954,GO:0003959,GO:0005575,GO:0005739,GO:0005759,GO:0005777,GO:0008150,GO:0008152,GO:0009314,GO:0009416,GO:0009628,GO:0009987,GO:0016491,GO:0016651,GO:0031224,GO:0031300,GO:0031304,GO:0031974,GO:0042579,GO:0043226,GO:0043227,GO:0043229,GO:0043231,GO:0043233,GO:0044422,GO:0044424,GO:0044425,GO:0044429,GO:0044444,GO:0044446,GO:0044455,GO:0044464,GO:0044699,GO:0044710,GO:…	1.05633	5.35953	11.5568	0.000675018	0.0988876	19.7989004329319	57.6894935446801	33.3399699923292	53.018361247938
TR42829|c0_g1	1284	DHE1	Glutamate dehydrogenase 1	ARATH	K00261	AT5G18170	GO:0000166,GO:0001882,GO:0001883,GO:0003674,GO:0003824,GO:0004353,GO:0005488,GO:0005507,GO:0005524,GO:0005575,GO:0005739,GO:0006082,GO:0006520,GO:0006807,GO:0006950,GO:0006970,GO:0008150,GO:0008152,GO:0008270,GO:0009314,GO:0009416,GO:0009628,GO:0009642,GO:0009646,GO:0009651,GO:0009987,GO:0010035,GO:0010038,GO:0016491,GO:0016638,GO:0016639,GO:0017076,GO:0019752,GO:0030554,GO:0032549,GO:0032550,GO:…	0.976963	5.49826	11.4629	0.000709985	0.103222	31.164935866652	71.8706901183724	29.6273603239442	47.8180928649985
TR31259|c1_g1	1300; 599							1.2598	3.71673	11.3598	0.000750525	0.108296	7.43768217321779	15.9176696235321	7.93983849872449	20.9229548219832
TR1778|c0_g1	1373; 1364; 1354; 949	G2OX	Gibberellin 2-beta-dioxygenase	PHACN			GO:0003674,GO:0003824,GO:0005488,GO:0005506,GO:0006082,GO:0006629,GO:0006720,GO:0006721,GO:0008150,GO:0008152,GO:0008299,GO:0008610,GO:0009058,GO:0009685,GO:0009686,GO:0009987,GO:0016053,GO:0016101,GO:0016102,GO:0016114,GO:0016491,GO:0016705,GO:0016706,GO:0019752,GO:0043167,GO:0043169,GO:0043436,GO:0044237,GO:0044238,GO:0044249,GO:0044255,GO:0044281,GO:0044283,GO:0044699,GO:0044710,GO:0044711,GO:…	1.30897	3.4601	11.3043	0.000773278	0.109736	7.17579195585097	16.4482586109832	5.40350120052084	14.6663819237591
TR43919|c0_g1	699							-2.11244	1.58832	11.299	0.000775484	0.109736	4.71402391260283	0.627059712442175	4.77860650386196	1.54382967618517
TR32215|c0_g1	2890	AB22G	ABC transporter G family member 22	ARATH		AT5G06530	GO:0000166,GO:0001101,GO:0001882,GO:0001883,GO:0003674,GO:0003824,GO:0005215,GO:0005488,GO:0005524,GO:0005575,GO:0005886,GO:0006810,GO:0006833,GO:0006950,GO:0008150,GO:0009414,GO:0009415,GO:0009628,GO:0009987,GO:0010035,GO:0010148,GO:0015399,GO:0015405,GO:0016020,GO:0016021,GO:0016462,GO:0016787,GO:0016817,GO:0016818,GO:0016820,GO:0016887,GO:0017076,GO:0017111,GO:0022804,GO:0022857,GO:0030554,GO:…	-1.25162	4.71127	11.2862	0.000780855	0.109736	48.7115804302292	17.9435548483453	24.9222708432185	12.9600438606071
TR13443|c0_g1	3451; 1190; 726; 726	Y1684; Y5374	Probable LRR receptor-like serine/threonine-protein kinase At1g06840; Probable LRR receptor-like serine/threonine-protein kinase At5g37450	ARATH		AT5G37450,AT1G06840	GO:0000166,GO:0001882,GO:0001883,GO:0003674,GO:0003824,GO:0004672,GO:0004674,GO:0005488,GO:0005515,GO:0005524,GO:0005575,GO:0005886,GO:0006464,GO:0006468,GO:0006793,GO:0006796,GO:0008150,GO:0008152,GO:0009987,GO:0016020,GO:0016021,GO:0016301,GO:0016310,GO:0016740,GO:0016772,GO:0016773,GO:0017076,GO:0019538,GO:0030554,GO:0031224,GO:0032549,GO:0032550,GO:0032553,GO:0032555,GO:0032559,GO:0035639,GO:…	1.02391	4.84138	11.2802	0.000783381	0.109736	19.7989004329319	32.3659282345154	17.9013951336983	44.2429083517276
TR13257|c0_g1	4284; 3740	AB15B	ABC transporter B family member 15	ARATH	K05658	AT3G28345	GO:0000166,GO:0001882,GO:0001883,GO:0003674,GO:0003824,GO:0005215,GO:0005488,GO:0005524,GO:0005575,GO:0005886,GO:0006810,GO:0008150,GO:0009987,GO:0015399,GO:0015405,GO:0016020,GO:0016021,GO:0016301,GO:0016462,GO:0016740,GO:0016772,GO:0016787,GO:0016817,GO:0016818,GO:0016820,GO:0016887,GO:0017076,GO:0017111,GO:0022804,GO:0022857,GO:0030554,GO:0031224,GO:0032549,GO:0032550,GO:0032553,GO:0032555,GO:…	1.33378	6.35101	11.2007	0.000817654	0.113707	27.4984728235165	78.7201115927408	65.062565475659	154.789238585934
TR32104|c0_g1	3199; 3196; 3185; 3182; 3101; 3087; 2900; 2897; 2886; 2883; 2876; 2873; 2862; 2859; 2802; 2788; 2778; 2764	APRR1	Two-component response regulator-like APRR1	ARATH	K12127	AT5G61380	GO:0000160,GO:0001071,GO:0003006,GO:0003674,GO:0003676,GO:0003677,GO:0003700,GO:0005488,GO:0005515,GO:0005575,GO:0005634,GO:0006139,GO:0006351,GO:0006355,GO:0006725,GO:0006807,GO:0007165,GO:0007623,GO:0008150,GO:0008152,GO:0009058,GO:0009059,GO:0009791,GO:0009889,GO:0009892,GO:0009908,GO:0009987,GO:0010031,GO:0010468,GO:0010556,GO:0010605,GO:0010629,GO:0016070,GO:0018130,GO:0019219,GO:0019222,GO:…	1.08461	6.16993	11.1631	0.000834395	0.115201	62.2251156463573	101.921320953101	30.031703951194	93.5235766994278
TR49153|c0_g1	1146							1.21244	3.93319	11.0541	0.000884903	0.121301	8.06621869489817	18.4259084733008	10.218866215951	24.0106141743535
TR12151|c2_g1	2295; 2203; 2171; 2079; 2077; 2036; 2034; 2009; 2007; 1820; 1808; 1561	TPPA	Trehalose-phosphate phosphatase A	ARATH	K01087	AT5G51460	GO:0003674,GO:0003824,GO:0004805,GO:0005975,GO:0005984,GO:0005991,GO:0005992,GO:0006793,GO:0006796,GO:0008150,GO:0008152,GO:0009058,GO:0009311,GO:0009312,GO:0009987,GO:0016051,GO:0016311,GO:0016787,GO:0016788,GO:0016791,GO:0019203,GO:0034637,GO:0042578,GO:0044237,GO:0044238,GO:0044249,GO:0044262,GO:0044699,GO:0044710,GO:0044711,GO:0044723,GO:0044763,GO:0046351,GO:0071704,GO:1901576	0.867534	6.00484	11.0289	0.000897043	0.122093	52.6399336907316	83.6401185672871	38.2288520308957	82.0261083215224
TR13324|c1_g1	3700; 3693; 3608; 3601; 3414; 3007; 2997	AB2A	ABC transporter A family member 2	ARATH		AT3G47730	GO:0000166,GO:0001882,GO:0001883,GO:0003674,GO:0003824,GO:0005215,GO:0005488,GO:0005524,GO:0005575,GO:0006810,GO:0006869,GO:0008150,GO:0009987,GO:0015399,GO:0015405,GO:0016021,GO:0016462,GO:0016787,GO:0016817,GO:0016818,GO:0016820,GO:0016887,GO:0017076,GO:0017111,GO:0022804,GO:0022857,GO:0030554,GO:0031224,GO:0032549,GO:0032550,GO:0032553,GO:0032555,GO:0032559,GO:0035639,GO:0036094,GO:0042623,GO:…	0.933861	5.30258	10.9805	0.00092075	0.124437	26.3985339105758	46.3059479957299	27.7159177223994	57.0810709221095
TR44253|c0_g1	2479; 2476; 2473; 2470	INVA	Acid beta-fructofuranosidase	VIGRR			GO:0003674,GO:0003824,GO:0004553,GO:0004564,GO:0004575,GO:0005575,GO:0005773,GO:0005975,GO:0005984,GO:0005985,GO:0008150,GO:0008152,GO:0009311,GO:0009987,GO:0015926,GO:0016787,GO:0016798,GO:0043226,GO:0043227,GO:0043229,GO:0043231,GO:0044237,GO:0044238,GO:0044262,GO:0044424,GO:0044444,GO:0044464,GO:0044699,GO:0044710,GO:0044723,GO:0044763,GO:0071704,GO:0090599	-1.12547	7.28355	10.9541	0.000933964	0.124822	155.719923246313	72.015396205859	271.314573884655	123.709509578522
TR50511|c0_g2	833	HS157	15.7 kDa heat shock protein, peroxisomal	ARATH	K13993	AT5G37670	GO:0000302,GO:0005575,GO:0005782,GO:0006457,GO:0006950,GO:0006979,GO:0008150,GO:0008152,GO:0009266,GO:0009408,GO:0009628,GO:0009987,GO:0019538,GO:0031907,GO:0031974,GO:0042221,GO:0043170,GO:0043233,GO:0044237,GO:0044238,GO:0044260,GO:0044267,GO:0044422,GO:0044424,GO:0044438,GO:0044439,GO:0044444,GO:0044446,GO:0044464,GO:0050896,GO:0070013,GO:0071704,GO:1901700	-1.39626	3.11271	10.9489	0.000936608	0.124822	12.5183523901342	4.05177044962636	12.3141013753366	5.36277676990637
TR19174|c0_g1	2143	INO1	Inositol-3-phosphate synthase	NICPA			GO:0003674,GO:0003824,GO:0004512,GO:0005575,GO:0005737,GO:0005975,GO:0006020,GO:0006021,GO:0006066,GO:0006629,GO:0006644,GO:0006793,GO:0006796,GO:0008150,GO:0008152,GO:0008610,GO:0008654,GO:0009058,GO:0009987,GO:0016051,GO:0016853,GO:0016872,GO:0019637,GO:0019751,GO:0034637,GO:0044237,GO:0044238,GO:0044249,GO:0044255,GO:0044262,GO:0044281,GO:0044283,GO:0044424,GO:0044464,GO:0044699,GO:0044710,GO:…	-1.11186	5.08888	10.8986	0.000962391	0.127374	33.9409721707404	23.8282690728027	58.8136185090703	19.1353625653477
TR34867|c0_g1	1425; 1424	ANXD4	Annexin D4	ARATH		AT2G38750	GO:0001101,GO:0003674,GO:0005488,GO:0005509,GO:0005543,GO:0005544,GO:0005575,GO:0005911,GO:0006950,GO:0006970,GO:0008150,GO:0008289,GO:0009266,GO:0009408,GO:0009409,GO:0009414,GO:0009415,GO:0009506,GO:0009628,GO:0009651,GO:0009719,GO:0009725,GO:0009737,GO:0010033,GO:0010035,GO:0030054,GO:0033993,GO:0042221,GO:0043167,GO:0043168,GO:0043169,GO:0046872,GO:0050896,GO:0097305,GO:1901700	-1.11559	6.04844	10.8629	0.000981102	0.128961	57.9301160815414	35.9353450591862	122.883704172389	47.5337031878065
TR50128|c0_g1	879							1.01004	5.59017	10.7863	0.00102253	0.133492	40.4358495614376	64.587150381544	23.4519303804918	63.9064231747176
TR26599|c0_g1	1202; 432	CA4; CB24	Chlorophyll a-b binding protein 4, chloroplastic {ECO:0000303|PubMed:10366881}; Chlorophyll a-b binding protein P4, chloroplastic	ARATH; PEA	K08910	AT3G47470	GO:0003674,GO:0005488,GO:0005575,GO:0006091,GO:0006464,GO:0006950,GO:0008150,GO:0008152,GO:0009266,GO:0009314,GO:0009409,GO:0009416,GO:0009507,GO:0009521,GO:0009522,GO:0009523,GO:0009526,GO:0009534,GO:0009535,GO:0009536,GO:0009579,GO:0009628,GO:0009642,GO:0009644,GO:0009645,GO:0009765,GO:0009768,GO:0009941,GO:0009987,GO:0010287,GO:0016020,GO:0016021,GO:0016168,GO:0018298,GO:0019538,GO:0031224,GO:…	-1.76421	2.25225	10.6109	0.00112421	0.145775	7.75195043405798	1.64000232484877	6.72680761697492	2.60013419146976
TR31593|c0_g2	2967; 2911	Y1770	Uncharacterized protein sll1770	SYNY3			GO:0000166,GO:0001882,GO:0001883,GO:0003674,GO:0003824,GO:0004672,GO:0005488,GO:0005524,GO:0016301,GO:0016740,GO:0016772,GO:0016773,GO:0017076,GO:0030554,GO:0032549,GO:0032550,GO:0032553,GO:0032555,GO:0032559,GO:0035639,GO:0036094,GO:0043167,GO:0043168,GO:0097159,GO:0097367,GO:1901265,GO:1901363	-0.953952	5.12992	10.5829	0.00114137	0.147007	51.6447508647376	23.0565032728738	40.5446382596904	24.4981393352541
TR28129|c0_g2	387							1.46295	2.75409	10.4943	0.00119743	0.153199	3.40457282576871	10.4188382990392	3.6758511568169	9.14109676688586
TR34647|c1_g1	2160; 2063	SERA1	D-3-phosphoglycerate dehydrogenase 1, chloroplastic	ARATH	K00058	AT4G34200	GO:0000166,GO:0001882,GO:0001883,GO:0003006,GO:0003674,GO:0003824,GO:0004617,GO:0005488,GO:0005524,GO:0005575,GO:0005739,GO:0006082,GO:0006520,GO:0006563,GO:0006564,GO:0006807,GO:0007275,GO:0008150,GO:0008152,GO:0008652,GO:0009058,GO:0009069,GO:0009070,GO:0009507,GO:0009532,GO:0009536,GO:0009555,GO:0009561,GO:0009570,GO:0009790,GO:0009793,GO:0009987,GO:0016020,GO:0016053,GO:0016491,GO:0016597,GO:…	0.903233	5.82293	10.4187	0.00124743	0.15854	32.6838991273796	83.543647842296	46.0216564833475	63.8251689812341
TR18407|c0_g1	309	PIP12	Aquaporin PIP1-2	MAIZE				-1.43949	3.73788	10.3762	0.00127651	0.161168	11.7326817380337	7.5247165493061	26.9072304678997	6.74409805912468
TR49315|c1_g2	4011; 3753; 3524; 3266; 2445; 2187; 918							0.925036	5.41085	10.3479	0.00129622	0.162587	28.5460336929838	45.1965346583322	30.031703951194	66.0190322052868
TR27462|c0_g1	1300; 1300	HSP70; MD37C	Heat shock 70 kDa protein; Probable mediator of RNA polymerase II transcription subunit 37c	ARATH; SOYBN			GO:0000166,GO:0001882,GO:0001883,GO:0003674,GO:0005488,GO:0005524,GO:0017076,GO:0030554,GO:0032549,GO:0032550,GO:0032553,GO:0032555,GO:0032559,GO:0035639,GO:0036094,GO:0043167,GO:0043168,GO:0097159,GO:0097367,GO:1901265,GO:1901363	-1.56701	2.65053	10.2854	0.0013409	0.167098	7.07103586890424	2.94235711222867	11.3951385861324	3.29079483607891
TR21509|c1_g1	1329; 1313; 1229; 1212; 931; 916							-0.849076	7.34222	10.2688	0.00135296	0.167514	186.570590852125	106.310738940196	230.549384555556	125.253339254707
TR51721|c0_g1	474							1.79943	2.01278	10.2335	0.00137914	0.16966	1.99036565198786	7.38001046181945	1.5438574858631	4.91587870574751
TR45852|c0_g1	1015	TIL	Temperature-induced lipocalin-1 {ECO:0000303|PubMed:18671872}	ARATH	K03098	AT5G58070	GO:0001101,GO:0003006,GO:0003674,GO:0005215,GO:0005575,GO:0005737,GO:0005739,GO:0005773,GO:0005774,GO:0005783,GO:0005794,GO:0005886,GO:0005911,GO:0006629,GO:0006873,GO:0006875,GO:0006883,GO:0006950,GO:0006970,GO:0006972,GO:0008150,GO:0008152,GO:0009266,GO:0009314,GO:0009408,GO:0009409,GO:0009414,GO:0009415,GO:0009416,GO:0009506,GO:0009526,GO:0009628,GO:0009642,GO:0009644,GO:0009651,GO:0009719,GO:…	-0.969392	4.88003	10.2106	0.00139636	0.170685	44.1023126045731	21.9953252979717	33.6707965964428	17.7134141793877
TR5844|c0_g1	403	PRPX	Pathogen-related protein	HORVU			GO:0006950,GO:0006952,GO:0008150,GO:0009607,GO:0050896	2.32887	0.936552	10.1528	0.0014408	0.175002	0.576158478207012	2.5082388497687	0.624894696658872	3.57518451327091
TR15118|c0_g1	1670; 1510; 1491; 1383; 1332; 1025; 639	BBX19	B-box zinc finger protein 19 {ECO:0000303|PubMed:19920209}	ARATH		AT4G38960	GO:0003674,GO:0005488,GO:0005575,GO:0005622,GO:0005634,GO:0006139,GO:0006351,GO:0006355,GO:0006725,GO:0006807,GO:0008150,GO:0008152,GO:0008270,GO:0009058,GO:0009059,GO:0009889,GO:0009987,GO:0010099,GO:0010100,GO:0010468,GO:0010556,GO:0016070,GO:0018130,GO:0019219,GO:0019222,GO:0019438,GO:0031323,GO:0031326,GO:0032774,GO:0034641,GO:0034645,GO:0034654,GO:0043167,GO:0043169,GO:0043170,GO:0043226,GO:…	-1.01067	5.02833	10.1388	0.00145181	0.175231	51.697128908211	23.9729751602893	35.3616881285785	19.2166167588312
TR27316|c0_g1	752	NLTP1	Non-specific lipid-transfer protein 1	PRUDU			GO:0003674,GO:0005488,GO:0006810,GO:0006869,GO:0008150,GO:0008289,GO:0044699,GO:0044765,GO:0051179,GO:0051234,GO:0071702,GO:1902578	-1.14786	6.20266	10.0857	0.00149425	0.179226	89.1998080351402	26.2882725600758	113.547042234074	65.1658631737107
TR35799|c1_g3	1213; 1079; 996; 859; 840	APRR5	Two-component response regulator-like APRR5	ARATH	K12130	AT5G24470	GO:0000160,GO:0005575,GO:0005634,GO:0006139,GO:0006351,GO:0006355,GO:0006725,GO:0006807,GO:0007165,GO:0008150,GO:0008152,GO:0009058,GO:0009059,GO:0009889,GO:0009987,GO:0010468,GO:0010556,GO:0016070,GO:0018130,GO:0019219,GO:0019222,GO:0019438,GO:0031323,GO:0031326,GO:0032774,GO:0034641,GO:0034645,GO:0034654,GO:0035556,GO:0043170,GO:0043226,GO:0043227,GO:0043229,GO:0043231,GO:0044237,GO:0044238,GO:…	-1.26472	3.36159	9.99958	0.00156576	0.186636	12.3612182597141	5.83647886196178	16.3942961594034	6.13469160799895
TR23209|c0_g1	1531	EXL3	GDSL esterase/lipase EXL3	ARATH		AT1G75900	GO:0003674,GO:0003824,GO:0005575,GO:0005576,GO:0006629,GO:0008150,GO:0008152,GO:0009056,GO:0016042,GO:0016298,GO:0016787,GO:0016788,GO:0044238,GO:0044699,GO:0044710,GO:0044712,GO:0071704,GO:1901575	1.04272	4.88213	9.90909	0.00164465	0.19483	23.1510952152272	32.1247514220376	15.3282993239265	47.0055509301642
TR16236|c0_g1	393; 392	CCA1; LHY	Protein CCA1; Protein LHY	ARATH	K12133,K12134	AT1G01060,AT2G46830	GO:0000975,GO:0001067,GO:0001071,GO:0001101,GO:0003674,GO:0003676,GO:0003677,GO:0003700,GO:0005488,GO:0005575,GO:0005634,GO:0006139,GO:0006351,GO:0006355,GO:0006725,GO:0006807,GO:0006950,GO:0006970,GO:0007623,GO:0008150,GO:0008152,GO:0009058,GO:0009059,GO:0009266,GO:0009314,GO:0009409,GO:0009416,GO:0009628,GO:0009648,GO:0009651,GO:0009719,GO:0009723,GO:0009725,GO:0009733,GO:0009737,GO:0009739,GO:…	-2.44778	0.730319	9.88588	0.00166552	0.196092	2.51414608672151	0.434118262459967	2.79364687918084	0.528152257642294
TR48226|c0_g1	1712	CASL1; CASL2	Cannabidiolic acid synthase-like 1; Cannabidiolic acid synthase-like 2	CANSA			GO:0000166,GO:0003674,GO:0003824,GO:0005488,GO:0005575,GO:0005576,GO:0008150,GO:0008152,GO:0016491,GO:0016614,GO:0036094,GO:0043167,GO:0043168,GO:0044699,GO:0044710,GO:0048037,GO:0050660,GO:0050662,GO:0055114,GO:0097159,GO:1901265,GO:1901363	-1.829	4.05109	9.77045	0.0017734	0.20752	8.32810891226499	8.20001162424383	42.9707000231895	6.2565728982241
TR12466|c0_g1	1763; 1760; 1741; 1663; 1660	PPAF2	Purple acid phosphatase 2	IPOBA			GO:0003674,GO:0003824,GO:0003993,GO:0005488,GO:0005575,GO:0005576,GO:0016787,GO:0016788,GO:0016791,GO:0042578,GO:0043167,GO:0043169,GO:0046872	0.907288	5.51857	9.68851	0.00185424	0.21448	38.0788376051362	65.1177393689951	25.6206825630138	54.2371741501894
TR31198|c0_g1	694	GL113	Germin-like protein subfamily 1 member 13	ARATH		AT5G39100	GO:0003674,GO:0005488,GO:0005575,GO:0005576,GO:0030145,GO:0043167,GO:0043169,GO:0045735,GO:0046872,GO:0046914,GO:0048046	1.05138	5.13582	9.68753	0.00185523	0.21448	28.8079239103506	39.938880146317	16.9089153213577	54.6434451176066
TR48124|c0_g1	1972	C94A1	Cytochrome P450 94A1	VICSA			GO:0003674,GO:0003824,GO:0004497,GO:0005488,GO:0005506,GO:0005575,GO:0005789,GO:0008150,GO:0008152,GO:0016020,GO:0016021,GO:0016491,GO:0016705,GO:0020037,GO:0031090,GO:0031224,GO:0043167,GO:0043169,GO:0044422,GO:0044424,GO:0044425,GO:0044432,GO:0044444,GO:0044446,GO:0044464,GO:0044699,GO:0044710,GO:0046872,GO:0046906,GO:0046914,GO:0055114,GO:0097159,GO:0098588,GO:0098589,GO:1901363	1.58431	3.26121	9.6623	0.00188088	0.216144	4.29499956481591	7.5247165493061	5.18295013111182	20.9229548219832
TR17653|c1_g1	2027; 2006; 1947; 1801; 1780	APRR5; PRR95	Two-component response regulator-like APRR5; Two-component response regulator-like PRR95	ARATH; ORYSJ	K12130	AT5G24470	GO:0000160,GO:0003674,GO:0005488,GO:0005515,GO:0005575,GO:0005634,GO:0006139,GO:0006351,GO:0006355,GO:0006725,GO:0006807,GO:0007165,GO:0008150,GO:0008152,GO:0009058,GO:0009059,GO:0009889,GO:0009987,GO:0010468,GO:0010556,GO:0016070,GO:0018130,GO:0019219,GO:0019222,GO:0019438,GO:0031323,GO:0031326,GO:0032774,GO:0034641,GO:0034645,GO:0034654,GO:0035556,GO:0043170,GO:0043226,GO:0043227,GO:0043229,GO:…	0.893262	5.0484	9.53944	0.00201103	0.229725	23.6748756499609	40.1800569587948	22.5329675912876	45.6242296409459
TR22531|c0_g1	1225							1.73199	2.09203	9.5029	0.00205147	0.232957	2.40938999977478	5.30588987451071	1.47034046272676	7.51601289721726
TR53384|c4_g1	585	HS901	Heat shock protein 90-1 {ECO:0000305}	ARATH	K04079	AT5G52640	GO:0000166,GO:0001882,GO:0001883,GO:0002376,GO:0003674,GO:0005488,GO:0005515,GO:0005524,GO:0005575,GO:0005737,GO:0006457,GO:0006950,GO:0006952,GO:0006955,GO:0008150,GO:0008152,GO:0009605,GO:0009607,GO:0009617,GO:0009814,GO:0009816,GO:0009987,GO:0017076,GO:0019538,GO:0030554,GO:0032549,GO:0032550,GO:0032553,GO:0032555,GO:0032559,GO:0035639,GO:0036094,GO:0042742,GO:0043167,GO:0043168,GO:0043170,GO:…	-1.16472	3.85088	9.48588	0.00207059	0.233746	16.0276813028496	8.58589452420824	23.5989644267645	9.10046967014414
TR35957|c0_g2	2647	SIR1	Sulfite reductase 1 [ferredoxin], chloroplastic	TOBAC			GO:0003674,GO:0003676,GO:0003677,GO:0003824,GO:0005488,GO:0005575,GO:0006275,GO:0006323,GO:0006355,GO:0006790,GO:0006996,GO:0008150,GO:0008152,GO:0009295,GO:0009532,GO:0009570,GO:0009889,GO:0009890,GO:0009892,GO:0009987,GO:0010468,GO:0010556,GO:0010558,GO:0010605,GO:0010629,GO:0016043,GO:0016491,GO:0016667,GO:0016673,GO:0019219,GO:0019222,GO:0019418,GO:0019424,GO:0020037,GO:0031323,GO:0031324,GO:…	0.799744	7.35343	9.43975	0.00212332	0.238296	107.636879337765	215.997953255082	130.860301182681	199.275909518112
TR32890|c0_g1	1447	CHI5	Chitinase 5	ORYSJ	K01183		GO:0000272,GO:0003674,GO:0003824,GO:0004553,GO:0004568,GO:0005488,GO:0005975,GO:0005976,GO:0006022,GO:0006026,GO:0006030,GO:0006032,GO:0006040,GO:0006807,GO:0006950,GO:0006952,GO:0008061,GO:0008150,GO:0008152,GO:0009056,GO:0009057,GO:0009987,GO:0016052,GO:0016787,GO:0016798,GO:0016998,GO:0043170,GO:0044036,GO:0044237,GO:0044238,GO:0044248,GO:0044260,GO:0046348,GO:0050896,GO:0071704,GO:0097367,GO:…	0.984615	8.11056	9.40021	0.0021696	0.242075	154.986630637686	434.648851447419	215.993013974561	299.584211373406
TR41392|c0_g1	820	SNAK2; GASA1	Snakin-2; Gibberellin-regulated protein 1	SOLTU; ARATH			GO:0005575,GO:0005576,GO:0005618,GO:0006950,GO:0006952,GO:0008150,GO:0030312,GO:0044464,GO:0050896	1.7007	3.48497	9.37994	0.00219372	0.243227	3.92835326050236	26.6259200975447	6.5062565475659	7.43475870373383
TR24751|c0_g1	3455							0.781114	6.81514	9.37032	0.00220527	0.243227	92.0806004261752	153.195511285873	73.5170231363379	131.306776669223
TR25193|c0_g1	1652							2.05387	1.76053	9.28293	0.002313	0.25365	1.41420717378085	2.46000348727315	1.13951385861324	8.12541934834299
TR44642|c0_g1	459	MIRA	Miraculin	SYNDU			GO:0003674,GO:0004857,GO:0004866,GO:0030234,GO:0030414,GO:0061134,GO:0061135	2.36012	1.24013	9.26908	0.00233055	0.254123	0.314268260840188	5.35412523700627	1.13951385861324	2.31574451427775
TR16536|c0_g1	1468; 1460; 1449; 1318; 652; 644	AB20I	ABC transporter I family member 20	ARATH			GO:0000166,GO:0001882,GO:0001883,GO:0003674,GO:0003824,GO:0005488,GO:0005524,GO:0005575,GO:0005737,GO:0006810,GO:0008150,GO:0016462,GO:0016787,GO:0016817,GO:0016818,GO:0016887,GO:0017076,GO:0017111,GO:0030554,GO:0032549,GO:0032550,GO:0032553,GO:0032555,GO:0032559,GO:0035639,GO:0036094,GO:0043167,GO:0043168,GO:0044424,GO:0044464,GO:0051179,GO:0051234,GO:0097159,GO:0097367,GO:1901265,GO:1901363	-0.978165	4.74571	9.25609	0.00234714	0.254485	28.3365215190903	16.0141403485232	42.5663563959396	19.9885315969237
TR14551|c0_g1	2656; 2633	COP1	E3 ubiquitin-protein ligase COP1	ARATH	K10143	AT2G32950	GO:0000151,GO:0000152,GO:0003674,GO:0003824,GO:0004842,GO:0005488,GO:0005515,GO:0005575,GO:0005634,GO:0005737,GO:0006139,GO:0006259,GO:0006281,GO:0006725,GO:0006807,GO:0006950,GO:0006974,GO:0007165,GO:0007602,GO:0008150,GO:0008152,GO:0008270,GO:0009314,GO:0009416,GO:0009581,GO:0009582,GO:0009583,GO:0009585,GO:0009605,GO:0009628,GO:0009639,GO:0009640,GO:0009641,GO:0009642,GO:0009646,GO:0009647,GO:…	-1.03861	4.04031	9.21908	0.00239506	0.258223	20.6369491285057	11.2388394614636	23.3784133573555	10.1974012821704
TR43913|c0_g1	1830; 1701; 1258; 1181							1.05709	4.16692	9.12948	0.00251523	0.269663	12.6754865205543	28.8929821348356	10.5496928200645	19.4197522425397
TR32284|c0_g1	519							-1.38754	2.72481	9.11435	0.00253612	0.270392	8.11859673837153	3.13529856221088	10.7334853779053	4.06270967417149
TR5517|c0_g1	494							0.743105	6.89644	9.09758	0.00255947	0.271052	90.2473689046074	140.364904862056	87.8528426479238	157.714389551337
TR9|c2_g2	2194	U87A1; U87A2	UDP-glycosyltransferase 87A1; UDP-glycosyltransferase 87A2	ARATH		AT2G30140	GO:0003674,GO:0003824,GO:0005575,GO:0005634,GO:0005737,GO:0005829,GO:0005975,GO:0005996,GO:0006063,GO:0006082,GO:0008150,GO:0008152,GO:0008194,GO:0009058,GO:0009812,GO:0009813,GO:0009909,GO:0009987,GO:0016740,GO:0016757,GO:0016758,GO:0019585,GO:0019752,GO:0032787,GO:0035251,GO:0043226,GO:0043227,GO:0043229,GO:0043231,GO:0043436,GO:0044237,GO:0044238,GO:0044281,GO:0044424,GO:0044444,GO:0044464,GO:…	0.835143	6.68115	9.08476	0.00257748	0.271052	76.0529191233256	100.426024715739	71.2747539306796	162.345878579893
TR42814|c0_g1	797	MIFH	Macrophage migration inhibitory factor homolog	TRITR			GO:0003674,GO:0003824,GO:0004167,GO:0005575,GO:0005615,GO:0016853,GO:0016860,GO:0016862,GO:0016863,GO:0044421,GO:0050178	1.51046	2.40988	9.07966	0.00258467	0.271052	3.09030456492852	7.71765799928831	2.35254474036281	7.75977547766755
TR31627|c0_g2	1390; 1309; 1296	NLP1; NLP5	Protein NLP1; Protein NLP5	ARATH		AT1G76350	GO:0001071,GO:0003674,GO:0003676,GO:0003677,GO:0003700,GO:0005488,GO:0005515,GO:0005575,GO:0005634,GO:0006139,GO:0006351,GO:0006355,GO:0006725,GO:0006807,GO:0008150,GO:0008152,GO:0009058,GO:0009059,GO:0009889,GO:0009987,GO:0010468,GO:0010556,GO:0016070,GO:0018130,GO:0019219,GO:0019222,GO:0019438,GO:0031323,GO:0031326,GO:0032774,GO:0034641,GO:0034645,GO:0034654,GO:0043170,GO:0043226,GO:0043227,GO:…	0.731388	5.96594	9.04171	0.00263888	0.273959	45.4641417348806	80.311878555094	48.3742012237103	75.5257728428481
TR49818|c0_g2	1484; 1377; 1348; 1241; 1203; 1096; 1092; 985; 953; 819	SDR1	(+)-neomenthol dehydrogenase	ARATH			GO:0003674,GO:0003824,GO:0005488,GO:0006950,GO:0006952,GO:0008150,GO:0016491,GO:0016614,GO:0016616,GO:0047501,GO:0048037,GO:0050662,GO:0050896	0.9687	4.51842	9.03785	0.00264446	0.273959	18.2799371722043	32.3176928720198	12.6449279794501	28.1139509452667
TR54103|c1_g1	5165; 2049	AB3C	ABC transporter C family member 3	ARATH		AT3G13080	GO:0000166,GO:0000325,GO:0001882,GO:0001883,GO:0003674,GO:0003824,GO:0005215,GO:0005488,GO:0005524,GO:0005575,GO:0005576,GO:0005773,GO:0005774,GO:0005911,GO:0006810,GO:0008150,GO:0008559,GO:0009506,GO:0009987,GO:0010290,GO:0015238,GO:0015399,GO:0015405,GO:0015431,GO:0016020,GO:0016021,GO:0016462,GO:0016787,GO:0016817,GO:0016818,GO:0016820,GO:0016887,GO:0017076,GO:0017111,GO:0022804,GO:0022857,GO:…	0.725026	6.56521	9.03043	0.00265522	0.273959	76.8385897754261	120.877818413853	65.8344942185906	114.89342958557
TR33820|c1_g1	1540	GGPPS	Geranylgeranyl pyrophosphate synthase, chloroplastic	HEVBR			GO:0003674,GO:0003824,GO:0004161,GO:0004311,GO:0004337,GO:0004659,GO:0005488,GO:0005575,GO:0006629,GO:0006644,GO:0006720,GO:0006721,GO:0006793,GO:0006796,GO:0008150,GO:0008152,GO:0008299,GO:0008610,GO:0008654,GO:0009058,GO:0009507,GO:0009536,GO:0009987,GO:0016108,GO:0016109,GO:0016114,GO:0016116,GO:0016117,GO:0016740,GO:0016765,GO:0019637,GO:0033383,GO:0033384,GO:0033385,GO:0033386,GO:0042440,GO:…	0.87634	5.03145	9.01832	0.00267287	0.274188	24.9319486933216	42.6882958085635	21.099385640129	41.7646554504829
TR15765|c0_g1	1909; 1754; 1693; 1619; 1391; 1317	BG1; E13A; E13B	Glucan endo-1,3-beta-glucosidase; Glucan endo-1,3-beta-glucosidase, basic isoform; Probable glucan endo-1,3-beta-glucosidase BG1 {ECO:0000305}	ARATH; PRUPE; SOYBN		AT3G57270	GO:0003674,GO:0003824,GO:0004553,GO:0005575,GO:0005576,GO:0005773,GO:0005975,GO:0006950,GO:0006952,GO:0008150,GO:0008152,GO:0008422,GO:0009607,GO:0015926,GO:0016787,GO:0016798,GO:0042973,GO:0043226,GO:0043227,GO:0043229,GO:0043231,GO:0044238,GO:0044424,GO:0044444,GO:0044464,GO:0050896,GO:0071704	0.86632	5.57258	9.00935	0.00268602	0.274188	34.0457282576871	49.5859526454274	33.2664529691929	73.0881470383452
TR31319|c0_g2	343							1.17634	3.59749	8.9835	0.00272428	0.276076	8.06621869489817	13.5541368612501	6.69004910540675	19.7447690164735
TR53954|c0_g1	2244; 2225; 563; 538	Y2766; Y5224	Uncharacterized protein At2g37660, chloroplastic; Uncharacterized protein At5g02240	ARATH		AT5G02240	GO:0001101,GO:0003674,GO:0003824,GO:0005488,GO:0005575,GO:0005576,GO:0005774,GO:0005829,GO:0005886,GO:0008150,GO:0009532,GO:0009570,GO:0009719,GO:0009725,GO:0009737,GO:0010033,GO:0016020,GO:0031090,GO:0033993,GO:0042221,GO:0044422,GO:0044424,GO:0044434,GO:0044435,GO:0044437,GO:0044444,GO:0044446,GO:0044464,GO:0048037,GO:0048046,GO:0050662,GO:0050896,GO:0097305,GO:0098588,GO:1901700	-1.01419	4.08291	8.97748	0.00273328	0.276076	20.0084126068253	11.2388394614636	25.0693048894912	11.0911974104882
TR53228|c0_g1	3771; 3749; 3742; 3662; 3640; 3426; 3075; 2912						GO:0003674,GO:0003676,GO:0003677,GO:0005488,GO:0097159,GO:1901363	-0.843808	5.01725	8.9337	0.00279956	0.28129	39.2835326050236	22.8635618228916	43.6691117429847	23.3605806264861
TR34335|c0_g1	822	GL33; GLP1	Germin-like protein subfamily 3 member 3; Germin-like protein {ECO:0000303|PubMed:23284650}	ARATH; MORAL		AT5G20630	GO:0003674,GO:0003824,GO:0005488,GO:0005575,GO:0005576,GO:0005618,GO:0005634,GO:0006082,GO:0006950,GO:0008150,GO:0008152,GO:0009266,GO:0009409,GO:0009505,GO:0009628,GO:0009719,GO:0009725,GO:0009735,GO:0009987,GO:0010033,GO:0016829,GO:0016830,GO:0016831,GO:0019752,GO:0030145,GO:0030312,GO:0031012,GO:0033609,GO:0042221,GO:0043167,GO:0043169,GO:0043226,GO:0043227,GO:0043229,GO:0043231,GO:0043436,GO:…	-1.8919	1.63736	8.91901	0.00282217	0.282084	4.87115804302292	0.675295074937727	4.66833096915746	1.86884645011889
TR27564|c0_g2	2358	LRKS5	Probable L-type lectin-domain containing receptor kinase S.5	ARATH		AT5G06740	GO:0000166,GO:0001882,GO:0001883,GO:0003674,GO:0003824,GO:0004672,GO:0004674,GO:0005488,GO:0005524,GO:0005575,GO:0005886,GO:0006464,GO:0006468,GO:0006793,GO:0006796,GO:0008150,GO:0008152,GO:0009987,GO:0016020,GO:0016021,GO:0016301,GO:0016310,GO:0016740,GO:0016772,GO:0016773,GO:0017076,GO:0019538,GO:0030246,GO:0030554,GO:0031224,GO:0032549,GO:0032550,GO:0032553,GO:0032555,GO:0032559,GO:0035639,GO:…	1.50365	3.90118	8.84139	0.00294475	0.292812	5.55207260817666	11.0458980114814	9.88803961183745	32.8266941673057
TR19736|c3_g1	1263; 1242	PIP12	Aquaporin PIP1-2	ARATH			GO:0003674,GO:0005215,GO:0005575,GO:0005886,GO:0006810,GO:0008150,GO:0016020,GO:0016021,GO:0031224,GO:0044425,GO:0044464,GO:0051179,GO:0051234	-1.05993	9.3999	8.79385	0.00302248	0.298992	789.127602969713	452.544170933268	1036.81057729177	423.293720951928
TR47750|c0_g1	802; 801							0.74913	6.2445	8.7706	0.00306124	0.300846	62.748896081091	104.526030527861	50.2856438252551	85.3981573510848
TR53525|c0_g1	658	NLTP2	Non-specific lipid-transfer protein	GOSHI			GO:0003674,GO:0005488,GO:0006810,GO:0006869,GO:0008150,GO:0008289,GO:0044699,GO:0044765,GO:0051179,GO:0051234,GO:0071702,GO:1902578	2.12466	2.8286	8.76386	0.00307258	0.300846	0.628536521680377	15.7729635360455	4.55805543445295	7.10974192980011
TR21443|c0_g1	1429; 1306; 1306; 765							-1.6707	1.71385	8.69929	0.00318335	0.306373	5.60445065165003	1.59176696235321	4.15371180720309	1.46257548270174
TR43144|c0_g1	1756; 1670	CHLP	Geranylgeranyl diphosphate reductase, chloroplastic	ARATH	K10960	AT1G74470	GO:0000166,GO:0003674,GO:0003824,GO:0005488,GO:0005575,GO:0006139,GO:0006399,GO:0006725,GO:0006766,GO:0006775,GO:0006778,GO:0006779,GO:0006807,GO:0008033,GO:0008150,GO:0008152,GO:0009058,GO:0009110,GO:0009507,GO:0009526,GO:0009534,GO:0009535,GO:0009536,GO:0009579,GO:0009941,GO:0009987,GO:0010189,GO:0015979,GO:0015994,GO:0015995,GO:0016020,GO:0016070,GO:0016491,GO:0016627,GO:0016628,GO:0018130,GO:…	-1.83988	1.46792	8.69695	0.00318743	0.306373	5.23780434733647	1.2058840623888	3.1979905064307	1.13755870876802
TR31220|c0_g2	1519	TIP21	Aquaporin TIP2-1	ARATH	K09873	AT3G16240	GO:0000322,GO:0000325,GO:0000326,GO:0003674,GO:0005215,GO:0005275,GO:0005372,GO:0005575,GO:0005618,GO:0005773,GO:0005774,GO:0005794,GO:0005886,GO:0005911,GO:0006810,GO:0006811,GO:0006812,GO:0006820,GO:0006833,GO:0008150,GO:0008324,GO:0008509,GO:0008519,GO:0008643,GO:0009505,GO:0009506,GO:0009507,GO:0009526,GO:0009536,GO:0009705,GO:0009941,GO:0009987,GO:0015075,GO:0015077,GO:0015101,GO:0015103,GO:…	-1.02659	8.87532	8.6938	0.00319294	0.306373	717.683951672044	359.256979866871	542.077770095788	259.119623018658
TR30250|c0_g1	1063	HSP83	Heat shock protein 83	IPONI			GO:0000166,GO:0001882,GO:0001883,GO:0003674,GO:0005488,GO:0005515,GO:0005524,GO:0005575,GO:0005737,GO:0006457,GO:0006950,GO:0008150,GO:0008152,GO:0009987,GO:0017076,GO:0019538,GO:0030554,GO:0032549,GO:0032550,GO:0032553,GO:0032555,GO:0032559,GO:0035639,GO:0036094,GO:0043167,GO:0043168,GO:0043170,GO:0044237,GO:0044238,GO:0044260,GO:0044267,GO:0044424,GO:0044464,GO:0050896,GO:0051082,GO:0071704,GO:…	-1.51829	3.00359	8.69166	0.0031967	0.306373	6.54725543417059	3.7141229121575	16.8721568097895	4.46898064158864
TR44822|c0_g2	1633							-0.721551	6.36501	8.68475	0.00320884	0.306373	94.8566367302635	67.1918599563038	110.128500658234	57.1623251155929
TR51849|c0_g1	1854	PCS1L	Aspartic proteinase PCS1	ARATH		AT5G02190	GO:0003674,GO:0003824,GO:0004175,GO:0004190,GO:0005575,GO:0005783,GO:0008150,GO:0008219,GO:0008233,GO:0009987,GO:0012501,GO:0016265,GO:0016787,GO:0043226,GO:0043227,GO:0043229,GO:0043231,GO:0044424,GO:0044444,GO:0044464,GO:0044699,GO:0044763,GO:0070001,GO:0070011	0.963452	5.25429	8.66781	0.0032388	0.307702	21.0035954328193	38.9259375339104	30.5830816247166	61.7531870474067
TR45257|c0_g1	1615							-1.25393	3.095	8.62576	0.00331443	0.313336	13.6182913030748	5.16118378702406	10.2556247275191	4.83462451226408
TR9712|c0_g1	1391	ASPGB	Probable isoaspartyl peptidase/L-asparaginase 2	ARATH	K13051	AT3G16150	GO:0003674,GO:0003824,GO:0004067,GO:0008233,GO:0008238,GO:0008242,GO:0008798,GO:0016787,GO:0016810,GO:0016811,GO:0070011	1.60607	8.77598	8.60813	0.00334666	0.314127	346.271245402414	440.726507121858	87.2647064628331	878.845356716777
TR666|c0_g1	1378; 1377; 1376; 1375; 661; 660	CYBP	Calcyclin-binding protein	MOUSE; RAT	K04507		GO:0003674,GO:0005488,GO:0005515,GO:0005575,GO:0005641,GO:0005654,GO:0005737,GO:0030877,GO:0031970,GO:0031974,GO:0031982,GO:0031988,GO:0032991,GO:0042802,GO:0042803,GO:0043226,GO:0043227,GO:0043230,GO:0043234,GO:0044421,GO:0044422,GO:0044424,GO:0044428,GO:0044444,GO:0044446,GO:0044464,GO:0046983,GO:0065010,GO:0070062,GO:1903561	-0.896963	4.51845	8.60331	0.00335553	0.314127	26.9746923887828	15.5317867235677	32.421007203125	16.3727199869111
TR26137|c0_g2	2094	OCT7	Organic cation/carnitine transporter 7	ARATH		AT3G13050	GO:0000166,GO:0001882,GO:0001883,GO:0003674,GO:0005215,GO:0005488,GO:0005524,GO:0005575,GO:0005886,GO:0006810,GO:0006811,GO:0006812,GO:0006820,GO:0008150,GO:0009987,GO:0015695,GO:0015697,GO:0015711,GO:0015718,GO:0015849,GO:0016020,GO:0016021,GO:0017076,GO:0022857,GO:0022891,GO:0022892,GO:0030554,GO:0031224,GO:0032549,GO:0032550,GO:0032553,GO:0032555,GO:0032559,GO:0035639,GO:0036094,GO:0043167,GO:…	1.65759	2.28976	8.55715	0.00344169	0.320628	3.14268260840188	6.36706784941286	1.50709897429493	8.20667354182642
TR24577|c1_g3	1059							-0.733297	7.19819	8.50935	0.00353327	0.32757	179.551933026694	118.369579564084	186.990548347275	102.136521208671
TR2747|c1_g1	1033; 721	CAX1; CAX3	Vacuolar cation/proton exchanger 1; Vacuolar cation/proton exchanger 3	ARATH	K07300	AT2G38170	GO:0003674,GO:0005215,GO:0005575,GO:0005773,GO:0005774,GO:0006810,GO:0006811,GO:0006812,GO:0006816,GO:0006873,GO:0006875,GO:0006882,GO:0006950,GO:0006970,GO:0008150,GO:0008324,GO:0009266,GO:0009409,GO:0009628,GO:0009631,GO:0009651,GO:0009705,GO:0009987,GO:0015075,GO:0015077,GO:0015078,GO:0015085,GO:0015291,GO:0015297,GO:0015298,GO:0015299,GO:0015368,GO:0015369,GO:0015491,GO:0016020,GO:0016021,GO:…	-0.705119	5.98286	8.47533	0.00359994	0.332147	74.7434680364915	47.9459503205786	81.8244467507441	48.1024825421905
TR48004|c0_g1	1612	Y3028	Uncharacterized acetyltransferase At3g50280	ARATH		AT3G50280	GO:0003674,GO:0003824,GO:0016740,GO:0016746,GO:0016747	1.05766	3.70631	8.4562	0.00363802	0.333886	8.74713326005191	16.7859061484521	8.08687254499717	18.24156643703
TR1418|c0_g1	1948; 1854; 1783	P2C34; P2C48	Probable protein phosphatase 2C 34; Probable protein phosphatase 2C 48	ARATH; ORYSJ		AT3G05640	GO:0001101,GO:0003674,GO:0003824,GO:0004721,GO:0004722,GO:0005488,GO:0006950,GO:0008150,GO:0009414,GO:0009415,GO:0009628,GO:0010035,GO:0016787,GO:0016788,GO:0016791,GO:0042221,GO:0042578,GO:0043167,GO:0043169,GO:0046872,GO:0050896,GO:1901700	-0.780871	5.96249	8.44843	0.00365359	0.333886	63.4298106462447	45.534182195801	93.9547555682398	46.1117548018464
TR44822|c0_g1	1431							-0.861432	4.93054	8.43036	0.00369008	0.335623	37.188410866089	24.5517995102359	41.2430499794856	18.6478374044472
TR20565|c0_g1	1261	PER4	Peroxidase 4 {ECO:0000250|UniProtKB:Q42578}	VITVI	K00430		GO:0003674,GO:0003824,GO:0004601,GO:0005488,GO:0005575,GO:0005576,GO:0006950,GO:0006979,GO:0008150,GO:0008152,GO:0009056,GO:0009987,GO:0016209,GO:0016491,GO:0016684,GO:0020037,GO:0042743,GO:0042744,GO:0043167,GO:0043169,GO:0044237,GO:0044248,GO:0044699,GO:0044710,GO:0044712,GO:0044763,GO:0046872,GO:0046906,GO:0050896,GO:0055114,GO:0072593,GO:0097159,GO:1901363	-1.36153	4.76726	8.41973	0.0037117	0.335996	16.9704860853702	14.42237338617	61.0558877147286	15.966449019494
TR35180|c0_g1	962							-0.769541	6.32141	8.41036	0.00373088	0.336147	119.631451293165	63.0436187816864	81.8244467507441	55.0903431817654
TR5671|c0_g1	2667; 2641	PALY	Phenylalanine ammonia-lyase	POPTR			GO:0003674,GO:0003824,GO:0005575,GO:0005737,GO:0006082,GO:0006520,GO:0006558,GO:0006559,GO:0006725,GO:0006807,GO:0008150,GO:0008152,GO:0009056,GO:0009058,GO:0009063,GO:0009072,GO:0009074,GO:0009698,GO:0009699,GO:0009800,GO:0009803,GO:0009987,GO:0016053,GO:0016054,GO:0016829,GO:0016840,GO:0016841,GO:0019438,GO:0019439,GO:0019748,GO:0019752,GO:0032787,GO:0042537,GO:0043436,GO:0044237,GO:0044238,GO:…	0.894005	8.48584	8.39351	0.00376563	0.337656	249.109974759323	513.079550865186	252.457457450184	419.027875794048
TR25934|c0_g1	2152; 1063; 1018; 959	HSP21; NSUN5	17.9 kDa class II heat shock protein; Probable 28S rRNA (cytosine-C(5))-methyltransferase	MOUSE; SOYBN	K15264,K13993		GO:0003674,GO:0003676,GO:0003723,GO:0003824,GO:0005488,GO:0005575,GO:0005634,GO:0005730,GO:0005737,GO:0006139,GO:0006364,GO:0006725,GO:0006807,GO:0008150,GO:0008152,GO:0008168,GO:0009987,GO:0016070,GO:0016072,GO:0016740,GO:0016741,GO:0034470,GO:0034641,GO:0034660,GO:0043170,GO:0043226,GO:0043227,GO:0043228,GO:0043229,GO:0043231,GO:0043232,GO:0044237,GO:0044238,GO:0044260,GO:0044422,GO:0044424,GO:…	-0.755846	5.77796	8.38261	0.00378827	0.337656	62.3822497767774	45.00359320835	75.2079146684737	36.5237599708017
TR21226|c4_g2	1983							1.11155	3.73114	8.3768	0.00380041	0.337656	9.32329173825892	15.29060991109	7.38846082520196	20.7604464350163
TR30356|c0_g1	1345	C734A	Cytochrome P450 734A1	ARATH	K15639	AT2G26710	GO:0003674,GO:0003824,GO:0004497,GO:0005488,GO:0005506,GO:0005575,GO:0006066,GO:0006629,GO:0008150,GO:0008152,GO:0008202,GO:0008395,GO:0009719,GO:0009725,GO:0009741,GO:0010033,GO:0010268,GO:0010817,GO:0014070,GO:0016021,GO:0016128,GO:0016131,GO:0016491,GO:0016705,GO:0020037,GO:0031224,GO:0033993,GO:0040008,GO:0042221,GO:0042445,GO:0042592,GO:0043167,GO:0043169,GO:0044238,GO:0044281,GO:0044425,GO:…	-1.7856	1.69883	8.33386	0.00389129	0.344137	6.33774326027713	0.964707249911039	3.52881711054422	1.86884645011889
TR50511|c0_g1	867	HS157	15.7 kDa heat shock protein, peroxisomal	ARATH	K13993	AT5G37670	GO:0000302,GO:0005575,GO:0005782,GO:0006457,GO:0006950,GO:0006979,GO:0008150,GO:0008152,GO:0009266,GO:0009408,GO:0009628,GO:0009987,GO:0019538,GO:0031907,GO:0031974,GO:0042221,GO:0043170,GO:0043233,GO:0044237,GO:0044238,GO:0044260,GO:0044267,GO:0044422,GO:0044424,GO:0044438,GO:0044439,GO:0044444,GO:0044446,GO:0044464,GO:0050896,GO:0070013,GO:0071704,GO:1901700	-2.23966	0.683812	8.29039	0.00398553	0.350855	2.88079239103506	0.530588987451071	2.16875218252197	0.528152257642294
TR34188|c0_g1	2904; 2237; 2229; 1463	C72A1; C7A14; C7A15	Cytochrome P450 72A14; Cytochrome P450 72A15; Secologanin synthase	ARATH; CATRO	K13400	AT3G14690,AT3G14680	GO:0003674,GO:0003824,GO:0004497,GO:0005488,GO:0005506,GO:0005575,GO:0005774,GO:0006807,GO:0008150,GO:0008152,GO:0009820,GO:0016020,GO:0016021,GO:0016491,GO:0016627,GO:0016634,GO:0016705,GO:0020037,GO:0031090,GO:0031224,GO:0043167,GO:0043169,GO:0044422,GO:0044424,GO:0044425,GO:0044437,GO:0044444,GO:0044446,GO:0044464,GO:0044699,GO:0044710,GO:0046872,GO:0046906,GO:0046914,GO:0050616,GO:0055114,GO:…	0.95443	7.60153	8.28009	0.00400822	0.351241	100.461087381914	196.076748544419	163.795927547761	316.119439747284
TR23427|c0_g1	3127; 3022; 330	PHO1	Phosphate transporter PHO1	ARATH		AT3G23430	GO:0003674,GO:0005215,GO:0005575,GO:0005794,GO:0005802,GO:0005886,GO:0006810,GO:0006811,GO:0006817,GO:0006820,GO:0006950,GO:0007154,GO:0008150,GO:0008509,GO:0009267,GO:0009605,GO:0009987,GO:0009991,GO:0015075,GO:0015103,GO:0015114,GO:0015698,GO:0016020,GO:0016021,GO:0016036,GO:0022857,GO:0022891,GO:0022892,GO:0031224,GO:0031667,GO:0031668,GO:0031669,GO:0033554,GO:0034220,GO:0035435,GO:0042594,GO:…	-0.886571	7.55488	8.2613	0.00404992	0.353282	237.220158890869	167.569649309547	250.656290383344	96.3674734713478
TR52172|c0_g1	404; 386	MIRA	Miraculin	SYNDU			GO:0003674,GO:0004857,GO:0004866,GO:0030234,GO:0030414,GO:0061134,GO:0061135	2.38196	1.78206	8.24726	0.00408136	0.353721	0.209512173893459	8.34471771173049	1.91144260154479	2.96577806214519
TR31220|c0_g1	1518	TIP21	Aquaporin TIP2-1	ARATH	K09873	AT3G16240	GO:0000322,GO:0000325,GO:0000326,GO:0003674,GO:0005215,GO:0005275,GO:0005372,GO:0005575,GO:0005618,GO:0005773,GO:0005774,GO:0005794,GO:0005886,GO:0005911,GO:0006810,GO:0006811,GO:0006812,GO:0006820,GO:0006833,GO:0008150,GO:0008324,GO:0008509,GO:0008519,GO:0008643,GO:0009505,GO:0009506,GO:0009507,GO:0009526,GO:0009536,GO:0009705,GO:0009941,GO:0009987,GO:0015075,GO:0015077,GO:0015101,GO:0015103,GO:…	-1.00509	8.91356	8.24261	0.00409182	0.353721	731.930779496799	373.293470353076	555.310834260328	268.057584301835
TR41121|c0_g3	974	PSBY	Photosystem II core complex proteins psbY, chloroplastic	SPIOL			GO:0003674,GO:0005488,GO:0005575,GO:0008150,GO:0008152,GO:0009521,GO:0009523,GO:0009535,GO:0009987,GO:0015979,GO:0016020,GO:0016021,GO:0030145,GO:0031224,GO:0032991,GO:0034357,GO:0042651,GO:0043167,GO:0043169,GO:0043234,GO:0044237,GO:0044422,GO:0044424,GO:0044425,GO:0044434,GO:0044435,GO:0044436,GO:0044444,GO:0044446,GO:0044464,GO:0046872,GO:0046914,GO:0055035	-1.93892	1.23519	8.20366	0.0041806	0.359775	4.76640195607619	0.820001162424383	2.49957878663549	1.05630451528459
TR54192|c0_g2	934							1.18491	3.80217	8.18867	0.00421527	0.360752	11.1041452163533	17.0753183234254	5.88136185090703	21.4104799828838
TR22584|c0_g1	1001; 919; 779							1.48701	2.55686	8.18254	0.00422954	0.360752	4.03310934744908	8.68236524919935	2.09523515938563	8.40980902553499
TR4156|c1_g1	2767; 2704; 2688; 2666; 2621; 2472; 2376; 2363; 2256; 2120; 1992; 1989; 1710; 1703; 1611; 1599; 1520; 1353; 726; 631; 588; 512; 509	APRR2	Two-component response regulator-like APRR2	ARATH		AT4G18020	GO:0000160,GO:0001071,GO:0003674,GO:0003676,GO:0003677,GO:0003700,GO:0005488,GO:0005575,GO:0005634,GO:0006139,GO:0006351,GO:0006725,GO:0006807,GO:0007165,GO:0008150,GO:0008152,GO:0009058,GO:0009059,GO:0009987,GO:0016070,GO:0018130,GO:0019438,GO:0032774,GO:0034641,GO:0034645,GO:0034654,GO:0035556,GO:0043170,GO:0043226,GO:0043227,GO:0043229,GO:0043231,GO:0044237,GO:0044238,GO:0044249,GO:0044260,GO:…	-0.689651	6.64706	8.1646	0.00427159	0.362598	114.446024989302	79.7330542051474	132.771743784226	73.5756721992457
TR51930|c1_g1	814; 723							1.44798	2.62535	8.15723	0.00428898	0.362598	4.24262152134254	9.9364846740837	2.31578622879464	7.8816567678927
TR2747|c0_g1	978; 897; 636	CAX3	Vacuolar cation/proton exchanger 3	ARATH	K07300	AT3G51860	GO:0003674,GO:0005215,GO:0005575,GO:0005773,GO:0005774,GO:0006793,GO:0006810,GO:0006811,GO:0006812,GO:0006816,GO:0006873,GO:0006874,GO:0006875,GO:0006882,GO:0008150,GO:0008152,GO:0008324,GO:0009605,GO:0009607,GO:0009624,GO:0009705,GO:0009987,GO:0010035,GO:0010038,GO:0015075,GO:0015077,GO:0015078,GO:0015085,GO:0015291,GO:0015297,GO:0015298,GO:0015299,GO:0015368,GO:0015369,GO:0015491,GO:0016020,GO:…	-0.688383	6.73449	8.13597	0.00433957	0.365266	127.95956020543	85.1354148046492	134.646427874203	77.8415173571258
TR28066|c0_g1	2195						GO:0000166,GO:0001882,GO:0001883,GO:0003674,GO:0003824,GO:0004672,GO:0005488,GO:0005524,GO:0006464,GO:0006468,GO:0006793,GO:0006796,GO:0008150,GO:0008152,GO:0009987,GO:0016301,GO:0016310,GO:0016740,GO:0016772,GO:0016773,GO:0017076,GO:0019538,GO:0030554,GO:0032549,GO:0032550,GO:0032553,GO:0032555,GO:0032559,GO:0035639,GO:0036094,GO:0036211,GO:0043167,GO:0043168,GO:0043170,GO:0043412,GO:0044237,GO:…	0.837883	5.02191	8.12058	0.00437656	0.366771	26.5032899975226	39.1671143463882	20.0333888046521	43.9178915777938
TR6090|c0_g1	1252	HBL1	Non-symbiotic hemoglobin 1	GOSHI			GO:0003674,GO:0005488,GO:0019825,GO:0020037,GO:0043167,GO:0043169,GO:0046872,GO:0046906,GO:0097159,GO:1901363	1.09571	3.50825	8.10942	0.00440358	0.367431	7.49006021669116	16.6412000609654	6.91060017481576	14.1382296661168
TR24706|c0_g1	3093; 3081; 2784; 2772; 2023; 522; 510	UFAA1	Tuberculostearic acid methyltransferase UfaA1 {ECO:0000305}	MYCTU	K00574		GO:0003674,GO:0003824,GO:0005975,GO:0006082,GO:0006629,GO:0006631,GO:0006633,GO:0008150,GO:0008152,GO:0008168,GO:0008610,GO:0008757,GO:0009058,GO:0009311,GO:0009312,GO:0009877,GO:0009987,GO:0016043,GO:0016051,GO:0016053,GO:0016491,GO:0016740,GO:0016741,GO:0019752,GO:0032259,GO:0032787,GO:0043436,GO:0044237,GO:0044238,GO:0044249,GO:0044255,GO:0044281,GO:0044283,GO:0044403,GO:0044419,GO:0044699,GO:…	-1.22606	3.22659	8.09068	0.00444936	0.367634	10.056584346886	5.16118378702406	15.879676997449	5.93155612429038
TR28815|c0_g1	804	MBF1C	Multiprotein-bridging factor 1c	ARATH			GO:0000160,GO:0000988,GO:0000989,GO:0001071,GO:0001101,GO:0003674,GO:0003676,GO:0003677,GO:0003700,GO:0003712,GO:0003713,GO:0005488,GO:0005575,GO:0005730,GO:0005737,GO:0006139,GO:0006351,GO:0006355,GO:0006725,GO:0006807,GO:0006950,GO:0007165,GO:0008150,GO:0008152,GO:0009058,GO:0009059,GO:0009266,GO:0009408,GO:0009414,GO:0009415,GO:0009628,GO:0009719,GO:0009725,GO:0009737,GO:0009755,GO:0009873,GO:…	-1.01967	3.94188	8.08549	0.00446211	0.367634	17.5990226070505	9.45413104912818	23.3048963342191	10.7255535398127
TR27331|c0_g1	2669	KSB	Ent-kaur-16-ene synthase, chloroplastic	CUCMA			GO:0000287,GO:0003674,GO:0003824,GO:0005488,GO:0005575,GO:0006082,GO:0006629,GO:0006720,GO:0006721,GO:0008150,GO:0008152,GO:0008299,GO:0008610,GO:0009058,GO:0009507,GO:0009536,GO:0009685,GO:0009686,GO:0009899,GO:0009987,GO:0010333,GO:0016053,GO:0016101,GO:0016102,GO:0016114,GO:0016829,GO:0016835,GO:0016838,GO:0019752,GO:0043167,GO:0043169,GO:0043226,GO:0043227,GO:0043229,GO:0043231,GO:0043436,GO:…	-1.60878	4.25445	8.08493	0.00446349	0.367634	28.860301953824	15.8694342610366	28.3775709306264	2.92515096540347
TR13512|c0_g1	4373; 3246	GT645	Glycosyltransferase family protein 64 protein C5 {ECO:0000303|PubMed:24905498}	ARATH		AT5G04500	GO:0003674,GO:0003824,GO:0005488,GO:0005575,GO:0005975,GO:0006022,GO:0006023,GO:0006024,GO:0006029,GO:0006082,GO:0006464,GO:0006486,GO:0006790,GO:0006807,GO:0008150,GO:0008152,GO:0009058,GO:0009059,GO:0009100,GO:0009101,GO:0009987,GO:0015012,GO:0016021,GO:0016740,GO:0019538,GO:0030166,GO:0030201,GO:0030203,GO:0031224,GO:0034645,GO:0036211,GO:0043167,GO:0043169,GO:0043170,GO:0043412,GO:0043413,GO:…	0.708957	7.2504	8.0724	0.00449445	0.368603	116.645902815183	183.535554295575	114.392488000142	194.116268231914
TR30111|c1_g1	990							2.17784	1.10278	8.06341	0.00451682	0.368665	1.09993891294066	2.17059131229984	0.404343627249858	4.55023483507207
TR41248|c0_g2	2317; 2202	PTR36	Probable peptide/nitrate transporter At3g43790	ARATH		AT3G43790	GO:0003674,GO:0005215,GO:0005575,GO:0006810,GO:0008150,GO:0009605,GO:0009607,GO:0009624,GO:0009987,GO:0016021,GO:0022857,GO:0031224,GO:0043207,GO:0044425,GO:0044699,GO:0044763,GO:0044765,GO:0050896,GO:0051179,GO:0051234,GO:0051704,GO:0051707,GO:0055085,GO:1902578	0.848991	5.06162	8.05668	0.00453363	0.368665	27.2365826061497	43.8941798709523	20.3642154087656	41.7646554504829
TR24577|c1_g2	1059							-0.693378	6.81857	8.01611	0.00463629	0.375422	134.873461943914	90.7789522166287	143.872814277813	81.6198373541053
TR37464|c0_g2	833	PIP25	Aquaporin PIP2-5	ORYSJ			GO:0003674,GO:0005215,GO:0005372,GO:0005575,GO:0005773,GO:0005886,GO:0005911,GO:0006810,GO:0006811,GO:0006833,GO:0008150,GO:0008643,GO:0009506,GO:0009987,GO:0015144,GO:0015166,GO:0015168,GO:0015250,GO:0015254,GO:0015267,GO:0015665,GO:0015791,GO:0015793,GO:0015850,GO:0016020,GO:0016021,GO:0022803,GO:0022838,GO:0022857,GO:0022891,GO:0022892,GO:0030054,GO:0031224,GO:0034220,GO:0042044,GO:0043226,GO:…	-1.76388	1.96522	8.00273	0.00467069	0.376619	3.66646304313553	1.2058840623888	8.050114033429	2.23449032079432
TR27486|c0_g1	2193; 2119; 1788; 1714; 1508; 1114; 1103; 999	AB17I; U82A1	ABC transporter I family member 17; UDP-glycosyltransferase 82A1	ARATH		AT1G67940,AT3G22250	GO:0000166,GO:0001882,GO:0001883,GO:0003674,GO:0003824,GO:0005215,GO:0005488,GO:0005524,GO:0005575,GO:0005774,GO:0005886,GO:0008150,GO:0008152,GO:0016020,GO:0016462,GO:0016740,GO:0016757,GO:0016758,GO:0016787,GO:0016817,GO:0016818,GO:0016887,GO:0017076,GO:0017111,GO:0030554,GO:0031090,GO:0032549,GO:0032550,GO:0032553,GO:0032555,GO:0032559,GO:0035639,GO:0036094,GO:0043167,GO:0043168,GO:0044422,GO:…	0.680722	6.28859	7.98953	0.00470485	0.377786	64.1107252113984	96.0848420911395	55.909696095185	96.2455921811227
TR27316|c0_g2	752	NLTP	Non-specific lipid-transfer protein	HELAN			GO:0003674,GO:0005488,GO:0006810,GO:0006869,GO:0008150,GO:0008289,GO:0044699,GO:0044765,GO:0051179,GO:0051234,GO:0071702,GO:1902578	-1.12632	4.66903	7.93835	0.00483979	0.387002	29.6459726059244	9.30942496164152	39.8829850514633	22.5074115949101
TR44642|c0_g2	459	MIRA	Miraculin	SYNDU			GO:0003674,GO:0004857,GO:0004866,GO:0030234,GO:0030414,GO:0061134,GO:0061135	2.33849	1.12321	7.89849	0.00494762	0.393983	0.209512173893459	4.9200069745463	1.13951385861324	2.11260903056918
TR21789|c0_g1	1941; 1895; 1285; 1248	Y2309	Uncharacterized protein At2g23090	ARATH		AT2G23090		-0.704573	6.28293	7.8878	0.00497695	0.39468	87.7332228178859	53.0106633826116	105.055826061827	65.2877444639359
TR19548|c0_g1	1821; 1639; 1599; 1595; 1517; 1236; 704	CYSG; SUMT	Siroheme synthase {ECO:0000255|HAMAP-Rule:MF_01646}; Uroporphyrinogen-III C-methyltransferase	BACSU; CITK8; PSEU5; SACD2; SALTI; TOLAT	K02302,K02303		GO:0000166,GO:0003674,GO:0003824,GO:0004325,GO:0004851,GO:0005488,GO:0006725,GO:0006766,GO:0006767,GO:0006778,GO:0006779,GO:0006783,GO:0006807,GO:0008150,GO:0008152,GO:0008168,GO:0008169,GO:0008757,GO:0009058,GO:0009110,GO:0009235,GO:0009236,GO:0009987,GO:0016491,GO:0016627,GO:0016628,GO:0016740,GO:0016741,GO:0016829,GO:0018130,GO:0019354,GO:0019438,GO:0033013,GO:0033014,GO:0034641,GO:0036094,GO:…	0.974611	4.27578	7.87273	0.00501857	0.396343	11.05176717288	30.1953369222155	14.9239556966766	20.9635819187249
TR20600|c0_g1	1282	GSTUO	Glutathione S-transferase U24	ARATH	K00799	AT1G17170	GO:0003674,GO:0003824,GO:0004364,GO:0005488,GO:0005515,GO:0005575,GO:0005737,GO:0005829,GO:0006518,GO:0006575,GO:0006725,GO:0006749,GO:0006790,GO:0006807,GO:0008150,GO:0008152,GO:0009056,GO:0009404,GO:0009407,GO:0009636,GO:0009987,GO:0016740,GO:0016765,GO:0018973,GO:0018974,GO:0019326,GO:0019439,GO:0019748,GO:0033218,GO:0034641,GO:0042221,GO:0042277,GO:0042537,GO:0043167,GO:0043168,GO:0043295,GO:…	1.27983	6.67029	7.83596	0.00512171	0.402831	56.7777991251274	58.4130239821134	61.9380919923647	229.827486267881
TR45330|c0_g1	1886; 1865; 1857	PUMP4; PUMP5	Mitochondrial uncoupling protein 4; Mitochondrial uncoupling protein 5	ARATH	K13577	AT4G24570	GO:0003674,GO:0003735,GO:0005198,GO:0005215,GO:0005310,GO:0005342,GO:0005575,GO:0005743,GO:0006412,GO:0006810,GO:0006811,GO:0006820,GO:0006835,GO:0006839,GO:0008150,GO:0008152,GO:0008509,GO:0008514,GO:0009058,GO:0009059,GO:0009987,GO:0015075,GO:0015711,GO:0015849,GO:0016020,GO:0016021,GO:0019538,GO:0019866,GO:0022857,GO:0022891,GO:0022892,GO:0031090,GO:0031224,GO:0031966,GO:0034645,GO:0043170,GO:…	0.972895	5.3285	7.80526	0.00520944	0.407993	25.6652413019487	71.484807218408	28.4510879537628	34.8174219076497
TR24888|c1_g1	2260; 2232	ALA4	Probable phospholipid-transporting ATPase 4 {ECO:0000303|PubMed:11402198}	ARATH	K01530	AT1G17500	GO:0000166,GO:0000287,GO:0001882,GO:0001883,GO:0003674,GO:0003824,GO:0004012,GO:0005215,GO:0005319,GO:0005488,GO:0005524,GO:0005548,GO:0005575,GO:0005886,GO:0016020,GO:0016021,GO:0016462,GO:0016787,GO:0016817,GO:0016818,GO:0016887,GO:0017076,GO:0017111,GO:0022892,GO:0030554,GO:0031224,GO:0032549,GO:0032550,GO:0032553,GO:0032555,GO:0032559,GO:0035639,GO:0036094,GO:0042623,GO:0043167,GO:0043168,GO:…	0.74108	5.58485	7.79461	0.00524024	0.407993	32.9981673882198	59.6671434069977	38.7067126812819	60.2499844679632
TR50306|c0_g1	1153; 1121							-1.08584	3.75503	7.78025	0.00528204	0.407993	14.4039619551753	9.26118959914597	22.0183484293332	7.92228386463441
TR50459|c0_g1	669							1.25502	3.26313	7.77342	0.00530206	0.407993	5.86634086901685	9.06824814916376	5.36674268895267	17.7134141793877
TR19508|c0_g1	1573	MTDH	Probable mannitol dehydrogenase	FRAAN			GO:0003674,GO:0003824,GO:0005488,GO:0008150,GO:0008152,GO:0008270,GO:0016491,GO:0016614,GO:0016616,GO:0031320,GO:0043167,GO:0043169,GO:0044699,GO:0044710,GO:0046029,GO:0046872,GO:0046914,GO:0055114	0.943778	8.47378	7.77341	0.00530208	0.407993	222.240038457487	357.038153192075	264.036388594158	578.367349215054
TR4124|c0_g1	2361	AATP9; ASD	AAA-ATPase ASD, mitochondrial; AAA-ATPase At3g28580	ARATH		AT5G40010,AT3G28580	GO:0000166,GO:0000302,GO:0000304,GO:0001101,GO:0001882,GO:0001883,GO:0003006,GO:0003674,GO:0003824,GO:0005488,GO:0005524,GO:0005575,GO:0005739,GO:0005783,GO:0006950,GO:0006970,GO:0006979,GO:0008150,GO:0009266,GO:0009409,GO:0009414,GO:0009415,GO:0009628,GO:0009651,GO:0009719,GO:0009725,GO:0009737,GO:0010033,GO:0010035,GO:0010154,GO:0010431,GO:0016020,GO:0016021,GO:0016462,GO:0016787,GO:0016817,GO:…	1.05499	4.01298	7.76905	0.0053149	0.407993	7.80432847753135	23.9729751602893	13.0125130951318	19.4197522425397
TR31198|c0_g3	494	GL113	Germin-like protein subfamily 1 member 13	ARATH		AT5G39100	GO:0003674,GO:0005488,GO:0005575,GO:0005576,GO:0030145,GO:0043167,GO:0043169,GO:0045735,GO:0046872,GO:0046914,GO:0048046	0.949769	5.25112	7.7395	0.00540259	0.41256	33.6790819533735	42.4471189960857	18.2322217378118	57.6498502764935
TR34902|c0_g1	1537; 1448; 1352; 982	USPAL; Y1101	Universal stress protein A-like protein; Universal stress protein Slr1101	ARATH; SYNY3		AT3G01520	GO:0000166,GO:0001882,GO:0001883,GO:0003674,GO:0005488,GO:0005575,GO:0005886,GO:0006950,GO:0008150,GO:0016020,GO:0016208,GO:0017076,GO:0030554,GO:0032549,GO:0032550,GO:0032553,GO:0032555,GO:0032559,GO:0036094,GO:0043167,GO:0043168,GO:0043169,GO:0044464,GO:0050896,GO:0097159,GO:0097367,GO:1901265,GO:1901363	0.815307	5.44807	7.73456	0.00541739	0.41256	35.7218256488348	65.2624454564818	27.4586081414222	45.8679922213962
TR6241|c3_g2	683	AGL31	Agamous-like MADS-box protein AGL31	ARATH		AT5G65050	GO:0001071,GO:0003006,GO:0003674,GO:0003676,GO:0003677,GO:0003700,GO:0005488,GO:0005515,GO:0005575,GO:0005634,GO:0006139,GO:0006351,GO:0006355,GO:0006725,GO:0006807,GO:0006950,GO:0008150,GO:0008152,GO:0009058,GO:0009059,GO:0009266,GO:0009409,GO:0009628,GO:0009791,GO:0009889,GO:0009908,GO:0009909,GO:0009910,GO:0009987,GO:0010048,GO:0010219,GO:0010221,GO:0010468,GO:0010556,GO:0016070,GO:0018130,GO:…	1.42608	2.60727	7.7233	0.00545127	0.413499	2.77603630408833	6.27059712442175	3.71260966838506	11.2130787007133
TR26117|c0_g2	1353							0.738462	7.29658	7.69253	0.00554497	0.417918	133.983035204867	185.127321257928	101.600525974419	207.807599833872
TR24577|c1_g1	1059							-0.659758	6.40912	7.6899	0.00555308	0.417918	102.556209120848	71.1953950434347	105.38665266594	60.4531199516718
TR53696|c0_g2	747							1.21145	3.06491	7.66147	0.00564124	0.421111	5.55207260817666	9.50236641162373	4.44777989974844	13.6100774084745
TR48821|c0_g2	1516; 1431; 1426	NAC81	Protein ATAF2	ARATH		AT5G08790	GO:0001101,GO:0003674,GO:0003676,GO:0003677,GO:0005488,GO:0005515,GO:0005575,GO:0005634,GO:0006139,GO:0006351,GO:0006355,GO:0006725,GO:0006807,GO:0006950,GO:0008150,GO:0008152,GO:0008361,GO:0009058,GO:0009059,GO:0009314,GO:0009416,GO:0009605,GO:0009607,GO:0009611,GO:0009620,GO:0009628,GO:0009719,GO:0009725,GO:0009743,GO:0009744,GO:0009751,GO:0009753,GO:0009889,GO:0009987,GO:0010033,GO:0010468,GO:…	0.792294	7.77236	7.65629	0.00565748	0.421111	174.314128679358	237.945043190558	145.710739856222	316.200693940767
TR31159|c0_g2	2314							-1.46437	2.27019	7.65506	0.00566133	0.421111	8.06621869489817	2.6047095747598	5.88136185090703	2.4376258045029
TR4631|c1_g1	1089; 1061; 754	21KD	21 kDa protein	DAUCA			GO:0003674,GO:0004857,GO:0030234	0.770507	7.35897	7.56331	0.00595685	0.439459	144.825290203853	218.313250654868	97.7776407713294	195.416335327649
TR49243|c0_g1	2023; 2009; 1457	DTX40	Protein DETOXIFICATION 40 {ECO:0000303|PubMed:11739388}	ARATH	K03327	AT3G21690	GO:0003674,GO:0005215,GO:0005575,GO:0005773,GO:0005774,GO:0006810,GO:0006855,GO:0008150,GO:0009987,GO:0015238,GO:0015291,GO:0015297,GO:0015893,GO:0016020,GO:0016021,GO:0022804,GO:0022857,GO:0031090,GO:0031224,GO:0043226,GO:0043227,GO:0043229,GO:0043231,GO:0044422,GO:0044424,GO:0044425,GO:0044437,GO:0044444,GO:0044446,GO:0044464,GO:0044699,GO:0044763,GO:0044765,GO:0051179,GO:0051234,GO:0055085,GO:…	0.786103	6.2853	7.55718	0.00597715	0.439459	49.6020071692764	121.167230588826	64.7317388715455	76.1351792939738
TR38420|c0_g1	1949; 1917; 1656; 1624; 1180	SPS1; SPS2	Solanesyl diphosphate synthase 1; Solanesyl diphosphate synthase 2, chloroplastic	ARATH	K05356	AT1G78510,AT1G17050	GO:0003674,GO:0003824,GO:0005488,GO:0005575,GO:0005783,GO:0006629,GO:0006720,GO:0006732,GO:0008150,GO:0008152,GO:0008299,GO:0008610,GO:0009058,GO:0009108,GO:0009507,GO:0009532,GO:0009536,GO:0009570,GO:0009987,GO:0010236,GO:0015979,GO:0016740,GO:0016765,GO:0042180,GO:0042181,GO:0043167,GO:0043169,GO:0043226,GO:0043227,GO:0043229,GO:0043231,GO:0044237,GO:0044238,GO:0044249,GO:0044255,GO:0044281,GO:…	-0.70209	5.96862	7.55706	0.00597755	0.439459	81.0288332532952	41.2412349336969	73.9213667635878	53.9527844729974
TR31200|c0_g1	597	EGC	EG45-like domain containing protein	CITJA			GO:0005575,GO:0005576	1.9894	1.30867	7.55042	0.0059996	0.439459	1.46658521725421	2.99059247472422	0.477860650386196	4.6314890285555
TR51826|c1_g2	1229; 1112	ERF92	Ethylene-responsive transcription factor 1B	ARATH	K14516	AT3G23240	GO:0000160,GO:0001071,GO:0003674,GO:0003676,GO:0003677,GO:0003700,GO:0005488,GO:0005575,GO:0005634,GO:0006139,GO:0006351,GO:0006355,GO:0006725,GO:0006807,GO:0006950,GO:0006952,GO:0007165,GO:0008150,GO:0008152,GO:0009058,GO:0009059,GO:0009755,GO:0009867,GO:0009873,GO:0009889,GO:0009987,GO:0010468,GO:0010556,GO:0016070,GO:0018130,GO:0019219,GO:0019222,GO:0019438,GO:0031323,GO:0031326,GO:0032774,GO:…	-1.30017	3.16099	7.53919	0.00603713	0.440527	9.48042586867902	6.70471538688172	15.65912592804	3.5345574165292
TR16541|c0_g1	4078; 3973; 3914; 3832	DEGP7	Protease Do-like 7	ARATH		AT3G03380	GO:0003674,GO:0003824,GO:0004175,GO:0004252,GO:0005488,GO:0005515,GO:0005575,GO:0005829,GO:0008150,GO:0008233,GO:0008236,GO:0009314,GO:0009416,GO:0009507,GO:0009536,GO:0009628,GO:0009642,GO:0009644,GO:0009892,GO:0010109,GO:0010205,GO:0016787,GO:0017171,GO:0019222,GO:0031323,GO:0031324,GO:0042548,GO:0043155,GO:0043226,GO:0043227,GO:0043229,GO:0043231,GO:0043467,GO:0044424,GO:0044444,GO:0044464,GO:…	0.690038	6.85898	7.52137	0.00609713	0.442564	86.9999302092588	127.486063075744	90.5362139924001	158.933202453589
TR14635|c0_g1	2926; 2832; 2825; 2824; 2726; 2709; 2631; 2528; 2428; 2019	IFRH	Isoflavone reductase homolog	SOLTU			GO:0003674,GO:0003824,GO:0003854,GO:0005488,GO:0005575,GO:0005737,GO:0006629,GO:0006694,GO:0008150,GO:0008152,GO:0008202,GO:0008610,GO:0009058,GO:0016229,GO:0016491,GO:0016614,GO:0016616,GO:0033764,GO:0044238,GO:0044424,GO:0044464,GO:0044699,GO:0044710,GO:0044711,GO:0048037,GO:0050662,GO:0055114,GO:0071704,GO:1901360,GO:1901362,GO:1901576	0.730373	6.53352	7.51063	0.0061336	0.442564	77.3623702101597	95.6024884661839	61.9013334807965	135.328859246652
TR31239|c0_g2	1182	GSTL3	Glutathione S-transferase L3	ARATH	K00799	AT5G02790	GO:0003674,GO:0003824,GO:0004364,GO:0005488,GO:0005515,GO:0005575,GO:0005829,GO:0006464,GO:0006518,GO:0006575,GO:0006749,GO:0006790,GO:0006807,GO:0008150,GO:0008152,GO:0009636,GO:0009987,GO:0010035,GO:0010038,GO:0010731,GO:0016740,GO:0016765,GO:0019538,GO:0034641,GO:0036211,GO:0042221,GO:0043170,GO:0043412,GO:0043603,GO:0044237,GO:0044238,GO:0044260,GO:0044267,GO:0044424,GO:0044444,GO:0044464,GO:…	0.807664	7.38815	7.50609	0.00614907	0.442564	135.868644769908	165.543764084734	107.665680383167	260.622825598101
TR25935|c0_g1	2561; 2386	RIBA1	Bifunctional riboflavin biosynthesis protein RIBA 1, chloroplastic	ARATH	K14652	AT5G64300	GO:0000166,GO:0001882,GO:0001883,GO:0003674,GO:0003824,GO:0003933,GO:0003935,GO:0005488,GO:0005525,GO:0005575,GO:0006766,GO:0006767,GO:0006771,GO:0006807,GO:0008150,GO:0008152,GO:0008686,GO:0009058,GO:0009110,GO:0009231,GO:0009507,GO:0009532,GO:0009536,GO:0009570,GO:0009987,GO:0016020,GO:0016787,GO:0016810,GO:0016814,GO:0016829,GO:0016830,GO:0017076,GO:0018130,GO:0019001,GO:0019238,GO:0032549,GO:…	0.658033	6.19512	7.50368	0.0061573	0.442564	54.420787168826	92.901308166433	59.1076866016157	86.2919534794025
TR43131|c1_g1	2037; 1663; 1446	PGLR4	Polygalacturonase At1g48100	ARATH		AT1G48100	GO:0003674,GO:0003824,GO:0004553,GO:0004650,GO:0005575,GO:0005576,GO:0005618,GO:0005975,GO:0008150,GO:0008152,GO:0009987,GO:0016043,GO:0016787,GO:0016798,GO:0030312,GO:0044238,GO:0044464,GO:0045229,GO:0071554,GO:0071555,GO:0071704,GO:0071840	-0.829073	4.81281	7.48686	0.00621507	0.44505	39.1263984746035	23.1529739978649	32.6047997609659	17.2258890184871
TR28934|c0_g1	1330; 1330	PERN1	Peroxidase N1	TOBAC			GO:0003674,GO:0003824,GO:0004601,GO:0005488,GO:0005575,GO:0005576,GO:0006950,GO:0006979,GO:0008150,GO:0008152,GO:0009056,GO:0009987,GO:0016209,GO:0016491,GO:0016684,GO:0020037,GO:0042743,GO:0042744,GO:0043167,GO:0043169,GO:0044237,GO:0044248,GO:0044699,GO:0044710,GO:0044712,GO:0044763,GO:0046872,GO:0046906,GO:0050896,GO:0055114,GO:0072593,GO:0097159,GO:1901363	-0.888558	6.30573	7.47615	0.00625216	0.446042	125.916816509969	71.6777486683902	79.3616264756768	39.2051483557549
TR51310|c0_g1	1494; 1462	PERN1	Peroxidase N1	TOBAC			GO:0003674,GO:0003824,GO:0004601,GO:0005488,GO:0005575,GO:0005576,GO:0006950,GO:0006979,GO:0008150,GO:0008152,GO:0009056,GO:0009987,GO:0016209,GO:0016491,GO:0016684,GO:0020037,GO:0042743,GO:0042744,GO:0043167,GO:0043169,GO:0044237,GO:0044248,GO:0044699,GO:0044710,GO:0044712,GO:0044763,GO:0046872,GO:0046906,GO:0050896,GO:0055114,GO:0072593,GO:0097159,GO:1901363	1.07781	6.12054	7.46569	0.0062886	0.446848	65.8392006460195	110.07309721485	23.5989644267645	78.5321780017349
TR5844|c0_g2	402	PRPX	Pathogen-related protein	HORVU			GO:0006950,GO:0006952,GO:0008150,GO:0009607,GO:0050896	1.87983	1.26833	7.45956	0.00631003	0.446848	1.41420717378085	2.94235711222867	0.588136185090703	4.3470993513635
TR35186|c0_g1	1672	ACCH1	1-aminocyclopropane-1-carboxylate oxidase homolog 1	ARATH		AT1G06620	GO:0003674,GO:0003824,GO:0005488,GO:0008150,GO:0008152,GO:0016491,GO:0043167,GO:0043169,GO:0044699,GO:0044710,GO:0046872,GO:0055114	1.10132	7.16531	7.44236	0.00637064	0.447471	57.7729819511213	121.842525663764	124.574595704525	269.520159784537
TR1378|c0_g1	779							1.14895	3.20297	7.43969	0.00638009	0.447471	6.80914565153742	12.3000174363657	4.55805543445295	12.8381625703819
TR14735|c0_g1	933	PR4B	Pathogenesis-related protein PR-4B	TOBAC			GO:0005575,GO:0005576,GO:0005618,GO:0006950,GO:0006952,GO:0008150,GO:0009605,GO:0009607,GO:0009617,GO:0009620,GO:0030312,GO:0042742,GO:0043207,GO:0044464,GO:0050832,GO:0050896,GO:0051704,GO:0051707,GO:0098542	0.656389	6.46707	7.43724	0.00638878	0.447471	70.7103586890424	98.9789638408726	66.5329059383858	117.290428293331
TR31803|c0_g1	2188	CBDAS; THCAS	Cannabidiolic acid synthase; Tetrahydrocannabinolic acid synthase	CANSA; CANSA			GO:0000166,GO:0003674,GO:0003824,GO:0005488,GO:0005575,GO:0005576,GO:0008150,GO:0008152,GO:0016491,GO:0016614,GO:0036094,GO:0043167,GO:0043168,GO:0044699,GO:0044710,GO:0048037,GO:0048046,GO:0050660,GO:0050662,GO:0055114,GO:0097159,GO:1901265,GO:1901363	0.842612	4.53262	7.41198	0.00647911	0.452148	13.932559563915	29.6165125722689	19.0409089923115	29.6171535247102
TR1772|c2_g1	1502; 1414; 1414; 830	DBR; P2	2-alkenal reductase (NADP(+)-dependent); NADP-dependent alkenal double bond reductase P2	ARATH; TOBAC	K08070	AT5G16990	GO:0003674,GO:0003824,GO:0005488,GO:0005575,GO:0005829,GO:0005886,GO:0006950,GO:0006979,GO:0008150,GO:0008152,GO:0008270,GO:0016020,GO:0016491,GO:0016627,GO:0016628,GO:0032440,GO:0043167,GO:0043169,GO:0044424,GO:0044444,GO:0044464,GO:0044699,GO:0044710,GO:0046872,GO:0046914,GO:0050896,GO:0055114	0.808093	7.56856	7.36292	0.00665827	0.462967	116.174500423923	198.150869131727	159.678974252126	284.917829449647
TR49816|c0_g1	1293; 985	FKB62; FKB65	Peptidyl-prolyl cis-trans isomerase FKBP62; Peptidyl-prolyl cis-trans isomerase FKBP65	ARATH	K01802	AT5G48570	GO:0000413,GO:0003674,GO:0003755,GO:0003824,GO:0005488,GO:0005515,GO:0005527,GO:0005528,GO:0005575,GO:0005634,GO:0005737,GO:0005773,GO:0005789,GO:0006457,GO:0006464,GO:0006950,GO:0008144,GO:0008150,GO:0008152,GO:0009266,GO:0009408,GO:0009628,GO:0009987,GO:0010286,GO:0016020,GO:0016853,GO:0016859,GO:0018193,GO:0018208,GO:0019538,GO:0031090,GO:0033554,GO:0034605,GO:0036211,GO:0043170,GO:0043226,GO:…	-1.42325	2.71613	7.33947	0.00674567	0.467351	5.3425604342832	3.56941682467084	13.4536152339498	3.45330322304577
TR24674|c0_g2	3761; 3702; 3677; 3367; 3336; 3278; 3247							0.950241	3.95565	7.3164	0.00683283	0.470832	9.74231608604584	18.5223791982919	11.2848630514279	22.1417677242346
TR47245|c0_g1	410							-0.956884	3.89104	7.3132	0.00684499	0.470832	20.1655467372454	10.225896849057	18.7835994113343	9.83175741149501
TR21729|c0_g4	883; 685	DFC	Protein DOWNSTREAM OF FLC	ARATH		AT5G10130	GO:0005575,GO:0005615,GO:0044421	-1.4256	3.66654	7.29506	0.00691443	0.471035	20.8464613023992	2.84588638723756	15.9531940205853	10.8068077332962
TR31169|c0_g1	1255	PER1	Cationic peroxidase 1	ARAHY			GO:0003674,GO:0003824,GO:0004601,GO:0005488,GO:0005575,GO:0005576,GO:0006950,GO:0006979,GO:0008150,GO:0008152,GO:0009056,GO:0009987,GO:0016209,GO:0016491,GO:0016684,GO:0020037,GO:0042743,GO:0042744,GO:0043167,GO:0043169,GO:0044237,GO:0044248,GO:0044699,GO:0044710,GO:0044712,GO:0044763,GO:0046872,GO:0046906,GO:0050896,GO:0055114,GO:0072593,GO:0097159,GO:1901363	1.25067	3.8205	7.29406	0.0069183	0.471035	5.13304826038974	25.3718006726603	11.4318970977005	14.2194838596002
TR19900|c2_g1	2833; 2736	CRK10; SD18	Cysteine-rich receptor-like protein kinase 10; Receptor-like serine/threonine-protein kinase SD1-8	ARATH		AT4G21380,AT4G23180	GO:0000166,GO:0001882,GO:0001883,GO:0003674,GO:0003824,GO:0004672,GO:0004674,GO:0004675,GO:0004871,GO:0004872,GO:0004888,GO:0005488,GO:0005515,GO:0005524,GO:0005575,GO:0005773,GO:0005886,GO:0005911,GO:0006464,GO:0006468,GO:0006793,GO:0006796,GO:0006950,GO:0006952,GO:0007165,GO:0007166,GO:0007167,GO:0007178,GO:0008037,GO:0008150,GO:0008152,GO:0009506,GO:0009605,GO:0009607,GO:0009617,GO:0009987,GO:…	0.843672	6.46307	7.29321	0.00692156	0.471035	84.590540209484	110.844863014778	41.6473936067354	115.502836036696
TR12500|c5_g1	640; 527	XTH16	Probable xyloglucan endotransglucosylase/hydrolase protein 16	ARATH	K08235	AT3G23730	GO:0003674,GO:0003824,GO:0004553,GO:0005575,GO:0005576,GO:0005618,GO:0005975,GO:0005976,GO:0006073,GO:0008150,GO:0008152,GO:0009987,GO:0010383,GO:0010410,GO:0010411,GO:0016043,GO:0016740,GO:0016757,GO:0016758,GO:0016762,GO:0016787,GO:0016798,GO:0030312,GO:0042546,GO:0043170,GO:0044036,GO:0044042,GO:0044085,GO:0044237,GO:0044238,GO:0044260,GO:0044262,GO:0044264,GO:0044464,GO:0045229,GO:0048046,GO:…	1.41188	2.95314	7.27821	0.00697959	0.473305	2.51414608672151	14.42237338617	5.80784482777069	7.8816567678927
TR13157|c0_g1	5070; 4928; 4909; 4783; 4764; 808; 275; 230	NOL6	Nucleolar protein 6	MOUSE; XENLA; XENTR	K14544		GO:0000228,GO:0000793,GO:0000794,GO:0003674,GO:0003676,GO:0003723,GO:0005488,GO:0005575,GO:0005634,GO:0005694,GO:0005730,GO:0005739,GO:0006139,GO:0006364,GO:0006405,GO:0006409,GO:0006725,GO:0006807,GO:0006810,GO:0006913,GO:0008150,GO:0008152,GO:0009987,GO:0015931,GO:0016070,GO:0016072,GO:0016482,GO:0030529,GO:0030684,GO:0032040,GO:0032545,GO:0032991,GO:0034456,GO:0034470,GO:0034641,GO:0034660,GO:…	0.792271	5.86611	7.26831	0.00701818	0.473869	51.2257265169507	61.258910369351	34.1118987352608	86.3732076728859
TR24101|c0_g1	3928; 3927	TMVRN	TMV resistance protein N	NICGU			GO:0000166,GO:0001882,GO:0001883,GO:0002376,GO:0003674,GO:0005488,GO:0005515,GO:0005524,GO:0005575,GO:0005737,GO:0006950,GO:0006952,GO:0006955,GO:0007165,GO:0008150,GO:0008219,GO:0009626,GO:0009987,GO:0012501,GO:0016265,GO:0017076,GO:0030554,GO:0032549,GO:0032550,GO:0032553,GO:0032555,GO:0032559,GO:0033554,GO:0034050,GO:0035639,GO:0036094,GO:0043167,GO:0043168,GO:0043531,GO:0044424,GO:0044464,GO:…	1.28763	2.89968	7.26343	0.0070373	0.473869	3.35219478229534	7.62118727429721	5.18295013111182	13.2850606345408
TR19142|c1_g1	1996; 1968; 1611; 1400; 1308; 899; 452; 409	WRK25; WRK26; WRK33	Probable WRKY transcription factor 25; Probable WRKY transcription factor 26; Probable WRKY transcription factor 33	ARATH	K13424,K13423	AT2G38470,AT2G30250,AT5G07100	GO:0000975,GO:0001067,GO:0001071,GO:0001101,GO:0003674,GO:0003676,GO:0003677,GO:0003700,GO:0005488,GO:0005575,GO:0005634,GO:0006139,GO:0006351,GO:0006355,GO:0006725,GO:0006790,GO:0006807,GO:0006950,GO:0006952,GO:0006970,GO:0008150,GO:0008152,GO:0009058,GO:0009059,GO:0009266,GO:0009403,GO:0009404,GO:0009408,GO:0009409,GO:0009414,GO:0009415,GO:0009605,GO:0009607,GO:0009617,GO:0009620,GO:0009628,GO:…	0.687193	7.1305	7.24362	0.00711534	0.477449	117.06492716297	187.732030832688	97.5570897019204	157.795643744821
TR12467|c0_g4	1948; 1870; 559	PME17; PME2	Pectinesterase 2; Probable pectinesterase/pectinesterase inhibitor 17	ARATH; CITSI	K01051	AT2G45220	GO:0000272,GO:0003674,GO:0003824,GO:0004857,GO:0005575,GO:0005576,GO:0005618,GO:0005975,GO:0005976,GO:0006950,GO:0006952,GO:0008150,GO:0008152,GO:0009056,GO:0009057,GO:0009605,GO:0009607,GO:0009617,GO:0009620,GO:0009892,GO:0009987,GO:0010393,GO:0016020,GO:0016043,GO:0016052,GO:0016787,GO:0016788,GO:0019222,GO:0030234,GO:0030312,GO:0030599,GO:0042545,GO:0042742,GO:0043086,GO:0043170,GO:0043207,GO:…	-2.02585	6.16203	7.22156	0.00720332	0.481669	16.2895715202164	38.4435839089549	213.162608583812	17.9165496630963
TR31288|c0_g1	1398; 1134	SAU72	Auxin-responsive protein SAUR72 {ECO:0000305}	ARATH	K14488	AT3G12830	GO:0005575,GO:0005737,GO:0007165,GO:0007275,GO:0008150,GO:0009719,GO:0009725,GO:0009733,GO:0009734,GO:0009755,GO:0010033,GO:0032501,GO:0032502,GO:0040008,GO:0042221,GO:0044424,GO:0044464,GO:0044699,GO:0044707,GO:0044767,GO:0050789,GO:0050794,GO:0050896,GO:0065007	0.657278	6.75162	7.21186	0.00724235	0.482597	79.4574919490943	140.606081674534	87.6322915785148	122.978221837171
TR35181|c1_g1	499							-1.61051	7.40834	7.18272	0.00736088	0.485724	181.228030417842	22.0435606604672	330.311984951566	145.445006335339
TR46782|c0_g3	1532; 1522; 1469	TIC32	Short-chain dehydrogenase TIC 32, chloroplastic	ARATH		AT4G23430	GO:0003674,GO:0003824,GO:0005575,GO:0005886,GO:0006810,GO:0008104,GO:0008150,GO:0009507,GO:0009526,GO:0009528,GO:0009536,GO:0009706,GO:0009941,GO:0015031,GO:0016020,GO:0016491,GO:0019866,GO:0031090,GO:0031967,GO:0031969,GO:0031975,GO:0033036,GO:0042170,GO:0043226,GO:0043227,GO:0043229,GO:0043231,GO:0044422,GO:0044424,GO:0044434,GO:0044435,GO:0044444,GO:0044446,GO:0044464,GO:0045184,GO:0051179,GO:…	0.903118	7.77966	7.17974	0.00737313	0.485724	159.281630202502	380.528774727409	146.850253714835	192.003659201345
TR20290|c0_g1	1246; 1232	ACCO; ACCO1	1-aminocyclopropane-1-carboxylate oxidase; 1-aminocyclopropane-1-carboxylate oxidase 1	ACTDE; SOLLC	K05933		GO:0003006,GO:0003674,GO:0003824,GO:0005488,GO:0007568,GO:0008150,GO:0008152,GO:0009058,GO:0009692,GO:0009693,GO:0009815,GO:0009835,GO:0009987,GO:0016491,GO:0016638,GO:0016641,GO:0019842,GO:0021700,GO:0022414,GO:0030246,GO:0031406,GO:0031418,GO:0032502,GO:0036094,GO:0043167,GO:0043168,GO:0043169,GO:0043177,GO:0043449,GO:0043450,GO:0044237,GO:0044249,GO:0044699,GO:0044702,GO:0044710,GO:0044767,GO:…	0.680216	6.18385	7.17943	0.00737441	0.485724	61.6489571681503	93.9142507788396	49.9915757327098	84.9106321901842
TR52290|c0_g1	984; 935	14KD	14 kDa proline-rich protein DC2.15	DAUCA			GO:0005575,GO:0016021,GO:0031224,GO:0044425	-0.867416	5.05782	7.17515	0.00739201	0.485724	47.9259097781287	28.748276047349	37.9347839383504	18.3228206305134
TR37065|c0_g1	2097	PTR27	Protein NRT1/ PTR FAMILY 6.2	ARATH		AT2G26690	GO:0001101,GO:0003674,GO:0005215,GO:0005575,GO:0006082,GO:0006807,GO:0006810,GO:0006857,GO:0006950,GO:0008150,GO:0008152,GO:0009611,GO:0009719,GO:0009725,GO:0009753,GO:0009987,GO:0010033,GO:0015291,GO:0015293,GO:0015833,GO:0016020,GO:0016021,GO:0022804,GO:0022857,GO:0031224,GO:0042126,GO:0042128,GO:0042221,GO:0042886,GO:0043436,GO:0044237,GO:0044281,GO:0044425,GO:0044699,GO:0044710,GO:0044763,GO:…	1.30495	4.74747	7.16938	0.00741582	0.485724	7.80432847753135	23.1047386353694	22.9740697301056	53.0996154414214
TR47936|c1_g1	1299; 1210; 1210; 422	HFC1B; HFC2A; HSFC1	Heat stress transcription factor C-1; Heat stress transcription factor C-1b; Heat stress transcription factor C-2a	ARATH; ORYSJ	K09419	AT3G24520	GO:0001071,GO:0001101,GO:0003674,GO:0003676,GO:0003677,GO:0003700,GO:0005488,GO:0005575,GO:0005634,GO:0006139,GO:0006351,GO:0006355,GO:0006725,GO:0006807,GO:0006950,GO:0006970,GO:0008150,GO:0008152,GO:0009058,GO:0009059,GO:0009628,GO:0009719,GO:0009725,GO:0009737,GO:0009889,GO:0009987,GO:0010033,GO:0010468,GO:0010556,GO:0016070,GO:0018130,GO:0019219,GO:0019222,GO:0019438,GO:0031323,GO:0031326,GO:…	1.13532	3.2969	7.11583	0.00764061	0.498745	4.6092678256561	12.3964881613568	7.53549487147463	14.3819922465671
TR47831|c0_g1	2013; 1048; 936; 936	HACD2; TIP13	Aquaporin TIP1-3; Very-long-chain (3R)-3-hydroxyacyl-CoA dehydratase 2 {ECO:0000305}	ARATH; BOVIN	K09873,K10703	AT4G01470	GO:0000038,GO:0000325,GO:0003674,GO:0003824,GO:0005215,GO:0005372,GO:0005488,GO:0005515,GO:0005575,GO:0005773,GO:0005774,GO:0005783,GO:0005789,GO:0006082,GO:0006629,GO:0006631,GO:0006633,GO:0006643,GO:0006665,GO:0006807,GO:0006810,GO:0006811,GO:0006833,GO:0008150,GO:0008152,GO:0008610,GO:0008643,GO:0009058,GO:0009705,GO:0009987,GO:0015144,GO:0015166,GO:0015168,GO:0015204,GO:0015250,GO:0015254,GO:…	-1.1107	8.81492	7.09369	0.00773557	0.502887	357.427768662241	260.326251388494	873.492510394399	309.700358462093
TR26137|c0_g1	2103	OCT7	Organic cation/carnitine transporter 7	ARATH		AT3G13050	GO:0000166,GO:0001882,GO:0001883,GO:0003674,GO:0005215,GO:0005488,GO:0005524,GO:0005575,GO:0005886,GO:0006810,GO:0006811,GO:0006812,GO:0006820,GO:0008150,GO:0009987,GO:0015695,GO:0015697,GO:0015711,GO:0015718,GO:0015849,GO:0016020,GO:0016021,GO:0017076,GO:0022857,GO:0022891,GO:0022892,GO:0030554,GO:0031224,GO:0032549,GO:0032550,GO:0032553,GO:0032555,GO:0032559,GO:0035639,GO:0036094,GO:0043167,GO:…	1.54731	2.32647	7.08886	0.00775648	0.502887	3.66646304313553	7.38001046181945	1.39682343959042	7.31287741350869
TR35962|c1_g6	3174; 3043; 2933; 2802	ESAG8; SNC1	Protein SUPPRESSOR OF npr1-1, CONSTITUTIVE 1; Putative adenylate cyclase regulatory protein	ARATH; TRYBB			GO:0003674,GO:0003676,GO:0003677,GO:0005488,GO:0006139,GO:0006163,GO:0006164,GO:0006171,GO:0006725,GO:0006753,GO:0006793,GO:0006796,GO:0006807,GO:0008150,GO:0008152,GO:0008270,GO:0009058,GO:0009117,GO:0009150,GO:0009152,GO:0009165,GO:0009187,GO:0009190,GO:0009259,GO:0009260,GO:0009987,GO:0018130,GO:0019438,GO:0019637,GO:0019693,GO:0034641,GO:0034654,GO:0043167,GO:0043169,GO:0044237,GO:0044238,GO:…	0.815124	5.14257	7.07926	0.00779814	0.503886	29.0174360842441	51.563602507745	22.0918654524695	38.3113522274372
TR50257|c0_g1	1271; 1065; 1034; 907							-1.53616	1.51383	7.06255	0.00787119	0.505731	4.81877999954956	1.54353159985766	3.45530008740788	1.30006709573488
TR49153|c1_g1	562							1.22012	2.70858	7.06068	0.00787939	0.505731	3.35219478229534	9.98472003657925	4.37426287661211	8.08479225160127
TR46015|c0_g1	1298; 1275; 1248; 1225	HYES	Bifunctional epoxide hydrolase 2	HUMAN; MOUSE; PIG	K08726		GO:0000287,GO:0003674,GO:0003824,GO:0004301,GO:0005488,GO:0005575,GO:0005777,GO:0006629,GO:0006725,GO:0006793,GO:0006796,GO:0008150,GO:0008152,GO:0009056,GO:0009636,GO:0009987,GO:0016311,GO:0016787,GO:0016788,GO:0016791,GO:0016801,GO:0016803,GO:0019439,GO:0030258,GO:0033885,GO:0042221,GO:0042577,GO:0042578,GO:0042579,GO:0043167,GO:0043169,GO:0043226,GO:0043227,GO:0043229,GO:0043231,GO:0044237,GO:…	0.938952	7.29512	7.02802	0.00802441	0.513322	150.586874985924	223.088551541928	64.7317388715455	189.5254063001
TR50184|c1_g1	372							1.56482	2.43607	6.95209	0.00837214	0.532653	2.56652413019487	4.00353508713081	2.79364687918084	11.8631122485808
TR19732|c0_g1	1906; 1886; 1733; 1713; 1133	GDL53; GDL54	GDSL esterase/lipase At3g26430; GDSL esterase/lipase At3g27950	ARATH		AT3G26430,AT3G27950	GO:0003674,GO:0003824,GO:0005575,GO:0005576,GO:0006629,GO:0008150,GO:0008152,GO:0009056,GO:0016042,GO:0016298,GO:0016787,GO:0016788,GO:0044238,GO:0044699,GO:0044710,GO:0044712,GO:0071704,GO:1901575	-0.799671	5.78363	6.94996	0.00838212	0.532653	89.9331006437672	40.5659398587592	49.8813001980053	39.6926735166555
TR24433|c0_g1	1893; 1608; 1605; 1604	WRK40	Probable WRKY transcription factor 40	ARATH		AT1G80840	GO:0000975,GO:0001067,GO:0001071,GO:0001101,GO:0002237,GO:0003674,GO:0003676,GO:0003677,GO:0003700,GO:0005488,GO:0005575,GO:0005634,GO:0006139,GO:0006351,GO:0006355,GO:0006725,GO:0006807,GO:0006950,GO:0006952,GO:0008150,GO:0008152,GO:0009058,GO:0009059,GO:0009605,GO:0009607,GO:0009611,GO:0009617,GO:0009620,GO:0009719,GO:0009751,GO:0009889,GO:0009890,GO:0009892,GO:0009987,GO:0010033,GO:0010200,GO:…	0.701292	6.70275	6.94332	0.00841327	0.532868	95.0137708606836	125.701354663408	63.5922250129323	132.038064410574
TR19|c0_g1	2807; 2700	SD18	Receptor-like serine/threonine-protein kinase SD1-8	ARATH		AT4G21380	GO:0000166,GO:0001882,GO:0001883,GO:0003674,GO:0003824,GO:0004672,GO:0004674,GO:0004675,GO:0004871,GO:0004872,GO:0004888,GO:0005488,GO:0005515,GO:0005524,GO:0005575,GO:0005773,GO:0005886,GO:0005911,GO:0006464,GO:0006468,GO:0006793,GO:0006796,GO:0006950,GO:0006952,GO:0007165,GO:0007166,GO:0007167,GO:0007178,GO:0008037,GO:0008150,GO:0008152,GO:0009506,GO:0009987,GO:0016020,GO:0016021,GO:0016301,GO:…	0.708883	6.25934	6.92908	0.00848053	0.535361	70.5532245586223	95.0718994787329	45.690829879234	94.7830166984209
TR47790|c0_g1	1608; 1602; 1593; 1434; 1405; 1072; 1072; 1057	SL30A; SRC33	Serine/arginine-rich SC35-like splicing factor SCL30A; Serine/arginine-rich SC35-like splicing factor SCL33	ARATH	K12900	AT1G55310,AT3G13570	GO:0000166,GO:0000375,GO:0000377,GO:0000398,GO:0003674,GO:0003676,GO:0003723,GO:0005488,GO:0005515,GO:0005575,GO:0005681,GO:0005737,GO:0005829,GO:0006139,GO:0006396,GO:0006397,GO:0006725,GO:0006807,GO:0008150,GO:0008152,GO:0008380,GO:0009987,GO:0016070,GO:0016071,GO:0016604,GO:0016607,GO:0030529,GO:0032991,GO:0034641,GO:0036094,GO:0042802,GO:0043170,GO:0044237,GO:0044238,GO:0044260,GO:0044422,GO:…	-0.847989	5.36215	6.91461	0.00854944	0.536393	42.1643249960586	22.8153264603961	63.3349154319551	35.7924722294509
TR26040|c0_g2	2413	BAM9	Inactive beta-amylase 9	ARATH		AT5G18670	GO:0000272,GO:0003674,GO:0003824,GO:0004553,GO:0005575,GO:0005737,GO:0005975,GO:0005976,GO:0008150,GO:0008152,GO:0009056,GO:0009057,GO:0016052,GO:0016160,GO:0016161,GO:0016787,GO:0016798,GO:0043170,GO:0044238,GO:0044424,GO:0044464,GO:0071704,GO:1901575	-0.73966	5.70555	6.91391	0.00855277	0.536393	78.2004189057336	40.7106459462458	52.1970864267999	37.336301905636
TR49325|c0_g1	710	DHE3	Glutamate dehydrogenase	SOLLC	K00261		GO:0003674,GO:0003824,GO:0004353,GO:0005575,GO:0005759,GO:0006082,GO:0006520,GO:0006807,GO:0008150,GO:0008152,GO:0009987,GO:0016491,GO:0016638,GO:0016639,GO:0019752,GO:0031974,GO:0043233,GO:0043436,GO:0044237,GO:0044238,GO:0044281,GO:0044422,GO:0044424,GO:0044429,GO:0044444,GO:0044446,GO:0044464,GO:0044699,GO:0044710,GO:0044763,GO:0070013,GO:0071704,GO:1901564	0.922255	4.06566	6.89116	0.00866229	0.540921	13.0421328248678	24.9376824102004	9.99831514654196	18.6884645011889
TR43920|c0_g1	871; 802; 757							0.986177	4.70346	6.88285	0.00870265	0.540921	14.9277423899089	46.4506540832165	19.8863547583794	22.6292928851352
TR36198|c0_g2	1278	TRNH	Tropinone reductase homolog	DATST			GO:0003674,GO:0003824,GO:0016491	1.35966	2.98148	6.88144	0.00870953	0.540921	6.49487739069723	10.6117797490214	2.31578622879464	11.8631122485808
TR13035|c0_g3	1572							-0.718535	6.90129	6.85634	0.00883271	0.546802	117.483951510757	89.8142449667177	179.638846033642	90.8015612177329
TR49169|c0_g1	1531						GO:0003674,GO:0005488,GO:0005515	0.875229	5.73021	6.82379	0.00899516	0.555068	40.6977397788044	92.7083667164508	34.1118987352608	44.5272980289196
TR2607|c2_g1	1935; 1917; 1756; 1688; 1621; 1603; 991; 838	BH030; BH032; BH051; BH107	Putative transcription factor bHLH107; Transcription factor AIG1; Transcription factor bHLH30; Transcription factor bHLH51	ARATH		AT2G40200,AT3G25710	GO:0001071,GO:0003674,GO:0003676,GO:0003677,GO:0003700,GO:0005488,GO:0005515,GO:0005575,GO:0005634,GO:0006139,GO:0006351,GO:0006355,GO:0006725,GO:0006807,GO:0006950,GO:0007154,GO:0008150,GO:0008152,GO:0009058,GO:0009059,GO:0009267,GO:0009605,GO:0009718,GO:0009719,GO:0009812,GO:0009813,GO:0009889,GO:0009987,GO:0009991,GO:0010033,GO:0010200,GO:0010243,GO:0010468,GO:0010556,GO:0016036,GO:0016070,GO:…	0.817913	4.38775	6.81452	0.00904196	0.556168	15.0324984768557	25.9023896601114	15.1445067660856	27.3014090104324
TR19428|c0_g1	765	PST2	Photosystem II 5 kDa protein, chloroplastic; Photosystem II 5 kDa protein, chloroplastic {ECO:0000303|PubMed:22700981}	GOSHI; PETHY			GO:0005575,GO:0008150,GO:0008152,GO:0009521,GO:0009523,GO:0009535,GO:0009987,GO:0015979,GO:0016020,GO:0032991,GO:0034357,GO:0042651,GO:0043234,GO:0044237,GO:0044422,GO:0044424,GO:0044425,GO:0044434,GO:0044435,GO:0044436,GO:0044444,GO:0044446,GO:0044464,GO:0055035	-1.9862	0.881419	6.80006	0.00911546	0.558897	2.30463391282805	0.964707249911039	3.27150752956704	0.446898064158864
TR12914|c0_g2	1830; 842; 776	PLT3; PLT6	Probable polyol transporter 3; Probable polyol transporter 6	ARATH		AT2G18480,AT4G36670	GO:0003674,GO:0005215,GO:0005351,GO:0005355,GO:0005402,GO:0005575,GO:0005887,GO:0006810,GO:0006811,GO:0006812,GO:0006818,GO:0008150,GO:0008324,GO:0008643,GO:0008645,GO:0009791,GO:0009987,GO:0010311,GO:0015075,GO:0015144,GO:0015145,GO:0015149,GO:0015291,GO:0015293,GO:0015294,GO:0015295,GO:0015672,GO:0015749,GO:0015758,GO:0015992,GO:0016021,GO:0022804,GO:0022857,GO:0022891,GO:0022892,GO:0031224,GO:…	1.39836	2.79092	6.77422	0.00924839	0.565036	5.65682869512339	10.2741322115526	1.91144260154479	9.54736773430301
TR19996|c0_g1	1353; 1253	PER52	Peroxidase 52	ARATH	K00430	AT5G05340	GO:0003674,GO:0003824,GO:0004601,GO:0005488,GO:0005575,GO:0005576,GO:0005618,GO:0005794,GO:0005829,GO:0006725,GO:0006950,GO:0006979,GO:0008150,GO:0008152,GO:0009056,GO:0009058,GO:0009698,GO:0009699,GO:0009808,GO:0009809,GO:0009888,GO:0009889,GO:0009891,GO:0009893,GO:0009987,GO:0010087,GO:0010089,GO:0016209,GO:0016491,GO:0016684,GO:0019222,GO:0019438,GO:0019748,GO:0020037,GO:0030312,GO:0031323,GO:…	1.42342	1.99995	6.76919	0.00927447	0.565036	1.72847543462104	6.17412639943065	2.49957878663549	5.24089547968123
TR4124|c0_g2	1841	ASD	AAA-ATPase ASD, mitochondrial	ARATH		AT5G40010	GO:0000166,GO:0001101,GO:0001882,GO:0001883,GO:0003006,GO:0003674,GO:0003824,GO:0005488,GO:0005524,GO:0005575,GO:0005739,GO:0005783,GO:0006950,GO:0006970,GO:0008150,GO:0009266,GO:0009409,GO:0009414,GO:0009415,GO:0009628,GO:0009651,GO:0009719,GO:0009725,GO:0009737,GO:0010033,GO:0010035,GO:0010154,GO:0010431,GO:0016020,GO:0016021,GO:0016462,GO:0016787,GO:0016817,GO:0016818,GO:0016887,GO:0017076,GO:…	0.954425	4.07199	6.74418	0.0094054	0.571199	8.53762108615845	24.3106226977582	14.1887854653132	19.8666503066986
TR9702|c1_g1	1244	ZIFL1	Protein ZINC INDUCED FACILITATOR-LIKE 1	ARATH		AT5G13750	GO:0001101,GO:0003674,GO:0005215,GO:0005575,GO:0005774,GO:0005886,GO:0006810,GO:0006811,GO:0006812,GO:0006813,GO:0006950,GO:0008150,GO:0008324,GO:0009414,GO:0009415,GO:0009605,GO:0009606,GO:0009628,GO:0009629,GO:0009630,GO:0009705,GO:0009914,GO:0009926,GO:0009987,GO:0010035,GO:0010119,GO:0010540,GO:0010817,GO:0015075,GO:0015077,GO:0015079,GO:0015291,GO:0015297,GO:0015672,GO:0016020,GO:0016021,GO:…	1.11661	4.51613	6.72902	0.00948566	0.574256	18.8560956504113	18.9564974607519	9.96155663497379	43.3897393201515
TR25297|c0_g1	715; 695	GASA4	Gibberellin-regulated protein 4	ARATH			GO:0001101,GO:0005575,GO:0005576,GO:0005623,GO:0007165,GO:0008150,GO:0009719,GO:0009725,GO:0009739,GO:0009740,GO:0009755,GO:0009987,GO:0010033,GO:0010476,GO:0019725,GO:0033993,GO:0042221,GO:0042592,GO:0044699,GO:0044763,GO:0045454,GO:0050789,GO:0050794,GO:0050896,GO:0065007,GO:0065008,GO:1901700	-1.32529	2.73111	6.71347	0.00956875	0.576938	7.33292608627106	2.36353276228204	11.3583800745642	5.07838709271437
TR37130|c0_g1	2310	TOLB	Protein TolB {ECO:0000255|HAMAP-Rule:MF_00671}	PELCD	K03641		GO:0005575,GO:0006810,GO:0008104,GO:0008150,GO:0015031,GO:0017038,GO:0033036,GO:0042597,GO:0044464,GO:0044699,GO:0044765,GO:0045184,GO:0051179,GO:0051234,GO:0071702,GO:1902578	0.792905	8.07513	6.7095	0.00959007	0.576938	217.054612153623	282.27334132397	177.617127897392	401.436342904885
TR54166|c3_g1	3001; 2928; 2502; 1348; 1196; 297	DJC28; SAPK8; SAPKA; SRK2E	DnaJ homolog subfamily C member 28; Serine/threonine-protein kinase SAPK10; Serine/threonine-protein kinase SAPK8; Serine/threonine-protein kinase SRK2E	ARATH; MOUSE; ORYSJ	K14498		GO:0000166,GO:0000301,GO:0001101,GO:0001882,GO:0001883,GO:0003674,GO:0003824,GO:0004672,GO:0004674,GO:0005488,GO:0005515,GO:0005524,GO:0005575,GO:0005634,GO:0005737,GO:0005829,GO:0005975,GO:0005984,GO:0005985,GO:0006082,GO:0006461,GO:0006464,GO:0006468,GO:0006629,GO:0006631,GO:0006633,GO:0006636,GO:0006638,GO:0006639,GO:0006641,GO:0006793,GO:0006796,GO:0006810,GO:0006890,GO:0006891,GO:0006950,GO:…	-0.668884	5.82998	6.6925	0.00968192	0.580643	61.5442010812036	41.5306471086702	77.89128601295	46.1930089953299
TR53543|c0_g1	987	PR06	Pathogenesis-related leaf protein 6	SOLLC	K13449		GO:0001906,GO:0005575,GO:0005576,GO:0006950,GO:0006952,GO:0008150,GO:0009605,GO:0009607,GO:0009620,GO:0031640,GO:0035821,GO:0043207,GO:0044364,GO:0050832,GO:0050896,GO:0051704,GO:0051707,GO:0065007,GO:0065008,GO:0098542	-1.81285	1.86353	6.68241	0.00973688	0.58212	3.40457282576871	0.627059712442175	7.5722533830428	2.47825290124461
TR7751|c0_g1	2169; 2168; 2069; 1057	UGT8	7-deoxyloganetic acid glucosyltransferase	CATRO			GO:0003674,GO:0003824,GO:0006629,GO:0006720,GO:0006721,GO:0008150,GO:0008152,GO:0008194,GO:0008299,GO:0008610,GO:0009058,GO:0009987,GO:0016098,GO:0016099,GO:0016114,GO:0016137,GO:0016138,GO:0016740,GO:0016757,GO:0016758,GO:0018130,GO:0035251,GO:0044237,GO:0044238,GO:0044249,GO:0044255,GO:0044699,GO:0044710,GO:0044711,GO:0044763,GO:0046483,GO:0046527,GO:0071704,GO:1900992,GO:1900994,GO:1901135,GO:…	0.841834	7.37808	6.67531	0.00977575	0.582629	143.568217160493	155.028455060704	94.653167288035	271.795277202073
TR31919|c0_g1	886; 565	HR3	RPW8-like protein 3 {ECO:0000303|PubMed:11141561}	ARATH		AT3G50470	GO:0002376,GO:0005575,GO:0006950,GO:0006952,GO:0006955,GO:0008150,GO:0008219,GO:0009605,GO:0009607,GO:0009620,GO:0009626,GO:0009987,GO:0012501,GO:0016021,GO:0016265,GO:0031224,GO:0033554,GO:0034050,GO:0043207,GO:0044425,GO:0044699,GO:0044763,GO:0045087,GO:0050896,GO:0051704,GO:0051707,GO:0051716	1.78129	1.38094	6.63575	0.0099952	0.593864	1.46658521725421	2.36353276228204	0.808687254499717	5.40340386664809
TR45066|c0_g1	1046; 1034; 952							0.848019	4.14952	6.61363	0.0101201	0.59712	12.4659743466608	25.0341531351915	12.7552035141546	20.3948025643409
TR47981|c1_g1	1668; 1653; 1638						GO:0000166,GO:0003674,GO:0003824,GO:0005488,GO:0006629,GO:0006720,GO:0006721,GO:0008150,GO:0008152,GO:0008299,GO:0008610,GO:0009058,GO:0009987,GO:0016108,GO:0016109,GO:0016114,GO:0016116,GO:0016117,GO:0016491,GO:0016705,GO:0036094,GO:0042440,GO:0043167,GO:0043168,GO:0044237,GO:0044238,GO:0044249,GO:0044255,GO:0044699,GO:0044710,GO:0044711,GO:0044763,GO:0046148,GO:0048037,GO:0050660,GO:0050662,GO:…	1.70811	6.4461	6.60242	0.010184	0.59712	17.6514006505239	36.8035815841061	63.9230516170458	229.868113364623
TR50162|c0_g1	1456	PUP3	Purine permease 3	ARATH		AT1G28220	GO:0003674,GO:0005215,GO:0005345,GO:0005575,GO:0006810,GO:0006863,GO:0008150,GO:0015205,GO:0015851,GO:0015932,GO:0016020,GO:0016021,GO:0022857,GO:0022891,GO:0022892,GO:0031224,GO:0044425,GO:0044699,GO:0044765,GO:0051179,GO:0051234,GO:0071702,GO:0071705,GO:1902578,GO:1904823	-0.731958	5.65562	6.60107	0.0101917	0.59712	58.1920062989082	45.00359320835	67.4151102160219	30.6734580399948
TR31143|c0_g1	2271; 2262; 2142; 377	BAM1	Beta-amylase 1, chloroplastic	ARATH	K01177	AT3G23920	GO:0000272,GO:0001101,GO:0003674,GO:0003824,GO:0004553,GO:0005575,GO:0005634,GO:0005829,GO:0005975,GO:0005976,GO:0005982,GO:0005983,GO:0006073,GO:0006950,GO:0008150,GO:0008152,GO:0009056,GO:0009057,GO:0009251,GO:0009414,GO:0009415,GO:0009507,GO:0009536,GO:0009628,GO:0009987,GO:0010035,GO:0016052,GO:0016160,GO:0016161,GO:0016787,GO:0016798,GO:0042221,GO:0043170,GO:0043226,GO:0043227,GO:0043229,GO:…	-0.633811	7.17958	6.60029	0.0101962	0.59712	179.761445200588	112.581336064618	172.65472883569	114.527785714894
TR28363|c0_g1	1906	C734A	Cytochrome P450 734A1	ARATH	K15639	AT2G26710	GO:0003674,GO:0003824,GO:0004497,GO:0005488,GO:0005506,GO:0005575,GO:0006066,GO:0006629,GO:0008150,GO:0008152,GO:0008202,GO:0008395,GO:0009719,GO:0009725,GO:0009741,GO:0010033,GO:0010268,GO:0010817,GO:0014070,GO:0016021,GO:0016128,GO:0016131,GO:0016491,GO:0016705,GO:0020037,GO:0031224,GO:0033993,GO:0040008,GO:0042221,GO:0042445,GO:0042592,GO:0043167,GO:0043169,GO:0044238,GO:0044281,GO:0044425,GO:…	0.823084	7.00568	6.59865	0.0102056	0.59712	70.7103586890424	122.75899755118	114.723314604255	205.410601126111
TR25076|c0_g1	1804; 1787; 1781; 1764	C81E8	Cytochrome P450 81E8 {ECO:0000303|PubMed:14617078}	MEDTR			GO:0003674,GO:0003824,GO:0004497,GO:0005488,GO:0005506,GO:0005575,GO:0008150,GO:0008152,GO:0016021,GO:0016491,GO:0016705,GO:0020037,GO:0031224,GO:0043167,GO:0043169,GO:0044425,GO:0044699,GO:0044710,GO:0046872,GO:0046906,GO:0046914,GO:0055114,GO:0097159,GO:1901363	1.36017	5.69165	6.5726	0.010356	0.604081	20.8988393458725	26.047095747598	36.9055456144416	122.409442482787
TR2482|c1_g1	2765; 2748; 1995; 1827; 1810; 470	SRK2E; SRK2I	Serine/threonine-protein kinase SRK2E; Serine/threonine-protein kinase SRK2I	ARATH	K14498	AT5G66880	GO:0000166,GO:0001101,GO:0001882,GO:0001883,GO:0003674,GO:0003824,GO:0004672,GO:0004674,GO:0005488,GO:0005515,GO:0005524,GO:0005575,GO:0005634,GO:0005737,GO:0005829,GO:0005975,GO:0005984,GO:0005985,GO:0006082,GO:0006464,GO:0006468,GO:0006629,GO:0006631,GO:0006633,GO:0006636,GO:0006638,GO:0006639,GO:0006641,GO:0006793,GO:0006796,GO:0006950,GO:0006952,GO:0006970,GO:0007165,GO:0008150,GO:0008152,GO:…	0.660039	7.31384	6.53848	0.0105565	0.613911	133.930657161394	185.899087057857	112.62807944487	203.623008869475
TR50250|c0_g1	1672; 1578; 950	YQJG	Glutathionyl-hydroquinone reductase YqjG	ECOLI	K07393		GO:0003674,GO:0003824,GO:0005488,GO:0005515,GO:0016491	0.836049	6.04688	6.52167	0.0106568	0.616927	60.9680426029966	64.9730332815085	33.9281061774199	104.249130239241
TR5865|c0_g2	1568	GAI1	DELLA protein GAI1	VITVI	K14494		GO:0000988,GO:0000989,GO:0003674,GO:0005575,GO:0005634,GO:0006139,GO:0006351,GO:0006355,GO:0006725,GO:0006807,GO:0007165,GO:0008150,GO:0008152,GO:0009058,GO:0009059,GO:0009740,GO:0009755,GO:0009889,GO:0009987,GO:0010468,GO:0010476,GO:0010556,GO:0016070,GO:0018130,GO:0019219,GO:0019222,GO:0019438,GO:0031323,GO:0031326,GO:0032774,GO:0034641,GO:0034645,GO:0034654,GO:0043170,GO:0043226,GO:0043227,GO:…	1.66806	1.38091	6.51902	0.0106727	0.616927	1.62371934767431	4.38941798709523	0.808687254499717	3.29079483607891
TR16754|c0_g1	1874	TPS3	Probable terpene synthase 3	RICCO			GO:0000287,GO:0003674,GO:0003824,GO:0005488,GO:0008150,GO:0008152,GO:0010333,GO:0016829,GO:0016835,GO:0016838,GO:0043167,GO:0043169,GO:0046872	1.5027	3.94002	6.51191	0.0107155	0.617538	11.1565232598267	36.4659340466373	4.81536501543013	8.73482579946871
TR39875|c0_g4	634							-0.989136	3.70275	6.49205	0.0108358	0.622605	14.2992058682286	7.23530437433279	20.0701473162202	10.0755199919453
TR19692|c0_g1	1996	Y1720	UPF0392 protein At1g27200	ARATH		AT1G27200	GO:0005575,GO:0005794,GO:0016021,GO:0031224,GO:0043226,GO:0043227,GO:0043229,GO:0043231,GO:0044424,GO:0044425,GO:0044444,GO:0044464	1.32106	2.30323	6.48534	0.0108768	0.622926	3.09030456492852	7.5247165493061	2.46282027506732	6.33782709170753
TR26117|c0_g1	1688							0.723335	7.81224	6.48052	0.0109063	0.622926	193.589248677556	266.98273141288	145.453430275245	292.677604927314
TR31159|c0_g1	2397							-1.27786	2.38799	6.46358	0.0110108	0.625326	7.90908456447807	3.37647537468864	6.69004910540675	2.64076128821147
TR39869|c0_g2	3561; 3342; 3221; 3002	EFR; Y3475	LRR receptor-like serine/threonine-protein kinase EFR; Probable LRR receptor-like serine/threonine-protein kinase At3g47570	ARATH	K13428	AT3G47570,AT5G20480	GO:0000166,GO:0001882,GO:0001883,GO:0002218,GO:0002253,GO:0002376,GO:0002682,GO:0002684,GO:0002764,GO:0003674,GO:0003824,GO:0004672,GO:0004674,GO:0004871,GO:0004872,GO:0004888,GO:0005488,GO:0005515,GO:0005524,GO:0005575,GO:0005886,GO:0006464,GO:0006468,GO:0006793,GO:0006796,GO:0006950,GO:0006952,GO:0006955,GO:0007165,GO:0008150,GO:0008152,GO:0008219,GO:0009595,GO:0009605,GO:0009607,GO:0009617,GO:…	0.993261	3.67091	6.46314	0.0110135	0.625326	7.07103586890424	19.7764986231763	9.81452258870111	13.9350941824082
TR25564|c0_g1	284							1.36075	2.13241	6.45697	0.0110518	0.625648	2.30463391282805	4.9200069745463	2.49957878663549	7.43475870373383
TR50156|c0_g1	2660; 1869; 1847; 1815; 1793	WRK42; WRK47	Probable WRKY transcription factor 42; Probable WRKY transcription factor 47	ARATH		AT4G04450	GO:0000975,GO:0001067,GO:0001071,GO:0003674,GO:0003676,GO:0003677,GO:0003700,GO:0005488,GO:0005575,GO:0005634,GO:0006139,GO:0006351,GO:0006355,GO:0006725,GO:0006807,GO:0008150,GO:0008152,GO:0009058,GO:0009059,GO:0009889,GO:0009890,GO:0009892,GO:0009987,GO:0010468,GO:0010556,GO:0010558,GO:0010605,GO:0010629,GO:0016070,GO:0018130,GO:0019219,GO:0019222,GO:0019438,GO:0031323,GO:0031324,GO:0031326,GO:…	0.942084	3.73557	6.42908	0.0112267	0.633679	9.63755999909911	19.1012035482386	8.49121617224703	15.7226864390437
TR14162|c1_g1	3585; 3585; 3140; 3140	MFL1; PUB29	Protein MITOFERRINLIKE 1, chloroplastic; U-box domain-containing protein 29	ARATH		AT3G18710,AT5G42130	GO:0000041,GO:0003674,GO:0003735,GO:0003824,GO:0004842,GO:0005102,GO:0005198,GO:0005488,GO:0005515,GO:0005575,GO:0005911,GO:0006412,GO:0006464,GO:0006810,GO:0006811,GO:0006812,GO:0006826,GO:0008150,GO:0008152,GO:0009058,GO:0009059,GO:0009506,GO:0009507,GO:0009526,GO:0009528,GO:0009536,GO:0009706,GO:0009719,GO:0009941,GO:0009987,GO:0010033,GO:0010035,GO:0010038,GO:0010039,GO:0010200,GO:0010243,GO:…	0.785435	4.45317	6.41666	0.0113055	0.636256	15.7134130420094	26.6259200975447	16.320779136267	28.6014761061673
TR26953|c0_g2	1140; 1050	XTH22; XTH23	Probable xyloglucan endotransglucosylase/hydrolase protein 23; Xyloglucan endotransglucosylase/hydrolase protein 22	ARATH	K08235,K14504	AT4G25810,AT5G57560	GO:0003674,GO:0003824,GO:0004553,GO:0005575,GO:0005576,GO:0005618,GO:0005794,GO:0005975,GO:0005976,GO:0006073,GO:0006950,GO:0008150,GO:0008152,GO:0009266,GO:0009408,GO:0009409,GO:0009605,GO:0009612,GO:0009628,GO:0009664,GO:0009719,GO:0009725,GO:0009733,GO:0009741,GO:0009987,GO:0010033,GO:0010383,GO:0010410,GO:0010411,GO:0014070,GO:0016043,GO:0016740,GO:0016757,GO:0016758,GO:0016762,GO:0016787,GO:…	2.02103	0.67375	6.40809	0.0113602	0.637466	0.838048695573836	2.4117681247776	0.36758511568169	2.4376258045029
TR35756|c0_g1	997	RETOL; FOX3	Reticuline oxidase-like protein; Flavin-dependent oxidoreductase FOX3 {ECO:0000303|PubMed:26352477}	ARATH; ARATH		AT4G20830	GO:0000166,GO:0003674,GO:0003824,GO:0005488,GO:0005575,GO:0005576,GO:0005618,GO:0005739,GO:0005773,GO:0005829,GO:0005886,GO:0005911,GO:0006950,GO:0006979,GO:0008150,GO:0008152,GO:0009505,GO:0009506,GO:0016020,GO:0016491,GO:0016614,GO:0030054,GO:0030312,GO:0031224,GO:0031225,GO:0036094,GO:0043167,GO:0043168,GO:0043226,GO:0043227,GO:0043229,GO:0043231,GO:0044424,GO:0044425,GO:0044444,GO:0044464,GO:…	1.39755	2.89874	6.39056	0.0114729	0.641914	4.50451173870937	5.06471306203295	3.60233413368056	16.250838696686
TR20306|c0_g1	1208	NLTL2	Non-specific lipid-transfer protein-like protein At2g13820	ARATH		AT2G13820	GO:0003674,GO:0005488,GO:0005575,GO:0005576,GO:0005886,GO:0006810,GO:0006869,GO:0008150,GO:0008289,GO:0016020,GO:0031224,GO:0031225,GO:0031226,GO:0044425,GO:0044459,GO:0044464,GO:0044699,GO:0044765,GO:0046658,GO:0051179,GO:0051234,GO:0071702,GO:1902578	0.757913	6.74105	6.37674	0.0115626	0.64505	103.079989555582	129.222536125584	55.8729375836168	139.391568920824
TR40678|c0_g1	1198	E134	Endo-1,3;1,4-beta-D-glucanase	MAIZE			GO:0003674,GO:0003824,GO:0005575,GO:0005576,GO:0016787	-0.695336	5.47819	6.36731	0.0116242	0.645094	47.1926171695016	31.7388685220732	62.7835377584326	36.198743196868
TR12492|c0_g1	1649	TPT	Triose phosphate/phosphate translocator TPT, chloroplastic	ARATH			GO:0003674,GO:0005215,GO:0005342,GO:0005575,GO:0006810,GO:0006811,GO:0006820,GO:0008028,GO:0008150,GO:0008509,GO:0008514,GO:0008643,GO:0009314,GO:0009416,GO:0009628,GO:0009642,GO:0009643,GO:0009987,GO:0015075,GO:0015120,GO:0015144,GO:0015605,GO:0015711,GO:0015713,GO:0015717,GO:0015718,GO:0015748,GO:0015849,GO:0016020,GO:0016021,GO:0022857,GO:0022891,GO:0022892,GO:0031090,GO:0031224,GO:0031969,GO:…	-1.64278	1.16962	6.36633	0.0116306	0.645094	2.93317043450843	1.15764869989325	3.60233413368056	0.934423225059443
TR44382|c0_g2	1004							-1.94437	0.740523	6.34613	0.0117638	0.649358	3.09030456492852	0.530588987451071	1.98495962468112	0.771914838092584
TR21510|c0_g1	1334; 1329; 1211; 1206	XTH33	Probable xyloglucan endotransglucosylase/hydrolase protein 33	ARATH	K08235	AT1G10550	GO:0003674,GO:0003824,GO:0004553,GO:0005575,GO:0005576,GO:0005618,GO:0005887,GO:0005975,GO:0005976,GO:0006073,GO:0008150,GO:0008152,GO:0009664,GO:0009827,GO:0009831,GO:0009987,GO:0010383,GO:0010410,GO:0010411,GO:0016021,GO:0016043,GO:0016740,GO:0016757,GO:0016758,GO:0016762,GO:0016787,GO:0016798,GO:0030312,GO:0031224,GO:0031226,GO:0042545,GO:0042546,GO:0042547,GO:0043170,GO:0044036,GO:0044042,GO:…	0.921606	4.94564	6.3441	0.0117773	0.649358	15.503900868116	51.1294842452851	26.9072304678997	29.3733909442599
TR43127|c0_g1	1429	PSBO	Oxygen-evolving enhancer protein 1, chloroplastic	SOLLC	K02716		GO:0003674,GO:0005488,GO:0005509,GO:0005575,GO:0008150,GO:0008152,GO:0009521,GO:0009523,GO:0009535,GO:0009654,GO:0009987,GO:0010109,GO:0015979,GO:0016020,GO:0016021,GO:0019222,GO:0019898,GO:0031224,GO:0031323,GO:0032991,GO:0034357,GO:0042548,GO:0042549,GO:0042651,GO:0043167,GO:0043169,GO:0043234,GO:0043467,GO:0044237,GO:0044422,GO:0044424,GO:0044425,GO:0044434,GO:0044435,GO:0044436,GO:0044444,GO:…	-1.39649	2.23508	6.33933	0.011809	0.649358	8.79951130352527	2.4117681247776	4.66833096915746	2.68138838495318
TR41166|c0_g1	389							-1.48531	2.04017	6.32621	0.0118966	0.652308	5.76158478207012	1.2058840623888	6.10191292031605	3.0064051588869
TR31198|c0_g2	694	GL113	Germin-like protein subfamily 1 member 13	ARATH		AT5G39100	GO:0003674,GO:0005488,GO:0005575,GO:0005576,GO:0030145,GO:0043167,GO:0043169,GO:0045735,GO:0046872,GO:0046914,GO:0048046	0.823886	6.53015	6.31704	0.0119583	0.652653	90.4045030350275	104.043676902906	43.0074585347577	131.916183120348
TR43905|c0_g1	889; 537							-0.691847	6.11361	6.31517	0.0119709	0.652653	69.9246880369419	59.2812605070333	100.865355743056	46.5180257692636
TR44543|c0_g1	1548; 1497	EXOL2	Protein EXORDIUM-like 2	ARATH		AT5G64260	GO:0005575,GO:0005576,GO:0005615,GO:0005618,GO:0005794,GO:0005829,GO:0005911,GO:0009505,GO:0009506,GO:0030054,GO:0030312,GO:0043226,GO:0043227,GO:0043229,GO:0043231,GO:0044421,GO:0044424,GO:0044444,GO:0044464,GO:0048046	0.847955	9.10871	6.30676	0.0120278	0.653784	433.53306582904	715.909250158982	355.050463236944	703.458180082794
TR54424|c0_g1	332							0.967136	3.91824	6.30206	0.0120598	0.653784	11.7326817380337	15.5317867235677	8.6382502185197	24.2137496580621
TR41889|c0_g1	3136	PDR1	Pleiotropic drug resistance protein 1	TOBAC			GO:0000166,GO:0001882,GO:0001883,GO:0003674,GO:0003824,GO:0005488,GO:0005524,GO:0005575,GO:0006810,GO:0008150,GO:0016020,GO:0016021,GO:0016462,GO:0016787,GO:0016817,GO:0016818,GO:0016887,GO:0017076,GO:0017111,GO:0030554,GO:0031224,GO:0032549,GO:0032550,GO:0032553,GO:0032555,GO:0032559,GO:0035639,GO:0036094,GO:0043167,GO:0043168,GO:0044425,GO:0051179,GO:0051234,GO:0097159,GO:0097367,GO:1901265,GO:…	1.05808	5.41676	6.28494	0.0121768	0.657823	15.7657910854828	38.8777021714149	39.4786414242134	76.2976876809406
TR41328|c0_g1	547							1.47177	1.64024	6.28116	0.0122028	0.657823	1.46658521725421	3.28000464969753	1.72765004370394	5.60653935035666
TR21311|c3_g2	838; 833; 748; 748; 747; 743	LAC12; LAC3	Laccase-12; Laccase-3	ARATH	K05909	AT2G30210,AT5G05390	GO:0003674,GO:0003824,GO:0005488,GO:0005507,GO:0005575,GO:0005576,GO:0006725,GO:0008150,GO:0008152,GO:0009056,GO:0009698,GO:0009808,GO:0009987,GO:0016491,GO:0016679,GO:0016682,GO:0016722,GO:0019439,GO:0019748,GO:0043167,GO:0043169,GO:0044237,GO:0044248,GO:0044699,GO:0044710,GO:0044712,GO:0044763,GO:0046271,GO:0046274,GO:0046872,GO:0046914,GO:0048046,GO:0052716,GO:0055114,GO:0071704,GO:1901360,GO:…	-1.21334	4.62712	6.26807	0.0122933	0.66001	15.8705471724295	19.1494389107341	52.8219811234588	10.5224180561042
TR49120|c1_g1	2121	INV1	Beta-fructofuranosidase, insoluble isoenzyme CWINV1	ARATH	K01193	AT3G13790	GO:0003674,GO:0003824,GO:0004553,GO:0004564,GO:0004575,GO:0005575,GO:0005576,GO:0005618,GO:0005886,GO:0005975,GO:0006950,GO:0008150,GO:0008152,GO:0009611,GO:0009628,GO:0015926,GO:0016020,GO:0016787,GO:0016798,GO:0030312,GO:0044238,GO:0044464,GO:0048046,GO:0050896,GO:0071704,GO:0080167,GO:0090599	0.754561	8.01507	6.26341	0.0123257	0.66001	175.099799331458	379.32289066502	209.817584031108	270.170193332404
TR28916|c0_g2	2827	RAA5D; U92A1	Ras-related protein RABA5d; UDP-glycosyltransferase 92A1	ARATH	K07904	AT5G12890,AT2G31680	GO:0000166,GO:0001882,GO:0001883,GO:0003674,GO:0003824,GO:0005488,GO:0005525,GO:0005575,GO:0005829,GO:0005886,GO:0006810,GO:0007165,GO:0007264,GO:0008104,GO:0008150,GO:0008152,GO:0015031,GO:0016020,GO:0016740,GO:0016757,GO:0016758,GO:0017076,GO:0019001,GO:0032549,GO:0032550,GO:0032553,GO:0032555,GO:0032561,GO:0033036,GO:0035556,GO:0035639,GO:0036094,GO:0043167,GO:0043168,GO:0044424,GO:0044444,GO:…	0.867045	6.1304	6.2604	0.0123466	0.66001	44.6784710827801	54.9400778824337	54.40259712089	125.781491512349
TR28468|c2_g1	2914; 2911	MKP1	Protein-tyrosine-phosphatase MKP1	ARATH		AT3G55270	GO:0000188,GO:0001932,GO:0001933,GO:0003674,GO:0003824,GO:0004721,GO:0004725,GO:0005575,GO:0005829,GO:0006464,GO:0006469,GO:0006470,GO:0006793,GO:0006796,GO:0006950,GO:0006952,GO:0006970,GO:0008138,GO:0008150,GO:0008152,GO:0009314,GO:0009411,GO:0009416,GO:0009628,GO:0009651,GO:0009892,GO:0009966,GO:0009968,GO:0009987,GO:0010224,GO:0010225,GO:0010563,GO:0010605,GO:0010646,GO:0010648,GO:0016311,GO:…	0.635043	6.76895	6.23681	0.0125122	0.665788	96.8993804257248	127.389592350753	73.8846082520196	137.725857954414
TR47842|c0_g1	1734	ROMT	Trans-resveratrol di-O-methyltransferase	VITVI			GO:0003674,GO:0003824,GO:0005488,GO:0005515,GO:0006725,GO:0008150,GO:0008152,GO:0008168,GO:0008171,GO:0008757,GO:0009058,GO:0009987,GO:0016740,GO:0016741,GO:0019438,GO:0044237,GO:0044249,GO:0046983	0.787397	4.54083	6.22578	0.0125903	0.665788	18.1228030417842	34.5365195468152	15.9164355090172	24.2137496580621
TR5147|c0_g2	1574; 1477; 1471; 1407; 1380; 717	HD1; KNAT7	Homeobox protein HD1; Homeobox protein knotted-1-like 7	ARATH; BRANA		AT1G62990	GO:0001071,GO:0003674,GO:0003676,GO:0003677,GO:0003700,GO:0005488,GO:0005575,GO:0005634,GO:0006355,GO:0008150,GO:0009888,GO:0009889,GO:0009890,GO:0009892,GO:0010087,GO:0010089,GO:0010468,GO:0010556,GO:0010558,GO:0010605,GO:0010629,GO:0019219,GO:0019222,GO:0031323,GO:0031324,GO:0031326,GO:0031327,GO:0032502,GO:0043226,GO:0043227,GO:0043229,GO:0043231,GO:0044087,GO:0044424,GO:0044464,GO:0045892,GO:…	-0.61952	5.8906	6.22534	0.0125935	0.665788	73.957797384391	48.5730100330208	69.5838623985438	44.8523148028533
TR38289|c1_g1	2964; 2952	WNK4	Probable serine/threonine-protein kinase WNK4	ARATH	K08867	AT5G58350	GO:0000166,GO:0001882,GO:0001883,GO:0003674,GO:0003824,GO:0004672,GO:0004674,GO:0005488,GO:0005524,GO:0005575,GO:0005634,GO:0005737,GO:0006464,GO:0006468,GO:0006793,GO:0006796,GO:0008150,GO:0008152,GO:0009987,GO:0016301,GO:0016310,GO:0016740,GO:0016772,GO:0016773,GO:0017076,GO:0019538,GO:0030554,GO:0032549,GO:0032550,GO:0032553,GO:0032555,GO:0032559,GO:0035639,GO:0036094,GO:0036211,GO:0043167,GO:…	0.694604	6.11269	6.22483	0.0125971	0.665788	54.0541408645124	66.1789173438973	51.5354332185729	104.655401206658
TR14298|c0_g1	1932	Y3475	Probable LRR receptor-like serine/threonine-protein kinase At3g47570	ARATH		AT3G47570	GO:0000166,GO:0001882,GO:0001883,GO:0003674,GO:0003824,GO:0004672,GO:0004674,GO:0005488,GO:0005515,GO:0005524,GO:0005575,GO:0005886,GO:0016020,GO:0016021,GO:0016301,GO:0016740,GO:0016772,GO:0016773,GO:0017076,GO:0030554,GO:0031224,GO:0032549,GO:0032550,GO:0032553,GO:0032555,GO:0032559,GO:0035639,GO:0036094,GO:0043167,GO:0043168,GO:0044425,GO:0044464,GO:0097159,GO:0097367,GO:1901265,GO:1901363	1.96296	0.729124	6.21217	0.0126875	0.665788	0.8904267390472	2.36353276228204	0.404343627249858	2.64076128821147
TR7024|c0_g1	1997; 1996; 1990	C82C4	Cytochrome P450 82C4	ARATH	K00517	AT4G31940	GO:0003674,GO:0003824,GO:0004497,GO:0005488,GO:0005506,GO:0005575,GO:0008150,GO:0008152,GO:0009058,GO:0009987,GO:0010035,GO:0010038,GO:0010039,GO:0016020,GO:0016021,GO:0016491,GO:0016705,GO:0016709,GO:0019748,GO:0020037,GO:0031224,GO:0042221,GO:0043167,GO:0043169,GO:0044425,GO:0044550,GO:0044699,GO:0044710,GO:0044711,GO:0046872,GO:0046906,GO:0046914,GO:0050896,GO:0051716,GO:0055114,GO:0070887,GO:…	-0.759445	5.60449	6.20803	0.0127172	0.665788	46.1450563000343	39.4565265213615	75.9063263882689	32.7048128770805
TR31118|c0_g1	2497; 2377; 2321; 744; 647	GLRX; GLRX3	Glutaredoxin; Glutaredoxin-3	ECOLI; PSEAE	K03676		GO:0003674,GO:0003824,GO:0005575,GO:0005737,GO:0007165,GO:0008150,GO:0009055,GO:0009987,GO:0015035,GO:0015036,GO:0016491,GO:0016667,GO:0019725,GO:0035556,GO:0042592,GO:0044424,GO:0044464,GO:0044699,GO:0044763,GO:0045454,GO:0050789,GO:0050794,GO:0065007,GO:0065008	0.798827	4.79057	6.20168	0.0127629	0.665788	23.7796317369076	40.9518227587236	16.541330205676	29.1296283638096
TR53658|c0_g2	604							1.0472	3.83554	6.20142	0.0127648	0.665788	6.02347499943694	20.885911960574	12.4243769100411	17.388397405454
TR14936|c1_g1	931; 923						GO:0003674,GO:0005488,GO:0006810,GO:0006811,GO:0006812,GO:0008150,GO:0030001,GO:0043167,GO:0043169,GO:0044699,GO:0044765,GO:0046872,GO:0051179,GO:0051234,GO:1902578	-0.737501	6.84539	6.20113	0.0127669	0.665788	170.123885201489	104.815442702834	117.222893390891	67.5222347847302
TR52164|c1_g1	1211	HTH	Protein HOTHEAD	ARATH			GO:0000166,GO:0003674,GO:0003824,GO:0005488,GO:0005575,GO:0005576,GO:0006082,GO:0006629,GO:0006631,GO:0007154,GO:0007267,GO:0007275,GO:0008150,GO:0008152,GO:0009553,GO:0009987,GO:0010430,GO:0016491,GO:0016614,GO:0016829,GO:0016830,GO:0016832,GO:0019395,GO:0019752,GO:0023052,GO:0030258,GO:0032501,GO:0032502,GO:0032787,GO:0034440,GO:0036094,GO:0043167,GO:0043168,GO:0043436,GO:0044237,GO:0044238,GO:…	1.08211	2.89347	6.19491	0.0128118	0.66632	5.13304826038974	10.9011919239947	4.30074585347577	9.05984257340243
TR33729|c0_g1	1739	UGT2	7-deoxyloganetin glucosyltransferase	GARJA			GO:0003674,GO:0003824,GO:0008150,GO:0008152,GO:0008194,GO:0016740,GO:0016757,GO:0016758,GO:0035251,GO:0046527	0.634485	7.12327	6.16791	0.0130088	0.674735	104.389440642416	148.661387211291	113.951385861324	190.297321138193
TR11397|c0_g1	1074	GL37; GLT2	Germin-like protein 3-7; Germin-like protein subfamily T member 2	ORYSJ; ARATH			GO:0003674,GO:0003824,GO:0005488,GO:0005575,GO:0005576,GO:0005618,GO:0006082,GO:0008150,GO:0008152,GO:0009987,GO:0016829,GO:0016830,GO:0016831,GO:0019752,GO:0030145,GO:0030312,GO:0033609,GO:0043167,GO:0043169,GO:0043436,GO:0043648,GO:0044237,GO:0044281,GO:0044464,GO:0044699,GO:0044710,GO:0044763,GO:0045735,GO:0046564,GO:0046872,GO:0046914,GO:0048046,GO:0071704	0.856117	3.94369	6.15026	0.0131393	0.679667	10.8946330424599	19.6800278981852	10.880519424178	19.7447690164735
TR6333|c0_g1	914							0.845091	6.26346	6.13926	0.0132212	0.682066	32.8410332577997	101.053084428181	76.8252891774731	96.1643379876392
TR49399|c0_g1	1322	PER47	Peroxidase 47	ARATH	K00430	AT4G33420	GO:0003674,GO:0003824,GO:0004601,GO:0005488,GO:0005575,GO:0005576,GO:0006950,GO:0006979,GO:0008150,GO:0008152,GO:0016209,GO:0016491,GO:0016684,GO:0020037,GO:0043167,GO:0043169,GO:0044699,GO:0044710,GO:0046872,GO:0046906,GO:0050896,GO:0055114,GO:0097159,GO:1901363	-0.62881	5.84835	6.11522	0.0134023	0.689552	64.4249934722386	48.3800685830386	75.28143169161	42.0084180309332
TR27466|c0_g1	1690; 1464; 1462	ALMTD	Aluminum-activated malate transporter 13	ARATH		AT5G46600	GO:0005575,GO:0005886,GO:0006810,GO:0006811,GO:0006820,GO:0006835,GO:0008150,GO:0015711,GO:0015740,GO:0015743,GO:0015849,GO:0016020,GO:0016021,GO:0031224,GO:0044425,GO:0044464,GO:0044699,GO:0044765,GO:0046942,GO:0051179,GO:0051234,GO:0071702,GO:1902578	-0.97794	4.84989	6.09342	0.0135686	0.696207	21.4749978240795	19.2941449982208	54.6966652134354	19.4197522425397
TR36384|c0_g1	1223	BGAL5	Beta-galactosidase 5	ARATH		AT1G45130	GO:0003674,GO:0003824,GO:0004553,GO:0004565,GO:0005575,GO:0005576,GO:0005618,GO:0005975,GO:0008150,GO:0008152,GO:0009341,GO:0015925,GO:0016787,GO:0016798,GO:0030312,GO:0032991,GO:0043234,GO:0044238,GO:0044464,GO:0048046,GO:0071704,GO:1902494	-0.933795	4.18232	6.0888	0.0136042	0.696207	19.4322541286183	8.87530669918156	27.9732273033766	15.9258219227523
TR54473|c0_g2	808	FA32A	Protein FAM32A-like	DANRE	K13120		GO:0005575,GO:0005634,GO:0006915,GO:0007049,GO:0008150,GO:0008219,GO:0009987,GO:0012501,GO:0016265,GO:0043226,GO:0043227,GO:0043229,GO:0043231,GO:0044424,GO:0044464,GO:0044699,GO:0044763	-1.26604	2.42975	6.08217	0.0136553	0.696967	6.2329871733304	2.5082388497687	8.71176724165604	3.69706580349606
TR8328|c2_g1	5453; 5366; 4376; 4284; 4260; 4095; 4003; 3979; 3299; 3018; 2036; 1789; 1344; 1323; 1292; 1285; 1264; 933; 568; 534; 528; 470; 320; 273	AT21A; GEX2; PP271; PPR53; SD25	G-type lectin S-receptor-like serine/threonine-protein kinase SD2-5; Pentatricopeptide repeat-containing protein At1g20230; Protein GAMETE EXPRESSED 2; Putative RING-H2 finger protein ATL21A; Putative pentatricopeptide repeat-containing protein At3g49142	ARATH		AT5G49150,AT2G46495,AT4G32300,AT3G49142,AT1G20230	GO:0000166,GO:0001871,GO:0001882,GO:0001883,GO:0003006,GO:0003674,GO:0003824,GO:0004672,GO:0004674,GO:0005488,GO:0005515,GO:0005516,GO:0005524,GO:0005575,GO:0005886,GO:0005887,GO:0006464,GO:0006468,GO:0006793,GO:0006796,GO:0008150,GO:0008152,GO:0008270,GO:0009987,GO:0016020,GO:0016021,GO:0016301,GO:0016310,GO:0016567,GO:0016740,GO:0016772,GO:0016773,GO:0017076,GO:0019538,GO:0019899,GO:0022412,GO:…	0.705154	5.36817	6.07383	0.0137199	0.697418	36.0360939096749	46.4506540832165	26.6866793984907	55.6997496328912
TR29134|c1_g1	679							0.743332	7.01893	6.07165	0.0137369	0.697418	122.774133901567	184.693202995468	71.1644783959751	139.838466984983
TR5681|c0_g1	2462; 1440	LRK91	L-type lectin-domain containing receptor kinase IX.1	ARATH		AT5G10530	GO:0000166,GO:0001882,GO:0001883,GO:0003674,GO:0003824,GO:0004672,GO:0004674,GO:0005488,GO:0005524,GO:0005575,GO:0005886,GO:0006464,GO:0006468,GO:0006793,GO:0006796,GO:0008150,GO:0008152,GO:0009987,GO:0016020,GO:0016021,GO:0016301,GO:0016310,GO:0016740,GO:0016772,GO:0016773,GO:0017076,GO:0019538,GO:0030246,GO:0030554,GO:0031224,GO:0032549,GO:0032550,GO:0032553,GO:0032555,GO:0032559,GO:0035639,GO:…	0.768757	4.41316	6.06043	0.0138244	0.700013	16.2895715202164	26.6259200975447	15.1077482545174	26.8545109462736
TR14636|c0_g1	3289; 3208; 3142; 2361; 1767; 1456; 1222; 1222	SD11; Y4729	G-type lectin S-receptor-like serine/threonine-protein kinase At4g27290; G-type lectin S-receptor-like serine/threonine-protein kinase SD1-1	ARATH		AT4G27300,AT4G27290	GO:0000166,GO:0001882,GO:0001883,GO:0003674,GO:0003824,GO:0004672,GO:0004674,GO:0005488,GO:0005515,GO:0005516,GO:0005524,GO:0005575,GO:0005886,GO:0005911,GO:0006464,GO:0006468,GO:0006793,GO:0006796,GO:0008037,GO:0008150,GO:0008152,GO:0009506,GO:0009987,GO:0016020,GO:0016021,GO:0016301,GO:0016310,GO:0016740,GO:0016772,GO:0016773,GO:0017076,GO:0019538,GO:0019899,GO:0030054,GO:0030246,GO:0030554,GO:…	0.682489	6.17423	6.05117	0.0138971	0.701471	67.6724321675872	85.3283562546314	43.1544925810303	92.3860179906597
TR30698|c0_g1	2452	GH36	Indole-3-acetic acid-amido synthetase GH3.6	ARATH	K14487	AT5G54510	GO:0000902,GO:0003674,GO:0003824,GO:0005575,GO:0005737,GO:0007165,GO:0008150,GO:0009507,GO:0009536,GO:0009653,GO:0009719,GO:0009725,GO:0009733,GO:0009734,GO:0009755,GO:0009826,GO:0009987,GO:0010033,GO:0010252,GO:0010279,GO:0016043,GO:0016049,GO:0016874,GO:0016879,GO:0016881,GO:0032502,GO:0032989,GO:0040007,GO:0042221,GO:0042592,GO:0043226,GO:0043227,GO:0043229,GO:0043231,GO:0044424,GO:0044444,GO:…	-0.820159	4.87323	6.04187	0.0139705	0.701471	41.7453006482717	26.7706261850313	32.8988678535112	15.5195509553351
TR13035|c0_g2	590							-0.698509	7.51076	6.03648	0.0140132	0.701471	180.547115852688	138.04960746227	270.542645141723	139.960348275208
TR26040|c0_g1	2413	BAM9	Inactive beta-amylase 9	ARATH		AT5G18670	GO:0000272,GO:0003674,GO:0003824,GO:0004553,GO:0005575,GO:0005737,GO:0005975,GO:0005976,GO:0008150,GO:0008152,GO:0009056,GO:0009057,GO:0016052,GO:0016160,GO:0016161,GO:0016787,GO:0016798,GO:0043170,GO:0044238,GO:0044424,GO:0044464,GO:0071704,GO:1901575	-0.703184	5.34748	6.03197	0.014049	0.701471	58.1920062989082	32.7035757719842	42.5295978843715	29.1296283638096
TR25663|c1_g3	1900; 1889; 1241; 1208; 1070	UXS4	UDP-glucuronic acid decarboxylase 4	ARATH			GO:0000139,GO:0003674,GO:0003824,GO:0003854,GO:0005488,GO:0005575,GO:0006139,GO:0006629,GO:0006694,GO:0006725,GO:0006753,GO:0006793,GO:0006796,GO:0006807,GO:0008150,GO:0008152,GO:0008202,GO:0008610,GO:0009058,GO:0009117,GO:0009165,GO:0009225,GO:0009226,GO:0009987,GO:0016020,GO:0016021,GO:0016229,GO:0016491,GO:0016614,GO:0016616,GO:0016829,GO:0016830,GO:0016831,GO:0018130,GO:0019438,GO:0019637,GO:…	0.780264	6.11402	6.03008	0.0140641	0.701471	34.3599965185273	78.5754055052541	67.3783517044537	96.3268463746061
TR21057|c0_g1	1267; 1181	BEE3	Transcription factor BEE 3	ARATH			GO:0001071,GO:0003674,GO:0003676,GO:0003677,GO:0003700,GO:0005488,GO:0005515,GO:0005575,GO:0005634,GO:0006139,GO:0006351,GO:0006355,GO:0006725,GO:0006807,GO:0008150,GO:0008152,GO:0009058,GO:0009059,GO:0009889,GO:0009987,GO:0010468,GO:0010556,GO:0016070,GO:0018130,GO:0019219,GO:0019222,GO:0019438,GO:0031323,GO:0031326,GO:0032774,GO:0034641,GO:0034645,GO:0034654,GO:0043170,GO:0043226,GO:0043227,GO:…	-0.786537	4.2522	6.02902	0.0140726	0.701471	25.2985949976352	13.1682539612857	22.7535186606966	14.6663819237591
TR43686|c0_g1	1140; 1118							-0.939952	3.80729	6.001	0.0142977	0.71085	14.4039619551753	9.30942496164152	22.1286239640377	9.75050321801158
TR53985|c1_g1	344							0.950185	3.37635	5.98039	0.0144658	0.716715	6.49487739069723	14.8082562861344	7.53549487147463	12.3506374094813
TR50091|c1_g1	1626; 1168	Q8OMT; ROMT	8-hydroxyquercetin 8-O-methyltransferase; Trans-resveratrol di-O-methyltransferase	MENPI; VITVI			GO:0003674,GO:0003824,GO:0005488,GO:0005515,GO:0006725,GO:0008150,GO:0008152,GO:0008168,GO:0008171,GO:0008757,GO:0009058,GO:0009987,GO:0016740,GO:0016741,GO:0019438,GO:0044237,GO:0044249,GO:0046983	0.688245	7.53739	5.97739	0.0144904	0.716715	168.290653679921	231.095621716189	116.193655066982	227.18672497967
TR21197|c0_g1	611	SDR1	(+)-neomenthol dehydrogenase	ARATH			GO:0003674,GO:0003824,GO:0006950,GO:0006952,GO:0008150,GO:0016491,GO:0016614,GO:0016616,GO:0047501,GO:0050896	-0.979237	3.54467	5.902	0.0151237	0.746114	11.9421939119272	7.33177509932389	18.7468408997662	8.24730063856813
TR44239|c0_g1	3068; 2490						GO:0003674,GO:0003676,GO:0003677,GO:0005488,GO:0097159,GO:1901363	1.24066	2.67989	5.88261	0.0152911	0.75244	2.35701195630141	7.47648118681055	5.10943310797548	10.2786554756539
TR27517|c0_g1	1371; 1366; 1311; 1306	PER64	Peroxidase 64	ARATH	K00430	AT5G42180	GO:0003674,GO:0003824,GO:0004601,GO:0005488,GO:0005575,GO:0005576,GO:0005618,GO:0006950,GO:0006979,GO:0008150,GO:0008152,GO:0009056,GO:0009505,GO:0009664,GO:0009987,GO:0016043,GO:0016209,GO:0016491,GO:0016684,GO:0020037,GO:0030312,GO:0042743,GO:0042744,GO:0043167,GO:0043169,GO:0044237,GO:0044248,GO:0044464,GO:0044699,GO:0044710,GO:0044712,GO:0044763,GO:0045229,GO:0046872,GO:0046906,GO:0050896,GO:…	-0.881589	6.87053	5.87692	0.0153406	0.752946	85.2190767311644	79.8295249301385	217.830939552969	84.7074967064756
TR25458|c0_g1	581							1.66058	1.60854	5.86125	0.0154778	0.757742	1.72847543462104	6.99412756185503	1.13951385861324	2.07198193382746
TR29443|c0_g1	1042	CHI5	Endochitinase EP3 {ECO:0000303|PubMed:11525512}	ARATH	K01183	AT3G54420	GO:0000272,GO:0003006,GO:0003674,GO:0003824,GO:0004553,GO:0004568,GO:0005488,GO:0005575,GO:0005618,GO:0005975,GO:0005976,GO:0006022,GO:0006026,GO:0006030,GO:0006032,GO:0006040,GO:0006807,GO:0006950,GO:0006952,GO:0008061,GO:0008150,GO:0008152,GO:0009056,GO:0009057,GO:0009605,GO:0009607,GO:0009611,GO:0009617,GO:0009790,GO:0009793,GO:0009987,GO:0010262,GO:0016052,GO:0016787,GO:0016798,GO:0016998,GO:…	0.763333	5.64259	5.81846	0.0158588	0.774419	44.8879832566736	76.2118727429721	29.1127411619898	49.3212954444419
TR50780|c0_g1	1888	P2B10	F-box protein PP2-B10	ARATH		AT2G02360	GO:0003674,GO:0005488,GO:0006464,GO:0008150,GO:0008152,GO:0009987,GO:0016567,GO:0019538,GO:0030246,GO:0032446,GO:0036211,GO:0043170,GO:0043412,GO:0044237,GO:0044238,GO:0044260,GO:0044267,GO:0070647,GO:0071704	1.16541	3.63291	5.80128	0.0160146	0.780039	10.0042063034127	10.225896849057	5.21970864267999	23.8074786906449
TR660|c0_g1	1244; 1242	Y1736	REF/SRPP-like protein At1g67360	ARATH		AT1G67360	GO:0005575,GO:0005773,GO:0043226,GO:0043227,GO:0043229,GO:0043231,GO:0044424,GO:0044444,GO:0044464	-0.651317	6.85915	5.78902	0.0161265	0.783505	170.071507158015	91.6471887415487	113.510283722506	88.8514605741305
TR53263|c0_g1	4284; 4278; 4214; 4208; 3142; 3136; 568	ADO3; PP209	Adagio protein 3; Pentatricopeptide repeat-containing protein At3g02650, mitochondrial	ARATH	K12116	AT1G68050,AT3G02650	GO:0000975,GO:0001047,GO:0001067,GO:0003006,GO:0003674,GO:0003676,GO:0003677,GO:0004871,GO:0004872,GO:0005488,GO:0005515,GO:0005575,GO:0005634,GO:0005737,GO:0005739,GO:0006355,GO:0006464,GO:0007623,GO:0008150,GO:0008152,GO:0009314,GO:0009416,GO:0009628,GO:0009637,GO:0009791,GO:0009881,GO:0009889,GO:0009908,GO:0009909,GO:0009911,GO:0009987,GO:0010468,GO:0010556,GO:0016567,GO:0018298,GO:0019219,GO:…	0.633544	5.39787	5.77848	0.0162236	0.78623	32.8410332577997	50.4541891703473	33.1194189229202	51.88080253917
TR26245|c0_g1	1899; 1899; 1894; 1894; 1488	C82C4	Cytochrome P450 82C4	ARATH	K00517	AT4G31940	GO:0003674,GO:0003824,GO:0004497,GO:0005488,GO:0005506,GO:0005575,GO:0008150,GO:0008152,GO:0009058,GO:0009987,GO:0010035,GO:0010038,GO:0010039,GO:0016020,GO:0016021,GO:0016491,GO:0016705,GO:0016709,GO:0019748,GO:0020037,GO:0031224,GO:0042221,GO:0043167,GO:0043169,GO:0044425,GO:0044550,GO:0044699,GO:0044710,GO:0044711,GO:0046872,GO:0046906,GO:0046914,GO:0050896,GO:0051716,GO:0055114,GO:0070887,GO:…	-0.79857	6.85185	5.76897	0.0163116	0.788502	120.469499988739	112.388394614636	172.617970324121	56.1872747937917
TR30412|c0_g1	1435; 1421							1.35534	1.7049	5.75185	0.0164713	0.792894	1.83323152156777	3.66588754966195	1.72765004370394	5.4440309633898
TR19999|c0_g1	2249; 2009							1.00702	4.19534	5.7473	0.016514	0.792894	17.3895104331571	24.3106226977582	6.91060017481576	24.376258045029
TR37064|c0_g1	1184	AB19A; ABP20	Auxin-binding protein ABP19a; Auxin-binding protein ABP20	PRUPE			GO:0003674,GO:0005488,GO:0005575,GO:0005576,GO:0005618,GO:0007165,GO:0008150,GO:0009734,GO:0009755,GO:0030145,GO:0030312,GO:0043167,GO:0043169,GO:0044464,GO:0045735,GO:0046872,GO:0046914,GO:0048046,GO:0050789,GO:0050794,GO:0065007	0.631703	6.84996	5.74599	0.0165264	0.792894	105.85602585967	134.57666136259	75.060880622201	145.607514722306
TR6775|c2_g1	1504	XCP1	Xylem cysteine proteinase 1	ARATH	K16290	AT4G35350	GO:0000323,GO:0000325,GO:0003674,GO:0003824,GO:0004175,GO:0004197,GO:0005575,GO:0005615,GO:0005634,GO:0005764,GO:0005773,GO:0005886,GO:0006508,GO:0008150,GO:0008152,GO:0008219,GO:0008233,GO:0008234,GO:0009987,GO:0010623,GO:0012501,GO:0016020,GO:0016265,GO:0016787,GO:0019538,GO:0032502,GO:0043170,GO:0043226,GO:0043227,GO:0043229,GO:0043231,GO:0044238,GO:0044421,GO:0044424,GO:0044444,GO:0044464,GO:…	-0.855766	5.01865	5.73711	0.0166101	0.794925	29.2269482581375	18.088260935832	53.9982534936402	27.9108154615582
TR20530|c0_g1	1846	UGT2	7-deoxyloganetin glucosyltransferase	GARJA			GO:0003674,GO:0003824,GO:0008150,GO:0008152,GO:0008194,GO:0016740,GO:0016757,GO:0016758,GO:0035251,GO:0046527	0.852561	8.55306	5.71983	0.0167743	0.799499	309.030456492852	356.845211742093	226.358914236784	609.812722093141
TR28117|c0_g1	1041							0.801288	4.11638	5.7183	0.016789	0.799499	11.4707915206669	19.9694400731585	13.6741663033588	23.8887328841284
TR44249|c0_g1	1711; 1505; 1405; 224	AAH	Allantoate deiminase	ARATH	K02083	AT4G20070	GO:0003674,GO:0003824,GO:0005488,GO:0005575,GO:0005783,GO:0006139,GO:0006144,GO:0006145,GO:0006725,GO:0006807,GO:0008150,GO:0008152,GO:0008233,GO:0008237,GO:0009056,GO:0009112,GO:0009987,GO:0010135,GO:0010136,GO:0016787,GO:0016810,GO:0016813,GO:0019439,GO:0034641,GO:0043167,GO:0043169,GO:0043226,GO:0043227,GO:0043229,GO:0043231,GO:0043603,GO:0044237,GO:0044238,GO:0044248,GO:0044270,GO:0044281,GO:…	-0.679381	4.93626	5.71061	0.0168627	0.801019	37.5026791269292	23.0082679103783	37.6774743573732	23.9293599808701
TR21446|c0_g1	1604; 1599	DR100	DNA-damage-repair/toleration protein DRT100	ARATH		AT3G12610	GO:0000166,GO:0003674,GO:0005488,GO:0005515,GO:0005575,GO:0006139,GO:0006259,GO:0006281,GO:0006725,GO:0006807,GO:0006950,GO:0006974,GO:0008150,GO:0008152,GO:0009507,GO:0009536,GO:0009987,GO:0033554,GO:0034641,GO:0036094,GO:0043170,GO:0043226,GO:0043227,GO:0043229,GO:0043231,GO:0044237,GO:0044238,GO:0044260,GO:0044424,GO:0044444,GO:0044464,GO:0044699,GO:0044710,GO:0044763,GO:0046483,GO:0050896,GO:…	-0.693901	5.12541	5.70607	0.0169063	0.80111	38.6549960833432	28.314157784889	47.3817214113698	24.9044103026713
TR27564|c0_g1	1212	LRKS5	Probable L-type lectin-domain containing receptor kinase S.5	ARATH		AT5G06740	GO:0000166,GO:0001882,GO:0001883,GO:0003674,GO:0003824,GO:0004672,GO:0004674,GO:0005488,GO:0005524,GO:0005575,GO:0005886,GO:0006464,GO:0006468,GO:0006793,GO:0006796,GO:0008150,GO:0008152,GO:0009987,GO:0016020,GO:0016021,GO:0016301,GO:0016310,GO:0016740,GO:0016772,GO:0016773,GO:0017076,GO:0019538,GO:0030246,GO:0030554,GO:0031224,GO:0032549,GO:0032550,GO:0032553,GO:0032555,GO:0032559,GO:0035639,GO:…	1.33515	2.52972	5.69841	0.0169802	0.80263	2.8284143475617	4.63059479957299	3.60233413368056	11.6193496681305
TR4703|c0_g2	2658; 2578; 2547	PMT9	Probable methyltransferase PMT9	ARATH		AT5G14430	GO:0000139,GO:0003674,GO:0003824,GO:0005575,GO:0005618,GO:0005768,GO:0005774,GO:0005794,GO:0005802,GO:0008150,GO:0008152,GO:0008168,GO:0009505,GO:0016020,GO:0016021,GO:0016740,GO:0016741,GO:0030312,GO:0031090,GO:0031224,GO:0043226,GO:0043227,GO:0043229,GO:0043231,GO:0044422,GO:0044424,GO:0044425,GO:0044431,GO:0044437,GO:0044444,GO:0044446,GO:0044464,GO:0098588	0.570432	6.62171	5.69212	0.0170413	0.803537	74.1673095582845	122.710762188684	84.1769914911069	112.496430877809
TR24060|c0_g1	805							-0.697122	8.23065	5.68237	0.0171362	0.806032	363.136975400838	242.47916726514	379.788941522322	215.770510795248
TR1121|c3_g1	525							1.25753	2.27364	5.67153	0.0172425	0.809046	2.46176804324814	7.76589336178386	3.12447348329436	5.64716644709837
TR7746|c0_g1	1559; 1486; 1270; 1270	GLFT	Glutamate formimidoyltransferase	STRP1	K00603		GO:0003674,GO:0003824,GO:0005488,GO:0005542,GO:0005575,GO:0005737,GO:0006082,GO:0006520,GO:0006536,GO:0006547,GO:0006548,GO:0006575,GO:0006725,GO:0006730,GO:0006732,GO:0006760,GO:0006807,GO:0008150,GO:0008152,GO:0009056,GO:0009063,GO:0009064,GO:0009987,GO:0015942,GO:0016054,GO:0016597,GO:0016740,GO:0016741,GO:0016742,GO:0016874,GO:0016879,GO:0016882,GO:0019439,GO:0019556,GO:0019557,GO:0019752,GO:…	-0.561532	6.48224	5.66605	0.0172964	0.809597	104.075172381576	72.5942205558057	108.878711264916	71.7068257491268
TR26942|c1_g2	305							0.899468	3.58262	5.64265	0.0175287	0.811333	8.06621869489817	17.4612012233898	8.5279746838152	13.5288232149911
TR53356|c0_g1	2298; 2284; 2256; 2242; 2238; 2224; 2224; 2210; 2141; 2127							-0.603259	5.99575	5.63898	0.0175654	0.811333	87.1570643396789	50.2612477203651	66.6064229615221	50.9057522173688
TR33694|c0_g1	2142	C76A2	Cytochrome P450 76A2	SOLME			GO:0003674,GO:0003824,GO:0004497,GO:0005488,GO:0005506,GO:0008150,GO:0008152,GO:0016491,GO:0016705,GO:0020037,GO:0043167,GO:0043169,GO:0044699,GO:0044710,GO:0046872,GO:0046906,GO:0046914,GO:0055114,GO:0097159,GO:1901363	0.702509	5.81357	5.63802	0.017575	0.811333	40.069203257124	87.740124379409	45.3967617866886	51.4339044750111
TR16270|c0_g1	645; 639	H4	Histone H4	SOYBN	K11254		GO:0000786,GO:0003674,GO:0003676,GO:0003677,GO:0005488,GO:0005575,GO:0005634,GO:0005730,GO:0005774,GO:0005829,GO:0005886,GO:0005911,GO:0006139,GO:0006325,GO:0006334,GO:0006352,GO:0006461,GO:0006725,GO:0006807,GO:0008150,GO:0008152,GO:0009058,GO:0009059,GO:0009506,GO:0009507,GO:0009536,GO:0009579,GO:0009987,GO:0016020,GO:0016043,GO:0016070,GO:0018130,GO:0019438,GO:0022607,GO:0030054,GO:0031090,GO:…	-0.758814	5.54672	5.63659	0.0175894	0.811333	41.1691421700647	35.1635792592574	76.0533604345416	34.1673883597823
TR17298|c1_g1	1551	AKR2	Probable aldo-keto reductase 2	ORYSJ			GO:0003674,GO:0003824,GO:0016491	0.751168	6.47368	5.63576	0.0175977	0.811333	86.2666376006317	131.489598162875	46.1686905296202	91.2890863786334
TR51927|c0_g1	896; 893	MGST3	Microsomal glutathione S-transferase 3	BOVIN; MOUSE	K00799		GO:0003674,GO:0003824,GO:0004364,GO:0004601,GO:0004602,GO:0005575,GO:0005789,GO:0008150,GO:0009719,GO:0010033,GO:0010243,GO:0016020,GO:0016021,GO:0016209,GO:0016491,GO:0016684,GO:0016740,GO:0016765,GO:0031090,GO:0031224,GO:0031982,GO:0031988,GO:0042221,GO:0043226,GO:0043227,GO:0043230,GO:0044421,GO:0044422,GO:0044424,GO:0044425,GO:0044432,GO:0044444,GO:0044446,GO:0044464,GO:0050896,GO:0065010,GO:…	0.852496	7.47	5.62815	0.0176743	0.811333	125.602548249129	134.528426000094	127.037415979592	321.604097807415
TR450|c0_g2	839; 748							0.83722	6.74838	5.62604	0.0176956	0.811333	109.522488902806	144.416675311682	44.7718670900298	131.063014088772
TR38355|c0_g1	2630	SBT11	Subtilisin-like protease SBT1.1 {ECO:0000303|PubMed:16193095}	ARATH		AT1G01900	GO:0003674,GO:0003824,GO:0004175,GO:0004252,GO:0005575,GO:0005578,GO:0005618,GO:0006508,GO:0008150,GO:0008152,GO:0008233,GO:0008236,GO:0016787,GO:0017171,GO:0019538,GO:0030312,GO:0031012,GO:0043170,GO:0044238,GO:0044421,GO:0044464,GO:0070011,GO:0071704	-0.973328	3.91404	5.62404	0.0177158	0.811333	12.9897547813945	10.225896849057	26.6499208869225	9.99426579846187
TR14936|c0_g1	564; 556							-0.796138	5.40016	5.62229	0.0177334	0.811333	63.7440789070849	39.6494679713437	43.2647681157349	21.9792593372678
TR24481|c0_g1	1937; 1845; 1813; 1559	CNGC1	Cyclic nucleotide-gated ion channel 1	ARATH	K05391	AT5G53130	GO:0000166,GO:0003674,GO:0005215,GO:0005216,GO:0005488,GO:0005575,GO:0005886,GO:0006810,GO:0006811,GO:0008150,GO:0009987,GO:0015075,GO:0015267,GO:0016020,GO:0016021,GO:0017076,GO:0019001,GO:0022803,GO:0022838,GO:0022857,GO:0022891,GO:0022892,GO:0030551,GO:0030552,GO:0030553,GO:0030554,GO:0031224,GO:0032553,GO:0032555,GO:0032559,GO:0032561,GO:0036094,GO:0042391,GO:0043167,GO:0043168,GO:0044425,GO:…	0.63473	5.60736	5.62004	0.0177562	0.811333	34.8313989097876	63.622443131633	41.3900840257582	54.8059535045734
TR5660|c0_g1	2031; 1750; 1732	APR1	5'-adenylylsulfate reductase 1, chloroplastic	ARATH	K05907	AT4G04610	GO:0000096,GO:0000097,GO:0000103,GO:0003674,GO:0003824,GO:0005488,GO:0005575,GO:0006082,GO:0006520,GO:0006534,GO:0006790,GO:0006807,GO:0008150,GO:0008152,GO:0008652,GO:0009058,GO:0009069,GO:0009070,GO:0009507,GO:0009532,GO:0009536,GO:0009570,GO:0009973,GO:0009987,GO:0016053,GO:0016491,GO:0016667,GO:0016671,GO:0019344,GO:0019419,GO:0019725,GO:0019752,GO:0033741,GO:0042592,GO:0043167,GO:0043169,GO:…	0.655606	7.52389	5.60539	0.0179053	0.816203	119.631451293165	216.673248330019	166.038196753419	233.443297877894
TR5865|c0_g1	1247	GAI1	DELLA protein GAI1	VITVI	K14494		GO:0000988,GO:0000989,GO:0003674,GO:0005575,GO:0005634,GO:0006139,GO:0006351,GO:0006355,GO:0006725,GO:0006807,GO:0007165,GO:0008150,GO:0008152,GO:0009058,GO:0009059,GO:0009740,GO:0009755,GO:0009889,GO:0009987,GO:0010468,GO:0010476,GO:0010556,GO:0016070,GO:0018130,GO:0019219,GO:0019222,GO:0019438,GO:0031323,GO:0031326,GO:0032774,GO:0034641,GO:0034645,GO:0034654,GO:0043170,GO:0043226,GO:0043227,GO:…	1.91312	0.592318	5.57161	0.018254	0.830123	0.838048695573836	2.26706203729094	0.36758511568169	2.23449032079432
TR24126|c0_g1	805							-1.51184	2.67178	5.56053	0.0183698	0.833417	15.3467667376959	4.00353508713081	3.41854157583971	2.55950709472804
TR49893|c0_g1	1084	YP20	Uncharacterized N-acetyltransferase p20	BACLI			GO:0003674,GO:0003824,GO:0008080,GO:0016407,GO:0016410,GO:0016740,GO:0016746,GO:0016747	0.785332	4.34906	5.55339	0.0184449	0.834362	14.3515839117019	30.677690547171	15.438574858631	20.7198193382746
TR35754|c0_g1	4958; 3661	Y1561	Probable LRR receptor-like serine/threonine-protein kinase At1g56130	ARATH		AT1G56130	GO:0000166,GO:0001882,GO:0001883,GO:0003674,GO:0003824,GO:0004672,GO:0004674,GO:0005488,GO:0005524,GO:0005575,GO:0005886,GO:0006464,GO:0006468,GO:0006793,GO:0006796,GO:0008150,GO:0008152,GO:0009987,GO:0016020,GO:0016021,GO:0016301,GO:0016310,GO:0016740,GO:0016772,GO:0016773,GO:0017076,GO:0019538,GO:0030554,GO:0031224,GO:0032549,GO:0032550,GO:0032553,GO:0032555,GO:0032559,GO:0035639,GO:0036094,GO:…	0.556887	6.66728	5.55029	0.0184776	0.834362	80.1907845577214	121.408407401304	84.1769914911069	120.418714742443
TR38842|c0_g1	2679; 2539; 2432; 2292; 2268; 2128; 2021; 1881; 1028	IPPK	Inositol-pentakisphosphate 2-kinase	ARATH	K10572	AT5G42810	GO:0000166,GO:0001882,GO:0001883,GO:0002252,GO:0002376,GO:0003674,GO:0003824,GO:0005488,GO:0005524,GO:0005575,GO:0005634,GO:0005737,GO:0006066,GO:0006793,GO:0006796,GO:0006873,GO:0006950,GO:0006952,GO:0008150,GO:0008152,GO:0009058,GO:0009605,GO:0009607,GO:0009615,GO:0009617,GO:0009620,GO:0009791,GO:0009987,GO:0010264,GO:0016301,GO:0016740,GO:0016772,GO:0016773,GO:0017076,GO:0019637,GO:0019725,GO:…	0.598824	6.72168	5.54458	0.018538	0.835126	93.1805393391159	114.269573751963	74.619778483383	139.757212791499
TR13461|c0_g2	1940; 1939	ASOL	L-ascorbate oxidase homolog	BRANA			GO:0003674,GO:0003824,GO:0005488,GO:0005507,GO:0005575,GO:0005576,GO:0008150,GO:0008152,GO:0016491,GO:0043167,GO:0043169,GO:0044699,GO:0044710,GO:0046872,GO:0046914,GO:0055114	-1.09029	3.40985	5.53055	0.0186872	0.839507	11.5231695641402	4.05177044962636	17.1294663907667	9.38485934733615
TR14087|c0_g2	635							1.48716	1.36359	5.52722	0.0187228	0.839507	1.04756086946729	3.13529856221088	1.5438574858631	4.18459096439664
TR23183|c0_g1	1839	TBA3; TBA6	Tubulin alpha-3 chain; Tubulin alpha-6 chain	ELEIN; MAIZE			GO:0000166,GO:0001882,GO:0001883,GO:0003674,GO:0003824,GO:0003924,GO:0005198,GO:0005200,GO:0005488,GO:0005525,GO:0005575,GO:0005737,GO:0005874,GO:0007017,GO:0008150,GO:0009987,GO:0016462,GO:0016787,GO:0016817,GO:0016818,GO:0017076,GO:0017111,GO:0019001,GO:0032549,GO:0032550,GO:0032553,GO:0032555,GO:0032561,GO:0032991,GO:0035639,GO:0036094,GO:0043167,GO:0043168,GO:0043234,GO:0044422,GO:0044424,GO:…	0.580727	7.0595	5.51766	0.0188254	0.84214	99.6754167298131	169.49906380937	113.951385861324	150.076495363895
TR18073|c0_g1	1855; 1750	DNAJ	Chaperone protein DnaJ {ECO:0000255|HAMAP-Rule:MF_01152}	BIFLO	K03686		GO:0000166,GO:0001882,GO:0001883,GO:0003674,GO:0005488,GO:0005524,GO:0005575,GO:0005737,GO:0006139,GO:0006259,GO:0006260,GO:0006457,GO:0006725,GO:0006807,GO:0006950,GO:0008150,GO:0008152,GO:0008270,GO:0009058,GO:0009059,GO:0009266,GO:0009408,GO:0009628,GO:0009987,GO:0017076,GO:0019538,GO:0030554,GO:0032549,GO:0032550,GO:0032553,GO:0032555,GO:0032559,GO:0034641,GO:0034645,GO:0035639,GO:0036094,GO:…	1.05002	3.04084	5.50908	0.018918	0.843381	4.55688978218273	13.2164893237812	6.02839589717971	8.77545289621042
TR17791|c0_g1	1472; 1390; 845	SDIR1	E3 ubiquitin-protein ligase SDIR1	ARATH	K16283	AT3G55530	GO:0000151,GO:0000152,GO:0000209,GO:0001101,GO:0003674,GO:0003824,GO:0004842,GO:0005488,GO:0005515,GO:0005575,GO:0005680,GO:0005783,GO:0006464,GO:0006508,GO:0006511,GO:0006950,GO:0006970,GO:0008150,GO:0008152,GO:0008270,GO:0009056,GO:0009057,GO:0009414,GO:0009415,GO:0009628,GO:0009651,GO:0009719,GO:0009725,GO:0009737,GO:0009787,GO:0009789,GO:0009966,GO:0009967,GO:0009987,GO:0010033,GO:0010035,GO:…	-0.86106	3.81054	5.50695	0.018941	0.843381	16.3943276071632	10.7082504740125	19.5555281542659	9.10046967014414
TR17139|c0_g1	1035; 998; 910; 873; 711; 586	R18AL	60S ribosomal protein L18a-like protein	ARATH			GO:0005575,GO:0005840,GO:0030529,GO:0032991,GO:0043226,GO:0043228,GO:0043229,GO:0043232,GO:0044424,GO:0044444,GO:0044464	1.62552	1.38645	5.5002	0.0190143	0.844684	0.838048695573836	5.40236059950182	1.61737450899943	2.27511741753604
TR19724|c1_g1	2275; 2192; 873; 860	CDF4; DOF15; PROT1; PROT2	Cyclic dof factor 4; Dof zinc finger protein DOF1.5; Proline transporter 1; Proline transporter 2	ARATH		AT3G55740,AT2G39890,AT2G34140	GO:0001071,GO:0003006,GO:0003333,GO:0003674,GO:0003676,GO:0003677,GO:0003700,GO:0005215,GO:0005342,GO:0005488,GO:0005575,GO:0005634,GO:0005886,GO:0006139,GO:0006351,GO:0006355,GO:0006725,GO:0006807,GO:0006810,GO:0006811,GO:0006812,GO:0006820,GO:0006865,GO:0008150,GO:0008152,GO:0008324,GO:0008509,GO:0008514,GO:0009058,GO:0009059,GO:0009791,GO:0009889,GO:0009890,GO:0009892,GO:0009908,GO:0009987,GO:…	0.598964	6.29097	5.48768	0.0191509	0.848787	72.1245658628232	97.2907261535283	52.3441204730726	91.1265779916666
TR23540|c0_g1	311	ERLI1	Lipid transfer protein EARLI 1	ARATH		AT4G12480	GO:0001101,GO:0005575,GO:0005576,GO:0005618,GO:0006950,GO:0006952,GO:0006970,GO:0008150,GO:0009266,GO:0009409,GO:0009505,GO:0009605,GO:0009607,GO:0009620,GO:0009628,GO:0009651,GO:0009719,GO:0009725,GO:0009737,GO:0010033,GO:0030312,GO:0033993,GO:0042221,GO:0043207,GO:0044464,GO:0050832,GO:0050896,GO:0051704,GO:0051707,GO:0097305,GO:0098542,GO:1901700	1.77508	2.12136	5.46921	0.0193544	0.852378	2.14749978240795	11.624722361428	1.72765004370394	1.66571096641031
TR4571|c0_g1	1779; 1779; 1767	CDF2	Cyclic dof factor 2	ARATH		AT5G39660	GO:0001071,GO:0003006,GO:0003674,GO:0003676,GO:0003677,GO:0003700,GO:0005488,GO:0005575,GO:0005634,GO:0006139,GO:0006351,GO:0006355,GO:0006725,GO:0006807,GO:0008150,GO:0008152,GO:0009058,GO:0009059,GO:0009791,GO:0009889,GO:0009908,GO:0009987,GO:0010468,GO:0010556,GO:0016070,GO:0018130,GO:0019219,GO:0019222,GO:0019438,GO:0022414,GO:0031323,GO:0031326,GO:0032501,GO:0032502,GO:0032774,GO:0034641,GO:…	-1.12532	2.6431	5.469	0.0193567	0.852378	9.68993804257248	3.18353392470643	7.24142677892928	4.55023483507207
TR32959|c0_g1	467							0.679731	5.04946	5.46824	0.0193652	0.852378	22.9939610848071	41.337705658688	27.7526762339676	40.0176902905892
TR17810|c0_g1	1876; 1779; 1773; 1676; 666	ACOC; DHAA; Y6239	Dihydrolipoyllysine-residue acetyltransferase component of acetoin cleaving system; Haloalkane dehalogenase {ECO:0000255|HAMAP-Rule:MF_01231}; Serine hydrolase-like protein DDB_G0286239	BRADU; CUPNH; DICDI	K01563,K00627		GO:0003674,GO:0003824,GO:0004742,GO:0005488,GO:0005515,GO:0006805,GO:0008150,GO:0008152,GO:0009056,GO:0009987,GO:0016407,GO:0016417,GO:0016418,GO:0016740,GO:0016746,GO:0016747,GO:0016787,GO:0016824,GO:0018786,GO:0019120,GO:0030523,GO:0042178,GO:0042180,GO:0042182,GO:0042197,GO:0042206,GO:0042802,GO:0044237,GO:0044248,GO:0044281,GO:0044282,GO:0044699,GO:0044710,GO:0044712,GO:0044763,GO:0045149,GO:…	-1.50162	1.48482	5.4506	0.0195616	0.85494	3.50932891271544	0.771765799928831	4.48453841131661	2.03135483708575
TR48757|c0_g1	4079	AHK1	Histidine kinase 1	ARATH		AT2G17820	GO:0000155,GO:0000160,GO:0001101,GO:0003002,GO:0003006,GO:0003674,GO:0003824,GO:0004672,GO:0004673,GO:0004871,GO:0004872,GO:0004888,GO:0005034,GO:0005057,GO:0005575,GO:0005783,GO:0005886,GO:0006950,GO:0006970,GO:0007165,GO:0007389,GO:0008150,GO:0009414,GO:0009415,GO:0009628,GO:0009738,GO:0009755,GO:0009927,GO:0009966,GO:0009968,GO:0010035,GO:0010104,GO:0010105,GO:0010375,GO:0010431,GO:0010646,GO:…	-0.59875	6.09097	5.448	0.0195907	0.85494	70.081822167362	54.8918425199381	93.8812385451035	53.4246322153551
TR34157|c2_g1	2442; 2373; 2301; 1576; 1435	STT7	Serine/threonine-protein kinase STN7, chloroplastic	ARATH		AT1G68830	GO:0000166,GO:0001882,GO:0001883,GO:0003674,GO:0003824,GO:0004672,GO:0004674,GO:0005488,GO:0005524,GO:0005575,GO:0006464,GO:0006468,GO:0006793,GO:0006796,GO:0007623,GO:0008150,GO:0008152,GO:0009507,GO:0009535,GO:0009536,GO:0009987,GO:0010109,GO:0016020,GO:0016301,GO:0016310,GO:0016740,GO:0016772,GO:0016773,GO:0017076,GO:0019222,GO:0019538,GO:0030554,GO:0031323,GO:0032549,GO:0032550,GO:0032553,GO:…	-0.7215	5.57143	5.44727	0.0195989	0.85494	74.2196876017578	38.6847607214327	44.0366968586664	32.9892025542725
TR23897|c0_g1	1242							1.33736	1.56055	5.44704	0.0196016	0.85494	1.9379876085145	4.43765334959078	1.32330641645408	3.77831999697949
TR21760|c0_g1	2284	NIR	Ferredoxin--nitrite reductase, chloroplastic	BETPN			GO:0003674,GO:0003824,GO:0005488,GO:0005575,GO:0006082,GO:0006807,GO:0008150,GO:0008152,GO:0009507,GO:0009536,GO:0009987,GO:0016491,GO:0016661,GO:0016664,GO:0020037,GO:0042126,GO:0042128,GO:0043167,GO:0043169,GO:0043226,GO:0043227,GO:0043229,GO:0043231,GO:0043436,GO:0044237,GO:0044281,GO:0044424,GO:0044444,GO:0044464,GO:0044699,GO:0044710,GO:0044763,GO:0046872,GO:0046906,GO:0048307,GO:0051536,GO:…	1.33053	1.90795	5.43913	0.0196905	0.85687	2.46176804324814	6.70471538688172	1.72765004370394	3.8189470937212
TR36190|c0_g1	480	OPR1	12-oxophytodienoate reductase 1	ARATH	K05894	AT1G76680	GO:0000166,GO:0003674,GO:0003824,GO:0005488,GO:0005575,GO:0005737,GO:0006082,GO:0006629,GO:0006631,GO:0006633,GO:0008150,GO:0008152,GO:0008610,GO:0009058,GO:0009987,GO:0010181,GO:0016053,GO:0016491,GO:0016627,GO:0016628,GO:0016629,GO:0019752,GO:0031407,GO:0031408,GO:0032553,GO:0032787,GO:0036094,GO:0043167,GO:0043168,GO:0043436,GO:0044237,GO:0044238,GO:0044249,GO:0044255,GO:0044281,GO:0044283,GO:…	0.932446	4.43553	5.433	0.0197597	0.857938	11.2089013033001	18.7153206482742	18.3792557840845	37.8238270665366
TR36859|c2_g1	1770	NIP1	NEP1-interacting protein 1	ARATH		AT4G35840	GO:0003674,GO:0005488,GO:0005515,GO:0005575,GO:0008270,GO:0009535,GO:0016020,GO:0016021,GO:0031224,GO:0034357,GO:0042651,GO:0043167,GO:0043169,GO:0044422,GO:0044424,GO:0044425,GO:0044434,GO:0044435,GO:0044436,GO:0044444,GO:0044446,GO:0044464,GO:0046872,GO:0046914,GO:0055035	0.560061	6.57196	5.42512	0.0198491	0.859873	81.9716380358158	108.095447352532	71.7158560694976	118.427987002099
TR28565|c0_g1	3781	CSLE1	Cellulose synthase-like protein E1	ARATH		AT1G55850	GO:0000139,GO:0000271,GO:0003674,GO:0003824,GO:0005575,GO:0005783,GO:0005789,GO:0005886,GO:0005975,GO:0005976,GO:0006073,GO:0008150,GO:0008152,GO:0008194,GO:0009058,GO:0009059,GO:0009250,GO:0009987,GO:0016020,GO:0016021,GO:0016043,GO:0016051,GO:0016740,GO:0016757,GO:0016758,GO:0016759,GO:0016760,GO:0030243,GO:0030244,GO:0031090,GO:0031224,GO:0033692,GO:0034637,GO:0034645,GO:0035251,GO:0043170,GO:…	0.709436	6.76927	5.41405	0.0199753	0.863393	107.741635424711	145.09197038662	57.7843801851616	125.415847641674
TR6228|c0_g1	2107; 1965; 1890; 1317; 1165	OCT7	Organic cation/carnitine transporter 7	ARATH		AT3G13050	GO:0000166,GO:0001882,GO:0001883,GO:0003674,GO:0005215,GO:0005488,GO:0005524,GO:0005575,GO:0005886,GO:0006810,GO:0006811,GO:0006812,GO:0006820,GO:0008150,GO:0009987,GO:0015695,GO:0015697,GO:0015711,GO:0015718,GO:0015849,GO:0016020,GO:0016021,GO:0017076,GO:0022857,GO:0022891,GO:0022892,GO:0030554,GO:0031224,GO:0032549,GO:0032550,GO:0032553,GO:0032555,GO:0032559,GO:0035639,GO:0036094,GO:0043167,GO:…	0.622457	5.36436	5.40028	0.0201335	0.868273	31.9506065187525	51.7083085952317	32.7885923188067	47.9806012519653
TR11558|c0_g1	325	GSTX3	Probable glutathione S-transferase	TOBAC			GO:0003674,GO:0003824,GO:0004364,GO:0007165,GO:0008150,GO:0009734,GO:0009755,GO:0016740,GO:0016765,GO:0050789,GO:0050794,GO:0065007	0.91698	7.33783	5.35395	0.0206754	0.889643	85.4809669485312	118.273108839093	138.395796054156	304.500090079153
TR33820|c1_g2	899	GGPPS	Geranylgeranyl pyrophosphate synthase, chloroplastic	HEVBR			GO:0003674,GO:0003824,GO:0004161,GO:0004311,GO:0004337,GO:0004659,GO:0005488,GO:0005575,GO:0006629,GO:0006644,GO:0006720,GO:0006721,GO:0006793,GO:0006796,GO:0008150,GO:0008152,GO:0008299,GO:0008610,GO:0008654,GO:0009058,GO:0009507,GO:0009536,GO:0009987,GO:0016108,GO:0016109,GO:0016114,GO:0016116,GO:0016117,GO:0016740,GO:0016765,GO:0019637,GO:0033383,GO:0033384,GO:0033385,GO:0033386,GO:0042440,GO:…	0.989467	3.09243	5.3495	0.0207282	0.889921	6.70438956459069	10.7082504740125	4.63157245758929	11.7412309583556
TR19552|c0_g1	657							1.60545	2.67323	5.34036	0.0208372	0.892602	5.02829217344302	14.7117855611433	1.24978939331774	4.30647225462178
TR17653|c0_g1	557; 551	APRR5	Two-component response regulator-like APRR5	ARATH	K12130	AT5G24470	GO:0000160,GO:0005575,GO:0005634,GO:0006139,GO:0006351,GO:0006355,GO:0006725,GO:0006807,GO:0007165,GO:0008150,GO:0008152,GO:0009058,GO:0009059,GO:0009889,GO:0009987,GO:0010468,GO:0010556,GO:0016070,GO:0018130,GO:0019219,GO:0019222,GO:0019438,GO:0031323,GO:0031326,GO:0032774,GO:0034641,GO:0034645,GO:0034654,GO:0035556,GO:0043170,GO:0043226,GO:0043227,GO:0043229,GO:0043231,GO:0044237,GO:0044238,GO:…	-1.35296	1.58856	5.32582	0.0210117	0.897996	3.09030456492852	1.68823768734432	5.25646715424816	1.58445677292688
TR15817|c0_g1	1497; 855	GDL87	GDSL esterase/lipase At5g55050	ARATH		AT5G55050	GO:0003674,GO:0003824,GO:0005575,GO:0005576,GO:0006629,GO:0008150,GO:0008152,GO:0009056,GO:0016042,GO:0016298,GO:0016787,GO:0016788,GO:0044238,GO:0044699,GO:0044710,GO:0044712,GO:0071704,GO:1901575	1.01751	3.26217	5.32071	0.0210734	0.897996	4.66164586912946	10.3706029365437	7.86632147558816	15.0726528911762
TR21|c0_g1	2544	CSLG3	Cellulose synthase-like protein G3	ARATH		AT4G23990	GO:0000139,GO:0000271,GO:0003674,GO:0003824,GO:0005575,GO:0005975,GO:0005976,GO:0006073,GO:0008150,GO:0008152,GO:0008194,GO:0009058,GO:0009059,GO:0009250,GO:0009987,GO:0016020,GO:0016021,GO:0016043,GO:0016051,GO:0016740,GO:0016757,GO:0016758,GO:0016759,GO:0016760,GO:0030243,GO:0030244,GO:0031090,GO:0031224,GO:0033692,GO:0034637,GO:0034645,GO:0035251,GO:0043170,GO:0044042,GO:0044237,GO:0044238,GO:…	0.815308	4.23935	5.31823	0.0211034	0.897996	16.9704860853702	24.4553287852448	10.3291417506555	23.4824619167112
TR12340|c0_g1	1550; 1547							-1.25098	2.28562	5.30787	0.0212293	0.901351	7.75195043405798	3.56941682467084	5.77108631620252	2.11260903056918
TR35708|c0_g1	790; 768							0.579691	5.88271	5.29393	0.0213999	0.90542	43.1595078220525	69.9895109810459	51.2781236375957	71.2193005882263
TR53384|c1_g1	283	HSP83	Heat shock protein 83	IPONI			GO:0000166,GO:0001882,GO:0001883,GO:0003674,GO:0005488,GO:0005524,GO:0005575,GO:0005737,GO:0006457,GO:0006950,GO:0008150,GO:0008152,GO:0009987,GO:0017076,GO:0019538,GO:0030554,GO:0032549,GO:0032550,GO:0032553,GO:0032555,GO:0032559,GO:0035639,GO:0036094,GO:0043167,GO:0043168,GO:0043170,GO:0044237,GO:0044238,GO:0044260,GO:0044267,GO:0044424,GO:0044464,GO:0050896,GO:0071704,GO:0097159,GO:0097367,GO:…	-1.49673	1.3705	5.29234	0.0214195	0.90542	2.77603630408833	0.964707249911039	4.55805543445295	1.6250838696686
TR47245|c0_g2	1245							-0.733619	4.84032	5.2806	0.0215643	0.909539	36.8217645617754	26.4329786475625	34.5162423625106	16.4946012771363
TR34648|c0_g2	929	GSTF1	Glutathione S-transferase PARB	TOBAC			GO:0003674,GO:0003824,GO:0004364,GO:0005488,GO:0005515,GO:0016740,GO:0016765	1.4436	5.13494	5.27429	0.0216426	0.910842	33.31243564906	63.7189138566241	4.44777989974844	38.8395044850795
TR41953|c0_g1	2116; 1311; 1226	BAN; DFRA	Anthocyanidin reductase; Dihydroflavonol-4-reductase	ARATH; CALCH	K13082,K08695	AT5G42800,AT1G61720	GO:0003674,GO:0003824,GO:0003854,GO:0005488,GO:0005575,GO:0006629,GO:0006694,GO:0008150,GO:0008152,GO:0008202,GO:0008610,GO:0009058,GO:0009718,GO:0009812,GO:0009813,GO:0009889,GO:0009890,GO:0009892,GO:0009962,GO:0009964,GO:0016229,GO:0016491,GO:0016614,GO:0016616,GO:0016627,GO:0016628,GO:0019222,GO:0019898,GO:0031312,GO:0033729,GO:0033764,GO:0042406,GO:0042440,GO:0044238,GO:0044422,GO:0044424,GO:…	-0.8613	3.87488	5.2584	0.0218411	0.915178	15.4515228246426	11.5764869989325	22.1286239640377	9.14109676688586
TR40995|c0_g1	850	PRS2	Pathogenesis-related protein STH-2	SOLTU			GO:0006950,GO:0006952,GO:0008150,GO:0009607,GO:0050896	-1.25118	4.45272	5.25492	0.0218848	0.915178	14.5610960855954	19.1012035482386	46.7568267147109	6.70347096238296
TR18909|c0_g2	2047; 1986; 1899; 500	RCA1; RCA2	Ribulose bisphosphate carboxylase/oxygenase activase 1, chloroplastic; Ribulose bisphosphate carboxylase/oxygenase activase 2, chloroplastic	LARTR			GO:0000166,GO:0001882,GO:0001883,GO:0003674,GO:0005488,GO:0005524,GO:0005575,GO:0009532,GO:0009570,GO:0017076,GO:0030554,GO:0032549,GO:0032550,GO:0032553,GO:0032555,GO:0032559,GO:0035639,GO:0036094,GO:0043167,GO:0043168,GO:0044422,GO:0044424,GO:0044434,GO:0044435,GO:0044444,GO:0044446,GO:0044464,GO:0097159,GO:0097367,GO:1901265,GO:1901363	-0.829995	6.8584	5.25461	0.0218887	0.915178	207.521808241471	99.7507296408014	89.3967001337869	67.2378451075382
TR17142|c2_g1	1268; 677	PYL6	Abscisic acid receptor PYL6	ARATH	K14496	AT2G40330	GO:0003674,GO:0004857,GO:0004864,GO:0004872,GO:0005488,GO:0005515,GO:0005575,GO:0005634,GO:0005737,GO:0005886,GO:0006950,GO:0006952,GO:0007165,GO:0008150,GO:0008289,GO:0009607,GO:0009738,GO:0009755,GO:0009892,GO:0010427,GO:0016020,GO:0019208,GO:0019212,GO:0019222,GO:0019840,GO:0019888,GO:0030234,GO:0031406,GO:0033293,GO:0036094,GO:0042562,GO:0042802,GO:0042803,GO:0043086,GO:0043167,GO:0043168,GO:…	0.801518	4.37852	5.24614	0.0219955	0.915758	15.503900868116	33.1376940344442	14.7034046272676	19.5416335327649
TR41080|c0_g1	1649; 1642	UVB31	UV-B-induced protein At3g17800, chloroplastic {ECO:0000305}	ARATH			GO:0000302,GO:0001101,GO:0005575,GO:0006950,GO:0006979,GO:0008150,GO:0009314,GO:0009411,GO:0009416,GO:0009507,GO:0009536,GO:0009611,GO:0009628,GO:0010035,GO:0010193,GO:0010224,GO:0042221,GO:0043226,GO:0043227,GO:0043229,GO:0043231,GO:0044424,GO:0044444,GO:0044464,GO:0050896,GO:1901700	0.645843	6.03618	5.24594	0.021998	0.915758	54.996945647033	98.2071980409437	47.2346873650971	61.7531870474067
TR50467|c0_g1	925							1.05451	2.66482	5.23478	0.0221396	0.919497	4.08548739092245	9.55060177411928	4.04343627249858	7.3535045102504
TR50471|c0_g1	1503	ACEA	Isocitrate lyase {ECO:0000250|UniProtKB:P28297}	GOSHI			GO:0003674,GO:0003824,GO:0004451,GO:0005488,GO:0005575,GO:0005777,GO:0005975,GO:0006081,GO:0006082,GO:0006097,GO:0006099,GO:0006101,GO:0008150,GO:0008152,GO:0009514,GO:0009987,GO:0016829,GO:0016830,GO:0016833,GO:0019752,GO:0032787,GO:0042579,GO:0043167,GO:0043169,GO:0043226,GO:0043227,GO:0043229,GO:0043231,GO:0043436,GO:0044237,GO:0044238,GO:0044262,GO:0044281,GO:0044424,GO:0044444,GO:0044464,GO:…	1.75236	2.88796	5.23003	0.0222001	0.919497	6.2329871733304	12.1553113488791	0.514619161954365	10.4411638626207
TR2772|c1_g1	2529; 1525; 1525	GAE1; HDDC2	HD domain-containing protein 2; UDP-glucuronate 4-epimerase 1	ARATH; DANRE	K08679,K07023	AT4G30440	GO:0000139,GO:0003674,GO:0003824,GO:0003854,GO:0005488,GO:0005575,GO:0005768,GO:0005794,GO:0005802,GO:0005975,GO:0006629,GO:0006694,GO:0008150,GO:0008152,GO:0008202,GO:0008610,GO:0009058,GO:0016020,GO:0016021,GO:0016229,GO:0016491,GO:0016614,GO:0016616,GO:0016853,GO:0016854,GO:0016857,GO:0031090,GO:0031224,GO:0032580,GO:0033764,GO:0043226,GO:0043227,GO:0043229,GO:0043231,GO:0044238,GO:0044422,GO:…	-0.568082	6.90933	5.22757	0.0222316	0.919497	135.397242378648	91.0683643916021	151.518584683992	102.461537982605
TR33812|c0_g1	3618	BAG5; BAG6	BAG family molecular chaperone regulator 5, mitochondrial; BAG family molecular chaperone regulator 6	ARATH		AT1G12060	GO:0003674,GO:0005488,GO:0005515,GO:0005575,GO:0005739,GO:0043226,GO:0043227,GO:0043229,GO:0043231,GO:0044424,GO:0044444,GO:0044464,GO:0051087	-1.13208	2.58991	5.21522	0.02239	0.923147	6.44249934722386	3.23176928720198	9.81452258870111	4.18459096439664
TR7105|c0_g1	2138; 2138; 1145; 1145	C78A6; C78A9	Cytochrome P450 78A6; Cytochrome P450 78A9	ARATH		AT2G46660	GO:0003006,GO:0003674,GO:0003824,GO:0004497,GO:0005488,GO:0005506,GO:0005575,GO:0008150,GO:0008152,GO:0009058,GO:0009791,GO:0010154,GO:0016020,GO:0016021,GO:0016491,GO:0016705,GO:0016709,GO:0019748,GO:0020037,GO:0022414,GO:0031224,GO:0032501,GO:0032502,GO:0040008,GO:0043167,GO:0043169,GO:0044425,GO:0044550,GO:0044699,GO:0044702,GO:0044707,GO:0044710,GO:0044711,GO:0044767,GO:0046872,GO:0046906,GO:…	0.67913	5.16384	5.213	0.0224186	0.923147	24.0415219542744	40.5659398587592	30.9139082288301	47.4930760910648
TR479|c0_g1	1096; 1084	PRU1	Major allergen Pru ar 1	PRUAR			GO:0006950,GO:0006952,GO:0008150,GO:0009607,GO:0050896	-0.926436	8.98024	5.20557	0.0225146	0.923147	655.877860373473	481.823035968068	667.571328589516	214.551697892997
TR24081|c0_g1	2473; 2403; 2371; 2367; 2301; 2297; 2265	ISPS; TPS12; TPS2	Isoprene synthase, chloroplastic; Probable terpene synthase 12; Tricyclene synthase EBOS, chloroplastic	LOTJA; POPAL; RICCO	K12742		GO:0000287,GO:0003674,GO:0003824,GO:0005488,GO:0005575,GO:0006629,GO:0006720,GO:0006721,GO:0006950,GO:0006952,GO:0008150,GO:0008152,GO:0008299,GO:0008610,GO:0009058,GO:0009532,GO:0009570,GO:0009605,GO:0009607,GO:0009611,GO:0009987,GO:0010333,GO:0016114,GO:0016829,GO:0016835,GO:0016838,GO:0043167,GO:0043169,GO:0043207,GO:0044237,GO:0044238,GO:0044249,GO:0044255,GO:0044422,GO:0044424,GO:0044434,GO:…	1.03859	6.64792	5.20545	0.0225162	0.923147	94.3328562955299	73.8001046181945	36.9423041260098	195.700725004841
TR1124|c1_g1	1271							0.75022	7.05478	5.20164	0.0225656	0.923147	135.240108248228	159.224931597817	63.0040888278416	174.046482441507
TR2513|c0_g2	1106; 459	CAB6; CB121	Chlorophyll a-b binding protein 1B-21, chloroplastic; Chlorophyll a-b binding protein 6, chloroplastic	ARATH; HORVU			GO:0003674,GO:0005488,GO:0005575,GO:0006091,GO:0006464,GO:0006950,GO:0008150,GO:0008152,GO:0009266,GO:0009314,GO:0009409,GO:0009416,GO:0009507,GO:0009521,GO:0009522,GO:0009523,GO:0009526,GO:0009534,GO:0009535,GO:0009536,GO:0009579,GO:0009628,GO:0009637,GO:0009639,GO:0009642,GO:0009644,GO:0009645,GO:0009765,GO:0009768,GO:0009941,GO:0009987,GO:0010114,GO:0010218,GO:0010287,GO:0016020,GO:0016021,GO:…	-1.12431	3.99316	5.19834	0.0226085	0.923147	33.5219478229534	8.92354206167711	10.0350736581101	11.0099432170047
TR740|c0_g1	965; 962	LOR15	Protein LURP-one-related 15	ARATH		AT5G01750	GO:0005575,GO:0009507,GO:0009536,GO:0043226,GO:0043227,GO:0043229,GO:0043231,GO:0044424,GO:0044444,GO:0044464	0.618439	6.98582	5.17826	0.0228712	0.931892	117.850597815071	167.232001772079	82.0449978201531	139.554077307791
TR53915|c0_g1	921; 915; 915; 909	P2B10	F-box protein PP2-B10	ARATH		AT2G02360	GO:0003674,GO:0005488,GO:0006464,GO:0008150,GO:0008152,GO:0009987,GO:0016567,GO:0019538,GO:0030246,GO:0032446,GO:0036211,GO:0043170,GO:0043412,GO:0044237,GO:0044238,GO:0044260,GO:0044267,GO:0070647,GO:0071704	-1.68618	3.02513	5.16406	0.0230589	0.935611	6.07585304291031	0.916471887415487	18.3792557840845	6.66284386564125
TR44521|c2_g1	1267	Y2168; Y3236	Ankyrin repeat-containing protein At2g01680; Ankyrin repeat-containing protein At3g12360	ARATH; ARATH		AT2G01680	GO:0003674,GO:0005488,GO:0005515,GO:0005575,GO:0005886,GO:0016020,GO:0016021,GO:0031224,GO:0044425,GO:0044464	-1.8241	3.21839	5.16398	0.02306	0.935611	4.13786543439581	1.10941333739769	24.4444101928324	6.94723354283325
TR6955|c0_g1	1001; 647							-0.787028	4.11459	5.15785	0.0231416	0.936941	24.7224365194282	10.8529565614992	18.9673919691752	14.4226193433088
TR19170|c0_g1	2796; 2794; 2791; 2788; 2770; 2765; 2676; 2673; 2668; 2665; 2228	PLY12	Probable pectate lyase 12	ARATH	K01728	AT3G53190	GO:0000272,GO:0003674,GO:0003824,GO:0005488,GO:0005575,GO:0005975,GO:0005976,GO:0008150,GO:0008152,GO:0009056,GO:0009057,GO:0010393,GO:0016052,GO:0016829,GO:0016835,GO:0016837,GO:0030570,GO:0031224,GO:0031225,GO:0043167,GO:0043169,GO:0043170,GO:0044238,GO:0044425,GO:0045488,GO:0045490,GO:0046872,GO:0071704,GO:1901575	-0.688117	5.34904	5.14856	0.0232657	0.939983	46.7212147782413	38.2024070964771	53.6306683779585	24.1324954645787
TR44558|c0_g1	1599; 1580	CHIT1	Chitotriosidase-1	MOUSE	K01183		GO:0000272,GO:0000323,GO:0003674,GO:0003824,GO:0004553,GO:0004568,GO:0005488,GO:0005575,GO:0005576,GO:0005615,GO:0005764,GO:0005773,GO:0005975,GO:0005976,GO:0006022,GO:0006026,GO:0006030,GO:0006032,GO:0006040,GO:0006807,GO:0008061,GO:0008150,GO:0008152,GO:0008843,GO:0009056,GO:0009057,GO:0016052,GO:0016787,GO:0016798,GO:0043170,GO:0043226,GO:0043227,GO:0043229,GO:0043231,GO:0044238,GO:0044421,GO:…	-0.851838	6.13763	5.13878	0.0233971	0.943306	114.446024989302	69.8930402560548	66.6064229615221	30.4296954595445
TR20659|c0_g1	368	CAMT6	Caffeoyl-CoA O-methyltransferase 6	TOBAC			GO:0003674,GO:0003824,GO:0005488,GO:0006725,GO:0008150,GO:0008152,GO:0008168,GO:0008171,GO:0008757,GO:0009058,GO:0009698,GO:0009699,GO:0009808,GO:0009809,GO:0009987,GO:0016740,GO:0016741,GO:0019438,GO:0019748,GO:0042409,GO:0043167,GO:0043169,GO:0044237,GO:0044249,GO:0044550,GO:0044699,GO:0044710,GO:0044711,GO:0044763,GO:0046872,GO:0071704,GO:1901360,GO:1901362,GO:1901576	0.995039	2.77422	5.12224	0.0236211	0.949867	4.76640195607619	8.97177742417266	4.2639873419076	9.01921547666071
TR28535|c0_g1	3776; 3774; 3412; 3386; 3115; 313	CNX3; HIPL1	Cyclic pyranopterin monophosphate synthase accessory protein, mitochondrial; HIPL1 protein	ARATH	K03639	AT1G74790,AT1G01290	GO:0003674,GO:0003824,GO:0005488,GO:0005575,GO:0005739,GO:0005759,GO:0005886,GO:0005975,GO:0006732,GO:0006777,GO:0006793,GO:0006796,GO:0006807,GO:0008150,GO:0008152,GO:0009058,GO:0009108,GO:0009507,GO:0009536,GO:0009987,GO:0016020,GO:0016491,GO:0016614,GO:0016829,GO:0016830,GO:0016901,GO:0018130,GO:0019538,GO:0019637,GO:0019720,GO:0031224,GO:0031225,GO:0031226,GO:0031974,GO:0032324,GO:0043170,GO:…	0.562489	7.00388	5.11928	0.0236614	0.949867	103.918038251156	140.123728049578	103.217900483418	165.758554706197
TR41041|c0_g1	1316; 1189; 1133; 1006	LOG1; LOGL2; LOGL6	Cytokinin riboside 5'-monophosphate phosphoribohydrolase LOG1; Probable cytokinin riboside 5'-monophosphate phosphoribohydrolase LOGL2; Probable cytokinin riboside 5'-monophosphate phosphoribohydrolase LOGL6	ARATH; ORYSJ	K06966	AT2G28305	GO:0003674,GO:0003824,GO:0005575,GO:0005634,GO:0005829,GO:0006725,GO:0006807,GO:0008150,GO:0008152,GO:0009058,GO:0009308,GO:0009690,GO:0009691,GO:0009987,GO:0010817,GO:0016787,GO:0016798,GO:0016799,GO:0034754,GO:0042445,GO:0042446,GO:0043226,GO:0043227,GO:0043229,GO:0043231,GO:0044237,GO:0044249,GO:0044424,GO:0044444,GO:0044464,GO:0046483,GO:0065007,GO:0065008,GO:0071704,GO:1901564	0.69409	4.64454	5.11584	0.0237083	0.949867	18.8560956504113	26.5776847350491	19.2247015501524	35.0205573913583
TR20329|c0_g1	1444; 1415	TIP; TIP23	Aquaporin TIP2-3; Probable aquaporin TIP-type	ANTMA; MAIZE	K09873		GO:0003674,GO:0005215,GO:0005575,GO:0005886,GO:0006810,GO:0008150,GO:0016020,GO:0016021,GO:0031224,GO:0044425,GO:0044464,GO:0051179,GO:0051234	-0.888168	10.1598	5.10268	0.0238889	0.95462	1339.5684618313	774.852863128546	1630.97515827966	830.133467723461
TR37962|c0_g1	1129	CB23	Chlorophyll a-b binding protein 13, chloroplastic	SOLLC	K08914		GO:0003674,GO:0005488,GO:0005575,GO:0006091,GO:0006464,GO:0008150,GO:0008152,GO:0009314,GO:0009416,GO:0009521,GO:0009522,GO:0009523,GO:0009526,GO:0009535,GO:0009628,GO:0009765,GO:0009768,GO:0009941,GO:0009987,GO:0010287,GO:0016020,GO:0016021,GO:0016168,GO:0018298,GO:0019538,GO:0031224,GO:0031409,GO:0031967,GO:0031975,GO:0032991,GO:0034357,GO:0036211,GO:0042651,GO:0043167,GO:0043169,GO:0043170,GO:…	-1.03541	4.37889	5.09996	0.0239264	0.95462	37.5550571704025	7.81412872427941	18.2322217378118	19.3384980490563
TR39297|c0_g1	4136; 4032; 4025; 3921; 2910; 1103	CSA1; TMVRN; Y4117	Disease resistance-like protein CSA1 {ECO:0000305}; Putative disease resistance protein At4g11170; TMV resistance protein N	ARATH; NICGU		AT4G11170,AT5G17880	GO:0000166,GO:0000302,GO:0001101,GO:0001882,GO:0001883,GO:0002376,GO:0003674,GO:0005488,GO:0005515,GO:0005524,GO:0005575,GO:0005737,GO:0005739,GO:0006950,GO:0006952,GO:0006955,GO:0006979,GO:0007165,GO:0007275,GO:0008150,GO:0008219,GO:0009314,GO:0009416,GO:0009605,GO:0009607,GO:0009617,GO:0009626,GO:0009628,GO:0009639,GO:0009987,GO:0010035,GO:0010114,GO:0010193,GO:0012501,GO:0016265,GO:0017076,GO:…	0.631108	6.20956	5.08922	0.024075	0.958553	72.22932194977	88.70483162932	43.8529043008256	90.923442507958
TR31239|c0_g1	1888	GSTL3	Glutathione S-transferase L3	ARATH	K00799	AT5G02790	GO:0003674,GO:0003824,GO:0004364,GO:0005488,GO:0005515,GO:0005575,GO:0005829,GO:0006464,GO:0006518,GO:0006575,GO:0006749,GO:0006790,GO:0006807,GO:0008150,GO:0008152,GO:0009636,GO:0009987,GO:0010035,GO:0010038,GO:0010731,GO:0016740,GO:0016765,GO:0019538,GO:0034641,GO:0036211,GO:0042221,GO:0043170,GO:0043412,GO:0043603,GO:0044237,GO:0044238,GO:0044260,GO:0044267,GO:0044424,GO:0044444,GO:0044464,GO:…	0.748689	8.23876	5.07628	0.0242553	0.96236	255.709608236967	291.679237010603	195.003903869136	465.545901563311
TR11930|c0_g1	1892	Y5278	Uncharacterized protein PAM68-like	ARATH		AT5G52780	GO:0005575,GO:0009507,GO:0009535,GO:0009536,GO:0016020,GO:0016021,GO:0031224,GO:0034357,GO:0042651,GO:0043226,GO:0043227,GO:0043229,GO:0043231,GO:0044422,GO:0044424,GO:0044425,GO:0044434,GO:0044435,GO:0044436,GO:0044444,GO:0044446,GO:0044464,GO:0055035	0.694451	4.48172	5.07407	0.0242863	0.96236	16.3419495636898	28.748276047349	17.6440855527211	26.2857315918896
TR51789|c0_g1	1050; 1048; 919; 917	ZAT12	Zinc finger protein ZAT12	ARATH		AT5G59820	GO:0001071,GO:0003674,GO:0003700,GO:0005488,GO:0005575,GO:0005634,GO:0006139,GO:0006351,GO:0006725,GO:0006807,GO:0006950,GO:0006970,GO:0006972,GO:0006979,GO:0008150,GO:0008152,GO:0009058,GO:0009059,GO:0009266,GO:0009314,GO:0009408,GO:0009409,GO:0009411,GO:0009416,GO:0009611,GO:0009628,GO:0009631,GO:0009642,GO:0009643,GO:0009651,GO:0009719,GO:0009987,GO:0010033,GO:0010200,GO:0010224,GO:0010243,GO:…	0.888691	3.5754	5.07159	0.024321	0.96236	7.38530412974443	12.3964881613568	9.18962789204224	18.3228206305134
TR31747|c0_g1	908							2.43205	1.92997	5.06139	0.0244646	0.963368	2.35701195630141	7.04236292435058	0	5.56591225361495
TR52265|c0_g1	1746; 1661	FOX3; THCAS	Flavin-dependent oxidoreductase FOX3 {ECO:0000303|PubMed:26352477}; Tetrahydrocannabinolic acid synthase	ARATH; CANSA			GO:0000166,GO:0003674,GO:0003824,GO:0005488,GO:0005575,GO:0005576,GO:0008150,GO:0008152,GO:0016491,GO:0016614,GO:0036094,GO:0043167,GO:0043168,GO:0044699,GO:0044710,GO:0048037,GO:0048046,GO:0050660,GO:0050662,GO:0055114,GO:0097159,GO:1901265,GO:1901363	-1.3934	2.14572	5.05715	0.0245246	0.963368	8.38048695573836	3.47294609967974	4.2639873419076	1.34069419247659
TR31438|c0_g1	1467							-0.829994	5.20941	5.0563	0.0245366	0.963368	28.9650580407707	28.7000406848534	65.4301505913407	24.4575122385124
TR26429|c0_g1	748							1.09257	2.52861	5.05554	0.0245473	0.963368	3.19506065187525	8.29648234923493	4.04343627249858	7.19099612328354
TR26055|c0_g1	583	COL1	Zinc finger protein CONSTANS-LIKE 1	ARATH				-0.839737	3.79909	5.04699	0.0246688	0.96616	14.8753643464356	10.0811907615704	20.5847664781746	9.75050321801158
TR19168|c0_g1	1490; 1281							-0.676204	7.00907	5.04165	0.024745	0.966391	114.446024989302	89.6695388792311	202.171813624929	108.514975397121
TR27772|c1_g2	2529; 2480; 2444; 2395; 1700; 699; 675; 600; 423							0.663251	6.1538	5.03952	0.0247754	0.966391	68.7723710805279	98.9789638408726	41.3900840257582	75.3632644558812
TR26470|c0_g1	752							-2.04341	2.33073	5.02185	0.0250294	0.969763	3.87597521702899	0.192941449982208	11.9097577480867	3.61581161001263
TR23156|c0_g1	1004; 992; 602	21KD	21 kDa protein	DAUCA			GO:0003674,GO:0004857,GO:0030234	0.721184	5.61534	5.01869	0.0250751	0.969763	48.1354219520222	66.5648002438617	25.8412336324228	55.2528515687323
TR38788|c0_g1	1203; 1164; 1149; 1083	PILR; PILR1	Bifunctional pinoresinol-lariciresinol reductase; Bifunctional pinoresinol-lariciresinol reductase 1	LINPE; LINUS			GO:0003674,GO:0003824,GO:0003854,GO:0005488,GO:0006066,GO:0006629,GO:0006694,GO:0006725,GO:0008150,GO:0008152,GO:0008202,GO:0008610,GO:0009056,GO:0009058,GO:0009698,GO:0009699,GO:0009806,GO:0009807,GO:0009987,GO:0010283,GO:0010284,GO:0016229,GO:0016491,GO:0016614,GO:0016616,GO:0016627,GO:0016628,GO:0018130,GO:0018904,GO:0018958,GO:0019336,GO:0019438,GO:0019439,GO:0019748,GO:0019751,GO:0033764,GO:…	0.582614	6.31352	5.01605	0.0251135	0.969763	58.0348721684881	79.5883481176607	69.179518771294	110.952601201623
TR29841|c0_g1	829; 812	PIP12; PIP13	Aquaporin PIP1-3/PIP1-4; Probable aquaporin PIP1-2	MAIZE; ORYSJ	K09872		GO:0003674,GO:0005215,GO:0005372,GO:0005575,GO:0005773,GO:0005886,GO:0005911,GO:0006810,GO:0006811,GO:0006833,GO:0008150,GO:0008643,GO:0009506,GO:0009987,GO:0015144,GO:0015166,GO:0015168,GO:0015250,GO:0015254,GO:0015267,GO:0015665,GO:0015791,GO:0015793,GO:0015850,GO:0016020,GO:0016021,GO:0022803,GO:0022838,GO:0022857,GO:0022891,GO:0022892,GO:0030054,GO:0031224,GO:0034220,GO:0042044,GO:0043226,GO:…	-1.16466	2.39439	5.01377	0.0251465	0.969763	5.39493847775657	3.56941682467084	8.85880128792872	2.80326967517833
TR40958|c0_g1	580	PIP12	Aquaporin PIP1-2	ARATH			GO:0003674,GO:0005215,GO:0005575,GO:0005886,GO:0006810,GO:0008150,GO:0016020,GO:0016021,GO:0031224,GO:0044425,GO:0044464,GO:0051179,GO:0051234	-0.718731	4.27701	5.01266	0.0251627	0.969763	21.7892660849197	14.4706087486656	26.2088187481045	14.7070090205008
TR26611|c0_g1	3061; 3054; 2989; 739	RKS1; Y1141	G-type lectin S-receptor-like serine/threonine-protein kinase At1g11410; G-type lectin S-receptor-like serine/threonine-protein kinase RKS1	ARATH		AT1G11340,AT1G11410	GO:0000166,GO:0001882,GO:0001883,GO:0003674,GO:0003824,GO:0004672,GO:0004674,GO:0005488,GO:0005515,GO:0005516,GO:0005524,GO:0005575,GO:0005886,GO:0006464,GO:0006468,GO:0006793,GO:0006796,GO:0008037,GO:0008150,GO:0008152,GO:0009987,GO:0016020,GO:0016021,GO:0016301,GO:0016310,GO:0016740,GO:0016772,GO:0016773,GO:0017076,GO:0019538,GO:0030246,GO:0030554,GO:0031224,GO:0032549,GO:0032550,GO:0032553,GO:…	0.788871	4.75311	5.01249	0.025165	0.969763	25.7699973888955	38.6847607214327	13.710924814927	29.4140180410016
TR23022|c0_g1	901	PR4B; WIN1	Pathogenesis-related protein PR-4B; Wound-induced protein WIN1	TOBAC; SOLTU			GO:0005575,GO:0005576,GO:0005618,GO:0006950,GO:0006952,GO:0008150,GO:0009605,GO:0009607,GO:0009617,GO:0009620,GO:0030312,GO:0042742,GO:0043207,GO:0044464,GO:0050832,GO:0050896,GO:0051704,GO:0051707,GO:0098542	-1.03781	8.65126	5.00113	0.0253308	0.973617	780.485225796608	354.336972892325	300.868417185463	172.340144378355
TR26593|c0_g1	818; 790; 477; 457	ZAT11	Zinc finger protein ZAT11	ARATH		AT2G37430	GO:0001071,GO:0003674,GO:0003700,GO:0005488,GO:0005575,GO:0005634,GO:0006139,GO:0006351,GO:0006355,GO:0006725,GO:0006807,GO:0008150,GO:0008152,GO:0009058,GO:0009059,GO:0009719,GO:0009889,GO:0009987,GO:0010033,GO:0010035,GO:0010038,GO:0010045,GO:0010200,GO:0010243,GO:0010468,GO:0010556,GO:0016070,GO:0018130,GO:0019219,GO:0019222,GO:0019438,GO:0031323,GO:0031326,GO:0032774,GO:0034641,GO:0034645,GO:…	0.807181	3.82324	4.99869	0.0253665	0.973617	10.8422549989865	17.3164951359031	9.63073003086027	18.4853290174803
TR8899|c0_g1	1114	PER54	Peroxidase 54	ARATH	K00430	AT5G06730	GO:0003674,GO:0003824,GO:0004601,GO:0005488,GO:0005575,GO:0005576,GO:0005774,GO:0006950,GO:0006979,GO:0008150,GO:0008152,GO:0009056,GO:0009987,GO:0016020,GO:0016209,GO:0016491,GO:0016684,GO:0020037,GO:0031090,GO:0042743,GO:0042744,GO:0043167,GO:0043169,GO:0044237,GO:0044248,GO:0044422,GO:0044424,GO:0044437,GO:0044444,GO:0044446,GO:0044464,GO:0044699,GO:0044710,GO:0044712,GO:0044763,GO:0046872,GO:…	-0.990554	6.6872	4.99135	0.0254744	0.975805	58.2443843423816	74.8130472306011	215.588670347311	63.0532541431416
TR43917|c0_g1	1681; 1194						GO:0003674,GO:0003682,GO:0005488,GO:0044877	-1.02018	2.93771	4.98637	0.0255477	0.976667	7.33292608627106	5.16118378702406	12.9022375604273	4.83462451226408
TR12730|c0_g1	2405; 2397; 2324; 2246	CRK10; CRK15; CRK25; Y4119	Cysteine-rich receptor-like protein kinase 10; Cysteine-rich receptor-like protein kinase 15; Cysteine-rich receptor-like protein kinase 25; G-type lectin S-receptor-like serine/threonine-protein kinase At4g11900	ARATH		AT4G05200,AT4G23180,AT4G11900	GO:0000166,GO:0001882,GO:0001883,GO:0003674,GO:0003824,GO:0004672,GO:0004674,GO:0005488,GO:0005515,GO:0005516,GO:0005524,GO:0005575,GO:0005886,GO:0005911,GO:0006464,GO:0006468,GO:0006793,GO:0006796,GO:0006950,GO:0006952,GO:0008037,GO:0008150,GO:0008152,GO:0009506,GO:0009605,GO:0009607,GO:0009617,GO:0009987,GO:0016020,GO:0016021,GO:0016301,GO:0016310,GO:0016740,GO:0016772,GO:0016773,GO:0017076,GO:…	0.786587	4.05712	4.96691	0.0258368	0.985754	14.4563399986487	22.6706203729094	9.88803961183745	19.2572438555729
TR15624|c0_g1	736							0.655592	5.30139	4.95974	0.0259441	0.986674	25.0367047802683	49.8271294579052	36.0233413368056	46.4773986725219
TR17213|c1_g1	1537; 1522	FLA7	Fasciclin-like arabinogalactan protein 7	ARATH		AT2G04780	GO:0005575,GO:0005886,GO:0016020,GO:0031224,GO:0031225,GO:0031226,GO:0044425,GO:0044459,GO:0044464,GO:0046658	-0.848839	5.81086	4.95843	0.0259637	0.986674	38.91688630071	36.7553462216106	105.129343084963	43.2678580299264
TR45853|c0_g1	986; 837	TI205	Protein TIC 20-v, chloroplastic	ARATH		AT5G55710	GO:0005575,GO:0006810,GO:0008104,GO:0008150,GO:0009507,GO:0009528,GO:0009535,GO:0009536,GO:0009579,GO:0009706,GO:0015031,GO:0016020,GO:0016021,GO:0019866,GO:0031090,GO:0031224,GO:0031969,GO:0033036,GO:0034357,GO:0042170,GO:0042651,GO:0043226,GO:0043227,GO:0043229,GO:0043231,GO:0044422,GO:0044424,GO:0044425,GO:0044434,GO:0044435,GO:0044436,GO:0044444,GO:0044446,GO:0044464,GO:0045184,GO:0051179,GO:…	0.981327	2.72632	4.94632	0.0261462	0.991645	4.55688978218273	8.44118843672159	4.22722883033943	8.89733418643557
TR54017|c0_g1	592	SAG21	Protein SENESCENCE-ASSOCIATED GENE 21, mitochondrial {ECO:0000303|PubMed:9617813}	ARATH		AT4G02380	GO:0000302,GO:0001101,GO:0005575,GO:0005739,GO:0006950,GO:0006979,GO:0007154,GO:0008150,GO:0009266,GO:0009409,GO:0009414,GO:0009415,GO:0009605,GO:0009628,GO:0009987,GO:0009991,GO:0010035,GO:0031668,GO:0033554,GO:0042221,GO:0042631,GO:0043226,GO:0043227,GO:0043229,GO:0043231,GO:0044424,GO:0044444,GO:0044464,GO:0044699,GO:0044763,GO:0050896,GO:0051716,GO:0070887,GO:0071214,GO:0071229,GO:0071462,GO:…	0.76689	4.02901	4.93741	0.0262813	0.994803	11.1565232598267	22.5259142854228	12.8654790488591	18.4040748239969
TR34149|c1_g1	1158; 1158; 1153; 1132; 1113; 673	PER4; PER52	Peroxidase 4 {ECO:0000250|UniProtKB:Q42578}; Peroxidase 52	ARATH; VITVI	K00430	AT5G05340	GO:0003674,GO:0003824,GO:0004601,GO:0005488,GO:0005575,GO:0005576,GO:0005618,GO:0005794,GO:0005829,GO:0006725,GO:0006950,GO:0006979,GO:0008150,GO:0008152,GO:0009056,GO:0009058,GO:0009698,GO:0009699,GO:0009808,GO:0009809,GO:0009888,GO:0009889,GO:0009891,GO:0009893,GO:0009987,GO:0010087,GO:0010089,GO:0016209,GO:0016491,GO:0016684,GO:0019222,GO:0019438,GO:0019748,GO:0020037,GO:0030312,GO:0031323,GO:…	1.29059	2.85598	4.91045	0.0266947	0.999994	4.6092678256561	16.1106110735143	3.71260966838506	4.26584515788007
TR31732|c0_g1	484							1.73942	1.29732	4.9022	0.0268226	0.999994	1.88560956504113	2.99059247472422	0.330826604113521	4.30647225462178
TR24829|c0_g1	2340							1.01665	4.08541	4.89995	0.0268575	0.999994	6.91390173848415	14.42237338617	15.3650578354946	30.7547122334782
TR45237|c0_g1	761							1.12758	2.41859	4.89868	0.0268772	0.999994	2.72365826061497	8.44118843672159	3.85964371465774	6.01281031777381
TR34871|c0_g1	1395; 1389; 1107; 1101; 1056; 768; 768	GOLS2	Galactinol synthase 2	SOLLC	K18819		GO:0003674,GO:0003824,GO:0005488,GO:0005575,GO:0005737,GO:0005975,GO:0005996,GO:0006012,GO:0008150,GO:0008152,GO:0008194,GO:0008378,GO:0016740,GO:0016757,GO:0016758,GO:0019318,GO:0035250,GO:0043167,GO:0043169,GO:0044238,GO:0044424,GO:0044464,GO:0044699,GO:0044710,GO:0044723,GO:0046872,GO:0047216,GO:0071704	-1.39414	3.77737	4.89342	0.0269593	0.999994	14.2468278247552	12.8788417863124	25.1795804241957	2.15323612731089
TR1121|c1_g1	614	CAMT5	Caffeoyl-CoA O-methyltransferase 5	TOBAC			GO:0003674,GO:0003824,GO:0005488,GO:0006725,GO:0008150,GO:0008152,GO:0008168,GO:0008171,GO:0008757,GO:0009058,GO:0009698,GO:0009699,GO:0009808,GO:0009809,GO:0009987,GO:0016740,GO:0016741,GO:0019438,GO:0019748,GO:0042409,GO:0043167,GO:0043169,GO:0044237,GO:0044249,GO:0044550,GO:0044699,GO:0044710,GO:0044711,GO:0044763,GO:0046872,GO:0071704,GO:1901360,GO:1901362,GO:1901576	0.618424	5.59767	4.89177	0.026985	0.999994	31.5839602144389	60.1977323944488	44.6248330437571	56.9185625351426
TR6213|c1_g1	2217; 2158; 2115; 2068; 2041; 1884	SPNS2; SPNS3	Probable sphingolipid transporter spinster homolog 2; Probable sphingolipid transporter spinster homolog 3	ARATH		AT5G64500,AT2G22730	GO:0003674,GO:0005215,GO:0005575,GO:0005743,GO:0005765,GO:0005774,GO:0006810,GO:0006869,GO:0008150,GO:0009987,GO:0010008,GO:0016020,GO:0016021,GO:0019866,GO:0022857,GO:0031090,GO:0031224,GO:0031902,GO:0031966,GO:0044422,GO:0044424,GO:0044425,GO:0044429,GO:0044437,GO:0044440,GO:0044444,GO:0044446,GO:0044464,GO:0044699,GO:0044763,GO:0044765,GO:0051179,GO:0051234,GO:0055085,GO:0071702,GO:0098588,GO:…	0.583586	6.74778	4.88846	0.0270368	0.999994	98.2612095560322	113.063689689574	73.7008156941787	144.51058311028
TR13332|c0_g1	4301; 1512; 1116; 1069	ALDO1; ALDO2	Indole-3-acetaldehyde oxidase	ARATH	K11817	AT3G43600,AT5G20960	GO:0000166,GO:0003674,GO:0003824,GO:0004031,GO:0004854,GO:0005488,GO:0005506,GO:0005575,GO:0005829,GO:0006066,GO:0006082,GO:0006139,GO:0006144,GO:0006145,GO:0006629,GO:0006714,GO:0006720,GO:0006721,GO:0006725,GO:0006807,GO:0008150,GO:0008152,GO:0008299,GO:0008610,GO:0009055,GO:0009056,GO:0009058,GO:0009112,GO:0009115,GO:0009687,GO:0009688,GO:0009850,GO:0009851,GO:0009987,GO:0010817,GO:0016053,GO:…	0.694067	4.37006	4.88677	0.0270633	0.999994	15.503900868116	24.1659166102715	15.9531940205853	26.7326296560484
TR35338|c0_g1	814; 782	ERLI1	Lipid transfer protein EARLI 1	ARATH		AT4G12480	GO:0001101,GO:0005575,GO:0005576,GO:0005618,GO:0006950,GO:0006952,GO:0006970,GO:0008150,GO:0009266,GO:0009409,GO:0009505,GO:0009605,GO:0009607,GO:0009620,GO:0009628,GO:0009651,GO:0009719,GO:0009725,GO:0009737,GO:0010033,GO:0030312,GO:0033993,GO:0042221,GO:0043207,GO:0044464,GO:0050832,GO:0050896,GO:0051704,GO:0051707,GO:0097305,GO:0098542,GO:1901700	-0.971173	4.70639	4.88522	0.0270875	0.999994	20.1655467372454	11.6729577239236	48.6682693162557	23.4418348199695
TR49356|c0_g1	445							0.933024	3.16949	4.88365	0.0271123	0.999994	6.86152369501078	10.1294261240659	5.40350120052084	13.2444335377991
TR53658|c0_g1	590							1.13515	2.72087	4.87128	0.0273072	0.999994	2.46176804324814	7.13883364934169	5.62405226992985	10.7255535398127
TR27724|c1_g1	2225; 2172	SBIR1	Leucine-rich repeat receptor-like serine/threonine/tyrosine-protein kinase SOBIR1	ARATH		AT2G31880	GO:0000166,GO:0001882,GO:0001883,GO:0003674,GO:0003824,GO:0004672,GO:0004674,GO:0004713,GO:0004714,GO:0004871,GO:0004872,GO:0004888,GO:0005488,GO:0005515,GO:0005524,GO:0005575,GO:0005886,GO:0006464,GO:0006468,GO:0006793,GO:0006796,GO:0006950,GO:0006952,GO:0008150,GO:0008152,GO:0009987,GO:0010941,GO:0010942,GO:0016020,GO:0016021,GO:0016301,GO:0016310,GO:0016740,GO:0016772,GO:0016773,GO:0017076,GO:…	0.694791	4.29189	4.86655	0.0273822	0.999994	14.2992058682286	23.3941508103427	15.4753333701991	24.8231561091878
TR18922|c0_g3	1597; 1595; 1592; 1590	PUB22	E3 ubiquitin-protein ligase PUB22	ARATH		AT3G52450	GO:0001101,GO:0003674,GO:0003824,GO:0004842,GO:0005575,GO:0005829,GO:0006464,GO:0006950,GO:0006952,GO:0008150,GO:0008152,GO:0009414,GO:0009415,GO:0009628,GO:0009719,GO:0009987,GO:0010033,GO:0010035,GO:0010200,GO:0010243,GO:0016567,GO:0016740,GO:0016874,GO:0019538,GO:0019787,GO:0032446,GO:0036211,GO:0042221,GO:0043170,GO:0043412,GO:0044237,GO:0044238,GO:0044260,GO:0044267,GO:0044424,GO:0044444,GO:…	1.169	2.36036	4.86372	0.0274272	0.999994	2.6712802171416	8.68236524919935	3.52881711054422	5.32214967316466
TR39570|c0_g1	2626	CH62	Chaperonin CPN60-2, mitochondrial	CUCMA			GO:0000166,GO:0001882,GO:0001883,GO:0003674,GO:0005488,GO:0005524,GO:0005575,GO:0005739,GO:0006457,GO:0008150,GO:0008152,GO:0009987,GO:0017076,GO:0019538,GO:0030554,GO:0032549,GO:0032550,GO:0032553,GO:0032555,GO:0032559,GO:0035639,GO:0036094,GO:0042026,GO:0043167,GO:0043168,GO:0043170,GO:0043226,GO:0043227,GO:0043229,GO:0043231,GO:0044237,GO:0044238,GO:0044260,GO:0044267,GO:0044424,GO:0044444,GO:…	-0.607212	5.94575	4.86005	0.0274856	0.999994	58.4015184728017	46.3059479957299	90.1686288767184	51.2713960880442
TR17298|c1_g2	1510	AKR2	Probable aldo-keto reductase 2	ORYSJ			GO:0003674,GO:0003824,GO:0016491	0.74372	5.69113	4.85779	0.0275215	0.999994	50.5971899952703	77.6589336178386	26.6131623753543	51.5151586684945
TR9331|c0_g1	2338	ROMT	Trans-resveratrol di-O-methyltransferase	VITVI			GO:0003674,GO:0003824,GO:0005488,GO:0005515,GO:0006725,GO:0008150,GO:0008152,GO:0008168,GO:0008171,GO:0008757,GO:0009058,GO:0009987,GO:0016740,GO:0016741,GO:0019438,GO:0044237,GO:0044249,GO:0046983	-0.689996	5.49855	4.85673	0.0275384	0.999994	39.7025569528105	33.7647537468864	71.6423390463613	35.3049470685503
TR43254|c1_g1	1097	OS13	Osmotin-like protein OSML13	SOLCO				-1.03376	8.31837	4.8416	0.0277811	0.999994	476.378305390252	326.987522357347	381.259281985048	91.9391199265009
TR627|c0_g1	1722	FB72	Putative F-box protein At1g65770	ARATH		AT1G65770	GO:0003674,GO:0005488,GO:0005515,GO:0006109,GO:0008150,GO:0009889,GO:0009890,GO:0009892,GO:0010565,GO:0019222,GO:0030656,GO:0031323,GO:0031324,GO:0031326,GO:0031327,GO:0043255,GO:0045912,GO:0046137,GO:0048519,GO:0048523,GO:0050789,GO:0050794,GO:0065007,GO:0080090,GO:2000082,GO:2000083	-0.853347	3.8327	4.83588	0.0278734	0.999994	13.9849376073884	10.7564858365081	22.4226920565831	9.42548644407786
TR47795|c0_g1	1060; 1060; 907	BSP	Basic secretory protease {ECO:0000303|PubMed:22773449}	BOSSE			GO:0003674,GO:0003824,GO:0005488,GO:0008233,GO:0008237,GO:0016787,GO:0043167,GO:0043169,GO:0046872,GO:0070011	0.903998	5.42498	4.82475	0.028054	0.999994	41.0120080396446	76.2118727429721	18.7835994113343	35.5893367457423
TR50186|c0_g1	1934	PGLR	Probable polygalacturonase	VITVI			GO:0003674,GO:0003824,GO:0004553,GO:0004650,GO:0005575,GO:0005975,GO:0008150,GO:0008152,GO:0016021,GO:0016787,GO:0016798,GO:0031224,GO:0044238,GO:0044425,GO:0071704	-0.653568	5.57809	4.82381	0.0280692	0.999994	44.6784710827801	38.105936371486	71.8628901157703	36.0362348099011
TR4579|c0_g1	1344; 1327; 1236; 824; 611; 344	PGIP; PGIP1	Polygalacturonase inhibitor; Polygalacturonase inhibitor 1	ARATH; PYRCO		AT5G06860	GO:0003674,GO:0004857,GO:0005488,GO:0005515,GO:0005575,GO:0005576,GO:0005618,GO:0005794,GO:0005911,GO:0008150,GO:0009505,GO:0009506,GO:0009892,GO:0016020,GO:0019222,GO:0030054,GO:0030234,GO:0030312,GO:0043086,GO:0043226,GO:0043227,GO:0043229,GO:0043231,GO:0044092,GO:0044424,GO:0044444,GO:0044464,GO:0048046,GO:0048519,GO:0050789,GO:0050790,GO:0065007,GO:0065009,GO:0090353	0.625187	6.97618	4.81834	0.0281584	0.999994	102.870477381688	116.198988251785	95.0942694268531	189.078508235941
TR43166|c1_g1	266							1.07677	2.41188	4.81804	0.0281633	0.999994	3.61408499966217	6.84942147436838	3.12447348329436	7.3535045102504
TR24465|c1_g1	1872; 1863	Y5707	Probable receptor-like protein kinase At5g47070	ARATH	K00924	AT5G47070	GO:0000166,GO:0001882,GO:0001883,GO:0003674,GO:0003824,GO:0004672,GO:0004674,GO:0005488,GO:0005524,GO:0005575,GO:0005886,GO:0006464,GO:0006468,GO:0006793,GO:0006796,GO:0008150,GO:0008152,GO:0009987,GO:0016020,GO:0016301,GO:0016310,GO:0016740,GO:0016772,GO:0016773,GO:0017076,GO:0019538,GO:0030554,GO:0032549,GO:0032550,GO:0032553,GO:0032555,GO:0032559,GO:0035639,GO:0036094,GO:0036211,GO:0043167,GO:…	0.604349	5.31704	4.8157	0.0282016	0.999994	33.5219478229534	47.1741845206498	29.6273603239442	48.7931431867996
TR34946|c1_g1	907; 814							0.953725	2.8246	4.80668	0.0283496	0.999994	4.55688978218273	9.11648351165932	4.96239906170281	9.34423225059443
TR45335|c0_g1	3020	RPM1	Disease resistance protein RPM1	ARATH	K13457	AT3G07040	GO:0000166,GO:0001882,GO:0001883,GO:0002376,GO:0003674,GO:0005488,GO:0005524,GO:0005575,GO:0005886,GO:0006950,GO:0006952,GO:0006955,GO:0008150,GO:0008219,GO:0009626,GO:0009987,GO:0012501,GO:0012505,GO:0016020,GO:0016265,GO:0017076,GO:0019897,GO:0019898,GO:0030554,GO:0032549,GO:0032550,GO:0032553,GO:0032555,GO:0032559,GO:0033554,GO:0034050,GO:0035639,GO:0036094,GO:0043167,GO:0043168,GO:0043531,GO:…	1.10557	2.70223	4.80114	0.0284409	0.999994	5.65682869512339	9.21295423665042	2.53633729820366	8.32855483205156
TR14455|c0_g2	1971; 1493	PP19	Serine/threonine-protein phosphatase PP1 isozyme 9	ARATH	K06269	AT3G05580	GO:0003674,GO:0003824,GO:0004721,GO:0004722,GO:0005488,GO:0006464,GO:0006470,GO:0006793,GO:0006796,GO:0008150,GO:0008152,GO:0009987,GO:0016311,GO:0016787,GO:0016788,GO:0016791,GO:0019538,GO:0036211,GO:0042578,GO:0043167,GO:0043169,GO:0043170,GO:0043412,GO:0044237,GO:0044238,GO:0044260,GO:0044267,GO:0046872,GO:0071704	-1.24442	1.97982	4.79829	0.0284879	0.999994	3.77121913008226	2.4117681247776	7.02087570952027	2.15323612731089
TR1737|c0_g1	1972; 1398	ISPE	4-diphosphocytidyl-2-C-methyl-D-erythritol kinase, chloroplastic/chromoplastic	SOLLC			GO:0000166,GO:0001882,GO:0001883,GO:0003674,GO:0003824,GO:0005488,GO:0005524,GO:0005575,GO:0006081,GO:0006082,GO:0006090,GO:0006629,GO:0006644,GO:0006720,GO:0006721,GO:0006793,GO:0006796,GO:0008150,GO:0008152,GO:0008299,GO:0008610,GO:0008654,GO:0009058,GO:0009240,GO:0009507,GO:0009509,GO:0009536,GO:0009987,GO:0016114,GO:0016301,GO:0016740,GO:0016772,GO:0016773,GO:0017076,GO:0019288,GO:0019637,GO:…	0.545548	6.74615	4.7976	0.0284994	0.999994	96.9517584691981	132.261363962803	77.5237008972683	122.328188289304
TR2255|c0_g1	843; 773							-0.828494	3.74346	4.79093	0.0286099	0.999994	14.0896936943351	9.21295423665042	19.9231132699476	9.95363870172016
TR2434|c0_g1	2401; 1733; 1651	GRDH; GRDH1	Glucose and ribitol dehydrogenase; Glucose and ribitol dehydrogenase homolog 1	ARATH; DAUCA		AT1G54870	GO:0003674,GO:0003824,GO:0004033,GO:0005575,GO:0008106,GO:0008150,GO:0008152,GO:0009507,GO:0009536,GO:0016491,GO:0016614,GO:0016616,GO:0043226,GO:0043227,GO:0043229,GO:0043231,GO:0044424,GO:0044444,GO:0044464,GO:0044699,GO:0044710,GO:0055114	-0.648545	5.55337	4.77168	0.0289315	0.999994	48.397312169389	42.7847665335546	66.0182867764314	30.2671870725776
TR18958|c0_g1	1761; 1404; 1285	LIP2	Triacylglycerol lipase 2	ARATH		AT5G14180	GO:0002213,GO:0003674,GO:0003824,GO:0004806,GO:0005575,GO:0005576,GO:0006629,GO:0006950,GO:0006952,GO:0008150,GO:0008152,GO:0009056,GO:0009605,GO:0009607,GO:0009625,GO:0016042,GO:0016298,GO:0016787,GO:0016788,GO:0043207,GO:0044238,GO:0044699,GO:0044710,GO:0044712,GO:0050896,GO:0051704,GO:0051707,GO:0052689,GO:0071704,GO:0098542,GO:1901575	-0.690538	5.89951	4.76775	0.0289977	0.999994	95.2756610780504	52.3836036701694	52.0132938689591	38.8395044850795
TR12121|c1_g1	1697; 1686; 1682; 1671	IST1L	IST1-like protein	DICDI	K19476		GO:0006810,GO:0008104,GO:0008150,GO:0015031,GO:0033036,GO:0045184,GO:0051179,GO:0051234,GO:0071702	0.76497	5.1684	4.75508	0.029212	0.999994	32.4743869534861	56.6765509322735	20.7318005244473	33.6798631988817
TR19999|c1_g1	1292							1.22694	2.91916	4.75452	0.0292215	0.999994	7.01865782543087	8.6341298867038	1.98495962468112	12.3100103127396
TR460|c0_g1	3075; 2995	MAN6; STN8	Mannan endo-1,4-beta-mannosidase 6; Serine/threonine-protein kinase STN8, chloroplastic	ARATH	K19355	AT5G01930,AT5G01920	GO:0000166,GO:0000272,GO:0001882,GO:0001883,GO:0003674,GO:0003824,GO:0004553,GO:0004567,GO:0004672,GO:0004674,GO:0005488,GO:0005524,GO:0005575,GO:0005576,GO:0005975,GO:0005976,GO:0006464,GO:0006468,GO:0006793,GO:0006796,GO:0008150,GO:0008152,GO:0009056,GO:0009057,GO:0009507,GO:0009534,GO:0009536,GO:0009579,GO:0009845,GO:0009987,GO:0010109,GO:0010412,GO:0015923,GO:0016052,GO:0016301,GO:0016310,GO:…	-1.16759	1.89496	4.75441	0.0292233	0.999994	4.71402391260283	2.02588522481318	5.3299841773845	2.4376258045029
TR21226|c3_g1	2061; 2013; 1876	HT1	Serine/threonine-protein kinase HT1	ARATH		AT1G62400	GO:0000166,GO:0001882,GO:0001883,GO:0003674,GO:0003824,GO:0004672,GO:0004674,GO:0005488,GO:0005524,GO:0006464,GO:0006468,GO:0006793,GO:0006796,GO:0008150,GO:0008152,GO:0009987,GO:0016301,GO:0016310,GO:0016740,GO:0016772,GO:0016773,GO:0017076,GO:0019538,GO:0030554,GO:0032549,GO:0032550,GO:0032553,GO:0032555,GO:0032559,GO:0035639,GO:0036094,GO:0036211,GO:0043167,GO:0043168,GO:0043170,GO:0043412,GO:…	0.523688	6.05861	4.74722	0.0293457	0.999994	52.9018239080984	79.2024652176963	56.3140397224348	77.8415173571258
TR27308|c0_g1	543							-1.40395	1.45558	4.74303	0.0294171	0.999994	3.92835326050236	0.820001162424383	3.7861266915214	2.07198193382746
TR43202|c1_g1	2209; 1784; 1775; 1757; 1371; 1173; 1164	COL13	Zinc finger protein CONSTANS-LIKE 13	ARATH		AT2G47890	GO:0000975,GO:0001067,GO:0001071,GO:0003674,GO:0003676,GO:0003677,GO:0003700,GO:0005488,GO:0005515,GO:0005575,GO:0005622,GO:0005634,GO:0006355,GO:0008150,GO:0008270,GO:0009889,GO:0010468,GO:0010556,GO:0019219,GO:0019222,GO:0031323,GO:0031326,GO:0043167,GO:0043169,GO:0043226,GO:0043227,GO:0043229,GO:0043231,GO:0044212,GO:0044424,GO:0044464,GO:0046872,GO:0046914,GO:0050789,GO:0050794,GO:0051171,GO:…	0.679791	4.86964	4.74095	0.0294527	0.999994	19.7465223894585	29.5200418472778	25.0325463779231	42.2521806113835
TR43900|c0_g1	1055; 945							1.5238	1.04214	4.73749	0.0295121	0.999994	0.838048695573836	2.21882667479539	1.17627237018141	3.61581161001263
TR18542|c0_g1	892	PTI5	Pathogenesis-related genes transcriptional activator PTI5	SOLLC	K13433		GO:0001071,GO:0003674,GO:0003676,GO:0003677,GO:0003700,GO:0005488,GO:0005575,GO:0005634,GO:0006139,GO:0006351,GO:0006355,GO:0006725,GO:0006807,GO:0006950,GO:0006952,GO:0008150,GO:0008152,GO:0009058,GO:0009059,GO:0009889,GO:0009987,GO:0010468,GO:0010556,GO:0016070,GO:0018130,GO:0019219,GO:0019222,GO:0019438,GO:0031323,GO:0031326,GO:0032774,GO:0034641,GO:0034645,GO:0034654,GO:0043170,GO:0043226,GO:…	0.86758	3.59747	4.72663	0.0296991	0.999994	9.9518282599393	18.4741438357964	7.09439273265661	12.5943999899316
TR2812|c1_g1	1217	CYB5	Cytochrome b5	ORYSJ			GO:0003674,GO:0005488,GO:0005575,GO:0005789,GO:0008150,GO:0008152,GO:0016020,GO:0016021,GO:0020037,GO:0031090,GO:0031224,GO:0043167,GO:0043169,GO:0044422,GO:0044424,GO:0044425,GO:0044432,GO:0044444,GO:0044446,GO:0044464,GO:0044699,GO:0044710,GO:0046872,GO:0046906,GO:0055114,GO:0097159,GO:0098588,GO:0098589,GO:1901363	0.620321	4.93972	4.71623	0.0298792	0.999994	25.5081071715286	37.1894644840705	22.7535186606966	36.9706580349606
TR17618|c2_g1	521	BGL32	Beta-glucosidase 32	ARATH	K01188	AT5G24550	GO:0003674,GO:0003824,GO:0004553,GO:0005975,GO:0008150,GO:0008152,GO:0008422,GO:0009605,GO:0009607,GO:0015926,GO:0016787,GO:0016798,GO:0043207,GO:0044238,GO:0050896,GO:0051704,GO:0051707,GO:0071704	1.17397	4.47096	4.70928	0.0300002	0.999994	7.64719434711125	47.5118320581187	19.4452526195614	13.7725857954414
TR19464|c0_g1	1839	C71DB	Cytochrome P450 71D11	LOTJA			GO:0003674,GO:0003824,GO:0004497,GO:0005488,GO:0005506,GO:0008150,GO:0008152,GO:0016491,GO:0016705,GO:0020037,GO:0043167,GO:0043169,GO:0044699,GO:0044710,GO:0046872,GO:0046906,GO:0046914,GO:0055114,GO:0097159,GO:1901363	0.571773	6.57498	4.69413	0.0302658	0.999994	87.6284667309392	129.608419025548	65.6507016607497	98.1550657279833
TR32959|c0_g2	468							0.70404	4.1655	4.6849	0.0304289	0.999994	12.780242607501	20.9823826855651	14.3725780231541	23.2793264330027
TR51906|c0_g1	970; 952							-0.654779	4.92231	4.67998	0.0305161	0.999994	31.3220699970721	21.4165009480251	42.6031149075078	25.5544438505387
TR32268|c0_g1	887; 806							-1.01331	4.68439	4.67853	0.0305419	0.999994	14.8229863029622	16.7859061484521	53.5939098663903	17.1446348250037
TR34615|c1_g1	2174; 2049; 1959; 1219							0.52925	5.9601	4.67795	0.0305522	0.999994	50.6495680387437	68.0600964812238	51.131089591323	78.816567678927
TR47834|c0_g1	910; 878							1.26181	2.384	4.67591	0.0305886	0.999994	1.46658521725421	7.38001046181945	4.52129692288478	7.10974192980011
TR31141|c1_g1	2414; 2414; 2262; 2094; 1980; 1977; 1942; 1893; 1858; 1580	SPL12	Squamosa promoter-binding-like protein 12	ORYSI; ORYSJ			GO:0003674,GO:0003676,GO:0003677,GO:0005488,GO:0005575,GO:0005634,GO:0006139,GO:0006351,GO:0006355,GO:0006725,GO:0006807,GO:0008150,GO:0008152,GO:0009058,GO:0009059,GO:0009889,GO:0009987,GO:0010468,GO:0010556,GO:0016070,GO:0018130,GO:0019219,GO:0019222,GO:0019438,GO:0031323,GO:0031326,GO:0032774,GO:0034641,GO:0034645,GO:0034654,GO:0043167,GO:0043169,GO:0043170,GO:0043226,GO:0043227,GO:0043229,GO:…	-0.791752	3.84453	4.67238	0.0306514	0.999994	15.9229252159029	9.64707249911039	20.2539398740611	11.253705797455
TR36681|c0_g1	725							1.2716	2.13461	4.66991	0.0306955	0.999994	2.14749978240795	3.52118146217529	2.86716390231718	8.61294450924357
TR46013|c0_g1	999; 963	CRR38	Cysteine-rich repeat secretory protein 38	ARATH		AT3G22060	GO:0001101,GO:0005575,GO:0005576,GO:0005618,GO:0005773,GO:0008150,GO:0009719,GO:0009725,GO:0009737,GO:0010033,GO:0030312,GO:0033993,GO:0042221,GO:0043226,GO:0043227,GO:0043229,GO:0043231,GO:0044424,GO:0044444,GO:0044464,GO:0050896,GO:0097305,GO:1901700	0.691571	4.26796	4.66967	0.0306998	0.999994	15.7134130420094	23.4423861728382	13.6374077917907	23.9293599808701
TR13112|c0_g1	2924; 2910	TLC1	ADP,ATP carrier protein 1, chloroplastic; Plastidic ATP/ADP-transporter	ARATH; SOLTU	K03301		GO:0000166,GO:0000295,GO:0001882,GO:0001883,GO:0003674,GO:0005215,GO:0005337,GO:0005346,GO:0005347,GO:0005471,GO:0005488,GO:0005524,GO:0005575,GO:0006810,GO:0008150,GO:0008509,GO:0008514,GO:0015075,GO:0015211,GO:0015215,GO:0015216,GO:0015217,GO:0015291,GO:0015297,GO:0015301,GO:0015605,GO:0015932,GO:0016020,GO:0016021,GO:0017076,GO:0022804,GO:0022857,GO:0022891,GO:0022892,GO:0030554,GO:0031090,GO:…	0.674833	8.36093	4.66854	0.0307201	0.999994	295.778811494091	413.618233399358	210.626271285608	394.732871942502
TR39411|c0_g1	952							0.529322	6.27255	4.66171	0.0308425	0.999994	56.4635308642872	93.1907203414063	69.9146890026573	89.2983586382894
TR6359|c0_g1	590; 578	COL4	Zinc finger protein CONSTANS-LIKE 4	ARATH		AT5G24930	GO:0003674,GO:0005488,GO:0005575,GO:0005622,GO:0005634,GO:0008270,GO:0043167,GO:0043169,GO:0043226,GO:0043227,GO:0043229,GO:0043231,GO:0044424,GO:0044464,GO:0046872,GO:0046914	-1.47323	1.22956	4.65837	0.0309025	0.999994	4.66164586912946	1.35059014987545	2.05847664781746	1.05630451528459
TR6241|c3_g5	986							1.36882	1.25246	4.65292	0.0310007	0.999994	0.99518282599393	3.03882783721977	1.5438574858631	3.57518451327091
TR52272|c1_g1	287							1.39792	1.225	4.64885	0.0310743	0.999994	1.57134130420094	2.99059247472422	0.918962789204224	3.5345574165292
TR41953|c0_g2	3049; 2998; 2963; 2694	WRK41; WRK53	Probable WRKY transcription factor 41; Probable WRKY transcription factor 53	ARATH		AT4G11070,AT4G23810	GO:0000302,GO:0001071,GO:0001101,GO:0002376,GO:0003674,GO:0003676,GO:0003677,GO:0003700,GO:0005488,GO:0005575,GO:0005634,GO:0006139,GO:0006351,GO:0006355,GO:0006725,GO:0006807,GO:0006950,GO:0006952,GO:0006955,GO:0006979,GO:0007568,GO:0008150,GO:0008152,GO:0009058,GO:0009059,GO:0009507,GO:0009536,GO:0009605,GO:0009607,GO:0009617,GO:0009719,GO:0009751,GO:0009814,GO:0009816,GO:0009889,GO:0009891,GO:…	0.743669	5.28858	4.63998	0.0312353	0.999994	35.2504232575745	62.4647944317398	23.1211037763783	35.2236928750668
TR22782|c0_g2	1373	PDR1	Pleiotropic drug resistance protein 1	NICPL			GO:0000166,GO:0001882,GO:0001883,GO:0003674,GO:0003824,GO:0005488,GO:0005524,GO:0005575,GO:0005886,GO:0006810,GO:0006950,GO:0006952,GO:0008150,GO:0016020,GO:0016021,GO:0016462,GO:0016787,GO:0016817,GO:0016818,GO:0016887,GO:0017076,GO:0017111,GO:0030554,GO:0031224,GO:0032549,GO:0032550,GO:0032553,GO:0032555,GO:0032559,GO:0035639,GO:0036094,GO:0043167,GO:0043168,GO:0044425,GO:0044464,GO:0050896,GO:…	1.50578	2.41638	4.63897	0.0312538	0.999994	0.99518282599393	4.10000581212191	4.41102138818027	11.3755870876802
TR5710|c1_g1	2258; 461	GH31; GH32	Indole-3-acetic acid-amido synthetase GH3.2; Probable indole-3-acetic acid-amido synthetase GH3.1	ARATH	K14487	AT2G14960,AT4G37390	GO:0003674,GO:0003824,GO:0008150,GO:0009719,GO:0009725,GO:0009733,GO:0010033,GO:0010252,GO:0010279,GO:0016874,GO:0016879,GO:0016881,GO:0042221,GO:0042592,GO:0048878,GO:0050896,GO:0065007,GO:0065008	0.793053	4.25759	4.63859	0.0312607	0.999994	14.7182302160155	16.9306122359387	13.1595471414045	31.3234915878622
TR17758|c0_g1	946	CFIS1	Pre-mRNA cleavage factor Im 25 kDa subunit 1 {ECO:0000303|PubMed:18479511}	ARATH	K14397	AT4G29820	GO:0003674,GO:0003676,GO:0003723,GO:0003729,GO:0003824,GO:0005488,GO:0005575,GO:0005849,GO:0006139,GO:0006378,GO:0006396,GO:0006397,GO:0006725,GO:0006807,GO:0008150,GO:0008152,GO:0009987,GO:0016070,GO:0016071,GO:0016787,GO:0031123,GO:0031124,GO:0032991,GO:0034641,GO:0043167,GO:0043169,GO:0043170,GO:0043234,GO:0043631,GO:0044237,GO:0044238,GO:0044260,GO:0044422,GO:0044424,GO:0044428,GO:0044446,GO:…	-1.37742	1.72233	4.63309	0.0313611	0.999994	5.4996945647033	2.70118029975091	3.82288520308957	0.893796128317728
TR38344|c0_g1	1886; 1795; 1727; 1636	U91A1	UDP-glycosyltransferase 91A1	ARATH		AT2G22590	GO:0003674,GO:0003824,GO:0008150,GO:0008152,GO:0016740,GO:0016757,GO:0016758	-0.650047	5.99424	4.62963	0.0314244	0.999994	55.4159699948199	53.830664545036	100.019909976988	45.2992128670121
TR1768|c1_g1	1817; 1811; 1745; 1739; 817	C71A1; C71A6	Cytochrome P450 71A1; Cytochrome P450 71A6	NEPRA; PERAE			GO:0003006,GO:0003674,GO:0003824,GO:0004497,GO:0005488,GO:0005506,GO:0005575,GO:0005789,GO:0007568,GO:0008150,GO:0008152,GO:0009835,GO:0016020,GO:0016021,GO:0016491,GO:0016705,GO:0020037,GO:0021700,GO:0022414,GO:0031090,GO:0031224,GO:0032502,GO:0043167,GO:0043169,GO:0044422,GO:0044424,GO:0044425,GO:0044432,GO:0044444,GO:0044446,GO:0044464,GO:0044699,GO:0044702,GO:0044710,GO:0044767,GO:0046872,GO:…	1.10856	2.48078	4.61636	0.0316684	0.999994	3.19506065187525	5.40236059950182	3.74936817995323	9.58799483104472
TR15646|c0_g1	521; 511; 497; 487	EXTN	Extensin	DAUCA			GO:0003674,GO:0005198,GO:0005199,GO:0005575,GO:0005576,GO:0005618,GO:0008150,GO:0009505,GO:0009530,GO:0009664,GO:0009987,GO:0016043,GO:0030312,GO:0044464,GO:0045229,GO:0071554,GO:0071555,GO:0071669,GO:0071840	0.594331	6.6317	4.6069	0.0318436	0.999994	59.7109695596358	122.855468276171	98.1084673754429	115.584090230179
TR20411|c0_g2	659						GO:0003674,GO:0005488,GO:0005515	0.687252	4.39526	4.59575	0.0320513	0.999994	17.9132908678907	26.9635676350135	14.2255439768814	24.7419019157044
TR50089|c0_g1	1235; 794							1.18973	2.24151	4.59036	0.0321523	0.999994	1.83323152156777	6.94589219935948	3.7861266915214	5.97218322103209
TR45699|c0_g1	639							-0.997123	2.72623	4.58789	0.0321987	0.999994	10.8422549989865	4.29294726210412	6.61653208227041	4.42835354484693
TR28542|c0_g1	3023; 2995; 2911	SCL28	Scarecrow-like protein 28	ARATH		AT1G63100	GO:0001071,GO:0003674,GO:0003700,GO:0005575,GO:0005634,GO:0006139,GO:0006351,GO:0006355,GO:0006725,GO:0006807,GO:0008150,GO:0008152,GO:0009058,GO:0009059,GO:0009889,GO:0009987,GO:0010468,GO:0010556,GO:0016070,GO:0018130,GO:0019219,GO:0019222,GO:0019438,GO:0031323,GO:0031326,GO:0032774,GO:0034641,GO:0034645,GO:0034654,GO:0043170,GO:0043226,GO:0043227,GO:0043229,GO:0043231,GO:0044237,GO:0044238,GO:…	-1.19152	3.15974	4.57972	0.0323524	0.999994	5.76158478207012	6.94589219935948	18.7468408997662	3.8189470937212
TR5669|c0_g1	2316; 1890; 614							0.607006	5.34045	4.57911	0.032364	0.999994	36.4551182574619	49.5859526454274	27.6791592108312	48.021228348707
TR41667|c0_g1	841; 836							0.519116	6.34385	4.57904	0.0323653	0.999994	63.5345667331914	87.3542414794446	69.841171979521	103.802232175082
TR16114|c0_g1	1146	CER2	Protein ECERIFERUM 1	ARATH		AT4G24510	GO:0000038,GO:0003674,GO:0003824,GO:0005575,GO:0005634,GO:0005783,GO:0006082,GO:0006629,GO:0006631,GO:0006633,GO:0007275,GO:0008150,GO:0008152,GO:0008610,GO:0009058,GO:0009555,GO:0009987,GO:0010025,GO:0010166,GO:0016043,GO:0016053,GO:0016740,GO:0016746,GO:0016747,GO:0019752,GO:0032501,GO:0032502,GO:0032787,GO:0042761,GO:0043226,GO:0043227,GO:0043229,GO:0043231,GO:0043436,GO:0044237,GO:0044238,GO:…	-1.52663	0.861412	4.55828	0.0327599	0.999994	2.40938999977478	0.964707249911039	2.7201298560445	0.812541934834299
TR46843|c0_g2	1420; 1419; 853; 436; 403; 384; 297; 291	LAC13; LAC3	Laccase-13; Laccase-3	ARATH	K05909	AT5G07130,AT2G30210	GO:0003674,GO:0003824,GO:0005488,GO:0005507,GO:0005575,GO:0005576,GO:0006725,GO:0008150,GO:0008152,GO:0009056,GO:0009698,GO:0009808,GO:0009987,GO:0016491,GO:0016679,GO:0016682,GO:0016722,GO:0019439,GO:0019748,GO:0043167,GO:0043169,GO:0044237,GO:0044248,GO:0044699,GO:0044710,GO:0044712,GO:0044763,GO:0046271,GO:0046274,GO:0046872,GO:0046914,GO:0048046,GO:0052716,GO:0055114,GO:0071704,GO:1901360,GO:…	-1.19337	3.88096	4.55504	0.0328219	0.999994	9.84707217299257	13.023547873799	30.8036326941256	4.79399741552236
TR13440|c0_g1	2204; 2142; 2101; 2022; 2014; 2002; 1907; 1849; 1746; 1647; 1644; 1433; 1277; 1263; 1077; 985; 713; 547; 546; 517; 416; 351	AUL1; AUXI2; JAC1	Auxilin-like protein 1; Auxilin-related protein 2; J domain-containing protein required for chloroplast accumulation response 1	ARATH		AT1G75310	GO:0005575,GO:0005829,GO:0005886,GO:0016020,GO:0044424,GO:0044444,GO:0044464	0.626978	5.79008	4.55358	0.0328501	0.999994	53.5827384732521	58.5577300696	33.3399699923292	75.5257728428481
TR38351|c0_g1	665	UGT; U84A1	Putative UDP-glucose glucosyltransferase; UDP-glycosyltransferase 84A1	FRAAN; ARATH			GO:0003674,GO:0003824,GO:0016740,GO:0016757,GO:0016758	1.15993	2.19188	4.55245	0.0328717	0.999994	2.77603630408833	4.43765334959078	2.75688836761267	7.92228386463441
TR3712|c0_g1	737	BSP	Basic secretory protease {ECO:0000303|PubMed:22773449}	BOSSE			GO:0003674,GO:0003824,GO:0005488,GO:0008233,GO:0008237,GO:0016787,GO:0043167,GO:0043169,GO:0046872,GO:0070011	1.24033	4.91826	4.55185	0.0328832	0.999994	29.8031067363445	60.0530263069622	6.13867143188422	24.7419019157044
TR48745|c2_g1	4291; 4231; 4141; 4123; 4108; 4007; 3793	ESAG8; TIR; TMVRN	Putative adenylate cyclase regulatory protein; TMV resistance protein N; Toll/interleukin-1 receptor-like protein	ARATH; NICGU; TRYBB		AT1G72930	GO:0000166,GO:0001882,GO:0001883,GO:0002376,GO:0003674,GO:0003676,GO:0003677,GO:0005488,GO:0005515,GO:0005524,GO:0005575,GO:0005737,GO:0005911,GO:0006139,GO:0006163,GO:0006164,GO:0006171,GO:0006725,GO:0006753,GO:0006793,GO:0006796,GO:0006807,GO:0006950,GO:0006952,GO:0006955,GO:0007165,GO:0008150,GO:0008152,GO:0008219,GO:0008270,GO:0009058,GO:0009117,GO:0009150,GO:0009152,GO:0009165,GO:0009187,GO:…	0.555133	7.15759	4.55135	0.0328929	0.999994	132.673584118033	171.959067296643	98.5128110026928	167.627401156316
TR13168|c2_g2	3991; 3753; 3629	ESA8C; INLI; TIR; TMVRN	Internalin-I; Putative adenylate cyclase regulatory protein; TMV resistance protein N; Toll/interleukin-1 receptor-like protein	ARATH; LISMO; NICGU; TRYEQ		AT1G72930	GO:0000166,GO:0001882,GO:0001883,GO:0002376,GO:0003674,GO:0003676,GO:0003677,GO:0005488,GO:0005515,GO:0005524,GO:0005575,GO:0005576,GO:0005618,GO:0005737,GO:0005911,GO:0006139,GO:0006163,GO:0006164,GO:0006171,GO:0006725,GO:0006753,GO:0006793,GO:0006796,GO:0006807,GO:0006950,GO:0006952,GO:0006955,GO:0007165,GO:0008150,GO:0008152,GO:0008219,GO:0008270,GO:0009058,GO:0009117,GO:0009150,GO:0009152,GO:…	0.697997	4.13402	4.55098	0.0328999	0.999994	14.0896936943351	20.3070876106274	12.5714109563138	22.9136825623272
TR31625|c0_g1	1109							0.973549	3.01543	4.54707	0.0329751	0.999994	3.87597521702899	9.45413104912818	6.87384166324759	11.7412309583556
TR27443|c1_g1	1168; 920	GATA2; GATA4	GATA transcription factor 2; GATA transcription factor 4	ARATH		AT2G45050	GO:0000975,GO:0000976,GO:0000977,GO:0000981,GO:0001012,GO:0001067,GO:0001071,GO:0001085,GO:0001228,GO:0003674,GO:0003676,GO:0003677,GO:0003682,GO:0003700,GO:0005488,GO:0005515,GO:0005575,GO:0005634,GO:0005667,GO:0006139,GO:0006351,GO:0006355,GO:0006357,GO:0006366,GO:0006725,GO:0006807,GO:0008134,GO:0008150,GO:0008152,GO:0008270,GO:0009058,GO:0009059,GO:0009314,GO:0009416,GO:0009628,GO:0009889,GO:…	-1.22109	1.6798	4.53198	0.0332671	0.999994	5.23780434733647	1.54353159985766	3.52881711054422	2.19386322405261
TR37849|c0_g1	1716	2NPD	Probable nitronate monooxygenase	BACSU	K00459		GO:0003674,GO:0003824,GO:0004497,GO:0008150,GO:0008152,GO:0016491,GO:0016701,GO:0016703,GO:0018580,GO:0044699,GO:0044710,GO:0055114	0.690148	6.97643	4.52774	0.0333497	0.999994	98.8373680342393	101.149555153172	93.770963010399	209.554564993766
TR12551|c0_g1	1286; 1243; 1223; 1212; 1200; 1184; 922; 859; 681; 400	GRP1; GRP2	Glycine-rich RNA-binding protein; Glycine-rich RNA-binding protein GRP1A; Glycine-rich RNA-binding protein GRP2A	DAUCA; SINAL			GO:0000166,GO:0003674,GO:0003676,GO:0003723,GO:0005488,GO:0005575,GO:0005634,GO:0036094,GO:0043226,GO:0043227,GO:0043229,GO:0043231,GO:0044424,GO:0044464,GO:0097159,GO:1901265,GO:1901363	0.834576	10.0344	4.5247	0.033409	0.999994	871.937289701103	1399.40433672095	635.113562874823	1288.12272929281
TR12764|c0_g1	1356; 1356	AKRC9	Aldo-keto reductase family 4 member C9	ARATH		AT2G37770	GO:0000166,GO:0001101,GO:0003674,GO:0003824,GO:0004033,GO:0005488,GO:0005575,GO:0006950,GO:0006970,GO:0008106,GO:0008150,GO:0008152,GO:0009266,GO:0009409,GO:0009414,GO:0009415,GO:0009507,GO:0009536,GO:0009628,GO:0009636,GO:0009651,GO:0010035,GO:0016229,GO:0016491,GO:0016614,GO:0016616,GO:0036094,GO:0042221,GO:0043167,GO:0043168,GO:0043226,GO:0043227,GO:0043229,GO:0043231,GO:0044424,GO:0044444,GO:…	0.546927	5.76132	4.52176	0.0334664	0.999994	43.1595078220525	72.3530437433279	44.8453841131661	56.2685289872752
TR18877|c0_g1	699							0.76236	4.75207	4.51427	0.0336132	0.999994	26.8699363018361	35.6459328842129	13.0492716067	31.9328980389879
TR12722|c0_g1	1962	PME41; PME7	Probable pectinesterase/pectinesterase inhibitor 41; Probable pectinesterase/pectinesterase inhibitor 7	ARATH; ARATH	K01051	AT4G02330	GO:0000272,GO:0003674,GO:0003824,GO:0004857,GO:0005575,GO:0005576,GO:0005618,GO:0005975,GO:0005976,GO:0006950,GO:0008150,GO:0008152,GO:0009056,GO:0009057,GO:0009266,GO:0009409,GO:0009605,GO:0009607,GO:0009620,GO:0009628,GO:0009719,GO:0009725,GO:0009741,GO:0009892,GO:0009987,GO:0010033,GO:0010393,GO:0014070,GO:0016043,GO:0016052,GO:0016787,GO:0016788,GO:0019222,GO:0030234,GO:0030312,GO:0030599,GO:…	0.936447	3.66304	4.51217	0.0336545	0.999994	5.18542630386311	18.0400255733364	12.0200332827912	15.0320257944345
TR53975|c0_g1	1881; 1770; 1750; 1296; 1237; 1091	TIF6B	Protein TIFY 6B	ARATH	K13464	AT3G17860	GO:0000988,GO:0000989,GO:0003674,GO:0003712,GO:0003714,GO:0005488,GO:0005515,GO:0005575,GO:0005634,GO:0006139,GO:0006351,GO:0006355,GO:0006725,GO:0006807,GO:0006950,GO:0006952,GO:0007165,GO:0008150,GO:0008152,GO:0009058,GO:0009059,GO:0009611,GO:0009755,GO:0009867,GO:0009889,GO:0009890,GO:0009892,GO:0009966,GO:0009987,GO:0010468,GO:0010556,GO:0010558,GO:0010605,GO:0010646,GO:0016070,GO:0018130,GO:…	0.513992	6.35235	4.509	0.033717	0.999994	69.6627978195751	103.368381827968	64.8052558946819	88.648325090422
TR19006|c0_g1	2966; 2599; 2526; 2482; 2383; 2266; 1943; 1826; 1058	APK1A; APK1B	Protein kinase APK1A, chloroplastic; Protein kinase APK1B, chloroplastic	ARATH		AT2G28930	GO:0000166,GO:0001882,GO:0001883,GO:0003674,GO:0003824,GO:0004672,GO:0004674,GO:0004713,GO:0005488,GO:0005524,GO:0005575,GO:0006464,GO:0006468,GO:0006793,GO:0006796,GO:0008150,GO:0008152,GO:0009507,GO:0009536,GO:0009987,GO:0016301,GO:0016310,GO:0016740,GO:0016772,GO:0016773,GO:0017076,GO:0019538,GO:0030554,GO:0032549,GO:0032550,GO:0032553,GO:0032555,GO:0032559,GO:0035639,GO:0036094,GO:0036211,GO:…	0.563973	7.24694	4.50372	0.0338211	0.999994	122.616999771147	151.989627223484	122.405843522003	210.204598541633
TR52804|c0_g1	1123; 1011; 905	MSRB1	Peptide methionine sulfoxide reductase B1, chloroplastic	ARATH; ORYSJ	K07305	AT1G53670	GO:0003674,GO:0003824,GO:0005488,GO:0005575,GO:0006950,GO:0006979,GO:0008150,GO:0008152,GO:0009507,GO:0009532,GO:0009536,GO:0009570,GO:0009987,GO:0016491,GO:0016667,GO:0016671,GO:0019538,GO:0030091,GO:0033743,GO:0043167,GO:0043169,GO:0043170,GO:0043226,GO:0043227,GO:0043229,GO:0043231,GO:0044237,GO:0044238,GO:0044260,GO:0044267,GO:0044422,GO:0044424,GO:0044434,GO:0044435,GO:0044444,GO:0044446,GO:…	-0.777021	4.21047	4.49654	0.0339635	0.999994	29.8554847798179	12.9753125113035	16.761881275085	14.1788567628585
TR31084|c1_g1	5469	AB2C	ABC transporter C family member 2	ARATH		AT2G34660	GO:0000166,GO:0000325,GO:0001882,GO:0001883,GO:0003674,GO:0003824,GO:0005215,GO:0005488,GO:0005524,GO:0005575,GO:0005773,GO:0005774,GO:0006810,GO:0008150,GO:0008559,GO:0009987,GO:0015238,GO:0015399,GO:0015405,GO:0016020,GO:0016021,GO:0016462,GO:0016787,GO:0016817,GO:0016818,GO:0016820,GO:0016887,GO:0017076,GO:0017111,GO:0022804,GO:0022857,GO:0022891,GO:0022892,GO:0030554,GO:0031090,GO:0031224,GO:…	0.641189	8.29495	4.49645	0.0339653	0.999994	265.661436496906	345.847549093107	225.03560782033	419.393519664723
TR44541|c1_g1	2466; 1751; 1727	Y3475	Probable LRR receptor-like serine/threonine-protein kinase At3g47570	ARATH		AT3G47570	GO:0000166,GO:0001882,GO:0001883,GO:0003674,GO:0003824,GO:0004672,GO:0004674,GO:0005488,GO:0005515,GO:0005524,GO:0005575,GO:0005886,GO:0006464,GO:0006468,GO:0006793,GO:0006796,GO:0008150,GO:0008152,GO:0009987,GO:0016020,GO:0016021,GO:0016301,GO:0016310,GO:0016740,GO:0016772,GO:0016773,GO:0017076,GO:0019538,GO:0030554,GO:0031224,GO:0032549,GO:0032550,GO:0032553,GO:0032555,GO:0032559,GO:0035639,GO:…	1.06681	3.48106	4.49588	0.0339767	0.999994	9.27091369478556	8.29648234923493	5.07267459640731	21.6542425633341
TR2743|c0_g1	2485; 2473; 2468; 2455; 2438	IQM1	IQ domain-containing protein IQM1 {ECO:0000305}	ARATH			GO:0003674,GO:0005488,GO:0005515,GO:0005575,GO:0005634,GO:0005737,GO:0043226,GO:0043227,GO:0043229,GO:0043231,GO:0044424,GO:0044464	0.651142	6.21219	4.49477	0.0339987	0.999994	54.1588969514591	118.948403914031	61.0558877147286	62.0782038213404
TR20082|c1_g2	1023; 1022; 1021; 1020; 829; 828; 607	H32	Histone H3.2	WHEAT			GO:0000786,GO:0003674,GO:0003676,GO:0003677,GO:0005488,GO:0005575,GO:0005634,GO:0032991,GO:0032993,GO:0043226,GO:0043227,GO:0043229,GO:0043231,GO:0043234,GO:0044422,GO:0044424,GO:0044427,GO:0044446,GO:0044464,GO:0044815,GO:0097159,GO:1901363,GO:1990104	-0.737442	6.16028	4.49169	0.03406	0.999994	57.0920673859676	64.4906796565529	121.413363709662	42.6584515788007
TR17085|c0_g1	632							0.833025	3.6768	4.48981	0.0340974	0.999994	10.1613404338328	19.9694400731585	8.12363105656534	12.5943999899316
TR15624|c0_g2	735							0.555419	5.73242	4.48434	0.0342067	0.999994	38.91688630071	69.4589219935948	47.0141362956881	56.9185625351426
TR41350|c0_g1	949	HEBP2	Heme-binding protein 2	HUMAN			GO:0005575,GO:0005737,GO:0005739,GO:0006996,GO:0007005,GO:0007006,GO:0008150,GO:0009987,GO:0010917,GO:0010939,GO:0010940,GO:0010941,GO:0010942,GO:0016043,GO:0031982,GO:0031988,GO:0035794,GO:0042391,GO:0043226,GO:0043227,GO:0043229,GO:0043230,GO:0043231,GO:0044421,GO:0044424,GO:0044444,GO:0044464,GO:0044699,GO:0044763,GO:0044802,GO:0045837,GO:0046902,GO:0048518,GO:0048522,GO:0050789,GO:0050794,GO:…	-0.593259	5.01543	4.48071	0.0342794	0.999994	37.5550571704025	26.2882725600758	40.030019097736	25.1481728831215
TR54|c0_g1	1555; 1435; 1424; 1358	WTR41; WTR42	WAT1-related protein At5g40230; WAT1-related protein At5g40240	ARATH			GO:0003674,GO:0005215,GO:0005575,GO:0016020,GO:0016021,GO:0022857,GO:0031224,GO:0044425	0.975472	3.2774	4.47964	0.0343009	0.999994	3.92835326050236	12.9753125113035	8.96907682263322	12.5131457964482
TR51766|c0_g2	1906; 1413; 1407; 1382	BT1; BT2	BTB/POZ and TAZ domain-containing protein 1; BTB/POZ and TAZ domain-containing protein 2	ARATH	K00517	AT3G48360,AT5G63160	GO:0000302,GO:0000988,GO:0000989,GO:0001101,GO:0003674,GO:0003712,GO:0003824,GO:0004402,GO:0005488,GO:0005515,GO:0005516,GO:0005575,GO:0005634,GO:0005737,GO:0006275,GO:0006355,GO:0006464,GO:0006950,GO:0006970,GO:0006979,GO:0007165,GO:0007275,GO:0007623,GO:0008080,GO:0008150,GO:0008152,GO:0008270,GO:0009266,GO:0009409,GO:0009553,GO:0009555,GO:0009611,GO:0009628,GO:0009651,GO:0009719,GO:0009725,GO:…	1.22954	4.14806	4.47698	0.0343543	0.999994	17.4942665201038	33.475341571913	3.6758511568169	16.0477032129774
TR39474|c0_g1	1277	FBK46	F-box/kelch-repeat protein At2g44130	ARATH		AT2G44130	GO:0003674,GO:0005488,GO:0005515,GO:0005575,GO:0005829,GO:0008150,GO:0019222,GO:0031323,GO:0043455,GO:0044424,GO:0044444,GO:0044464,GO:0050789,GO:0050794,GO:0065007,GO:2000762	-1.45896	2.05431	4.47367	0.034421	0.999994	4.71402391260283	0.723530437433279	7.16790975579295	3.57518451327091
TR20982|c0_g1	2843; 846; 746	PRPX; YDJ7	Pathogen-related protein; Uncharacterized protein C57A10.07	HORVU; SCHPO			GO:0005575,GO:0005634,GO:0005737,GO:0005829,GO:0006950,GO:0006952,GO:0008150,GO:0009607,GO:0016021,GO:0031224,GO:0043226,GO:0043227,GO:0043229,GO:0043231,GO:0044424,GO:0044425,GO:0044444,GO:0044464,GO:0050896	0.812203	6.8175	4.46947	0.0345057	0.999994	98.9945021646594	80.2154078301029	64.621463336841	206.954430802296
TR51371|c0_g1	1333; 1243; 1242; 1064; 1050	NAC90	NAC domain-containing protein 90	ARATH		AT5G22380	GO:0001071,GO:0003674,GO:0003676,GO:0003677,GO:0003700,GO:0005488,GO:0005575,GO:0005634,GO:0006139,GO:0006351,GO:0006355,GO:0006725,GO:0006807,GO:0008150,GO:0008152,GO:0009058,GO:0009059,GO:0009889,GO:0009987,GO:0010468,GO:0010556,GO:0016070,GO:0018130,GO:0019219,GO:0019222,GO:0019438,GO:0031323,GO:0031326,GO:0032774,GO:0034641,GO:0034645,GO:0034654,GO:0043170,GO:0043226,GO:0043227,GO:0043229,GO:…	1.12341	2.30678	4.46936	0.0345079	0.999994	3.24743869534861	5.0164776995374	2.86716390231718	8.28792773530984
TR23209|c0_g2	2282	EXL3; GDL52	GDSL esterase/lipase At3g14820; GDSL esterase/lipase EXL3	ARATH		AT1G75900,AT3G14820	GO:0003674,GO:0003824,GO:0005575,GO:0005576,GO:0006629,GO:0008150,GO:0008152,GO:0009056,GO:0016042,GO:0016298,GO:0016787,GO:0016788,GO:0044238,GO:0044699,GO:0044710,GO:0044712,GO:0071704,GO:1901575	0.802797	4.7838	4.46775	0.0345405	0.999994	26.2937778236291	25.3235653101648	13.7844418380634	44.4460438354361
TR47952|c0_g1	1813	SAG12	Senescence-specific cysteine protease SAG12 {ECO:0000305}	ARATH		AT5G45890	GO:0000323,GO:0000325,GO:0002376,GO:0003006,GO:0003674,GO:0003824,GO:0004175,GO:0004197,GO:0005575,GO:0005615,GO:0005764,GO:0005773,GO:0006508,GO:0006950,GO:0006952,GO:0006955,GO:0007568,GO:0008150,GO:0008152,GO:0008219,GO:0008233,GO:0008234,GO:0009314,GO:0009411,GO:0009416,GO:0009605,GO:0009607,GO:0009620,GO:0009626,GO:0009628,GO:0009719,GO:0009725,GO:0009733,GO:0009735,GO:0009743,GO:0009744,GO:…	-0.632451	5.02427	4.46154	0.0346662	0.999994	33.9933502142137	26.3365079225714	44.8821426247343	24.5793935287375
TR44103|c0_g1	1123							1.28136	2.25772	4.45836	0.0347309	0.999994	3.19506065187525	3.47294609967974	2.27902771722647	9.7911303147533
TR36625|c0_g1	3726	FLS2	LRR receptor-like serine/threonine-protein kinase FLS2	ARATH	K13420	AT5G46330	GO:0000166,GO:0001882,GO:0001883,GO:0003674,GO:0003824,GO:0004672,GO:0004674,GO:0004675,GO:0004871,GO:0004872,GO:0004888,GO:0005488,GO:0005515,GO:0005524,GO:0005575,GO:0005768,GO:0005886,GO:0006464,GO:0006468,GO:0006793,GO:0006796,GO:0006810,GO:0006897,GO:0006898,GO:0006950,GO:0006952,GO:0007165,GO:0007166,GO:0007167,GO:0007178,GO:0008150,GO:0008152,GO:0009595,GO:0009605,GO:0009607,GO:0009617,GO:…	0.87651	3.3935	4.45189	0.0348626	0.999994	9.37566978173229	14.2294319361878	5.36674268895267	12.7569083768985
TR54560|c1_g1	4097; 4083; 3972; 3941; 2097; 1211	CMTA2; CMTA3	Calmodulin-binding transcription activator 2; Calmodulin-binding transcription activator 3	ARATH		AT2G22300,AT5G64220	GO:0000981,GO:0000982,GO:0001071,GO:0001077,GO:0001228,GO:0003674,GO:0003676,GO:0003677,GO:0003700,GO:0005488,GO:0005515,GO:0005575,GO:0005634,GO:0006139,GO:0006351,GO:0006355,GO:0006357,GO:0006366,GO:0006725,GO:0006807,GO:0006950,GO:0006952,GO:0007568,GO:0008150,GO:0008152,GO:0009058,GO:0009059,GO:0009266,GO:0009409,GO:0009605,GO:0009607,GO:0009617,GO:0009620,GO:0009628,GO:0009889,GO:0009891,GO:…	0.544759	6.86309	4.45181	0.0348643	0.999994	101.194379990541	119.527228263978	88.0733937173328	156.495576649086
TR51306|c0_g1	1808; 1717; 1583; 1492; 1492	ACR9	ACT domain-containing protein ACR9 {ECO:0000305}	ARATH		AT2G39570	GO:0003674,GO:0005488,GO:0008150,GO:0008152,GO:0016597,GO:0031406,GO:0036094,GO:0043167,GO:0043168,GO:0043177	-1.03783	2.39732	4.44256	0.0350537	0.999994	6.65201152111732	3.6176521871664	7.27818529049745	3.16891354585376
TR8899|c0_g2	450; 424	PER15	Peroxidase 15 {ECO:0000303|PubMed:17936696}	IPOBA			GO:0003674,GO:0003824,GO:0004601,GO:0005488,GO:0005575,GO:0005576,GO:0006950,GO:0006979,GO:0008150,GO:0008152,GO:0009056,GO:0009987,GO:0016209,GO:0016491,GO:0016684,GO:0020037,GO:0042743,GO:0042744,GO:0043167,GO:0043169,GO:0044237,GO:0044248,GO:0044699,GO:0044710,GO:0044712,GO:0044763,GO:0046872,GO:0046906,GO:0050896,GO:0055114,GO:0072593,GO:0097159,GO:0098869,GO:1901363	-1.2996	4.79163	4.44217	0.0350616	0.999994	9.48042586867902	18.618849923283	68.8854506787486	13.2444335377991
TR5633|c4_g1	1265; 1253	AI5L5; AI5L7	ABSCISIC ACID-INSENSITIVE 5-like protein 5; ABSCISIC ACID-INSENSITIVE 5-like protein 7	ARATH			GO:0001071,GO:0003674,GO:0003676,GO:0003677,GO:0003700,GO:0005488,GO:0005575,GO:0005634,GO:0006139,GO:0006351,GO:0006725,GO:0006807,GO:0007165,GO:0008150,GO:0008152,GO:0009058,GO:0009059,GO:0009738,GO:0009755,GO:0009987,GO:0016070,GO:0018130,GO:0019438,GO:0032774,GO:0034641,GO:0034645,GO:0034654,GO:0043170,GO:0043226,GO:0043227,GO:0043229,GO:0043231,GO:0043565,GO:0044237,GO:0044238,GO:0044249,GO:…	-0.625599	4.67709	4.44134	0.0350786	0.999994	33.1553015186399	19.8247339856718	28.7451560463081	20.2729212741157
TR44511|c1_g1	2141; 2029							0.598712	5.14704	4.43852	0.0351367	0.999994	27.288960649623	44.3765334959078	28.928948604149	40.7896051286818
TR45165|c0_g3	1318	KYNB	Kynurenine formamidase {ECO:0000255|HAMAP-Rule:MF_01969}	ERYLH	K07130		GO:0003674,GO:0003824,GO:0004061,GO:0004328,GO:0006082,GO:0006520,GO:0006568,GO:0006569,GO:0006575,GO:0006576,GO:0006586,GO:0006725,GO:0006807,GO:0008150,GO:0008152,GO:0009056,GO:0009063,GO:0009072,GO:0009074,GO:0009308,GO:0009310,GO:0009987,GO:0016054,GO:0016787,GO:0016810,GO:0016811,GO:0019439,GO:0019441,GO:0019752,GO:0032787,GO:0034641,GO:0042180,GO:0042402,GO:0042430,GO:0042436,GO:0042537,GO:…	0.708021	7.41859	4.43832	0.0351407	0.999994	174.156994548938	184.452026182991	85.6473319538337	239.781124969602
TR20327|c0_g1	1550; 1535							0.519085	6.623	4.43039	0.0353045	0.999994	82.8096867313896	101.246025878164	79.1043168946996	130.737997314839
TR28918|c0_g1	2641; 1768; 1602	C71A1; C71AL	Cytochrome P450 71A1; Cytochrome P450 71A21	ARATH; PERAE		AT3G48320	GO:0003006,GO:0003674,GO:0003824,GO:0004497,GO:0005488,GO:0005506,GO:0005575,GO:0005789,GO:0007568,GO:0008150,GO:0008152,GO:0009058,GO:0009835,GO:0016020,GO:0016021,GO:0016491,GO:0016705,GO:0016709,GO:0019748,GO:0020037,GO:0021700,GO:0022414,GO:0031090,GO:0031224,GO:0032502,GO:0043167,GO:0043169,GO:0044422,GO:0044424,GO:0044425,GO:0044432,GO:0044444,GO:0044446,GO:0044464,GO:0044550,GO:0044699,GO:…	-0.981324	5.36306	4.43011	0.0353103	0.999994	51.8018849951577	43.8941798709523	57.2330025116391	11.3755870876802
TR43705|c0_g1	1124; 1121	MYB4	Myb-related protein Myb4	ORYSJ	K09422		GO:0003674,GO:0003676,GO:0003677,GO:0005488,GO:0005575,GO:0005634,GO:0006139,GO:0006351,GO:0006355,GO:0006725,GO:0006807,GO:0008150,GO:0008152,GO:0009058,GO:0009059,GO:0009889,GO:0009987,GO:0010468,GO:0010556,GO:0016070,GO:0018130,GO:0019219,GO:0019222,GO:0019438,GO:0031323,GO:0031326,GO:0032774,GO:0034641,GO:0034645,GO:0034654,GO:0043170,GO:0043226,GO:0043227,GO:0043229,GO:0043231,GO:0044237,GO:…	0.725808	4.69736	4.42813	0.0353512	0.999994	25.1414608672151	34.0541659218597	13.8947173727679	30.3890683628028
TR32223|c0_g1	792; 789	STEP1	Stress enhanced protein 1, chloroplastic	ARATH		AT4G34190	GO:0003674,GO:0005488,GO:0005575,GO:0006950,GO:0008150,GO:0008152,GO:0009314,GO:0009411,GO:0009416,GO:0009521,GO:0009523,GO:0009535,GO:0009611,GO:0009628,GO:0009642,GO:0009644,GO:0009987,GO:0015979,GO:0016020,GO:0016021,GO:0016168,GO:0031224,GO:0032991,GO:0034357,GO:0034644,GO:0042651,GO:0043234,GO:0044237,GO:0044422,GO:0044424,GO:0044425,GO:0044434,GO:0044435,GO:0044436,GO:0044444,GO:0044446,GO:…	-1.18248	2.1049	4.42388	0.0354393	0.999994	7.38530412974443	3.18353392470643	4.37426287661211	1.99072774034403
TR15444|c0_g1	1609	EAAC	Probable envelope ADP,ATP carrier protein, chloroplastic	ARATH	K14684	AT3G51870	GO:0005575,GO:0006810,GO:0008150,GO:0009507,GO:0009526,GO:0009536,GO:0009605,GO:0009607,GO:0009624,GO:0009941,GO:0009987,GO:0016020,GO:0016021,GO:0031090,GO:0031224,GO:0031967,GO:0031969,GO:0031975,GO:0042170,GO:0043207,GO:0043226,GO:0043227,GO:0043229,GO:0043231,GO:0044422,GO:0044424,GO:0044425,GO:0044434,GO:0044435,GO:0044444,GO:0044446,GO:0044464,GO:0044699,GO:0044763,GO:0044765,GO:0050896,GO:…	0.848995	3.36497	4.41683	0.035586	0.999994	5.76158478207012	12.5894296113391	8.78528426479238	13.6913316019579
TR49539|c0_g1	1571	VINSY	Vinorine synthase	RAUSE	K12694		GO:0003674,GO:0003824,GO:0006807,GO:0008150,GO:0008152,GO:0009820,GO:0016740,GO:0016746,GO:0016747,GO:0050636,GO:0071704,GO:1901564	2.56318	2.7059	4.41542	0.0356154	0.999994	0.628536521680377	0.144706087486656	3.05095646015802	21.7354967568175
TR32597|c0_g1	376	ZIFL1	Protein ZINC INDUCED FACILITATOR-LIKE 1	ARATH		AT5G13750	GO:0001101,GO:0003674,GO:0005215,GO:0005575,GO:0005774,GO:0005886,GO:0006810,GO:0006811,GO:0006812,GO:0006813,GO:0006950,GO:0008150,GO:0008324,GO:0009414,GO:0009415,GO:0009605,GO:0009606,GO:0009628,GO:0009629,GO:0009630,GO:0009705,GO:0009914,GO:0009926,GO:0009987,GO:0010035,GO:0010119,GO:0010540,GO:0010817,GO:0015075,GO:0015077,GO:0015079,GO:0015291,GO:0015297,GO:0015672,GO:0016020,GO:0016021,GO:…	-1.62397	0.582653	4.41242	0.0356783	0.999994	2.25225586935468	0.771765799928831	2.02171813624929	0.609406451125724
TR30683|c0_g1	1473; 1437; 1361; 1341; 1325; 1305	GUAA	Probable GMP synthase [glutamine-hydrolyzing]	HELHP	K03790		GO:0000166,GO:0001882,GO:0001883,GO:0003674,GO:0003824,GO:0003905,GO:0003922,GO:0005488,GO:0005524,GO:0006082,GO:0006139,GO:0006163,GO:0006164,GO:0006177,GO:0006259,GO:0006281,GO:0006284,GO:0006520,GO:0006541,GO:0006725,GO:0006753,GO:0006793,GO:0006796,GO:0006807,GO:0006950,GO:0006974,GO:0008080,GO:0008150,GO:0008152,GO:0008725,GO:0009058,GO:0009064,GO:0009116,GO:0009117,GO:0009119,GO:0009123,GO:…	-1.16962	3.14837	4.41104	0.0357071	0.999994	5.97109695596358	3.56941682467084	18.2322217378118	7.19099612328354
TR50152|c0_g1	1388; 1387; 1299; 1298	GEML4	GEM-like protein 4	ARATH		AT5G08350		-0.649936	5.56011	4.39371	0.0360716	0.999994	45.9355441261409	29.9541601097378	69.0692432365895	43.3491122234098
TR15722|c0_g1	1451	GSTX6	Probable glutathione S-transferase	SOYBN	K00799		GO:0003674,GO:0003824,GO:0004364,GO:0005488,GO:0005515,GO:0005575,GO:0005737,GO:0006518,GO:0006575,GO:0006749,GO:0006790,GO:0006807,GO:0008150,GO:0008152,GO:0009056,GO:0009404,GO:0009407,GO:0009987,GO:0016740,GO:0016765,GO:0019748,GO:0034641,GO:0043603,GO:0044237,GO:0044248,GO:0044424,GO:0044464,GO:0044699,GO:0044710,GO:0044712,GO:0044763,GO:0071704,GO:0090487,GO:1901564	-0.577023	5.32883	4.38328	0.036293	0.999994	51.3304826038974	31.2565148971177	44.7351085784616	33.1110838444977
TR8372|c3_g5	812							0.878863	3.30111	4.37269	0.0365193	0.999994	8.43286499921172	13.6988429487368	5.36674268895267	11.6193496681305
TR20921|c0_g1	560	SDIR1	E3 ubiquitin-protein ligase SDIR1	ARATH	K16283	AT3G55530	GO:0000209,GO:0001101,GO:0003674,GO:0003824,GO:0004842,GO:0005488,GO:0005575,GO:0005783,GO:0006464,GO:0006508,GO:0006511,GO:0006950,GO:0006970,GO:0008150,GO:0008152,GO:0008270,GO:0009056,GO:0009057,GO:0009414,GO:0009415,GO:0009628,GO:0009651,GO:0009719,GO:0009725,GO:0009737,GO:0009787,GO:0009789,GO:0009966,GO:0009967,GO:0009987,GO:0010033,GO:0010035,GO:0010498,GO:0010646,GO:0010647,GO:0016020,GO:…	-1.30146	1.2753	4.36928	0.0365926	0.999994	2.98554847798179	1.3023547873799	3.63909264524873	1.38132128921831
TR27118|c0_g2	1922	FOX1	Flavin-dependent oxidoreductase FOX1 {ECO:0000303|PubMed:26352477}	ARATH		AT1G26380	GO:0000166,GO:0001666,GO:0003674,GO:0003824,GO:0005488,GO:0005575,GO:0005783,GO:0005886,GO:0006950,GO:0008150,GO:0008152,GO:0009628,GO:0009987,GO:0016020,GO:0016491,GO:0016614,GO:0033554,GO:0036094,GO:0036293,GO:0036294,GO:0042221,GO:0043167,GO:0043168,GO:0043226,GO:0043227,GO:0043229,GO:0043231,GO:0044424,GO:0044444,GO:0044464,GO:0044699,GO:0044710,GO:0048037,GO:0050660,GO:0050662,GO:0050896,GO:…	0.714113	4.495	4.3654	0.036676	0.999994	12.5707304336075	28.748276047349	21.3934537326743	27.0982735267239
TR46862|c0_g1	2388; 2361; 1633; 1558; 1556	CND2	Condensin complex subunit 2	ARATH	K06676	AT2G32590	GO:0000793,GO:0000796,GO:0005575,GO:0005694,GO:0005737,GO:0006139,GO:0006259,GO:0006323,GO:0006725,GO:0006807,GO:0006996,GO:0007076,GO:0008150,GO:0008152,GO:0009987,GO:0016043,GO:0022402,GO:0030261,GO:0032991,GO:0034641,GO:0043170,GO:0043226,GO:0043228,GO:0043229,GO:0043232,GO:0043234,GO:0044237,GO:0044238,GO:0044260,GO:0044422,GO:0044424,GO:0044427,GO:0044446,GO:0044464,GO:0044699,GO:0044710,GO:…	-0.890299	2.99483	4.36425	0.0367007	0.999994	10.6851208685664	4.82353624955519	9.81452258870111	6.21594580148238
TR28862|c1_g1	1165; 1159							0.705573	4.24738	4.36001	0.036792	0.999994	15.4515228246426	27.6388627099513	13.3065811876772	19.2572438555729
TR53237|c1_g2	4068	QKY	Protein QUIRKY {ECO:0000303|PubMed:19180193}	ARATH		AT1G74720	GO:0003674,GO:0003824,GO:0005488,GO:0005509,GO:0005515,GO:0005543,GO:0005544,GO:0005575,GO:0005886,GO:0005911,GO:0008150,GO:0008289,GO:0009506,GO:0016020,GO:0016021,GO:0016740,GO:0016757,GO:0030054,GO:0031224,GO:0032502,GO:0043167,GO:0043168,GO:0043169,GO:0044425,GO:0044464,GO:0046872,GO:0048513,GO:0048856	0.606499	5.0488	4.35549	0.0368899	0.999994	27.8127410843567	36.9482876715928	24.5546857275369	42.7397057722841
TR24454|c0_g1	2161; 2153; 1878; 1868	ICR2	Interactor of constitutive active ROPs 2, chloroplastic	ARATH		AT2G37080	GO:0005575,GO:0009507,GO:0009536,GO:0043226,GO:0043227,GO:0043229,GO:0043231,GO:0044424,GO:0044444,GO:0044464	0.662515	4.51151	4.34524	0.0371125	0.999994	20.3750589111389	28.5070992348712	14.8504386735403	27.1795277202073
TR844|c0_g1	311	PERN1	Peroxidase N1	TOBAC			GO:0003674,GO:0003824,GO:0004601,GO:0005488,GO:0005575,GO:0005576,GO:0006950,GO:0006979,GO:0008150,GO:0008152,GO:0009056,GO:0009987,GO:0016209,GO:0016491,GO:0016684,GO:0020037,GO:0042743,GO:0042744,GO:0043167,GO:0043169,GO:0044237,GO:0044248,GO:0044699,GO:0044710,GO:0044712,GO:0044763,GO:0046872,GO:0046906,GO:0050896,GO:0072593,GO:0097159,GO:1901363	1.49557	1.30629	4.34071	0.0372114	0.999994	1.83323152156777	4.77530088705964	0.69841171979521	2.31574451427775
TR35756|c0_g2	1890; 1723	CBDAS; THCAS	Cannabidiolic acid synthase; Tetrahydrocannabinolic acid synthase	CANSA			GO:0000166,GO:0003674,GO:0003824,GO:0005488,GO:0005575,GO:0005576,GO:0008150,GO:0008152,GO:0016491,GO:0016614,GO:0036094,GO:0043167,GO:0043168,GO:0044699,GO:0044710,GO:0048037,GO:0048046,GO:0050660,GO:0050662,GO:0055114,GO:0097159,GO:1901265,GO:1901363	0.865744	4.03122	4.3373	0.037286	0.999994	6.91390173848415	20.6447351480962	16.0634695552898	21.3698528861421
TR3168|c2_g1	1443; 1436	PIP12	Probable aquaporin PIP1-2	ORYSJ			GO:0003674,GO:0005215,GO:0005372,GO:0005575,GO:0005773,GO:0005886,GO:0005911,GO:0006810,GO:0006811,GO:0006833,GO:0008150,GO:0008643,GO:0009506,GO:0009987,GO:0015144,GO:0015166,GO:0015168,GO:0015250,GO:0015254,GO:0015267,GO:0015665,GO:0015791,GO:0015793,GO:0015850,GO:0016020,GO:0016021,GO:0022803,GO:0022838,GO:0022857,GO:0022891,GO:0022892,GO:0030054,GO:0031224,GO:0034220,GO:0042044,GO:0043226,GO:…	-1.01127	11.8778	4.33553	0.0373249	0.999994	4415.78333306549	2442.01169706231	5645.48248217409	2549.47220183284
TR22782|c2_g1	326							1.34591	1.33179	4.3238	0.0375829	0.999994	1.15231695641402	4.48588871208633	1.58061599743126	2.51887999798633
TR13106|c3_g1	4379; 4298; 4164; 4068; 4065; 4005; 3987							0.544162	7.49093	4.31781	0.0377155	0.999994	134.297303465707	203.504994368734	158.245392300967	223.124015305498
TR54473|c0_g1	816	FA32A	Protein FAM32A-like	DANRE	K13120		GO:0005575,GO:0005634,GO:0006915,GO:0007049,GO:0008150,GO:0008219,GO:0009987,GO:0012501,GO:0016265,GO:0043226,GO:0043227,GO:0043229,GO:0043231,GO:0044424,GO:0044464,GO:0044699,GO:0044763	-1.12957	2.17938	4.28744	0.0383949	0.999994	4.76640195607619	2.21882667479539	7.38846082520196	3.33142193282062
TR6231|c0_g1	2794; 233	SUT13	Sulfate transporter 1.3	ARATH	K17470	AT1G22150	GO:0003674,GO:0005215,GO:0005575,GO:0005887,GO:0006810,GO:0006811,GO:0006820,GO:0008150,GO:0008271,GO:0008272,GO:0008509,GO:0009987,GO:0015075,GO:0015103,GO:0015116,GO:0015291,GO:0015293,GO:0015698,GO:0016021,GO:0022804,GO:0022857,GO:0022891,GO:0022892,GO:0031224,GO:0031226,GO:0034220,GO:0044425,GO:0044459,GO:0044464,GO:0044699,GO:0044763,GO:0044765,GO:0051179,GO:0051234,GO:0055085,GO:0072348,GO:…	0.54354	7.55123	4.28234	0.0385102	0.999994	144.563399986487	213.393243680322	160.561178529762	231.371315944067
TR24415|c0_g1	1176	PER7	Peroxidase 7	ARATH	K00430	AT1G30870	GO:0003674,GO:0003824,GO:0004601,GO:0005488,GO:0005575,GO:0005576,GO:0006950,GO:0006979,GO:0008150,GO:0008152,GO:0009056,GO:0009987,GO:0016209,GO:0016491,GO:0016684,GO:0020037,GO:0042743,GO:0042744,GO:0043167,GO:0043169,GO:0044237,GO:0044248,GO:0044699,GO:0044710,GO:0044712,GO:0044763,GO:0046872,GO:0046906,GO:0050896,GO:0055114,GO:0072593,GO:0097159,GO:1901363	-2.09526	1.80801	4.27643	0.0386445	0.999994	1.67609739114767	0.0964707249911039	9.22638640361041	2.4376258045029
TR4639|c0_g1	1599; 1470; 1135	XTH32	Probable xyloglucan endotransglucosylase/hydrolase protein 32	ARATH			GO:0003674,GO:0003824,GO:0004553,GO:0005575,GO:0005576,GO:0005618,GO:0005975,GO:0005976,GO:0006073,GO:0008150,GO:0008152,GO:0009056,GO:0009987,GO:0010383,GO:0010410,GO:0010411,GO:0016043,GO:0016740,GO:0016757,GO:0016758,GO:0016762,GO:0016787,GO:0016798,GO:0016998,GO:0030312,GO:0042546,GO:0043170,GO:0044036,GO:0044042,GO:0044085,GO:0044237,GO:0044238,GO:0044248,GO:0044260,GO:0044262,GO:0044264,GO:…	-0.868993	6.58474	4.27098	0.0387686	0.999994	56.5682869512339	63.622443131633	191.181018666047	72.0724696198023
TR4395|c0_g1	478							0.732014	4.92859	4.26819	0.0388323	0.999994	29.9078628232913	31.4976917095954	15.8061599743126	44.2835354484693
TR48262|c0_g1	2877	CHX17; CHX18	Cation/H(+) antiporter 17; Cation/H(+) antiporter 18	ARATH		AT4G23700	GO:0003674,GO:0005215,GO:0005451,GO:0005575,GO:0005768,GO:0005770,GO:0006605,GO:0006623,GO:0006810,GO:0006811,GO:0006812,GO:0006813,GO:0006818,GO:0006885,GO:0006886,GO:0007034,GO:0008104,GO:0008150,GO:0008324,GO:0009987,GO:0015031,GO:0015075,GO:0015077,GO:0015078,GO:0015291,GO:0015297,GO:0015298,GO:0015299,GO:0015491,GO:0015672,GO:0015992,GO:0016021,GO:0016482,GO:0022804,GO:0022857,GO:0022890,GO:…	0.642649	6.13735	4.24846	0.039286	0.999994	58.5062745597484	58.5094947071045	51.3148821491639	112.862074748484
TR21311|c3_g1	1623; 1246; 658; 644; 475; 445	LAC3; SWC6	Laccase-3; SWR1 complex subunit 6	ARATH	K05909,K11663	AT2G30210,AT5G37055	GO:0000812,GO:0003006,GO:0003674,GO:0003682,GO:0003824,GO:0005488,GO:0005507,GO:0005515,GO:0005575,GO:0005576,GO:0005634,GO:0006325,GO:0006338,GO:0006725,GO:0006950,GO:0006952,GO:0008150,GO:0008152,GO:0009056,GO:0009605,GO:0009607,GO:0009617,GO:0009698,GO:0009791,GO:0009808,GO:0009908,GO:0009909,GO:0009987,GO:0016043,GO:0016491,GO:0016568,GO:0016604,GO:0016607,GO:0016679,GO:0016682,GO:0016722,GO:…	-0.760349	5.16357	4.24433	0.0393816	0.999994	29.5935945624511	31.4494563470999	60.2472004602289	21.6542425633341
TR34214|c0_g1	1517; 1515; 1448; 1446	Y1689	Uncharacterized membrane protein At1g06890	ARATH	K15285	AT1G06890	GO:0000139,GO:0003674,GO:0005215,GO:0005338,GO:0005464,GO:0005575,GO:0005768,GO:0005794,GO:0005802,GO:0006810,GO:0006811,GO:0006820,GO:0006862,GO:0008150,GO:0008509,GO:0008514,GO:0015075,GO:0015165,GO:0015215,GO:0015605,GO:0015711,GO:0015748,GO:0015780,GO:0015781,GO:0015790,GO:0015931,GO:0015932,GO:0016020,GO:0016021,GO:0022857,GO:0022891,GO:0022892,GO:0031090,GO:0031224,GO:0043226,GO:0043227,GO:…	-1.13444	4.30819	4.23902	0.039505	0.999994	10.2137184773061	8.34471771173049	43.8529043008256	16.2914657934277
TR16462|c0_g1	1896; 1894; 1807; 1804; 1801	TPPJ	Probable trehalose-phosphate phosphatase J	ARATH			GO:0003674,GO:0003824,GO:0004805,GO:0005575,GO:0005634,GO:0005730,GO:0005975,GO:0005984,GO:0005991,GO:0005992,GO:0008150,GO:0008152,GO:0009058,GO:0009311,GO:0009312,GO:0009987,GO:0010035,GO:0010038,GO:0016051,GO:0016787,GO:0016788,GO:0016791,GO:0019203,GO:0034637,GO:0042221,GO:0042578,GO:0043226,GO:0043227,GO:0043228,GO:0043229,GO:0043231,GO:0043232,GO:0044237,GO:0044238,GO:0044249,GO:0044262,GO:…	0.524287	6.20208	4.23314	0.039642	0.999994	68.1962126023209	79.2507005801918	52.4911545193453	94.2142373440369
TR20062|c0_g1	1308; 309	BAM3	Beta-amylase 3, chloroplastic	ARATH	K01177	AT4G17090	GO:0000023,GO:0000024,GO:0000272,GO:0003674,GO:0003824,GO:0004553,GO:0005575,GO:0005975,GO:0005976,GO:0005982,GO:0005983,GO:0005984,GO:0006073,GO:0006950,GO:0008150,GO:0008152,GO:0009056,GO:0009057,GO:0009058,GO:0009251,GO:0009266,GO:0009311,GO:0009312,GO:0009409,GO:0009532,GO:0009570,GO:0009628,GO:0009987,GO:0016051,GO:0016052,GO:0016160,GO:0016161,GO:0016787,GO:0016798,GO:0034637,GO:0043170,GO:…	1.08401	2.09176	4.23109	0.0396899	0.999994	2.35701195630141	5.20941914951961	2.97743943702169	6.13469160799895
TR23192|c0_g1	952	ACPM2	Acyl carrier protein 2, mitochondrial	ARATH	K03955	AT1G65290	GO:0003674,GO:0005488,GO:0005575,GO:0005739,GO:0005759,GO:0006082,GO:0006629,GO:0006631,GO:0006633,GO:0008150,GO:0008152,GO:0008610,GO:0009058,GO:0009987,GO:0016053,GO:0019752,GO:0031974,GO:0032787,GO:0043167,GO:0043169,GO:0043226,GO:0043227,GO:0043229,GO:0043231,GO:0043233,GO:0043436,GO:0044237,GO:0044238,GO:0044249,GO:0044255,GO:0044281,GO:0044283,GO:0044422,GO:0044424,GO:0044425,GO:0044429,GO:…	-0.509867	6.56684	4.2179	0.0399996	0.999994	98.5754778168724	72.9318680932745	123.949701007866	83.366802513999
TR11983|c0_g1	342	OPR11	Putative 12-oxophytodienoate reductase 11	ORYSJ			GO:0000166,GO:0003674,GO:0003824,GO:0003959,GO:0005488,GO:0005575,GO:0005622,GO:0006082,GO:0006629,GO:0006631,GO:0006633,GO:0008150,GO:0008152,GO:0008610,GO:0009058,GO:0009987,GO:0010181,GO:0016053,GO:0016491,GO:0016651,GO:0019752,GO:0031407,GO:0031408,GO:0032553,GO:0032787,GO:0036094,GO:0043167,GO:0043168,GO:0043436,GO:0044237,GO:0044238,GO:0044249,GO:0044255,GO:0044281,GO:0044283,GO:0044464,GO:…	0.834234	3.83232	4.21143	0.0401525	0.999994	8.06621869489817	13.7953136737279	12.2405843522003	22.4667844981684
TR2251|c0_g1	2383; 1607; 1520; 979	TRNH1; TRNHF	Tropinone reductase homolog At1g07440 {ECO:0000305}; Tropinone reductase homolog At5g06060 {ECO:0000305}	ARATH	K08081	AT5G06060	GO:0003674,GO:0003824,GO:0005575,GO:0005829,GO:0016491,GO:0044424,GO:0044444,GO:0044464	0.628058	4.59348	4.21052	0.040174	0.999994	18.7513395634646	33.6200476593997	19.0409089923115	24.8231561091878
TR32132|c1_g2	3674; 317	Y4885	Probable LRR receptor-like serine/threonine-protein kinase At4g08850	ARATH		AT4G08850	GO:0000166,GO:0001882,GO:0001883,GO:0003674,GO:0003824,GO:0004672,GO:0004674,GO:0005488,GO:0005515,GO:0005524,GO:0005575,GO:0005886,GO:0005911,GO:0006464,GO:0006468,GO:0006793,GO:0006796,GO:0008150,GO:0008152,GO:0009506,GO:0009987,GO:0016020,GO:0016021,GO:0016301,GO:0016310,GO:0016740,GO:0016772,GO:0016773,GO:0017076,GO:0019538,GO:0030054,GO:0030554,GO:0031224,GO:0032549,GO:0032550,GO:0032553,GO:…	0.82331	4.40262	4.20657	0.0402677	0.999994	21.2654856501861	30.14710155972	9.22638640361041	23.6855974004198
TR53691|c0_g1	870	GST23	Glutathione transferase GST 23	MAIZE	K00799		GO:0003674,GO:0003824,GO:0004364,GO:0005488,GO:0005515,GO:0006950,GO:0006952,GO:0008150,GO:0016740,GO:0016765,GO:0050896	0.970018	10.0311	4.19261	0.0406005	0.999994	614.918230377302	785.126995340099	799.38735107297	1985.32433647738
TR50440|c1_g1	848							-0.905631	2.81247	4.18963	0.040672	0.999994	10.1089623903594	4.53412407458188	8.01335552186083	5.11901418945608
TR40889|c0_g1	829						GO:0003674,GO:0005488,GO:0006810,GO:0006811,GO:0006812,GO:0008150,GO:0030001,GO:0043167,GO:0043169,GO:0044699,GO:0044765,GO:0046872,GO:0051179,GO:0051234,GO:1902578	-1.04391	3.7431	4.18252	0.0408429	0.999994	27.7603630408833	9.64707249911039	8.19714807970168	7.75977547766755
TR54166|c4_g1	8988; 5694; 4032; 2609; 2216; 2216; 1171; 1171	POK2	Phragmoplast orienting kinesin 2	ARATH	K10400	AT3G19050	GO:0000166,GO:0000281,GO:0000910,GO:0000911,GO:0001882,GO:0001883,GO:0003674,GO:0003774,GO:0003777,GO:0003824,GO:0005488,GO:0005515,GO:0005524,GO:0005575,GO:0005871,GO:0005874,GO:0005875,GO:0006928,GO:0007017,GO:0007018,GO:0008017,GO:0008092,GO:0008150,GO:0009524,GO:0009987,GO:0015631,GO:0016021,GO:0016462,GO:0016787,GO:0016817,GO:0016818,GO:0016887,GO:0017076,GO:0017111,GO:0022402,GO:0030554,GO:…	-0.74493	4.57511	4.1823	0.0408482	0.999994	20.0084126068253	20.1141461606452	39.4051244010771	15.39766966511
TR17172|c0_g1	1458; 572							-0.920379	2.91253	4.17466	0.0410328	0.999994	7.33292608627106	5.45059596199737	12.0935503059276	4.83462451226408
TR2595|c2_g1	2358; 2249; 1019						GO:0003674,GO:0003824,GO:0008150,GO:0008152,GO:0016491,GO:0044699,GO:0044710,GO:0055114	0.606398	5.31716	4.16927	0.0411635	0.999994	25.9795095627889	43.8459445084567	37.0525796607143	52.2058193131037
TR24613|c0_g1	2830; 1374; 1368; 1175; 1105						GO:0000166,GO:0001882,GO:0001883,GO:0003674,GO:0003774,GO:0003777,GO:0003824,GO:0005488,GO:0005515,GO:0005524,GO:0006928,GO:0007017,GO:0007018,GO:0008017,GO:0008092,GO:0008150,GO:0009987,GO:0015631,GO:0016462,GO:0016787,GO:0016817,GO:0016818,GO:0017076,GO:0017111,GO:0030554,GO:0032403,GO:0032549,GO:0032550,GO:0032553,GO:0032555,GO:0032559,GO:0035639,GO:0036094,GO:0043167,GO:0043168,GO:0044699,GO:…	-0.941809	3.1914	4.16672	0.0412254	0.999994	7.96146260795144	7.18706901183724	15.7694014627445	5.20026838293951
TR16159|c0_g1	1956; 1825; 1794; 1663; 1618	AP2; RAP27	Ethylene-responsive transcription factor RAP2-7; Floral homeotic protein APETALA 2	ARATH	K09284	AT4G36920	GO:0000160,GO:0001071,GO:0003002,GO:0003006,GO:0003674,GO:0003676,GO:0003677,GO:0003700,GO:0005488,GO:0005575,GO:0005634,GO:0006139,GO:0006351,GO:0006355,GO:0006725,GO:0006807,GO:0007165,GO:0007275,GO:0007389,GO:0008150,GO:0008152,GO:0009058,GO:0009059,GO:0009755,GO:0009791,GO:0009873,GO:0009889,GO:0009908,GO:0009987,GO:0010073,GO:0010092,GO:0010093,GO:0010468,GO:0010556,GO:0016070,GO:0018130,GO:…	-0.815476	3.64839	4.16609	0.0412409	0.999994	12.1517060858206	10.1294261240659	19.5555281542659	7.92228386463441
TR44574|c0_g1	1845; 1769; 1254; 1250; 1174; 1161	NAC41; NAC83; NAC92; NC100	NAC domain-containing protein 100; NAC domain-containing protein 41 {ECO:0000303|PubMed:15029955}; NAC domain-containing protein 83 {ECO:0000303|PubMed:15029955}; NAC domain-containing protein 92 {ECO:0000303|PubMed:15029955}	ARATH		AT5G39610,AT5G13180	GO:0000302,GO:0001071,GO:0001101,GO:0003674,GO:0003676,GO:0003677,GO:0003700,GO:0005488,GO:0005515,GO:0005575,GO:0005634,GO:0006139,GO:0006351,GO:0006355,GO:0006725,GO:0006807,GO:0006950,GO:0006970,GO:0006979,GO:0007568,GO:0007569,GO:0008150,GO:0008152,GO:0009058,GO:0009059,GO:0009628,GO:0009651,GO:0009719,GO:0009723,GO:0009725,GO:0009733,GO:0009737,GO:0009791,GO:0009888,GO:0009889,GO:0009890,GO:…	-0.704658	4.93605	4.15805	0.0414371	0.999994	30.6411554319184	17.0270829609298	44.9924181594388	29.3733909442599
TR20010|c0_g1	727; 719	ALA10	Phospholipid-transporting ATPase 10 {ECO:0000303|PubMed:11402198}	ARATH	K01530	AT3G25610	GO:0000139,GO:0000166,GO:0000287,GO:0001882,GO:0001883,GO:0003674,GO:0003824,GO:0004012,GO:0005215,GO:0005319,GO:0005488,GO:0005524,GO:0005548,GO:0005575,GO:0005802,GO:0005886,GO:0006810,GO:0006811,GO:0006820,GO:0006869,GO:0006900,GO:0006996,GO:0008150,GO:0009987,GO:0015711,GO:0015748,GO:0015914,GO:0016020,GO:0016021,GO:0016043,GO:0016050,GO:0016462,GO:0016787,GO:0016817,GO:0016818,GO:0016887,GO:…	0.57839	5.1022	4.15076	0.0416159	0.999994	27.6556069539366	42.3506482710946	27.3115740951495	39.7333006133972
TR28173|c0_g2	1038; 758							0.903243	2.71005	4.14098	0.041857	0.999994	4.66164586912946	8.29648234923493	4.33750436504394	8.53169031576013
TR19695|c2_g1	1824; 1009	ERF62; OPF13	Ethylene-responsive transcription factor ERF062; Transcription repressor OFP13	ARATH		AT4G13620,AT5G04820	GO:0000160,GO:0001071,GO:0003674,GO:0003676,GO:0003677,GO:0003700,GO:0005488,GO:0005575,GO:0005634,GO:0006139,GO:0006351,GO:0006355,GO:0006725,GO:0006807,GO:0007165,GO:0008150,GO:0008152,GO:0009058,GO:0009059,GO:0009755,GO:0009873,GO:0009889,GO:0009890,GO:0009892,GO:0009987,GO:0010468,GO:0010556,GO:0010558,GO:0010605,GO:0010629,GO:0016070,GO:0018130,GO:0019219,GO:0019222,GO:0019438,GO:0031323,GO:…	-0.937668	2.81524	4.13692	0.0419575	0.999994	7.1234139123776	4.19647653711302	11.101070493587	5.32214967316466
TR51373|c1_g1	1797; 1780; 1399; 1382; 1369; 1353; 1352; 1336; 1193; 734; 602	CNBL4; CNBL7	Calcineurin B-like protein 4; Calcineurin B-like protein 7	ARATH; ORYSJ	K06268	AT5G24270	GO:0003674,GO:0003824,GO:0004721,GO:0004722,GO:0004723,GO:0005488,GO:0005509,GO:0005513,GO:0005575,GO:0005634,GO:0005737,GO:0005886,GO:0005955,GO:0006464,GO:0006470,GO:0006793,GO:0006796,GO:0006873,GO:0006875,GO:0006950,GO:0006970,GO:0006971,GO:0008150,GO:0008152,GO:0008287,GO:0009593,GO:0009628,GO:0009651,GO:0009987,GO:0010035,GO:0010038,GO:0016020,GO:0016311,GO:0016787,GO:0016788,GO:0016791,GO:…	0.640002	4.82859	4.13686	0.041959	0.999994	18.0704249983108	30.9188673596488	26.1720602365363	38.1082167437286
TR5713|c0_g1	2023; 1766	SLD2	Delta(8)-fatty-acid desaturase 2	ARATH	K13076	AT2G46210	GO:0003674,GO:0003824,GO:0005488,GO:0005575,GO:0005783,GO:0005789,GO:0006629,GO:0006643,GO:0006665,GO:0006807,GO:0006950,GO:0008150,GO:0008152,GO:0008610,GO:0009058,GO:0009266,GO:0009409,GO:0009628,GO:0009987,GO:0016020,GO:0016021,GO:0016491,GO:0016705,GO:0030148,GO:0031090,GO:0031224,GO:0033554,GO:0043167,GO:0043169,GO:0043226,GO:0043227,GO:0043229,GO:0043231,GO:0044237,GO:0044238,GO:0044249,GO:…	0.896353	3.50223	4.12831	0.0421715	0.999994	4.92353608649629	14.5188441111611	10.7334853779053	14.7476361172425
TR53934|c0_g1	2769; 2700; 2055; 2005; 1570; 1098; 1018	Y2028	von Willebrand factor A domain-containing protein DDB_G0292028	DICDI				0.559425	6.28381	4.12665	0.0422129	0.999994	48.1354219520222	92.9495435289286	77.6339764319728	92.5485263776266
TR4406|c0_g2	480; 465	SDR1	(+)-neomenthol dehydrogenase	ARATH			GO:0003674,GO:0003824,GO:0006950,GO:0006952,GO:0008150,GO:0016491,GO:0016614,GO:0016616,GO:0047501,GO:0050896	-0.990296	2.99414	4.1223	0.0423214	0.999994	6.44249934722386	4.67883016206854	14.4460950462904	5.85030193080695
TR21506|c0_g1	1847	CCX1; CCX2	Cation/calcium exchanger 1; Cation/calcium exchanger 2	ARATH	K13754	AT5G17860	GO:0003674,GO:0005215,GO:0005575,GO:0005774,GO:0006810,GO:0006811,GO:0006812,GO:0006813,GO:0006814,GO:0008150,GO:0009987,GO:0015291,GO:0015297,GO:0015672,GO:0016020,GO:0016021,GO:0022804,GO:0022857,GO:0030001,GO:0031090,GO:0031224,GO:0044422,GO:0044424,GO:0044425,GO:0044437,GO:0044444,GO:0044446,GO:0044464,GO:0044699,GO:0044763,GO:0044765,GO:0051179,GO:0051234,GO:0055085,GO:0098588,GO:1902578	1.11035	2.26501	4.11094	0.0426067	0.999994	2.04274369546122	6.89765683686393	3.89640222622591	6.01281031777381
TR16290|c0_g1	2232	PHSL2	Alpha-1,4 glucan phosphorylase L-2 isozyme, chloroplastic/amyloplastic	SOLTU	K00688		GO:0003674,GO:0003824,GO:0004645,GO:0005488,GO:0005575,GO:0005975,GO:0008150,GO:0008152,GO:0008184,GO:0009501,GO:0009507,GO:0009536,GO:0016740,GO:0016757,GO:0016758,GO:0030170,GO:0043167,GO:0043168,GO:0043226,GO:0043227,GO:0043229,GO:0043231,GO:0044238,GO:0044424,GO:0044444,GO:0044464,GO:0048037,GO:0071704,GO:0097159,GO:1901363	1.18037	1.60034	4.10851	0.0426679	0.999994	1.72847543462104	5.11294842452851	1.87468408997662	3.08765935237033
TR12484|c0_g1	1496; 1400; 1186; 1149; 1113						GO:0000151,GO:0000152,GO:0003674,GO:0003824,GO:0004842,GO:0005488,GO:0005515,GO:0005575,GO:0005680,GO:0008270,GO:0016740,GO:0019787,GO:0031461,GO:0032991,GO:0043167,GO:0043169,GO:0043234,GO:0044422,GO:0044424,GO:0044428,GO:0044446,GO:0044464,GO:0046872,GO:0046914,GO:1902494,GO:1990234	-0.820875	3.18986	4.10574	0.042738	0.999994	11.2089013033001	6.02942031194399	11.8729992365186	7.02848773631668
TR45861|c0_g2	1256; 1256	PER5; PERX	Lignin-forming anionic peroxidase; Peroxidase 5	ARATH; NICSY	K00430	AT1G14550	GO:0001666,GO:0003674,GO:0003824,GO:0004601,GO:0005488,GO:0005575,GO:0005576,GO:0006950,GO:0006979,GO:0008150,GO:0008152,GO:0009628,GO:0009987,GO:0016209,GO:0016491,GO:0016684,GO:0020037,GO:0033554,GO:0036293,GO:0036294,GO:0042221,GO:0043167,GO:0043169,GO:0044699,GO:0044710,GO:0046872,GO:0046906,GO:0050896,GO:0051716,GO:0055114,GO:0070482,GO:0070887,GO:0071453,GO:0071456,GO:0097159,GO:1901363	1.22779	2.78358	4.08299	0.0433169	0.999994	1.41420717378085	8.39295307422604	6.65329059383858	10.6442993463293
TR8608|c0_g1	1489; 1474; 1411	SRG1	Protein SRG1	ARATH		AT1G17020	GO:0003674,GO:0003824,GO:0005488,GO:0007568,GO:0008150,GO:0008152,GO:0010260,GO:0016491,GO:0016679,GO:0016682,GO:0032502,GO:0043167,GO:0043169,GO:0044699,GO:0044710,GO:0044767,GO:0046872,GO:0055114	-0.603918	6.87501	4.07604	0.0434954	0.999994	174.523640853251	109.494272864903	108.511126149235	76.7039586483578
TR16171|c0_g2	1919; 1628	RGL1	DELLA protein RGL1	ARATH	K14494	AT1G66350	GO:0000988,GO:0000989,GO:0001071,GO:0001101,GO:0003006,GO:0003674,GO:0003700,GO:0005575,GO:0005634,GO:0006139,GO:0006351,GO:0006725,GO:0006807,GO:0007165,GO:0008150,GO:0008152,GO:0009058,GO:0009059,GO:0009719,GO:0009725,GO:0009739,GO:0009740,GO:0009755,GO:0009791,GO:0009908,GO:0009937,GO:0009938,GO:0009966,GO:0009968,GO:0009987,GO:0010033,GO:0010476,GO:0010646,GO:0010648,GO:0016070,GO:0018130,GO:…	0.945532	2.60573	4.06201	0.0438584	0.999994	4.34737760828927	7.95883481176607	3.85964371465774	7.84102967115098
TR24449|c0_g1	1690; 1367	B561P	Cytochrome b561 and DOMON domain-containing protein At5g35735	ARATH		AT5G35735	GO:0003674,GO:0005488,GO:0005575,GO:0005886,GO:0008150,GO:0008152,GO:0016020,GO:0016021,GO:0031224,GO:0043167,GO:0043169,GO:0044425,GO:0044464,GO:0044699,GO:0044710,GO:0046872,GO:0055114	0.632447	8.61306	4.05887	0.0439398	0.999994	306.673444536551	526.778393813923	307.337915221461	425.081313208563
TR41055|c0_g1	1450; 1318	ALA9	Putative phospholipid-transporting ATPase 9 {ECO:0000303|PubMed:11402198}	ARATH	K01530	AT1G68710	GO:0000166,GO:0000287,GO:0001882,GO:0001883,GO:0003674,GO:0003824,GO:0004012,GO:0005215,GO:0005319,GO:0005488,GO:0005524,GO:0005548,GO:0005575,GO:0016021,GO:0016462,GO:0016787,GO:0016817,GO:0016818,GO:0016887,GO:0017076,GO:0017111,GO:0022892,GO:0030554,GO:0031224,GO:0032549,GO:0032550,GO:0032553,GO:0032555,GO:0032559,GO:0035639,GO:0036094,GO:0042623,GO:0043167,GO:0043168,GO:0043169,GO:0043492,GO:…	0.656061	4.96482	4.05785	0.0439665	0.999994	18.2275591287309	42.6882958085635	30.0684624627622	33.5579819086565
TR43198|c0_g1	2221; 2217; 1865; 1828	TBL19	Protein trichome birefringence-like 19	ARATH		AT5G15900	GO:0003674,GO:0003824,GO:0005575,GO:0005794,GO:0008150,GO:0008374,GO:0009987,GO:0016021,GO:0016407,GO:0016413,GO:0016740,GO:0016746,GO:0016747,GO:0031224,GO:0043226,GO:0043227,GO:0043229,GO:0043231,GO:0044424,GO:0044425,GO:0044444,GO:0044464,GO:0071554	-0.50657	6.25886	4.05694	0.0439901	0.999994	81.3431015141354	70.2789231560192	98.1819843985793	56.14664769705
TR41095|c0_g1	1292; 1226	HY5	Transcription factor HY5	ARATH; SOLLC	K16241		GO:0001071,GO:0003674,GO:0003676,GO:0003677,GO:0003700,GO:0005488,GO:0005575,GO:0005634,GO:0006139,GO:0006351,GO:0006355,GO:0006725,GO:0006807,GO:0007165,GO:0007602,GO:0008150,GO:0008152,GO:0009058,GO:0009059,GO:0009314,GO:0009416,GO:0009581,GO:0009582,GO:0009583,GO:0009585,GO:0009605,GO:0009628,GO:0009889,GO:0009987,GO:0010468,GO:0010556,GO:0016070,GO:0018130,GO:0019219,GO:0019222,GO:0019438,GO:…	-0.861828	2.96333	4.05068	0.0441535	0.999994	10.5803647816197	4.96824233704185	9.33666193831491	5.97218322103209
TR14796|c0_g1	2184; 2183; 705	HT1	Serine/threonine-protein kinase HT1	ARATH		AT1G62400	GO:0000166,GO:0001882,GO:0001883,GO:0003674,GO:0003824,GO:0004672,GO:0004674,GO:0005488,GO:0005524,GO:0006464,GO:0006468,GO:0006793,GO:0006796,GO:0008150,GO:0008152,GO:0009987,GO:0016301,GO:0016310,GO:0016740,GO:0016772,GO:0016773,GO:0017076,GO:0019538,GO:0030554,GO:0032549,GO:0032550,GO:0032553,GO:0032555,GO:0032559,GO:0035639,GO:0036094,GO:0036211,GO:0043167,GO:0043168,GO:0043170,GO:0043412,GO:…	0.584245	5.03503	4.04531	0.0442942	0.999994	24.0415219542744	38.2506424589727	28.2672953959219	40.2208257742978
TR21522|c0_g1	1420; 1344; 1301; 1225; 1179; 1060; 1030; 849	IF2	Translation initiation factor IF-2 {ECO:0000255|HAMAP-Rule:MF_00100}	PORG3; PORGI	K02519		GO:0000166,GO:0001882,GO:0001883,GO:0003674,GO:0003676,GO:0003723,GO:0003743,GO:0003824,GO:0003924,GO:0005488,GO:0005525,GO:0005575,GO:0005737,GO:0008135,GO:0016462,GO:0016787,GO:0016817,GO:0016818,GO:0017076,GO:0017111,GO:0019001,GO:0032549,GO:0032550,GO:0032553,GO:0032555,GO:0032561,GO:0035639,GO:0036094,GO:0043167,GO:0043168,GO:0044424,GO:0044464,GO:0097159,GO:0097367,GO:1901265,GO:1901363	-0.572076	5.45358	4.04285	0.0443589	0.999994	58.5586526032218	40.4212337712725	46.0584149949157	29.9421702986439
TR16182|c0_g1	2566; 2560; 2550; 2535; 2525	WAKLO	Wall-associated receptor kinase-like 14	ARATH		AT2G23450	GO:0000166,GO:0001882,GO:0001883,GO:0003674,GO:0003824,GO:0004672,GO:0004674,GO:0005488,GO:0005524,GO:0005575,GO:0006464,GO:0006468,GO:0006793,GO:0006796,GO:0008150,GO:0008152,GO:0009987,GO:0016021,GO:0016301,GO:0016310,GO:0016740,GO:0016772,GO:0016773,GO:0017076,GO:0019538,GO:0030554,GO:0031224,GO:0032549,GO:0032550,GO:0032553,GO:0032555,GO:0032559,GO:0035639,GO:0036094,GO:0036211,GO:0043167,GO:…	0.495921	6.03391	4.03718	0.0445082	0.999994	59.1871891249022	77.5624628928475	49.4401980591872	75.5663999395898
TR33771|c1_g1	5206; 5001; 3599; 3531; 2692; 2544; 1645; 1348; 1279	SNC1	Protein SUPPRESSOR OF npr1-1, CONSTITUTIVE 1	ARATH		AT4G16890	GO:0000166,GO:0001882,GO:0001883,GO:0003674,GO:0005488,GO:0005515,GO:0005524,GO:0005575,GO:0005634,GO:0005737,GO:0005783,GO:0005829,GO:0006950,GO:0006952,GO:0007165,GO:0008150,GO:0009605,GO:0009607,GO:0009617,GO:0009719,GO:0009725,GO:0009733,GO:0009862,GO:0009863,GO:0010033,GO:0017076,GO:0030554,GO:0032549,GO:0032550,GO:0032553,GO:0032555,GO:0032559,GO:0035639,GO:0036094,GO:0042221,GO:0042742,GO:…	0.508147	5.70298	4.03134	0.0446625	0.999994	44.5737149958334	61.3553810943421	41.3165670026219	60.7781367256055
TR8946|c0_g1	576; 575; 575	YCX91	Uncharacterized protein ORF91	PHAAO			GO:0005575,GO:0009507,GO:0009536,GO:0043226,GO:0043227,GO:0043229,GO:0043231,GO:0044424,GO:0044444,GO:0044464	1.31861	2.00353	4.03058	0.0446827	0.999994	3.61408499966217	5.11294842452851	0.918962789204224	6.09406451125724
TR50524|c0_g1	1190; 1081	CHI10	Chitinase 10	ORYSJ			GO:0000272,GO:0003674,GO:0003824,GO:0004553,GO:0004568,GO:0005975,GO:0005976,GO:0006022,GO:0006026,GO:0006030,GO:0006032,GO:0006040,GO:0006807,GO:0008150,GO:0008152,GO:0009056,GO:0009057,GO:0009987,GO:0016052,GO:0016787,GO:0016798,GO:0016998,GO:0043170,GO:0044036,GO:0044237,GO:0044238,GO:0044248,GO:0044260,GO:0046348,GO:0071704,GO:1901071,GO:1901072,GO:1901135,GO:1901136,GO:1901564,GO:1901565,GO:…	0.591717	5.05849	4.02834	0.044742	0.999994	24.7748145629015	44.2318274084211	28.2305368843538	35.7112180359674
TR6241|c3_g4	1914; 981; 470; 437; 425						GO:0001071,GO:0003674,GO:0003700,GO:0005575,GO:0005634,GO:0006355,GO:0008150,GO:0009889,GO:0010468,GO:0010556,GO:0019219,GO:0019222,GO:0031323,GO:0031326,GO:0043226,GO:0043227,GO:0043229,GO:0043231,GO:0044424,GO:0044464,GO:0050789,GO:0050794,GO:0051171,GO:0051252,GO:0060255,GO:0065007,GO:0080090,GO:1903506,GO:2000112,GO:2001141	0.955329	3.29585	4.02235	0.0449012	0.999994	4.29499956481591	9.45413104912818	8.89555979949689	16.2102115999443
TR50610|c0_g1	1327	PME68	Probable pectinesterase 68	ARATH		AT5G47500	GO:0000272,GO:0003674,GO:0003824,GO:0005575,GO:0005576,GO:0005618,GO:0005975,GO:0005976,GO:0008150,GO:0008152,GO:0009056,GO:0009057,GO:0009987,GO:0010393,GO:0016043,GO:0016052,GO:0016787,GO:0016788,GO:0030312,GO:0030599,GO:0042545,GO:0043170,GO:0044238,GO:0044464,GO:0045229,GO:0045330,GO:0045488,GO:0045490,GO:0052689,GO:0071554,GO:0071555,GO:0071704,GO:0071840,GO:1901575	-0.906331	2.68659	4.02195	0.0449117	0.999994	7.54243826016452	4.77530088705964	9.00583533420139	4.06270967417149
TR47744|c0_g1	1929; 1828; 1819; 1718; 1661; 1554; 1499; 1216; 1198; 1192; 1109	CNGC1	Cyclic nucleotide-gated ion channel 1	ARATH	K05391	AT5G53130	GO:0000166,GO:0003674,GO:0005215,GO:0005216,GO:0005488,GO:0005575,GO:0005886,GO:0006810,GO:0006811,GO:0008150,GO:0009987,GO:0015075,GO:0015267,GO:0016020,GO:0016021,GO:0017076,GO:0019001,GO:0022803,GO:0022838,GO:0022857,GO:0022891,GO:0022892,GO:0030551,GO:0030552,GO:0030553,GO:0030554,GO:0031224,GO:0032553,GO:0032555,GO:0032559,GO:0032561,GO:0036094,GO:0042391,GO:0043167,GO:0043168,GO:0044425,GO:…	0.518344	5.70296	4.02054	0.0449494	0.999994	46.7735928217147	59.9083202194755	38.7802297044182	62.565728982241
TR6411|c0_g1	1424	CDSP	Thioredoxin-like protein CDSP32, chloroplastic	ARATH		AT1G76080	GO:0000103,GO:0001101,GO:0003674,GO:0003824,GO:0005575,GO:0006457,GO:0006662,GO:0006790,GO:0006950,GO:0006979,GO:0008150,GO:0008152,GO:0009414,GO:0009415,GO:0009507,GO:0009526,GO:0009532,GO:0009536,GO:0009570,GO:0009628,GO:0009941,GO:0009987,GO:0010035,GO:0015035,GO:0015036,GO:0016491,GO:0016667,GO:0016671,GO:0018904,GO:0019538,GO:0019725,GO:0031967,GO:0031975,GO:0033554,GO:0034599,GO:0042221,GO:…	-0.650424	4.99847	4.01568	0.045079	0.999994	48.9210926041227	26.915332272518	29.0392241388535	22.7105470786186
TR7114|c0_g1	4722; 3901; 3759; 2337; 2334; 2195; 2192; 325							-0.615762	5.04798	4.01479	0.0451029	0.999994	33.9409721707404	29.1823943098089	45.8746224370748	22.9543096590689
TR46937|c0_g1	1564							0.949925	3.04647	4.01227	0.0451702	0.999994	5.02829217344302	7.09059828684613	6.10191292031605	14.4226193433088
TR8363|c1_g4	375							0.886773	3.17883	4.00752	0.0452978	0.999994	5.39493847775657	8.6341298867038	7.16790975579295	14.6257548270174
TR53991|c0_g1	2474; 2463; 1416	MAPT	Microtubule-associated protein TORTIFOLIA1	ARATH		AT4G27060	GO:0000902,GO:0003674,GO:0005488,GO:0005515,GO:0005575,GO:0005874,GO:0005881,GO:0007275,GO:0008017,GO:0008092,GO:0008150,GO:0009653,GO:0009826,GO:0009987,GO:0010005,GO:0010031,GO:0015631,GO:0016043,GO:0016049,GO:0032403,GO:0032501,GO:0032502,GO:0032989,GO:0032991,GO:0040007,GO:0043234,GO:0044422,GO:0044424,GO:0044430,GO:0044444,GO:0044446,GO:0044448,GO:0044464,GO:0044699,GO:0044707,GO:0044763,GO:…	-0.736119	3.72477	4.0071	0.0453091	0.999994	18.2275591287309	9.79177858659704	14.6298876041312	9.91301160497844
TR4654|c0_g1	1185; 1179; 1165	HDHD3; NANP	Haloacid dehalogenase-like hydrolase domain-containing protein 3; N-acylneuraminate-9-phosphatase	RAT; XENLA	K01097		GO:0003674,GO:0003824,GO:0005975,GO:0006040,GO:0006044,GO:0006045,GO:0006054,GO:0006082,GO:0006793,GO:0006796,GO:0008150,GO:0008152,GO:0009058,GO:0009987,GO:0016053,GO:0016311,GO:0016787,GO:0016788,GO:0016791,GO:0019752,GO:0042578,GO:0043436,GO:0044237,GO:0044238,GO:0044249,GO:0044281,GO:0044283,GO:0044699,GO:0044710,GO:0044711,GO:0044763,GO:0046349,GO:0046380,GO:0046394,GO:0050124,GO:0071704,GO:…	-0.574284	5.20733	4.00196	0.0454474	0.999994	39.1263984746035	31.2565148971177	49.0358544319374	27.9920696550416
TR42503|c0_g1	882	PRF1	36.4 kDa proline-rich protein	SOLLC				-0.67199	4.35754	4.0008	0.0454788	0.999994	26.5556680409959	12.4447235238524	23.6357229383326	19.0134812751226
TR1370|c0_g1	1865	C71DB; C7D55	Cytochrome P450 71D11; Premnaspirodiene oxygenase	HYOMU; LOTJA			GO:0003674,GO:0003824,GO:0004497,GO:0005488,GO:0005506,GO:0005575,GO:0008150,GO:0008152,GO:0016021,GO:0016491,GO:0016705,GO:0020037,GO:0031224,GO:0043167,GO:0043169,GO:0044425,GO:0044699,GO:0044710,GO:0046872,GO:0046906,GO:0046914,GO:0055114,GO:0097159,GO:1901363	0.539683	5.67963	3.99739	0.0455708	0.999994	37.2407889095623	67.6259782187638	46.131932018052	53.6683947958054
TR16157|c1_g1	394	H2B3	Probable histone H2B.3	MEDTR	K11252		GO:0000786,GO:0003674,GO:0003676,GO:0003677,GO:0005488,GO:0005575,GO:0005634,GO:0032991,GO:0032993,GO:0043226,GO:0043227,GO:0043229,GO:0043231,GO:0043234,GO:0044422,GO:0044424,GO:0044427,GO:0044446,GO:0044464,GO:0044815,GO:0097159,GO:1901363,GO:1990104	-0.910132	2.97965	3.99727	0.045574	0.999994	7.33292608627106	5.25765451201516	12.9757545835636	5.56591225361495
TR43388|c0_g1	726; 617	RS12	40S ribosomal protein S12	BLUGH			GO:0003674,GO:0003735,GO:0005198,GO:0005575,GO:0005840,GO:0006412,GO:0008150,GO:0008152,GO:0009058,GO:0009059,GO:0009987,GO:0019538,GO:0030529,GO:0032991,GO:0034645,GO:0043170,GO:0043226,GO:0043228,GO:0043229,GO:0043232,GO:0044237,GO:0044238,GO:0044249,GO:0044260,GO:0044267,GO:0044424,GO:0044444,GO:0044464,GO:0071704,GO:1901576	2.7251	2.09274	3.99705	0.04558	0.999994	0.0523780434733647	14.4706087486656	2.1319936709538	0.16250838696686
TR28495|c0_g1	275	H2B6	Histone H2B.6	ARATH	K11252	AT3G45980	GO:0000786,GO:0000788,GO:0003674,GO:0003676,GO:0003677,GO:0005488,GO:0005575,GO:0005730,GO:0006325,GO:0006334,GO:0006461,GO:0008150,GO:0009532,GO:0009534,GO:0009570,GO:0009579,GO:0016043,GO:0022607,GO:0031976,GO:0031984,GO:0032991,GO:0032993,GO:0034622,GO:0034728,GO:0043226,GO:0043228,GO:0043229,GO:0043232,GO:0043234,GO:0043933,GO:0044422,GO:0044424,GO:0044427,GO:0044428,GO:0044434,GO:0044435,GO:…	-0.848611	3.40783	3.99476	0.0456419	0.999994	9.32329173825892	7.95883481176607	17.6808440642893	7.0691148330584
TR50776|c0_g2	1904	DAT; SALAT	Deacetylvindoline O-acetyltransferase; Salutaridinol 7-O-acetyltransferase {ECO:0000303|PubMed:11404355}	CATRO; PAPSO	K13393,K12698		GO:0003674,GO:0003824,GO:0006807,GO:0008150,GO:0008152,GO:0008374,GO:0009820,GO:0016407,GO:0016413,GO:0016740,GO:0016746,GO:0016747,GO:0047162,GO:0047180,GO:0071704,GO:1901564	1.08661	2.73454	3.99433	0.0456537	0.999994	3.29981673882198	4.77530088705964	5.07267459640731	13.0412980540905
TR8247|c0_g1	274							1.23396	1.98719	3.99334	0.0456804	0.999994	3.45695086924207	6.3188324869173	1.21303088174958	4.59086193181379
TR24633|c0_g1	3324; 3128; 2881; 2785	CRPM2; CRPM4; LACS2	Cold-regulated 413 plasma membrane protein 2; Cold-regulated 413 plasma membrane protein 4; Long chain acyl-CoA synthetase 2	ARATH	K01897	AT1G49430,AT4G37220,AT3G50830	GO:0000166,GO:0001676,GO:0001882,GO:0001883,GO:0003674,GO:0003824,GO:0004467,GO:0005488,GO:0005524,GO:0005575,GO:0005774,GO:0005783,GO:0005886,GO:0005911,GO:0006082,GO:0006629,GO:0006631,GO:0006950,GO:0006952,GO:0008150,GO:0008152,GO:0009058,GO:0009059,GO:0009506,GO:0009605,GO:0009607,GO:0009620,GO:0009743,GO:0009744,GO:0009746,GO:0009749,GO:0009750,GO:0009791,GO:0009987,GO:0010033,GO:0010143,GO:…	-0.585069	6.02886	3.99191	0.0457192	0.999994	58.7157867336419	57.8341996321668	97.7041237481931	46.5180257692636
TR12146|c0_g2	1932; 1932; 1910	GGLO6	Probable L-gulonolactone oxidase 6 {ECO:0000303|PubMed:20622436}	ARATH		AT2G46760	GO:0000166,GO:0003674,GO:0003824,GO:0003885,GO:0005488,GO:0005575,GO:0005975,GO:0005996,GO:0006082,GO:0006766,GO:0006767,GO:0008150,GO:0008152,GO:0009058,GO:0009110,GO:0009987,GO:0016020,GO:0016051,GO:0016053,GO:0016491,GO:0016614,GO:0016899,GO:0019752,GO:0019852,GO:0019853,GO:0036094,GO:0042364,GO:0043167,GO:0043168,GO:0043436,GO:0044237,GO:0044238,GO:0044249,GO:0044281,GO:0044283,GO:0044699,GO:…	0.912143	4.60342	3.98675	0.0458594	0.999994	9.48042586867902	43.6530030584745	24.0768250771507	19.66351482299
TR30722|c2_g1	491	R35A3; YP142	60S ribosomal protein L35a-3; Putative uncharacterized protein YPL142C	ARATH; YEAST	K02917	AT1G74270	GO:0003674,GO:0003735,GO:0005198,GO:0005575,GO:0005622,GO:0005840,GO:0006412,GO:0008150,GO:0008152,GO:0009058,GO:0009059,GO:0009987,GO:0015934,GO:0019538,GO:0022625,GO:0030529,GO:0032991,GO:0034645,GO:0043170,GO:0043226,GO:0043228,GO:0043229,GO:0043232,GO:0044237,GO:0044238,GO:0044249,GO:0044260,GO:0044267,GO:0044391,GO:0044422,GO:0044424,GO:0044444,GO:0044445,GO:0044446,GO:0044464,GO:0071704,GO:…	-0.593434	5.36023	3.98317	0.045957	0.999994	39.0740204311301	30.5329844596844	59.4752717172974	34.8174219076497
TR24888|c1_g2	2399; 2352; 546	ALA4	Probable phospholipid-transporting ATPase 4 {ECO:0000303|PubMed:11402198}	ARATH	K01530	AT1G17500	GO:0000166,GO:0000287,GO:0001882,GO:0001883,GO:0003674,GO:0003824,GO:0004012,GO:0005215,GO:0005319,GO:0005488,GO:0005524,GO:0005548,GO:0005575,GO:0005886,GO:0016020,GO:0016021,GO:0016462,GO:0016787,GO:0016817,GO:0016818,GO:0016887,GO:0017076,GO:0017111,GO:0022892,GO:0030554,GO:0031224,GO:0032549,GO:0032550,GO:0032553,GO:0032555,GO:0032559,GO:0035639,GO:0036094,GO:0042623,GO:0043167,GO:0043168,GO:…	0.755519	4.05771	3.95955	0.0466061	0.999994	8.48524304268509	21.320030223034	16.100228066858	20.3135483708575
TR14575|c1_g2	3178; 3128; 3107; 3095; 2695; 2671; 2572; 2562; 2250; 2240	FOLT1; HYES	Bifunctional epoxide hydrolase 2; Folate transporter 1, chloroplastic	ARATH; HUMAN; PIG	K15115,K08726	AT5G66380	GO:0000287,GO:0001676,GO:0003674,GO:0003735,GO:0003824,GO:0004301,GO:0005102,GO:0005198,GO:0005488,GO:0005515,GO:0005575,GO:0005737,GO:0005777,GO:0005829,GO:0006082,GO:0006412,GO:0006629,GO:0006631,GO:0006690,GO:0006725,GO:0006793,GO:0006796,GO:0006805,GO:0006810,GO:0006873,GO:0006874,GO:0006875,GO:0006950,GO:0006952,GO:0006954,GO:0008150,GO:0008152,GO:0008217,GO:0009056,GO:0009058,GO:0009059,GO:…	0.533084	6.41279	3.95408	0.0467579	0.999994	83.8048695573836	90.971893666611	55.3950769332306	110.302567653756
TR24891|c0_g1	1114; 1011; 834; 520; 417	BGIA; ICI	Glu S.griseus protease inhibitor; Proteinase inhibitor	LINUS; MOMCH			GO:0003674,GO:0004857,GO:0004866,GO:0004867,GO:0006950,GO:0008150,GO:0009611,GO:0030234,GO:0030414,GO:0050896,GO:0061134,GO:0061135	0.531532	5.54508	3.95373	0.0467675	0.999994	37.6598132573492	59.9083202194755	38.5596786350092	50.2963457662431
TR47842|c0_g2	787	D7OMT	Isoflavone 7-O-methyltransferase	GLYEC			GO:0003674,GO:0003824,GO:0006725,GO:0008150,GO:0008152,GO:0008168,GO:0008171,GO:0008757,GO:0009058,GO:0009698,GO:0009699,GO:0009717,GO:0009987,GO:0016740,GO:0016741,GO:0018130,GO:0019438,GO:0019748,GO:0033800,GO:0044237,GO:0044249,GO:0044550,GO:0044699,GO:0044710,GO:0044711,GO:0044763,GO:0046287,GO:0046483,GO:0071704,GO:1901360,GO:1901362,GO:1901576	1.04236	2.32109	3.95327	0.0467804	0.999994	3.98073130397572	6.84942147436838	2.46282027506732	6.37845418844924
TR34119|c0_g1	1423; 1297	ACCO; ACCO3	1-aminocyclopropane-1-carboxylate oxidase; 1-aminocyclopropane-1-carboxylate oxidase 3	PETHY; PRUMU			GO:0003674,GO:0003824,GO:0005488,GO:0008150,GO:0008152,GO:0009058,GO:0009692,GO:0009693,GO:0009815,GO:0009987,GO:0016491,GO:0016638,GO:0016641,GO:0019842,GO:0030246,GO:0031406,GO:0031418,GO:0036094,GO:0043167,GO:0043168,GO:0043169,GO:0043177,GO:0043449,GO:0043450,GO:0044237,GO:0044249,GO:0044699,GO:0044710,GO:0046872,GO:0048029,GO:0055114,GO:0071704,GO:1900673,GO:1900674,GO:1901576	-0.620222	7.47458	3.94319	0.0470613	0.999994	278.755947365247	133.997837012643	152.143479380651	146.257548270174
TR53863|c0_g1	1323; 1323	XTH5	Probable xyloglucan endotransglucosylase/hydrolase protein 5	ARATH	K08235	AT5G13870	GO:0003674,GO:0003824,GO:0004553,GO:0005575,GO:0005576,GO:0005618,GO:0005975,GO:0005976,GO:0006073,GO:0008150,GO:0008152,GO:0009987,GO:0010383,GO:0010410,GO:0010411,GO:0016043,GO:0016740,GO:0016757,GO:0016758,GO:0016762,GO:0016787,GO:0016798,GO:0030312,GO:0042546,GO:0043170,GO:0044036,GO:0044042,GO:0044085,GO:0044237,GO:0044238,GO:0044260,GO:0044262,GO:0044264,GO:0044464,GO:0045229,GO:0048046,GO:…	-0.670663	4.36631	3.93913	0.0471751	0.999994	26.6604241279427	12.492958886348	23.8195154961735	19.1759896620894
TR20024|c0_g1	1837							-0.643308	5.21718	3.93228	0.0473678	0.999994	33.5743258664268	25.7576835726247	56.8654173959574	32.1766606194382
TR1080|c0_g1	933; 913	ALA10	Phospholipid-transporting ATPase 10 {ECO:0000303|PubMed:11402198}	ARATH	K01530	AT3G25610	GO:0000139,GO:0000166,GO:0000287,GO:0001882,GO:0001883,GO:0003674,GO:0003824,GO:0004012,GO:0005215,GO:0005319,GO:0005488,GO:0005524,GO:0005548,GO:0005575,GO:0005802,GO:0005886,GO:0006810,GO:0006811,GO:0006820,GO:0006869,GO:0006900,GO:0006996,GO:0008150,GO:0009987,GO:0015711,GO:0015748,GO:0015914,GO:0016020,GO:0016021,GO:0016043,GO:0016050,GO:0016462,GO:0016787,GO:0016817,GO:0016818,GO:0016887,GO:…	0.917814	2.79739	3.93194	0.0473773	0.999994	3.50932891271544	9.59883713661483	5.95487887404337	8.36918192879327
TR44433|c0_g1	1238; 1205	CABO; CALL3; CML10	Calmodulin-like protein 3; Probable calcium-binding protein CML10; Squidulin	DORPE; HUMAN; ORYSJ	K13448		GO:0003674,GO:0005488,GO:0005509,GO:0043167,GO:0043169,GO:0046872	0.583921	5.96973	3.93173	0.047383	0.999994	43.6832882567862	56.2906680323091	56.4610737687075	93.8485934733615
TR41954|c0_g1	4497; 1176	SCL3; WSD1	O-acyltransferase WSD1; Scarecrow-like protein 3	ARATH	K15406	AT5G37300,AT1G50420	GO:0000988,GO:0000989,GO:0001071,GO:0001101,GO:0003674,GO:0003700,GO:0003824,GO:0004144,GO:0005575,GO:0005634,GO:0005783,GO:0005789,GO:0005886,GO:0006139,GO:0006351,GO:0006355,GO:0006629,GO:0006638,GO:0006639,GO:0006641,GO:0006725,GO:0006807,GO:0008150,GO:0008152,GO:0008374,GO:0008610,GO:0009058,GO:0009059,GO:0009719,GO:0009725,GO:0009739,GO:0009889,GO:0009987,GO:0010025,GO:0010033,GO:0010166,GO:…	0.512526	5.67608	3.92232	0.0476492	0.999994	44.9403613001469	59.5224373195111	39.2213318432363	60.4937470484135
TR17134|c1_g1	1182	TIF9	Protein TIFY 9	ARATH	K13464	AT5G13220	GO:0000988,GO:0000989,GO:0001101,GO:0002682,GO:0002831,GO:0003674,GO:0003712,GO:0003714,GO:0005488,GO:0005515,GO:0005575,GO:0005634,GO:0006139,GO:0006351,GO:0006355,GO:0006725,GO:0006807,GO:0006950,GO:0006952,GO:0008150,GO:0008152,GO:0009058,GO:0009059,GO:0009611,GO:0009719,GO:0009725,GO:0009753,GO:0009889,GO:0009890,GO:0009892,GO:0009966,GO:0009987,GO:0010033,GO:0010112,GO:0010468,GO:0010556,GO:…	1.09765	2.1645	3.91954	0.047728	0.999994	2.14749978240795	4.48588871208633	3.41854157583971	7.47538580047555
TR1301|c0_g1	1976	C82A4	Cytochrome P450 82A4	SOYBN			GO:0003674,GO:0003824,GO:0004497,GO:0005488,GO:0005506,GO:0005575,GO:0008150,GO:0008152,GO:0009058,GO:0016020,GO:0016491,GO:0016705,GO:0016709,GO:0019748,GO:0020037,GO:0043167,GO:0043169,GO:0044550,GO:0044699,GO:0044710,GO:0044711,GO:0046872,GO:0046906,GO:0046914,GO:0055114,GO:0097159,GO:1901363	0.724781	5.89287	3.91815	0.0477673	0.999994	64.2678593418185	69.217745181117	25.2898559589002	78.6134321952184
TR19550|c0_g1	1099	CHI4	Chitinase 4	ORYSJ	K01183		GO:0000272,GO:0003674,GO:0003824,GO:0004553,GO:0004568,GO:0005488,GO:0005975,GO:0005976,GO:0006022,GO:0006026,GO:0006030,GO:0006032,GO:0006040,GO:0006807,GO:0006950,GO:0006952,GO:0008061,GO:0008150,GO:0008152,GO:0009056,GO:0009057,GO:0009987,GO:0016052,GO:0016787,GO:0016798,GO:0016998,GO:0043170,GO:0044036,GO:0044237,GO:0044238,GO:0044248,GO:0044260,GO:0046348,GO:0050896,GO:0071704,GO:0097367,GO:…	-0.869712	8.26711	3.91535	0.0478471	0.999994	576.787014728692	282.27334132397	219.521831085105	153.489171490199
TR19959|c0_g1	437; 430	FB302	F-box protein At5g67140	ARATH		AT5G67140		-0.884351	2.87673	3.9143	0.047877	0.999994	7.80432847753135	5.69177277447513	10.9907949588825	4.50960773833036
TR1416|c0_g1	1647; 1524; 1120; 1006	WAT1; WTR17	Protein WALLS ARE THIN 1; WAT1-related protein At3g18200	ARATH		AT1G75500	GO:0000162,GO:0000902,GO:0003674,GO:0005215,GO:0005575,GO:0005774,GO:0005886,GO:0006082,GO:0006520,GO:0006521,GO:0006568,GO:0006576,GO:0006586,GO:0006725,GO:0006807,GO:0006810,GO:0006950,GO:0006952,GO:0007165,GO:0008150,GO:0008152,GO:0008652,GO:0009058,GO:0009072,GO:0009073,GO:0009308,GO:0009309,GO:0009653,GO:0009705,GO:0009734,GO:0009755,GO:0009826,GO:0009832,GO:0009834,GO:0009850,GO:0009851,GO:…	0.562043	6.63462	3.90966	0.0480093	0.999994	77.5718823840532	87.1613000294624	82.7801680515165	149.548343106253
TR19919|c0_g1	966	HS22M	Heat shock 22 kDa protein, mitochondrial	PEA			GO:0005575,GO:0005739,GO:0043226,GO:0043227,GO:0043229,GO:0043231,GO:0044424,GO:0044444,GO:0044464	-0.934232	3.0458	3.90715	0.0480811	0.999994	9.11377956436546	3.76235827465305	12.3141013753366	7.43475870373383
TR54123|c3_g2	2011; 2009	NET1D	Protein NETWORKED 1D {ECO:0000303|PubMed:22840520}	ARATH		AT1G03080	GO:0003674,GO:0003779,GO:0005488,GO:0005515,GO:0005575,GO:0005886,GO:0008092,GO:0016020,GO:0044464	0.655671	4.20768	3.89987	0.0482898	0.999994	12.4659743466608	23.9729751602893	16.0634695552898	21.0448361122083
TR563|c0_g1	412	DIRL1	Putative lipid-transfer protein DIR1	ARATH		AT5G48485	GO:0003674,GO:0005488,GO:0005504,GO:0005515,GO:0005575,GO:0005576,GO:0005783,GO:0005911,GO:0006810,GO:0006869,GO:0007165,GO:0008150,GO:0008270,GO:0008289,GO:0009506,GO:0009862,GO:0009863,GO:0030054,GO:0031406,GO:0033293,GO:0036094,GO:0043167,GO:0043168,GO:0043169,GO:0043177,GO:0043226,GO:0043227,GO:0043229,GO:0043231,GO:0043621,GO:0044424,GO:0044444,GO:0044464,GO:0044699,GO:0044765,GO:0046872,GO:…	-1.1176	2.54737	3.89935	0.0483049	0.999994	7.75195043405798	1.83294377483097	8.01335552186083	5.40340386664809
TR21|c0_g2	1597	CSLG3	Cellulose synthase-like protein G3	ARATH		AT4G23990	GO:0000139,GO:0000271,GO:0003674,GO:0003824,GO:0005575,GO:0005975,GO:0005976,GO:0006073,GO:0008150,GO:0008152,GO:0008194,GO:0009058,GO:0009059,GO:0009250,GO:0009987,GO:0016020,GO:0016021,GO:0016043,GO:0016051,GO:0016740,GO:0016757,GO:0016758,GO:0016759,GO:0016760,GO:0030243,GO:0030244,GO:0031090,GO:0031224,GO:0033692,GO:0034637,GO:0034645,GO:0035251,GO:0043170,GO:0044042,GO:0044237,GO:0044238,GO:…	0.803885	3.55502	3.89452	0.048444	0.999994	10.7898769555131	14.7117855611433	6.24894696658872	14.9507716009511
TR52769|c0_g1	1844	C7D55	Premnaspirodiene oxygenase	HYOMU			GO:0003674,GO:0003824,GO:0004497,GO:0005488,GO:0005506,GO:0005575,GO:0008150,GO:0008152,GO:0016021,GO:0016491,GO:0016705,GO:0020037,GO:0031224,GO:0043167,GO:0043169,GO:0044425,GO:0044699,GO:0044710,GO:0046872,GO:0046906,GO:0046914,GO:0055114,GO:0097159,GO:1901363	-0.711557	4.12249	3.8936	0.0484703	0.999994	19.7465223894585	16.3517878859921	23.2681378226509	9.95363870172016
TR12496|c0_g1	1350; 1256	ERF22	Ethylene-responsive transcription factor ERF022	ARATH		AT1G33760	GO:0000160,GO:0001071,GO:0003674,GO:0003676,GO:0003677,GO:0003700,GO:0005488,GO:0005575,GO:0005634,GO:0006139,GO:0006351,GO:0006355,GO:0006725,GO:0006807,GO:0007165,GO:0008150,GO:0008152,GO:0009058,GO:0009059,GO:0009755,GO:0009873,GO:0009889,GO:0009987,GO:0010468,GO:0010556,GO:0016070,GO:0018130,GO:0019219,GO:0019222,GO:0019438,GO:0031323,GO:0031326,GO:0032774,GO:0034641,GO:0034645,GO:0034654,GO:…	1.39534	0.988164	3.89321	0.0484817	0.999994	0.785670652100471	3.28000464969753	1.28654790488591	2.23449032079432
TR47896|c0_g1	387	ZIFL1	Protein ZINC INDUCED FACILITATOR-LIKE 1	ARATH		AT5G13750	GO:0001101,GO:0003674,GO:0005215,GO:0005575,GO:0005774,GO:0005886,GO:0006810,GO:0006811,GO:0006812,GO:0006813,GO:0006950,GO:0008150,GO:0008324,GO:0009414,GO:0009415,GO:0009605,GO:0009606,GO:0009628,GO:0009629,GO:0009630,GO:0009705,GO:0009914,GO:0009926,GO:0009987,GO:0010035,GO:0010119,GO:0010540,GO:0010817,GO:0015075,GO:0015077,GO:0015079,GO:0015291,GO:0015297,GO:0015672,GO:0016020,GO:0016021,GO:…	-1.1893	1.40079	3.89203	0.0485156	0.999994	3.61408499966217	1.39882551237101	3.49205859897605	1.70633806315203
TR5697|c0_g1	983; 983; 982	1A1C	1-aminocyclopropane-1-carboxylate synthase	SOYBN	K01762		GO:0003006,GO:0003674,GO:0003824,GO:0005488,GO:0007568,GO:0008150,GO:0008152,GO:0009058,GO:0009692,GO:0009693,GO:0009835,GO:0009987,GO:0016829,GO:0016846,GO:0016847,GO:0021700,GO:0022414,GO:0030170,GO:0032502,GO:0043167,GO:0043168,GO:0043449,GO:0043450,GO:0044237,GO:0044249,GO:0044699,GO:0044702,GO:0044767,GO:0048037,GO:0071695,GO:0071704,GO:0097159,GO:1900673,GO:1900674,GO:1901363,GO:1901576	0.908939	2.89597	3.89178	0.0485229	0.999994	3.5617069561888	9.45413104912818	6.61653208227041	9.75050321801158
TR19183|c0_g1	2098; 2020; 2000; 1370; 1291; 1272	HEMH	Ferrochelatase-2, chloroplastic	ORYSI			GO:0003674,GO:0003824,GO:0004325,GO:0005575,GO:0006725,GO:0006778,GO:0006779,GO:0006783,GO:0006807,GO:0008150,GO:0008152,GO:0009058,GO:0009507,GO:0009536,GO:0009987,GO:0016829,GO:0018130,GO:0019438,GO:0033013,GO:0033014,GO:0034641,GO:0042168,GO:0042440,GO:0043226,GO:0043227,GO:0043229,GO:0043231,GO:0044237,GO:0044249,GO:0044271,GO:0044424,GO:0044444,GO:0044464,GO:0044699,GO:0044710,GO:0044711,GO:…	0.737837	3.86368	3.88939	0.0485921	0.999994	9.68993804257248	20.9341473230695	11.9832747712231	15.2757883748848
TR12290|c0_g1	1862; 1761; 1728; 1627; 1615	PLP7	Patatin-like protein 7	ARATH		AT3G54950	GO:0003674,GO:0003824,GO:0004620,GO:0005575,GO:0005886,GO:0006629,GO:0006643,GO:0006644,GO:0006664,GO:0006793,GO:0006796,GO:0008150,GO:0008152,GO:0009056,GO:0009605,GO:0009607,GO:0009987,GO:0016020,GO:0016042,GO:0016289,GO:0016298,GO:0016787,GO:0016788,GO:0016790,GO:0019374,GO:0019637,GO:0040008,GO:0043207,GO:0044237,GO:0044238,GO:0044255,GO:0044464,GO:0044699,GO:0044710,GO:0044712,GO:0044763,GO:…	-0.546265	5.27204	3.88773	0.0486402	0.999994	42.4785932568988	30.3400430097022	49.0358544319374	32.3391690064051
TR14328|c0_g1	1551	PER5	Peroxidase 5 {ECO:0000250|UniProtKB:P22195}	VITVI			GO:0003674,GO:0003824,GO:0004601,GO:0005488,GO:0005575,GO:0005576,GO:0006950,GO:0006979,GO:0008150,GO:0008152,GO:0009056,GO:0009987,GO:0016209,GO:0016491,GO:0016684,GO:0020037,GO:0042743,GO:0042744,GO:0043167,GO:0043169,GO:0044237,GO:0044248,GO:0044699,GO:0044710,GO:0044712,GO:0044763,GO:0046872,GO:0046906,GO:0050896,GO:0055114,GO:0072593,GO:0097159,GO:1901363	0.493052	6.98295	3.87928	0.0488855	0.999994	99.9896849906533	160.38258029771	110.01822512353	135.247605053169
TR11633|c2_g1	2715; 2705; 2676; 2666; 1811; 1808; 1772	GUN6	Endoglucanase 6	ARATH		AT1G64390	GO:0000272,GO:0003674,GO:0003824,GO:0004553,GO:0005488,GO:0005575,GO:0005576,GO:0005975,GO:0005976,GO:0006073,GO:0008150,GO:0008152,GO:0008810,GO:0009056,GO:0009057,GO:0009251,GO:0009987,GO:0016043,GO:0016052,GO:0016787,GO:0016798,GO:0030243,GO:0030245,GO:0030246,GO:0043170,GO:0044042,GO:0044237,GO:0044238,GO:0044247,GO:0044248,GO:0044260,GO:0044262,GO:0044264,GO:0044275,GO:0045229,GO:0051273,GO:…	-0.681581	5.13879	3.87875	0.048901	0.999994	29.0174360842441	26.481214010058	57.4903120926162	27.504544494141
TR1038|c0_g1	2433; 2433; 2339; 2250; 2250; 2207; 2177; 1642; 1350; 235							-1.20418	3.0763	3.87592	0.0489834	0.999994	4.03310934744908	4.00353508713081	19.1144260154479	6.05343741451552
TR34194|c0_g1	2054; 1965; 1962; 1351	P2C38; P2C42	Probable protein phosphatase 2C 38; Probable protein phosphatase 2C 42	ARATH	K01102	AT3G12620,AT3G17090	GO:0003674,GO:0003824,GO:0004721,GO:0004722,GO:0005488,GO:0016787,GO:0016788,GO:0016791,GO:0042578,GO:0043167,GO:0043169,GO:0046872	-1.22853	3.07598	3.87162	0.0491092	0.999994	5.3425604342832	2.4117681247776	17.9381536452664	7.51601289721726
TR37767|c0_g1	280	PIP1	Probable aquaporin PIP-type pTOM75	SOLLC	K09872		GO:0003674,GO:0005215,GO:0005372,GO:0005575,GO:0005773,GO:0005886,GO:0005911,GO:0006810,GO:0006811,GO:0006833,GO:0008150,GO:0008643,GO:0009506,GO:0009987,GO:0015144,GO:0015166,GO:0015168,GO:0015250,GO:0015254,GO:0015267,GO:0015665,GO:0015791,GO:0015793,GO:0015850,GO:0016020,GO:0016021,GO:0022803,GO:0022838,GO:0022857,GO:0022891,GO:0022892,GO:0030054,GO:0031224,GO:0034220,GO:0042044,GO:0043226,GO:…	-1.12901	1.80177	3.87101	0.0491268	0.999994	3.24743869534861	1.92941449982208	6.02839589717971	2.31574451427775
TR17150|c1_g1	1703; 1158; 1116	NAC42	Transcription factor JUNGBRUNNEN 1	ARATH		AT2G43000	GO:0001071,GO:0003674,GO:0003676,GO:0003677,GO:0003700,GO:0005488,GO:0005575,GO:0005634,GO:0005975,GO:0005984,GO:0005991,GO:0005992,GO:0006082,GO:0006139,GO:0006351,GO:0006355,GO:0006520,GO:0006560,GO:0006561,GO:0006725,GO:0006790,GO:0006807,GO:0006950,GO:0006970,GO:0006972,GO:0007568,GO:0008150,GO:0008152,GO:0008652,GO:0009058,GO:0009059,GO:0009064,GO:0009084,GO:0009311,GO:0009312,GO:0009403,GO:…	0.890138	4.53978	3.87049	0.0491422	0.999994	24.5129243455347	36.9482876715928	8.050114033429	23.2793264330027
TR3506|c0_g1	592							1.05005	2.22952	3.86005	0.0494487	0.999994	3.66646304313553	6.94589219935948	2.35254474036281	5.48465806013152
TR20583|c0_g1	1109	GSTX6	Probable glutathione S-transferase	SOYBN	K00799		GO:0003674,GO:0003824,GO:0004364,GO:0005488,GO:0005515,GO:0005575,GO:0005737,GO:0006518,GO:0006575,GO:0006749,GO:0006790,GO:0006807,GO:0008150,GO:0008152,GO:0009056,GO:0009404,GO:0009407,GO:0009987,GO:0016740,GO:0016765,GO:0019748,GO:0034641,GO:0043603,GO:0044237,GO:0044248,GO:0044424,GO:0044464,GO:0044699,GO:0044710,GO:0044712,GO:0044763,GO:0071704,GO:0090487,GO:1901564	0.513596	6.75272	3.85651	0.0495532	0.999994	104.232306511996	122.035467113746	73.3699890900652	131.388030862706
TR22226|c0_g1	1530	Y2168	Ankyrin repeat-containing protein At2g01680	ARATH		AT2G01680	GO:0003674,GO:0005488,GO:0005515,GO:0005575,GO:0005886,GO:0016020,GO:0016021,GO:0031224,GO:0044425,GO:0044464	0.83429	3.00688	3.85472	0.0496061	0.999994	6.18060912985704	9.35766032413708	5.25646715424816	11.0099432170047
TR35803|c0_g1	908; 902	PUB24	E3 ubiquitin-protein ligase PUB24	ARATH		AT3G11840	GO:0003674,GO:0003824,GO:0004842,GO:0006464,GO:0006950,GO:0006952,GO:0008150,GO:0008152,GO:0009987,GO:0016567,GO:0016740,GO:0016874,GO:0019538,GO:0019787,GO:0032446,GO:0036211,GO:0043170,GO:0043412,GO:0044237,GO:0044238,GO:0044260,GO:0044267,GO:0050896,GO:0070647,GO:0071704	1.0765	1.89043	3.84537	0.0498835	0.999994	2.30463391282805	6.02942031194399	2.35254474036281	3.8189470937212
TR53237|c1_g1	3878	QKY	Protein QUIRKY {ECO:0000303|PubMed:19180193}	ARATH		AT1G74720	GO:0003674,GO:0003824,GO:0005488,GO:0005509,GO:0005515,GO:0005543,GO:0005544,GO:0005575,GO:0005886,GO:0005911,GO:0008150,GO:0008289,GO:0009506,GO:0016020,GO:0016021,GO:0016740,GO:0016757,GO:0030054,GO:0031224,GO:0032502,GO:0043167,GO:0043168,GO:0043169,GO:0044425,GO:0044464,GO:0046872,GO:0048513,GO:0048856	0.555299	5.09763	3.83405	0.0502214	0.999994	28.4936556495104	40.6624105837503	26.8337134447633	40.6270967417149
TR23157|c0_g1	1045	DHAR2	Glutathione S-transferase DHAR2	ARATH		AT1G75270	GO:0003674,GO:0003824,GO:0004364,GO:0005488,GO:0005515,GO:0005575,GO:0005829,GO:0005886,GO:0006464,GO:0006518,GO:0006575,GO:0006749,GO:0006790,GO:0006807,GO:0008150,GO:0008152,GO:0009987,GO:0010731,GO:0015036,GO:0015037,GO:0015038,GO:0016020,GO:0016209,GO:0016491,GO:0016667,GO:0016672,GO:0016740,GO:0016765,GO:0019538,GO:0033218,GO:0034641,GO:0036211,GO:0042277,GO:0043167,GO:0043168,GO:0043170,GO:…	-0.947376	4.74449	3.83371	0.0502315	0.999994	21.9987782588132	9.02001278666821	48.300684200574	27.4232903006576
TR48239|c0_g1	1583	YQJG	Glutathionyl-hydroquinone reductase YqjG	ECOLI	K07393		GO:0003674,GO:0003824,GO:0005488,GO:0005515,GO:0016491	0.709069	8.54954	3.83264	0.0502638	0.999994	362.508438879157	384.194662277071	206.252008408996	545.459400854265
TR35808|c0_g2	850	PCKA	Phosphoenolpyruvate carboxykinase [ATP]	ARATH	K01610	AT4G37870	GO:0000166,GO:0001882,GO:0001883,GO:0002376,GO:0003674,GO:0003824,GO:0004611,GO:0004612,GO:0005488,GO:0005524,GO:0005575,GO:0005634,GO:0005730,GO:0005829,GO:0005975,GO:0005996,GO:0006006,GO:0006094,GO:0006950,GO:0006952,GO:0006955,GO:0007154,GO:0008150,GO:0008152,GO:0009058,GO:0009267,GO:0009605,GO:0009607,GO:0009620,GO:0009814,GO:0009817,GO:0009987,GO:0009991,GO:0010035,GO:0010038,GO:0016020,GO:…	0.671666	5.83125	3.83163	0.050294	0.999994	59.6585915161624	58.5577300696	28.1202613496492	81.091685096463
TR20351|c0_g2	2098	PTR8	Protein NRT1/ PTR FAMILY 2.9	ARATH		AT1G18880	GO:0003674,GO:0005215,GO:0005575,GO:0005886,GO:0006810,GO:0006811,GO:0006820,GO:0008150,GO:0008509,GO:0010232,GO:0010233,GO:0015075,GO:0015103,GO:0015112,GO:0015698,GO:0015706,GO:0016020,GO:0016021,GO:0022857,GO:0022891,GO:0022892,GO:0031224,GO:0032501,GO:0044425,GO:0044464,GO:0044699,GO:0044707,GO:0044765,GO:0051179,GO:0051234,GO:0071705,GO:0090408,GO:1902578	0.735523	3.4624	3.83049	0.0503283	0.999994	8.58999912963182	14.3741380236745	7.82956296401999	12.9600438606071
TR41873|c0_g2	501							1.12412	3.09489	3.82849	0.0503885	0.999994	8.64237717310518	12.1553113488791	2.05847664781746	11.0505703137465
TR53499|c0_g2	665	RLA1	60S acidic ribosomal protein P1	ALTAL; ASPFU			GO:0003674,GO:0003735,GO:0005198,GO:0005575,GO:0005840,GO:0006414,GO:0008150,GO:0008152,GO:0009058,GO:0009059,GO:0009987,GO:0030529,GO:0032991,GO:0034645,GO:0043170,GO:0043226,GO:0043228,GO:0043229,GO:0043232,GO:0044237,GO:0044249,GO:0044260,GO:0044424,GO:0044444,GO:0044464,GO:0071704,GO:1901576	2.7893	2.12284	3.82308	0.0505514	0.999994	0.0523780434733647	14.9529623736211	2.09523515938563	0.0812541934834299
TR26534|c1_g1	584	ALKR6	Probable aldo-keto reductase 6	ARATH		AT1G60750	GO:0003674,GO:0003824,GO:0016491	0.717312	5.89706	3.82195	0.0505852	0.999994	61.1251767334166	53.4930170075671	28.9657071157171	94.4579999244872
TR4412|c0_g1	1715	6OMT	(RS)-norcoclaurine 6-O-methyltransferase	COPJA	K13383		GO:0003674,GO:0003824,GO:0005488,GO:0005515,GO:0008168,GO:0008171,GO:0008757,GO:0016740,GO:0016741,GO:0030786,GO:0046983	-0.622773	6.64379	3.80741	0.0510262	0.999994	85.5333449920046	94.9754287537418	156.664776303536	62.4032205952741
TR43298|c0_g1	3993; 3974; 1504; 1422; 1410	NADK1	NAD(H) kinase 1	ARATH			GO:0000166,GO:0001882,GO:0001883,GO:0003674,GO:0003824,GO:0003951,GO:0005488,GO:0005524,GO:0006139,GO:0006725,GO:0006732,GO:0006733,GO:0006739,GO:0006741,GO:0006753,GO:0006793,GO:0006796,GO:0006807,GO:0008150,GO:0008152,GO:0009058,GO:0009108,GO:0009117,GO:0009165,GO:0009987,GO:0016301,GO:0016740,GO:0016772,GO:0016773,GO:0017076,GO:0018130,GO:0019359,GO:0019362,GO:0019363,GO:0019438,GO:0019637,GO:…	0.539723	5.30888	3.80551	0.0510842	0.999994	34.464752605474	48.9588929329852	30.031703951194	44.7710606093698
TR20065|c0_g4	1256; 519; 249	RPP5; TMVRN	Disease resistance protein RPP5 {ECO:0000305}; TMV resistance protein N	ARATH; NICGU		AT4G16950	GO:0000166,GO:0001882,GO:0001883,GO:0002376,GO:0003674,GO:0005488,GO:0005515,GO:0005524,GO:0005575,GO:0005737,GO:0006950,GO:0006952,GO:0006955,GO:0007165,GO:0008150,GO:0008219,GO:0009605,GO:0009607,GO:0009620,GO:0009626,GO:0009814,GO:0009817,GO:0009987,GO:0012501,GO:0016265,GO:0017076,GO:0030554,GO:0032549,GO:0032550,GO:0032553,GO:0032555,GO:0032559,GO:0033554,GO:0034050,GO:0035639,GO:0036094,GO:…	1.0558	2.23266	3.80123	0.0512149	0.999994	2.25225586935468	7.23530437433279	3.71260966838506	5.24089547968123
TR15713|c0_g1	1686; 1232	INVA; INVB	Acid beta-fructofuranosidase; Beta-fructofuranosidase, soluble isoenzyme I	DAUCA; VICFA			GO:0003674,GO:0003824,GO:0004553,GO:0004564,GO:0004575,GO:0005575,GO:0005773,GO:0005975,GO:0005984,GO:0005985,GO:0008150,GO:0008152,GO:0009311,GO:0009987,GO:0015926,GO:0016787,GO:0016798,GO:0043226,GO:0043227,GO:0043229,GO:0043231,GO:0044237,GO:0044238,GO:0044262,GO:0044424,GO:0044444,GO:0044464,GO:0044699,GO:0044710,GO:0044723,GO:0044763,GO:0071704,GO:0090599	-1.13897	2.82691	3.79904	0.0512821	0.999994	5.18542630386311	6.27059712442175	14.0049929074724	2.47825290124461
TR16551|c0_g1	1996; 1190	TET3	Tetraspanin-3	ARATH		AT3G45600	GO:0005575,GO:0005886,GO:0005911,GO:0009506,GO:0016020,GO:0016021,GO:0030054,GO:0031224,GO:0044425,GO:0044464	-0.496488	6.91879	3.79852	0.051298	0.999994	123.664560640614	98.930728478377	159.311389136444	101.689623144512
TR26303|c0_g1	2204; 1626	INT1	Inositol transporter 1	ARATH	K08150	AT2G43330	GO:0003674,GO:0005215,GO:0005365,GO:0005366,GO:0005575,GO:0005773,GO:0005774,GO:0006810,GO:0006811,GO:0006812,GO:0006818,GO:0008150,GO:0008324,GO:0009705,GO:0009987,GO:0015075,GO:0015166,GO:0015291,GO:0015293,GO:0015294,GO:0015295,GO:0015665,GO:0015672,GO:0015791,GO:0015798,GO:0015850,GO:0015992,GO:0016020,GO:0016021,GO:0022804,GO:0022857,GO:0022891,GO:0022892,GO:0031090,GO:0031224,GO:0043226,GO:…	-0.533896	7.23359	3.79564	0.0513864	0.999994	212.707234545334	123.723704801091	143.211161069586	122.043798612112
TR24555|c0_g1	1248							1.01934	2.07884	3.79476	0.0514132	0.999994	2.51414608672151	5.64353741197958	2.94068092545352	5.4440309633898
TR4636|c5_g1	2988; 2902; 2090; 2072; 1983; 1688; 1543; 1430; 1142; 625; 291	SD11; SLSG6; Y1137; Y4729	G-type lectin S-receptor-like serine/threonine-protein kinase At1g61370; G-type lectin S-receptor-like serine/threonine-protein kinase At4g27290; G-type lectin S-receptor-like serine/threonine-protein kinase SD1-1; S-locus-specific glycoprotein S6	ARATH; BRAOL		AT4G27290,AT4G27300	GO:0000166,GO:0001882,GO:0001883,GO:0003674,GO:0003824,GO:0004672,GO:0004674,GO:0005488,GO:0005515,GO:0005516,GO:0005524,GO:0005575,GO:0005886,GO:0005911,GO:0006464,GO:0006468,GO:0006793,GO:0006796,GO:0008037,GO:0008150,GO:0008152,GO:0009506,GO:0009987,GO:0016020,GO:0016021,GO:0016301,GO:0016310,GO:0016740,GO:0016772,GO:0016773,GO:0017076,GO:0019538,GO:0019899,GO:0030054,GO:0030246,GO:0030554,GO:…	0.461501	6.61753	3.79277	0.0514743	0.999994	82.6001745574962	119.961346526438	82.4860999589711	107.377416688353
TR15022|c0_g1	3033; 2443	PUB5	U-box domain-containing protein 5	ARATH		AT4G36550	GO:0003674,GO:0003824,GO:0004842,GO:0006464,GO:0008150,GO:0008152,GO:0009987,GO:0016567,GO:0016740,GO:0016874,GO:0019538,GO:0019787,GO:0032446,GO:0036211,GO:0043170,GO:0043412,GO:0044237,GO:0044238,GO:0044260,GO:0044267,GO:0070647,GO:0071704	0.525886	5.75112	3.79025	0.0515521	0.999994	51.2257265169507	69.5553927185859	36.979062637578	57.3654605993015
TR3638|c0_g1	2159	CIPKB	CBL-interacting serine/threonine-protein kinase 11	ARATH		AT2G30360	GO:0000166,GO:0001882,GO:0001883,GO:0003674,GO:0003824,GO:0004672,GO:0004674,GO:0005488,GO:0005524,GO:0006464,GO:0006468,GO:0006793,GO:0006796,GO:0007165,GO:0008150,GO:0008152,GO:0009268,GO:0009628,GO:0009987,GO:0016301,GO:0016310,GO:0016740,GO:0016772,GO:0016773,GO:0017076,GO:0019538,GO:0030554,GO:0032549,GO:0032550,GO:0032553,GO:0032555,GO:0032559,GO:0035639,GO:0036094,GO:0036211,GO:0043167,GO:…	0.552504	5.01938	3.78984	0.0515647	0.999994	23.9367658673277	37.8165241965127	28.4878464653309	39.1238941622715
TR7713|c0_g1	1517; 1512; 1497; 1492	CXE13	Probable carboxylesterase 13	ARATH		AT3G48700	GO:0003674,GO:0003824,GO:0005575,GO:0005829,GO:0008150,GO:0008152,GO:0016787,GO:0016788,GO:0044424,GO:0044444,GO:0044464,GO:0052689	-0.54136	5.29899	3.78926	0.0515826	0.999994	44.9403613001469	29.3271003972956	48.1904086658695	34.6549135206828
TR46833|c0_g1	1741; 1650; 1619							0.553901	5.24137	3.78919	0.0515848	0.999994	34.2552404315805	46.8847723456765	26.9439889794678	42.902214159251
TR41966|c0_g1	1914; 1835; 1200; 1181; 846	SRO2	Probable inactive poly [ADP-ribose] polymerase SRO2	ARATH		AT1G23550	GO:0003674,GO:0003824,GO:0003950,GO:0005575,GO:0005634,GO:0007275,GO:0008150,GO:0016740,GO:0016757,GO:0016763,GO:0032501,GO:0032502,GO:0043226,GO:0043227,GO:0043229,GO:0043231,GO:0044424,GO:0044464,GO:0044699,GO:0044707,GO:0044767	0.738187	3.5899	3.78705	0.0516507	0.999994	9.0614015208921	12.7341356988257	8.85880128792872	17.1446348250037
TR12325|c0_g1	1976; 1891	PLT5	Polyol transporter 5	ARATH		AT3G18830	GO:0003674,GO:0005215,GO:0005351,GO:0005354,GO:0005355,GO:0005365,GO:0005402,GO:0005575,GO:0005886,GO:0005887,GO:0006810,GO:0006811,GO:0006812,GO:0006818,GO:0006820,GO:0008150,GO:0008324,GO:0008509,GO:0008643,GO:0008645,GO:0009791,GO:0009987,GO:0010311,GO:0015075,GO:0015098,GO:0015103,GO:0015144,GO:0015145,GO:0015146,GO:0015148,GO:0015149,GO:0015166,GO:0015168,GO:0015291,GO:0015293,GO:0015294,GO:…	0.665508	4.43244	3.78636	0.051672	0.999994	17.1276202157903	32.8000464969753	16.1369865784262	19.9885315969237
TR28525|c1_g1	4509; 4282; 4014; 3960; 1414	PERK1; PERK8; Y4407	Inactive protein kinase SELMODRAFT_444075; Proline-rich receptor-like protein kinase PERK1; Proline-rich receptor-like protein kinase PERK8	ARATH; SELML		AT5G38560	GO:0000166,GO:0001882,GO:0001883,GO:0003674,GO:0003824,GO:0004672,GO:0004674,GO:0005198,GO:0005199,GO:0005488,GO:0005524,GO:0005575,GO:0005886,GO:0006464,GO:0006468,GO:0006793,GO:0006796,GO:0008150,GO:0008152,GO:0009987,GO:0016020,GO:0016021,GO:0016301,GO:0016310,GO:0016740,GO:0016772,GO:0016773,GO:0017076,GO:0019538,GO:0030554,GO:0031224,GO:0032549,GO:0032550,GO:0032553,GO:0032555,GO:0032559,GO:…	0.466543	6.25596	3.78591	0.0516858	0.999994	59.7633476031092	90.103657141691	68.4075900283624	87.0638683174951
TR7064|c0_g1	2464; 1207	FB253; FB341	F-box protein At5g07610; F-box protein At5g49610	ARATH		AT5G07610,AT5G49610	GO:0003674,GO:0005488,GO:0005515,GO:0006464,GO:0008150,GO:0008152,GO:0009987,GO:0016567,GO:0019538,GO:0032446,GO:0036211,GO:0043170,GO:0043412,GO:0044237,GO:0044238,GO:0044260,GO:0044267,GO:0070647,GO:0071704	0.520369	5.51235	3.78485	0.0517185	0.999994	41.5881665178516	54.4577242574781	33.3032114807611	52.8964799577128
TR33654|c0_g1	1556	ACCH1	1-aminocyclopropane-1-carboxylate oxidase homolog 1	ARATH		AT1G06620	GO:0003674,GO:0003824,GO:0005488,GO:0008150,GO:0008152,GO:0016491,GO:0043167,GO:0043169,GO:0044699,GO:0044710,GO:0046872,GO:0055114	0.869585	5.55543	3.78368	0.0517546	0.999994	25.1938389106884	28.9894528598267	41.1695329563492	92.3047637971763
TR15624|c0_g3	717							0.614196	5.1596	3.78047	0.0518541	0.999994	26.4509119540492	52.6247804826472	29.8846699049214	33.6798631988817
TR14798|c0_g1	1970; 1956	HMG13	High mobility group B protein 13	ARATH	K09273	AT4G11080	GO:0001071,GO:0003674,GO:0003676,GO:0003677,GO:0003700,GO:0005488,GO:0005575,GO:0005634,GO:0006355,GO:0008150,GO:0009889,GO:0010468,GO:0010556,GO:0019219,GO:0019222,GO:0031323,GO:0031326,GO:0043226,GO:0043227,GO:0043229,GO:0043231,GO:0044424,GO:0044464,GO:0050789,GO:0050794,GO:0051171,GO:0051252,GO:0060255,GO:0065007,GO:0080090,GO:0097159,GO:1901363,GO:1903506,GO:2000112,GO:2001141	-0.770855	4.77786	3.77993	0.0518707	0.999994	22.4178026066001	26.0953311100936	46.4627586221656	14.3413651498254
TR34712|c0_g1	1590	FDH	Formate dehydrogenase, mitochondrial {ECO:0000255|HAMAP-Rule:MF_03210, ECO:0000303|Ref.1}	SOLTU	K00122		GO:0000166,GO:0003674,GO:0003824,GO:0004616,GO:0005488,GO:0005575,GO:0005739,GO:0008150,GO:0008152,GO:0008863,GO:0016491,GO:0016614,GO:0016616,GO:0016620,GO:0016903,GO:0036094,GO:0043226,GO:0043227,GO:0043229,GO:0043231,GO:0044424,GO:0044444,GO:0044464,GO:0044699,GO:0044710,GO:0048037,GO:0050662,GO:0051287,GO:0055114,GO:0097159,GO:1901265,GO:1901363	0.639775	7.97126	3.7796	0.051881	0.999994	252.985949976352	291.341589473134	139.351517354928	319.81650555078
TR19125|c0_g1	2287; 2231	CAO	Chlorophyllide a oxygenase, chloroplastic	ARATH	K13600	AT1G44446	GO:0003674,GO:0003824,GO:0004497,GO:0005488,GO:0005506,GO:0005575,GO:0006725,GO:0006778,GO:0006779,GO:0006807,GO:0008150,GO:0008152,GO:0009058,GO:0009507,GO:0009528,GO:0009535,GO:0009536,GO:0009706,GO:0009987,GO:0010277,GO:0015994,GO:0015995,GO:0016020,GO:0016491,GO:0016701,GO:0016703,GO:0016705,GO:0018130,GO:0019438,GO:0019866,GO:0031090,GO:0031969,GO:0033013,GO:0033014,GO:0034357,GO:0034641,GO:…	-1.07367	2.18029	3.76736	0.0522619	0.999994	7.01865782543087	3.7141229121575	5.07267459640731	2.03135483708575
TR43725|c0_g1	1352	PERX	Lignin-forming anionic peroxidase	NICSY			GO:0003674,GO:0003824,GO:0004601,GO:0005488,GO:0005575,GO:0005576,GO:0006950,GO:0006979,GO:0008150,GO:0008152,GO:0009056,GO:0009987,GO:0016209,GO:0016491,GO:0016684,GO:0020037,GO:0042743,GO:0042744,GO:0043167,GO:0043169,GO:0044237,GO:0044248,GO:0044699,GO:0044710,GO:0044712,GO:0044763,GO:0046872,GO:0046906,GO:0050896,GO:0055114,GO:0072593,GO:0097159,GO:1901363	-1.5848	2.67491	3.76597	0.0523056	0.999994	1.51896326072758	4.38941798709523	17.2029834139031	1.86884645011889
TR5655|c0_g1	2644; 2638	SBT19	Subtilisin-like protease SBT1.9 {ECO:0000303|PubMed:16193095}	ARATH		AT5G67090	GO:0003674,GO:0003824,GO:0004175,GO:0004252,GO:0006508,GO:0008150,GO:0008152,GO:0008233,GO:0008236,GO:0016787,GO:0017171,GO:0019538,GO:0043170,GO:0044238,GO:0070011,GO:0071704	-1.00339	3.67859	3.75399	0.0526816	0.999994	7.2805480427977	7.95883481176607	26.539645352218	8.93796128317728
TR47460|c0_g1	383							1.46185	0.667006	3.7525	0.0527286	0.999994	0.942804782520565	2.21882667479539	0.661653208227041	2.19386322405261
TR48397|c0_g1	1403; 1389; 1387; 1373	CH10C	20 kDa chaperonin, chloroplastic	ARATH	K04078	AT5G20720	GO:0000166,GO:0001882,GO:0001883,GO:0003674,GO:0005488,GO:0005507,GO:0005524,GO:0005575,GO:0005576,GO:0005737,GO:0005739,GO:0006457,GO:0006950,GO:0008150,GO:0008152,GO:0009266,GO:0009409,GO:0009507,GO:0009526,GO:0009532,GO:0009535,GO:0009536,GO:0009570,GO:0009579,GO:0009628,GO:0009893,GO:0009941,GO:0009987,GO:0010035,GO:0010038,GO:0016020,GO:0017076,GO:0019222,GO:0019538,GO:0030554,GO:0031323,GO:…	-0.521698	7.76994	3.74872	0.0528479	0.999994	244.657841064087	174.997895133862	269.733957887224	183.309460498618
TR38433|c0_g3	322	RS271	40S ribosomal protein S27-1	ARATH	K02978	AT2G45710	GO:0003674,GO:0003735,GO:0005198,GO:0005488,GO:0005575,GO:0005730,GO:0005829,GO:0005840,GO:0005886,GO:0005911,GO:0006412,GO:0008150,GO:0008152,GO:0009058,GO:0009059,GO:0009506,GO:0009987,GO:0015935,GO:0016020,GO:0019538,GO:0022626,GO:0022627,GO:0030054,GO:0030529,GO:0032991,GO:0034645,GO:0043167,GO:0043169,GO:0043170,GO:0043226,GO:0043228,GO:0043229,GO:0043232,GO:0044237,GO:0044238,GO:0044249,GO:…	-0.477997	6.26362	3.74126	0.0530843	0.999994	91.2949297740747	56.4353741197958	87.4117405091058	71.828707039352
TR5633|c3_g1	1094; 1001; 870; 828	AI5L5	ABSCISIC ACID-INSENSITIVE 5-like protein 5	ARATH			GO:0001071,GO:0003674,GO:0003676,GO:0003677,GO:0003700,GO:0005488,GO:0005575,GO:0005634,GO:0006139,GO:0006351,GO:0006355,GO:0006725,GO:0006807,GO:0007165,GO:0008150,GO:0008152,GO:0009058,GO:0009059,GO:0009738,GO:0009755,GO:0009889,GO:0009987,GO:0010468,GO:0010556,GO:0016070,GO:0018130,GO:0019219,GO:0019222,GO:0019438,GO:0031323,GO:0031326,GO:0032774,GO:0034641,GO:0034645,GO:0034654,GO:0043170,GO:…	-0.585122	5.181	3.74068	0.0531029	0.999994	51.2257265169507	26.9635676350135	35.6925147326921	30.9172206204451
TR43855|c1_g1	955	GSTX1; GST23	Probable glutathione S-transferase; Glutathione transferase GST 23	TOBAC; MAIZE			GO:0003674,GO:0003824,GO:0004364,GO:0005488,GO:0005515,GO:0007165,GO:0008150,GO:0009734,GO:0009755,GO:0016740,GO:0016765,GO:0050789,GO:0050794,GO:0065007	1.02731	11.3093	3.73739	0.0532076	0.999994	1178.03457575945	2193.35840339774	2162.72378662479	4615.88822340668
TR35737|c0_g1	397	ERLI1	Lipid transfer protein EARLI 1	ARATH		AT4G12480	GO:0001101,GO:0005575,GO:0005576,GO:0005618,GO:0006950,GO:0006952,GO:0006970,GO:0008150,GO:0009266,GO:0009409,GO:0009505,GO:0009605,GO:0009607,GO:0009620,GO:0009628,GO:0009651,GO:0009719,GO:0009725,GO:0009737,GO:0010033,GO:0030312,GO:0033993,GO:0042221,GO:0043207,GO:0044464,GO:0050832,GO:0050896,GO:0051704,GO:0051707,GO:0097305,GO:0098542,GO:1901700	1.78054	2.06509	3.73308	0.053345	0.999994	2.25225586935468	12.1553113488791	1.47034046272676	0.650033547867439
TR50471|c0_g2	2060	ACEA	Isocitrate lyase {ECO:0000250|UniProtKB:P28297}	GOSHI			GO:0003674,GO:0003824,GO:0004451,GO:0005488,GO:0005575,GO:0005777,GO:0005975,GO:0006081,GO:0006082,GO:0006097,GO:0006099,GO:0006101,GO:0008150,GO:0008152,GO:0009514,GO:0009987,GO:0016829,GO:0016830,GO:0016833,GO:0019752,GO:0032787,GO:0042579,GO:0043167,GO:0043169,GO:0043226,GO:0043227,GO:0043229,GO:0043231,GO:0043436,GO:0044237,GO:0044238,GO:0044262,GO:0044281,GO:0044424,GO:0044444,GO:0044464,GO:…	1.46641	4.38138	3.7254	0.0535906	0.999994	20.7940832589258	31.2565148971177	1.32330641645408	29.7390348149353
TR14170|c0_g1	1852; 1764; 710; 233	DCR; Y3028	BAHD acyltransferase DCR; Uncharacterized acetyltransferase At3g50280	ARATH		AT3G50280,AT5G23940	GO:0000902,GO:0000904,GO:0003674,GO:0003824,GO:0005575,GO:0005737,GO:0005829,GO:0008150,GO:0008152,GO:0009058,GO:0009059,GO:0009653,GO:0009987,GO:0010090,GO:0010143,GO:0016043,GO:0016740,GO:0016746,GO:0016747,GO:0032502,GO:0032989,GO:0043170,GO:0044424,GO:0044444,GO:0044464,GO:0044699,GO:0044763,GO:0044767,GO:0048869,GO:0051179,GO:0071704,GO:0071840,GO:0090626,GO:1901576	-0.861388	4.24434	3.72034	0.0537534	0.999994	35.8789597792548	15.7247281735499	12.9022375604273	11.0911974104882
TR38301|c0_g2	1656; 1434; 1287; 1098; 373	BCH1; BCH2	Beta-carotene 3-hydroxylase 1, chloroplastic; Beta-carotene hydroxylase 2, chloroplastic	ARATH; CAPAN	K15746	AT4G25700	GO:0003674,GO:0003824,GO:0005488,GO:0005506,GO:0005575,GO:0006082,GO:0006629,GO:0006631,GO:0006633,GO:0006720,GO:0006721,GO:0008150,GO:0008152,GO:0008299,GO:0008610,GO:0009058,GO:0009987,GO:0016020,GO:0016021,GO:0016053,GO:0016108,GO:0016109,GO:0016114,GO:0016116,GO:0016117,GO:0016122,GO:0016123,GO:0016491,GO:0016787,GO:0019752,GO:0031090,GO:0031224,GO:0031969,GO:0032787,GO:0042170,GO:0042440,GO:…	-0.792166	4.89036	3.71956	0.0537787	0.999994	53.3208482558853	26.915332272518	21.761038848356	16.4133470836528
TR47286|c0_g1	1969	GUN9	Endoglucanase 9	ARATH		AT1G71380	GO:0000272,GO:0003674,GO:0003824,GO:0004553,GO:0005575,GO:0005576,GO:0005618,GO:0005794,GO:0005886,GO:0005911,GO:0005975,GO:0005976,GO:0006073,GO:0008150,GO:0008152,GO:0008810,GO:0009056,GO:0009057,GO:0009251,GO:0009505,GO:0009506,GO:0009987,GO:0016020,GO:0016043,GO:0016052,GO:0016787,GO:0016798,GO:0030054,GO:0030243,GO:0030245,GO:0030312,GO:0043170,GO:0043226,GO:0043227,GO:0043229,GO:0043231,GO:…	-0.771802	3.78895	3.70889	0.0541233	0.999994	12.5707304336075	9.30942496164152	22.0183484293332	10.969316120263
TR39473|c0_g1	1019	CASP5; CASP6	Casparian strip membrane protein 5; Casparian strip membrane protein 6	RICCO; POPTR			GO:0005575,GO:0005886,GO:0008150,GO:0009987,GO:0016020,GO:0016021,GO:0016043,GO:0031224,GO:0044425,GO:0044464,GO:0045229,GO:0071554,GO:0071555,GO:0071840	-0.585458	5.09969	3.70322	0.0543075	0.999994	39.1787765180768	32.2694575095242	42.8971830000532	22.4667844981684
TR14749|c1_g1	2691; 2665; 2662; 2647; 2572; 2569; 2554; 2553; 2550; 2535; 2527; 2524; 2509; 1013; 855	ATOX1; CCH	Copper transport protein ATX1; Copper transport protein CCH	ARATH	K07213	AT1G66240	GO:0000041,GO:0000785,GO:0003674,GO:0005488,GO:0005575,GO:0005829,GO:0006810,GO:0006811,GO:0006812,GO:0006825,GO:0008150,GO:0030001,GO:0032991,GO:0043167,GO:0043169,GO:0044422,GO:0044424,GO:0044427,GO:0044444,GO:0044446,GO:0044464,GO:0044699,GO:0044765,GO:0046872,GO:0051179,GO:0051234,GO:1902578	-0.480874	6.00726	3.6977	0.0544877	0.999994	69.5580417326284	57.8341996321668	80.0967967070401	49.4431767346671
TR17655|c0_g1	2392; 2190; 2173; 1758; 749	REMO	Remorin	SOLTU			GO:0003674,GO:0005488,GO:0005575,GO:0005886,GO:0006810,GO:0007154,GO:0007267,GO:0008150,GO:0009987,GO:0016020,GO:0023052,GO:0030246,GO:0031406,GO:0033293,GO:0036094,GO:0043167,GO:0043168,GO:0043177,GO:0044464,GO:0044699,GO:0044700,GO:0044763,GO:0048029,GO:0048032,GO:0051179,GO:0051234	0.621392	5.00229	3.68689	0.0548418	0.999994	29.7507286928712	46.4988894457121	20.658283501311	30.9984748139285
TR32284|c0_g2	521							-1.10029	1.51204	3.68119	0.0550296	0.999994	2.98554847798179	1.59176696235321	4.52129692288478	1.9094735468606
TR53307|c1_g1	2624; 2608; 2605; 2597; 2581; 2578; 2463; 2439; 2436; 2412; 2401; 2398; 2374; 2371	FPP	Filament-like plant protein	SOLLC				-0.661024	4.8428	3.67826	0.0551264	0.999994	25.8223754323688	18.2329670233186	44.2204894165072	26.082596108181
TR25310|c0_g2	2280	CE101	G-type lectin S-receptor-like serine/threonine-protein kinase CES101	ARATH		AT3G16030	GO:0000166,GO:0001882,GO:0001883,GO:0002376,GO:0003674,GO:0003824,GO:0004672,GO:0004674,GO:0005488,GO:0005515,GO:0005516,GO:0005524,GO:0005575,GO:0005886,GO:0006464,GO:0006468,GO:0006793,GO:0006796,GO:0006950,GO:0006952,GO:0006955,GO:0008150,GO:0008152,GO:0009605,GO:0009607,GO:0009620,GO:0009987,GO:0016020,GO:0016021,GO:0016301,GO:0016310,GO:0016740,GO:0016772,GO:0016773,GO:0017076,GO:0019538,GO:…	0.608999	4.3697	3.67423	0.0552598	0.999994	17.9656689113641	24.9859177726959	14.6666461156994	24.7419019157044
TR1481|c0_g1	2480; 2452	S38A1	Sodium-coupled neutral amino acid transporter 1	HUMAN	K14990		GO:0001504,GO:0001505,GO:0003333,GO:0003674,GO:0005215,GO:0005283,GO:0005290,GO:0005342,GO:0005343,GO:0005416,GO:0005575,GO:0005886,GO:0005887,GO:0006810,GO:0006811,GO:0006812,GO:0006820,GO:0006836,GO:0006865,GO:0006867,GO:0006868,GO:0007154,GO:0007267,GO:0007268,GO:0008150,GO:0008324,GO:0008509,GO:0008514,GO:0009987,GO:0015075,GO:0015077,GO:0015081,GO:0015171,GO:0015174,GO:0015175,GO:0015179,GO:…	-0.648139	8.99159	3.6658	0.0555401	0.999994	672.900724502317	438.700621897045	569.867204841323	354.308910684496
TR8114|c0_g1	2628	FBT9	Probable folate-biopterin transporter 9, chloroplastic	ARATH		AT2G33280	GO:0005575,GO:0006810,GO:0008150,GO:0009987,GO:0016020,GO:0016021,GO:0031090,GO:0031224,GO:0031969,GO:0042170,GO:0044422,GO:0044424,GO:0044425,GO:0044434,GO:0044435,GO:0044444,GO:0044446,GO:0044464,GO:0044699,GO:0044763,GO:0044765,GO:0051179,GO:0051234,GO:0055085,GO:1902578	-0.732999	3.40254	3.66222	0.0556595	0.999994	12.0993280423473	7.38001046181945	14.0785099306087	8.36918192879327
TR14766|c0_g1	2627; 2618	SCL14	Scarecrow-like protein 14	ARATH		AT1G07530	GO:0001071,GO:0003674,GO:0003700,GO:0005575,GO:0005634,GO:0005829,GO:0006139,GO:0006351,GO:0006355,GO:0006725,GO:0006807,GO:0008150,GO:0008152,GO:0009058,GO:0009059,GO:0009410,GO:0009889,GO:0009891,GO:0009893,GO:0009987,GO:0010468,GO:0010556,GO:0010557,GO:0010604,GO:0010628,GO:0016070,GO:0018130,GO:0019219,GO:0019222,GO:0019438,GO:0031323,GO:0031325,GO:0031326,GO:0031328,GO:0032774,GO:0034641,GO:…	0.477158	5.7395	3.65004	0.056068	0.999994	46.1974343435077	65.7447990814373	43.0074585347577	58.4217651145861
TR25871|c0_g1	248	ML423	MLP-like protein 423	ARATH		AT1G24020	GO:0005575,GO:0006950,GO:0006952,GO:0008150,GO:0009607,GO:0016020,GO:0050896	1.55469	3.09434	3.64388	0.0562756	0.999994	7.54243826016452	3.8105936371486	1.0659968354769	21.3698528861421
TR36738|c0_g1	1159	AOP1L	Probable 2-oxoglutarate-dependent dioxygenase AOP1.2	ARATH			GO:0003674,GO:0003824,GO:0005488,GO:0008150,GO:0008152,GO:0016491,GO:0043167,GO:0043169,GO:0044699,GO:0044710,GO:0046872,GO:0051213,GO:0055114	-0.864433	3.59428	3.63646	0.0565272	0.999994	10.7898769555131	5.83647886196178	20.1069058277884	11.1318245072299
TR15822|c0_g1	874	E134	Glucan endo-1,3-beta-glucosidase 4	ARATH		AT3G13560	GO:0003674,GO:0003824,GO:0004553,GO:0005575,GO:0005886,GO:0005975,GO:0006950,GO:0006952,GO:0008150,GO:0008152,GO:0008422,GO:0015926,GO:0016020,GO:0016787,GO:0016798,GO:0031224,GO:0031225,GO:0031226,GO:0042973,GO:0044238,GO:0044425,GO:0044459,GO:0044464,GO:0046658,GO:0050896,GO:0071704	-1.24696	1.24888	3.63407	0.0566083	0.999994	3.24743869534861	0.868236524919935	3.1979905064307	1.82821935337717
TR36789|c0_g1	595							-0.539887	6.76401	3.63003	0.0567457	0.999994	98.0516973821388	95.7954299161661	159.237872113308	81.2541934834299
TR37243|c0_g1	1845	PGLR4	Polygalacturonase At1g48100	ARATH		AT1G48100	GO:0003674,GO:0003824,GO:0004553,GO:0004650,GO:0005575,GO:0005576,GO:0005618,GO:0005975,GO:0008150,GO:0008152,GO:0009987,GO:0016043,GO:0016787,GO:0016798,GO:0030312,GO:0044238,GO:0044464,GO:0045229,GO:0071554,GO:0071555,GO:0071704,GO:0071840	-1.11477	2.48375	3.62859	0.056795	0.999994	9.42804782520565	5.16118378702406	5.69756929306619	1.82821935337717
TR30711|c1_g1	2233; 2227; 2136; 2130; 258	ATB13; HMG14	High mobility group B protein 14; Homeobox-leucine zipper protein ATHB-13	ARATH	K09338	AT1G69780,AT2G34450	GO:0001071,GO:0003006,GO:0003674,GO:0003676,GO:0003677,GO:0003700,GO:0005488,GO:0005575,GO:0005634,GO:0006139,GO:0006351,GO:0006355,GO:0006725,GO:0006807,GO:0008150,GO:0008152,GO:0009058,GO:0009059,GO:0009653,GO:0009743,GO:0009744,GO:0009886,GO:0009887,GO:0009889,GO:0009965,GO:0009987,GO:0010033,GO:0010468,GO:0010556,GO:0016070,GO:0018130,GO:0019219,GO:0019222,GO:0019438,GO:0022414,GO:0031323,GO:…	-0.52844	5.34316	3.61922	0.0571158	0.999994	52.1161532559979	34.7294609967974	43.5955947198484	31.6078812650542
TR25703|c3_g1	1533; 1047; 707	RGLG1; RGLG2	E3 ubiquitin-protein ligase RGLG1; E3 ubiquitin-protein ligase RGLG2	ARATH	K16280	AT3G01650,AT5G14420	GO:0003674,GO:0003824,GO:0004842,GO:0005488,GO:0005575,GO:0005634,GO:0005886,GO:0006464,GO:0006725,GO:0006807,GO:0008150,GO:0008152,GO:0008270,GO:0009308,GO:0009690,GO:0009850,GO:0009987,GO:0010817,GO:0016020,GO:0016567,GO:0016740,GO:0016874,GO:0019538,GO:0019787,GO:0032446,GO:0034754,GO:0036211,GO:0042445,GO:0043167,GO:0043169,GO:0043170,GO:0043226,GO:0043227,GO:0043229,GO:0043231,GO:0043412,GO:…	0.453674	6.38746	3.61554	0.0572421	0.999994	74.7434680364915	90.7789522166287	66.4593889152495	102.542792176088
TR17888|c0_g1	2448; 1962; 1746	LPAAT	1-acylglycerol-3-phosphate O-acyltransferase	ARATH		AT4G24160	GO:0003674,GO:0003824,GO:0003841,GO:0004620,GO:0004623,GO:0005575,GO:0005737,GO:0006629,GO:0006644,GO:0006793,GO:0006796,GO:0008150,GO:0008152,GO:0008374,GO:0008610,GO:0008654,GO:0009058,GO:0009987,GO:0016298,GO:0016411,GO:0016740,GO:0016746,GO:0016747,GO:0016787,GO:0016788,GO:0019637,GO:0042171,GO:0042592,GO:0044237,GO:0044238,GO:0044249,GO:0044255,GO:0044424,GO:0044464,GO:0044699,GO:0044710,GO:…	0.496674	6.55969	3.61522	0.0572532	0.999994	71.7579195585097	91.4542472915665	84.5813351183567	129.153540541912
TR35862|c0_g2	1373							0.885098	4.68766	3.60641	0.0575573	0.999994	28.3365215190903	32.0282806970465	7.82956296401999	34.6142864239411
TR35709|c0_g2	2141; 2097							1.09822	2.00386	3.60464	0.0576187	0.999994	1.57134130420094	4.63059479957299	3.38178306427154	6.05343741451552
TR38827|c0_g1	1042; 989; 905	CSPL7; CSPL9	CASP-like protein 1E1	POPTR; RICCO			GO:0005575,GO:0005886,GO:0016020,GO:0016021,GO:0031224,GO:0044425,GO:0044464	0.464797	7.07682	3.60097	0.0577459	0.999994	113.031817815521	166.797883509619	113.694076280347	146.135666979949
TR1124|c1_g3	2296; 1779; 921							-0.789776	4.19544	3.60064	0.0577573	0.999994	19.6417663025118	7.95883481176607	26.539645352218	18.7290915979306
TR19736|c0_g1	477	PIP13	Aquaporin PIP1-3	ARATH				-0.572082	4.72115	3.60001	0.0577793	0.999994	27.9174971713034	20.8376765980784	34.9205859897605	21.4511070796255
TR28830|c0_g1	1286; 570	MAVI	Mavicyanin	CUCPE			GO:0003674,GO:0005488,GO:0008150,GO:0008152,GO:0009055,GO:0043167,GO:0043169,GO:0044699,GO:0044710,GO:0046872,GO:0055114	-0.793762	5.04305	3.59909	0.0578113	0.999994	24.2510341281679	17.3647304983987	59.0709280900475	30.7140851367365
TR4155|c2_g1	380							0.644043	4.28394	3.58812	0.0581939	0.999994	11.8374378249804	24.1659166102715	18.3792557840845	23.1574451427775
TR670|c0_g1	1169; 1156							0.590689	4.90448	3.58126	0.0584347	0.999994	19.2751199981982	31.6906331595776	28.3408124190583	40.0989444840726
TR14906|c0_g1	1047; 985; 974	ERF21; ERF22	Ethylene-responsive transcription factor ERF021; Ethylene-responsive transcription factor ERF022	ARATH		AT1G71450,AT1G33760	GO:0000160,GO:0001071,GO:0003674,GO:0003676,GO:0003677,GO:0003700,GO:0005488,GO:0005575,GO:0005634,GO:0006139,GO:0006351,GO:0006355,GO:0006725,GO:0006807,GO:0007165,GO:0008150,GO:0008152,GO:0009058,GO:0009059,GO:0009755,GO:0009873,GO:0009889,GO:0009987,GO:0010468,GO:0010556,GO:0016070,GO:0018130,GO:0019219,GO:0019222,GO:0019438,GO:0031323,GO:0031326,GO:0032774,GO:0034641,GO:0034645,GO:0034654,GO:…	1.09899	1.58573	3.57881	0.0585212	0.999994	1.99036565198786	4.96824233704185	1.72765004370394	3.0064051588869
TR22585|c0_g1	1558	NDHS	NAD(P)H-quinone oxidoreductase subunit S, chloroplastic {ECO:0000305}	ARATH		AT4G23890	GO:0003674,GO:0003824,GO:0005488,GO:0005575,GO:0006091,GO:0006810,GO:0008150,GO:0008152,GO:0009507,GO:0009534,GO:0009535,GO:0009536,GO:0009579,GO:0009767,GO:0009987,GO:0010598,GO:0016020,GO:0016491,GO:0022900,GO:0031976,GO:0031984,GO:0032991,GO:0034357,GO:0042651,GO:0043226,GO:0043227,GO:0043229,GO:0043231,GO:0043234,GO:0044237,GO:0044422,GO:0044424,GO:0044425,GO:0044434,GO:0044435,GO:0044436,GO:…	-0.572539	4.57591	3.5775	0.0585674	0.999994	31.3220699970721	17.8470841233542	25.5471655398774	20.3541754675992
TR53344|c0_g3	1705; 1684	CCB12	Cyclin-B1-2	ARATH	K05868	AT5G06150	GO:0000280,GO:0005575,GO:0005634,GO:0005737,GO:0006996,GO:0007067,GO:0008150,GO:0009314,GO:0009628,GO:0009987,GO:0010212,GO:0010332,GO:0016043,GO:0022402,GO:0043226,GO:0043227,GO:0043229,GO:0043231,GO:0044424,GO:0044464,GO:0044699,GO:0044763,GO:0048285,GO:0050896,GO:0051301,GO:0071840,GO:1902589,GO:1903047	-0.922714	3.63482	3.57589	0.0586241	0.999994	8.38048695573836	10.0811907615704	23.8195154961735	6.94723354283325
TR30309|c0_g1	1882; 1846	ACCH1	1-aminocyclopropane-1-carboxylate oxidase homolog 1	ARATH		AT1G06620	GO:0003674,GO:0003824,GO:0005488,GO:0008150,GO:0008152,GO:0016491,GO:0043167,GO:0043169,GO:0044699,GO:0044710,GO:0046872,GO:0055114	0.858546	8.90749	3.57423	0.0586825	0.999994	513.566716256341	640.13149567847	169.162670236713	597.665220167368
TR15013|c0_g1	2812; 2796; 2782; 2766; 2766; 779; 763; 759; 743	KS1; KSL4; KSL7	Ent-cassa-12,15-diene synthase; Ent-kaur-16-ene synthase, chloroplastic; Syn-pimara-7,15-diene synthase	ORYSI; ORYSJ	K04121		GO:0000287,GO:0003674,GO:0003824,GO:0005488,GO:0005575,GO:0006082,GO:0006629,GO:0006720,GO:0006721,GO:0006950,GO:0006952,GO:0008150,GO:0008152,GO:0008299,GO:0008610,GO:0009058,GO:0009507,GO:0009536,GO:0009685,GO:0009686,GO:0009899,GO:0009987,GO:0010333,GO:0016053,GO:0016101,GO:0016102,GO:0016114,GO:0016829,GO:0016835,GO:0016838,GO:0019752,GO:0034277,GO:0034279,GO:0043167,GO:0043169,GO:0043226,GO:…	0.654799	6.77298	3.56392	0.0590483	0.999994	110.046269337539	172.875539184058	59.8060983214109	94.4579999244872
TR43902|c1_g1	1423; 1240	HMGB2	High mobility group B protein 2	ARATH		AT1G20693	GO:0000785,GO:0001071,GO:0003674,GO:0003676,GO:0003677,GO:0003682,GO:0003700,GO:0005198,GO:0005488,GO:0005575,GO:0005634,GO:0005829,GO:0006325,GO:0006333,GO:0006355,GO:0008150,GO:0009889,GO:0010468,GO:0010556,GO:0016043,GO:0019219,GO:0019222,GO:0030527,GO:0031323,GO:0031326,GO:0032991,GO:0043226,GO:0043227,GO:0043229,GO:0043231,GO:0043933,GO:0044422,GO:0044424,GO:0044427,GO:0044444,GO:0044446,GO:…	0.635424	9.23694	3.56219	0.0591099	0.999994	479.363853868234	713.97983565916	465.730341568701	754.120169719713
TR2779|c2_g1	498							0.586545	4.82506	3.55733	0.0592829	0.999994	19.1179858677781	29.9059247472422	26.0250261902636	37.9457083567617
TR11671|c0_g1	1298	ACCO1	1-aminocyclopropane-1-carboxylate oxidase 1	ARATH	K05933	AT2G19590	GO:0000302,GO:0001101,GO:0003674,GO:0003824,GO:0005488,GO:0006950,GO:0006952,GO:0006979,GO:0007154,GO:0008150,GO:0008152,GO:0009058,GO:0009267,GO:0009605,GO:0009692,GO:0009693,GO:0009815,GO:0009987,GO:0009991,GO:0010033,GO:0010035,GO:0010038,GO:0010039,GO:0016491,GO:0016638,GO:0016641,GO:0019842,GO:0030246,GO:0031406,GO:0031418,GO:0031667,GO:0031668,GO:0031669,GO:0033554,GO:0033993,GO:0034599,GO:…	-1.11211	2.52035	3.55579	0.0593381	0.999994	5.65682869512339	1.78470841233542	9.74100556556477	5.32214967316466
TR26917|c0_g3	557; 552	EF1A	Elongation factor 1-alpha	COCIM; PODAS; PODCU			GO:0000166,GO:0001882,GO:0001883,GO:0003674,GO:0003676,GO:0003723,GO:0003746,GO:0003824,GO:0003924,GO:0005488,GO:0005525,GO:0005575,GO:0005737,GO:0008135,GO:0016462,GO:0016787,GO:0016817,GO:0016818,GO:0017076,GO:0017111,GO:0019001,GO:0032549,GO:0032550,GO:0032553,GO:0032555,GO:0032561,GO:0035639,GO:0036094,GO:0043167,GO:0043168,GO:0044424,GO:0044464,GO:0097159,GO:0097367,GO:1901265,GO:1901363	2.46859	2.33451	3.55407	0.0593995	0.999994	0.157134130420094	16.7376707859565	2.86716390231718	0.16250838696686
TR13160|c2_g1	3967; 3823; 3791; 3109; 1918; 1903	AHK5	Histidine kinase 5	ARATH		AT5G10720	GO:0000155,GO:0000160,GO:0000302,GO:0002237,GO:0003674,GO:0003824,GO:0004672,GO:0004673,GO:0004871,GO:0004872,GO:0005057,GO:0005488,GO:0005575,GO:0005737,GO:0005773,GO:0005886,GO:0006464,GO:0006468,GO:0006793,GO:0006796,GO:0006950,GO:0006952,GO:0006979,GO:0007165,GO:0008150,GO:0008152,GO:0009605,GO:0009607,GO:0009736,GO:0009738,GO:0009755,GO:0009787,GO:0009788,GO:0009873,GO:0009966,GO:0009968,GO:…	-0.626705	4.13842	3.55209	0.0594706	0.999994	23.832009780381	13.1200185987901	18.7468408997662	14.4226193433088
TR43690|c0_g1	1466	OPR1; OPR11	12-oxophytodienoate reductase 1; Putative 12-oxophytodienoate reductase 11	ARATH; ORYSJ	K05894	AT1G76680	GO:0000166,GO:0003674,GO:0003824,GO:0005488,GO:0005575,GO:0005737,GO:0006082,GO:0006629,GO:0006631,GO:0006633,GO:0008150,GO:0008152,GO:0008610,GO:0009058,GO:0009987,GO:0010181,GO:0016053,GO:0016491,GO:0016627,GO:0016628,GO:0016629,GO:0019752,GO:0031407,GO:0031408,GO:0032553,GO:0032787,GO:0036094,GO:0043167,GO:0043168,GO:0043436,GO:0044237,GO:0044238,GO:0044249,GO:0044255,GO:0044281,GO:0044283,GO:…	0.818505	10.53	3.55011	0.0595416	0.999994	986.069046429565	1443.73263485436	1153.81291961326	2330.12650652432
TR43910|c0_g1	837; 836	H2A; H2A2	Histone H2A; Probable histone H2A.2	EUPES; MEDTR			GO:0000786,GO:0003674,GO:0003676,GO:0003677,GO:0005488,GO:0005575,GO:0005634,GO:0032991,GO:0032993,GO:0043226,GO:0043227,GO:0043229,GO:0043231,GO:0043234,GO:0044422,GO:0044424,GO:0044427,GO:0044446,GO:0044464,GO:0044815,GO:0097159,GO:1901363,GO:1990104	-0.548798	6.09232	3.54873	0.0595912	0.999994	60.9156645595232	61.5000871818287	100.902114254624	49.1994141542168
TR53267|c1_g1	2857; 2679; 275						GO:0000166,GO:0001871,GO:0001882,GO:0001883,GO:0003674,GO:0003824,GO:0004672,GO:0005488,GO:0005524,GO:0006464,GO:0006468,GO:0006793,GO:0006796,GO:0008150,GO:0008152,GO:0009987,GO:0016301,GO:0016310,GO:0016740,GO:0016772,GO:0016773,GO:0017076,GO:0019538,GO:0030246,GO:0030247,GO:0030554,GO:0032549,GO:0032550,GO:0032553,GO:0032555,GO:0032559,GO:0035639,GO:0036094,GO:0036211,GO:0043167,GO:0043168,GO:…	0.518748	5.24719	3.54634	0.0596768	0.999994	29.6459726059244	45.7271236457832	32.641558272534	43.5522477071184
TR34124|c1_g1	2005; 2004; 1662; 1651; 1214	LHWL1; LHWL3	Transcription factor EMB1444; Transcription factor bHLH155	ARATH		AT2G31280	GO:0003674,GO:0003676,GO:0003677,GO:0005488,GO:0005575,GO:0005634,GO:0006139,GO:0006351,GO:0006355,GO:0006725,GO:0006807,GO:0008150,GO:0008152,GO:0009058,GO:0009059,GO:0009889,GO:0009987,GO:0010468,GO:0010556,GO:0016070,GO:0018130,GO:0019219,GO:0019222,GO:0019438,GO:0031323,GO:0031326,GO:0032502,GO:0032774,GO:0034641,GO:0034645,GO:0034654,GO:0043170,GO:0043226,GO:0043227,GO:0043229,GO:0043231,GO:…	-0.489809	5.68199	3.53736	0.0600009	0.999994	65.8915786894928	40.5177044962636	53.8879779589357	44.7304335126281
TR49262|c0_g3	2417; 2329; 1108	WRK61; WRK72; WRKY9	Probable WRKY transcription factor 61; Probable WRKY transcription factor 72; Probable WRKY transcription factor 9	ARATH		AT5G15130	GO:0001071,GO:0003674,GO:0003676,GO:0003677,GO:0003700,GO:0005488,GO:0005575,GO:0005634,GO:0006139,GO:0006351,GO:0006355,GO:0006725,GO:0006807,GO:0006950,GO:0006952,GO:0008150,GO:0008152,GO:0009058,GO:0009059,GO:0009889,GO:0009987,GO:0010468,GO:0010556,GO:0016070,GO:0018130,GO:0019219,GO:0019222,GO:0019438,GO:0031323,GO:0031326,GO:0032774,GO:0034641,GO:0034645,GO:0034654,GO:0043170,GO:0043226,GO:…	1.02817	1.69804	3.527	0.060377	0.999994	1.9379876085145	4.00353508713081	2.20551069409014	4.46898064158864
TR19188|c0_g1	1983; 1966	Y1561	Probable LRR receptor-like serine/threonine-protein kinase At1g56130	ARATH		AT1G56130	GO:0000166,GO:0001882,GO:0001883,GO:0003674,GO:0003824,GO:0004672,GO:0004674,GO:0005488,GO:0005524,GO:0005575,GO:0005886,GO:0006464,GO:0006468,GO:0006793,GO:0006796,GO:0008150,GO:0008152,GO:0009987,GO:0016020,GO:0016021,GO:0016301,GO:0016310,GO:0016740,GO:0016772,GO:0016773,GO:0017076,GO:0019538,GO:0030554,GO:0031224,GO:0032549,GO:0032550,GO:0032553,GO:0032555,GO:0032559,GO:0035639,GO:0036094,GO:…	0.4733	5.71118	3.52492	0.0604527	0.999994	44.52133695236	58.7506715195823	43.080975557894	62.850118659433
TR43678|c0_g1	1161	PI5K9	Phosphatidylinositol 4-phosphate 5-kinase 9	ARATH	K00889	AT3G09920	GO:0000166,GO:0001882,GO:0001883,GO:0003674,GO:0003824,GO:0005488,GO:0005524,GO:0005575,GO:0005634,GO:0005829,GO:0005975,GO:0006082,GO:0006520,GO:0006807,GO:0008150,GO:0008152,GO:0009987,GO:0016020,GO:0016301,GO:0016307,GO:0016308,GO:0016740,GO:0016772,GO:0016773,GO:0017076,GO:0019752,GO:0030554,GO:0032549,GO:0032550,GO:0032553,GO:0032555,GO:0032559,GO:0035639,GO:0036094,GO:0043167,GO:0043168,GO:…	0.569524	4.52953	3.51661	0.0607565	0.999994	17.1799982592636	24.7929763227137	19.8495962468112	30.1859328790942
TR19171|c0_g1	2746; 2725; 2560; 2540; 2457; 2437	C3H66	Zinc finger CCCH domain-containing protein 66	ARATH		AT5G58620	GO:0001071,GO:0003674,GO:0003676,GO:0003677,GO:0003700,GO:0005488,GO:0005515,GO:0006355,GO:0008150,GO:0009889,GO:0010468,GO:0010556,GO:0019219,GO:0019222,GO:0031323,GO:0031326,GO:0043167,GO:0043169,GO:0046872,GO:0050789,GO:0050794,GO:0051171,GO:0051252,GO:0060255,GO:0065007,GO:0080090,GO:0097159,GO:1901363,GO:1903506,GO:2000112,GO:2001141	0.497988	6.42111	3.51592	0.060782	0.999994	81.7621258619224	84.7977672671803	60.2472004602289	115.624717326921
TR38333|c0_g1	1516; 1504	C3H22	Zinc finger CCCH domain-containing protein 22	ORYSJ			GO:0000166,GO:0003674,GO:0003676,GO:0003677,GO:0003723,GO:0005488,GO:0036094,GO:0043167,GO:0043169,GO:0046872,GO:0097159,GO:1901265,GO:1901363	-0.73298	3.62369	3.51485	0.0608212	0.999994	12.2564621727673	8.05530553675717	18.26898024938	10.3192825723956
TR35793|c0_g1	2168; 2147; 1675	GH35	Jasmonic acid-amido synthetase JAR1 {ECO:0000305}	ORYSJ	K14506		GO:0002218,GO:0002252,GO:0002253,GO:0002376,GO:0002682,GO:0002684,GO:0003674,GO:0003824,GO:0006082,GO:0006950,GO:0007165,GO:0007275,GO:0008150,GO:0008152,GO:0009314,GO:0009411,GO:0009416,GO:0009611,GO:0009628,GO:0009636,GO:0009694,GO:0009719,GO:0009725,GO:0009733,GO:0009755,GO:0009864,GO:0009867,GO:0009987,GO:0010033,GO:0010046,GO:0010224,GO:0016874,GO:0016879,GO:0016881,GO:0019752,GO:0031347,GO:…	0.566358	7.77145	3.51278	0.0608973	0.999994	135.030596074334	256.563893113841	217.059010810038	264.929297852723
TR46082|c0_g1	1268	Y2766	Uncharacterized protein At2g37660, chloroplastic	ARATH		AT2G37660	GO:0003674,GO:0005488,GO:0005507,GO:0005575,GO:0005576,GO:0006950,GO:0006952,GO:0008150,GO:0009507,GO:0009532,GO:0009536,GO:0009570,GO:0009579,GO:0009605,GO:0009607,GO:0009617,GO:0042742,GO:0043167,GO:0043169,GO:0043207,GO:0043226,GO:0043227,GO:0043229,GO:0043231,GO:0044422,GO:0044424,GO:0044434,GO:0044435,GO:0044444,GO:0044446,GO:0044464,GO:0046872,GO:0046914,GO:0048046,GO:0050896,GO:0051704,GO:…	-0.447389	6.57027	3.50726	0.0611005	0.999994	116.855414989077	78.6718762302452	102.262179182646	81.9854812247807
TR24974|c2_g1	1183; 917	P5CS	Delta-1-pyrroline-5-carboxylate synthase	ACTDE; ORYSJ	K12657		GO:0000166,GO:0001882,GO:0001883,GO:0003674,GO:0003824,GO:0004349,GO:0004350,GO:0005488,GO:0005524,GO:0005575,GO:0005737,GO:0006082,GO:0006520,GO:0006560,GO:0006561,GO:0006807,GO:0008150,GO:0008152,GO:0008652,GO:0009058,GO:0009064,GO:0009084,GO:0009987,GO:0016053,GO:0016301,GO:0016491,GO:0016620,GO:0016740,GO:0016772,GO:0016774,GO:0016903,GO:0017076,GO:0018130,GO:0019202,GO:0019752,GO:0030554,GO:…	-0.779533	3.52297	3.49738	0.061466	0.999994	13.5659132596015	10.8047211990036	15.2547823007901	6.01281031777381
TR53846|c1_g1	1386	MYB1; MYB4	Myb-related protein Myb4; Myb-related protein Zm1	MAIZE; ORYSJ	K09422		GO:0003674,GO:0003676,GO:0003677,GO:0005488,GO:0005575,GO:0005634,GO:0006139,GO:0006351,GO:0006355,GO:0006725,GO:0006807,GO:0008150,GO:0008152,GO:0009058,GO:0009059,GO:0009889,GO:0009987,GO:0010468,GO:0010556,GO:0016070,GO:0018130,GO:0019219,GO:0019222,GO:0019438,GO:0031323,GO:0031326,GO:0032774,GO:0034641,GO:0034645,GO:0034654,GO:0043170,GO:0043226,GO:0043227,GO:0043229,GO:0043231,GO:0044237,GO:…	0.635332	4.19963	3.493	0.0616286	0.999994	11.7326817380337	21.8023838479895	16.8721568097895	22.7105470786186
TR44545|c0_g1	1437; 1334; 1329; 1011; 980	U2AFA	Splicing factor U2af small subunit A	ORYSJ	K12836		GO:0000166,GO:0003674,GO:0003676,GO:0003677,GO:0003723,GO:0005488,GO:0005575,GO:0005634,GO:0006139,GO:0006396,GO:0006397,GO:0006725,GO:0006807,GO:0008150,GO:0008152,GO:0008380,GO:0009987,GO:0016070,GO:0016071,GO:0034641,GO:0036094,GO:0043167,GO:0043169,GO:0043170,GO:0043226,GO:0043227,GO:0043229,GO:0043231,GO:0044237,GO:0044238,GO:0044260,GO:0044424,GO:0044464,GO:0046483,GO:0046872,GO:0071704,GO:…	-0.596649	4.17759	3.49225	0.0616568	0.999994	21.5273758675529	14.0847258487012	21.8345558714924	14.5851277302757
TR50618|c0_g1	690							0.776414	5.02736	3.48823	0.0618066	0.999994	20.4274369546122	22.0917960229628	27.4953666529904	60.006221887513
TR48628|c0_g1	521							0.698236	3.47119	3.48705	0.0618509	0.999994	7.90908456447807	13.7470783112323	8.85880128792872	13.4881961182494
TR33373|c1_g1	4435	GIGAN	Protein GIGANTEA	ARATH	K12124	AT1G22770	GO:0000302,GO:0003006,GO:0005575,GO:0005634,GO:0005654,GO:0005737,GO:0006355,GO:0006950,GO:0006979,GO:0007165,GO:0007602,GO:0007623,GO:0008150,GO:0009266,GO:0009314,GO:0009409,GO:0009416,GO:0009581,GO:0009582,GO:0009583,GO:0009585,GO:0009605,GO:0009628,GO:0009637,GO:0009639,GO:0009791,GO:0009889,GO:0009908,GO:0009987,GO:0010035,GO:0010218,GO:0010378,GO:0010468,GO:0010556,GO:0019219,GO:0019222,GO:…	0.464712	7.19479	3.4843	0.0619534	0.999994	117.06492716297	175.962602383773	128.985617092705	163.645945675628
TR20293|c1_g1	1334	C71DA	Cytochrome P450 71D10	SOYBN			GO:0003674,GO:0003824,GO:0004497,GO:0005488,GO:0005506,GO:0005575,GO:0008150,GO:0008152,GO:0009058,GO:0016020,GO:0016491,GO:0016705,GO:0016709,GO:0019748,GO:0020037,GO:0043167,GO:0043169,GO:0044550,GO:0044699,GO:0044710,GO:0044711,GO:0046872,GO:0046906,GO:0046914,GO:0055114,GO:0097159,GO:1901363	-0.871077	3.99637	3.47941	0.0621369	0.999994	10.8422549989865	13.457666136259	30.1052209743304	8.978588379919
TR7066|c0_g1	4054; 3941; 1125	P2SAF; Y3475	Photosystem II stability/assembly factor HCF136, chloroplastic; Probable LRR receptor-like serine/threonine-protein kinase At3g47570	ARATH; ORYSJ		AT3G47570,AT5G23120	GO:0000166,GO:0001882,GO:0001883,GO:0003674,GO:0003824,GO:0004672,GO:0004674,GO:0005488,GO:0005515,GO:0005524,GO:0005575,GO:0005886,GO:0006081,GO:0006098,GO:0006139,GO:0006351,GO:0006355,GO:0006364,GO:0006461,GO:0006464,GO:0006468,GO:0006629,GO:0006720,GO:0006721,GO:0006725,GO:0006732,GO:0006733,GO:0006739,GO:0006753,GO:0006778,GO:0006779,GO:0006793,GO:0006796,GO:0006807,GO:0006996,GO:0008150,GO:…	-0.821198	2.72054	3.47636	0.0622516	0.999994	7.85670652100471	4.43765334959078	8.74852575322421	4.95650580248922
TR40636|c0_g1	1959	C81E8	Cytochrome P450 81E8 {ECO:0000303|PubMed:14617078}	MEDTR			GO:0003674,GO:0003824,GO:0004497,GO:0005488,GO:0005506,GO:0005575,GO:0008150,GO:0008152,GO:0016021,GO:0016491,GO:0016705,GO:0020037,GO:0031224,GO:0043167,GO:0043169,GO:0044425,GO:0044699,GO:0044710,GO:0046872,GO:0046906,GO:0046914,GO:0055114,GO:0097159,GO:1901363	0.675197	8.14261	3.47185	0.0624214	0.999994	195.108211938284	225.114436766741	240.033080540143	469.730492527708
TR40958|c0_g2	581	PIP12	Aquaporin PIP1-2	ARATH			GO:0003674,GO:0005215,GO:0005575,GO:0005886,GO:0006810,GO:0008150,GO:0016020,GO:0016021,GO:0031224,GO:0044425,GO:0044464,GO:0051179,GO:0051234	-0.703438	3.77013	3.46788	0.0625715	0.999994	14.0373156508617	11.0458980114814	19.5187696426977	9.58799483104472
TR37782|c0_g1	1335							0.8261	2.93733	3.46652	0.0626228	0.999994	6.65201152111732	8.87530669918156	4.30074585347577	10.4817909593625
TR13272|c0_g2	3022; 2929; 2529; 2512; 1678; 1672; 1670; 1664; 1575; 1569; 1535; 1529; 1151; 1093; 1056; 1015; 494	DHMA; EPHX3	Epoxide hydrolase 3; Haloalkane dehalogenase {ECO:0000255|HAMAP-Rule:MF_01230}	MYCMM; XENTR	K01563		GO:0003674,GO:0003824,GO:0005575,GO:0016021,GO:0016787,GO:0016824,GO:0018786,GO:0019120,GO:0031224,GO:0044425	-0.764888	3.15165	3.46626	0.0626328	0.999994	10.4232306511996	5.83647886196178	11.7259651902459	7.19099612328354
TR47225|c0_g1	1201	DIOX3	Codeine O-demethylase	PAPSO	K14975		GO:0003674,GO:0003824,GO:0005488,GO:0006807,GO:0008150,GO:0008152,GO:0008168,GO:0009820,GO:0016491,GO:0016740,GO:0016741,GO:0043167,GO:0043169,GO:0044699,GO:0044710,GO:0046872,GO:0051213,GO:0055114,GO:0071704,GO:1901564	1.24868	1.35472	3.46495	0.0626822	0.999994	1.88560956504113	4.67883016206854	1.0659968354769	2.31574451427775
TR26314|c0_g1	2539; 2454; 2363; 2070; 2049; 1221	TRM32	Protein TRM32	ARATH		AT1G07620		0.464566	5.82721	3.45535	0.0630473	0.999994	44.4165808654133	64.2495028440752	50.8370214987777	67.2378451075382
TR1425|c0_g2	2144; 2106	WRKY3; WRKY4	Probable WRKY transcription factor 3; Probable WRKY transcription factor 4	ARATH		AT1G13960,AT2G03340	GO:0000975,GO:0001067,GO:0001071,GO:0001101,GO:0002831,GO:0002832,GO:0003674,GO:0003676,GO:0003677,GO:0003700,GO:0005488,GO:0005575,GO:0005634,GO:0006139,GO:0006351,GO:0006355,GO:0006725,GO:0006807,GO:0006950,GO:0006952,GO:0008150,GO:0008152,GO:0009058,GO:0009059,GO:0009719,GO:0009723,GO:0009725,GO:0009751,GO:0009753,GO:0009889,GO:0009987,GO:0010033,GO:0010468,GO:0010556,GO:0014070,GO:0016070,GO:…	0.470697	5.74899	3.45395	0.0631007	0.999994	49.549629125803	60.5353799319177	40.5078797481222	64.1908128519096
TR23150|c0_g1	1096; 1086	UBC19	Ubiquitin-conjugating enzyme E2 19	ARATH	K06688	AT3G20060	GO:0000166,GO:0000209,GO:0001882,GO:0001883,GO:0003674,GO:0003824,GO:0004842,GO:0005488,GO:0005515,GO:0005524,GO:0005575,GO:0005634,GO:0005737,GO:0006464,GO:0006508,GO:0006511,GO:0007088,GO:0007346,GO:0008150,GO:0008152,GO:0008283,GO:0009056,GO:0009057,GO:0009894,GO:0009987,GO:0010498,GO:0010564,GO:0016567,GO:0016740,GO:0017076,GO:0019222,GO:0019538,GO:0019787,GO:0019899,GO:0019941,GO:0030071,GO:…	-0.614726	5.27654	3.44649	0.0633862	0.999994	33.9933502142137	34.9706378092752	59.5120302288655	26.1638503016644
TR53949|c1_g1	994	SCP20	Serine carboxypeptidase-like 20	ARATH	K16296	AT4G12910	GO:0003674,GO:0003824,GO:0004180,GO:0004185,GO:0005575,GO:0005576,GO:0005773,GO:0005777,GO:0006508,GO:0008150,GO:0008152,GO:0008233,GO:0008236,GO:0008238,GO:0016740,GO:0016746,GO:0016747,GO:0016787,GO:0017171,GO:0019538,GO:0019748,GO:0042579,GO:0043170,GO:0043226,GO:0043227,GO:0043229,GO:0043231,GO:0044238,GO:0044424,GO:0044444,GO:0044464,GO:0044699,GO:0044710,GO:0070008,GO:0070011,GO:0071704	0.71563	3.40222	3.43681	0.0637586	0.999994	6.91390173848415	13.3611954112679	8.93231831106506	12.7162812801568
TR674|c0_g1	5101; 4999; 4986; 4884; 4859; 4757; 4717; 4668; 4615; 4566; 4399; 4297; 1299							0.6879	3.79441	3.42989	0.0640262	0.999994	11.9945719554005	15.7729635360455	9.15286938047407	18.24156643703
TR43177|c0_g1	2223; 2198	ASPG1	Protein ASPARTIC PROTEASE IN GUARD CELL 1	ARATH		AT3G18490	GO:0001101,GO:0002376,GO:0003674,GO:0003676,GO:0003677,GO:0003824,GO:0004175,GO:0004190,GO:0005488,GO:0005575,GO:0005783,GO:0006950,GO:0006952,GO:0006955,GO:0008150,GO:0008152,GO:0008233,GO:0009056,GO:0009057,GO:0009414,GO:0009415,GO:0009605,GO:0009607,GO:0009627,GO:0009628,GO:0009719,GO:0009725,GO:0009737,GO:0009814,GO:0010033,GO:0010035,GO:0016787,GO:0019538,GO:0030163,GO:0033993,GO:0042221,GO:…	0.598155	4.24718	3.42714	0.0641331	0.999994	15.7134130420094	24.9859177726959	14.3725780231541	20.5573109513078
TR4662|c0_g1	1552; 1552; 1367; 1367	ENO	Enolase	ORYSJ	K01689		GO:0000015,GO:0000287,GO:0003674,GO:0003824,GO:0004634,GO:0005488,GO:0005575,GO:0005975,GO:0006082,GO:0006090,GO:0006091,GO:0006096,GO:0008150,GO:0008152,GO:0009056,GO:0009987,GO:0016052,GO:0016829,GO:0016835,GO:0016836,GO:0019752,GO:0032787,GO:0032991,GO:0043167,GO:0043169,GO:0043234,GO:0043436,GO:0044237,GO:0044238,GO:0044281,GO:0044424,GO:0044444,GO:0044445,GO:0044464,GO:0044699,GO:0044710,GO:…	-0.78733	3.41787	3.42472	0.0642271	0.999994	11.5231695641402	10.1294261240659	15.2915408123583	5.4440309633898
TR15010|c0_g1	3605; 3583; 3581	Y1684	Probable LRR receptor-like serine/threonine-protein kinase At1g06840	ARATH		AT1G06840	GO:0000166,GO:0001882,GO:0001883,GO:0003674,GO:0003824,GO:0004672,GO:0004674,GO:0005488,GO:0005515,GO:0005524,GO:0005575,GO:0005886,GO:0006464,GO:0006468,GO:0006793,GO:0006796,GO:0008150,GO:0008152,GO:0009987,GO:0016020,GO:0016021,GO:0016301,GO:0016310,GO:0016740,GO:0016772,GO:0016773,GO:0017076,GO:0019538,GO:0030554,GO:0031224,GO:0032549,GO:0032550,GO:0032553,GO:0032555,GO:0032559,GO:0035639,GO:…	0.454492	7.00416	3.42462	0.064231	0.999994	113.869866511095	151.073155336069	102.629764298328	145.566887625565
TR4704|c0_g1	1410; 1289	PDX1	Probable pyridoxal 5'-phosphate synthase subunit PDX1	HEVBR			GO:0003674,GO:0003824,GO:0006081,GO:0006725,GO:0006732,GO:0006766,GO:0006767,GO:0006793,GO:0006796,GO:0006807,GO:0008150,GO:0008152,GO:0009058,GO:0009108,GO:0009110,GO:0009987,GO:0016829,GO:0016840,GO:0016843,GO:0018130,GO:0019438,GO:0019637,GO:0034641,GO:0036381,GO:0042364,GO:0042816,GO:0042819,GO:0042822,GO:0042823,GO:0044237,GO:0044249,GO:0044271,GO:0044281,GO:0044283,GO:0044699,GO:0044710,GO:…	0.445398	5.92398	3.42012	0.0644063	0.999994	52.2209093429446	69.7000988060725	50.469436383096	70.1223689762
TR43698|c0_g1	1244	GL113	Germin-like protein subfamily 1 member 13	ARATH		AT5G39100	GO:0003674,GO:0005488,GO:0005575,GO:0005576,GO:0030145,GO:0043167,GO:0043169,GO:0045735,GO:0046872,GO:0046914,GO:0048046	0.824373	10.496	3.41935	0.0644363	0.999994	1343.54919313528	1684.86121196963	741.198627260559	2006.65356226678
TR44452|c0_g1	866	PBP1	Calcium-binding protein PBP1	ARATH		AT5G54490	GO:0003674,GO:0005488,GO:0005509,GO:0005515,GO:0008150,GO:0009719,GO:0009725,GO:0009733,GO:0010033,GO:0042221,GO:0043167,GO:0043169,GO:0046872,GO:0050896	0.486711	5.45868	3.4158	0.0645751	0.999994	37.5026791269292	47.9941856830742	35.6189977095557	54.440309633898
TR4636|c4_g1	522; 514	Y4729	G-type lectin S-receptor-like serine/threonine-protein kinase At4g27290	ARATH		AT4G27290	GO:0000166,GO:0001882,GO:0001883,GO:0003674,GO:0003824,GO:0004672,GO:0004674,GO:0005488,GO:0005515,GO:0005516,GO:0005524,GO:0008037,GO:0008150,GO:0009987,GO:0016301,GO:0016740,GO:0016772,GO:0016773,GO:0017076,GO:0030246,GO:0030554,GO:0032549,GO:0032550,GO:0032553,GO:0032555,GO:0032559,GO:0035639,GO:0036094,GO:0043167,GO:0043168,GO:0044699,GO:0044763,GO:0048544,GO:0097159,GO:0097367,GO:1901265,GO:…	1.08902	1.44028	3.41309	0.0646811	0.999994	1.7808534780944	3.6176521871664	1.58061599743126	3.5345574165292
TR1207|c1_g1	1099; 1049	CASP1	Casparian strip membrane protein 1	RICCO			GO:0005575,GO:0005886,GO:0008150,GO:0009987,GO:0016020,GO:0016021,GO:0016043,GO:0031224,GO:0044425,GO:0044464,GO:0045229,GO:0071554,GO:0071555,GO:0071840	-0.642652	3.98013	3.40937	0.0648273	0.999994	16.9181080418968	12.4447235238524	21.319936709538	12.0662477322893
TR26966|c0_g1	1638	STEL; UMEC	Stellacyanin; Umecyanin {ECO:0000303|PubMed:5490233}	ARMRU; TOXVR			GO:0003674,GO:0005488,GO:0008150,GO:0008152,GO:0009055,GO:0043167,GO:0043169,GO:0044699,GO:0044710,GO:0046872,GO:0055114	0.654808	6.09337	3.40923	0.0648327	0.999994	69.2961515152615	108.818977789965	36.7217530566008	58.0154941471689
TR14183|c2_g2	3313; 1088	ISPG	4-hydroxy-3-methylbut-2-en-1-yl diphosphate synthase (ferredoxin), chloroplastic	ARATH			GO:0003674,GO:0003824,GO:0005488,GO:0005506,GO:0005575,GO:0006081,GO:0006082,GO:0006090,GO:0006629,GO:0006644,GO:0006720,GO:0006721,GO:0006793,GO:0006796,GO:0007165,GO:0008150,GO:0008152,GO:0008299,GO:0008610,GO:0008654,GO:0009058,GO:0009240,GO:0009507,GO:0009526,GO:0009532,GO:0009536,GO:0009570,GO:0009605,GO:0009607,GO:0009617,GO:0009862,GO:0009863,GO:0009941,GO:0009987,GO:0016114,GO:0016491,GO:…	0.607239	8.75976	3.40266	0.0650915	0.999994	375.550571704025	592.233780720387	311.454868517096	454.292195765856
TR6182|c0_g1	1689; 1685; 1682; 1678	MEX1	Maltose excess protein 1, chloroplastic	ARATH		AT5G17520	GO:0000023,GO:0000272,GO:0003674,GO:0005215,GO:0005363,GO:0005575,GO:0005975,GO:0005976,GO:0005982,GO:0005983,GO:0005984,GO:0006073,GO:0006810,GO:0008150,GO:0008152,GO:0008643,GO:0009056,GO:0009057,GO:0009251,GO:0009311,GO:0009526,GO:0009528,GO:0009605,GO:0009607,GO:0009624,GO:0009706,GO:0009941,GO:0009987,GO:0015144,GO:0015154,GO:0015157,GO:0015766,GO:0015768,GO:0015772,GO:0016020,GO:0016021,GO:…	-0.997127	1.9829	3.40025	0.0651865	0.999994	4.24262152134254	2.5082388497687	6.02839589717971	2.64076128821147
TR49849|c0_g1	1933; 1876; 1875; 1866; 1856	Y5126	Probable serine/threonine-protein kinase At5g41260	ARATH	K14500	AT5G41260	GO:0000166,GO:0001882,GO:0001883,GO:0003674,GO:0003824,GO:0004672,GO:0004674,GO:0005488,GO:0005524,GO:0005575,GO:0005886,GO:0006464,GO:0006468,GO:0006793,GO:0006796,GO:0008150,GO:0008152,GO:0009987,GO:0016020,GO:0016301,GO:0016310,GO:0016740,GO:0016772,GO:0016773,GO:0017076,GO:0019538,GO:0030554,GO:0032549,GO:0032550,GO:0032553,GO:0032555,GO:0032559,GO:0035639,GO:0036094,GO:0036211,GO:0043167,GO:…	0.576019	4.50274	3.39539	0.0653791	0.999994	19.2227419547249	30.14710155972	17.0559493676304	23.9293599808701
TR49322|c0_g1	1849; 1836; 1436; 1105; 600; 542							0.690405	3.65425	3.39491	0.065398	0.999994	8.22335282531826	14.7117855611433	10.880519424178	16.1695845032025
TR35790|c0_g1	2627; 1553; 1454	CLPT2; DTX56	ATP-dependent Clp protease ATP-binding subunit CLPT2, chloroplastic {ECO:0000303|Ref.7}; Protein DETOXIFICATION 56 {ECO:0000303|PubMed:11739388}	ARATH	K03327	AT4G12060,AT4G22790	GO:0003674,GO:0005215,GO:0005488,GO:0005515,GO:0005575,GO:0005886,GO:0006810,GO:0006855,GO:0008150,GO:0008152,GO:0009507,GO:0009526,GO:0009532,GO:0009536,GO:0009570,GO:0009941,GO:0009987,GO:0010033,GO:0010035,GO:0010037,GO:0010119,GO:0015238,GO:0015291,GO:0015297,GO:0015893,GO:0016020,GO:0016021,GO:0019538,GO:0019899,GO:0019900,GO:0019901,GO:0022804,GO:0022857,GO:0031224,GO:0031967,GO:0031975,GO:…	-0.548469	4.72093	3.39278	0.0654824	0.999994	29.6459726059244	20.0176754356541	32.7885923188067	22.6699199818769
TR53831|c0_g1	1339; 1240	AGP16	Arabinogalactan peptide 16	ARATH		AT2G46330	GO:0005575,GO:0005886,GO:0016020,GO:0031224,GO:0031225,GO:0044425,GO:0044464	0.564985	5.32383	3.3886	0.0656488	0.999994	26.4509119540492	55.0847839699203	37.9715424499185	40.3427070645229
TR33800|c0_g1	1317; 1309	ATCA7	Alpha carbonic anhydrase 7	ARATH	K01674	AT1G08080	GO:0003674,GO:0003824,GO:0004089,GO:0005488,GO:0005575,GO:0006730,GO:0008150,GO:0008152,GO:0008270,GO:0009532,GO:0009570,GO:0009987,GO:0016829,GO:0016835,GO:0016836,GO:0043167,GO:0043169,GO:0044237,GO:0044281,GO:0044422,GO:0044424,GO:0044434,GO:0044435,GO:0044444,GO:0044446,GO:0044464,GO:0044699,GO:0044710,GO:0044763,GO:0046872,GO:0046914	0.574297	6.42882	3.38664	0.0657269	0.999994	63.2726765158246	68.5906854686748	75.0241221106328	137.319586986996
TR53964|c0_g1	2783; 2782; 2779	MA653	65-kDa microtubule-associated protein 3	ARATH	K16732	AT5G51600	GO:0000226,GO:0000280,GO:0000911,GO:0003674,GO:0005488,GO:0005515,GO:0005575,GO:0005634,GO:0005874,GO:0005881,GO:0006461,GO:0006996,GO:0007010,GO:0007017,GO:0007067,GO:0008017,GO:0008092,GO:0008150,GO:0009524,GO:0009574,GO:0009605,GO:0009607,GO:0009624,GO:0009987,GO:0015631,GO:0016043,GO:0022402,GO:0022607,GO:0031109,GO:0032403,GO:0032502,GO:0032506,GO:0032991,GO:0034622,GO:0043207,GO:0043226,GO:…	-0.871244	3.63836	3.38597	0.0657534	0.999994	9.0614015208921	10.6117797490214	22.8270356838329	6.86597934934982
TR14142|c1_g1	3004; 2963; 2649; 1648	DTX10; DTX12; DTX14	Protein DETOXIFICATION 10 {ECO:0000303|PubMed:11739388}; Protein DETOXIFICATION 12 {ECO:0000303|PubMed:11739388}; Protein DETOXIFICATION 14 {ECO:0000303|PubMed:11739388}	ARATH	K03327	AT1G15170,AT1G15150,AT1G71140	GO:0003674,GO:0005215,GO:0005575,GO:0005774,GO:0006810,GO:0006855,GO:0008150,GO:0009507,GO:0009536,GO:0009987,GO:0015238,GO:0015291,GO:0015297,GO:0015893,GO:0016020,GO:0016021,GO:0022804,GO:0022857,GO:0031090,GO:0031224,GO:0043226,GO:0043227,GO:0043229,GO:0043231,GO:0044422,GO:0044424,GO:0044425,GO:0044437,GO:0044444,GO:0044446,GO:0044464,GO:0044699,GO:0044763,GO:0044765,GO:0051179,GO:0051234,GO:…	0.560074	5.23651	3.38543	0.0657752	0.999994	35.3028013010478	38.2988778214682	25.5471655398774	51.312023184786
TR11697|c0_g1	1213	TRNHF	Tropinone reductase homolog At5g06060 {ECO:0000305}	ARATH	K08081	AT5G06060	GO:0003674,GO:0003824,GO:0005575,GO:0005829,GO:0016491,GO:0044424,GO:0044444,GO:0044464	0.483547	5.82024	3.3815	0.0659321	0.999994	53.2684702124119	60.390673844431	40.8754648638039	71.1380463947428
TR41119|c0_g1	1112	AAP3	Amino acid permease 3	ARATH		AT1G77380	GO:0003333,GO:0003674,GO:0005215,GO:0005342,GO:0005575,GO:0005886,GO:0006810,GO:0006811,GO:0006820,GO:0006865,GO:0008150,GO:0008509,GO:0008514,GO:0009987,GO:0015075,GO:0015171,GO:0015291,GO:0015293,GO:0015711,GO:0015802,GO:0015849,GO:0016020,GO:0016021,GO:0022804,GO:0022857,GO:0022891,GO:0022892,GO:0031090,GO:0031224,GO:0031965,GO:0034220,GO:0044422,GO:0044424,GO:0044425,GO:0044428,GO:0044446,GO:…	-1.05683	1.51227	3.38141	0.0659356	0.999994	3.29981673882198	2.17059131229984	4.15371180720309	1.42194838596002
TR946|c0_g1	2354; 2030; 2030	LAHY; PPO; PPOC	(+)-larreatricin hydroxylase, chloroplastic; Polyphenol oxidase C, chloroplastic; Polyphenol oxidase, chloroplastic	LARTR; MALDO; SOLLC	K00422		GO:0003674,GO:0003824,GO:0004097,GO:0005488,GO:0005575,GO:0006725,GO:0008150,GO:0008152,GO:0009058,GO:0009543,GO:0009698,GO:0009699,GO:0009806,GO:0009807,GO:0009987,GO:0016491,GO:0016679,GO:0016682,GO:0018130,GO:0018958,GO:0019438,GO:0019748,GO:0031977,GO:0031978,GO:0042440,GO:0043167,GO:0043169,GO:0044237,GO:0044249,GO:0044422,GO:0044424,GO:0044434,GO:0044435,GO:0044436,GO:0044444,GO:0044446,GO:…	-0.441196	6.35911	3.3778	0.0660801	0.999994	92.0282223827018	63.8636199441108	96.8586779821252	75.241383165656
TR52163|c0_g1	1201; 477						GO:0003674,GO:0005488,GO:0005575,GO:0005622,GO:0008270,GO:0043167,GO:0043169,GO:0044464,GO:0046872,GO:0046914	-0.534635	5.60429	3.37739	0.0660966	0.999994	69.4009076022083	37.0929937590794	45.5805543445295	42.2115535146418
TR54147|c3_g3	894; 557; 529; 494; 470; 413; 375; 281; 259	ADR2; RLM1B; RPP1; RPS6C; RPS6R; TMVRN	Disease resistance protein ADR2 {ECO:0000305}; Disease resistance protein RML1B {ECO:0000305}; Disease resistance protein RPS6; Disease resistance protein RPS6 {ECO:0000303|PubMed:19525323}; Probable disease resistance protein RPP1 {ECO:0000305}; TMV resistance protein N	ARATH; NICGU		AT1G56510,AT1G63880,AT3G44480,AT5G46470	GO:0000139,GO:0000166,GO:0001882,GO:0001883,GO:0002229,GO:0002239,GO:0002376,GO:0003674,GO:0005488,GO:0005515,GO:0005524,GO:0005575,GO:0005737,GO:0005789,GO:0005886,GO:0006950,GO:0006952,GO:0006955,GO:0007165,GO:0008150,GO:0008219,GO:0009605,GO:0009607,GO:0009617,GO:0009620,GO:0009626,GO:0009814,GO:0009817,GO:0009987,GO:0012501,GO:0016020,GO:0016265,GO:0017076,GO:0019904,GO:0030275,GO:0030554,GO:…	0.817072	2.76539	3.37639	0.0661367	0.999994	5.13304826038974	9.50236641162373	4.59481394602112	7.63789418744241
TR30100|c0_g1	1261	SYP71	Syntaxin-71	ARATH	K08506	AT3G09740	GO:0000149,GO:0003674,GO:0005215,GO:0005484,GO:0005488,GO:0005515,GO:0005575,GO:0005783,GO:0005886,GO:0005911,GO:0006605,GO:0006612,GO:0006810,GO:0006886,GO:0006906,GO:0006996,GO:0008104,GO:0008150,GO:0008565,GO:0009506,GO:0009987,GO:0015031,GO:0016020,GO:0016021,GO:0016043,GO:0016050,GO:0022406,GO:0022892,GO:0030054,GO:0031201,GO:0031224,GO:0032991,GO:0033036,GO:0034613,GO:0043226,GO:0043227,GO:…	-0.522256	5.07846	3.36964	0.0664082	0.999994	40.069203257124	28.0729809724112	39.4051244010771	27.2607819136907
TR1434|c0_g1	877							-0.829829	3.64847	3.36817	0.0664675	0.999994	9.48042586867902	7.66942263679276	22.3124165218786	10.2380283789122
TR33804|c0_g3	2069	GLYT5	Probable glycosyltransferase At5g20260	ARATH		AT5G20260	GO:0000139,GO:0003674,GO:0003824,GO:0005575,GO:0008150,GO:0009987,GO:0016020,GO:0016021,GO:0016043,GO:0016740,GO:0016757,GO:0031090,GO:0031224,GO:0044422,GO:0044424,GO:0044425,GO:0044431,GO:0044444,GO:0044446,GO:0044464,GO:0045229,GO:0071554,GO:0071555,GO:0071840,GO:0098588	-1.06703	1.7341	3.36042	0.0667812	0.999994	3.82359717355563	1.39882551237101	4.92564055013464	2.76264257843662
TR44457|c0_g1	1409; 1408	CAF1A	Probable CCR4-associated factor 1 homolog 1	ARATH	K12581	AT1G06450	GO:0000175,GO:0003674,GO:0003676,GO:0003723,GO:0003824,GO:0004518,GO:0004527,GO:0004532,GO:0004535,GO:0004540,GO:0005488,GO:0005575,GO:0005634,GO:0005737,GO:0006139,GO:0006351,GO:0006355,GO:0006725,GO:0006807,GO:0008150,GO:0008152,GO:0008408,GO:0009058,GO:0009059,GO:0009889,GO:0009987,GO:0010468,GO:0010556,GO:0016070,GO:0016787,GO:0016788,GO:0016796,GO:0016896,GO:0018130,GO:0019219,GO:0019222,GO:…	0.770828	3.1272	3.35572	0.0669718	0.999994	6.65201152111732	12.7341356988257	6.13867143188422	9.10046967014414
TR17122|c1_g2	2202; 2202; 1839	U75D1; UGT1	Crocetin glucosyltransferase, chloroplastic; UDP-glycosyltransferase 75D1	ARATH; GARJA		AT4G15550	GO:0003674,GO:0003824,GO:0005575,GO:0005975,GO:0005996,GO:0006063,GO:0006082,GO:0008150,GO:0008152,GO:0008194,GO:0009058,GO:0009507,GO:0009536,GO:0009636,GO:0009812,GO:0009813,GO:0009987,GO:0016740,GO:0016757,GO:0016758,GO:0019585,GO:0019752,GO:0032787,GO:0035251,GO:0042221,GO:0043226,GO:0043227,GO:0043229,GO:0043231,GO:0043436,GO:0044237,GO:0044238,GO:0044281,GO:0044424,GO:0044444,GO:0044464,GO:…	0.529433	6.06483	3.35308	0.0670796	0.999994	43.369019995946	65.2624454564818	66.0182867764314	92.7110347645935
TR11327|c0_g2	744	AB12A	ABC transporter A family member 12	ARATH		AT5G61700	GO:0000166,GO:0001882,GO:0001883,GO:0003674,GO:0003824,GO:0005215,GO:0005488,GO:0005524,GO:0005575,GO:0016021,GO:0016462,GO:0016787,GO:0016817,GO:0016818,GO:0016887,GO:0017076,GO:0017111,GO:0030554,GO:0031224,GO:0032549,GO:0032550,GO:0032553,GO:0032555,GO:0032559,GO:0035639,GO:0036094,GO:0043167,GO:0043168,GO:0044425,GO:0097159,GO:0097367,GO:1901265,GO:1901363	0.949424	2.1847	3.34635	0.0673542	0.999994	3.14268260840188	5.16118378702406	2.94068092545352	6.58158967215782
TR41076|c0_g1	765; 763	PI5K9	Phosphatidylinositol 4-phosphate 5-kinase 9	ARATH	K00889	AT3G09920	GO:0000166,GO:0001882,GO:0001883,GO:0003674,GO:0003824,GO:0005488,GO:0005524,GO:0005575,GO:0005634,GO:0005829,GO:0005975,GO:0006082,GO:0006520,GO:0006807,GO:0008150,GO:0008152,GO:0009987,GO:0016020,GO:0016301,GO:0016307,GO:0016308,GO:0016740,GO:0016772,GO:0016773,GO:0017076,GO:0019752,GO:0030554,GO:0032549,GO:0032550,GO:0032553,GO:0032555,GO:0032559,GO:0035639,GO:0036094,GO:0043167,GO:0043168,GO:…	0.779484	3.29541	3.34427	0.0674394	0.999994	5.23780434733647	11.4317809114458	9.04259384576956	13.1631793443156
TR30392|c0_g1	691	P5CS2	Delta-1-pyrroline-5-carboxylate synthase B	ARATH			GO:0000166,GO:0001882,GO:0001883,GO:0003006,GO:0003674,GO:0003824,GO:0004349,GO:0004350,GO:0005488,GO:0005524,GO:0005575,GO:0005737,GO:0005829,GO:0005911,GO:0006082,GO:0006520,GO:0006560,GO:0006561,GO:0006807,GO:0007275,GO:0008150,GO:0008152,GO:0008652,GO:0009058,GO:0009064,GO:0009084,GO:0009506,GO:0009507,GO:0009536,GO:0009555,GO:0009790,GO:0009793,GO:0009987,GO:0016053,GO:0016301,GO:0016491,GO:…	-0.754882	3.68518	3.34331	0.0674789	0.999994	19.379876085145	12.0106052613924	12.7552035141546	7.02848773631668
TR34946|c2_g1	1111; 1076	ISPF	2-C-methyl-D-erythritol 2,4-cyclodiphosphate synthase, chloroplastic	ARATH; CATRO			GO:0003674,GO:0003824,GO:0005488,GO:0005575,GO:0006081,GO:0006082,GO:0006090,GO:0006629,GO:0006644,GO:0006720,GO:0006721,GO:0006793,GO:0006796,GO:0008150,GO:0008152,GO:0008299,GO:0008610,GO:0008654,GO:0008685,GO:0009058,GO:0009240,GO:0009507,GO:0009536,GO:0009987,GO:0016114,GO:0016829,GO:0016849,GO:0019288,GO:0019637,GO:0019682,GO:0019752,GO:0032787,GO:0043167,GO:0043169,GO:0043226,GO:0043227,GO:…	0.476652	6.98173	3.34041	0.0675976	0.999994	119.579073249692	158.742577972861	91.7124863625815	135.206977956427
TR28405|c0_g1	811							0.979708	2.51447	3.34005	0.0676125	0.999994	2.8284143475617	5.11294842452851	4.70508948072563	9.7911303147533
TR42513|c0_g1	1381; 744						GO:0003674,GO:0005488,GO:0005515	-1.11425	1.85882	3.33859	0.0676725	0.999994	4.87115804302292	1.15764869989325	4.81536501543013	3.29079483607891
TR54103|c0_g1	1715; 1699; 1636; 1636; 1029	BUBR1	Mitotic spindle checkpoint protein BUBR1	ARATH	K02178	AT2G33560	GO:0000075,GO:0000776,GO:0000777,GO:0005575,GO:0005634,GO:0005737,GO:0005815,GO:0005828,GO:0005874,GO:0005876,GO:0007088,GO:0007093,GO:0007094,GO:0007346,GO:0008150,GO:0009892,GO:0009894,GO:0009895,GO:0009987,GO:0010564,GO:0010605,GO:0010639,GO:0010948,GO:0010955,GO:0010965,GO:0019222,GO:0022402,GO:0030071,GO:0030162,GO:0031323,GO:0031324,GO:0031329,GO:0031330,GO:0031577,GO:0032268,GO:0032269,GO:…	-0.858796	3.28421	3.33738	0.0677224	0.999994	7.64719434711125	7.91059944927052	17.1662249023349	5.80967483406523
TR33654|c0_g2	1555	ACCH1	1-aminocyclopropane-1-carboxylate oxidase homolog 1	ARATH		AT1G06620	GO:0003674,GO:0003824,GO:0005488,GO:0008150,GO:0008152,GO:0016491,GO:0043167,GO:0043169,GO:0044699,GO:0044710,GO:0046872,GO:0055114	0.799592	5.57939	3.33267	0.0679166	0.999994	25.0890828237417	30.7259259096666	44.5145575090526	90.4765444437991
TR43891|c0_g1	597	NET1D	Protein NETWORKED 1D {ECO:0000303|PubMed:22840520}	ARATH		AT1G03080	GO:0005575,GO:0005886,GO:0016020,GO:0044464	0.802622	2.74514	3.33206	0.0679416	0.999994	4.71402391260283	9.11648351165932	4.92564055013464	7.71914838092584
TR43275|c1_g1	2639; 717; 514	PYRG; PYRG2	CTP synthase; CTP synthase 2	DICDI; HUMAN; XENLA	K01937		GO:0000166,GO:0001882,GO:0001883,GO:0003674,GO:0003824,GO:0003883,GO:0005488,GO:0005524,GO:0005575,GO:0005739,GO:0005829,GO:0006082,GO:0006139,GO:0006206,GO:0006213,GO:0006220,GO:0006221,GO:0006241,GO:0006520,GO:0006541,GO:0006629,GO:0006644,GO:0006725,GO:0006753,GO:0006793,GO:0006796,GO:0006807,GO:0008150,GO:0008152,GO:0008610,GO:0008654,GO:0009058,GO:0009064,GO:0009112,GO:0009116,GO:0009117,GO:…	0.514819	7.82591	3.33024	0.0680169	0.999994	211.3977834585	254.29683107655	162.178553038761	279.392544292774
TR20527|c0_g1	602	NLTP2	Non-specific lipid-transfer protein	GOSHI			GO:0003674,GO:0005488,GO:0006810,GO:0006869,GO:0008150,GO:0008289,GO:0044699,GO:0044765,GO:0051179,GO:0051234,GO:0071702,GO:1902578	-1.61571	2.16929	3.32773	0.0681208	0.999994	0.8904267390472	3.03882783721977	12.2405843522003	1.25943999899316
TR1750|c1_g1	1706; 1688; 1678; 1660	SMT1	Cycloartenol-C-24-methyltransferase	ARATH	K00559	AT5G13710	GO:0003006,GO:0003674,GO:0003824,GO:0003838,GO:0005575,GO:0005773,GO:0005783,GO:0005911,GO:0006066,GO:0006629,GO:0006694,GO:0008150,GO:0008152,GO:0008168,GO:0008169,GO:0008202,GO:0008610,GO:0008757,GO:0009058,GO:0009506,GO:0009790,GO:0009793,GO:0016125,GO:0016126,GO:0016740,GO:0016741,GO:0022414,GO:0030054,GO:0032502,GO:0043226,GO:0043227,GO:0043229,GO:0043231,GO:0044238,GO:0044281,GO:0044283,GO:…	-0.523806	7.36577	3.32759	0.0681268	0.999994	172.376141070843	108.288388802514	216.507633136515	162.183370192926
TR12122|c0_g1	2616	SD11; Y4729	G-type lectin S-receptor-like serine/threonine-protein kinase At4g27290; G-type lectin S-receptor-like serine/threonine-protein kinase SD1-1	ARATH		AT4G27290	GO:0000166,GO:0001882,GO:0001883,GO:0003674,GO:0003824,GO:0004672,GO:0004674,GO:0005488,GO:0005515,GO:0005516,GO:0005524,GO:0006464,GO:0006468,GO:0006793,GO:0006796,GO:0008037,GO:0008150,GO:0008152,GO:0009987,GO:0016301,GO:0016310,GO:0016740,GO:0016772,GO:0016773,GO:0017076,GO:0019538,GO:0030246,GO:0030554,GO:0032549,GO:0032550,GO:0032553,GO:0032555,GO:0032559,GO:0035639,GO:0036094,GO:0036211,GO:…	0.540908	4.62342	3.32606	0.0681902	0.999994	21.7368880414464	28.5553345973667	18.3057387609481	29.6577806214519
TR8373|c0_g1	2804; 2704; 2473; 2450; 2373; 2350; 2275; 2252; 2130; 1799; 1776; 1701; 1678							0.567744	4.3775	3.32426	0.0682648	0.999994	16.8133519549501	24.1659166102715	16.541330205676	25.2700541733467
TR50622|c0_g1	1574; 1293; 410						GO:0003674,GO:0005488,GO:0043167,GO:0043169,GO:0046872	-0.678836	4.21369	3.32261	0.0683333	0.999994	29.3317043450843	12.8306064238168	16.2105036015625	15.5601780520768
TR26942|c1_g1	259							0.899601	3.03218	3.32209	0.0683548	0.999994	5.86634086901685	14.9047270111255	5.440259712089	6.21594580148238
TR12769|c0_g1	840; 811							0.808603	3.00158	3.31935	0.068469	0.999994	7.17579195585097	9.88824931158815	4.37426287661211	10.2786554756539
TR53851|c0_g1	592	EXLB1	Expansin-like B1	ORYSJ			GO:0005575,GO:0005576	1.18475	1.35647	3.31437	0.0686765	0.999994	1.51896326072758	4.63059479957299	1.50709897429493	2.27511741753604
TR26125|c0_g1	1904	DTX40	Protein DETOXIFICATION 40 {ECO:0000303|PubMed:11739388}	ARATH	K03327	AT3G21690	GO:0003674,GO:0005215,GO:0005575,GO:0005773,GO:0005774,GO:0006810,GO:0006855,GO:0008150,GO:0009987,GO:0015238,GO:0015291,GO:0015297,GO:0015893,GO:0016020,GO:0016021,GO:0022804,GO:0022857,GO:0031090,GO:0031224,GO:0043226,GO:0043227,GO:0043229,GO:0043231,GO:0044422,GO:0044424,GO:0044425,GO:0044437,GO:0044444,GO:0044446,GO:0044464,GO:0044699,GO:0044763,GO:0044765,GO:0051179,GO:0051234,GO:0055085,GO:…	0.517025	4.81062	3.31381	0.0687001	0.999994	23.4653634760674	33.8612244718775	22.5697261028557	32.0141522324714
[truncated: 18,304 more rows]
