# Supplementary material for: Aluminum Responsive Genes in Flax (Linum usitatissimum L.)
Source: Biomed Res Int. 2019 Feb 28;2019:5023125. doi: 10.1155/2019/5023125 (PMC6421055; doi:10.1155/2019/5023125)
Supplement: Supplementary Materials — S1 Table. Gene expression alterations in all analyzed flax genotypes under aluminum stress. S2 Table. Gene expression alterations in resistant flax genotypes under aluminum stress. S3 Table. Gene expression alterations in sensitive flax genotypes under aluminum stress. S4 Table. Gene expression alterations in resistant flax cultivar Hermes under aluminum stress. S5 Table. Gene expression alterations in resistant flax cultivar TMP1919 under aluminum stress. S6 Table. Gene expression alterations in sensitive flax cultivar Lira under aluminum stress. S7 Table. Gene expression alterations in sensitive flax cultivar Orshanskiy under aluminum stress. S8 Table. Diverse expression alterations between groups of resistant and sensitive to aluminum flax genotypes. S9 Table. GO enrichment analysis for tops of up- and downregulated genes in the pool of all studied flax cultivars after aluminum exposure. S10 Table. GO enrichment analysis for tops of up- and downregulated genes in the pool of resistant flax cultivars after aluminum exposure. S11 Table. GO enrichment analysis for tops of up- and downregulated genes in the pool of sensitive flax cultivars after aluminum exposure. S12 Table. GO enrichment analysis for tops of up- and downregulated genes in resistant flax cultivar Hermes after aluminum exposure. S13 Table. GO enrichment analysis for tops of up- and downregulated genes in resistant flax cultivar TMP1919 after aluminum exposure. S14 Table. GO enrichment analysis for tops of up- and downregulated genes in sensitive flax cultivar Lira after aluminum exposure. S15 Table. GO enrichment analysis for tops of up- and downregulated genes in sensitive flax cultivar Orshanskiy after aluminum exposure. S16 Figure. Hierarchical cluster dendrogram showing coexpression modules identified using weighted gene coexpression network analysis (WGCNA) for flax under aluminum stress. Symbols in Supplementary Tables: Gene-gene identifier (generated by Trinity). Transcript lengths: comma-separ [file 5023125.f1.zip › 5023125.f1/S4 Table.xlsx]

## Sheet: S4 Table
S4 Table. Genes expression alterations in resistant flax cultivar Hermes under aluminum stress.
Gene	Transcript lengths	Blast symbol	Blast name	Blast species	KEGG Orthology	KEGG A.Thaliana	Gene Ontology	logFC	logCPM	LR	PValue	FDR	Hermes-C	Hermes-Al4	Hermes-C.1	Hermes-Al4.1
TR53501|c0_g1	839	ASPH	Asp-hemolysin	ASPFU			GO:0001897,GO:0001906,GO:0001907,GO:0003674,GO:0005488,GO:0005575,GO:0005622,GO:0008150,GO:0009987,GO:0019835,GO:0019836,GO:0030169,GO:0031640,GO:0035821,GO:0044003,GO:0044004,GO:0044179,GO:0044364,GO:0044419,GO:0044464,GO:0044764,GO:0044877,GO:0051701,GO:0051704,GO:0051715,GO:0051801,GO:0051817,GO:0051818,GO:0051883,GO:0052331,GO:0065007,GO:0065008,GO:0071813,GO:0071814	10.6404	5.33054	4954.63	0	0	0	80.2411811944475	0.0848820143259187	79.7601802827101
TR41413|c0_g1	944							10.5574	5.2478	4676.18	0	0	0	75.7626036394086	0.0848820143259187	75.296305356645
TR32133|c1_g1	3190; 3186	LHY	Protein LHY	ARATH	K12133	AT1G01060	GO:0000975,GO:0001067,GO:0001071,GO:0001101,GO:0003674,GO:0003676,GO:0003677,GO:0003700,GO:0005488,GO:0005575,GO:0005634,GO:0006139,GO:0006351,GO:0006355,GO:0006725,GO:0006807,GO:0006950,GO:0006970,GO:0007623,GO:0008150,GO:0008152,GO:0009058,GO:0009059,GO:0009266,GO:0009314,GO:0009409,GO:0009416,GO:0009628,GO:0009648,GO:0009651,GO:0009719,GO:0009723,GO:0009725,GO:0009733,GO:0009737,GO:0009739,GO:…	-5.89897	6.44712	9609.44	0	0	172.397074867088	2.84576282143099	171.673873974171	2.90572990470274
TR48238|c0_g1	1343							-4.89452	8.92031	48171.9	0	0	942.578074912762	31.6766058319941	938.116022330053	31.5419086756863
TR41020|c0_g1	1508; 1409; 1343	ROMT	Trans-resveratrol di-O-methyltransferase	VITVI			GO:0003674,GO:0003824,GO:0005488,GO:0005515,GO:0006725,GO:0008150,GO:0008152,GO:0008168,GO:0008171,GO:0008757,GO:0009058,GO:0009987,GO:0016740,GO:0016741,GO:0019438,GO:0044237,GO:0044249,GO:0046983	-4.66122	4.82289	2714.59	0	0	54.557223964741	2.0993332289245	54.3669301757509	2.18982543542815
TR19190|c0_g1	2102; 2073; 1734; 1705; 624	JMJ30	Putative lysine-specific demethylase JMJD5	ARATH			GO:0001071,GO:0003674,GO:0003700,GO:0003824,GO:0005488,GO:0005515,GO:0005575,GO:0005634,GO:0005737,GO:0006325,GO:0006355,GO:0006464,GO:0006479,GO:0006482,GO:0006996,GO:0007623,GO:0008150,GO:0008152,GO:0008168,GO:0008170,GO:0008213,GO:0008214,GO:0008276,GO:0008757,GO:0009889,GO:0009987,GO:0010452,GO:0010468,GO:0010556,GO:0016043,GO:0016278,GO:0016279,GO:0016491,GO:0016568,GO:0016569,GO:0016570,GO:…	3.53995	4.65756	1880.03	0	0	3.94050456839058	46.3252865849339	3.98945467331818	46.0705581992
TR9331|c0_g1	2338	ROMT	Trans-resveratrol di-O-methyltransferase	VITVI			GO:0003674,GO:0003824,GO:0005488,GO:0005515,GO:0006725,GO:0008150,GO:0008152,GO:0008168,GO:0008171,GO:0008757,GO:0009058,GO:0009987,GO:0016740,GO:0016741,GO:0019438,GO:0044237,GO:0044249,GO:0046983	-3.44304	6.82628	8288.68	0	0	208.752920587358	19.1739101575104	207.833612077012	19.118860532392
TR51798|c0_g1	1490; 1049; 961; 844							3.34643	5.44859	3064.38	0	0	7.74027683076722	79.4014479028777	7.80914531798452	78.9179397306223
TR31676|c0_g1	3001; 2868; 2854; 2742; 2728; 1412; 1289; 760; 746							-3.30387	7.71449	14657.6	0	0	383.260980044656	38.8143388103374	381.502213387842	38.6167293132234
TR29107|c1_g1	642	ML328	MLP-like protein 328	ARATH		AT2G01520	GO:0003006,GO:0003674,GO:0005488,GO:0005507,GO:0005575,GO:0005829,GO:0006950,GO:0006952,GO:0008150,GO:0009607,GO:0010033,GO:0010035,GO:0010038,GO:0010043,GO:0010228,GO:0014070,GO:0022414,GO:0032502,GO:0042221,GO:0043167,GO:0043169,GO:0044424,GO:0044444,GO:0044464,GO:0046872,GO:0046914,GO:0050896,GO:0080184,GO:1990267	-3.13026	9.52729	48347.1	0	0	1331.23379335462	152.17833317226	1324.92336161326	151.182179099751
TR42497|c0_g1	1339	PER44	Peroxidase 44	ARATH	K00430	AT4G26010	GO:0003674,GO:0003824,GO:0004601,GO:0005488,GO:0005575,GO:0005576,GO:0006950,GO:0006979,GO:0008150,GO:0008152,GO:0009056,GO:0009987,GO:0016209,GO:0016491,GO:0016684,GO:0020037,GO:0042743,GO:0042744,GO:0043167,GO:0043169,GO:0044237,GO:0044248,GO:0044699,GO:0044710,GO:0044712,GO:0044763,GO:0046872,GO:0046906,GO:0050896,GO:0055114,GO:0072593,GO:0097159,GO:1901363	-2.99253	5.37985	2578.87	0	0	74.1659252693513	9.28371805679945	73.8897934707122	9.30675810056965
TR50184|c0_g1	1361	U74F1	UDP-glycosyltransferase 74F1	ARATH	K13691	AT2G43840	GO:0003674,GO:0003824,GO:0008150,GO:0008152,GO:0016740,GO:0016757,GO:0016758	2.96455	5.5156	2780.86	0	0	10.3203691076896	80.987610786954	10.3556057477621	80.518196779589
TR9331|c0_g2	1522	ROMT	Trans-resveratrol di-O-methyltransferase	VITVI			GO:0003674,GO:0003824,GO:0006725,GO:0008150,GO:0008152,GO:0008168,GO:0008171,GO:0008757,GO:0009058,GO:0009987,GO:0016740,GO:0016741,GO:0019438,GO:0044237,GO:0044249	-2.9165	4.86197	1742.3	0	0	51.4142024637628	6.76451818209005	51.2687366528549	6.82214847191079
TR29107|c1_g2	642; 607	MLP31	MLP-like protein 31	ARATH		AT1G70840	GO:0006950,GO:0006952,GO:0008150,GO:0009607,GO:0050896	-2.87064	8.66602	23904	0	0	718.110046820512	98.2487951136665	714.749001631398	97.6577920145748
TR31703|c0_g1	876; 431							-2.71394	9.83473	49884.5	0	0	1592.52677485385	242.962832360862	1584.95941250072	241.344030200745
TR4639|c0_g1	1599; 1470; 1135	XTH32	Probable xyloglucan endotransglucosylase/hydrolase protein 32	ARATH			GO:0003674,GO:0003824,GO:0004553,GO:0005575,GO:0005576,GO:0005618,GO:0005975,GO:0005976,GO:0006073,GO:0008150,GO:0008152,GO:0009056,GO:0009987,GO:0010383,GO:0010410,GO:0010411,GO:0016043,GO:0016740,GO:0016757,GO:0016758,GO:0016762,GO:0016787,GO:0016798,GO:0016998,GO:0030312,GO:0042546,GO:0043170,GO:0044036,GO:0044042,GO:0044085,GO:0044237,GO:0044238,GO:0044248,GO:0044260,GO:0044262,GO:0044264,GO:…	-2.64175	7.27184	8140.94	0	0	267.532113732518	42.8730497195914	266.31731994757	42.6594839632446
TR51810|c0_g1	1438; 1287	PER39	Peroxidase 39	ARATH	K00430	AT4G11290	GO:0003674,GO:0003824,GO:0004601,GO:0005488,GO:0005575,GO:0005576,GO:0006950,GO:0006979,GO:0008150,GO:0008152,GO:0009056,GO:0009987,GO:0016209,GO:0016491,GO:0016684,GO:0020037,GO:0042743,GO:0042744,GO:0043167,GO:0043169,GO:0044237,GO:0044248,GO:0044699,GO:0044710,GO:0044712,GO:0044763,GO:0046872,GO:0046906,GO:0050896,GO:0055114,GO:0072593,GO:0097159,GO:1901363	-2.59511	4.91231	1544.66	0	0	51.7425778444621	8.53728846429296	51.5658237029956	8.54874160369068
TR38825|c0_g1	6004; 5735; 3073; 2988; 2804	BGL11; C3H31	Beta-glucosidase 11; DExH-box ATP-dependent RNA helicase DExH8 {ECO:0000305}	ARATH	K01188	AT1G02850,AT2G47680	GO:0000166,GO:0001882,GO:0001883,GO:0003674,GO:0003676,GO:0003677,GO:0003824,GO:0004386,GO:0004553,GO:0005488,GO:0005524,GO:0005575,GO:0005975,GO:0008150,GO:0008152,GO:0008422,GO:0009507,GO:0009536,GO:0015926,GO:0016462,GO:0016787,GO:0016798,GO:0016817,GO:0016818,GO:0017076,GO:0017111,GO:0030554,GO:0032549,GO:0032550,GO:0032553,GO:0032555,GO:0032559,GO:0035639,GO:0036094,GO:0043167,GO:0043168,GO:…	2.57515	5.18269	1831.96	0	0	10.3672798763609	62.0936117266335	10.398046754925	61.7362324680322
TR10463|c0_g1	428							-2.57358	8.36739	16782.9	0	0	568.089408609642	95.4963359912988	565.441538432107	94.9205102202896
TR36789|c0_g1	595							-2.55134	6.94934	6202.45	0	0	211.989763625679	36.155183387033	211.059128621397	36.0057836017514
TR12175|c1_g1	640; 636; 624; 602	HMGB1; HMGB3	High mobility group B protein 1; High mobility group B protein 3	ARATH	K10802	AT3G51880	GO:0000785,GO:0001071,GO:0003674,GO:0003676,GO:0003677,GO:0003682,GO:0003700,GO:0005198,GO:0005488,GO:0005575,GO:0005634,GO:0006325,GO:0006333,GO:0006355,GO:0008150,GO:0009889,GO:0010468,GO:0010556,GO:0016043,GO:0019219,GO:0019222,GO:0030527,GO:0031323,GO:0031326,GO:0032991,GO:0043226,GO:0043227,GO:0043229,GO:0043231,GO:0043933,GO:0044422,GO:0044424,GO:0044427,GO:0044446,GO:0044464,GO:0044877,GO:…	2.54334	5.26831	1910.75	0	0	11.2116737124446	65.685804140571	11.2468668981842	65.3157548144051
TR4412|c0_g1	1715	6OMT	(RS)-norcoclaurine 6-O-methyltransferase	COPJA	K13383		GO:0003674,GO:0003824,GO:0005488,GO:0005515,GO:0008168,GO:0008171,GO:0008757,GO:0016740,GO:0016741,GO:0030786,GO:0046983	-2.50435	7.52772	9023.29	0	0	315.099633165233	55.5623527922017	313.681483941433	55.2509802169565
TR29107|c1_g5	875	ML328	MLP-like protein 328	ARATH		AT2G01520	GO:0003006,GO:0003674,GO:0005488,GO:0005507,GO:0005575,GO:0005829,GO:0006950,GO:0006952,GO:0008150,GO:0009607,GO:0010033,GO:0010035,GO:0010038,GO:0010043,GO:0010228,GO:0014070,GO:0022414,GO:0032502,GO:0042221,GO:0043167,GO:0043169,GO:0044424,GO:0044444,GO:0044464,GO:0046872,GO:0046914,GO:0050896,GO:0080184,GO:1990267	-2.48479	9.65726	39038.4	0	0	1376.64341742845	246.181809978546	1370.12303424182	244.544544298679
TR29107|c1_g3	910	ML328	MLP-like protein 328	ARATH		AT2G01520	GO:0003006,GO:0003674,GO:0005488,GO:0005507,GO:0005575,GO:0005829,GO:0006950,GO:0006952,GO:0008150,GO:0009607,GO:0010033,GO:0010035,GO:0010038,GO:0010043,GO:0010228,GO:0014070,GO:0022414,GO:0032502,GO:0042221,GO:0043167,GO:0043169,GO:0044424,GO:0044444,GO:0044464,GO:0046872,GO:0046914,GO:0050896,GO:0080184,GO:1990267	-2.48144	9.20485	28482.3	0	0	1005.67305877568	180.262746590317	1000.92871293123	179.060341373856
TR11766|c0_g1	1943	BGL24	Beta-glucosidase 24	ORYSJ			GO:0003674,GO:0003824,GO:0004553,GO:0005975,GO:0008150,GO:0008152,GO:0008422,GO:0015926,GO:0016787,GO:0016798,GO:0044238,GO:0071704	2.46841	6.75421	5136.65	0	0	32.9782703759355	182.921902013621	32.8917805512935	181.713399112932
TR15681|c0_g1	594; 594	PIP24	Aquaporin PIP2-4	MAIZE	K09872		GO:0003674,GO:0005215,GO:0005575,GO:0005886,GO:0006810,GO:0008150,GO:0016020,GO:0016021,GO:0031224,GO:0044425,GO:0044464,GO:0051179,GO:0051234	-2.45248	6.79849	5281.22	0	0	188.956576208063	34.5223686534251	188.140984753399	34.3634145251803
TR13293|c0_g2	1009; 787							2.43231	5.47692	2072.79	0	0	13.8386767580384	75.0628258964337	13.8782093422877	74.6225129149748
TR35338|c0_g1	814; 782	ERLI1	Lipid transfer protein EARLI 1	ARATH		AT4G12480	GO:0001101,GO:0005575,GO:0005576,GO:0005618,GO:0006950,GO:0006952,GO:0006970,GO:0008150,GO:0009266,GO:0009409,GO:0009505,GO:0009605,GO:0009607,GO:0009620,GO:0009628,GO:0009651,GO:0009719,GO:0009725,GO:0009737,GO:0010033,GO:0030312,GO:0033993,GO:0042221,GO:0043207,GO:0044464,GO:0050832,GO:0050896,GO:0051704,GO:0051707,GO:0097305,GO:0098542,GO:1901700	-2.38984	6.25516	3489.36	0	0	128.723149234092	24.5388728536508	128.171841632137	24.4670880381492
TR19736|c2_g1	540	PIP24	Aquaporin PIP2-4	MAIZE	K09872		GO:0003674,GO:0005215,GO:0005575,GO:0005886,GO:0006810,GO:0008150,GO:0016020,GO:0016021,GO:0031224,GO:0044425,GO:0044464,GO:0051179,GO:0051234	-2.34674	8.47066	15790.4	0	0	595.579119051034	117.189446023519	592.815988052216	116.439756326132
TR23367|c0_g1	3629; 978	PEAM3; PEAMT; PP142	Pentatricopeptide repeat-containing protein At2g01860; Phosphoethanolamine N-methyltransferase; Phosphoethanolamine N-methyltransferase 3	ARATH; SPIOL	K05929	AT2G01860,AT1G73600	GO:0000234,GO:0003674,GO:0003824,GO:0004719,GO:0005575,GO:0005737,GO:0006066,GO:0006464,GO:0006479,GO:0006480,GO:0006576,GO:0006629,GO:0006644,GO:0006650,GO:0006656,GO:0006793,GO:0006796,GO:0006807,GO:0008150,GO:0008152,GO:0008168,GO:0008170,GO:0008171,GO:0008213,GO:0008276,GO:0008610,GO:0008654,GO:0008757,GO:0009058,GO:0009308,GO:0009987,GO:0010340,GO:0016740,GO:0016741,GO:0019538,GO:0019637,GO:…	-2.30713	7.19039	6337.39	0	0	243.982907859517	49.3110049549599	242.889883993616	49.0605121591115
TR47831|c0_g1	2013; 1048; 936; 936	HACD2; TIP13	Aquaporin TIP1-3; Very-long-chain (3R)-3-hydroxyacyl-CoA dehydratase 2 {ECO:0000305}	ARATH; BOVIN	K09873,K10703	AT4G01470	GO:0000038,GO:0000325,GO:0003674,GO:0003824,GO:0005215,GO:0005372,GO:0005488,GO:0005515,GO:0005575,GO:0005773,GO:0005774,GO:0005783,GO:0005789,GO:0006082,GO:0006629,GO:0006631,GO:0006633,GO:0006643,GO:0006665,GO:0006807,GO:0006810,GO:0006811,GO:0006833,GO:0008150,GO:0008152,GO:0008610,GO:0008643,GO:0009058,GO:0009705,GO:0009987,GO:0015144,GO:0015166,GO:0015168,GO:0015204,GO:0015250,GO:0015254,GO:…	-2.30372	9.34382	28135.2	0	0	1085.65591936028	220.103426090351	1080.50560136178	218.64564732198
TR31582|c1_g1	2241; 2129; 2116; 2055; 1968; 1952; 1950; 1878; 1790; 1634; 1514; 693	DTX30; DTX33	Protein DETOXIFICATION 30 {ECO:0000303|PubMed:11739388}; Protein DETOXIFICATION 33 {ECO:0000303|PubMed:11739388}	ARATH	K03327	AT1G47530	GO:0003674,GO:0005215,GO:0005575,GO:0005774,GO:0006810,GO:0006855,GO:0008150,GO:0009987,GO:0015238,GO:0015291,GO:0015297,GO:0015893,GO:0016020,GO:0016021,GO:0022804,GO:0022857,GO:0031090,GO:0031224,GO:0044422,GO:0044424,GO:0044425,GO:0044437,GO:0044444,GO:0044446,GO:0044464,GO:0044699,GO:0044763,GO:0044765,GO:0051179,GO:0051234,GO:0055085,GO:0090484,GO:0098588,GO:1902578	2.30327	8.01596	11138.3	0	0	87.160208191306	430.923134123902	86.8343006554148	427.984536543391
TR35721|c0_g1	2559; 2462; 1897; 1800	AGL62	Agamous-like MADS-box protein AGL62	ARATH		AT5G60440	GO:0001071,GO:0003006,GO:0003674,GO:0003676,GO:0003677,GO:0003700,GO:0005488,GO:0005515,GO:0005575,GO:0005634,GO:0006139,GO:0006351,GO:0006725,GO:0006807,GO:0008150,GO:0008152,GO:0009058,GO:0009059,GO:0009888,GO:0009960,GO:0009987,GO:0016070,GO:0018130,GO:0019438,GO:0022414,GO:0032502,GO:0032774,GO:0034641,GO:0034645,GO:0034654,GO:0043170,GO:0043226,GO:0043227,GO:0043229,GO:0043231,GO:0044237,GO:…	2.30141	7.61863	8446.02	0	0	66.2380053638988	327.076117066437	65.9957661384018	324.852180940246
TR53818|c0_g1	956; 946	AGP18	Lysine-rich arabinogalactan protein 18	ARATH		AT4G37450	GO:0003006,GO:0005575,GO:0005886,GO:0007049,GO:0008150,GO:0009554,GO:0009987,GO:0016020,GO:0022414,GO:0031224,GO:0031225,GO:0032502,GO:0044425,GO:0044464,GO:0044699,GO:0044702,GO:0044763,GO:0044767,GO:0048236,GO:0048856,GO:0048869,GO:0051321	-2.28603	6.45463	3752.41	0	0	146.080133642479	29.9504873993228	145.445331547462	29.8153155439064
TR20973|c0_g1	240							2.26433	6.87691	4928.47	0	0	40.4370825946748	194.678168095598	40.3189568048114	193.378430759348
TR28934|c0_g1	1330; 1330	PERN1	Peroxidase N1	TOBAC			GO:0003674,GO:0003824,GO:0004601,GO:0005488,GO:0005575,GO:0005576,GO:0006950,GO:0006979,GO:0008150,GO:0008152,GO:0009056,GO:0009987,GO:0016209,GO:0016491,GO:0016684,GO:0020037,GO:0042743,GO:0042744,GO:0043167,GO:0043169,GO:0044237,GO:0044248,GO:0044699,GO:0044710,GO:0044712,GO:0044763,GO:0046872,GO:0046906,GO:0050896,GO:0055114,GO:0072593,GO:0097159,GO:1901363	-2.26015	6.34066	3408.33	0	0	134.540084549336	28.0844134180566	133.986259613463	27.9623863293133
TR44253|c0_g1	2479; 2476; 2473; 2470	INVA	Acid beta-fructofuranosidase	VIGRR			GO:0003674,GO:0003824,GO:0004553,GO:0004564,GO:0004575,GO:0005575,GO:0005773,GO:0005975,GO:0005984,GO:0005985,GO:0008150,GO:0008152,GO:0009311,GO:0009987,GO:0015926,GO:0016787,GO:0016798,GO:0043226,GO:0043227,GO:0043229,GO:0043231,GO:0044237,GO:0044238,GO:0044262,GO:0044424,GO:0044444,GO:0044464,GO:0044699,GO:0044710,GO:0044723,GO:0044763,GO:0071704,GO:0090599	-2.25872	7.77966	9237.83	0	0	365.059601800185	76.3224258337884	363.379903329258	75.8858737431064
TR4168|c0_g1	1296; 1290	SDI1	Protein SULFUR DEFICIENCY-INDUCED 1 {ECO:0000303|PubMed:19154231}	ARATH		AT5G48850	GO:0003674,GO:0005488,GO:0005515,GO:0005575,GO:0005634,GO:0006792,GO:0006950,GO:0007154,GO:0008150,GO:0009267,GO:0009605,GO:0009987,GO:0009991,GO:0010438,GO:0031667,GO:0031668,GO:0031669,GO:0033554,GO:0042594,GO:0043226,GO:0043227,GO:0043229,GO:0043231,GO:0044424,GO:0044464,GO:0044699,GO:0044763,GO:0050789,GO:0050896,GO:0051716,GO:0065007,GO:0071496	-2.23311	5.51945	1892.84	0	0	75.8078021728474	16.0948880884212	75.5449927500676	16.0867945448761
TR28572|c0_g1	608	GASA3	Gibberellin-regulated protein 3	ARATH		AT4G09600	GO:0001101,GO:0005575,GO:0005576,GO:0007165,GO:0008150,GO:0009719,GO:0009725,GO:0009739,GO:0009740,GO:0009755,GO:0010033,GO:0010476,GO:0033993,GO:0042221,GO:0050789,GO:0050794,GO:0050896,GO:0065007,GO:1901700	-2.22965	5.4866	1845.82	0	0	74.0721037320087	15.7683251416996	73.8049114563863	15.749898324041
TR14792|c0_g1	1714; 1630	FLA8	Fasciclin-like arabinogalactan protein 8	ARATH		AT2G45470	GO:0005575,GO:0005576,GO:0005618,GO:0005886,GO:0009505,GO:0016020,GO:0030312,GO:0031224,GO:0031225,GO:0031226,GO:0044425,GO:0044459,GO:0044464,GO:0046658,GO:0048046	-2.2282	5.37407	1705.39	0	0	68.489722260122	14.6020289034082	68.2451395180386	14.5707615511181
TR4296|c0_g1	1368	PRPX	Pathogen-related protein	HORVU			GO:0006950,GO:0006952,GO:0008150,GO:0009607,GO:0050896	2.22803	9.41054	27856.2	0	0	239.432563298399	1123.18992932414	238.34869622718	1115.37916312981
TR21803|c0_g1	730; 660; 642; 241							-2.22621	5.89142	2439.01	0	0	98.0904172917227	20.9466804397133	97.6991984891324	20.8875656917762
TR28587|c0_g1	1604	DLO2	Protein DMR6-LIKE OXYGENASE 2 {ECO:0000303|PubMed:25376907}	ARATH		AT4G10490	GO:0003674,GO:0003824,GO:0005488,GO:0008150,GO:0008152,GO:0016491,GO:0043167,GO:0043169,GO:0044699,GO:0044710,GO:0046872,GO:0055114	-2.21416	7.19313	5967.85	0	0	241.731190963294	52.1101159268592	240.640510613979	51.8399059810011
TR20565|c0_g1	1261	PER4	Peroxidase 4 {ECO:0000250|UniProtKB:Q42578}	VITVI	K00430		GO:0003674,GO:0003824,GO:0004601,GO:0005488,GO:0005575,GO:0005576,GO:0006950,GO:0006979,GO:0008150,GO:0008152,GO:0009056,GO:0009987,GO:0016209,GO:0016491,GO:0016684,GO:0020037,GO:0042743,GO:0042744,GO:0043167,GO:0043169,GO:0044237,GO:0044248,GO:0044699,GO:0044710,GO:0044712,GO:0044763,GO:0046872,GO:0046906,GO:0050896,GO:0055114,GO:0072593,GO:0097159,GO:1901363	-2.20927	6.40729	3448.48	0	0	140.02864448388	30.2770503460444	139.461149537484	30.1522117647415
TR17213|c1_g1	1537; 1522	FLA7	Fasciclin-like arabinogalactan protein 7	ARATH		AT2G04780	GO:0005575,GO:0005886,GO:0016020,GO:0031224,GO:0031225,GO:0031226,GO:0044425,GO:0044459,GO:0044464,GO:0046658	-2.17941	7.07928	5382.96	0	0	222.403954270711	49.1243975568333	221.414734369159	48.8499520210896
TR37505|c0_g1	1482	6OMT	(RS)-norcoclaurine 6-O-methyltransferase {ECO:0000303|PubMed:12946416}	PAPSO			GO:0003674,GO:0003824,GO:0005488,GO:0005515,GO:0006807,GO:0008150,GO:0008152,GO:0008168,GO:0008171,GO:0008757,GO:0009058,GO:0009820,GO:0009821,GO:0009987,GO:0016740,GO:0016741,GO:0030786,GO:0034641,GO:0042802,GO:0044237,GO:0044249,GO:0044271,GO:0046983,GO:0071704,GO:1901564,GO:1901566,GO:1901576	-2.17761	7.86795	9289.35	0	0	384.246106186753	84.9996698466763	382.47835655259	84.4767273744015
TR12292|c0_g1	1604; 1596	FLA2	Fasciclin-like arabinogalactan protein 2	ARATH		AT4G12730	GO:0005575,GO:0005774,GO:0005886,GO:0016020,GO:0031090,GO:0031224,GO:0031225,GO:0031226,GO:0044422,GO:0044424,GO:0044425,GO:0044437,GO:0044444,GO:0044446,GO:0044459,GO:0044464,GO:0046658,GO:0098588	-2.14834	7.41002	6622.54	0	0	278.64996590762	62.8866931686716	277.394422817102	62.5363609925155
TR44664|c0_g1	767; 605; 497	PIP21; PIP24	Aquaporin PIP2-1; Probable aquaporin PIP2-4	ARATH; MAIZE	K09872	AT5G60660	GO:0001101,GO:0003674,GO:0005215,GO:0005372,GO:0005575,GO:0005773,GO:0005886,GO:0005911,GO:0006810,GO:0006811,GO:0006833,GO:0008150,GO:0008643,GO:0009506,GO:0009719,GO:0009725,GO:0009737,GO:0009987,GO:0010033,GO:0015144,GO:0015166,GO:0015168,GO:0015250,GO:0015254,GO:0015267,GO:0015665,GO:0015791,GO:0015793,GO:0015850,GO:0016020,GO:0016021,GO:0016049,GO:0022803,GO:0022838,GO:0022857,GO:0022891,GO:…	-2.11777	10.0102	39251.8	0	0	1683.8620414569	388.376647351032	1675.86804984378	385.74617285619
TR3339|c1_g1	1243; 1238; 911; 906	GRP1	Glycine-rich RNA-binding protein; Glycine-rich RNA-binding protein GRP1A	DAUCA; SINAL			GO:0000166,GO:0003674,GO:0003676,GO:0003723,GO:0005488,GO:0005575,GO:0005634,GO:0036094,GO:0043226,GO:0043227,GO:0043229,GO:0043231,GO:0044424,GO:0044464,GO:0097159,GO:1901265,GO:1901363	2.11057	10.8729	70446	0	0	705.397228510586	3050.14457422917	702.101581496836	3028.73913733516
TR53996|c0_g1	1991; 1917; 1901	COL10	Zinc finger protein CONSTANS-LIKE 10	ARATH		AT5G48250	GO:0001071,GO:0003674,GO:0003700,GO:0005488,GO:0005515,GO:0005575,GO:0005634,GO:0005886,GO:0006355,GO:0008150,GO:0008270,GO:0009889,GO:0010468,GO:0010556,GO:0016020,GO:0019219,GO:0019222,GO:0031323,GO:0031326,GO:0043167,GO:0043169,GO:0043226,GO:0043227,GO:0043229,GO:0043231,GO:0044424,GO:0044464,GO:0046872,GO:0046914,GO:0050789,GO:0050794,GO:0051171,GO:0051252,GO:0060255,GO:0065007,GO:0080090,GO:…	2.10187	5.41819	1598.16	0	0	16.0903936542615	69.2779965545084	16.0851417147616	68.8952771607781
TR14393|c1_g3	230							-2.05776	10.8812	68475.5	0	0	3055.48600663753	734.719978274043	3040.85572221887	729.632990273619
TR34214|c0_g1	1517; 1515; 1448; 1446	Y1689	Uncharacterized membrane protein At1g06890	ARATH	K15285	AT1G06890	GO:0000139,GO:0003674,GO:0005215,GO:0005338,GO:0005464,GO:0005575,GO:0005768,GO:0005794,GO:0005802,GO:0006810,GO:0006811,GO:0006820,GO:0006862,GO:0008150,GO:0008509,GO:0008514,GO:0015075,GO:0015165,GO:0015215,GO:0015605,GO:0015711,GO:0015748,GO:0015780,GO:0015781,GO:0015790,GO:0015931,GO:0015932,GO:0016020,GO:0016021,GO:0022857,GO:0022891,GO:0022892,GO:0031090,GO:0031224,GO:0043226,GO:0043227,GO:…	-2.05091	5.38714	1513.44	0	0	67.5515068866957	16.2814954865478	67.3114373604535	16.2552426552936
TR1381|c0_g1	690							-2.03511	10.7478	61374.3	0	0	2776.97677303592	678.317892190271	2763.71594544475	673.623993559784
TR25956|c0_g1	1365	SWT15	Bidirectional sugar transporter SWEET15 {ECO:0000303|PubMed:21107422}	ARATH	K15382	AT5G13170	GO:0000139,GO:0001101,GO:0003006,GO:0003674,GO:0005215,GO:0005575,GO:0005887,GO:0006810,GO:0006950,GO:0006970,GO:0007568,GO:0008150,GO:0008515,GO:0008643,GO:0009628,GO:0009719,GO:0009725,GO:0009737,GO:0009751,GO:0009790,GO:0009793,GO:0009987,GO:0010033,GO:0010150,GO:0010260,GO:0010431,GO:0014070,GO:0015144,GO:0015154,GO:0015157,GO:0015766,GO:0015770,GO:0015772,GO:0016020,GO:0016021,GO:0022414,GO:…	-2.02931	6.97006	4463.94	0	0	202.138502204703	49.5442642026182	201.255255966753	49.2710722971335
TR19174|c0_g1	2143	INO1	Inositol-3-phosphate synthase	NICPA			GO:0003674,GO:0003824,GO:0004512,GO:0005575,GO:0005737,GO:0005975,GO:0006020,GO:0006021,GO:0006066,GO:0006629,GO:0006644,GO:0006793,GO:0006796,GO:0008150,GO:0008152,GO:0008610,GO:0008654,GO:0009058,GO:0009987,GO:0016051,GO:0016853,GO:0016872,GO:0019637,GO:0019751,GO:0034637,GO:0044237,GO:0044238,GO:0044249,GO:0044255,GO:0044262,GO:0044281,GO:0044283,GO:0044424,GO:0044464,GO:0044699,GO:0044710,GO:…	-2.0238	5.84145	2031.34	0	0	92.2734819764795	22.6727988723846	91.9272215149699	22.6141588235561
TR39842|c0_g1	1105; 1037	FLA13; FLA6	Fasciclin-like arabinogalactan protein 13; Fasciclin-like arabinogalactan protein 6	ARATH		AT2G20520	GO:0005575,GO:0005886,GO:0016020,GO:0031224,GO:0031225,GO:0044425,GO:0044464	-2.02137	6.37445	2934.83	0	0	133.554958407238	32.8895539198171	133.010116448715	32.7631574762135
TR43697|c0_g1	1563; 1364; 1352	XTH8	Probable xyloglucan endotransglucosylase/hydrolase protein 8	ARATH	K08235	AT1G11545	GO:0003674,GO:0003824,GO:0004553,GO:0005575,GO:0005576,GO:0005618,GO:0005975,GO:0005976,GO:0006073,GO:0008150,GO:0008152,GO:0009987,GO:0010383,GO:0010410,GO:0010411,GO:0016043,GO:0016740,GO:0016757,GO:0016758,GO:0016762,GO:0016787,GO:0016798,GO:0030312,GO:0042546,GO:0043170,GO:0044036,GO:0044042,GO:0044085,GO:0044237,GO:0044238,GO:0044260,GO:0044262,GO:0044264,GO:0044464,GO:0045229,GO:0048046,GO:…	-1.99617	5.91338	2089.04	0	0	96.6361834629119	24.2123099069292	96.2562042455918	24.1301918173141
TR47938|c0_g1	1881; 1670; 1657; 1543; 1319; 1006; 873; 803; 772; 453	BXL1	Beta-D-xylosidase 1	ARATH		AT5G49360	GO:0000272,GO:0003006,GO:0003674,GO:0003824,GO:0004553,GO:0005575,GO:0005576,GO:0005578,GO:0005618,GO:0005975,GO:0005976,GO:0008150,GO:0008152,GO:0009044,GO:0009056,GO:0009057,GO:0009505,GO:0009987,GO:0010214,GO:0010383,GO:0010410,GO:0016052,GO:0016787,GO:0016798,GO:0022414,GO:0030312,GO:0031012,GO:0031221,GO:0031222,GO:0032502,GO:0043170,GO:0044036,GO:0044237,GO:0044238,GO:0044260,GO:0044421,GO:…	-1.96664	6.72164	3573.68	0	0	168.644213373383	43.1529608167814	167.93906534383	42.9542681564753
TR995|c0_g1	2290; 2237; 1795	GAUTC	Probable galacturonosyltransferase 12	ARATH	K13648	AT5G54690	GO:0000139,GO:0000271,GO:0003674,GO:0003824,GO:0005575,GO:0005794,GO:0005975,GO:0005976,GO:0008150,GO:0008152,GO:0008194,GO:0009058,GO:0009059,GO:0009987,GO:0010383,GO:0010393,GO:0010410,GO:0010413,GO:0010417,GO:0016020,GO:0016021,GO:0016043,GO:0016051,GO:0016740,GO:0016757,GO:0016758,GO:0031090,GO:0031224,GO:0033692,GO:0034637,GO:0034645,GO:0043170,GO:0043226,GO:0043227,GO:0043229,GO:0043231,GO:…	-1.93565	5.71388	1730.99	0	0	83.4073466976007	21.7864137312831	83.0994920250744	21.729806243864
TR1434|c1_g1	2324; 2087; 2058; 1760; 1513; 1359; 308							-1.89793	6.10546	2200.04	0	0	108.879894086126	29.2040578068164	108.436773301361	29.0994110746318
TR12500|c6_g1	1281; 1275; 797	XTH16	Probable xyloglucan endotransglucosylase/hydrolase protein 16	ARATH	K08235	AT3G23730	GO:0003674,GO:0003824,GO:0004553,GO:0005575,GO:0005576,GO:0005618,GO:0005975,GO:0005976,GO:0006073,GO:0008150,GO:0008152,GO:0009987,GO:0010383,GO:0010410,GO:0010411,GO:0016043,GO:0016740,GO:0016757,GO:0016758,GO:0016762,GO:0016787,GO:0016798,GO:0030312,GO:0042546,GO:0043170,GO:0044036,GO:0044042,GO:0044085,GO:0044237,GO:0044238,GO:0044260,GO:0044262,GO:0044264,GO:0044464,GO:0045229,GO:0048046,GO:…	-1.88828	7.5919	6117.74	0	0	304.966907132228	82.4338181224353	303.580524236648	81.9500057181382
TR28512|c2_g1	3248	BNM2C; LST8	BURP domain-containing protein BNM2C {ECO:0000303|PubMed:19714473}; Protein LST8 homolog	BRANA; DICDI	K08266		GO:0001932,GO:0001934,GO:0003006,GO:0003674,GO:0005488,GO:0005515,GO:0005575,GO:0005737,GO:0006140,GO:0006935,GO:0007190,GO:0008064,GO:0008150,GO:0009719,GO:0009889,GO:0009891,GO:0009893,GO:0009987,GO:0010033,GO:0010243,GO:0010562,GO:0010604,GO:0010638,GO:0014070,GO:0014074,GO:0016043,GO:0019219,GO:0019220,GO:0019222,GO:0022414,GO:0030100,GO:0030799,GO:0030801,GO:0030802,GO:0030804,GO:0030808,GO:…	-1.88364	8.35985	10377.1	0	0	519.067655348117	140.795281886536	516.676821201867	139.896155701776
TR34867|c0_g1	1425; 1424	ANXD4	Annexin D4	ARATH		AT2G38750	GO:0001101,GO:0003674,GO:0005488,GO:0005509,GO:0005543,GO:0005544,GO:0005575,GO:0005911,GO:0006950,GO:0006970,GO:0008150,GO:0008289,GO:0009266,GO:0009408,GO:0009409,GO:0009414,GO:0009415,GO:0009506,GO:0009628,GO:0009651,GO:0009719,GO:0009725,GO:0009737,GO:0010033,GO:0010035,GO:0030054,GO:0033993,GO:0042221,GO:0043167,GO:0043168,GO:0043169,GO:0046872,GO:0050896,GO:0097305,GO:1901700	-1.84331	6.26352	2340.2	0	0	120.513764716612	33.589331662792	120.023168256849	33.4369499178837
TR14393|c1_g1	427							-1.83184	8.82094	13644.4	0	0	709.056268466948	199.390004898296	705.751508112851	198.052865823435
TR18861|c0_g1	1491	Y8948	Putative methyltransferase DDB_G0268948	DICDI				1.82796	5.6416	1491.4	0	0	21.8604182008335	77.861936868333	21.8571186889241	77.4019067368644
TR14393|c1_g4	435							-1.80701	8.27938	9164.38	0	0	485.244991136098	138.789252356675	482.978661514477	137.916890404369
TR23179|c1_g1	1509; 1487; 1479	TRNHF	Tropinone reductase homolog At5g06060 {ECO:0000305}	ARATH	K08081	AT5G06060	GO:0003674,GO:0003824,GO:0005575,GO:0005829,GO:0016491,GO:0044424,GO:0044444,GO:0044464	1.80273	8.08855	7957.09	0	0	121.264337015353	423.738749296027	120.787106385782	420.825491850645
TR28830|c0_g1	1286; 570	MAVI	Mavicyanin	CUCPE			GO:0003674,GO:0005488,GO:0008150,GO:0008152,GO:0009055,GO:0043167,GO:0043169,GO:0044699,GO:0044710,GO:0046872,GO:0055114	-1.79662	5.8448	1677.21	0	0	89.4588358562005	25.7518209414738	89.1261150422146	25.646224811072
TR27316|c0_g1	752	NLTP1	Non-specific lipid-transfer protein 1	PRUDU			GO:0003674,GO:0005488,GO:0006810,GO:0006869,GO:0008150,GO:0008289,GO:0044699,GO:0044765,GO:0051179,GO:0051234,GO:0071702,GO:1902578	-1.77416	5.77951	1569.61	0	0	85.1899559071107	24.912087649904	84.8820143259187	24.8039842589843
TR50253|c1_g1	6350	ART2	Putative uncharacterized protein ART2	YEAST				1.76883	13.4245	3.15169e+06	0	0	4992.29091277017	17031.4239677691	4968.35650353184	16911.558605508
TR23054|c0_g1	1385	E13B	Glucan endo-1,3-beta-glucosidase, basic isoform	PRUPE			GO:0003674,GO:0003824,GO:0004553,GO:0005975,GO:0006950,GO:0006952,GO:0008150,GO:0008152,GO:0008422,GO:0009607,GO:0015926,GO:0016787,GO:0016798,GO:0042973,GO:0044238,GO:0050896,GO:0071704	-1.73328	6.99878	3517.04	0	0	197.306693031557	59.3878044537975	196.459422157339	59.0410627013514
TR23387|c1_g1	2240; 2147; 1590; 242	ASOL	L-ascorbate oxidase homolog	BRANA			GO:0003674,GO:0003824,GO:0005488,GO:0005507,GO:0005575,GO:0005576,GO:0008150,GO:0008152,GO:0016491,GO:0043167,GO:0043169,GO:0044699,GO:0044710,GO:0046872,GO:0046914,GO:0055114	-1.72895	6.2735	2117.58	0	0	119.200263193815	35.9685759889064	118.707497034797	35.7952234637294
TR46782|c0_g1	1834; 1822; 1695; 1367; 1356; 1228; 1141	ATB13	Homeobox-leucine zipper protein ATHB-13	ARATH	K09338	AT1G69780	GO:0001071,GO:0003006,GO:0003674,GO:0003676,GO:0003677,GO:0003700,GO:0005488,GO:0005575,GO:0005634,GO:0006139,GO:0006351,GO:0006355,GO:0006725,GO:0006807,GO:0008150,GO:0008152,GO:0009058,GO:0009059,GO:0009653,GO:0009743,GO:0009744,GO:0009886,GO:0009887,GO:0009889,GO:0009965,GO:0009987,GO:0010033,GO:0010468,GO:0010556,GO:0016070,GO:0018130,GO:0019219,GO:0019222,GO:0019438,GO:0022414,GO:0031323,GO:…	-1.7192	6.81651	3056.97	0	0	173.476022546528	52.7165899707707	172.734899153245	52.4294743674625
TR43905|c0_g1	889; 537							-1.71598	6.7096	2829.51	0	0	160.997758079958	49.0310938577699	160.299684054497	48.7657279658808
TR26111|c0_g1	3276	YCX91	Uncharacterized protein ORF91	PHAAO				1.68826	8.02841	6836.58	0	0	123.65678621759	399.106572743313	123.163802786908	396.4005158401
TR29134|c1_g1	679							1.6595	7.08307	3447.14	0	0	65.1590576844586	206.201174929917	64.9347409593278	204.832902267741
TR38274|c0_g1	2671	RNHX1; VICHY	Putative ribonuclease H protein At1g65750; Vicianin hydrolase {ECO:0000312|EMBL:ABD03937.1}	ARATH; VICSN			GO:0003674,GO:0003676,GO:0003824,GO:0004518,GO:0004519,GO:0004521,GO:0004523,GO:0004540,GO:0004553,GO:0005488,GO:0005975,GO:0008150,GO:0008152,GO:0008422,GO:0009056,GO:0015926,GO:0016052,GO:0016787,GO:0016788,GO:0016798,GO:0016891,GO:0016893,GO:0043167,GO:0043169,GO:0044238,GO:0046872,GO:0050392,GO:0071704,GO:0097159,GO:1901363,GO:1901575	-1.65136	8.74606	10879	0	0	653.983026046823	208.393811857905	650.917726858307	207.022727703169
TR12467|c0_g3	1881	PME3	Pectinesterase 3	CITSI			GO:0000272,GO:0003674,GO:0003824,GO:0004857,GO:0005575,GO:0005576,GO:0005618,GO:0005975,GO:0005976,GO:0008150,GO:0008152,GO:0009056,GO:0009057,GO:0009987,GO:0010393,GO:0016043,GO:0016052,GO:0016787,GO:0016788,GO:0030234,GO:0030312,GO:0030599,GO:0042545,GO:0043170,GO:0044238,GO:0044464,GO:0045229,GO:0045330,GO:0045488,GO:0045490,GO:0052689,GO:0071554,GO:0071555,GO:0071704,GO:0071840,GO:1901575	-1.64115	6.26164	1922.06	0	0	116.52634937955	37.3681314748561	116.033713583531	37.1849203746742
TR14777|c0_g1	599; 354	DIRL1	Putative lipid-transfer protein DIR1	ARATH		AT5G48485	GO:0003674,GO:0005488,GO:0005504,GO:0005515,GO:0005575,GO:0005576,GO:0005783,GO:0005911,GO:0006810,GO:0006869,GO:0007165,GO:0008150,GO:0008270,GO:0008289,GO:0009506,GO:0009862,GO:0009863,GO:0030054,GO:0031406,GO:0033293,GO:0036094,GO:0043167,GO:0043168,GO:0043169,GO:0043177,GO:0043226,GO:0043227,GO:0043229,GO:0043231,GO:0043621,GO:0044424,GO:0044444,GO:0044464,GO:0044699,GO:0044765,GO:0046872,GO:…	-1.58438	6.97376	2964.55	0	0	189.144219282748	63.1199524163299	188.310748782051	62.7469211305375
TR19736|c3_g1	1263; 1242	PIP12	Aquaporin PIP1-2	ARATH			GO:0003674,GO:0005215,GO:0005575,GO:0005886,GO:0006810,GO:0008150,GO:0016020,GO:0016021,GO:0031224,GO:0044425,GO:0044464,GO:0051179,GO:0051234	-1.57252	9.6567	18790.6	0	0	1213.0186563029	408.296987101049	1207.27688975754	405.496713802648
TR9449|c0_g1	1143	EGC2	EG45-like domain containing protein 2	ARATH		AT2G18660	GO:0002376,GO:0005575,GO:0005576,GO:0005618,GO:0006091,GO:0006950,GO:0006952,GO:0006955,GO:0008150,GO:0008152,GO:0009060,GO:0009605,GO:0009607,GO:0009627,GO:0009814,GO:0009987,GO:0010230,GO:0015980,GO:0030312,GO:0043207,GO:0044237,GO:0044464,GO:0044699,GO:0044710,GO:0044763,GO:0045087,GO:0045333,GO:0048046,GO:0050896,GO:0051704,GO:0051707,GO:0055114,GO:0098542	-1.56836	6.22656	1734.56	0	0	112.304380199132	37.8813018197043	111.832053874398	37.6902647059269
TR14393|c1_g2	407							-1.56252	6.85935	2673.17	0	0	174.038951770584	58.9679378080126	173.286632246363	58.6199424253075
TR43855|c1_g1	955	GSTX1; GST23	Probable glutathione S-transferase; Glutathione transferase GST 23	TOBAC; MAIZE			GO:0003674,GO:0003824,GO:0004364,GO:0005488,GO:0005515,GO:0007165,GO:0008150,GO:0009734,GO:0009755,GO:0016740,GO:0016765,GO:0050789,GO:0050794,GO:0065007	1.55147	11.4863	64541	0	0	1460.80133642479	4286.97840901242	1453.85914137434	4256.85219836191
TR46015|c0_g1	1298; 1275; 1248; 1225	HYES	Bifunctional epoxide hydrolase 2	HUMAN; MOUSE; PIG	K08726		GO:0000287,GO:0003674,GO:0003824,GO:0004301,GO:0005488,GO:0005575,GO:0005777,GO:0006629,GO:0006725,GO:0006793,GO:0006796,GO:0008150,GO:0008152,GO:0009056,GO:0009636,GO:0009987,GO:0016311,GO:0016787,GO:0016788,GO:0016791,GO:0016801,GO:0016803,GO:0019439,GO:0030258,GO:0033885,GO:0042221,GO:0042577,GO:0042578,GO:0042579,GO:0043167,GO:0043169,GO:0043226,GO:0043227,GO:0043229,GO:0043231,GO:0044237,GO:…	1.54023	6.70868	2338.05	0	0	53.4782762853008	155.817177435729	53.3059049966769	154.803813473729
TR11558|c0_g1	325	GSTX3	Probable glutathione S-transferase	TOBAC			GO:0003674,GO:0003824,GO:0004364,GO:0007165,GO:0008150,GO:0009734,GO:0009755,GO:0016740,GO:0016765,GO:0050789,GO:0050794,GO:0065007	1.53313	7.15699	3165.14	0	0	73.2746206645963	212.405870917628	72.9985323202901	210.981258297982
TR34876|c0_g1	1171	CB26	Chlorophyll a-b binding protein 37, chloroplastic	PETSP			GO:0003674,GO:0005488,GO:0005575,GO:0006091,GO:0006464,GO:0008150,GO:0008152,GO:0009521,GO:0009522,GO:0009523,GO:0009535,GO:0009765,GO:0009987,GO:0016020,GO:0016021,GO:0016168,GO:0018298,GO:0019538,GO:0031224,GO:0032991,GO:0034357,GO:0036211,GO:0042651,GO:0043167,GO:0043169,GO:0043170,GO:0043234,GO:0043412,GO:0044237,GO:0044238,GO:0044260,GO:0044267,GO:0044422,GO:0044424,GO:0044425,GO:0044434,GO:…	1.52763	7.40313	3730.8	0	0	87.160208191306	251.686728223282	86.8343006554148	250.019107887249
TR14292|c0_g1	1376	PER3	Peroxidase 3	ARATH	K00430	AT1G05260	GO:0001101,GO:0003674,GO:0003824,GO:0004601,GO:0005488,GO:0005575,GO:0005576,GO:0005618,GO:0005783,GO:0006950,GO:0006970,GO:0006972,GO:0006979,GO:0008150,GO:0008152,GO:0009056,GO:0009266,GO:0009269,GO:0009409,GO:0009414,GO:0009415,GO:0009505,GO:0009628,GO:0009651,GO:0009664,GO:0009987,GO:0010035,GO:0016043,GO:0016209,GO:0016491,GO:0016684,GO:0020037,GO:0030312,GO:0042221,GO:0042538,GO:0042743,GO:…	-1.52725	7.57981	4233.72	0	0	285.07674121559	98.995224706173	283.803014898709	98.3736964838494
TR16153|c0_g1	2505; 2504	PGL3	Polygalacturonase 1 beta-like protein 3 {ECO:0000303|PubMed:26106400}	ARATH		AT1G70370	GO:0005575,GO:0005576,GO:0005618,GO:0030312,GO:0044464,GO:0048046	-1.52305	6.26935	1697.79	0	0	114.74374017004	39.9339831990971	114.29363228985	39.7537540585419
TR27769|c0_g1	1966	Y1491	Uncharacterized protein At1g04910	ARATH		AT1G04910	GO:0000139,GO:0003674,GO:0003824,GO:0005575,GO:0005768,GO:0005794,GO:0005802,GO:0016020,GO:0016021,GO:0016740,GO:0016757,GO:0031090,GO:0031224,GO:0043226,GO:0043227,GO:0043229,GO:0043231,GO:0044422,GO:0044424,GO:0044425,GO:0044431,GO:0044444,GO:0044446,GO:0044464,GO:0098588	-1.51513	6.34972	1778.83	0	0	121.17051547801	42.4065312242749	120.659783364293	42.1962516595963
TR49609|c0_g1	1556	PER51	Peroxidase 51	ARATH			GO:0003674,GO:0003824,GO:0004601,GO:0005488,GO:0005575,GO:0005576,GO:0006950,GO:0006970,GO:0006979,GO:0008150,GO:0008152,GO:0009056,GO:0009628,GO:0009651,GO:0009987,GO:0016209,GO:0016491,GO:0016684,GO:0020037,GO:0042743,GO:0042744,GO:0043167,GO:0043169,GO:0044237,GO:0044248,GO:0044699,GO:0044710,GO:0044712,GO:0044763,GO:0046872,GO:0046906,GO:0050896,GO:0055114,GO:0072593,GO:0097159,GO:1901363	-1.50021	7.02902	2800.5	0	0	193.600742306523	68.4849151124703	192.767054534161	68.0951486362947
TR4656|c0_g1	2080; 2077; 1055	HQGT	Hydroquinone glucosyltransferase	RAUSE			GO:0003674,GO:0003824,GO:0008150,GO:0008152,GO:0008194,GO:0016740,GO:0016757,GO:0016758,GO:0035251,GO:0046527,GO:0050505	1.48738	9.06143	11239.7	0	0	281.089325878528	789.116034827953	279.813560225391	783.662721690048
TR50249|c0_g1	2029	SCGT	Scopoletin glucosyltransferase	TOBAC			GO:0003674,GO:0003824,GO:0005488,GO:0005515,GO:0008150,GO:0008152,GO:0008194,GO:0016740,GO:0016757,GO:0016758,GO:0035251,GO:0042802,GO:0046527,GO:0050275	1.48131	7.28011	3245.77	0	0	81.9531128687899	229.200536749024	81.6564977815338	227.657621229319
TR27717|c1_g1	2508; 2492; 2227	EDL16	Sugar transporter ERD6-like 16	ARATH		AT5G18840	GO:0003674,GO:0005215,GO:0005575,GO:0006810,GO:0008150,GO:0008643,GO:0009987,GO:0016021,GO:0022857,GO:0022891,GO:0022892,GO:0031224,GO:0044425,GO:0044699,GO:0044763,GO:0044765,GO:0051179,GO:0051234,GO:0055085,GO:0071702,GO:1902578	1.47934	9.89815	19872.2	0	0	504.150030910638	1407.43964852052	501.822468694831	1397.61397213441
TR5698|c1_g1	2248; 2208; 1727	ASOL	L-ascorbate oxidase homolog	BRANA; TOBAC			GO:0003674,GO:0003824,GO:0005488,GO:0005507,GO:0005575,GO:0005576,GO:0005615,GO:0008150,GO:0008152,GO:0016491,GO:0043167,GO:0043169,GO:0044421,GO:0044699,GO:0044710,GO:0046872,GO:0046914,GO:0055114	-1.46487	6.28689	1604.77	0	0	114.931383244725	41.6601016317684	114.463396318501	41.4382351627174
TR20319|c0_g2	1575; 1252	AUX28; IAA16	Auxin-induced protein AUX28; Auxin-responsive protein IAA16	ARATH; SOYBN	K14484		GO:0005575,GO:0005634,GO:0006139,GO:0006351,GO:0006355,GO:0006725,GO:0006807,GO:0007165,GO:0008150,GO:0008152,GO:0009058,GO:0009059,GO:0009734,GO:0009755,GO:0009889,GO:0009987,GO:0010468,GO:0010556,GO:0016070,GO:0018130,GO:0019219,GO:0019222,GO:0019438,GO:0031323,GO:0031326,GO:0032774,GO:0034641,GO:0034645,GO:0034654,GO:0043170,GO:0043226,GO:0043227,GO:0043229,GO:0043231,GO:0044237,GO:0044238,GO:…	-1.45384	6.4832	1814.49	0	0	131.443973817029	48.0047531680735	130.888066090567	47.7550393033755
TR38344|c0_g1	1886; 1795; 1727; 1636	U91A1	UDP-glycosyltransferase 91A1	ARATH		AT2G22590	GO:0003674,GO:0003824,GO:0008150,GO:0008152,GO:0016740,GO:0016757,GO:0016758	-1.45265	6.22399	1513.65	0	0	109.771198690881	40.1205905972237	109.328034451783	39.9222021689594
TR5651|c0_g1	2949; 2863; 2582; 1785	FBL3	F-box/LRR-repeat protein 3	ARATH	K10268	AT5G01720	GO:0003674,GO:0005488,GO:0005515	1.44884	7.38934	3366.97	0	0	89.8810327742423	245.761943332761	89.5505251138442	244.123424022635
TR13035|c0_g3	1572							-1.44426	7.2961	3151.65	0	0	230.613338788192	84.8130624485497	229.60584875161	84.3082792639839
TR13035|c0_g2	590							-1.42794	7.97159	4933.91	0	0	367.311318696408	136.643267278219	365.629276708895	135.769176996546
TR53691|c0_g1	870	GST23	Glutathione transferase GST 23	MAIZE	K00799		GO:0003674,GO:0003824,GO:0004364,GO:0005488,GO:0005515,GO:0006950,GO:0006952,GO:0008150,GO:0016740,GO:0016765,GO:0050896	1.42047	9.84485	17825.5	0	0	500.631723260289	1341.70719253041	498.299865100306	1332.34032934761
TR51326|c0_g1	1375; 836	ALL12	Isoflavone reductase-like protein	OLEEU			GO:0003674,GO:0003824,GO:0003854,GO:0005488,GO:0005575,GO:0005737,GO:0006629,GO:0006694,GO:0008150,GO:0008152,GO:0008202,GO:0008610,GO:0009058,GO:0016229,GO:0016491,GO:0016614,GO:0016616,GO:0033764,GO:0044238,GO:0044424,GO:0044464,GO:0044699,GO:0044710,GO:0044711,GO:0048037,GO:0050662,GO:0055114,GO:0071704,GO:1901360,GO:1901362,GO:1901576	-1.41845	8.08407	5271.14	0	0	396.395995272624	148.446185209728	394.574043594033	147.476320670565
TR45164|c0_g1	5882; 5782; 5688	ASNS; ASNS1; PLDB1; SSG1	Asparagine synthetase [glutamine-hydrolyzing]; Asparagine synthetase [glutamine-hydrolyzing] 1; Granule-bound starch synthase 1, chloroplastic/amyloplastic; Phospholipase D beta 1 {ECO:0000303|PubMed:11891260}	ANTMA; ARATH; TRIVS	K01115,K01953	AT2G42010,AT3G47340	GO:0000166,GO:0000271,GO:0001882,GO:0001883,GO:0002376,GO:0003674,GO:0003824,GO:0004066,GO:0004373,GO:0004620,GO:0004630,GO:0005488,GO:0005515,GO:0005524,GO:0005543,GO:0005546,GO:0005575,GO:0005737,GO:0005829,GO:0005911,GO:0005975,GO:0005976,GO:0005982,GO:0006073,GO:0006082,GO:0006520,GO:0006528,GO:0006529,GO:0006541,GO:0006629,GO:0006807,GO:0006950,GO:0006952,GO:0006955,GO:0007154,GO:0008081,GO:…	1.41623	9.67506	15765.2	0	0	445.980677758206	1191.76814813567	443.932934924555	1183.4743117661
TR14876|c1_g1	2230; 1651; 410	C7263; C7A22	11-oxo-beta-amyrin 30-oxidase; Cytochrome P450 CYP749A22	MEDTR; PANGI			GO:0003674,GO:0003824,GO:0004497,GO:0005488,GO:0005506,GO:0005575,GO:0006082,GO:0006629,GO:0006720,GO:0006721,GO:0006722,GO:0008150,GO:0008152,GO:0008299,GO:0008300,GO:0008610,GO:0009056,GO:0009058,GO:0009987,GO:0016021,GO:0016042,GO:0016053,GO:0016104,GO:0016105,GO:0016114,GO:0016115,GO:0016491,GO:0016705,GO:0016709,GO:0019741,GO:0019742,GO:0019745,GO:0019752,GO:0020037,GO:0031224,GO:0032787,GO:…	-1.41207	6.58999	1855.38	0	0	140.450841401922	52.809893669834	139.843118601951	52.5136984226713
TR29467|c0_g1	1711	CYSX; SAT3	Putative uncharacterized protein CysX; Serine acetyltransferase 3, mitochondrial	ARATH; ECOLI	K00640	AT3G13110	GO:0000096,GO:0000097,GO:0003674,GO:0003824,GO:0005488,GO:0005575,GO:0005737,GO:0005739,GO:0006082,GO:0006520,GO:0006534,GO:0006535,GO:0006563,GO:0006790,GO:0006807,GO:0008150,GO:0008152,GO:0008270,GO:0008374,GO:0008652,GO:0009001,GO:0009058,GO:0009069,GO:0009070,GO:0009987,GO:0010035,GO:0010038,GO:0016053,GO:0016407,GO:0016412,GO:0016413,GO:0016740,GO:0016746,GO:0016747,GO:0019344,GO:0019752,GO:…	1.40987	7.15654	2729.71	0	0	78.0126083003993	207.600730415867	77.7094841153786	206.222599178686
TR50161|c0_g1	709; 683	ERLI1; ERLL2	Lipid transfer protein EARLI 1; pEARLI1-like lipid transfer protein 2	ARATH		AT4G12480,AT4G12490	GO:0001101,GO:0005575,GO:0005576,GO:0005618,GO:0006950,GO:0006952,GO:0006970,GO:0008150,GO:0009266,GO:0009409,GO:0009505,GO:0009605,GO:0009607,GO:0009620,GO:0009628,GO:0009651,GO:0009719,GO:0009725,GO:0009737,GO:0010033,GO:0030312,GO:0033993,GO:0042221,GO:0043207,GO:0044464,GO:0050832,GO:0050896,GO:0051704,GO:0051707,GO:0097305,GO:0098542,GO:1901700	-1.40493	9.2248	11424.8	0	0	871.977368062431	329.641968790678	867.876155475356	327.421014624113
TR40906|c0_g1	773	DFSD2	Defensin SD2	HELAN			GO:0001906,GO:0005575,GO:0005576,GO:0005618,GO:0006950,GO:0006952,GO:0008150,GO:0009605,GO:0009607,GO:0009620,GO:0030312,GO:0031640,GO:0035821,GO:0043207,GO:0044364,GO:0044464,GO:0050832,GO:0050896,GO:0051704,GO:0051707,GO:0065007,GO:0065008,GO:0098542	-1.40371	6.49781	1722.12	0	0	131.537795354371	49.7308716007448	130.972948104893	49.4816324351554
TR46086|c0_g1	1093; 1081; 850	XTH2	Xyloglucan endotransglucosylase/hydrolase 2 {ECO:0000250|UniProtKB:Q38857}	SOYBN	K08235		GO:0003674,GO:0003824,GO:0004553,GO:0005575,GO:0005576,GO:0005618,GO:0005975,GO:0005976,GO:0006073,GO:0008150,GO:0008152,GO:0009987,GO:0010383,GO:0010410,GO:0010411,GO:0016740,GO:0016757,GO:0016758,GO:0016762,GO:0016787,GO:0016798,GO:0030312,GO:0042546,GO:0043170,GO:0044036,GO:0044042,GO:0044085,GO:0044237,GO:0044238,GO:0044260,GO:0044262,GO:0044264,GO:0044464,GO:0048046,GO:0071554,GO:0071704,GO:…	-1.39529	7.61128	3687.93	0	0	284.326168916849	108.185639063909	283.039076769776	107.512006474001
TR35737|c0_g2	742	ERLI1	Lipid transfer protein EARLI 1	ARATH		AT4G12480	GO:0001101,GO:0005575,GO:0005576,GO:0005618,GO:0006950,GO:0006952,GO:0006970,GO:0008150,GO:0009266,GO:0009409,GO:0009505,GO:0009605,GO:0009607,GO:0009620,GO:0009628,GO:0009651,GO:0009719,GO:0009725,GO:0009737,GO:0010033,GO:0030312,GO:0033993,GO:0042221,GO:0043207,GO:0044464,GO:0050832,GO:0050896,GO:0051704,GO:0051707,GO:0097305,GO:0098542,GO:1901700	-1.39393	8.0596	5023.7	0	0	387.905146143116	147.746407466753	386.128283168604	146.802528228895
TR32178|c2_g1	2561; 1268	USPAL	Universal stress protein A-like protein	ARATH		AT3G01520	GO:0000166,GO:0001882,GO:0001883,GO:0003674,GO:0005488,GO:0005575,GO:0005886,GO:0006950,GO:0008150,GO:0016020,GO:0016208,GO:0017076,GO:0030554,GO:0032549,GO:0032550,GO:0032553,GO:0032555,GO:0032559,GO:0036094,GO:0043167,GO:0043168,GO:0043169,GO:0044464,GO:0050896,GO:0097159,GO:0097367,GO:1901265,GO:1901363	1.39086	7.37966	3110.31	0	0	91.9451065957803	241.469973175849	91.5876934576663	239.870109234592
TR16482|c0_g1	1312; 718	XTHB	Probable xyloglucan endotransglucosylase/hydrolase protein B	PHAAN			GO:0003674,GO:0003824,GO:0004553,GO:0005575,GO:0005576,GO:0005618,GO:0005975,GO:0005976,GO:0006073,GO:0008150,GO:0008152,GO:0009987,GO:0010383,GO:0010410,GO:0010411,GO:0016043,GO:0016740,GO:0016757,GO:0016758,GO:0016762,GO:0016787,GO:0016798,GO:0030312,GO:0042546,GO:0043170,GO:0044036,GO:0044042,GO:0044085,GO:0044237,GO:0044238,GO:0044260,GO:0044262,GO:0044264,GO:0044464,GO:0045229,GO:0048046,GO:…	-1.39013	8.07174	5041.51	0	0	390.90743533808	149.285918501298	389.099153670011	148.318561222653
TR53841|c0_g1	716; 706							-1.38492	6.34243	1509.33	0	0	117.652207827662	45.0656866475792	117.179620776931	44.8493093986728
TR23427|c0_g1	3127; 3022; 330	PHO1	Phosphate transporter PHO1	ARATH		AT3G23430	GO:0003674,GO:0005215,GO:0005575,GO:0005794,GO:0005802,GO:0005886,GO:0006810,GO:0006811,GO:0006817,GO:0006820,GO:0006950,GO:0007154,GO:0008150,GO:0008509,GO:0009267,GO:0009605,GO:0009987,GO:0009991,GO:0015075,GO:0015103,GO:0015114,GO:0015698,GO:0016020,GO:0016021,GO:0016036,GO:0022857,GO:0022891,GO:0022892,GO:0031224,GO:0031667,GO:0031668,GO:0031669,GO:0033554,GO:0034220,GO:0035435,GO:0042594,GO:…	-1.37943	7.37271	3062.32	0	0	240.230046365812	92.4173139222096	239.155075363276	91.8463322051693
TR48655|c0_g1	1897	C71BA; C71BV	Cytochrome P450 71B10; Cytochrome P450 71B34	ARATH		AT5G57260	GO:0003674,GO:0003824,GO:0004497,GO:0005488,GO:0005506,GO:0005575,GO:0008150,GO:0008152,GO:0009058,GO:0016020,GO:0016021,GO:0016491,GO:0016705,GO:0016709,GO:0019748,GO:0020037,GO:0031224,GO:0043167,GO:0043169,GO:0044425,GO:0044550,GO:0044699,GO:0044710,GO:0044711,GO:0046872,GO:0046906,GO:0046914,GO:0055114,GO:0097159,GO:1901363	1.37929	7.80602	4118.34	0	0	124.313536978989	323.857139448753	123.800417894352	321.651666842312
TR49048|c0_g1	2112; 1983; 1973	UAP1; UAP2	UDP-N-acetylglucosamine diphosphorylase 1; UDP-N-acetylglucosamine diphosphorylase 2	ARATH	K00972	AT1G31070,AT2G35020	GO:0003674,GO:0003824,GO:0003977,GO:0003983,GO:0005575,GO:0005829,GO:0005886,GO:0006011,GO:0006040,GO:0006047,GO:0006048,GO:0006139,GO:0006725,GO:0006753,GO:0006793,GO:0006796,GO:0006807,GO:0008150,GO:0008152,GO:0009058,GO:0009117,GO:0009165,GO:0009225,GO:0009226,GO:0009987,GO:0016020,GO:0016740,GO:0016772,GO:0016779,GO:0018130,GO:0019276,GO:0019438,GO:0019637,GO:0034641,GO:0034654,GO:0044237,GO:…	-1.37649	6.54661	1720.09	0	0	135.337567616748	52.1567677763909	134.792638749559	51.8820180086055
TR34188|c0_g1	2904; 2237; 2229; 1463	C72A1; C7A14; C7A15	Cytochrome P450 72A14; Cytochrome P450 72A15; Secologanin synthase	ARATH; CATRO	K13400	AT3G14690,AT3G14680	GO:0003674,GO:0003824,GO:0004497,GO:0005488,GO:0005506,GO:0005575,GO:0005774,GO:0006807,GO:0008150,GO:0008152,GO:0009820,GO:0016020,GO:0016021,GO:0016491,GO:0016627,GO:0016634,GO:0016705,GO:0020037,GO:0031090,GO:0031224,GO:0043167,GO:0043169,GO:0044422,GO:0044424,GO:0044425,GO:0044437,GO:0044444,GO:0044446,GO:0044464,GO:0044699,GO:0044710,GO:0046872,GO:0046906,GO:0046914,GO:0050616,GO:0055114,GO:…	1.36624	7.93834	4437.87	0	0	137.167087594929	354.087537945265	136.575161050403	351.677542524241
TR3203|c0_g1	6857	LOX21; Y1439	BTB/POZ domain-containing protein At1g04390; Linoleate 13S-lipoxygenase 2-1, chloroplastic	ARATH; SOLTU	K00454	AT1G04390	GO:0003674,GO:0003824,GO:0005488,GO:0005515,GO:0005575,GO:0006082,GO:0006464,GO:0006629,GO:0006631,GO:0006633,GO:0008150,GO:0008152,GO:0008610,GO:0009058,GO:0009532,GO:0009534,GO:0009570,GO:0009579,GO:0009987,GO:0016053,GO:0016165,GO:0016491,GO:0016567,GO:0016701,GO:0016702,GO:0019538,GO:0019752,GO:0031407,GO:0031408,GO:0031976,GO:0031984,GO:0032446,GO:0032787,GO:0036211,GO:0043167,GO:0043169,GO:…	-1.36487	10.4639	25567.3	0	0	2042.6825110238	794.014479028777	2032.92424310575	788.505604864553
TR16118|c1_g1	2681; 2267; 2228; 1866; 1715; 1659	SKU5	Monocopper oxidase-like protein SKU5	ARATH		AT4G12420	GO:0000902,GO:0003674,GO:0003824,GO:0005488,GO:0005507,GO:0005575,GO:0005576,GO:0005618,GO:0005774,GO:0005886,GO:0005911,GO:0008150,GO:0008152,GO:0009505,GO:0009506,GO:0009653,GO:0009826,GO:0009932,GO:0009987,GO:0016020,GO:0016043,GO:0016049,GO:0016491,GO:0016722,GO:0030054,GO:0030312,GO:0031090,GO:0031224,GO:0031225,GO:0031226,GO:0032502,GO:0032989,GO:0040007,GO:0043167,GO:0043169,GO:0044422,GO:…	-1.36484	6.86843	2117.77	0	0	168.831856448068	65.5925004415077	168.108829372482	65.2315307591963
TR32890|c0_g1	1447	CHI5	Chitinase 5	ORYSJ	K01183		GO:0000272,GO:0003674,GO:0003824,GO:0004553,GO:0004568,GO:0005488,GO:0005975,GO:0005976,GO:0006022,GO:0006026,GO:0006030,GO:0006032,GO:0006040,GO:0006807,GO:0006950,GO:0006952,GO:0008061,GO:0008150,GO:0008152,GO:0009056,GO:0009057,GO:0009987,GO:0016052,GO:0016787,GO:0016798,GO:0016998,GO:0043170,GO:0044036,GO:0044237,GO:0044238,GO:0044248,GO:0044260,GO:0046348,GO:0050896,GO:0071704,GO:0097367,GO:…	1.36143	8.39292	6043.57	0	0	188.440557752678	484.852672182496	187.631692667443	481.508923628568
TR14293|c0_g1	1280	GSTX6	Probable glutathione S-transferase	SOYBN	K00799		GO:0003674,GO:0003824,GO:0004364,GO:0005488,GO:0005515,GO:0005575,GO:0005737,GO:0006518,GO:0006575,GO:0006749,GO:0006790,GO:0006807,GO:0008150,GO:0008152,GO:0009056,GO:0009404,GO:0009407,GO:0009987,GO:0016740,GO:0016765,GO:0019748,GO:0034641,GO:0043603,GO:0044237,GO:0044248,GO:0044424,GO:0044464,GO:0044699,GO:0044710,GO:0044712,GO:0044763,GO:0071704,GO:0090487,GO:1901564	1.34792	10.0766	19054.2	0	0	609.6992604211	1553.87980420038	606.863961423156	1543.02680345236
TR13112|c0_g1	2924; 2910	TLC1	ADP,ATP carrier protein 1, chloroplastic; Plastidic ATP/ADP-transporter	ARATH; SOLTU	K03301		GO:0000166,GO:0000295,GO:0001882,GO:0001883,GO:0003674,GO:0005215,GO:0005337,GO:0005346,GO:0005347,GO:0005471,GO:0005488,GO:0005524,GO:0005575,GO:0006810,GO:0008150,GO:0008509,GO:0008514,GO:0015075,GO:0015211,GO:0015215,GO:0015216,GO:0015217,GO:0015291,GO:0015297,GO:0015301,GO:0015605,GO:0015932,GO:0016020,GO:0016021,GO:0017076,GO:0022804,GO:0022857,GO:0022891,GO:0022892,GO:0030554,GO:0031090,GO:…	1.33594	8.15772	4962.88	0	0	162.12361652807	409.836498135594	161.445591247897	407.05485882401
TR7751|c0_g1	2169; 2168; 2069; 1057	UGT8	7-deoxyloganetic acid glucosyltransferase	CATRO			GO:0003674,GO:0003824,GO:0006629,GO:0006720,GO:0006721,GO:0008150,GO:0008152,GO:0008194,GO:0008299,GO:0008610,GO:0009058,GO:0009987,GO:0016098,GO:0016099,GO:0016114,GO:0016137,GO:0016138,GO:0016740,GO:0016757,GO:0016758,GO:0018130,GO:0035251,GO:0044237,GO:0044238,GO:0044249,GO:0044255,GO:0044699,GO:0044710,GO:0044711,GO:0044763,GO:0046483,GO:0046527,GO:0071704,GO:1900992,GO:1900994,GO:1901135,GO:…	1.32622	7.65303	3451.81	0	0	114.790650938711	288.261778256099	114.336073297012	286.319675682231
TR479|c0_g1	1096; 1084	PRU1	Major allergen Pru ar 1	PRUAR			GO:0006950,GO:0006952,GO:0008150,GO:0009607,GO:0050896	-1.31014	9.16789	9686.93	0	0	822.861793263562	332.207820514919	818.984115223626	329.947736280377
TR20329|c0_g1	1444; 1415	TIP; TIP23	Aquaporin TIP2-3; Probable aquaporin TIP-type	ANTMA; MAIZE	K09873		GO:0003674,GO:0005215,GO:0005575,GO:0005886,GO:0006810,GO:0008150,GO:0016020,GO:0016021,GO:0031224,GO:0044425,GO:0044464,GO:0051179,GO:0051234	-1.30398	10.4107	22697.1	0	0	1945.15502295614	788.696168182168	1935.90410073123	783.241601414004
TR49083|c0_g1	1716; 1689	DJ1E	DJ-1 protein homolog E	ARATH			GO:0003674,GO:0003824,GO:0006081,GO:0006082,GO:0006089,GO:0008150,GO:0008152,GO:0009056,GO:0009058,GO:0009438,GO:0009987,GO:0016053,GO:0016829,GO:0016835,GO:0016836,GO:0019172,GO:0019243,GO:0019249,GO:0019752,GO:0032787,GO:0042180,GO:0042182,GO:0043436,GO:0044237,GO:0044248,GO:0044249,GO:0044281,GO:0044282,GO:0044283,GO:0044699,GO:0044710,GO:0044711,GO:0044712,GO:0044763,GO:0046185,GO:0046394,GO:…	-1.30028	6.87268	1946.14	0	0	167.189979544572	67.9250929180904	166.453630093127	67.5476922774377
TR19147|c0_g1	1842	AXS2	UDP-D-apiose/UDP-D-xylose synthase 2	ARATH	K12449	AT1G08200	GO:0003674,GO:0003824,GO:0003854,GO:0005488,GO:0005575,GO:0005576,GO:0005737,GO:0005829,GO:0006629,GO:0006694,GO:0008150,GO:0008152,GO:0008202,GO:0008610,GO:0009058,GO:0009987,GO:0016043,GO:0016229,GO:0016491,GO:0016614,GO:0016616,GO:0033764,GO:0044238,GO:0044424,GO:0044444,GO:0044464,GO:0044699,GO:0044710,GO:0044711,GO:0045229,GO:0048037,GO:0048046,GO:0050662,GO:0055114,GO:0071554,GO:0071555,GO:…	-1.29959	7.16226	2376.75	0	0	204.343308332255	83.0869440158785	203.462188339227	82.581686132204
TR678|c0_g1	1225; 1204	PRX2B	Peroxiredoxin-2B	ARATH			GO:0003674,GO:0003824,GO:0004601,GO:0005575,GO:0005829,GO:0005886,GO:0008150,GO:0008152,GO:0009507,GO:0009536,GO:0010035,GO:0010038,GO:0016020,GO:0016209,GO:0016491,GO:0016684,GO:0042221,GO:0043226,GO:0043227,GO:0043229,GO:0043231,GO:0044424,GO:0044444,GO:0044464,GO:0044699,GO:0044710,GO:0046686,GO:0050896,GO:0051920,GO:0055114	-1.29147	7.34648	2670.1	0	0	231.833018773646	94.796558248324	230.794196952173	94.204605751015
TR21509|c1_g1	1329; 1313; 1229; 1212; 931; 916							-1.27437	7.30504	2532.32	0	0	224.468028092249	92.8838324175261	223.494343720144	92.3095645088176
TR36800|c0_g1	1451; 1371; 1355; 1275	ANXD3	Annexin D3	ARATH		AT2G38760	GO:0001101,GO:0003674,GO:0005488,GO:0005509,GO:0005543,GO:0005544,GO:0005575,GO:0005773,GO:0006950,GO:0006970,GO:0008150,GO:0008289,GO:0009266,GO:0009408,GO:0009409,GO:0009414,GO:0009415,GO:0009628,GO:0009651,GO:0010035,GO:0042221,GO:0043167,GO:0043168,GO:0043169,GO:0043226,GO:0043227,GO:0043229,GO:0043231,GO:0044424,GO:0044444,GO:0044464,GO:0046872,GO:0050896,GO:1901700	-1.26078	6.77132	1715.04	0	0	154.570982771988	64.5661597518112	153.933532980054	64.1787300690867
TR2586|c1_g1	1835; 1725; 608	TBA; TBA2; TBA4	Tubulin alpha chain; Tubulin alpha-2 chain; Tubulin alpha-4 chain	GOSHI; PRUDU			GO:0000166,GO:0001882,GO:0001883,GO:0003674,GO:0003824,GO:0003924,GO:0005198,GO:0005200,GO:0005488,GO:0005525,GO:0005575,GO:0005737,GO:0005874,GO:0007017,GO:0008150,GO:0009987,GO:0016462,GO:0016787,GO:0016817,GO:0016818,GO:0017076,GO:0017111,GO:0019001,GO:0032549,GO:0032550,GO:0032553,GO:0032555,GO:0032561,GO:0032991,GO:0035639,GO:0036094,GO:0043167,GO:0043168,GO:0043234,GO:0044422,GO:0044424,GO:…	-1.2538	9.95104	15380.3	0	0	1400.05189099544	587.766652249328	1393.42314717428	583.714814624416
TR31127|c2_g1	1072; 904; 483							-1.24868	6.79517	1713.24	0	0	156.77578889954	66.0123670872925	156.098024345364	65.6526510352402
TR2457|c1_g1	4214; 4184; 4181; 3613; 3580; 3328; 1621; 1173	CESA6	Cellulose synthase A catalytic subunit 6 [UDP-forming]	ARATH	K10999	AT5G64740	GO:0000226,GO:0000271,GO:0003674,GO:0003824,GO:0005488,GO:0005575,GO:0005794,GO:0005886,GO:0005975,GO:0005976,GO:0006073,GO:0006996,GO:0007010,GO:0007017,GO:0008150,GO:0008152,GO:0008194,GO:0008270,GO:0009058,GO:0009059,GO:0009250,GO:0009832,GO:0009833,GO:0009987,GO:0010330,GO:0016020,GO:0016021,GO:0016043,GO:0016049,GO:0016051,GO:0016740,GO:0016757,GO:0016758,GO:0016759,GO:0016760,GO:0030243,GO:…	-1.24623	8.20761	4545.93	0	0	417.365108868703	176.110731982	415.455019118209	174.97547469623
TR39912|c0_g1	682; 647							1.23743	8.38278	5048.4	0	0	198.948569935053	469.690821084708	198.072180429531	466.474929773801
TR2281|c1_g1	1625	PER42	Peroxidase 42	ARATH	K00430	AT4G21960	GO:0003674,GO:0003824,GO:0004601,GO:0005488,GO:0005575,GO:0005576,GO:0005618,GO:0006950,GO:0006979,GO:0008150,GO:0008152,GO:0009056,GO:0009505,GO:0009664,GO:0009987,GO:0016043,GO:0016209,GO:0016491,GO:0016684,GO:0020037,GO:0030312,GO:0042743,GO:0042744,GO:0043167,GO:0043169,GO:0044237,GO:0044248,GO:0044464,GO:0044699,GO:0044710,GO:0044712,GO:0044763,GO:0045229,GO:0046872,GO:0046906,GO:0048511,GO:…	-1.23335	9.34211	9790.98	0	0	914.056327560601	389.216380642602	909.765429545197	386.546301380674
TR12551|c0_g1	1286; 1243; 1223; 1212; 1200; 1184; 922; 859; 681; 400	GRP1; GRP2	Glycine-rich RNA-binding protein; Glycine-rich RNA-binding protein GRP1A; Glycine-rich RNA-binding protein GRP2A	DAUCA; SINAL			GO:0000166,GO:0003674,GO:0003676,GO:0003723,GO:0005488,GO:0005575,GO:0005634,GO:0036094,GO:0043226,GO:0043227,GO:0043229,GO:0043231,GO:0044424,GO:0044464,GO:0097159,GO:1901265,GO:1901363	1.2221	9.97105	14827.3	0	0	602.897198963759	1408.18607811302	600.073400277082	1398.37198863129
TR35963|c0_g1	2779; 2741; 2089; 270	METE; METE1; METE2	5-methyltetrahydropteroyltriglutamate--homocysteine methyltransferase; 5-methyltetrahydropteroyltriglutamate--homocysteine methyltransferase 1; 5-methyltetrahydropteroyltriglutamate--homocysteine methyltransferase 2	ARATH; MESCR	K00549	AT5G17920,AT3G03780	GO:0000096,GO:0000097,GO:0003674,GO:0003824,GO:0003871,GO:0005488,GO:0005507,GO:0005575,GO:0005576,GO:0005737,GO:0005774,GO:0005777,GO:0005829,GO:0005886,GO:0005911,GO:0006082,GO:0006520,GO:0006555,GO:0006575,GO:0006790,GO:0006807,GO:0006950,GO:0006970,GO:0008150,GO:0008152,GO:0008168,GO:0008172,GO:0008270,GO:0008652,GO:0008705,GO:0009058,GO:0009066,GO:0009067,GO:0009086,GO:0009506,GO:0009507,GO:…	-1.22069	9.07976	8010.9	0	0	760.048274012669	326.469643022525	756.468511672587	324.262612553784
TR43722|c0_g1	1180	EXLB1	Expansin-like B1	ARATH		AT4G17030	GO:0000003,GO:0005575,GO:0005576,GO:0008150,GO:0019953,GO:0022414,GO:0044703,GO:0051704	1.21827	6.6672	1493.13	0	0	61.077820810054	142.334792921081	60.8604042716837	141.412188695533
TR25090|c0_g1	1838							1.21	6.74334	1554.58	0	0	64.6430392290741	149.799088846146	64.4254488733723	148.823905553906
TR30342|c0_g2	903; 859	PR1; PR12	Pathogenesis-related protein 1; Pathogenesis-related protein PRB1-2	ARATH; HORVU	K13449	AT2G14610	GO:0001101,GO:0002376,GO:0005575,GO:0005576,GO:0005618,GO:0006950,GO:0006952,GO:0006955,GO:0007584,GO:0008150,GO:0009414,GO:0009415,GO:0009605,GO:0009607,GO:0009627,GO:0009628,GO:0009719,GO:0009814,GO:0009991,GO:0010033,GO:0010035,GO:0010243,GO:0010266,GO:0014070,GO:0030312,GO:0031667,GO:0033273,GO:0042221,GO:0043207,GO:0044464,GO:0045087,GO:0048046,GO:0050896,GO:0051704,GO:0051707,GO:0098542,GO:…	-1.19138	7.98841	3595.49	0	0	354.410857311796	155.350658940413	352.812092545681	154.34058117008
TR24474|c0_g1	1833; 991	COBRA	Protein COBRA	ARATH		AT5G60920	GO:0005575,GO:0005618,GO:0005886,GO:0006950,GO:0006970,GO:0008150,GO:0009505,GO:0009628,GO:0009651,GO:0009825,GO:0009897,GO:0009930,GO:0009987,GO:0010215,GO:0016020,GO:0016043,GO:0016049,GO:0016328,GO:0030198,GO:0030312,GO:0031224,GO:0031225,GO:0031226,GO:0040007,GO:0043062,GO:0044425,GO:0044459,GO:0044464,GO:0044699,GO:0044763,GO:0046658,GO:0050896,GO:0071840,GO:0098552	-1.18679	7.49728	2539.63	0	0	251.863916996298	110.75149078815	250.741470318764	110.038728130265
TR6184|c1_g1	1966; 449; 356	TBB; TBB1; TBB2	Tubulin beta chain; Tubulin beta-1 chain; Tubulin beta-2 chain	AVESA; DAUCA; ELEIN; HORVU; MAIZE			GO:0000166,GO:0001882,GO:0001883,GO:0003674,GO:0003824,GO:0003924,GO:0005198,GO:0005200,GO:0005488,GO:0005525,GO:0005575,GO:0005737,GO:0005874,GO:0007017,GO:0008150,GO:0009987,GO:0016462,GO:0016787,GO:0016817,GO:0016818,GO:0017076,GO:0017111,GO:0019001,GO:0032549,GO:0032550,GO:0032553,GO:0032555,GO:0032561,GO:0032991,GO:0035639,GO:0036094,GO:0043167,GO:0043168,GO:0043234,GO:0044422,GO:0044424,GO:…	-1.18356	7.9337	3419.91	0	0	340.6660020911	150.125651792867	339.103647232045	149.160801774741
TR37130|c0_g1	2310	TOLB	Protein TolB {ECO:0000255|HAMAP-Rule:MF_00671}	PELCD	K03641		GO:0005575,GO:0006810,GO:0008104,GO:0008150,GO:0015031,GO:0017038,GO:0033036,GO:0042597,GO:0044464,GO:0044699,GO:0044765,GO:0045184,GO:0051179,GO:0051234,GO:0071702,GO:1902578	1.18251	8.04972	3687.38	0	0	162.170527296741	368.59626314961	161.48803225506	366.079855964941
TR20600|c0_g1	1282	GSTUO	Glutathione S-transferase U24	ARATH	K00799	AT1G17170	GO:0003674,GO:0003824,GO:0004364,GO:0005488,GO:0005515,GO:0005575,GO:0005737,GO:0005829,GO:0006518,GO:0006575,GO:0006725,GO:0006749,GO:0006790,GO:0006807,GO:0008150,GO:0008152,GO:0009056,GO:0009404,GO:0009407,GO:0009636,GO:0009987,GO:0016740,GO:0016765,GO:0018973,GO:0018974,GO:0019326,GO:0019439,GO:0019748,GO:0033218,GO:0034641,GO:0042221,GO:0042277,GO:0042537,GO:0043167,GO:0043168,GO:0043295,GO:…	1.18038	7.35619	2272.12	0	0	100.342134187946	227.754329413542	99.9485718687692	226.22581229077
TR3168|c2_g1	1443; 1436	PIP12	Probable aquaporin PIP1-2	ORYSJ			GO:0003674,GO:0005215,GO:0005372,GO:0005575,GO:0005773,GO:0005886,GO:0005911,GO:0006810,GO:0006811,GO:0006833,GO:0008150,GO:0008643,GO:0009506,GO:0009987,GO:0015144,GO:0015166,GO:0015168,GO:0015250,GO:0015254,GO:0015267,GO:0015665,GO:0015791,GO:0015793,GO:0015850,GO:0016020,GO:0016021,GO:0022803,GO:0022838,GO:0022857,GO:0022891,GO:0022892,GO:0030054,GO:0031224,GO:0034220,GO:0042044,GO:0043226,GO:…	-1.17101	11.9603	53992.3	0	0	5539.83340470178	2463.17100342188	5513.25659449707	2445.90867529043
TR34617|c0_g1	2281; 2254; 2244; 2220; 2217; 2193; 1975; 1906; 1889; 1745; 1718; 1525; 750; 321	DHQSD; HEM1	Bifunctional 3-dehydroquinate dehydratase/shikimate dehydrogenase, chloroplastic; Glutamyl-tRNA reductase {ECO:0000255|HAMAP-Rule:MF_00087}	ARATH; IGNH4	K13832,K02492	AT3G06350	GO:0000166,GO:0003006,GO:0003674,GO:0003824,GO:0003855,GO:0004764,GO:0005488,GO:0005575,GO:0006082,GO:0006520,GO:0006725,GO:0006778,GO:0006779,GO:0006782,GO:0006807,GO:0008150,GO:0008152,GO:0008652,GO:0008883,GO:0009058,GO:0009072,GO:0009073,GO:0009423,GO:0009507,GO:0009532,GO:0009536,GO:0009570,GO:0009790,GO:0009793,GO:0009987,GO:0016053,GO:0016491,GO:0016614,GO:0016616,GO:0016620,GO:0016829,GO:…	1.16709	6.87527	1594.09	0	0	72.33640529117	162.674999316883	72.064830162705	161.625961945639
TR50308|c1_g1	960; 919; 903; 882							-1.1587	7.94713	3319.21	0	0	342.026414382568	153.344629410552	340.46175946126	152.361315872674
TR52161|c0_g1	1189	RAP23	Ethylene-responsive transcription factor RAP2-3	ARATH	K09286	AT3G16770	GO:0000160,GO:0001071,GO:0001101,GO:0003674,GO:0003676,GO:0003677,GO:0003700,GO:0005488,GO:0005575,GO:0005634,GO:0005737,GO:0005886,GO:0006139,GO:0006351,GO:0006355,GO:0006725,GO:0006807,GO:0006950,GO:0007165,GO:0008150,GO:0008152,GO:0008219,GO:0009058,GO:0009059,GO:0009266,GO:0009408,GO:0009605,GO:0009607,GO:0009628,GO:0009719,GO:0009723,GO:0009725,GO:0009735,GO:0009753,GO:0009755,GO:0009873,GO:…	-1.15034	6.84187	1521.74	0	0	158.605308877721	71.5172853320279	157.922987653372	71.0851025962062
TR31220|c0_g2	1519	TIP21	Aquaporin TIP2-1	ARATH	K09873	AT3G16240	GO:0000322,GO:0000325,GO:0000326,GO:0003674,GO:0005215,GO:0005275,GO:0005372,GO:0005575,GO:0005618,GO:0005773,GO:0005774,GO:0005794,GO:0005886,GO:0005911,GO:0006810,GO:0006811,GO:0006812,GO:0006820,GO:0006833,GO:0008150,GO:0008324,GO:0008509,GO:0008519,GO:0008643,GO:0009505,GO:0009506,GO:0009507,GO:0009526,GO:0009536,GO:0009705,GO:0009941,GO:0009987,GO:0015075,GO:0015077,GO:0015101,GO:0015103,GO:…	-1.1494	8.67643	5421.49	0	0	565.978424019433	255.418876185814	563.361929081122	253.724966316435
TR40690|c0_g1	1858	EP1G	Epidermis-specific secreted glycoprotein EP1	DAUCA			GO:0003674,GO:0005488,GO:0005575,GO:0005576,GO:0006810,GO:0006833,GO:0008150,GO:0030246,GO:0042044,GO:0044699,GO:0044765,GO:0051179,GO:0051234,GO:1902578	-1.14112	10.1917	15275.1	0	0	1615.32540842811	733.22711908903	1607.62291032574	728.159069307466
TR31809|c0_g1	1743	ENPP1	Ectonucleotide pyrophosphatase/phosphodiesterase family member 1	HUMAN	K01513		GO:0000166,GO:0001558,GO:0001871,GO:0001882,GO:0001883,GO:0001932,GO:0001933,GO:0002376,GO:0003674,GO:0003676,GO:0003824,GO:0004518,GO:0004527,GO:0004528,GO:0004551,GO:0004872,GO:0005044,GO:0005102,GO:0005158,GO:0005488,GO:0005509,GO:0005515,GO:0005524,GO:0005575,GO:0005615,GO:0005765,GO:0005774,GO:0005886,GO:0005887,GO:0005979,GO:0006082,GO:0006091,GO:0006109,GO:0006139,GO:0006163,GO:0006725,GO:…	-1.13932	7.0608	1739.97	0	0	184.171677803588	83.69341805979	183.387591951147	83.1712545186654
TR40636|c0_g1	1959	C81E8	Cytochrome P450 81E8 {ECO:0000303|PubMed:14617078}	MEDTR			GO:0003674,GO:0003824,GO:0004497,GO:0005488,GO:0005506,GO:0005575,GO:0008150,GO:0008152,GO:0016021,GO:0016491,GO:0016705,GO:0020037,GO:0031224,GO:0043167,GO:0043169,GO:0044425,GO:0044699,GO:0044710,GO:0046872,GO:0046906,GO:0046914,GO:0055114,GO:0097159,GO:1901363	1.138	8.37257	4296.96	0	0	207.251775989876	456.721606914907	206.348176826308	453.588649326859
TR31220|c0_g1	1518	TIP21	Aquaporin TIP2-1	ARATH	K09873	AT3G16240	GO:0000322,GO:0000325,GO:0000326,GO:0003674,GO:0005215,GO:0005275,GO:0005372,GO:0005575,GO:0005618,GO:0005773,GO:0005774,GO:0005794,GO:0005886,GO:0005911,GO:0006810,GO:0006811,GO:0006812,GO:0006820,GO:0006833,GO:0008150,GO:0008324,GO:0008509,GO:0008519,GO:0008643,GO:0009505,GO:0009506,GO:0009507,GO:0009526,GO:0009536,GO:0009705,GO:0009941,GO:0009987,GO:0015075,GO:0015077,GO:0015101,GO:0015103,GO:…	-1.13142	8.69843	5346.19	0	0	572.452110096075	261.576920323992	569.770521162729	259.831210319071
TR28882|c1_g2	1663; 1000	UXS5	UDP-glucuronic acid decarboxylase 5	ARATH	K08678	AT3G46440	GO:0003674,GO:0003824,GO:0003854,GO:0005488,GO:0005575,GO:0005829,GO:0005975,GO:0005996,GO:0006139,GO:0006629,GO:0006694,GO:0006725,GO:0006753,GO:0006793,GO:0006796,GO:0006807,GO:0008150,GO:0008152,GO:0008202,GO:0008610,GO:0009058,GO:0009117,GO:0009165,GO:0009225,GO:0009226,GO:0009987,GO:0016229,GO:0016491,GO:0016614,GO:0016616,GO:0016829,GO:0016830,GO:0016831,GO:0018130,GO:0019321,GO:0019438,GO:…	-1.12517	7.05226	1690.02	0	0	182.529800900092	83.7400699093216	181.732392671792	83.2554785738742
TR53238|c0_g1	4080; 1886	BGAL3; TRXH	Beta-galactosidase 3; Thioredoxin H-type	ARATH; RICCO	K03671	AT4G36360	GO:0003674,GO:0003824,GO:0004553,GO:0004565,GO:0005488,GO:0005575,GO:0005576,GO:0005618,GO:0005737,GO:0005975,GO:0006662,GO:0008150,GO:0008152,GO:0009341,GO:0009987,GO:0015035,GO:0015036,GO:0015925,GO:0016491,GO:0016667,GO:0016787,GO:0016798,GO:0018904,GO:0019725,GO:0030246,GO:0030312,GO:0032991,GO:0042592,GO:0043234,GO:0044238,GO:0044281,GO:0044424,GO:0044464,GO:0044699,GO:0044710,GO:0044763,GO:…	-1.12221	6.98455	1604.63	0	0	174.038951770584	80.0079219467892	173.286632246363	79.5496201446881
TR27517|c0_g1	1371; 1366; 1311; 1306	PER64	Peroxidase 64	ARATH	K00430	AT5G42180	GO:0003674,GO:0003824,GO:0004601,GO:0005488,GO:0005575,GO:0005576,GO:0005618,GO:0006950,GO:0006979,GO:0008150,GO:0008152,GO:0009056,GO:0009505,GO:0009664,GO:0009987,GO:0016043,GO:0016209,GO:0016491,GO:0016684,GO:0020037,GO:0030312,GO:0042743,GO:0042744,GO:0043167,GO:0043169,GO:0044237,GO:0044248,GO:0044464,GO:0044699,GO:0044710,GO:0044712,GO:0044763,GO:0045229,GO:0046872,GO:0046906,GO:0050896,GO:…	-1.12107	7.47386	2248.64	0	0	244.311283240216	112.43095737129	243.22941205092	111.72320923444
TR1121|c2_g1	1100	CAMT5	Caffeoyl-CoA O-methyltransferase 5	TOBAC			GO:0003674,GO:0003824,GO:0005488,GO:0006725,GO:0008150,GO:0008152,GO:0008168,GO:0008171,GO:0008757,GO:0009058,GO:0009698,GO:0009699,GO:0009808,GO:0009809,GO:0009987,GO:0016740,GO:0016741,GO:0019438,GO:0019748,GO:0042409,GO:0043167,GO:0043169,GO:0044237,GO:0044249,GO:0044550,GO:0044699,GO:0044710,GO:0044711,GO:0044763,GO:0046872,GO:0071704,GO:1901360,GO:1901362,GO:1901576	-1.11763	7.35315	2056.32	0	0	224.514938860921	103.567105960275	223.536784727307	102.921795465123
TR45842|c1_g1	5628; 5575; 3609; 3474; 3421; 2513	ATESY; ISPS; SAUBS; TPS10; TPS4	Alpha-terpineol synthase, chloroplastic; Beta-bisabolene synthase; Isoprene synthase, chloroplastic; Terpene synthase 10; Tricyclene synthase TPS4, chloroplastic	MAGGA; MEDTR; POPAL; RICCO; SANAS	K12742		GO:0000287,GO:0003674,GO:0003824,GO:0005488,GO:0005575,GO:0006629,GO:0006644,GO:0006720,GO:0006721,GO:0006793,GO:0006796,GO:0006950,GO:0008150,GO:0008152,GO:0008299,GO:0008610,GO:0009058,GO:0009266,GO:0009314,GO:0009408,GO:0009409,GO:0009416,GO:0009507,GO:0009532,GO:0009536,GO:0009570,GO:0009628,GO:0009642,GO:0009646,GO:0009987,GO:0010333,GO:0010334,GO:0016114,GO:0016829,GO:0016835,GO:0016838,GO:…	-1.10373	10.1564	14011.4	0	0	1563.34827674029	728.282023038674	1555.92976360125	723.231962077752
TR9429|c0_g1	2923	MD37A	Mediator of RNA polymerase II transcription subunit 37a	ARATH	K09490	AT5G28540	GO:0000166,GO:0000902,GO:0001882,GO:0001883,GO:0003674,GO:0005488,GO:0005524,GO:0005575,GO:0005618,GO:0005773,GO:0005774,GO:0005783,GO:0005788,GO:0005794,GO:0005829,GO:0005886,GO:0005911,GO:0006139,GO:0006351,GO:0006355,GO:0006508,GO:0006511,GO:0006725,GO:0006807,GO:0008150,GO:0008152,GO:0009056,GO:0009057,GO:0009058,GO:0009059,GO:0009506,GO:0009507,GO:0009536,GO:0009653,GO:0009889,GO:0009987,GO:…	-1.09789	8.178	3524.22	0	0	396.114530660596	185.254494490204	394.276956543892	184.029560631174
TR43902|c1_g1	1423; 1240	HMGB2	High mobility group B protein 2	ARATH		AT1G20693	GO:0000785,GO:0001071,GO:0003674,GO:0003676,GO:0003677,GO:0003682,GO:0003700,GO:0005198,GO:0005488,GO:0005575,GO:0005634,GO:0005829,GO:0006325,GO:0006333,GO:0006355,GO:0008150,GO:0009889,GO:0010468,GO:0010556,GO:0016043,GO:0019219,GO:0019222,GO:0030527,GO:0031323,GO:0031326,GO:0032991,GO:0043226,GO:0043227,GO:0043229,GO:0043231,GO:0043933,GO:0044422,GO:0044424,GO:0044427,GO:0044444,GO:0044446,GO:…	1.09011	9.25586	7316.7	0	0	391.188899950108	833.855158528811	389.396240720152	828.048798785073
TR23166|c1_g1	1532; 1436; 757; 720; 638; 434; 383; 249							-1.08249	7.52685	2185.45	0	0	251.300987772242	118.775608907595	250.189737225645	118.040013375098
TR12476|c0_g1	1242; 1218	LAT52	Anther-specific protein LAT52	SOLLC			GO:0005575,GO:0005615,GO:0044421	-1.07425	7.91802	2825.76	0	0	329.032131460614	156.423651479641	327.517252276557	155.39338186019
TR43166|c0_g2	2023; 1533	DTX27	Protein DETOXIFICATION 27 {ECO:0000303|PubMed:11739388}	ARATH	K03327	AT5G65380	GO:0003674,GO:0005215,GO:0005575,GO:0006810,GO:0006855,GO:0008150,GO:0009987,GO:0015238,GO:0015291,GO:0015297,GO:0015893,GO:0016020,GO:0016021,GO:0022804,GO:0022857,GO:0031224,GO:0044425,GO:0044699,GO:0044763,GO:0044765,GO:0051179,GO:0051234,GO:0055085,GO:0090484,GO:1902578	1.06663	7.6922	2376.68	0	0	133.742601481923	280.517571233845	133.179880477366	278.613174630628
TR13035|c0_g1	1673							-1.04856	9.6344	8871.51	0	0	1075.33555025259	520.448033375149	1070.23487762835	516.883026816253
TR37128|c1_g1	1453	IDND	L-idonate 5-dehydrogenase	VITVI	K19635		GO:0003674,GO:0003824,GO:0005488,GO:0005975,GO:0006082,GO:0008150,GO:0008152,GO:0008270,GO:0009056,GO:0009987,GO:0016052,GO:0016054,GO:0016491,GO:0019520,GO:0019523,GO:0019752,GO:0032787,GO:0043167,GO:0043169,GO:0043436,GO:0044237,GO:0044238,GO:0044248,GO:0044262,GO:0044275,GO:0044281,GO:0044282,GO:0044699,GO:0044710,GO:0044712,GO:0044723,GO:0044724,GO:0044763,GO:0046176,GO:0046183,GO:0046395,GO:…	1.0451	10.1124	12234.4	0	0	723.551695986385	1494.86521454284	720.139009541094	1484.40686102706
TR53304|c0_g1	2179; 1400	PPO	Polyphenol oxidase, chloroplastic	MALDO	K00422		GO:0003674,GO:0003824,GO:0004097,GO:0005488,GO:0005575,GO:0008150,GO:0008152,GO:0009058,GO:0009543,GO:0016491,GO:0016679,GO:0016682,GO:0031977,GO:0031978,GO:0042440,GO:0043167,GO:0043169,GO:0044422,GO:0044424,GO:0044434,GO:0044435,GO:0044436,GO:0044444,GO:0044446,GO:0044464,GO:0044699,GO:0044710,GO:0044711,GO:0046148,GO:0046872,GO:0055114	-1.04183	7.49186	1985.46	0	0	243.044692486091	118.169134863683	241.956181836031	117.408332961033
TR17793|c0_g2	1575; 1466	CTL1	Chitinase-like protein 1	ARATH		AT1G05850	GO:0000160,GO:0000271,GO:0001101,GO:0001871,GO:0003674,GO:0003824,GO:0004553,GO:0004568,GO:0005488,GO:0005575,GO:0005576,GO:0005794,GO:0005975,GO:0005976,GO:0006022,GO:0006026,GO:0006030,GO:0006032,GO:0006040,GO:0006073,GO:0006807,GO:0006950,GO:0006970,GO:0007165,GO:0008150,GO:0008152,GO:0009056,GO:0009057,GO:0009058,GO:0009059,GO:0009250,GO:0009266,GO:0009408,GO:0009414,GO:0009415,GO:0009628,GO:…	-1.04067	7.87602	2586.09	0	0	317.163706986771	154.324318250716	315.718652285255	153.329892507575
TR48239|c0_g1	1583	YQJG	Glutathionyl-hydroquinone reductase YqjG	ECOLI	K07393		GO:0003674,GO:0003824,GO:0005488,GO:0005515,GO:0016491	1.02662	8.47381	3803.62	0	0	234.319289513226	477.994850301342	233.298216374788	474.728887184261
TR38841|c1_g1	1574; 1572	PER12	Peroxidase 12	ARATH	K00430	AT1G71695	GO:0003674,GO:0003824,GO:0004601,GO:0005488,GO:0005575,GO:0005576,GO:0005618,GO:0005773,GO:0005911,GO:0006950,GO:0006979,GO:0008150,GO:0008152,GO:0009056,GO:0009505,GO:0009506,GO:0009987,GO:0016020,GO:0016209,GO:0016491,GO:0016684,GO:0020037,GO:0030054,GO:0030312,GO:0042743,GO:0042744,GO:0043167,GO:0043169,GO:0043226,GO:0043227,GO:0043229,GO:0043231,GO:0044237,GO:0044248,GO:0044424,GO:0044444,GO:…	-1.02618	7.53223	1984.58	0	0	249.049270876019	122.414453171064	247.940363846008	121.619535721471
TR49147|c0_g1	1407	CSE	Caffeoylshikimate esterase	ARATH	K18368	AT1G52760	GO:0000302,GO:0003674,GO:0003824,GO:0003846,GO:0004620,GO:0004622,GO:0005575,GO:0005886,GO:0005911,GO:0006629,GO:0006725,GO:0006950,GO:0006979,GO:0008150,GO:0008152,GO:0008374,GO:0009058,GO:0009506,GO:0009698,GO:0009699,GO:0009808,GO:0009809,GO:0009987,GO:0010035,GO:0010038,GO:0010043,GO:0016020,GO:0016298,GO:0016411,GO:0016740,GO:0016746,GO:0016747,GO:0016787,GO:0016788,GO:0019438,GO:0019748,GO:…	1.02602	7.33452	1724.52	0	0	106.346712577874	216.884448472666	105.932753878747	215.445133224047
TR53555|c0_g1	1229	CHI4	Chitinase 4	ORYSJ	K01183		GO:0000272,GO:0003674,GO:0003824,GO:0004553,GO:0004568,GO:0005488,GO:0005975,GO:0005976,GO:0006022,GO:0006026,GO:0006030,GO:0006032,GO:0006040,GO:0006807,GO:0006950,GO:0006952,GO:0008061,GO:0008150,GO:0008152,GO:0009056,GO:0009057,GO:0009987,GO:0016052,GO:0016787,GO:0016798,GO:0016998,GO:0043170,GO:0044036,GO:0044237,GO:0044238,GO:0044248,GO:0044260,GO:0046348,GO:0050896,GO:0071704,GO:0097367,GO:…	1.01613	7.23923	1585.12	0	0	100.013758807247	202.562330666448	99.6090438114656	201.211267893764
TR34712|c0_g1	1590	FDH	Formate dehydrogenase, mitochondrial {ECO:0000255|HAMAP-Rule:MF_03210, ECO:0000303|Ref.1}	SOLTU	K00122		GO:0000166,GO:0003674,GO:0003824,GO:0004616,GO:0005488,GO:0005575,GO:0005739,GO:0008150,GO:0008152,GO:0008863,GO:0016491,GO:0016614,GO:0016616,GO:0016620,GO:0016903,GO:0036094,GO:0043226,GO:0043227,GO:0043229,GO:0043231,GO:0044424,GO:0044444,GO:0044464,GO:0044699,GO:0044710,GO:0048037,GO:0050662,GO:0051287,GO:0055114,GO:0097159,GO:1901265,GO:1901363	1.01526	7.61406	2052.35	0	0	129.755186144861	262.649912863221	129.232866811211	260.884011009181
TR15058|c0_g1	2019; 1943; 1943; 1460; 1419; 1268; 730; 445; 356	UGDH3; UGDH4	UDP-glucose 6-dehydrogenase 3; UDP-glucose 6-dehydrogenase 4	ORYSJ	K00012		GO:0000166,GO:0003674,GO:0003824,GO:0003979,GO:0005488,GO:0005575,GO:0005634,GO:0005829,GO:0005975,GO:0006022,GO:0006023,GO:0006024,GO:0006065,GO:0006082,GO:0006139,GO:0006725,GO:0006753,GO:0006793,GO:0006796,GO:0006807,GO:0008150,GO:0008152,GO:0009058,GO:0009059,GO:0009117,GO:0009165,GO:0009225,GO:0009226,GO:0009987,GO:0016053,GO:0016491,GO:0016614,GO:0016616,GO:0018130,GO:0019438,GO:0019637,GO:…	-1.01281	8.22104	3121.49	0	0	400.336499841015	198.596923456258	398.478616253025	197.294849326556
TR29870|c0_g1	1562; 957							1.00173	11.7533	26663.5	0	0	2302.75581253758	4616.34046670591	2291.77194579264	4583.89420473759
TR48821|c0_g2	1516; 1431; 1426	NAC81	Protein ATAF2	ARATH		AT5G08790	GO:0001101,GO:0003674,GO:0003676,GO:0003677,GO:0005488,GO:0005515,GO:0005575,GO:0005634,GO:0006139,GO:0006351,GO:0006355,GO:0006725,GO:0006807,GO:0006950,GO:0008150,GO:0008152,GO:0008361,GO:0009058,GO:0009059,GO:0009314,GO:0009416,GO:0009605,GO:0009607,GO:0009611,GO:0009620,GO:0009628,GO:0009719,GO:0009725,GO:0009743,GO:0009744,GO:0009751,GO:0009753,GO:0009889,GO:0009987,GO:0010033,GO:0010468,GO:…	0.996792	7.86397	2357.73	0	0	155.649930451428	311.027880827547	154.994558159128	308.933834505787
TR2747|c2_g1	1884; 738; 294	CAX3	Vacuolar cation/proton exchanger 3	ARATH	K07300	AT3G51860	GO:0003674,GO:0005215,GO:0005575,GO:0005773,GO:0005774,GO:0006793,GO:0006810,GO:0006811,GO:0006812,GO:0006816,GO:0006873,GO:0006874,GO:0006875,GO:0006882,GO:0008150,GO:0008152,GO:0008324,GO:0009605,GO:0009607,GO:0009624,GO:0009705,GO:0009987,GO:0010035,GO:0010038,GO:0015075,GO:0015077,GO:0015078,GO:0015085,GO:0015291,GO:0015297,GO:0015298,GO:0015299,GO:0015368,GO:0015369,GO:0015491,GO:0016020,GO:…	0.994069	9.04872	5332.26	0	0	354.410857311796	706.822172254113	352.812092545681	701.923276109932
TR13035|c0_g4	691							-0.984823	9.21178	5883.02	0	0	790.540273649025	399.899654185351	786.813831794103	397.158532336979
TR37124|c0_g1	1399	ANX4	Annexin-like protein RJ4	FRAAN			GO:0003674,GO:0005488,GO:0005509,GO:0005543,GO:0005544,GO:0008289,GO:0043167,GO:0043168,GO:0043169,GO:0046872	-0.984799	8.57939	3795.43	0	0	509.92005545721	257.938076060523	507.552004661831	256.209575945094
TR2482|c1_g1	2765; 2748; 1995; 1827; 1810; 470	SRK2E; SRK2I	Serine/threonine-protein kinase SRK2E; Serine/threonine-protein kinase SRK2I	ARATH	K14498	AT5G66880	GO:0000166,GO:0001101,GO:0001882,GO:0001883,GO:0003674,GO:0003824,GO:0004672,GO:0004674,GO:0005488,GO:0005515,GO:0005524,GO:0005575,GO:0005634,GO:0005737,GO:0005829,GO:0005975,GO:0005984,GO:0005985,GO:0006082,GO:0006464,GO:0006468,GO:0006629,GO:0006631,GO:0006633,GO:0006636,GO:0006638,GO:0006639,GO:0006641,GO:0006793,GO:0006796,GO:0006950,GO:0006952,GO:0006970,GO:0007165,GO:0008150,GO:0008152,GO:…	0.982659	7.27215	1522.55	0	0	103.907352606966	205.641352735538	103.513616470458	204.285445908884
TR2644|c0_g1	2699; 2673; 2593; 2488	DTX42	Protein DETOXIFICATION 42 {ECO:0000303|PubMed:11739388}	ARATH		AT1G51340	GO:0003674,GO:0005215,GO:0005342,GO:0005575,GO:0005886,GO:0006810,GO:0006811,GO:0006820,GO:0006842,GO:0006855,GO:0008150,GO:0008509,GO:0008514,GO:0009987,GO:0010035,GO:0010038,GO:0010044,GO:0015075,GO:0015137,GO:0015142,GO:0015238,GO:0015291,GO:0015297,GO:0015711,GO:0015746,GO:0015849,GO:0015893,GO:0016020,GO:0016021,GO:0022804,GO:0022857,GO:0022891,GO:0022892,GO:0031224,GO:0042221,GO:0044425,GO:…	0.969767	7.70891	2010.35	0	0	141.529789081362	277.57850471335	140.946584788188	275.707444725925
TR48800|c0_g1	2454; 390							-0.962273	7.33094	1528.71	0	0	213.397086685819	109.63184639939	212.459681857774	108.943815412551
TR39892|c1_g1	1702; 894; 874							-0.958594	7.42455	1619.44	0	0	227.517228055885	117.189446023519	226.507655228714	116.439756326132
TR3762|c0_g1	1940	YVDE	Putative glutamine amidotransferase-like protein YvdE	LACLA	K07010		GO:0003674,GO:0003824,GO:0006082,GO:0006520,GO:0006541,GO:0006807,GO:0008150,GO:0008152,GO:0009064,GO:0009987,GO:0016740,GO:0016787,GO:0019752,GO:0043436,GO:0044237,GO:0044238,GO:0044281,GO:0044699,GO:0044710,GO:0044763,GO:0071704,GO:1901564,GO:1901605	0.95464	8.05479	2480.3	0	0	181.169388608624	351.568338070556	180.374280442577	349.192932895582
TR22592|c0_g2	1282; 1140	GSTUH	Glutathione S-transferase U17	ARATH	K00799	AT1G10370	GO:0003674,GO:0003824,GO:0004364,GO:0005488,GO:0005515,GO:0005575,GO:0005737,GO:0005829,GO:0006518,GO:0006575,GO:0006749,GO:0006790,GO:0006807,GO:0006950,GO:0006970,GO:0008150,GO:0008152,GO:0009056,GO:0009314,GO:0009404,GO:0009407,GO:0009416,GO:0009507,GO:0009536,GO:0009628,GO:0009636,GO:0009651,GO:0009704,GO:0009719,GO:0009725,GO:0009791,GO:0009987,GO:0010033,GO:0010243,GO:0016740,GO:0016765,GO:…	0.951348	8.67855	3797.07	0	0	279.635092049717	541.394713814862	278.37056598185	537.68636845282
TR43275|c1_g1	2639; 717; 514	PYRG; PYRG2	CTP synthase; CTP synthase 2	DICDI; HUMAN; XENLA	K01937		GO:0000166,GO:0001882,GO:0001883,GO:0003674,GO:0003824,GO:0003883,GO:0005488,GO:0005524,GO:0005575,GO:0005739,GO:0005829,GO:0006082,GO:0006139,GO:0006206,GO:0006213,GO:0006220,GO:0006221,GO:0006241,GO:0006520,GO:0006541,GO:0006629,GO:0006644,GO:0006725,GO:0006753,GO:0006793,GO:0006796,GO:0006807,GO:0008150,GO:0008152,GO:0008610,GO:0008654,GO:0009058,GO:0009064,GO:0009112,GO:0009116,GO:0009117,GO:…	0.944867	7.6139	1791.73	0	0	134.024066093951	258.357942706308	133.476967527507	256.630696221138
TR23032|c0_g1	1495	DSEL	Phospholipase A1-IIgamma	ARATH		AT4G18550	GO:0003674,GO:0003824,GO:0004620,GO:0005575,GO:0005737,GO:0006629,GO:0006638,GO:0006639,GO:0008150,GO:0008152,GO:0008970,GO:0009056,GO:0009987,GO:0010029,GO:0010187,GO:0016042,GO:0016298,GO:0016787,GO:0016788,GO:0019915,GO:0044237,GO:0044238,GO:0044242,GO:0044248,GO:0044255,GO:0044424,GO:0044464,GO:0044699,GO:0044710,GO:0044712,GO:0044763,GO:0046339,GO:0046340,GO:0046461,GO:0046462,GO:0046464,GO:…	-0.937347	10.0259	9412.74	0	0	1374.57934360692	718.625090185622	1368.04342489083	713.630419783952
TR45253|c2_g1	2077; 1959							0.936935	7.66452	1826.31	0	0	139.32498295381	267.081838568728	138.739652415714	265.305773907642
TR40677|c0_g1	1359	ERLI1; ERLL2	Lipid transfer protein EARLI 1; pEARLI1-like lipid transfer protein 2	ARATH		AT4G12490	GO:0005575,GO:0005576,GO:0005618,GO:0006950,GO:0006952,GO:0008150,GO:0009605,GO:0009607,GO:0009620,GO:0030312,GO:0043207,GO:0044464,GO:0050832,GO:0050896,GO:0051704,GO:0051707,GO:0098542	-0.932083	10.4952	12879.9	0	0	1900.63670348706	997.2765874382	1891.5956892531	990.348553172382
TR26117|c0_g1	1688							0.931223	7.69908	1849.01	0	0	143.077844447515	273.193230857375	142.474461046055	271.369905882673
TR19508|c0_g1	1573	MTDH	Probable mannitol dehydrogenase	FRAAN			GO:0003674,GO:0003824,GO:0005488,GO:0008150,GO:0008152,GO:0008270,GO:0016491,GO:0016614,GO:0016616,GO:0031320,GO:0043167,GO:0043169,GO:0044699,GO:0044710,GO:0046029,GO:0046872,GO:0046914,GO:0055114	0.929713	8.35677	2908.27	0	0	225.92226192106	430.923134123902	224.937337963685	427.984536543391
TR21807|c0_g1	1630; 1616	AX22B	Auxin-induced protein 22B	VIGRR			GO:0005575,GO:0005634,GO:0006139,GO:0006351,GO:0006355,GO:0006725,GO:0006807,GO:0007165,GO:0008150,GO:0008152,GO:0009058,GO:0009059,GO:0009734,GO:0009755,GO:0009889,GO:0009987,GO:0010468,GO:0010556,GO:0016070,GO:0018130,GO:0019219,GO:0019222,GO:0019438,GO:0031323,GO:0031326,GO:0032774,GO:0034641,GO:0034645,GO:0034654,GO:0043170,GO:0043226,GO:0043227,GO:0043229,GO:0043231,GO:0044237,GO:0044238,GO:…	0.927609	7.49612	1594.46	0	0	124.501180053674	237.131351169405	123.970181923004	235.53257039134
TR28141|c0_g1	2876; 2755	GSH1	Glutamate--cysteine ligase, chloroplastic	MEDTR; SOLLC	K01919		GO:0000096,GO:0000097,GO:0000166,GO:0000271,GO:0001882,GO:0001883,GO:0002213,GO:0002376,GO:0003006,GO:0003674,GO:0003824,GO:0004357,GO:0005488,GO:0005524,GO:0005575,GO:0005975,GO:0005976,GO:0005996,GO:0006006,GO:0006007,GO:0006073,GO:0006082,GO:0006090,GO:0006091,GO:0006094,GO:0006096,GO:0006518,GO:0006520,GO:0006534,GO:0006575,GO:0006725,GO:0006749,GO:0006750,GO:0006790,GO:0006807,GO:0006950,GO:…	0.92552	10.0539	9341.82	0	0	734.247351243445	1396.28985648245	730.791702338997	1386.53850887446
TR39903|c0_g1	2123	CP74	Allene oxide synthase, chloroplastic	LINUS			GO:0003674,GO:0003824,GO:0004497,GO:0005488,GO:0005506,GO:0005575,GO:0006082,GO:0006629,GO:0006631,GO:0006633,GO:0008150,GO:0008152,GO:0008610,GO:0009058,GO:0009507,GO:0009536,GO:0009987,GO:0016053,GO:0016491,GO:0016705,GO:0016829,GO:0016835,GO:0016836,GO:0019752,GO:0020037,GO:0031407,GO:0031408,GO:0032787,GO:0043167,GO:0043169,GO:0043226,GO:0043227,GO:0043229,GO:0043231,GO:0043436,GO:0044237,GO:…	-0.923915	8.61235	3440.49	0	0	514.235846174971	271.327156876108	511.83854638529	269.51697666808
TR51815|c0_g1	1204; 1194	GSTF8	Glutathione S-transferase F8, chloroplastic	ARATH	K00799	AT2G47730	GO:0003674,GO:0003824,GO:0004364,GO:0004601,GO:0005488,GO:0005515,GO:0005575,GO:0005634,GO:0005774,GO:0005829,GO:0006518,GO:0006575,GO:0006749,GO:0006790,GO:0006807,GO:0006950,GO:0006952,GO:0006970,GO:0008150,GO:0008152,GO:0009056,GO:0009266,GO:0009404,GO:0009407,GO:0009409,GO:0009507,GO:0009526,GO:0009532,GO:0009536,GO:0009570,GO:0009579,GO:0009605,GO:0009607,GO:0009617,GO:0009628,GO:0009651,GO:…	-0.91175	10.2249	10246.7	0	0	1568.18008591344	834.508284422254	1560.72559741067	828.722591226743
TR17638|c0_g1	2072; 2070	METK2; TRL33	S-adenosylmethionine synthase 2; Thioredoxin-like 3-3	ACTCH; ORYSJ; TOBAC	K03671		GO:0000103,GO:0000166,GO:0001882,GO:0001883,GO:0003674,GO:0003824,GO:0004478,GO:0005488,GO:0005524,GO:0005575,GO:0005737,GO:0006139,GO:0006457,GO:0006556,GO:0006575,GO:0006662,GO:0006725,GO:0006730,GO:0006732,GO:0006790,GO:0006807,GO:0006950,GO:0006979,GO:0008150,GO:0008152,GO:0009058,GO:0009108,GO:0009116,GO:0009119,GO:0009163,GO:0009987,GO:0015035,GO:0015036,GO:0016491,GO:0016667,GO:0016671,GO:…	-0.908155	7.55123	1595.49	0	0	245.437141688328	130.905089785825	244.332878237157	130.084053269953
TR31084|c1_g1	5469	AB2C	ABC transporter C family member 2	ARATH		AT2G34660	GO:0000166,GO:0000325,GO:0001882,GO:0001883,GO:0003674,GO:0003824,GO:0005215,GO:0005488,GO:0005524,GO:0005575,GO:0005773,GO:0005774,GO:0006810,GO:0008150,GO:0008559,GO:0009987,GO:0015238,GO:0015399,GO:0015405,GO:0016020,GO:0016021,GO:0016462,GO:0016787,GO:0016817,GO:0016818,GO:0016820,GO:0016887,GO:0017076,GO:0017111,GO:0022804,GO:0022857,GO:0022891,GO:0022892,GO:0030554,GO:0031090,GO:0031224,GO:…	0.908044	8.20474	2502.59	0	0	205.328434474352	385.810795626791	204.438331503975	383.177339172322
TR41918|c0_g2	2599; 641; 558	GLYC4; RBG2	Glycine-rich RNA-binding protein 2, mitochondrial; Serine hydroxymethyltransferase 4	ARATH	K00600	AT4G13930	GO:0000166,GO:0001070,GO:0001071,GO:0001072,GO:0001101,GO:0001882,GO:0001883,GO:0003674,GO:0003676,GO:0003677,GO:0003690,GO:0003697,GO:0003723,GO:0003824,GO:0004372,GO:0005488,GO:0005507,GO:0005524,GO:0005575,GO:0005739,GO:0005829,GO:0005886,GO:0005911,GO:0006082,GO:0006355,GO:0006520,GO:0006544,GO:0006563,GO:0006575,GO:0006725,GO:0006730,GO:0006732,GO:0006760,GO:0006807,GO:0006950,GO:0006970,GO:…	-0.908023	8.16773	2445.77	0	0	376.365097049972	200.789560384245	374.626770227442	199.44256273438
TR4675|c0_g1	2606; 2455; 1191; 1047; 1040	FXL14	F-box/LRR-repeat protein 14	HUMAN; MOUSE	K10280		GO:0003674,GO:0003824,GO:0004842,GO:0005488,GO:0005515,GO:0005575,GO:0005654,GO:0005737,GO:0005794,GO:0006464,GO:0008150,GO:0008152,GO:0009987,GO:0016567,GO:0016740,GO:0019538,GO:0019787,GO:0032446,GO:0036211,GO:0042787,GO:0043170,GO:0043226,GO:0043227,GO:0043229,GO:0043231,GO:0043412,GO:0044237,GO:0044238,GO:0044260,GO:0044267,GO:0044422,GO:0044424,GO:0044428,GO:0044444,GO:0044446,GO:0044464,GO:…	0.901255	8.3057	2645.94	0	0	220.902809673229	413.10212760281	219.929299118455	410.297484949548
TR51836|c3_g1	1451	PIP24	Aquaporin PIP2-4	MAIZE	K09872		GO:0003674,GO:0005215,GO:0005575,GO:0005886,GO:0006810,GO:0008150,GO:0016020,GO:0016021,GO:0031224,GO:0044425,GO:0044464,GO:0051179,GO:0051234	-0.886349	11.1294	18115.4	0	0	2917.56834674386	1580.19144733624	2903.60150505386	1569.13626056709
TR48135|c0_g1	1820						GO:0005575,GO:0006810,GO:0008150,GO:0009987,GO:0016021,GO:0031224,GO:0044425,GO:0044699,GO:0044763,GO:0044765,GO:0051179,GO:0051234,GO:0055085,GO:1902578	-0.883209	8.25668	2467.36	0	0	397.897139870106	215.951411482033	396.059478844737	214.51866861675
TR20530|c0_g1	1846	UGT2	7-deoxyloganetin glucosyltransferase	GARJA			GO:0003674,GO:0003824,GO:0008150,GO:0008152,GO:0008194,GO:0016740,GO:0016757,GO:0016758,GO:0035251,GO:0046527	0.864656	8.39382	2598.68	0	0	238.72890176833	435.261756130346	237.669640112572	432.279963359038
TR3762|c0_g3	1575	YHE5	Putative glutamine amidotransferase PB2B2.05	SCHPO			GO:0003674,GO:0003824,GO:0005575,GO:0005634,GO:0005737,GO:0005829,GO:0006082,GO:0006520,GO:0006541,GO:0006807,GO:0008150,GO:0008152,GO:0009064,GO:0009987,GO:0016787,GO:0016874,GO:0019752,GO:0043226,GO:0043227,GO:0043229,GO:0043231,GO:0043436,GO:0044237,GO:0044238,GO:0044281,GO:0044424,GO:0044444,GO:0044464,GO:0044699,GO:0044710,GO:0044763,GO:0071704,GO:1901564,GO:1901605	0.848117	8.19258	2178.28	0	0	209.1751175054	377.04024791484	208.258022148641	374.460149458214
TR14131|c0_g2	2595; 759	CAHC; QORL	Carbonic anhydrase, chloroplastic; Quinone oxidoreductase-like protein At1g23740, chloroplastic	ARATH; TOBAC	K18980	AT1G23740	GO:0003674,GO:0003824,GO:0004089,GO:0005488,GO:0005575,GO:0005576,GO:0006950,GO:0008150,GO:0008152,GO:0008270,GO:0009266,GO:0009409,GO:0009507,GO:0009526,GO:0009532,GO:0009536,GO:0009570,GO:0009579,GO:0009628,GO:0009941,GO:0010319,GO:0015976,GO:0016491,GO:0016627,GO:0016628,GO:0016829,GO:0016835,GO:0016836,GO:0031967,GO:0031975,GO:0035671,GO:0035798,GO:0043167,GO:0043169,GO:0043226,GO:0043227,GO:…	-0.844547	8.35335	2421.68	0	0	421.446345743107	234.938714241417	419.48691479869	233.384856983516
TR2257|c1_g1	2002	DHSO	Sorbitol dehydrogenase	ARATH	K00008	AT5G51970	GO:0003674,GO:0003824,GO:0003939,GO:0005488,GO:0005575,GO:0005737,GO:0005829,GO:0005886,GO:0005911,GO:0008150,GO:0008152,GO:0008270,GO:0009506,GO:0016020,GO:0016491,GO:0016614,GO:0016616,GO:0030054,GO:0031090,GO:0031966,GO:0043167,GO:0043169,GO:0044422,GO:0044424,GO:0044429,GO:0044444,GO:0044446,GO:0044464,GO:0044699,GO:0044710,GO:0046872,GO:0046914,GO:0055114	0.824899	9.88136	6654.52	0	0	681.613468794228	1208.88937691379	678.419499499905	1200.44545889067
TR426|c0_g1	1373; 1167	PIP28	Probable aquaporin PIP2-8	ARATH	K09872	AT2G16850	GO:0001101,GO:0003674,GO:0005215,GO:0005372,GO:0005575,GO:0005773,GO:0005886,GO:0005911,GO:0006810,GO:0006811,GO:0006833,GO:0008150,GO:0008643,GO:0009506,GO:0009719,GO:0009725,GO:0009737,GO:0009987,GO:0010033,GO:0015144,GO:0015166,GO:0015168,GO:0015250,GO:0015254,GO:0015267,GO:0015665,GO:0015791,GO:0015793,GO:0015850,GO:0016020,GO:0016021,GO:0022803,GO:0022838,GO:0022857,GO:0022891,GO:0022892,GO:…	-0.820616	8.85753	3250.18	0	0	594.218706759566	336.826353618553	591.457875823001	334.537947289255
TR18862|c0_g1	981	MAL12	Major allergen Mal d 1	MALDO			GO:0006950,GO:0006952,GO:0008150,GO:0009607,GO:0050896	-0.79871	9.15018	3778.84	0	0	723.880071367084	416.601016317684	720.478537598398	413.750671213108
TR35194|c0_g1	1209	TIP41	Aquaporin TIP4-1	ARATH	K09873	AT2G25810	GO:0000325,GO:0003674,GO:0005215,GO:0005372,GO:0005575,GO:0005773,GO:0005774,GO:0006810,GO:0006811,GO:0006833,GO:0008150,GO:0008643,GO:0009705,GO:0009987,GO:0015144,GO:0015166,GO:0015168,GO:0015250,GO:0015254,GO:0015267,GO:0015665,GO:0015791,GO:0015793,GO:0015850,GO:0016020,GO:0016021,GO:0022803,GO:0022838,GO:0022857,GO:0022891,GO:0022892,GO:0031090,GO:0031224,GO:0034220,GO:0042044,GO:0042807,GO:…	-0.795789	8.02926	1725.36	0	0	332.503528342291	191.739101575104	330.99741486392	190.472700854645
TR24060|c0_g1	805							-0.789413	8.08608	1767.06	0	0	345.31016818956	199.996478942207	343.729717012808	198.684546237501
TR43698|c0_g1	1244	GL113	Germin-like protein subfamily 1 member 13	ARATH		AT5G39100	GO:0003674,GO:0005488,GO:0005575,GO:0005576,GO:0030145,GO:0043167,GO:0043169,GO:0045735,GO:0046872,GO:0046914,GO:0048046	0.788311	9.98493	6551.57	0	0	744.286255739107	1286.98457302978	740.807780029455	1278.01581373795
TR13265|c0_g1	2246; 2235; 2210; 2199	PATL3	Patellin-3	ARATH		AT1G72160	GO:0003674,GO:0005488,GO:0005575,GO:0005737,GO:0005886,GO:0006810,GO:0007049,GO:0008150,GO:0008289,GO:0009987,GO:0016020,GO:0016021,GO:0031224,GO:0044424,GO:0044425,GO:0044464,GO:0044699,GO:0044763,GO:0051179,GO:0051234,GO:0051301	-0.778701	8.04627	1674.24	0	0	334.989799081871	195.471249537637	333.458993279372	194.178559283831
TR13290|c2_g1	5923; 5820; 4714; 4611	AB10C	ABC transporter C family member 10	ARATH		AT3G59140	GO:0000166,GO:0001882,GO:0001883,GO:0003674,GO:0003824,GO:0005215,GO:0005488,GO:0005524,GO:0005575,GO:0005774,GO:0006810,GO:0008150,GO:0008559,GO:0009987,GO:0015238,GO:0015399,GO:0015405,GO:0016020,GO:0016021,GO:0016462,GO:0016787,GO:0016817,GO:0016818,GO:0016820,GO:0016887,GO:0017076,GO:0017111,GO:0022804,GO:0022857,GO:0030554,GO:0031090,GO:0031224,GO:0032549,GO:0032550,GO:0032553,GO:0032555,GO:…	0.771771	8.86335	2892.54	0	0	344.512685122148	588.932948487619	342.923337876712	584.851839369735
TR53867|c0_g2	849							-0.755051	9.66535	4843.68	0	0	1023.07695395274	606.893910557307	1018.24464385372	602.707339073995
TR7741|c0_g1	1296	VDAC2	Mitochondrial outer membrane protein porin of 36 kDa	SOLTU	K15040		GO:0003674,GO:0005215,GO:0005216,GO:0005244,GO:0005253,GO:0005575,GO:0005741,GO:0006810,GO:0008150,GO:0008308,GO:0008509,GO:0009987,GO:0015075,GO:0015267,GO:0015288,GO:0016020,GO:0019867,GO:0022803,GO:0022829,GO:0022832,GO:0022836,GO:0022838,GO:0022857,GO:0022891,GO:0022892,GO:0031090,GO:0031966,GO:0031968,GO:0032991,GO:0043234,GO:0044422,GO:0044424,GO:0044425,GO:0044429,GO:0044444,GO:0044446,GO:…	-0.738683	8.02152	1486.13	0	0	325.889109959636	195.517901387168	324.419058753661	194.220671311435
TR21455|c0_g1	6041; 5740; 1890; 1745	RPO1A; RPO1B; RPOT1; RPOT2; S38AA; S38AB	DNA-directed RNA polymerase 1, mitochondrial; DNA-directed RNA polymerase 1A; DNA-directed RNA polymerase 1B, mitochondrial; DNA-directed RNA polymerase 2, chloroplastic/mitochondrial; Putative sodium-coupled neutral amino acid transporter 10; Putative sodium-coupled neutral amino acid transporter 11	BOVIN; NICSY; RAT; TOBAC	K14997		GO:0003333,GO:0003674,GO:0003676,GO:0003677,GO:0003824,GO:0003899,GO:0005215,GO:0005342,GO:0005488,GO:0005575,GO:0005739,GO:0005783,GO:0005794,GO:0006139,GO:0006351,GO:0006725,GO:0006807,GO:0006810,GO:0006811,GO:0006812,GO:0006814,GO:0006820,GO:0006865,GO:0008150,GO:0008152,GO:0008509,GO:0008514,GO:0009058,GO:0009059,GO:0009507,GO:0009536,GO:0009987,GO:0015075,GO:0015171,GO:0015672,GO:0015711,GO:…	0.73674	8.09037	1547.39	0	0	204.671683712954	341.491538571718	203.759275389368	339.170270325737
TR13030|c0_g1	2495	INVA	Acid beta-fructofuranosidase	VIGRR			GO:0003674,GO:0003824,GO:0004553,GO:0004564,GO:0004575,GO:0005575,GO:0005773,GO:0005975,GO:0005984,GO:0005985,GO:0008150,GO:0008152,GO:0009311,GO:0009987,GO:0015926,GO:0016787,GO:0016798,GO:0043226,GO:0043227,GO:0043229,GO:0043231,GO:0044237,GO:0044238,GO:0044262,GO:0044424,GO:0044444,GO:0044464,GO:0044699,GO:0044710,GO:0044723,GO:0044763,GO:0071704,GO:0090599	-0.733675	8.17534	1631.72	0	0	362.104223373892	218.004092861426	360.451473835014	216.540045941761
TR40679|c0_g1	1562	ROMT	Trans-resveratrol di-O-methyltransferase	VITVI			GO:0003674,GO:0003824,GO:0005488,GO:0005515,GO:0006725,GO:0008150,GO:0008152,GO:0008168,GO:0008171,GO:0008757,GO:0009058,GO:0009987,GO:0016740,GO:0016741,GO:0019438,GO:0044237,GO:0044249,GO:0046983	-0.731661	10.3377	7255.4	0	0	1620.5794145193	977.076336590993	1612.88559521394	970.26111600509
TR27270|c0_g1	903	KIC	Calcium-binding protein KIC	ARATH		AT2G46600	GO:0000902,GO:0000904,GO:0003674,GO:0005488,GO:0005509,GO:0008150,GO:0009653,GO:0009987,GO:0010091,GO:0016043,GO:0032502,GO:0032989,GO:0043167,GO:0043169,GO:0044699,GO:0044763,GO:0044767,GO:0046872,GO:0048869,GO:0071840	0.728564	8.39063	1864.73	0	0	252.942864675738	419.633386537241	251.802495497838	416.782737200624
TR20034|c0_g1	1377; 1194	ALF	Fructose-bisphosphate aldolase cytoplasmic isozyme	ORYSJ			GO:0003674,GO:0003824,GO:0004332,GO:0005575,GO:0005737,GO:0005975,GO:0006082,GO:0006090,GO:0006091,GO:0006096,GO:0008150,GO:0008152,GO:0009056,GO:0009987,GO:0016052,GO:0016829,GO:0016830,GO:0016832,GO:0019752,GO:0032787,GO:0043436,GO:0044237,GO:0044238,GO:0044281,GO:0044424,GO:0044464,GO:0044699,GO:0044710,GO:0044712,GO:0044723,GO:0044724,GO:0044763,GO:0071704,GO:1901575	-0.714982	8.82593	2436.46	0	0	565.743870176077	345.037079136124	563.107283038145	342.707680644506
TR49052|c0_g1	2080	SDC1	Serine decarboxylase	ARATH	K01590	AT1G43710	GO:0003674,GO:0003824,GO:0005488,GO:0005575,GO:0005829,GO:0005886,GO:0006066,GO:0006082,GO:0006576,GO:0006580,GO:0006807,GO:0008150,GO:0008152,GO:0009308,GO:0009987,GO:0016020,GO:0016829,GO:0016830,GO:0016831,GO:0019752,GO:0030170,GO:0034308,GO:0034641,GO:0042439,GO:0043167,GO:0043168,GO:0043436,GO:0044106,GO:0044237,GO:0044281,GO:0044424,GO:0044444,GO:0044464,GO:0044699,GO:0044710,GO:0044763,GO:…	0.709438	8.21787	1571.12	0	0	226.250637301759	370.415685281345	225.234425013825	367.89067315193
TR43690|c0_g1	1466	OPR1; OPR11	12-oxophytodienoate reductase 1; Putative 12-oxophytodienoate reductase 11	ARATH; ORYSJ	K05894	AT1G76680	GO:0000166,GO:0003674,GO:0003824,GO:0005488,GO:0005575,GO:0005737,GO:0006082,GO:0006629,GO:0006631,GO:0006633,GO:0008150,GO:0008152,GO:0008610,GO:0009058,GO:0009987,GO:0010181,GO:0016053,GO:0016491,GO:0016627,GO:0016628,GO:0016629,GO:0019752,GO:0031407,GO:0031408,GO:0032553,GO:0032787,GO:0036094,GO:0043167,GO:0043168,GO:0043436,GO:0044237,GO:0044238,GO:0044249,GO:0044255,GO:0044281,GO:0044283,GO:…	0.70875	10.6597	8500.85	0	0	1230.09417609926	2012.84069989281	1224.25329262273	1998.76316618705
TR9355|c0_g1	1018	MLP28	MLP-like protein 28	ARATH			GO:0006950,GO:0006952,GO:0008150,GO:0009607,GO:0050896	-0.696613	11.984	20414.3	0	0	5026.72341697492	3105.24040852605	5002.64883731951	3083.44266119326
TR35173|c0_g1	1401	BNM2A; BNM2C	BURP domain-containing protein BNM2A {ECO:0000303|PubMed:19714473}; BURP domain-containing protein BNM2C {ECO:0000303|PubMed:19714473}	BRANA				-0.694845	9.53262	3760.71	0	0	918.512850584376	568.079571746969	914.179294290144	564.17483381598
TR19495|c0_g1	1473	GSTU7	Glutathione S-transferase U7	ARATH	K00799	AT2G29420	GO:0001101,GO:0003674,GO:0003824,GO:0004364,GO:0005488,GO:0005515,GO:0005575,GO:0005737,GO:0005829,GO:0006518,GO:0006575,GO:0006749,GO:0006790,GO:0006807,GO:0008150,GO:0008152,GO:0009056,GO:0009404,GO:0009407,GO:0009636,GO:0009751,GO:0009987,GO:0010033,GO:0014070,GO:0016740,GO:0016765,GO:0019748,GO:0034641,GO:0042221,GO:0043603,GO:0044237,GO:0044248,GO:0044424,GO:0044444,GO:0044464,GO:0044699,GO:…	0.694611	9.05386	2691.81	0	0	406.528721305628	658.770767236507	404.675003298817	654.210348834161
TR14759|c0_g1	1970; 1887; 1810; 1742	C7091; C70B2	Cytochrome P450 709B1 {ECO:0000305}; Cytochrome P450 709B2 {ECO:0000305}	ARATH		AT2G46950,AT2G46960	GO:0003674,GO:0003824,GO:0004497,GO:0005488,GO:0005506,GO:0005575,GO:0008150,GO:0008152,GO:0016021,GO:0016491,GO:0016705,GO:0020037,GO:0031224,GO:0043167,GO:0043169,GO:0044425,GO:0044699,GO:0044710,GO:0046872,GO:0046906,GO:0046914,GO:0055114,GO:0097159,GO:1901363	0.690614	9.3646	3301.13	0	0	505.135157052736	816.267411255376	502.798611859579	810.614419356856
TR44773|c0_g1	1125	YP20	Uncharacterized N-acetyltransferase p20	BACLI			GO:0003674,GO:0003824,GO:0008080,GO:0016407,GO:0016410,GO:0016740,GO:0016746,GO:0016747	-0.688672	8.839	2285.87	0	0	566.916639392859	352.128160264936	564.295631238707	349.740389254439
TR1458|c2_g1	2305; 1981; 1680; 1406; 1015; 875	MCU1; MCU2	Calcium uniporter protein 1, mitochondrial; Calcium uniporter protein 2, mitochondrial	ARATH		AT2G23790,AT4G36820	GO:0003674,GO:0005215,GO:0005216,GO:0005261,GO:0005262,GO:0005575,GO:0005743,GO:0008324,GO:0015075,GO:0015085,GO:0015267,GO:0016020,GO:0016021,GO:0019866,GO:0022803,GO:0022838,GO:0022857,GO:0022890,GO:0022891,GO:0022892,GO:0031090,GO:0031224,GO:0031966,GO:0044422,GO:0044424,GO:0044425,GO:0044429,GO:0044444,GO:0044446,GO:0044464,GO:0046873,GO:0072509	0.684767	8.42291	1690.79	0	0	263.591609164127	424.251919640875	262.412747288578	421.330836181898
TR25147|c0_g1	1914; 1286	SAHH	Adenosylhomocysteinase	CATRO; PETCR			GO:0000166,GO:0003674,GO:0003824,GO:0004013,GO:0005488,GO:0006730,GO:0008150,GO:0008152,GO:0009987,GO:0016787,GO:0016801,GO:0016802,GO:0036094,GO:0044237,GO:0044281,GO:0044699,GO:0044710,GO:0044763,GO:0048037,GO:0050662,GO:0051287,GO:0055114,GO:0097159,GO:1901265,GO:1901363	-0.67572	9.2111	2850.86	0	0	731.245062048481	458.307769798984	727.82083183759	455.146794348221
TR8329|c0_g1	3926; 1488	CESA1	Cellulose synthase A catalytic subunit 1 [UDP-forming]; Probable cellulose synthase A catalytic subunit 1 [UDP-forming]	ARATH; ORYSJ	K10999	AT4G32410	GO:0000271,GO:0003674,GO:0003824,GO:0005488,GO:0005575,GO:0005768,GO:0005794,GO:0005802,GO:0005886,GO:0005975,GO:0005976,GO:0006073,GO:0006950,GO:0006970,GO:0006972,GO:0008150,GO:0008152,GO:0008194,GO:0008270,GO:0009058,GO:0009059,GO:0009250,GO:0009628,GO:0009651,GO:0009832,GO:0009833,GO:0009987,GO:0016020,GO:0016021,GO:0016043,GO:0016051,GO:0016740,GO:0016757,GO:0016758,GO:0016759,GO:0016760,GO:…	-0.672884	8.37542	1584.52	0	0	409.343367425908	257.051690919422	407.476109771573	255.325223365402
TR10608|c0_g1	928							0.669163	9.18874	2748.6	0	0	451.281594618064	718.485134637027	449.195619812762	713.504083701139
TR3190|c1_g1	1391; 1375	PUMP1	Mitochondrial uncoupling protein 1	ARATH	K15103	AT3G54110	GO:0003674,GO:0003735,GO:0005198,GO:0005215,GO:0005575,GO:0005739,GO:0005743,GO:0005774,GO:0005911,GO:0006412,GO:0006810,GO:0006811,GO:0006812,GO:0006818,GO:0006839,GO:0008150,GO:0008152,GO:0009058,GO:0009059,GO:0009506,GO:0009507,GO:0009536,GO:0009853,GO:0009987,GO:0015672,GO:0015992,GO:0016020,GO:0016021,GO:0017077,GO:0019538,GO:0019866,GO:0022857,GO:0030054,GO:0031090,GO:0031224,GO:0031966,GO:…	0.667241	8.97783	2361.66	0	0	390.20377380801	620.422946921487	388.420097555404	616.141075879795
TR35808|c0_g1	3014; 2365	PCKA	Phosphoenolpyruvate carboxykinase [ATP]	ARATH	K01610	AT4G37870	GO:0000166,GO:0001882,GO:0001883,GO:0002376,GO:0003674,GO:0003824,GO:0004611,GO:0004612,GO:0005488,GO:0005524,GO:0005575,GO:0005634,GO:0005730,GO:0005829,GO:0005975,GO:0005996,GO:0006006,GO:0006094,GO:0006950,GO:0006952,GO:0006955,GO:0007154,GO:0008150,GO:0008152,GO:0009058,GO:0009267,GO:0009605,GO:0009607,GO:0009620,GO:0009814,GO:0009817,GO:0009987,GO:0009991,GO:0010035,GO:0010038,GO:0016020,GO:…	0.666657	11.3367	12024.7	0	0	2002.6207145785	3182.72913059813	1993.07213737973	3160.38133562647
TR10608|c0_g2	927							0.665569	9.52257	3427.48	0	0	569.684374744467	904.719317967395	567.011855697137	898.417996912004
TR53234|c1_g2	3775; 3691; 1867	DGLA; RGA3; THO4C; THO4D	Putative disease resistance protein RGA3; Sn1-specific diacylglycerol lipase alpha; THO complex subunit 4C; THO complex subunit 4D	ARATH; HUMAN; SOLBU	K13806,K12881	AT1G66260	GO:0000166,GO:0001505,GO:0001676,GO:0001775,GO:0003674,GO:0003676,GO:0003723,GO:0003824,GO:0005488,GO:0005575,GO:0005654,GO:0005730,GO:0005886,GO:0006082,GO:0006629,GO:0006631,GO:0006638,GO:0006639,GO:0006690,GO:0006810,GO:0007165,GO:0007166,GO:0007186,GO:0007405,GO:0007596,GO:0007599,GO:0008150,GO:0008152,GO:0008283,GO:0009056,GO:0009058,GO:0009987,GO:0010033,GO:0015931,GO:0016020,GO:0016021,GO:…	0.661123	8.44955	1608.49	0	0	271.238064457552	429.430274938889	270.009687570747	426.510615577237
TR2753|c0_g2	1914	R3HD1	R3H domain-containing protein 1	HUMAN			GO:0003674,GO:0003676,GO:0003723,GO:0005488,GO:0044822,GO:0097159,GO:1901363	0.651969	9.0608	2391.1	0	0	416.004696577234	654.478797079595	414.096906888994	649.957034046118
TR1481|c0_g1	2480; 2452	S38A1	Sodium-coupled neutral amino acid transporter 1	HUMAN	K14990		GO:0001504,GO:0001505,GO:0003333,GO:0003674,GO:0005215,GO:0005283,GO:0005290,GO:0005342,GO:0005343,GO:0005416,GO:0005575,GO:0005886,GO:0005887,GO:0006810,GO:0006811,GO:0006812,GO:0006820,GO:0006836,GO:0006865,GO:0006867,GO:0006868,GO:0007154,GO:0007267,GO:0007268,GO:0008150,GO:0008324,GO:0008509,GO:0008514,GO:0009987,GO:0015075,GO:0015077,GO:0015081,GO:0015171,GO:0015174,GO:0015175,GO:0015179,GO:…	-0.647942	9.06299	2370.67	0	0	654.96815218892	418.46709029895	651.893870023056	415.603600427701
TR27277|c5_g1	894	MLP31	MLP-like protein 31	ARATH		AT1G70840	GO:0006950,GO:0006952,GO:0008150,GO:0009607,GO:0050896	-0.645796	12.126	19391	0	0	5471.57823628501	3501.22130735075	5445.35098303634	3476.64266293542
TR4612|c0_g1	1954; 1729; 1530; 1011							0.637563	10.422	5871.99	0	0	1075.4762825586	1675.12796113315	1070.404641657	1663.42509037331
TR45131|c0_g1	1290						GO:0006950,GO:0008150,GO:0050896	0.63073	9.38479	2805.53	0	0	525.494430656087	814.634596521769	523.042972276311	808.972050280285
TR17652|c3_g1	2188; 2173; 1736; 1505; 1412; 1410; 950; 865; 392	TBB; TBB1; TBB2; TBB3; TBB6; TBB8	Tubulin beta chain; Tubulin beta-1 chain; Tubulin beta-2 chain; Tubulin beta-3 chain; Tubulin beta-6 chain; Tubulin beta-8 chain	ARATH; AVESA; ELEIN; GOSHI; HORVU; LUPAL; MAIZE; ORYSJ	K07375	AT5G62690,AT5G62700,AT5G23860	GO:0000166,GO:0001882,GO:0001883,GO:0003674,GO:0003824,GO:0003924,GO:0005198,GO:0005200,GO:0005488,GO:0005525,GO:0005575,GO:0005737,GO:0005794,GO:0005874,GO:0006950,GO:0006970,GO:0007017,GO:0008150,GO:0009628,GO:0009651,GO:0009987,GO:0016020,GO:0016462,GO:0016787,GO:0016817,GO:0016818,GO:0017076,GO:0017111,GO:0019001,GO:0032549,GO:0032550,GO:0032553,GO:0032555,GO:0032561,GO:0032991,GO:0035639,GO:…	-0.625543	9.44811	2889.93	0	0	850.21077139894	551.704772561358	846.188800815083	547.919591160687
TR31157|c0_g1	4093; 2827; 1656; 1641; 340	EX84B; SERA2	D-3-phosphoglycerate dehydrogenase 2, chloroplastic; Exocyst complex component EXO84B	ARATH	K00058	AT1G17745	GO:0000166,GO:0003674,GO:0003824,GO:0004617,GO:0005488,GO:0005575,GO:0005576,GO:0005618,GO:0005829,GO:0005856,GO:0006082,GO:0006520,GO:0006563,GO:0006564,GO:0006807,GO:0006810,GO:0006887,GO:0008150,GO:0008152,GO:0008652,GO:0009058,GO:0009069,GO:0009070,GO:0009507,GO:0009524,GO:0009536,GO:0009987,GO:0016053,GO:0016192,GO:0016491,GO:0016597,GO:0016614,GO:0016616,GO:0019752,GO:0030312,GO:0031406,GO:…	-0.616736	8.60656	1568.98	0	0	473.235834356241	308.975199448154	471.052738501686	306.870345153172
TR44391|c1_g1	2472	DSEL	Phospholipase A1-IIgamma	ARATH		AT4G18550	GO:0003674,GO:0003824,GO:0004620,GO:0005575,GO:0005737,GO:0006629,GO:0006638,GO:0006639,GO:0008150,GO:0008152,GO:0008970,GO:0009056,GO:0009987,GO:0010029,GO:0010187,GO:0016042,GO:0016298,GO:0016787,GO:0016788,GO:0019915,GO:0044237,GO:0044238,GO:0044242,GO:0044248,GO:0044255,GO:0044424,GO:0044464,GO:0044699,GO:0044710,GO:0044712,GO:0044763,GO:0046339,GO:0046340,GO:0046461,GO:0046462,GO:0046464,GO:…	-0.611147	9.9055	3789.83	0	0	1162.82413382459	762.151265798656	1157.32382432674	756.879472133658
TR49325|c0_g2	2499; 1851; 1573; 822; 234	DHE1; DHE3; NLAL1	Glutamate dehydrogenase; Glutamate dehydrogenase 1; Putative H/ACA ribonucleoprotein complex subunit 1-like protein 1	ARATH; SOLLC	K00261,K11128	AT5G18170,AT3G03920	GO:0000166,GO:0001522,GO:0001882,GO:0001883,GO:0003674,GO:0003676,GO:0003723,GO:0003824,GO:0004353,GO:0005488,GO:0005507,GO:0005524,GO:0005575,GO:0005730,GO:0005732,GO:0005739,GO:0005759,GO:0006082,GO:0006139,GO:0006364,GO:0006520,GO:0006725,GO:0006807,GO:0006950,GO:0006970,GO:0008150,GO:0008152,GO:0008270,GO:0009314,GO:0009416,GO:0009451,GO:0009535,GO:0009628,GO:0009642,GO:0009646,GO:0009651,GO:…	0.604908	10.1929	4522.95	0	0	930.240542752206	1416.49010732966	925.850571259958	1406.58383401415
TR13433|c0_g1	2928; 1572; 310	PDCD4	Programmed cell death protein 4	CHICK; RAT	K16865		GO:0001932,GO:0001933,GO:0003674,GO:0003676,GO:0003723,GO:0005488,GO:0005575,GO:0005634,GO:0005654,GO:0005737,GO:0005829,GO:0006355,GO:0006469,GO:0006915,GO:0007568,GO:0007569,GO:0008150,GO:0008219,GO:0009889,GO:0009890,GO:0009892,GO:0009966,GO:0009968,GO:0009987,GO:0010468,GO:0010556,GO:0010558,GO:0010563,GO:0010605,GO:0010629,GO:0010646,GO:0010648,GO:0010660,GO:0010661,GO:0010941,GO:0010942,GO:…	0.599872	9.2357	2293.98	0	0	480.084806582253	728.468630436801	477.843299647759	723.442522215774
TR40671|c0_g1	2812	BXL1	Beta-D-xylosidase 1	ARATH		AT5G49360	GO:0000272,GO:0003006,GO:0003674,GO:0003824,GO:0004553,GO:0005575,GO:0005576,GO:0005578,GO:0005618,GO:0005975,GO:0005976,GO:0008150,GO:0008152,GO:0009044,GO:0009056,GO:0009057,GO:0009505,GO:0009987,GO:0010214,GO:0010383,GO:0010410,GO:0016052,GO:0016787,GO:0016798,GO:0022414,GO:0030312,GO:0031012,GO:0031221,GO:0031222,GO:0032502,GO:0043170,GO:0044036,GO:0044237,GO:0044238,GO:0044260,GO:0044421,GO:…	0.598098	12.7333	63416.1	0	0	5427.95122142069	8225.70076127103	5401.93383270863	8167.83831400899
TR30268|c0_g3	2832; 2096	BAG5; GSTU7; GSTU8; GSTX6	BAG family molecular chaperone regulator 5, mitochondrial; Glutathione S-transferase U7; Glutathione S-transferase U8; Probable glutathione S-transferase	ARATH; SOYBN	K00799	AT1G12060	GO:0003674,GO:0003824,GO:0004364,GO:0005488,GO:0005515,GO:0005575,GO:0005737,GO:0005739,GO:0006518,GO:0006575,GO:0006749,GO:0006790,GO:0006807,GO:0008150,GO:0008152,GO:0009056,GO:0009404,GO:0009407,GO:0009987,GO:0016740,GO:0016765,GO:0019748,GO:0034641,GO:0043226,GO:0043227,GO:0043229,GO:0043231,GO:0043603,GO:0044237,GO:0044248,GO:0044424,GO:0044444,GO:0044464,GO:0044699,GO:0044710,GO:0044712,GO:…	0.592018	9.74485	3180.57	0	0	685.553973362619	1034.59806706352	682.324072158897	1027.40713746424
TR24109|c1_g1	1452	MIOX4	Inositol oxygenase 4	ARATH	K00469	AT4G26260	GO:0003674,GO:0003824,GO:0005488,GO:0005506,GO:0005575,GO:0005737,GO:0005975,GO:0005996,GO:0006020,GO:0006066,GO:0006082,GO:0006766,GO:0006767,GO:0008150,GO:0008152,GO:0009056,GO:0009058,GO:0009110,GO:0009987,GO:0016051,GO:0016052,GO:0016053,GO:0016491,GO:0016701,GO:0019310,GO:0019751,GO:0019752,GO:0019852,GO:0019853,GO:0042364,GO:0043167,GO:0043169,GO:0043436,GO:0044237,GO:0044238,GO:0044248,GO:…	0.58728	11.2989	9147.56	0	0	2017.30378517262	3034.422900937	2007.67184384379	3013.11557509393
TR31061|c4_g1	4849; 4706; 4467; 4317; 1498; 294	GLAK1; VRN1	B3 domain-containing transcription factor VRN1; Glucuronokinase 1	ARATH	K16190	AT3G18990,AT3G01640	GO:0000166,GO:0001882,GO:0001883,GO:0003006,GO:0003674,GO:0003676,GO:0003677,GO:0003723,GO:0003727,GO:0003824,GO:0005488,GO:0005524,GO:0005575,GO:0005654,GO:0005829,GO:0005975,GO:0006020,GO:0006066,GO:0006139,GO:0006351,GO:0006355,GO:0006725,GO:0006807,GO:0006950,GO:0008150,GO:0008152,GO:0008187,GO:0008266,GO:0009058,GO:0009059,GO:0009266,GO:0009409,GO:0009628,GO:0009889,GO:0009909,GO:0009987,GO:…	0.585694	9.68902	2996.34	0	0	661.254195190877	993.591091325199	658.175139083173	986.684806770801
TR6302|c0_g1	4284; 4137; 3986	ANT1; AVT1	Amino acid transporter ANT1 {ECO:0000305}; Vacuolar amino acid transporter 1	ARATH; YEAST	K15015,K14209	AT3G11900	GO:0000322,GO:0000323,GO:0000324,GO:0000329,GO:0003333,GO:0003674,GO:0005215,GO:0005302,GO:0005342,GO:0005575,GO:0005773,GO:0005774,GO:0005886,GO:0006810,GO:0006811,GO:0006812,GO:0006820,GO:0006865,GO:0006868,GO:0007034,GO:0008150,GO:0008324,GO:0008509,GO:0008514,GO:0009605,GO:0009607,GO:0009624,GO:0009987,GO:0015075,GO:0015171,GO:0015173,GO:0015175,GO:0015179,GO:0015186,GO:0015188,GO:0015658,GO:…	0.579463	9.57225	2706.34	0	0	611.434958861939	914.749465616701	608.561601709674	908.398547454244
TR34178|c0_g1	2334; 1868						GO:0003674,GO:0003824,GO:0008150,GO:0008152,GO:0008168,GO:0016740,GO:0016741	-0.578089	9.55819	2672.41	0	0	905.659299968436	607.360429052623	901.404551134093	603.170571377643
TR14221|c0_g1	2566; 243	BGAL; BGAL4	Beta-galactosidase; Beta-galactosidase 4	ARATH; MALDO		AT5G56870	GO:0003674,GO:0003824,GO:0004553,GO:0004565,GO:0005575,GO:0005576,GO:0005618,GO:0005975,GO:0008150,GO:0008152,GO:0009341,GO:0015925,GO:0016787,GO:0016798,GO:0030312,GO:0032991,GO:0043234,GO:0044238,GO:0044464,GO:0048046,GO:0071704,GO:1902494	0.569238	13.4482	385247	0	0	9016.67193554507	13393.4660894411	8973.38702647882	13299.1888776036
TR31719|c0_g3	1083; 984							0.558755	9.58782	2547.27	0	0	623.397204873125	919.367998720335	620.487524722466	912.988758463123
TR13098|c0_g1	3721; 3715; 3629; 3602; 2550; 1729; 314; 260	TPS10; TPS9	Probable alpha,alpha-trehalose-phosphate synthase [UDP-forming] 10; Probable alpha,alpha-trehalose-phosphate synthase [UDP-forming] 9	ARATH	K16055	AT1G60140,AT1G23870	GO:0003674,GO:0003824,GO:0005975,GO:0005984,GO:0005991,GO:0005992,GO:0008150,GO:0008152,GO:0009058,GO:0009311,GO:0009312,GO:0009987,GO:0016051,GO:0016740,GO:0016757,GO:0034637,GO:0044237,GO:0044238,GO:0044249,GO:0044262,GO:0044699,GO:0044710,GO:0044711,GO:0044723,GO:0044763,GO:0046351,GO:0071704,GO:1901576	0.557976	9.18153	1917.25	0	0	470.515009773304	693.526395137591	468.336514043256	688.742211469759
TR36822|c0_g1	1893; 1590	ENO	Enolase	RICCO			GO:0000015,GO:0000287,GO:0003674,GO:0003824,GO:0004634,GO:0005488,GO:0005575,GO:0005975,GO:0006082,GO:0006090,GO:0006091,GO:0006096,GO:0008150,GO:0008152,GO:0009056,GO:0009987,GO:0016052,GO:0016829,GO:0016835,GO:0016836,GO:0019752,GO:0032787,GO:0032991,GO:0043167,GO:0043169,GO:0043234,GO:0043436,GO:0044237,GO:0044238,GO:0044281,GO:0044424,GO:0044444,GO:0044445,GO:0044464,GO:0044699,GO:0044710,GO:…	-0.546475	8.96359	1585.15	0	0	594.406349834251	407.457253809479	591.627639851653	404.65447325056
TR12765|c0_g1	2541; 2483; 2343; 2337							0.537968	10.0842	3333.64	0	0	887.035724805923	1289.45712105496	882.85783100388	1280.45831133901
TR44599|c0_g1	1032	MTDH	Probable mannitol dehydrogenase	FRAAN			GO:0003674,GO:0003824,GO:0005488,GO:0008150,GO:0008152,GO:0008270,GO:0016491,GO:0016614,GO:0016616,GO:0031320,GO:0043167,GO:0043169,GO:0044699,GO:0044710,GO:0046029,GO:0046872,GO:0046914,GO:0055114	-0.526393	9.04418	1557.2	0	0	624.992171007949	434.422022838776	622.057841987495	431.437722806951
TR24107|c0_g2	959; 942	MT4A	Metallothionein-like protein 4A	ORYSJ			GO:0003674,GO:0005488,GO:0043167,GO:0043169,GO:0046872	0.525686	11.4009	7892.58	0	0	2220.89652120614	3201.01665561454	2210.28521203976	3178.57373155157
TR45341|c0_g1	1758; 1748	ANXD1	Annexin D1	ARATH		AT1G35720	GO:0000166,GO:0001101,GO:0001882,GO:0001883,GO:0003674,GO:0003824,GO:0004601,GO:0005488,GO:0005507,GO:0005509,GO:0005515,GO:0005524,GO:0005543,GO:0005544,GO:0005575,GO:0005576,GO:0005618,GO:0005739,GO:0005773,GO:0005774,GO:0005829,GO:0005886,GO:0005911,GO:0006810,GO:0006811,GO:0006812,GO:0006813,GO:0006816,GO:0006950,GO:0006970,GO:0008150,GO:0008270,GO:0008289,GO:0009266,GO:0009408,GO:0009409,GO:…	-0.521154	10.8911	5475.13	0	0	2245.24321014655	1566.33584802533	2234.51902712981	1555.40773956805
TR51774|c1_g1	1137; 1137; 1100	DNJ20	Chaperone protein dnaJ 20, chloroplastic	ARATH		AT4G13830	GO:0005575,GO:0005634,GO:0006109,GO:0006457,GO:0008150,GO:0008152,GO:0009507,GO:0009536,GO:0009889,GO:0009987,GO:0010322,GO:0010565,GO:0010675,GO:0019216,GO:0019220,GO:0019222,GO:0019538,GO:0019747,GO:0031323,GO:0031326,GO:0043170,GO:0043226,GO:0043227,GO:0043229,GO:0043231,GO:0044237,GO:0044238,GO:0044260,GO:0044267,GO:0044424,GO:0044444,GO:0044464,GO:0046890,GO:0050789,GO:0050790,GO:0050794,GO:…	-0.513887	9.07296	1515.12	0	0	635.312540115639	445.431859328247	632.328565720931	442.386849984091
TR54552|c1_g1	4266; 4187; 4181; 4180; 3473; 2641; 2045; 891; 592	3HIDH; ALF; HMGD; Y1010; YGBJ	2-(hydroxymethyl)glutarate dehydrogenase {ECO:0000303|PubMed:16894175}; 3-hydroxyisobutyrate dehydrogenase, mitochondrial; Fructose-bisphosphate aldolase; Uncharacterized oxidoreductase HI_1010; Uncharacterized oxidoreductase YgbJ	ECOLI; EUBBA; HAEIN; HUMAN; THECA	K08319,K00020		GO:0000166,GO:0003674,GO:0003824,GO:0004332,GO:0004616,GO:0005488,GO:0005575,GO:0005759,GO:0005975,GO:0006082,GO:0006090,GO:0006091,GO:0006096,GO:0006520,GO:0006573,GO:0006574,GO:0006793,GO:0006796,GO:0006807,GO:0008150,GO:0008152,GO:0008270,GO:0008442,GO:0009056,GO:0009063,GO:0009081,GO:0009083,GO:0009987,GO:0016052,GO:0016054,GO:0016491,GO:0016614,GO:0016616,GO:0016829,GO:0016830,GO:0016832,GO:…	0.502634	10.2698	3315.93	0	0	1023.54606163945	1451.89886112418	1018.71149493251	1441.74737706381
TR47762|c0_g1	965; 964	CYP1; YL217	Peptidyl-prolyl cis-trans isomerase 1 {ECO:0000250|UniProtKB:O49886}; Putative uncharacterized protein YLR217W	SOYBN; YEAST			GO:0000413,GO:0003674,GO:0003755,GO:0003824,GO:0005488,GO:0005575,GO:0005737,GO:0006457,GO:0006464,GO:0008150,GO:0008152,GO:0009987,GO:0016853,GO:0016859,GO:0018193,GO:0018208,GO:0019538,GO:0033218,GO:0036211,GO:0042277,GO:0043170,GO:0043412,GO:0044237,GO:0044238,GO:0044260,GO:0044267,GO:0044424,GO:0044464,GO:0071704	-0.500834	9.46858	1894.29	0	0	832.666143915867	589.119555885746	828.745546871107	585.062399507756
TR34877|c0_g1	3546; 3542	ERD15; Y2058	Protein EARLY RESPONSIVE TO DEHYDRATION 15; Transmembrane protein DDB_G0292058	ARATH; DICDI		AT2G41430	GO:0001101,GO:0005575,GO:0005737,GO:0006950,GO:0008150,GO:0009314,GO:0009414,GO:0009415,GO:0009416,GO:0009605,GO:0009607,GO:0009617,GO:0009628,GO:0009642,GO:0009644,GO:0010035,GO:0016021,GO:0031224,GO:0042221,GO:0043207,GO:0044424,GO:0044425,GO:0044464,GO:0050896,GO:0051704,GO:0051707,GO:1901700	0.495299	10.0605	2787.4	0	0	887.973940179349	1253.20863396886	883.791533161465	1244.45252773726
TR29831|c0_g1	2787	SBT17	Subtilisin-like protease SBT1.7 {ECO:0000303|PubMed:16193095}	ARATH		AT5G67360	GO:0003006,GO:0003674,GO:0003824,GO:0004175,GO:0004252,GO:0005575,GO:0005576,GO:0005618,GO:0006508,GO:0008150,GO:0008152,GO:0008233,GO:0008236,GO:0009505,GO:0009987,GO:0010191,GO:0010214,GO:0016787,GO:0017171,GO:0019538,GO:0022414,GO:0030312,GO:0032502,GO:0043170,GO:0044237,GO:0044238,GO:0044464,GO:0044699,GO:0044702,GO:0048046,GO:0048359,GO:0048609,GO:0048856,GO:0070011,GO:0071704,GO:0080001	-0.487129	9.8967	2412.09	0	0	1115.96027592195	797.093501097866	1110.68115745465	791.579782879673
TR41059|c0_g1	1112; 1078	TSJT1	Stem-specific protein TSJT1	TOBAC				0.475661	11.3036	6063.53	0	0	2118.81868857735	2949.84309773611	2108.7238818988	2929.14419205078
TR44599|c0_g2	3049	ACD11; MTDH	Accelerated cell death 11 {ECO:0000303|PubMed:11850411}; Probable mannitol dehydrogenase	ARATH; FRAAN		AT2G34690	GO:0001101,GO:0002376,GO:0003674,GO:0003824,GO:0005215,GO:0005319,GO:0005488,GO:0005575,GO:0005737,GO:0006810,GO:0006811,GO:0006812,GO:0006820,GO:0006869,GO:0006950,GO:0006952,GO:0006955,GO:0008150,GO:0008152,GO:0008219,GO:0008270,GO:0008289,GO:0008324,GO:0008509,GO:0008519,GO:0009605,GO:0009607,GO:0009617,GO:0009751,GO:0009814,GO:0009816,GO:0009987,GO:0010033,GO:0010175,GO:0014070,GO:0015075,GO:…	-0.472434	11.1533	5403.98	0	0	2655.29023910253	1916.03811211462	2642.58931100166	1902.62140716623
TR34941|c1_g3	1108; 747							-0.462712	9.40107	1546.31	0	0	785.849196781893	570.878682718869	782.145321006178	566.95422763787
TR51348|c1_g1	942; 928; 928; 363	SUI1; SUI11	Protein translation factor SUI1 homolog; Protein translation factor SUI1 homolog 1	ARATH; SALBA	K03113	AT4G27130	GO:0003674,GO:0003676,GO:0003723,GO:0003743,GO:0005488,GO:0006413,GO:0006417,GO:0008135,GO:0008150,GO:0008152,GO:0009889,GO:0009987,GO:0010468,GO:0010556,GO:0010608,GO:0019222,GO:0031323,GO:0031326,GO:0032268,GO:0044237,GO:0050789,GO:0050794,GO:0051246,GO:0060255,GO:0065007,GO:0080090,GO:0097159,GO:1901363,GO:2000112	0.445548	10.6698	3445.46	0	0	1382.08506659433	1884.40815813216	1375.51304215151	1871.20583457336
TR34191|c0_g1	2407; 2327; 815	XYLA	Xylose isomerase	ARATH	K01805	AT5G57655	GO:0003674,GO:0003824,GO:0005488,GO:0005575,GO:0005773,GO:0005774,GO:0005783,GO:0005794,GO:0005975,GO:0005996,GO:0006081,GO:0006098,GO:0006139,GO:0006725,GO:0006732,GO:0006733,GO:0006739,GO:0006753,GO:0006793,GO:0006796,GO:0006807,GO:0008150,GO:0008152,GO:0009045,GO:0009056,GO:0009117,GO:0009987,GO:0016020,GO:0016853,GO:0016860,GO:0016861,GO:0019321,GO:0019362,GO:0019637,GO:0019682,GO:0019693,GO:…	0.442681	11.2621	5113.89	0	0	2086.26261511946	2838.8583477003	2076.2989524263	2818.9370158101
TR35780|c1_g1	1911; 1883; 1549	DCAM	S-adenosylmethionine decarboxylase proenzyme	VICFA			GO:0003674,GO:0003824,GO:0004014,GO:0006139,GO:0006557,GO:0006576,GO:0006595,GO:0006596,GO:0006597,GO:0006725,GO:0006790,GO:0006807,GO:0008150,GO:0008152,GO:0008215,GO:0008216,GO:0008295,GO:0009058,GO:0009116,GO:0009119,GO:0009163,GO:0009308,GO:0009309,GO:0009987,GO:0016829,GO:0016830,GO:0016831,GO:0018130,GO:0019438,GO:0034641,GO:0034654,GO:0042278,GO:0042401,GO:0042451,GO:0042455,GO:0044106,GO:…	-0.425169	12.4051	10080.6	0	0	6235.94230101544	4649.60323542198	6206.02115441806	4616.95214640703
TR48796|c0_g1	1776; 1217; 1193; 1168; 1156; 739; 538; 464; 367	GDPD1; GDPD2	Glycerophosphodiester phosphodiesterase GDPD1, chloroplastic {ECO:0000305}; Glycerophosphodiester phosphodiesterase GDPD2 {ECO:0000305}	ARATH		AT3G02040,AT5G41080	GO:0000287,GO:0003674,GO:0003824,GO:0005488,GO:0005575,GO:0005623,GO:0005975,GO:0006066,GO:0006071,GO:0006629,GO:0006644,GO:0006650,GO:0006793,GO:0006796,GO:0006873,GO:0008081,GO:0008150,GO:0008152,GO:0008889,GO:0009056,GO:0009395,GO:0009507,GO:0009536,GO:0009987,GO:0016042,GO:0016787,GO:0016788,GO:0019400,GO:0019637,GO:0019725,GO:0019751,GO:0030002,GO:0030320,GO:0030643,GO:0042578,GO:0042592,GO:…	0.422554	9.82188	1727.01	0	0	774.918987681477	1039.8697260606	771.28042317246	1032.62902888719
TR22716|c0_g3	2381; 1557; 1529; 662; 323	ADT1	ADP,ATP carrier protein 1, mitochondrial; ADP,ATP carrier protein, mitochondrial	ARATH; GOSHI; SOLTU	K05863	AT3G08580	GO:0000295,GO:0003674,GO:0003735,GO:0005198,GO:0005215,GO:0005337,GO:0005346,GO:0005347,GO:0005471,GO:0005488,GO:0005507,GO:0005575,GO:0005618,GO:0005730,GO:0005739,GO:0005740,GO:0005743,GO:0005773,GO:0005774,GO:0005886,GO:0006412,GO:0006810,GO:0006811,GO:0006820,GO:0006862,GO:0008150,GO:0008152,GO:0008509,GO:0008514,GO:0009058,GO:0009059,GO:0009507,GO:0009526,GO:0009536,GO:0009941,GO:0009987,GO:…	-0.422101	9.83914	1746.32	0	0	1052.02089822294	786.083664608395	1047.06208771737	780.630655702532
TR50578|c0_g2	2790; 2774	RFS6	Probable galactinol--sucrose galactosyltransferase 6	ARATH	K06617	AT5G20250	GO:0003674,GO:0003824,GO:0005975,GO:0008150,GO:0008152,GO:0008378,GO:0016740,GO:0016757,GO:0016758,GO:0044238,GO:0047274,GO:0071704	0.400115	10.4635	2415.64	0	0	1219.82071776024	1611.58814207104	1214.02500989645	1600.34127302194
TR23036|c0_g1	10795	B; CAPSD; G; H; VGA; VGD	A' protein; Capsid protein F; Internal scaffolding protein B; Major spike protein G; Minor spike protein H; Scaffolding protein D	BPPHS; BPS13			GO:0003674,GO:0003676,GO:0003677,GO:0003824,GO:0004518,GO:0004519,GO:0005198,GO:0005488,GO:0005575,GO:0006139,GO:0006259,GO:0006260,GO:0006725,GO:0006807,GO:0008150,GO:0008152,GO:0009058,GO:0009059,GO:0009987,GO:0016032,GO:0016043,GO:0016787,GO:0016788,GO:0019028,GO:0019030,GO:0019048,GO:0019062,GO:0019069,GO:0019076,GO:0022607,GO:0022610,GO:0030260,GO:0030430,GO:0033643,GO:0033646,GO:0034641,GO:…	-0.383892	10.2685	1947.38	0	0	1400.66173098817	1074.67200581122	1394.01732127456	1067.20300355039
TR31320|c0_g1	882	CXXS1	Thioredoxin-like protein CXXS1	ARATH	K03671	AT1G11530	GO:0000103,GO:0003674,GO:0003756,GO:0003824,GO:0005575,GO:0005829,GO:0005886,GO:0006457,GO:0006662,GO:0006790,GO:0006950,GO:0006979,GO:0008150,GO:0008152,GO:0009987,GO:0015035,GO:0015036,GO:0016020,GO:0016491,GO:0016667,GO:0016671,GO:0016853,GO:0016860,GO:0016864,GO:0018904,GO:0019538,GO:0019725,GO:0033554,GO:0034599,GO:0042221,GO:0042592,GO:0043170,GO:0044237,GO:0044238,GO:0044260,GO:0044267,GO:…	0.376294	10.4154	2069.19	0	0	1190.97059502738	1547.7217600622	1185.33488905429	1536.92055944973
TR17638|c1_g1	1608; 1596; 1541; 1269; 1211	METK; METK1; METK2	S-adenosylmethionine synthase; S-adenosylmethionine synthase 1; S-adenosylmethionine synthase 2	CARPA; ELAUM; MEDSF; POPTR	K00789		GO:0000166,GO:0001882,GO:0001883,GO:0003674,GO:0003824,GO:0004478,GO:0005488,GO:0005524,GO:0005575,GO:0005737,GO:0006139,GO:0006556,GO:0006575,GO:0006725,GO:0006730,GO:0006732,GO:0006790,GO:0006807,GO:0008150,GO:0008152,GO:0009058,GO:0009108,GO:0009116,GO:0009119,GO:0009163,GO:0009987,GO:0016740,GO:0016765,GO:0017076,GO:0018130,GO:0019438,GO:0030554,GO:0032549,GO:0032550,GO:0032553,GO:0032555,GO:…	-0.295479	10.7934	1663.06	0	0	1961.33923814774	1599.97183153766	1951.98924244599	1588.80257745833
TR51823|c0_g1	1138; 1135	TIP11	Aquaporin TIP1-1	ARATH	K09873	AT2G36830	GO:0000322,GO:0000325,GO:0000326,GO:0003674,GO:0005215,GO:0005372,GO:0005575,GO:0005773,GO:0005774,GO:0006810,GO:0006811,GO:0006833,GO:0008150,GO:0008643,GO:0009526,GO:0009705,GO:0009941,GO:0009987,GO:0015144,GO:0015166,GO:0015168,GO:0015204,GO:0015250,GO:0015254,GO:0015267,GO:0015665,GO:0015791,GO:0015793,GO:0015840,GO:0015850,GO:0016020,GO:0016021,GO:0019755,GO:0022803,GO:0022838,GO:0022857,GO:…	-0.29128	11.4441	2527.76	0	0	3075.23544024815	2515.98089709171	3060.54834954249	2498.3381496579
TR46020|c1_g1	991; 920	TCTP	Translationally-controlled tumor protein homolog	HEVBR			GO:0005575,GO:0005737,GO:0044424,GO:0044464	0.278616	11.5054	2410.71	0	0	2632.96071321498	3197.65772244826	2620.39266425544	3175.20476934322
TR20286|c1_g1	3081; 422	TBL2	Protein trichome birefringence-like 2	ARATH		AT1G60790	GO:0003674,GO:0003824,GO:0005575,GO:0005794,GO:0008150,GO:0008374,GO:0009987,GO:0016021,GO:0016407,GO:0016413,GO:0016740,GO:0016746,GO:0016747,GO:0031224,GO:0043226,GO:0043227,GO:0043229,GO:0043231,GO:0044424,GO:0044425,GO:0044444,GO:0044464,GO:0071554	-0.277016	11.0027	1689.34	0	0	2254.4846315748	1862.808351799	2243.72872568417	1849.77081252272
TR44547|c0_g1	1603; 1328	UGE1	Bifunctional UDP-glucose 4-epimerase and UDP-xylose 4-epimerase 1	ARATH; PEA	K01784	AT1G12780	GO:0000271,GO:0003674,GO:0003824,GO:0003854,GO:0003978,GO:0005488,GO:0005575,GO:0005829,GO:0005886,GO:0005975,GO:0005976,GO:0005996,GO:0006012,GO:0006139,GO:0006629,GO:0006694,GO:0006725,GO:0006753,GO:0006793,GO:0006796,GO:0006807,GO:0008150,GO:0008152,GO:0008202,GO:0008610,GO:0009058,GO:0009059,GO:0009117,GO:0009165,GO:0009225,GO:0009226,GO:0009987,GO:0016020,GO:0016043,GO:0016051,GO:0016229,GO:…	0.243119	11.3316	1631.5	0	0	2365.80388563183	2803.35629020671	2354.4997543795	2783.68924870523
TR53857|c7_g1	1746							-0.0673884	14.1942	32942.2	0	0	19232.4300290977	18375.4637527761	19140.0029693442	18246.1308723186
TR45082|c1_g1	1863; 1789; 1770; 1696	MIEL1	E3 ubiquitin-protein ligase MIEL1 {ECO:0000303|PubMed:23403577}	ARATH	K10144	AT5G18650	GO:0002831,GO:0002832,GO:0003674,GO:0003824,GO:0004842,GO:0005488,GO:0005515,GO:0005575,GO:0005634,GO:0005737,GO:0006464,GO:0006950,GO:0006952,GO:0008134,GO:0008150,GO:0008152,GO:0008270,GO:0009893,GO:0009894,GO:0009896,GO:0009987,GO:0010604,GO:0016567,GO:0016740,GO:0016874,GO:0019222,GO:0019538,GO:0019787,GO:0030162,GO:0031323,GO:0031325,GO:0031329,GO:0031331,GO:0031347,GO:0031348,GO:0032101,GO:…	0.757535	7.94401	1475.38	8.89318162514244e-323	6.29933698447589e-321	183.233462430162	310.188147535978	182.453889793562	308.091593953699
TR9|c2_g2	2194	U87A1; U87A2	UDP-glycosyltransferase 87A1; UDP-glycosyltransferase 87A2	ARATH		AT2G30140	GO:0003674,GO:0003824,GO:0005575,GO:0005634,GO:0005737,GO:0005829,GO:0005975,GO:0005996,GO:0006063,GO:0006082,GO:0008150,GO:0008152,GO:0008194,GO:0009058,GO:0009812,GO:0009813,GO:0009909,GO:0009987,GO:0016740,GO:0016757,GO:0016758,GO:0019585,GO:0019752,GO:0032787,GO:0035251,GO:0043226,GO:0043227,GO:0043229,GO:0043231,GO:0043436,GO:0044237,GO:0044238,GO:0044281,GO:0044424,GO:0044444,GO:0044464,GO:…	1.18732	6.71251	1469.71	1.49701890689898e-321	1.05646057050234e-319	63.9862884676757	145.926985335018	63.7463927587649	144.991711041906
TR14586|c1_g1	2748; 2734; 2657; 2433							-1.75507	5.70991	1468.71	2.47032822920623e-321	1.73708540421324e-319	80.9210759580209	23.9790506592709	80.6379136096228	23.8775196516878
TR43198|c0_g1	2221; 2217; 1865; 1828	TBL19	Protein trichome birefringence-like 19	ARATH		AT5G15900	GO:0003674,GO:0003824,GO:0005575,GO:0005794,GO:0008150,GO:0008374,GO:0009987,GO:0016021,GO:0016407,GO:0016413,GO:0016740,GO:0016746,GO:0016747,GO:0031224,GO:0043226,GO:0043227,GO:0043229,GO:0043231,GO:0044424,GO:0044425,GO:0044444,GO:0044464,GO:0071554	-1.2094	6.65326	1464.3	2.23910550695253e-320	1.56888569574304e-318	140.919949088635	60.9739673378738	140.309969680744	60.6413197503181
TR23153|c0_g1	1291; 1276; 1043; 1028	DNAJ; DNAJ1	Chaperone protein DnaJ 1 {ECO:0000255|HAMAP-Rule:MF_01152}; Chaperone protein DnaJ {ECO:0000255|HAMAP-Rule:MF_01152}	THET2; THET8	K03686		GO:0000166,GO:0001882,GO:0001883,GO:0003674,GO:0005488,GO:0005524,GO:0005575,GO:0005737,GO:0006139,GO:0006259,GO:0006260,GO:0006457,GO:0006725,GO:0006807,GO:0006950,GO:0008150,GO:0008152,GO:0008270,GO:0009058,GO:0009059,GO:0009266,GO:0009408,GO:0009628,GO:0009987,GO:0017076,GO:0019538,GO:0030554,GO:0032549,GO:0032550,GO:0032553,GO:0032555,GO:0032559,GO:0034641,GO:0034645,GO:0035639,GO:0036094,GO:…	1.70641	5.77279	1456.17	1.30686786178406e-318	9.12444041418829e-317	25.5663689258675	83.69341805979	25.5494863121015	83.1712545186654
TR20024|c0_g1	1837							-1.62367	5.88004	1448.02	7.72409829660494e-317	5.37384351323679e-315	89.1304604755013	28.9241467096264	88.7865869849109	28.8046268814011
TR39457|c0_g2	1915	C79D1	Valine N-monooxygenase 1	MANES	K13401		GO:0003674,GO:0003824,GO:0004497,GO:0005488,GO:0005506,GO:0005575,GO:0005783,GO:0008150,GO:0008152,GO:0009058,GO:0016020,GO:0016021,GO:0016137,GO:0016138,GO:0016491,GO:0016705,GO:0019748,GO:0019756,GO:0020037,GO:0031090,GO:0031224,GO:0042341,GO:0043167,GO:0043169,GO:0043226,GO:0043227,GO:0043229,GO:0043231,GO:0044422,GO:0044424,GO:0044425,GO:0044444,GO:0044464,GO:0044550,GO:0044699,GO:0044710,GO:…	-1.97639	5.40388	1443.48	7.49726959657909e-316	5.19766693952118e-314	67.6453284240383	17.1678806276492	67.3963193747794	17.1395952349857
TR54166|c3_g1	3001; 2928; 2502; 1348; 1196; 297	DJC28; SAPK8; SAPKA; SRK2E	DnaJ homolog subfamily C member 28; Serine/threonine-protein kinase SAPK10; Serine/threonine-protein kinase SAPK8; Serine/threonine-protein kinase SRK2E	ARATH; MOUSE; ORYSJ	K14498		GO:0000166,GO:0000301,GO:0001101,GO:0001882,GO:0001883,GO:0003674,GO:0003824,GO:0004672,GO:0004674,GO:0005488,GO:0005515,GO:0005524,GO:0005575,GO:0005634,GO:0005737,GO:0005829,GO:0005975,GO:0005984,GO:0005985,GO:0006082,GO:0006461,GO:0006464,GO:0006468,GO:0006629,GO:0006631,GO:0006633,GO:0006636,GO:0006638,GO:0006639,GO:0006641,GO:0006793,GO:0006796,GO:0006810,GO:0006890,GO:0006891,GO:0006950,GO:…	-1.43138	6.18357	1433.76	9.67037512239644e-314	6.68070230823937e-312	106.299801809203	39.4208128542489	105.890312871584	39.2484097272892
TR48805|c0_g1	2297; 2133	RD21A	Cysteine proteinase RD21a	ARATH		AT1G47128	GO:0000323,GO:0003674,GO:0003824,GO:0004175,GO:0004197,GO:0005575,GO:0005576,GO:0005615,GO:0005764,GO:0005773,GO:0005911,GO:0006508,GO:0006950,GO:0006952,GO:0008150,GO:0008152,GO:0008233,GO:0008234,GO:0009506,GO:0009507,GO:0009536,GO:0009605,GO:0009607,GO:0009620,GO:0016787,GO:0019538,GO:0030054,GO:0043170,GO:0043207,GO:0043226,GO:0043227,GO:0043229,GO:0043231,GO:0044238,GO:0044421,GO:0044424,GO:…	-0.500953	9.06359	1431.57	2.89289026872139e-313	1.99154253499479e-311	628.838854038997	444.872037133867	625.919973639324	441.839393625234
TR53253|c2_g2	1922; 1778; 1741; 1702; 1693; 1617; 1054; 814	THA1	Probable low-specificity L-threonine aldolase 1	ARATH	K01620	AT1G08630	GO:0003674,GO:0003824,GO:0004793,GO:0005488,GO:0005575,GO:0005829,GO:0006082,GO:0006520,GO:0006544,GO:0006545,GO:0006566,GO:0006567,GO:0006807,GO:0008150,GO:0008152,GO:0008652,GO:0008732,GO:0009056,GO:0009058,GO:0009063,GO:0009066,GO:0009068,GO:0009069,GO:0009070,GO:0009987,GO:0016053,GO:0016054,GO:0016829,GO:0016830,GO:0016832,GO:0019752,GO:0030170,GO:0043167,GO:0043168,GO:0043436,GO:0044237,GO:…	0.654631	8.29564	1418.18	2.3528807745833e-310	1.61414179689096e-308	244.45201554623	385.297625281943	243.356735072409	382.67199484107
TR26534|c1_g1	584	ALKR6	Probable aldo-keto reductase 6	ARATH		AT1G60750	GO:0003674,GO:0003824,GO:0016491	1.68008	5.77015	1415.71	8.10164422392778e-310	5.53865531683729e-308	25.8947443065667	83.1802477149418	25.8465733622422	82.6659101874128
TR38405|c0_g1	1628; 240	ADK; ADK2	Adenosine kinase; Adenosine kinase 2	ARATH; PHYPA	K00856	AT5G03300	GO:0000166,GO:0001882,GO:0001883,GO:0003674,GO:0003824,GO:0004001,GO:0005488,GO:0005507,GO:0005524,GO:0005575,GO:0005829,GO:0005886,GO:0006139,GO:0006163,GO:0006164,GO:0006166,GO:0006167,GO:0006169,GO:0006725,GO:0006753,GO:0006793,GO:0006796,GO:0006807,GO:0008150,GO:0008152,GO:0009058,GO:0009116,GO:0009117,GO:0009119,GO:0009123,GO:0009124,GO:0009126,GO:0009127,GO:0009150,GO:0009152,GO:0009156,GO:…	-0.664727	8.24553	1414.08	1.83277821666311e-309	1.24863565079169e-307	373.268986317665	235.731795683455	371.571017711709	234.142873480395
TR25688|c1_g1	2564; 2147	ALDH	Probable aldehyde dehydrogenase	LINUS			GO:0003674,GO:0003824,GO:0004029,GO:0008150,GO:0008152,GO:0016491,GO:0016620,GO:0016903,GO:0044699,GO:0044710,GO:0055114	0.299078	10.5178	1407.36	5.27807814625874e-308	3.58345105592029e-306	1317.44202736525	1622.83123780817	1311.17247529247	1611.5009603371
TR8372|c2_g1	992; 868; 848	SAMT	Salicylate carboxymethyltransferase	CLABR			GO:0003674,GO:0003824,GO:0005488,GO:0008168,GO:0016740,GO:0016741,GO:0043167,GO:0043169,GO:0046872	-2.42784	4.91231	1405.41	1.39880763523255e-307	9.46430361858889e-306	50.851273239707	9.42367360539441	50.6745625525735	9.43309418338282
TR19600|c0_g1	1961	PROD2	Proline dehydrogenase 2, mitochondrial	ARATH	K00318	AT5G38710	GO:0001101,GO:0003674,GO:0003824,GO:0004657,GO:0005575,GO:0005739,GO:0006082,GO:0006520,GO:0006536,GO:0006560,GO:0006562,GO:0006807,GO:0006950,GO:0006970,GO:0008150,GO:0008152,GO:0009056,GO:0009063,GO:0009064,GO:0009065,GO:0009414,GO:0009415,GO:0009628,GO:0009987,GO:0010035,GO:0010133,GO:0016054,GO:0016491,GO:0016645,GO:0019752,GO:0042221,GO:0043226,GO:0043227,GO:0043229,GO:0043231,GO:0043436,GO:…	0.363073	9.94436	1391.77	1.28823610445558e-304	8.68632899336505e-303	863.627251238936	1112.0867891356	859.557718071416	1104.34581189746
TR24497|c0_g1	2596; 1768	APS1	ATP sulfurylase 1, chloroplastic	ARATH	K13811	AT3G22890	GO:0000103,GO:0000166,GO:0001882,GO:0001883,GO:0001887,GO:0003674,GO:0003824,GO:0004779,GO:0004781,GO:0005488,GO:0005524,GO:0005575,GO:0005886,GO:0006790,GO:0008150,GO:0008152,GO:0009058,GO:0009507,GO:0009532,GO:0009536,GO:0009570,GO:0009719,GO:0009725,GO:0009735,GO:0009987,GO:0010033,GO:0010035,GO:0010038,GO:0016020,GO:0016740,GO:0016772,GO:0016779,GO:0017076,GO:0030554,GO:0032549,GO:0032550,GO:…	0.453238	9.28999	1372.55	1.93572912768764e-300	1.30077033430178e-298	529.388024455806	725.669519464902	526.947544935303	720.663128393884
TR19006|c0_g1	2966; 2599; 2526; 2482; 2383; 2266; 1943; 1826; 1058	APK1A; APK1B	Protein kinase APK1A, chloroplastic; Protein kinase APK1B, chloroplastic	ARATH		AT2G28930	GO:0000166,GO:0001882,GO:0001883,GO:0003674,GO:0003824,GO:0004672,GO:0004674,GO:0004713,GO:0005488,GO:0005524,GO:0005575,GO:0006464,GO:0006468,GO:0006793,GO:0006796,GO:0008150,GO:0008152,GO:0009507,GO:0009536,GO:0009987,GO:0016301,GO:0016310,GO:0016740,GO:0016772,GO:0016773,GO:0017076,GO:0019538,GO:0030554,GO:0032549,GO:0032550,GO:0032553,GO:0032555,GO:0032559,GO:0035639,GO:0036094,GO:0036211,GO:…	0.858685	7.48776	1368.27	1.65315446286971e-299	1.10710742242999e-297	127.691112323323	231.859692172328	127.153257460226	230.310678968396
TR19168|c0_g1	1490; 1281							-0.922051	7.28782	1368.12	1.77628823926448e-299	1.18553692009757e-297	205.140791399667	108.372246462036	204.22612646816	107.680454584419
TR23035|c0_g1	688							0.386528	9.73197	1360.33	8.77697700083653e-298	5.83817230302265e-296	738.563141961206	966.626322295902	735.078244062456	959.90155721441
TR29919|c0_g1	1454; 1435; 1363	GLOD5	Glyoxalase domain-containing protein 5	XENLA				0.393175	9.68124	1358.51	2.17428590474535e-297	1.44139781745897e-295	711.167253057158	935.089672012503	707.831117463836	928.570208676746
TR21448|c1_g1	1401; 1285; 1263; 582	PER4	Peroxidase 4 {ECO:0000250|UniProtKB:Q42578}	VITVI	K00430		GO:0003674,GO:0003824,GO:0004601,GO:0005488,GO:0005575,GO:0005576,GO:0006950,GO:0006979,GO:0008150,GO:0008152,GO:0009056,GO:0009987,GO:0016209,GO:0016491,GO:0016684,GO:0020037,GO:0042743,GO:0042744,GO:0043167,GO:0043169,GO:0044237,GO:0044248,GO:0044699,GO:0044710,GO:0044712,GO:0044763,GO:0046872,GO:0046906,GO:0050896,GO:0055114,GO:0072593,GO:0097159,GO:1901363	-1.08657	6.83107	1358.4	2.2978209495314e-297	1.51818109648737e-295	155.227733533386	73.1501000656358	154.570148087498	72.7274716727773
TR10690|c0_g1	1048; 1018	14KD	14 kDa proline-rich protein DC2.15	DAUCA			GO:0005575,GO:0016021,GO:0031224,GO:0044425	-2.03692	5.24695	1358.25	2.48394892483973e-297	1.63566790572473e-295	61.1716423473967	14.8819400005981	60.9452862860096	14.8655457443488
TR5152|c1_g2	3162; 2979; 1905; 1671; 332	RN141	RING finger protein 141	CHICK			GO:0003674,GO:0003676,GO:0003677,GO:0003824,GO:0004842,GO:0005488,GO:0005515,GO:0006355,GO:0006464,GO:0008150,GO:0008152,GO:0008270,GO:0009889,GO:0009987,GO:0010468,GO:0010556,GO:0016567,GO:0016740,GO:0019219,GO:0019222,GO:0019538,GO:0019787,GO:0031323,GO:0031326,GO:0032446,GO:0036211,GO:0043167,GO:0043169,GO:0043170,GO:0043412,GO:0044237,GO:0044238,GO:0044260,GO:0044267,GO:0046872,GO:0046914,GO:…	1.05769	6.89882	1349.54	1.94249291982468e-295	1.27485810328093e-293	77.4496790763435	161.46205122906	77.1577510222601	160.404713145112
TR12515|c1_g1	2028; 2025; 1898; 1895	MMSA	Methylmalonate-semialdehyde dehydrogenase [acylating], mitochondrial	ARATH			GO:0003674,GO:0003824,GO:0004029,GO:0004491,GO:0005488,GO:0005507,GO:0005575,GO:0005739,GO:0006950,GO:0006979,GO:0008150,GO:0008152,GO:0016491,GO:0016620,GO:0016903,GO:0018478,GO:0043167,GO:0043169,GO:0043226,GO:0043227,GO:0043229,GO:0043231,GO:0044424,GO:0044444,GO:0044464,GO:0044699,GO:0044710,GO:0046872,GO:0046914,GO:0050896,GO:0055114	0.508929	8.92572	1340.18	2.09503749528023e-293	1.37040509118181e-291	402.072198281853	572.838060399198	400.218697546707	568.891380907672
TR22594|c0_g1	1023	HIP26	Heavy metal-associated isoprenylated plant protein 26	ARATH		AT4G38580	GO:0003674,GO:0005488,GO:0005575,GO:0005737,GO:0005886,GO:0005911,GO:0006810,GO:0006811,GO:0006812,GO:0006873,GO:0006875,GO:0006950,GO:0008150,GO:0009266,GO:0009408,GO:0009506,GO:0009628,GO:0009987,GO:0010286,GO:0016020,GO:0019725,GO:0030001,GO:0030003,GO:0030054,GO:0031090,GO:0031965,GO:0042592,GO:0043167,GO:0043169,GO:0044422,GO:0044424,GO:0044428,GO:0044446,GO:0044464,GO:0044699,GO:0044763,GO:…	0.594865	8.48172	1338.28	5.4176570952759e-293	3.53206127645322e-291	285.217473521604	431.296348920155	283.930337920198	428.36354479183
TR37065|c0_g1	2097	PTR27	Protein NRT1/ PTR FAMILY 6.2	ARATH		AT2G26690	GO:0001101,GO:0003674,GO:0005215,GO:0005575,GO:0006082,GO:0006807,GO:0006810,GO:0006857,GO:0006950,GO:0008150,GO:0008152,GO:0009611,GO:0009719,GO:0009725,GO:0009753,GO:0009987,GO:0010033,GO:0015291,GO:0015293,GO:0015833,GO:0016020,GO:0016021,GO:0022804,GO:0022857,GO:0031224,GO:0042126,GO:0042128,GO:0042221,GO:0042886,GO:0043436,GO:0044237,GO:0044281,GO:0044425,GO:0044699,GO:0044710,GO:0044763,GO:…	1.8629	5.43865	1336.37	1.40994069701133e-292	9.16182256879739e-291	18.6235751625126	67.9717447676221	18.6316021445392	67.5898043050421
TR33729|c0_g1	1739	UGT2	7-deoxyloganetin glucosyltransferase	GARJA			GO:0003674,GO:0003824,GO:0008150,GO:0008152,GO:0008194,GO:0016740,GO:0016757,GO:0016758,GO:0035251,GO:0046527	0.980744	7.0892	1336.19	1.54437137341978e-292	1.00023447273889e-290	91.6167312150811	181.055828032355	91.2481654003626	179.860469898339
TR20082|c1_g2	1023; 1022; 1021; 1020; 829; 828; 607	H32	Histone H3.2	WHEAT			GO:0000786,GO:0003674,GO:0003676,GO:0003677,GO:0005488,GO:0005575,GO:0005634,GO:0032991,GO:0032993,GO:0043226,GO:0043227,GO:0043229,GO:0043231,GO:0043234,GO:0044422,GO:0044424,GO:0044427,GO:0044446,GO:0044464,GO:0044815,GO:0097159,GO:1901363,GO:1990104	-1.35302	6.21583	1325.77	2.83877342624311e-290	1.83254458981314e-288	107.097284876615	41.9400127289583	106.654251000517	41.7330193559481
TR32160|c3_g1	4113; 898; 741; 644; 521; 521	IQD14; STR15; STY17	Protein IQ-DOMAIN 14; Rhodanese-like domain-containing protein 15, chloroplastic; Serine/threonine-protein kinase STY17 {ECO:0000305}	ARATH		AT4G35770,AT4G35780,AT2G43680	GO:0000166,GO:0001101,GO:0001882,GO:0001883,GO:0003674,GO:0003824,GO:0004672,GO:0004674,GO:0004712,GO:0004713,GO:0005488,GO:0005515,GO:0005524,GO:0005575,GO:0005829,GO:0006464,GO:0006468,GO:0006793,GO:0006796,GO:0006950,GO:0006979,GO:0006996,GO:0007568,GO:0008150,GO:0008152,GO:0009507,GO:0009536,GO:0009579,GO:0009611,GO:0009657,GO:0009658,GO:0009719,GO:0009725,GO:0009753,GO:0009987,GO:0010033,GO:…	0.402205	9.57803	1323.01	1.12794438290196e-289	7.25754802449565e-288	659.706139824723	872.856104737275	656.604821818144	866.791864181109
TR18861|c0_g2	1370	Y8948	Putative methyltransferase DDB_G0268948	DICDI			GO:0003674,GO:0003824,GO:0005575,GO:0008150,GO:0008152,GO:0008168,GO:0008757,GO:0016023,GO:0016740,GO:0016741,GO:0030139,GO:0031410,GO:0031982,GO:0031988,GO:0032259,GO:0043226,GO:0043227,GO:0043229,GO:0043231,GO:0044424,GO:0044444,GO:0044464,GO:0045335	1.68362	5.66736	1322.93	1.17816232599162e-289	7.5559733017749e-288	24.0652243283853	77.4887220720798	24.021610054235	77.0228984884249
TR49856|c0_g1	1218; 1218	LHY	Protein LHY	ARATH	K12133	AT1G01060	GO:0000975,GO:0001067,GO:0001071,GO:0001101,GO:0003674,GO:0003676,GO:0003677,GO:0003700,GO:0005488,GO:0005575,GO:0005634,GO:0006139,GO:0006351,GO:0006355,GO:0006725,GO:0006807,GO:0006950,GO:0006970,GO:0007623,GO:0008150,GO:0008152,GO:0009058,GO:0009059,GO:0009266,GO:0009314,GO:0009409,GO:0009416,GO:0009628,GO:0009648,GO:0009651,GO:0009719,GO:0009723,GO:0009725,GO:0009733,GO:0009737,GO:0009739,GO:…	-3.11994	4.34559	1322.51	1.44782846527979e-289	9.25529047171877e-288	36.4496672576129	4.15201460831734	36.3719431386562	4.21120276043876
TR15646|c0_g1	521; 511; 497; 487	EXTN	Extensin	DAUCA			GO:0003674,GO:0005198,GO:0005199,GO:0005575,GO:0005576,GO:0005618,GO:0008150,GO:0009505,GO:0009530,GO:0009664,GO:0009987,GO:0016043,GO:0030312,GO:0044464,GO:0045229,GO:0071554,GO:0071555,GO:0071669,GO:0071840	-1.39505	6.13105	1320.54	3.89538935963749e-289	2.48208158905834e-287	101.796368016757	38.7210351112741	101.39156611231	38.5325052580146
TR1772|c2_g1	1502; 1414; 1414; 830	DBR; P2	2-alkenal reductase (NADP(+)-dependent); NADP-dependent alkenal double bond reductase P2	ARATH; TOBAC	K08070	AT5G16990	GO:0003674,GO:0003824,GO:0005488,GO:0005575,GO:0005829,GO:0005886,GO:0006950,GO:0006979,GO:0008150,GO:0008152,GO:0008270,GO:0016020,GO:0016491,GO:0016627,GO:0016628,GO:0032440,GO:0043167,GO:0043169,GO:0044424,GO:0044444,GO:0044464,GO:0044699,GO:0044710,GO:0046872,GO:0046914,GO:0050896,GO:0055114	1.12703	6.69329	1317.15	2.1160721964623e-288	1.3439788863273e-286	64.9714146097733	142.148185522954	64.764976930676	141.243740585116
TR54002|c1_g1	1967; 1869	EDL14; ERDL5; ERDL8	Sugar transporter ERD6-like 14; Sugar transporter ERD6-like 5; Sugar transporter ERD6-like 8	ARATH		AT4G04750,AT3G05150	GO:0003674,GO:0005215,GO:0005575,GO:0005634,GO:0006810,GO:0008150,GO:0008643,GO:0009987,GO:0016021,GO:0022857,GO:0022891,GO:0022892,GO:0031224,GO:0043226,GO:0043227,GO:0043229,GO:0043231,GO:0044424,GO:0044425,GO:0044464,GO:0044699,GO:0044763,GO:0044765,GO:0051179,GO:0051234,GO:0055085,GO:0071702,GO:1902578	-1.42404	6.06965	1312.73	1.93178692063865e-287	1.22298883216895e-285	98.0904172917227	36.5750500328179	97.6991984891324	36.3847918501909
TR49264|c0_g1	2183; 1864; 1863	BGL17	Beta-glucosidase 17	ARATH	K01188	AT2G44480	GO:0003674,GO:0003824,GO:0004553,GO:0005975,GO:0008150,GO:0008152,GO:0008422,GO:0015926,GO:0016787,GO:0016798,GO:0044238,GO:0071704	-1.10786	6.728	1311.27	4.01153861743436e-287	2.53151230252132e-285	145.188829037724	67.4119225732422	144.596511404202	67.042347946185
TR735|c0_g1	1328; 1288	BBX24	B-box zinc finger protein 24 {ECO:0000303|PubMed:19920209}	ARATH		AT1G06040	GO:0000988,GO:0000989,GO:0001071,GO:0003674,GO:0003676,GO:0003677,GO:0003700,GO:0003712,GO:0005488,GO:0005575,GO:0005622,GO:0005634,GO:0006139,GO:0006351,GO:0006355,GO:0006725,GO:0006807,GO:0008150,GO:0008152,GO:0008270,GO:0009058,GO:0009059,GO:0009314,GO:0009416,GO:0009628,GO:0009889,GO:0009987,GO:0010468,GO:0010556,GO:0016070,GO:0018130,GO:0019219,GO:0019222,GO:0019438,GO:0031323,GO:0031326,GO:…	-1.66261	5.67616	1309.05	1.22332514811092e-286	7.6952232719348e-285	77.8718759943853	24.5855247031825	77.5821610938897	24.5092000657536
TR32104|c0_g2	1748; 1604; 1531; 1277; 285	APRR1	Two-component response regulator-like APRR1	ARATH	K12127	AT5G61380	GO:0000160,GO:0001071,GO:0003006,GO:0003674,GO:0003676,GO:0003677,GO:0003700,GO:0005488,GO:0005515,GO:0005575,GO:0005634,GO:0006139,GO:0006351,GO:0006355,GO:0006725,GO:0006807,GO:0007165,GO:0007623,GO:0008150,GO:0008152,GO:0009058,GO:0009059,GO:0009791,GO:0009889,GO:0009892,GO:0009908,GO:0009987,GO:0010031,GO:0010468,GO:0010556,GO:0010605,GO:0010629,GO:0016070,GO:0018130,GO:0019219,GO:0019222,GO:…	3.47916	4.15103	1297.62	3.72647249037614e-284	2.33664066442726e-282	2.8615568889503	32.4230354245006	2.92842949424419	32.2999251725653
TR28165|c0_g1	992; 916; 839	MSRB5	Peptide methionine sulfoxide reductase B5	ARATH; ORYSJ			GO:0003674,GO:0003824,GO:0005488,GO:0005575,GO:0005829,GO:0006950,GO:0006979,GO:0008150,GO:0008152,GO:0009987,GO:0016491,GO:0016667,GO:0016671,GO:0019538,GO:0030091,GO:0033743,GO:0043167,GO:0043169,GO:0043170,GO:0044237,GO:0044238,GO:0044260,GO:0044267,GO:0044424,GO:0044444,GO:0044464,GO:0044699,GO:0044710,GO:0046872,GO:0050896,GO:0055114,GO:0071704	-2.37644	4.84201	1297.32	4.32325973730115e-284	2.70224320532452e-282	48.1304486567707	9.23706620726779	48.000779101307	9.26464607296526
TR26117|c0_g2	1353							0.923551	7.21	1296.65	6.04774146708832e-284	3.76816397928804e-282	102.26547570347	194.258301449814	101.858417191102	192.957310483304
TR49863|c0_g1	1069; 961; 946; 916; 632; 524	HSP11; HSP12; HSP14; HSP16	17.5 kDa class I heat shock protein; 17.6 kDa class I heat shock protein; 18.1 kDa class I heat shock protein; 18.2 kDa class I heat shock protein; 18.5 kDa class I heat shock protein	MEDSA; SOLPE; SOYBN	K13993		GO:0005575,GO:0005737,GO:0044424,GO:0044464	-0.939939	7.1499	1289.59	2.06379942635861e-282	1.2818342872421e-280	187.220877767224	97.6889729192866	186.400903459717	97.0682236281133
TR36019|c2_g2	2651; 2628; 2398; 2395	BGL12; BGL17; RL23	60S ribosomal protein L23; Beta-glucosidase 12 {ECO:0000305}; Beta-glucosidase 17	ARATH; ORYSI; ORYSJ	K01188,K02894	AT2G44480,AT1G04480,AT2G33370	GO:0003674,GO:0003676,GO:0003723,GO:0003735,GO:0003824,GO:0004338,GO:0004553,GO:0004565,GO:0005198,GO:0005488,GO:0005575,GO:0005576,GO:0005730,GO:0005840,GO:0005975,GO:0006412,GO:0008150,GO:0008152,GO:0008422,GO:0009058,GO:0009059,GO:0009987,GO:0015925,GO:0015926,GO:0015934,GO:0016787,GO:0016798,GO:0019538,GO:0019843,GO:0022625,GO:0030529,GO:0032991,GO:0033907,GO:0034645,GO:0043170,GO:0043226,GO:…	-0.572073	8.53062	1284.68	2.40750272384306e-281	1.49060758269642e-279	443.447496249955	298.618488852127	441.386474494777	296.595010417702
TR16536|c0_g1	1468; 1460; 1449; 1318; 652; 644	AB20I	ABC transporter I family member 20	ARATH			GO:0000166,GO:0001882,GO:0001883,GO:0003674,GO:0003824,GO:0005488,GO:0005524,GO:0005575,GO:0005737,GO:0006810,GO:0008150,GO:0016462,GO:0016787,GO:0016817,GO:0016818,GO:0016887,GO:0017076,GO:0017111,GO:0030554,GO:0032549,GO:0032550,GO:0032553,GO:0032555,GO:0032559,GO:0035639,GO:0036094,GO:0043167,GO:0043168,GO:0044424,GO:0044464,GO:0051179,GO:0051234,GO:0097159,GO:0097367,GO:1901265,GO:1901363	-1.99844	5.20761	1282.12	8.67238396650522e-281	5.35268237982825e-279	59.2013900632014	14.7886363015348	58.9929999565135	14.78132168914
TR23030|c0_g1	1375	NQR	NADPH:quinone oxidoreductase	ARATH		AT3G27890	GO:0003674,GO:0003824,GO:0003955,GO:0005575,GO:0005829,GO:0005886,GO:0006950,GO:0006952,GO:0006970,GO:0008150,GO:0009507,GO:0009532,GO:0009536,GO:0009570,GO:0009605,GO:0009607,GO:0009617,GO:0009628,GO:0009651,GO:0009719,GO:0009725,GO:0009735,GO:0010033,GO:0016020,GO:0016491,GO:0016651,GO:0016655,GO:0042221,GO:0042742,GO:0043207,GO:0043226,GO:0043227,GO:0043229,GO:0043231,GO:0044422,GO:0044424,GO:…	0.671641	8.07228	1276.95	1.15417157798541e-279	7.10140131217335e-278	207.861615982603	331.508042771944	206.94235092659	329.273943838706
TR33770|c0_g1	1637; 1475; 1475							-1.58964	5.73599	1263.22	1.10998365353478e-276	6.80824553098014e-275	80.1705036592798	26.6382060825753	79.8739754806895	26.5305773907642
TR46949|c0_g2	2022	C83B1	Cytochrome P450 83B1	ARATH	K11818	AT4G31500	GO:0000162,GO:0002376,GO:0003674,GO:0003824,GO:0004497,GO:0005488,GO:0005506,GO:0005575,GO:0005739,GO:0005783,GO:0005886,GO:0006082,GO:0006520,GO:0006568,GO:0006576,GO:0006586,GO:0006725,GO:0006790,GO:0006807,GO:0006950,GO:0006952,GO:0006955,GO:0008150,GO:0008152,GO:0008652,GO:0009058,GO:0009072,GO:0009073,GO:0009308,GO:0009309,GO:0009314,GO:0009416,GO:0009605,GO:0009607,GO:0009617,GO:0009628,GO:…	-1.97692	5.20761	1260.08	5.36143914942622e-276	3.2783035842563e-274	59.0137469885161	14.9752436996614	58.8232359278617	14.9497697995576
TR9712|c0_g1	1391	ASPGB	Probable isoaspartyl peptidase/L-asparaginase 2	ARATH	K13051	AT3G16150	GO:0003674,GO:0003824,GO:0004067,GO:0008233,GO:0008238,GO:0008242,GO:0008798,GO:0016787,GO:0016810,GO:0016811,GO:0070011	-0.554354	8.58891	1257.51	1.93314370928706e-275	1.17837976755891e-273	459.444068366873	313.220517755535	457.301852180887	311.081547913611
TR12728|c0_g1	1480; 1365; 1361	USPAL	Universal stress protein A-like protein	ARATH		AT3G01520	GO:0000166,GO:0001882,GO:0001883,GO:0003674,GO:0005488,GO:0005575,GO:0005886,GO:0006950,GO:0008150,GO:0016020,GO:0016208,GO:0017076,GO:0030554,GO:0032549,GO:0032550,GO:0032553,GO:0032555,GO:0032559,GO:0036094,GO:0043167,GO:0043168,GO:0043169,GO:0044464,GO:0050896,GO:0097159,GO:0097367,GO:1901265,GO:1901363	0.688786	7.97828	1256.49	3.22615646202739e-275	1.9604874870635e-273	193.319277694495	312.007569667712	192.469967484021	309.902411140688
TR8386|c0_g1	3696; 885; 400	CESA3; CESA8	Cellulose synthase A catalytic subunit 3 [UDP-forming]; Probable cellulose synthase A catalytic subunit 8 [UDP-forming]	ARATH; ORYSJ	K10999	AT5G05170	GO:0000271,GO:0003674,GO:0003824,GO:0005488,GO:0005575,GO:0005768,GO:0005794,GO:0005802,GO:0005886,GO:0005911,GO:0005975,GO:0005976,GO:0006073,GO:0006950,GO:0006952,GO:0008150,GO:0008152,GO:0008194,GO:0008270,GO:0009058,GO:0009059,GO:0009250,GO:0009506,GO:0009832,GO:0009833,GO:0009834,GO:0009987,GO:0016020,GO:0016021,GO:0016043,GO:0016051,GO:0016740,GO:0016757,GO:0016758,GO:0016759,GO:0016760,GO:…	-0.668202	8.05858	1254.87	7.25611547547316e-275	4.39586638758742e-273	328.18773762453	206.760997124297	326.710873140461	205.380358626598
TR31127|c1_g1	1724; 1714; 1551; 1200	TRL11	Thioredoxin-like 1-1, chloroplastic	ARATH			GO:0000103,GO:0003674,GO:0003824,GO:0005575,GO:0006457,GO:0006662,GO:0006790,GO:0006950,GO:0006979,GO:0008150,GO:0008152,GO:0009507,GO:0009532,GO:0009536,GO:0009570,GO:0009987,GO:0015035,GO:0015036,GO:0016020,GO:0016491,GO:0016667,GO:0016671,GO:0018904,GO:0019538,GO:0019725,GO:0031090,GO:0031969,GO:0033554,GO:0034599,GO:0042170,GO:0042221,GO:0042592,GO:0043170,GO:0043226,GO:0043227,GO:0043229,GO:…	0.672716	8.03605	1249.17	1.26000315383183e-273	7.60987794349535e-272	202.607609891416	323.390620953436	201.722107045546	321.188434538664
TR35204|c0_g1	1022	SILD	Secoisolariciresinol dehydrogenase	FORIN			GO:0003674,GO:0003824,GO:0016491	-4.02525	3.87021	1242.31	3.89611806655444e-272	2.34589200649512e-270	27.4897104413914	1.63281473360794	27.4593316344347	1.72659313177989
TR13447|c0_g1	3124; 2573	GLPK	Glycerol kinase	ARATH			GO:0000166,GO:0001882,GO:0001883,GO:0002237,GO:0003674,GO:0003824,GO:0004370,GO:0005488,GO:0005524,GO:0005575,GO:0005739,GO:0005829,GO:0005975,GO:0006066,GO:0006071,GO:0006072,GO:0006629,GO:0006638,GO:0006639,GO:0006641,GO:0006793,GO:0006796,GO:0006950,GO:0006952,GO:0008150,GO:0008152,GO:0009056,GO:0009058,GO:0009605,GO:0009607,GO:0009617,GO:0009628,GO:0009636,GO:0009987,GO:0010033,GO:0010188,GO:…	0.478087	8.9913	1239.96	1.26491398410266e-271	7.59295470518209e-270	426.090511841567	594.204607484696	424.112984579453	590.115842820283
TR3762|c0_g2	782							1.01223	6.88926	1234.53	1.90597708280026e-270	1.14063169553964e-268	78.5755375244551	158.756243956224	78.30365821566	157.709543378431
TR1484|c0_g1	2304; 1004	ADO3	Adagio protein 3	ARATH	K12116	AT1G68050	GO:0000975,GO:0001047,GO:0001067,GO:0003006,GO:0003674,GO:0003676,GO:0003677,GO:0004871,GO:0004872,GO:0005488,GO:0005515,GO:0005575,GO:0005634,GO:0005737,GO:0006355,GO:0006464,GO:0007623,GO:0008150,GO:0008152,GO:0009314,GO:0009416,GO:0009628,GO:0009637,GO:0009791,GO:0009881,GO:0009889,GO:0009908,GO:0009909,GO:0009911,GO:0009987,GO:0010468,GO:0010556,GO:0016567,GO:0018298,GO:0019219,GO:0019222,GO:…	2.51	4.65692	1226.41	1.10934724629375e-268	6.61876907038717e-267	7.45881221873932	42.7797460205281	7.5120582678438	42.5752599080358
TR46925|c0_g1	1966	M810; COPIA	Uncharacterized mitochondrial protein AtMg00810; Copia protein	ARATH; DROME		ArthMp070	GO:0005575,GO:0005739,GO:0043226,GO:0043227,GO:0043229,GO:0043231,GO:0044424,GO:0044444,GO:0044464	2.78717	4.44749	1223.14	5.70151446281908e-268	3.39145372382009e-266	5.44164916587271	37.9746055187676	5.51733093118471	37.7744887611357
TR12117|c0_g1	2471; 1964; 1936; 1931; 1827; 1822; 1739; 1361; 1271	GMPP1	Mannose-1-phosphate guanylyltransferase 1	ARATH	K00966	AT2G39770	GO:0000166,GO:0000271,GO:0000302,GO:0001101,GO:0001882,GO:0001883,GO:0003674,GO:0003824,GO:0004475,GO:0005488,GO:0005525,GO:0005575,GO:0005634,GO:0005829,GO:0005975,GO:0005976,GO:0005996,GO:0006073,GO:0006082,GO:0006139,GO:0006725,GO:0006753,GO:0006766,GO:0006767,GO:0006793,GO:0006796,GO:0006807,GO:0006950,GO:0006952,GO:0006970,GO:0006979,GO:0008150,GO:0008152,GO:0008905,GO:0009058,GO:0009059,GO:…	-1.07142	6.7151	1220.94	1.71273089517224e-267	1.01572164442911e-265	142.749469066816	67.9717447676221	142.134932988751	67.5898043050421
TR33371|c0_g1	4250; 331	GUN25; Y305	Endoglucanase 25; TVP38/TMEM64 family membrane protein slr0305	ARATH; SYNY3		AT5G49720	GO:0000226,GO:0000271,GO:0000272,GO:0000902,GO:0003674,GO:0003824,GO:0004553,GO:0005575,GO:0005768,GO:0005769,GO:0005794,GO:0005802,GO:0005886,GO:0005975,GO:0005976,GO:0006073,GO:0006950,GO:0006970,GO:0006972,GO:0006996,GO:0007010,GO:0007017,GO:0008150,GO:0008152,GO:0008810,GO:0009056,GO:0009057,GO:0009058,GO:0009059,GO:0009250,GO:0009251,GO:0009504,GO:0009628,GO:0009651,GO:0009653,GO:0009719,GO:…	-0.82887	7.41058	1215.1	3.18862330947545e-266	1.88530943964751e-264	218.322717396307	123.020927214976	217.340397681515	122.251216135537
TR12456|c0_g1	1368; 1340						GO:0003674,GO:0005488,GO:0005515	0.815247	7.45253	1208.74	7.67591853519989e-265	4.52488503112427e-263	127.034361561925	223.835574052883	126.516642352782	222.351505751166
TR38440|c0_g1	3508; 3293; 3172; 2647	BH036; BH120	Transcription factor bHLH120; Transcription factor bHLH36	ARATH		AT5G51780,AT5G51790	GO:0001071,GO:0003674,GO:0003676,GO:0003677,GO:0003700,GO:0005488,GO:0005515,GO:0005575,GO:0005634,GO:0006139,GO:0006351,GO:0006355,GO:0006725,GO:0006807,GO:0008150,GO:0008152,GO:0009058,GO:0009059,GO:0009889,GO:0009987,GO:0010468,GO:0010556,GO:0016070,GO:0018130,GO:0019219,GO:0019222,GO:0019438,GO:0031323,GO:0031326,GO:0032774,GO:0034641,GO:0034645,GO:0034654,GO:0043170,GO:0043226,GO:0043227,GO:…	-0.844812	7.32695	1189.35	1.26019035964869e-260	7.40653372869343e-259	206.829579071834	115.276720192721	205.923766754679	114.544715083934
TR9324|c0_g2	1748	ERDL5	Sugar transporter ERD6-like 5	ARATH		AT1G54730	GO:0003674,GO:0005215,GO:0005575,GO:0006810,GO:0008150,GO:0008643,GO:0009987,GO:0016021,GO:0022857,GO:0022891,GO:0022892,GO:0031224,GO:0044425,GO:0044699,GO:0044763,GO:0044765,GO:0051179,GO:0051234,GO:0055085,GO:0071702,GO:1902578	-1.21283	6.32775	1174.41	2.22330768296137e-257	1.30281860029245e-255	112.492023273817	48.5645753624534	112.044258910213	48.3024956622325
TR23209|c0_g1	1531	EXL3	GDSL esterase/lipase EXL3	ARATH		AT1G75900	GO:0003674,GO:0003824,GO:0005575,GO:0005576,GO:0006629,GO:0008150,GO:0008152,GO:0009056,GO:0016042,GO:0016298,GO:0016787,GO:0016788,GO:0044238,GO:0044699,GO:0044710,GO:0044712,GO:0071704,GO:1901575	1.66539	5.52224	1174.2	2.47253280708887e-257	1.44456078453331e-255	21.9542397381761	69.8378187488883	21.94200070325	69.4427335196351
TR13449|c0_g2	2054	CLPB1	Chaperone protein ClpB1	ARATH	K03695	AT1G74310	GO:0000166,GO:0000302,GO:0001882,GO:0001883,GO:0003674,GO:0003824,GO:0005488,GO:0005515,GO:0005524,GO:0005575,GO:0005634,GO:0005829,GO:0006355,GO:0006417,GO:0006950,GO:0006979,GO:0008134,GO:0008150,GO:0008152,GO:0009266,GO:0009314,GO:0009408,GO:0009416,GO:0009526,GO:0009532,GO:0009570,GO:0009628,GO:0009642,GO:0009644,GO:0009889,GO:0009891,GO:0009893,GO:0009941,GO:0009987,GO:0010035,GO:0010468,GO:…	-3.08258	4.19367	1172.67	5.31863915156802e-257	3.09818598388233e-255	32.6968057639076	3.82545166159575	32.6371345083157	3.87430653960366
TR50091|c1_g1	1626; 1168	Q8OMT; ROMT	8-hydroxyquercetin 8-O-methyltransferase; Trans-resveratrol di-O-methyltransferase	MENPI; VITVI			GO:0003674,GO:0003824,GO:0005488,GO:0005515,GO:0006725,GO:0008150,GO:0008152,GO:0008168,GO:0008171,GO:0008757,GO:0009058,GO:0009987,GO:0016740,GO:0016741,GO:0019438,GO:0044237,GO:0044249,GO:0046983	0.853765	7.28011	1171.81	8.17601140842912e-257	4.74859848438233e-255	110.803235601649	200.509649287055	110.346618623694	199.189890568753
TR46949|c0_g1	2103	C83B1	Cytochrome P450 83B1	ARATH	K11818	AT4G31500	GO:0000162,GO:0002376,GO:0003674,GO:0003824,GO:0004497,GO:0005488,GO:0005506,GO:0005575,GO:0005739,GO:0005783,GO:0005886,GO:0006082,GO:0006520,GO:0006568,GO:0006576,GO:0006586,GO:0006725,GO:0006790,GO:0006807,GO:0006950,GO:0006952,GO:0006955,GO:0008150,GO:0008152,GO:0008652,GO:0009058,GO:0009072,GO:0009073,GO:0009308,GO:0009309,GO:0009314,GO:0009416,GO:0009605,GO:0009607,GO:0009617,GO:0009628,GO:…	-2.02205	5.04293	1165.14	2.30299031745911e-255	1.33363459883684e-253	52.9622578299163	13.0158660193319	52.7966129107214	13.0126165297558
TR53519|c0_g1	1064	RBS	Ribulose bisphosphate carboxylase small chain, chloroplastic	MALSP; PYRPY			GO:0003674,GO:0003824,GO:0004497,GO:0005575,GO:0005975,GO:0008150,GO:0008152,GO:0009058,GO:0009507,GO:0009536,GO:0009853,GO:0009987,GO:0016051,GO:0016491,GO:0016829,GO:0016830,GO:0016831,GO:0016984,GO:0019253,GO:0019685,GO:0043094,GO:0043226,GO:0043227,GO:0043229,GO:0043231,GO:0044237,GO:0044238,GO:0044249,GO:0044424,GO:0044444,GO:0044464,GO:0044699,GO:0044710,GO:0044711,GO:0044723,GO:0071704,GO:…	-4.87776	3.53231	1140.85	4.37309585721627e-250	2.52498194524138e-248	22.2826151188753	0.699777742974833	22.2815287605537	0.800128524483364
TR33454|c5_g1	2068	AS1	Aureusidin synthase	ANTMA	K13079		GO:0003674,GO:0003824,GO:0004097,GO:0005488,GO:0005507,GO:0005575,GO:0005775,GO:0008150,GO:0008152,GO:0009058,GO:0016491,GO:0016679,GO:0016682,GO:0031974,GO:0033793,GO:0042440,GO:0043167,GO:0043169,GO:0043233,GO:0044422,GO:0044424,GO:0044437,GO:0044444,GO:0044446,GO:0044464,GO:0044699,GO:0044710,GO:0044711,GO:0046148,GO:0046872,GO:0046914,GO:0046992,GO:0046993,GO:0055114,GO:0070013	-1.18911	6.32895	1133.45	1.77017173748774e-248	1.01909097483614e-246	112.022915587104	49.1710494063649	111.57740783142	48.892064048694
TR35824|c2_g1	1780; 1402; 507; 506; 427; 399	G3PC1; G3PC2; G3PC3	Glyceraldehyde-3-phosphate dehydrogenase 1, cytosolic; Glyceraldehyde-3-phosphate dehydrogenase 2, cytosolic; Glyceraldehyde-3-phosphate dehydrogenase 3, cytosolic	HORVU; MAIZE; ORYSJ	K00134		GO:0000166,GO:0003674,GO:0003824,GO:0004365,GO:0005488,GO:0005575,GO:0005737,GO:0005975,GO:0005996,GO:0006006,GO:0006082,GO:0006090,GO:0006091,GO:0006096,GO:0008150,GO:0008152,GO:0009056,GO:0009987,GO:0016052,GO:0016491,GO:0016620,GO:0016903,GO:0019318,GO:0019752,GO:0032787,GO:0036094,GO:0043436,GO:0044237,GO:0044238,GO:0044281,GO:0044424,GO:0044464,GO:0044699,GO:0044710,GO:0044712,GO:0044723,GO:…	-0.305028	10.1451	1132.39	3.01451815194679e-248	1.73040372867873e-246	1255.0507050324	1017.05697163962	1249.08128181306	1009.97275803603
TR54578|c0_g1	2174; 2153; 952; 931; 931; 469; 377	ATPBM	ATP synthase subunit beta, mitochondrial	ACTDE; MAIZE; NICPL			GO:0000166,GO:0000275,GO:0001882,GO:0001883,GO:0003674,GO:0003824,GO:0005215,GO:0005488,GO:0005524,GO:0005575,GO:0005743,GO:0006139,GO:0006163,GO:0006164,GO:0006725,GO:0006753,GO:0006754,GO:0006793,GO:0006796,GO:0006807,GO:0006810,GO:0006811,GO:0006812,GO:0006818,GO:0008150,GO:0008152,GO:0008324,GO:0009058,GO:0009116,GO:0009117,GO:0009119,GO:0009123,GO:0009124,GO:0009126,GO:0009127,GO:0009141,GO:…	-0.556852	8.42473	1132.21	3.30248285094066e-248	1.89019142012124e-246	410.281582799334	279.211319446958	408.409811929158	277.349813802497
TR23000|c0_g1	405	M030	Uncharacterized mitochondrial protein AtMg00030	ARATH		ArthMp003	GO:0005575,GO:0005739,GO:0043226,GO:0043227,GO:0043229,GO:0043231,GO:0044424,GO:0044444,GO:0044464	1.09316	6.54609	1123.73	2.29841027814322e-246	1.31169275264817e-244	59.6235869812432	127.406201070951	59.4174100281431	126.588754978789
TR28864|c0_g1	1900; 1845	CDC25	Dual specificity phosphatase Cdc25	ARATH	K18065	AT5G03455	GO:0000280,GO:0003674,GO:0003824,GO:0004721,GO:0004725,GO:0005488,GO:0005575,GO:0005634,GO:0005739,GO:0006464,GO:0006468,GO:0006470,GO:0006793,GO:0006796,GO:0006996,GO:0007067,GO:0008150,GO:0008152,GO:0009507,GO:0009536,GO:0009987,GO:0016043,GO:0016310,GO:0016311,GO:0016491,GO:0016787,GO:0016788,GO:0016791,GO:0019538,GO:0022402,GO:0035335,GO:0036211,GO:0042221,GO:0042578,GO:0043167,GO:0043169,GO:…	0.960077	6.89573	1122.3	4.70609863801725e-246	2.67798774809022e-244	80.8741651893496	157.543295868401	80.5530315952968	156.530406605509
TR12198|c0_g1	622							0.453827	8.99052	1118.24	3.58310566902716e-245	2.03307687370247e-243	430.031016409958	589.726029929657	428.059998245608	585.651967894218
TR25076|c0_g1	1804; 1787; 1781; 1764	C81E8	Cytochrome P450 81E8 {ECO:0000303|PubMed:14617078}	MEDTR			GO:0003674,GO:0003824,GO:0004497,GO:0005488,GO:0005506,GO:0005575,GO:0008150,GO:0008152,GO:0016021,GO:0016491,GO:0016705,GO:0020037,GO:0031224,GO:0043167,GO:0043169,GO:0044425,GO:0044699,GO:0044710,GO:0046872,GO:0046906,GO:0046914,GO:0055114,GO:0097159,GO:1901363	1.65598	5.45846	1112.54	6.21593931609563e-244	3.51682842513238e-242	21.1098459020924	66.7121448302674	21.0931805599908	66.3264434769104
TR8918|c0_g1	2503; 2494; 2092; 2081; 2028	AAE1	Probable acyl-activating enzyme 1, peroxisomal	ARATH			GO:0003674,GO:0003824,GO:0005575,GO:0005777,GO:0006082,GO:0006629,GO:0006631,GO:0008150,GO:0008152,GO:0009987,GO:0016874,GO:0019752,GO:0032787,GO:0042579,GO:0043226,GO:0043227,GO:0043229,GO:0043231,GO:0043436,GO:0044237,GO:0044238,GO:0044255,GO:0044281,GO:0044424,GO:0044444,GO:0044464,GO:0044699,GO:0044710,GO:0044763,GO:0071704	-1.36153	5.94362	1110.02	2.18998274154667e-243	1.23548911743015e-241	88.8020850948021	34.5690205029567	88.4470589276073	34.4055265527846
TR37087|c0_g1	1596	DBR	2-alkenal reductase (NADP(+)-dependent)	TOBAC			GO:0003674,GO:0003824,GO:0005488,GO:0008150,GO:0008152,GO:0008270,GO:0016491,GO:0043167,GO:0043169,GO:0044699,GO:0044710,GO:0046872,GO:0046914,GO:0055114	0.526508	8.55506	1108.19	5.47077692519269e-243	3.07754648228911e-241	308.719768625934	445.24525193012	307.315332866989	442.176289846069
TR38432|c1_g1	2794; 2770; 2713; 2689; 2028; 2004; 1947; 1923; 1548; 786							8.49909	3.2024	1104.61	3.29438214904669e-242	1.8479512858285e-240	0	18.147569467814	0.0848820143259187	18.1081718698867
TR35808|c0_g2	850	PCKA	Phosphoenolpyruvate carboxykinase [ATP]	ARATH	K01610	AT4G37870	GO:0000166,GO:0001882,GO:0001883,GO:0002376,GO:0003674,GO:0003824,GO:0004611,GO:0004612,GO:0005488,GO:0005524,GO:0005575,GO:0005634,GO:0005730,GO:0005829,GO:0005975,GO:0005996,GO:0006006,GO:0006094,GO:0006950,GO:0006952,GO:0006955,GO:0007154,GO:0008150,GO:0008152,GO:0009058,GO:0009267,GO:0009605,GO:0009607,GO:0009620,GO:0009814,GO:0009817,GO:0009987,GO:0009991,GO:0010035,GO:0010038,GO:0016020,GO:…	1.31024	6.0405	1103.52	5.66226984432318e-242	3.16717133422952e-240	37.7631687804098	93.8635212576909	37.6876143607079	93.2781411437185
TR23209|c0_g2	2282	EXL3; GDL52	GDSL esterase/lipase At3g14820; GDSL esterase/lipase EXL3	ARATH		AT1G75900,AT3G14820	GO:0003674,GO:0003824,GO:0005575,GO:0005576,GO:0006629,GO:0008150,GO:0008152,GO:0009056,GO:0016042,GO:0016298,GO:0016787,GO:0016788,GO:0044238,GO:0044699,GO:0044710,GO:0044712,GO:0071704,GO:1901575	1.61844	5.49834	1099.75	3.74892076561896e-241	2.09100569275558e-239	22.1418828128614	68.1583521657487	22.1117647319018	67.7582524154596
TR26534|c2_g1	944	AKR2	Probable aldo-keto reductase 2	ORYSJ			GO:0003674,GO:0003824,GO:0016491	1.31922	6.01769	1099.68	3.86916856992665e-241	2.15197909529056e-239	37.0125964816687	92.5572694708045	36.9236762317746	91.9726682879825
TR53384|c4_g1	585	HS901	Heat shock protein 90-1 {ECO:0000305}	ARATH	K04079	AT5G52640	GO:0000166,GO:0001882,GO:0001883,GO:0002376,GO:0003674,GO:0005488,GO:0005515,GO:0005524,GO:0005575,GO:0005737,GO:0006457,GO:0006950,GO:0006952,GO:0006955,GO:0008150,GO:0008152,GO:0009605,GO:0009607,GO:0009617,GO:0009814,GO:0009816,GO:0009987,GO:0017076,GO:0019538,GO:0030554,GO:0032549,GO:0032550,GO:0032553,GO:0032555,GO:0032559,GO:0035639,GO:0036094,GO:0042742,GO:0043167,GO:0043168,GO:0043170,GO:…	-2.93864	4.18489	1098.47	7.11863544906778e-241	3.94813558751255e-239	32.1338765398518	4.15201460831734	32.0854014151973	4.21120276043876
TR49169|c0_g1	1531						GO:0003674,GO:0005488,GO:0005515	1.84374	5.17428	1093.49	8.56841475210719e-240	4.73886286669209e-238	15.6681967362197	56.4020860837715	15.660731643132	56.0932207690442
TR53383|c1_g1	3048; 2747; 2507; 2502; 2079	NCRK	Receptor-like serine/threonine-protein kinase NCRK	ARATH		AT2G28250	GO:0000166,GO:0001882,GO:0001883,GO:0003674,GO:0003824,GO:0004672,GO:0004674,GO:0005488,GO:0005515,GO:0005524,GO:0005575,GO:0005768,GO:0005886,GO:0006464,GO:0006468,GO:0006793,GO:0006796,GO:0008150,GO:0008152,GO:0009888,GO:0009987,GO:0010008,GO:0010087,GO:0010089,GO:0012505,GO:0016020,GO:0016021,GO:0016301,GO:0016310,GO:0016740,GO:0016772,GO:0016773,GO:0017076,GO:0019538,GO:0019899,GO:0030554,GO:…	-1.20823	6.23488	1093.46	8.73471172865272e-240	4.81730361976032e-238	105.361586435777	45.6255088419591	104.956610713998	45.3967657575298
TR29486|c0_g1	869	SUI1	Protein translation factor SUI1 homolog	PIMBR			GO:0003674,GO:0003676,GO:0003723,GO:0003743,GO:0005488,GO:0006413,GO:0006417,GO:0008135,GO:0008150,GO:0008152,GO:0009889,GO:0009987,GO:0010468,GO:0010556,GO:0010608,GO:0019222,GO:0031323,GO:0031326,GO:0032268,GO:0044237,GO:0050789,GO:0050794,GO:0051246,GO:0060255,GO:0065007,GO:0080090,GO:0097159,GO:1901363,GO:2000112	0.350167	9.69827	1092.5	1.41030373859717e-239	7.75627662269265e-238	731.854902041208	934.016679473275	728.415005937871	927.517407986636
TR20982|c0_g1	2843; 846; 746	PRPX; YDJ7	Pathogen-related protein; Uncharacterized protein C57A10.07	HORVU; SCHPO			GO:0005575,GO:0005634,GO:0005737,GO:0005829,GO:0006950,GO:0006952,GO:0008150,GO:0009607,GO:0016021,GO:0031224,GO:0043226,GO:0043227,GO:0043229,GO:0043231,GO:0044424,GO:0044425,GO:0044444,GO:0044464,GO:0050896	0.951399	6.87841	1089.99	4.94292852370475e-239	2.71090027028476e-237	80.2174144279512	155.350658940413	79.9164164878524	154.34058117008
TR5655|c0_g1	2644; 2638	SBT19	Subtilisin-like protease SBT1.9 {ECO:0000303|PubMed:16193095}	ARATH		AT5G67090	GO:0003674,GO:0003824,GO:0004175,GO:0004252,GO:0006508,GO:0008150,GO:0008152,GO:0008233,GO:0008236,GO:0016787,GO:0017171,GO:0019538,GO:0043170,GO:0044238,GO:0070011,GO:0071704	-2.1538	4.80237	1088.3	1.15370073258678e-238	6.30978158997256e-237	45.5972671485196	10.2167550474326	45.4543186715295	10.2332227078662
TR53384|c5_g1	2487; 1497; 230	HS901; HSP83	Heat shock protein 83; Heat shock protein 90-1 {ECO:0000305}	ARATH; IPONI	K04079	AT5G52640	GO:0000166,GO:0001882,GO:0001883,GO:0002376,GO:0003674,GO:0005488,GO:0005515,GO:0005524,GO:0005575,GO:0005737,GO:0006457,GO:0006950,GO:0006952,GO:0006955,GO:0008150,GO:0008152,GO:0009605,GO:0009607,GO:0009617,GO:0009814,GO:0009816,GO:0009987,GO:0017076,GO:0019538,GO:0030554,GO:0032549,GO:0032550,GO:0032553,GO:0032555,GO:0032559,GO:0035639,GO:0036094,GO:0042742,GO:0043167,GO:0043168,GO:0043170,GO:…	0.289873	10.2214	1077.69	2.33249549430292e-236	1.27214691931663e-234	1076.55523023804	1317.68149002161	1071.46566683607	1308.50492172353
TR24513|c0_g1	1702; 1318	HST	Shikimate O-hydroxycinnamoyltransferase	TOBAC			GO:0003674,GO:0003824,GO:0008374,GO:0016740,GO:0016746,GO:0016747,GO:0047172,GO:0050734,GO:0050737	-1.96311	4.99602	1075.63	6.53093532706968e-236	3.55214325012914e-234	50.851273239707	13.0158660193319	50.6745625525735	13.0126165297558
TR41172|c0_g1	1023	GSTU8	Glutathione S-transferase U8	ARATH	K00799	AT3G09270	GO:0003674,GO:0003824,GO:0004364,GO:0005488,GO:0005515,GO:0005575,GO:0005737,GO:0005829,GO:0006518,GO:0006575,GO:0006749,GO:0006790,GO:0006807,GO:0008150,GO:0008152,GO:0009056,GO:0009404,GO:0009407,GO:0009636,GO:0009987,GO:0010035,GO:0010038,GO:0016740,GO:0016765,GO:0019748,GO:0034641,GO:0042221,GO:0043603,GO:0044237,GO:0044248,GO:0044424,GO:0044444,GO:0044464,GO:0044699,GO:0044710,GO:0044712,GO:…	1.32011	5.98316	1074.94	9.24102709840631e-236	5.01230254932567e-234	36.1212918769137	90.3646325428167	36.0324150813525	89.8249548801587
TR20299|c0_g1	1309; 1299	CHAC2	Putative glutathione-specific gamma-glutamylcyclotransferase 2 {ECO:0000250|UniProtKB:Q9BUX1}	DANRE			GO:0003674,GO:0003824,GO:0016740,GO:0016746	-0.813655	7.28186	1072.44	3.22885778896251e-235	1.74651046722206e-233	198.901659166382	113.27069066286	198.029739422368	112.565449786528
TR46090|c0_g1	1200	FQRL1	Probable NAD(P)H dehydrogenase (quinone) FQR1-like 1 {ECO:0000305}	ARATH	K03809	AT4G27270	GO:0000166,GO:0003674,GO:0003824,GO:0003955,GO:0005488,GO:0005575,GO:0005886,GO:0005911,GO:0006355,GO:0008150,GO:0009506,GO:0009889,GO:0009890,GO:0009892,GO:0010181,GO:0010468,GO:0010556,GO:0010558,GO:0010605,GO:0010629,GO:0016020,GO:0016491,GO:0016651,GO:0016655,GO:0019219,GO:0019222,GO:0030054,GO:0031323,GO:0031324,GO:0031326,GO:0031327,GO:0032553,GO:0036094,GO:0043167,GO:0043168,GO:0044464,GO:…	-0.638807	7.95464	1069.52	1.39113759122553e-234	7.50413918729849e-233	302.949744079362	194.771471794662	301.585796899989	193.504766842161
TR41915|c1_g1	3927	GBA2	Non-lysosomal glucosylceramidase	MOUSE	K17108		GO:0000139,GO:0003674,GO:0003824,GO:0004348,GO:0004553,GO:0005575,GO:0005789,GO:0006082,GO:0006629,GO:0006643,GO:0006664,GO:0006665,GO:0006672,GO:0006677,GO:0006678,GO:0006680,GO:0006687,GO:0006807,GO:0008150,GO:0008152,GO:0008202,GO:0008206,GO:0008422,GO:0009056,GO:0009987,GO:0015926,GO:0016020,GO:0016021,GO:0016042,GO:0016137,GO:0016139,GO:0016787,GO:0016798,GO:0019377,GO:0019752,GO:0021954,GO:…	0.839809	7.19291	1068.77	2.02822047681813e-234	1.09108286798011e-232	104.939389517735	188.100257311635	104.532200642369	186.851066480668
TR11323|c0_g2	899; 751							-1.60212	5.4744	1067.77	3.33507447258864e-234	1.7892174738637e-232	66.9885776626399	22.0663248284731	66.7597042673351	21.9824784094903
TR15096|c2_g2	1653; 1383; 1317; 1317; 604; 538	CALR; CALR1	Calreticulin; Calreticulin-1	ARATH; RICCO	K08057		GO:0003674,GO:0005488,GO:0005509,GO:0005515,GO:0005575,GO:0005576,GO:0005739,GO:0005774,GO:0005783,GO:0005788,GO:0005911,GO:0006457,GO:0006950,GO:0006970,GO:0006979,GO:0008150,GO:0008152,GO:0009506,GO:0009507,GO:0009536,GO:0009628,GO:0009651,GO:0009987,GO:0010035,GO:0010038,GO:0016020,GO:0019538,GO:0030054,GO:0030246,GO:0031090,GO:0031974,GO:0042221,GO:0043167,GO:0043169,GO:0043170,GO:0043226,GO:…	-0.657187	7.87014	1066.07	7.82314511018937e-234	4.18559521941627e-232	287.140815037128	182.268776120178	285.840183242531	181.081718698867
TR13157|c0_g1	5070; 4928; 4909; 4783; 4764; 808; 275; 230	NOL6	Nucleolar protein 6	MOUSE; XENLA; XENTR	K14544		GO:0000228,GO:0000793,GO:0000794,GO:0003674,GO:0003676,GO:0003723,GO:0005488,GO:0005575,GO:0005634,GO:0005694,GO:0005730,GO:0005739,GO:0006139,GO:0006364,GO:0006405,GO:0006409,GO:0006725,GO:0006807,GO:0006810,GO:0006913,GO:0008150,GO:0008152,GO:0009987,GO:0015931,GO:0016070,GO:0016072,GO:0016482,GO:0030529,GO:0030684,GO:0032040,GO:0032545,GO:0032991,GO:0034456,GO:0034470,GO:0034641,GO:0034660,GO:…	1.39068	5.83585	1065.57	1.00309699858494e-233	5.35229723716502e-232	31.4771257784533	82.7137292196252	31.4063453005899	82.2026778837645
TR34648|c0_g2	929	GSTF1	Glutathione S-transferase PARB	TOBAC			GO:0003674,GO:0003824,GO:0004364,GO:0005488,GO:0005515,GO:0016740,GO:0016765	3.00429	4.10802	1062.81	4.00152538020507e-233	2.1293522489421e-231	3.75286149370532	30.5103095937027	3.81969064466634	30.3627719027634
TR49004|c0_g1	1635; 1633; 1624	7SB1	Basic 7S globulin	SOYBN			GO:0003674,GO:0003824,GO:0004175,GO:0004190,GO:0005488,GO:0005515,GO:0006508,GO:0008150,GO:0008152,GO:0008233,GO:0009056,GO:0009057,GO:0016787,GO:0019538,GO:0030163,GO:0042802,GO:0043170,GO:0044238,GO:0045735,GO:0070001,GO:0070011,GO:0071704,GO:1901575	1.11659	6.40672	1061.21	8.92288973606074e-233	4.73538479820216e-231	53.5251870539721	116.256409032886	53.3483460038399	115.513291718835
TR29049|c0_g1	1499	FAD2	Delta(12)-fatty-acid desaturase FAD2 {ECO:0000303|PubMed:12481086}	VERFO			GO:0003674,GO:0003824,GO:0005575,GO:0005789,GO:0006082,GO:0006629,GO:0006631,GO:0006633,GO:0006636,GO:0008150,GO:0008152,GO:0008610,GO:0009058,GO:0009987,GO:0016020,GO:0016021,GO:0016053,GO:0016491,GO:0016705,GO:0016717,GO:0019752,GO:0031090,GO:0031224,GO:0032787,GO:0033559,GO:0043436,GO:0044237,GO:0044238,GO:0044249,GO:0044255,GO:0044281,GO:0044283,GO:0044422,GO:0044424,GO:0044425,GO:0044432,GO:…	-2.02131	4.9011	1055.17	1.83236833461481e-231	9.69825272586857e-230	47.9897163507567	11.8029179315088	47.8310150726552	11.7913677292285
TR46780|c0_g1	2353; 2351	CSLA9	Glucomannan 4-beta-mannosyltransferase 9	ARATH	K13680	AT5G03760	GO:0000030,GO:0000139,GO:0003674,GO:0003824,GO:0005575,GO:0005975,GO:0008150,GO:0008152,GO:0009292,GO:0009294,GO:0009605,GO:0009607,GO:0009617,GO:0009987,GO:0016020,GO:0016021,GO:0016043,GO:0016740,GO:0016757,GO:0016758,GO:0019187,GO:0031090,GO:0031224,GO:0043207,GO:0044238,GO:0044422,GO:0044424,GO:0044425,GO:0044431,GO:0044444,GO:0044446,GO:0044464,GO:0044699,GO:0044710,GO:0044723,GO:0044764,GO:…	-1.82342	5.13926	1053.2	4.89686055848434e-231	2.58483344600532e-229	55.0263316514542	15.5350658940413	54.8337812545435	15.4972261584146
TR17653|c1_g1	2027; 2006; 1947; 1801; 1780	APRR5; PRR95	Two-component response regulator-like APRR5; Two-component response regulator-like PRR95	ARATH; ORYSJ	K12130	AT5G24470	GO:0000160,GO:0003674,GO:0005488,GO:0005515,GO:0005575,GO:0005634,GO:0006139,GO:0006351,GO:0006355,GO:0006725,GO:0006807,GO:0007165,GO:0008150,GO:0008152,GO:0009058,GO:0009059,GO:0009889,GO:0009987,GO:0010468,GO:0010556,GO:0016070,GO:0018130,GO:0019219,GO:0019222,GO:0019438,GO:0031323,GO:0031326,GO:0032774,GO:0034641,GO:0034645,GO:0034654,GO:0035556,GO:0043170,GO:0043226,GO:0043227,GO:0043229,GO:…	1.73715	5.25955	1050.8	1.63247579237984e-230	8.59406841608736e-229	17.5915382517437	58.8746341089493	17.6130179726281	58.5357183700987
TR12465|c0_g1	2356; 2335; 1886	DHE2; HSP72; MD37E	Heat shock cognate 70 kDa protein 2; NAD-specific glutamate dehydrogenase; Probable mediator of RNA polymerase II transcription subunit 37e	ACHKL; ARATH; SOLLC			GO:0000166,GO:0000902,GO:0001882,GO:0001883,GO:0002020,GO:0003674,GO:0003824,GO:0004352,GO:0005488,GO:0005515,GO:0005524,GO:0005575,GO:0005576,GO:0005618,GO:0005634,GO:0005730,GO:0005737,GO:0005774,GO:0005794,GO:0005829,GO:0005840,GO:0005886,GO:0005911,GO:0006139,GO:0006351,GO:0006355,GO:0006725,GO:0006807,GO:0006950,GO:0006952,GO:0008150,GO:0008152,GO:0009058,GO:0009059,GO:0009266,GO:0009408,GO:…	-1.44285	5.71144	1047.91	6.92374984592745e-230	3.63524561910575e-228	76.7460175462737	28.2243689666516	76.4786949076527	28.1308344397309
TR2568|c1_g1	1517; 1457; 1457; 925; 851; 752; 750	RGP3; UPTG2	Alpha-1,4-glucan-protein synthase [UDP-forming] 2; UDP-arabinopyranose mutase 3	ARATH; SOLTU	K13379	AT3G08900	GO:0000271,GO:0003674,GO:0003824,GO:0005575,GO:0005576,GO:0005618,GO:0005794,GO:0005829,GO:0005911,GO:0005975,GO:0005976,GO:0006073,GO:0006139,GO:0006725,GO:0006753,GO:0006793,GO:0006796,GO:0006807,GO:0008150,GO:0008152,GO:0009058,GO:0009059,GO:0009117,GO:0009225,GO:0009250,GO:0009506,GO:0009832,GO:0009987,GO:0016020,GO:0016043,GO:0016051,GO:0016740,GO:0016757,GO:0016853,GO:0016866,GO:0019637,GO:…	-0.755236	7.45042	1044.03	4.84047601746576e-229	2.53468436989052e-227	220.246058911831	130.625178688635	219.292684011011	129.789269076722
TR32104|c0_g1	3199; 3196; 3185; 3182; 3101; 3087; 2900; 2897; 2886; 2883; 2876; 2873; 2862; 2859; 2802; 2788; 2778; 2764	APRR1	Two-component response regulator-like APRR1	ARATH	K12127	AT5G61380	GO:0000160,GO:0001071,GO:0003006,GO:0003674,GO:0003676,GO:0003677,GO:0003700,GO:0005488,GO:0005515,GO:0005575,GO:0005634,GO:0006139,GO:0006351,GO:0006355,GO:0006725,GO:0006807,GO:0007165,GO:0007623,GO:0008150,GO:0008152,GO:0009058,GO:0009059,GO:0009791,GO:0009889,GO:0009892,GO:0009908,GO:0009987,GO:0010031,GO:0010468,GO:0010556,GO:0010605,GO:0010629,GO:0016070,GO:0018130,GO:0019219,GO:0019222,GO:…	1.15903	6.28196	1042.82	8.84618679032283e-229	4.61996211444738e-227	48.0835378880994	107.579165019998	47.9583380941441	106.92243808754
TR31121|c0_g1	2965; 1894	ENPL	Endoplasmin homolog; Endoplasmin homolog {ECO:0000305}	ARATH; CATRO			GO:0000166,GO:0001882,GO:0001883,GO:0003674,GO:0005488,GO:0005515,GO:0005524,GO:0005575,GO:0005788,GO:0006457,GO:0006950,GO:0008150,GO:0008152,GO:0009987,GO:0017076,GO:0019538,GO:0030554,GO:0031974,GO:0032549,GO:0032550,GO:0032553,GO:0032555,GO:0032559,GO:0035639,GO:0036094,GO:0043167,GO:0043168,GO:0043170,GO:0043233,GO:0044237,GO:0044238,GO:0044260,GO:0044267,GO:0044422,GO:0044424,GO:0044432,GO:…	-0.569179	8.24384	1042.64	9.67497532071809e-229	5.03943357379943e-227	363.183171053332	245.062165589786	361.512499014088	243.40751955336
TR9324|c0_g1	2461	ERDL5	Sugar transporter ERD6-like 5	ARATH		AT1G54730	GO:0003674,GO:0005215,GO:0005575,GO:0006810,GO:0008150,GO:0008643,GO:0009987,GO:0016021,GO:0022857,GO:0022891,GO:0022892,GO:0031224,GO:0044425,GO:0044699,GO:0044763,GO:0044765,GO:0051179,GO:0051234,GO:0055085,GO:0071702,GO:1902578	-1.10036	6.41275	1040.44	2.90998559003431e-228	1.51173367499171e-226	116.479438610879	54.3494047043787	115.991272576368	54.0718434440336
TR6223|c0_g2	2164; 1840; 567	CASL2; FOX1; THCAS	Cannabidiolic acid synthase-like 2; Flavin-dependent oxidoreductase FOX1 {ECO:0000303|PubMed:26352477}; Tetrahydrocannabinolic acid synthase	ARATH; CANSA		AT1G26380	GO:0000166,GO:0001666,GO:0003674,GO:0003824,GO:0005488,GO:0005575,GO:0005576,GO:0005783,GO:0005886,GO:0006950,GO:0008150,GO:0008152,GO:0009628,GO:0009987,GO:0016020,GO:0016491,GO:0016614,GO:0033554,GO:0036094,GO:0036293,GO:0036294,GO:0042221,GO:0043167,GO:0043168,GO:0043226,GO:0043227,GO:0043229,GO:0043231,GO:0044424,GO:0044444,GO:0044464,GO:0044699,GO:0044710,GO:0048037,GO:0050660,GO:0050662,GO:…	-0.994474	6.68599	1040.15	3.36280546310376e-228	1.74237570429079e-226	137.448552206957	69.0447373068502	136.872248100544	68.6426049951517
TR28363|c0_g1	1906	C734A	Cytochrome P450 734A1	ARATH	K15639	AT2G26710	GO:0003674,GO:0003824,GO:0004497,GO:0005488,GO:0005506,GO:0005575,GO:0006066,GO:0006629,GO:0008150,GO:0008152,GO:0008202,GO:0008395,GO:0009719,GO:0009725,GO:0009741,GO:0010033,GO:0010268,GO:0010817,GO:0014070,GO:0016021,GO:0016128,GO:0016131,GO:0016491,GO:0016705,GO:0020037,GO:0031224,GO:0033993,GO:0040008,GO:0042221,GO:0042445,GO:0042592,GO:0043167,GO:0043169,GO:0044238,GO:0044281,GO:0044425,GO:…	0.829277	7.17506	1030.38	4.48008047231094e-226	2.31517859368321e-224	104.141906450323	185.301146339736	103.725821506273	184.071672658778
TR2208|c0_g1	1159	GSTU7	Glutathione S-transferase U7	ARATH	K00799	AT2G29420	GO:0001101,GO:0003674,GO:0003824,GO:0004364,GO:0005488,GO:0005515,GO:0005575,GO:0005737,GO:0005829,GO:0006518,GO:0006575,GO:0006749,GO:0006790,GO:0006807,GO:0008150,GO:0008152,GO:0009056,GO:0009404,GO:0009407,GO:0009636,GO:0009751,GO:0009987,GO:0010033,GO:0014070,GO:0016740,GO:0016765,GO:0019748,GO:0034641,GO:0042221,GO:0043603,GO:0044237,GO:0044248,GO:0044424,GO:0044444,GO:0044464,GO:0044699,GO:…	2.28688	4.59662	1027.14	2.26444228038784e-225	1.16713623189938e-223	8.16247374880906	40.0272868981604	8.19111438245115	39.8379781137506
TR36889|c0_g1	2602; 2412	FTHS	Formate--tetrahydrofolate ligase	SPIOL			GO:0000166,GO:0001882,GO:0001883,GO:0003674,GO:0003824,GO:0004329,GO:0005488,GO:0005524,GO:0006082,GO:0006520,GO:0006575,GO:0006725,GO:0006730,GO:0006732,GO:0006760,GO:0006807,GO:0008150,GO:0008152,GO:0008652,GO:0009058,GO:0009108,GO:0009396,GO:0009987,GO:0016053,GO:0016874,GO:0016879,GO:0017076,GO:0018130,GO:0019438,GO:0019752,GO:0030554,GO:0032549,GO:0032550,GO:0032553,GO:0032555,GO:0032559,GO:…	0.533903	8.40507	1026.52	3.08709369356145e-225	1.58699184680239e-223	277.383375153494	402.092291113339	276.121192602214	399.348357772407
TR33417|c2_g1	2814; 2691; 2144; 2099; 2050; 1724; 1399; 1305; 1305	TPS10; TPS11; TPS6; TPS9	Alpha,alpha-trehalose-phosphate synthase [UDP-forming] 6; Probable alpha,alpha-trehalose-phosphate synthase [UDP-forming] 10; Probable alpha,alpha-trehalose-phosphate synthase [UDP-forming] 11; Probable alpha,alpha-trehalose-phosphate synthase [UDP-forming] 9	ARATH	K16055	AT2G18700,AT1G68020	GO:0003674,GO:0003824,GO:0003825,GO:0004805,GO:0005575,GO:0005739,GO:0005829,GO:0005975,GO:0005984,GO:0005991,GO:0005992,GO:0006793,GO:0006796,GO:0008150,GO:0008152,GO:0008194,GO:0009058,GO:0009311,GO:0009312,GO:0009987,GO:0016051,GO:0016311,GO:0016740,GO:0016757,GO:0016758,GO:0016787,GO:0016788,GO:0016791,GO:0019203,GO:0034637,GO:0035251,GO:0042578,GO:0043226,GO:0043227,GO:0043229,GO:0043231,GO:…	0.673567	7.74416	1022.81	1.98287601008107e-224	1.01668869173141e-222	165.407370335062	264.189423897765	164.713548799445	262.400044002939
TR27298|c0_g2	1990						GO:0000166,GO:0003674,GO:0003824,GO:0005488,GO:0006629,GO:0006720,GO:0006721,GO:0008150,GO:0008152,GO:0008299,GO:0008610,GO:0009058,GO:0009987,GO:0016108,GO:0016109,GO:0016114,GO:0016116,GO:0016117,GO:0016491,GO:0016705,GO:0036094,GO:0042440,GO:0043167,GO:0043168,GO:0044237,GO:0044238,GO:0044249,GO:0044255,GO:0044699,GO:0044710,GO:0044711,GO:0044763,GO:0046148,GO:0048037,GO:0050660,GO:0050662,GO:…	0.722268	7.54481	1020.07	7.79589923900424e-224	3.9868431199157e-222	141.060681394649	233.025988410619	140.479733709395	231.489815741318
TR1301|c0_g1	1976	C82A4	Cytochrome P450 82A4	SOYBN			GO:0003674,GO:0003824,GO:0004497,GO:0005488,GO:0005506,GO:0005575,GO:0008150,GO:0008152,GO:0009058,GO:0016020,GO:0016491,GO:0016705,GO:0016709,GO:0019748,GO:0020037,GO:0043167,GO:0043169,GO:0044550,GO:0044699,GO:0044710,GO:0044711,GO:0046872,GO:0046906,GO:0046914,GO:0055114,GO:0097159,GO:1901363	1.75312	5.19324	1019.02	1.31542316414718e-223	6.70968048676006e-222	16.6533228783173	56.3554342342399	16.679315815043	56.0511087414399
TR12467|c0_g2	1970	PME3	Pectinesterase 3	CITSI			GO:0000272,GO:0003674,GO:0003824,GO:0004857,GO:0005575,GO:0005576,GO:0005618,GO:0005975,GO:0005976,GO:0008150,GO:0008152,GO:0009056,GO:0009057,GO:0009987,GO:0010393,GO:0016043,GO:0016052,GO:0016787,GO:0016788,GO:0030234,GO:0030312,GO:0030599,GO:0042545,GO:0043170,GO:0044238,GO:0044464,GO:0045229,GO:0045330,GO:0045488,GO:0045490,GO:0052689,GO:0071554,GO:0071555,GO:0071704,GO:0071840,GO:1901575	-1.83322	5.0775	1017.96	2.23604234738355e-223	1.13760821130839e-221	52.774614755231	14.7886363015348	52.6268488820696	14.78132168914
TR19900|c2_g1	2833; 2736	CRK10; SD18	Cysteine-rich receptor-like protein kinase 10; Receptor-like serine/threonine-protein kinase SD1-8	ARATH		AT4G21380,AT4G23180	GO:0000166,GO:0001882,GO:0001883,GO:0003674,GO:0003824,GO:0004672,GO:0004674,GO:0004675,GO:0004871,GO:0004872,GO:0004888,GO:0005488,GO:0005515,GO:0005524,GO:0005575,GO:0005773,GO:0005886,GO:0005911,GO:0006464,GO:0006468,GO:0006793,GO:0006796,GO:0006950,GO:0006952,GO:0007165,GO:0007166,GO:0007167,GO:0007178,GO:0008037,GO:0008150,GO:0008152,GO:0009506,GO:0009605,GO:0009607,GO:0009617,GO:0009987,GO:…	1.14439	6.27453	1013.37	2.224123618849e-222	1.1286280910185e-220	48.177359425442	106.692779878896	48.04322010847	106.038085507848
TR35689|c0_g1	1209							0.790926	7.26467	1001.04	1.06456174104109e-219	5.388214940709e-218	112.726577117173	195.28464213951	112.256463946027	194.010111173414
TR22717|c0_g2	3350; 3319	AGO1	Protein argonaute 1	ARATH	K11593	AT1G48410	GO:0002252,GO:0002376,GO:0003002,GO:0003674,GO:0003676,GO:0003723,GO:0003824,GO:0004518,GO:0004519,GO:0004521,GO:0004540,GO:0005488,GO:0005515,GO:0005575,GO:0005634,GO:0005737,GO:0005829,GO:0006139,GO:0006351,GO:0006355,GO:0006417,GO:0006725,GO:0006807,GO:0006950,GO:0006952,GO:0006955,GO:0007275,GO:0007389,GO:0008150,GO:0008152,GO:0009058,GO:0009059,GO:0009314,GO:0009416,GO:0009605,GO:0009607,GO:…	0.659699	7.76397	995.796	1.47279205789511e-218	7.43533405843509e-217	168.691124142054	266.84857932107	167.981506350993	265.053101742015
TR44418|c0_g1	2347	RRN3	RNA polymerase I-specific transcription initiation factor RRN3	MOUSE	K15216		GO:0000975,GO:0000976,GO:0001013,GO:0001046,GO:0001047,GO:0001067,GO:0001163,GO:0001164,GO:0001701,GO:0003674,GO:0003676,GO:0003677,GO:0005488,GO:0005515,GO:0005575,GO:0005634,GO:0005730,GO:0006139,GO:0006352,GO:0006355,GO:0006361,GO:0006725,GO:0006807,GO:0006996,GO:0006997,GO:0007000,GO:0007028,GO:0008150,GO:0008152,GO:0008283,GO:0009058,GO:0009059,GO:0009790,GO:0009792,GO:0009889,GO:0009891,GO:…	0.428581	8.98468	994.618	2.65565338824251e-218	1.33726750795669e-216	432.658019455552	583.008163597099	430.648899682548	578.998267532725
TR12230|c0_g2	1341	CXXS1	Thioredoxin-like protein CXXS1	ARATH	K03671	AT1G11530	GO:0000103,GO:0003674,GO:0003756,GO:0003824,GO:0005575,GO:0005829,GO:0005886,GO:0006457,GO:0006662,GO:0006790,GO:0006950,GO:0006979,GO:0008150,GO:0008152,GO:0009987,GO:0015035,GO:0015036,GO:0016020,GO:0016491,GO:0016667,GO:0016671,GO:0016853,GO:0016860,GO:0016864,GO:0018904,GO:0019538,GO:0019725,GO:0033554,GO:0034599,GO:0042221,GO:0042592,GO:0043170,GO:0044237,GO:0044238,GO:0044260,GO:0044267,GO:…	0.674024	7.70116	994.073	3.4880288968502e-218	1.75193369770622e-216	160.528650393245	256.44521687551	159.832832975705	254.73565497894
TR28565|c0_g1	3781	CSLE1	Cellulose synthase-like protein E1	ARATH		AT1G55850	GO:0000139,GO:0000271,GO:0003674,GO:0003824,GO:0005575,GO:0005783,GO:0005789,GO:0005886,GO:0005975,GO:0005976,GO:0006073,GO:0008150,GO:0008152,GO:0008194,GO:0009058,GO:0009059,GO:0009250,GO:0009987,GO:0016020,GO:0016021,GO:0016043,GO:0016051,GO:0016740,GO:0016757,GO:0016758,GO:0016759,GO:0016760,GO:0030243,GO:0030244,GO:0031090,GO:0031224,GO:0033692,GO:0034637,GO:0034645,GO:0035251,GO:0043170,GO:…	1.20539	6.10592	992.02	9.74719099214467e-218	4.88326828102637e-216	41.6098518114577	96.149461884742	41.5073050053742	95.5521906343554
TR49074|c0_g1	1488; 1481	LGUL	Putative lactoylglutathione lyase	BRAOG			GO:0003674,GO:0003824,GO:0004462,GO:0005488,GO:0016829,GO:0016846,GO:0043167,GO:0043169,GO:0046872	-0.464882	8.73719	985.262	2.86880922860324e-216	1.43360367771496e-214	496.269021773857	359.965670986254	493.970882369684	357.531114361251
TR24947|c0_g1	4314	AB19B	ABC transporter B family member 19	ARATH	K05658	AT3G28860	GO:0000166,GO:0001882,GO:0001883,GO:0003002,GO:0003006,GO:0003674,GO:0003824,GO:0005215,GO:0005488,GO:0005524,GO:0005575,GO:0005886,GO:0006810,GO:0007165,GO:0007389,GO:0008150,GO:0008361,GO:0009314,GO:0009411,GO:0009416,GO:0009605,GO:0009606,GO:0009628,GO:0009629,GO:0009630,GO:0009637,GO:0009639,GO:0009640,GO:0009719,GO:0009725,GO:0009733,GO:0009734,GO:0009755,GO:0009791,GO:0009914,GO:0009926,GO:…	-1.13676	6.24188	981.777	1.64201585241309e-215	8.18472154890159e-214	104.282638756337	47.4449309736937	103.853144527762	47.2075829445185
TR233|c0_g1	1603							8.3312	3.0366	980.908	2.53679192896031e-215	1.2612852598308e-213	0	16.1415399379528	0.0848820143259187	16.1289065724804
TR21481|c2_g1	2352; 1876	STAR7	StAR-related lipid transfer protein 7, mitochondrial	MOUSE			GO:0003674,GO:0005488,GO:0005575,GO:0005739,GO:0008289,GO:0043226,GO:0043227,GO:0043229,GO:0043231,GO:0044424,GO:0044444,GO:0044464,GO:1903955	0.543126	8.28427	976.373	2.45427764438785e-214	1.21718570630611e-212	254.115633892521	370.742248228066	252.990843698401	368.227569372765
TR29046|c0_g1	1082; 1067; 1058	ERD10; ERD14	Dehydrin ERD10; Dehydrin ERD14	ARATH			GO:0001101,GO:0003674,GO:0003779,GO:0005488,GO:0005515,GO:0005575,GO:0005634,GO:0005737,GO:0005829,GO:0005911,GO:0006950,GO:0008092,GO:0008150,GO:0009266,GO:0009409,GO:0009414,GO:0009415,GO:0009506,GO:0009628,GO:0009631,GO:0009719,GO:0009725,GO:0009737,GO:0010029,GO:0010033,GO:0010035,GO:0016020,GO:0030054,GO:0033993,GO:0042221,GO:0043226,GO:0043227,GO:0043229,GO:0043231,GO:0044424,GO:0044444,GO:…	-0.500428	8.50986	973.319	1.13180166685568e-213	5.59900578359836e-212	428.295317969119	303.097066407166	426.319916951927	301.058885343767
TR35760|c2_g1	1495; 984; 981	ENDO2; USPAL	Endonuclease 2; Universal stress protein A-like protein	ARATH		AT3G01520,AT1G68290	GO:0000166,GO:0001882,GO:0001883,GO:0003674,GO:0003676,GO:0003824,GO:0004518,GO:0004519,GO:0005488,GO:0005575,GO:0005886,GO:0006139,GO:0006259,GO:0006308,GO:0006725,GO:0006807,GO:0006950,GO:0008150,GO:0008152,GO:0009056,GO:0009057,GO:0009987,GO:0016020,GO:0016208,GO:0016787,GO:0016788,GO:0017076,GO:0019439,GO:0030554,GO:0032549,GO:0032550,GO:0032553,GO:0032555,GO:0032559,GO:0034641,GO:0034655,GO:…	0.487039	8.58712	971.935	2.26269142606218e-213	1.11654464881549e-211	320.775836174462	450.143696130944	319.326137894106	447.061285048178
TR17645|c0_g1	1887; 1602	FLA16; FLA17	Fasciclin-like arabinogalactan protein 16; Fasciclin-like arabinogalactan protein 17	ARATH		AT2G35860	GO:0005575,GO:0005576	-1.40096	5.67082	966.73	3.06184604460494e-212	1.50711716930566e-210	74.0251929633374	28.037761568525	73.7624704492233	27.920274301709
TR20551|c0_g1	1345	YAI5	Uncharacterized protein C24B11.05	SCHPO	K18551		GO:0003674,GO:0003824,GO:0005575,GO:0005634,GO:0005737,GO:0005829,GO:0006139,GO:0006206,GO:0006725,GO:0006793,GO:0006796,GO:0006807,GO:0008150,GO:0008152,GO:0008252,GO:0009112,GO:0009987,GO:0016311,GO:0016787,GO:0016788,GO:0016791,GO:0016798,GO:0016799,GO:0034641,GO:0042578,GO:0043226,GO:0043227,GO:0043229,GO:0043231,GO:0044237,GO:0044238,GO:0044281,GO:0044424,GO:0044444,GO:0044464,GO:0044699,GO:…	-0.496048	8.52254	965.047	7.1120051970473e-212	3.49197681607642e-210	431.53216100744	306.31604402485	429.545433496311	304.2593994417
TR38437|c1_g2	2082; 2075	BT4	BTB/POZ and TAZ domain-containing protein 4	ARATH		AT5G67480	GO:0000302,GO:0000988,GO:0000989,GO:0001101,GO:0003674,GO:0003712,GO:0003824,GO:0004402,GO:0005488,GO:0005515,GO:0005516,GO:0005575,GO:0005634,GO:0005737,GO:0005774,GO:0006355,GO:0006464,GO:0006950,GO:0006970,GO:0006979,GO:0008080,GO:0008150,GO:0008152,GO:0008270,GO:0009611,GO:0009628,GO:0009651,GO:0009719,GO:0009725,GO:0009733,GO:0009739,GO:0009751,GO:0009753,GO:0009889,GO:0009987,GO:0010033,GO:…	0.401187	9.12777	963.708	1.38989864238009e-211	6.80739163428399e-210	482.993274239874	638.617168238832	480.771729142003	634.207135722077
TR54152|c0_g1	1693; 1657; 1631; 1588; 1566	DLO2	Protein DMR6-LIKE OXYGENASE 2 {ECO:0000303|PubMed:25376907}	ARATH		AT4G10490	GO:0003674,GO:0003824,GO:0005488,GO:0008150,GO:0008152,GO:0016491,GO:0043167,GO:0043169,GO:0044699,GO:0044710,GO:0046872,GO:0055114	-1.54304	5.39668	947.802	3.98665785605833e-208	1.94772472774026e-206	62.8135192508927	21.5531544836248	62.600485565365	21.4771340782377
TR14910|c0_g1	1288; 1167	DHAR2	Glutathione S-transferase DHAR2	ARATH		AT1G75270	GO:0003674,GO:0003824,GO:0004364,GO:0005488,GO:0005515,GO:0005575,GO:0005829,GO:0005886,GO:0006464,GO:0006518,GO:0006575,GO:0006749,GO:0006790,GO:0006807,GO:0008150,GO:0008152,GO:0009055,GO:0009987,GO:0010731,GO:0015035,GO:0015036,GO:0015037,GO:0015038,GO:0016020,GO:0016209,GO:0016491,GO:0016667,GO:0016672,GO:0016740,GO:0016765,GO:0019538,GO:0019725,GO:0033218,GO:0034641,GO:0036211,GO:0042277,GO:…	-0.650219	7.72808	946.187	8.94586154518028e-208	4.3597789099766e-206	259.698015364408	165.660717686909	258.550615636748	164.573803877947
TR12478|c0_g1	1078; 1058							-1.47896	5.49976	945.127	1.52027809083106e-207	7.39080378527723e-206	66.707113050612	23.9323988097393	66.4626172171943	23.8354076240834
TR48797|c2_g1	1368; 1364; 1326; 674; 308	Y3972	Uncharacterized protein At3g49720	ARATH		AT3G49720	GO:0000139,GO:0000271,GO:0005575,GO:0005768,GO:0005774,GO:0005794,GO:0005802,GO:0005886,GO:0005975,GO:0005976,GO:0008150,GO:0008152,GO:0009058,GO:0009059,GO:0009535,GO:0010393,GO:0016020,GO:0016021,GO:0016051,GO:0031090,GO:0031224,GO:0034357,GO:0040007,GO:0042651,GO:0043170,GO:0043226,GO:0043227,GO:0043229,GO:0043231,GO:0044238,GO:0044422,GO:0044424,GO:0044425,GO:0044431,GO:0044434,GO:0044435,GO:…	-0.975767	6.59894	944.68	1.90216428968085e-207	9.22455977820844e-206	128.816970771435	65.545848591976	128.299164653626	65.189418731592
TR44570|c0_g2	1681; 1422; 1063; 1062; 996	PCL1	Transcription factor LUX	ARATH		AT3G46640	GO:0003674,GO:0003676,GO:0003677,GO:0005488,GO:0005575,GO:0005634,GO:0006139,GO:0006351,GO:0006355,GO:0006725,GO:0006807,GO:0007623,GO:0008150,GO:0008152,GO:0009058,GO:0009059,GO:0009889,GO:0009987,GO:0010468,GO:0010556,GO:0016070,GO:0018130,GO:0019219,GO:0019222,GO:0019438,GO:0031323,GO:0031326,GO:0032774,GO:0034641,GO:0034645,GO:0034654,GO:0042752,GO:0042753,GO:0043170,GO:0043226,GO:0043227,GO:…	4.27794	3.40955	941.653	8.65455395189798e-207	4.18672021520686e-205	0.985126142097646	20.0136434490802	1.06102517907398	19.9611010844797
TR47931|c0_g1	1520; 872; 798	CYC	Cytochrome c	ACENE; SOLLC			GO:0003674,GO:0005488,GO:0005575,GO:0005758,GO:0008150,GO:0008152,GO:0009055,GO:0020037,GO:0031970,GO:0031974,GO:0043167,GO:0043169,GO:0044422,GO:0044424,GO:0044425,GO:0044429,GO:0044444,GO:0044446,GO:0044464,GO:0044699,GO:0044710,GO:0046872,GO:0046906,GO:0055114,GO:0070469,GO:0097159,GO:1901363	-1.05886	6.3669	937.996	5.39676801778248e-206	2.60433738975783e-204	111.788361743747	53.6962788109355	111.322761788442	53.3980510023634
TR45165|c0_g3	1318	KYNB	Kynurenine formamidase {ECO:0000255|HAMAP-Rule:MF_01969}	ERYLH	K07130		GO:0003674,GO:0003824,GO:0004061,GO:0004328,GO:0006082,GO:0006520,GO:0006568,GO:0006569,GO:0006575,GO:0006576,GO:0006586,GO:0006725,GO:0006807,GO:0008150,GO:0008152,GO:0009056,GO:0009063,GO:0009072,GO:0009074,GO:0009308,GO:0009310,GO:0009987,GO:0016054,GO:0016787,GO:0016810,GO:0016811,GO:0019439,GO:0019441,GO:0019752,GO:0032787,GO:0034641,GO:0042180,GO:0042402,GO:0042430,GO:0042436,GO:0042537,GO:…	0.816357	7.07786	934.601	2.95179368210615e-205	1.42097471410728e-203	97.9027742170375	172.658495116657	97.5294344604806	171.522288432671
TR41984|c0_g1	1651; 1640; 1551; 1540	PGKY; YCQ3	Phosphoglycerate kinase, cytosolic; Putative uncharacterized protein YCR013C	TOBAC; YEAST			GO:0000166,GO:0001882,GO:0001883,GO:0003674,GO:0003824,GO:0004618,GO:0005488,GO:0005524,GO:0005575,GO:0005737,GO:0005975,GO:0006082,GO:0006090,GO:0006091,GO:0006096,GO:0008150,GO:0008152,GO:0009056,GO:0009987,GO:0016052,GO:0016301,GO:0016740,GO:0016772,GO:0016774,GO:0017076,GO:0019752,GO:0030554,GO:0032549,GO:0032550,GO:0032553,GO:0032555,GO:0032559,GO:0032787,GO:0035639,GO:0036094,GO:0043167,GO:…	-0.567729	8.09237	934.018	3.9525149063007e-205	1.89807478024767e-203	326.827325333062	220.756551983794	325.352760911246	219.277327736046
TR8883|c1_g2	1822	KNAT3; LET12	Homeobox protein knotted-1-like 3; Homeobox protein knotted-1-like LET12	ARATH; SOLLC			GO:0001071,GO:0003674,GO:0003676,GO:0003677,GO:0003700,GO:0005488,GO:0005575,GO:0005634,GO:0005829,GO:0006355,GO:0008150,GO:0009314,GO:0009416,GO:0009593,GO:0009628,GO:0009719,GO:0009720,GO:0009722,GO:0009725,GO:0009726,GO:0009735,GO:0009889,GO:0009987,GO:0010033,GO:0010468,GO:0010556,GO:0019219,GO:0019222,GO:0031323,GO:0031326,GO:0034097,GO:0042221,GO:0043226,GO:0043227,GO:0043229,GO:0043231,GO:…	0.741204	7.33927	930.02	2.92352640404487e-204	1.40051852479901e-202	121.311247784024	203.075501011296	120.829547392945	201.716612225016
TR47828|c0_g1	1010; 992	ENL1	Early nodulin-like protein 1	ARATH		AT2G25060	GO:0003674,GO:0005575,GO:0005886,GO:0005911,GO:0009055,GO:0009506,GO:0016020,GO:0030054,GO:0031224,GO:0031225,GO:0031226,GO:0044425,GO:0044459,GO:0044464,GO:0046658	-1.62158	5.24527	929.849	3.18586051475486e-204	1.52248562317982e-202	57.3249593163487	18.6140879631306	57.1255956413433	18.5714041735349
TR41913|c1_g1	2074; 2071; 678; 654	DCE; DCE3	Glutamate decarboxylase; Glutamate decarboxylase 3	ARATH; PETHY	K01580	AT2G02000	GO:0003674,GO:0003824,GO:0004351,GO:0005488,GO:0006082,GO:0006520,GO:0006536,GO:0006807,GO:0008150,GO:0008152,GO:0009064,GO:0009987,GO:0016829,GO:0016830,GO:0016831,GO:0019752,GO:0030170,GO:0043167,GO:0043168,GO:0043436,GO:0043648,GO:0044237,GO:0044238,GO:0044281,GO:0044699,GO:0044710,GO:0044763,GO:0048037,GO:0071704,GO:0097159,GO:1901363,GO:1901564,GO:1901605	-0.677516	7.58441	927.945	8.26119087911588e-204	3.93836772927149e-202	236.805560252806	148.21292596207	235.759794790239	147.265760532543
TR49156|c0_g2	1823	PAO	Polyamine oxidase	MAIZE	K13366		GO:0003674,GO:0003824,GO:0008150,GO:0008152,GO:0016491,GO:0016645,GO:0016647,GO:0044699,GO:0044710,GO:0052893,GO:0052896,GO:0052897,GO:0052898,GO:0052900,GO:0055114	-0.943482	6.66389	927.162	1.22216626850652e-203	5.8123747972524e-202	133.742601481923	69.60455950123	133.179880477366	69.1900613540088
TR2461|c1_g1	5216; 5216; 5016; 4908; 4820; 4626; 4012; 3973; 3192; 3185; 2978; 2944; 2847; 2688; 2685; 2513; 2449; 1540; 1100; 723; 268							-0.830569	7.00864	923.122	9.23420958460927e-203	4.3810205424427e-201	165.266638029048	93.0237879661211	164.543784770793	92.4359005916307
TR20327|c0_g1	1550; 1535							0.931365	6.68693	916.67	2.33321561718841e-201	1.10429524727939e-199	70.8821714623592	135.383667340864	70.6218359191643	134.505816168414
TR2614|c2_g1	1405; 1400							0.587701	7.96782	915.211	4.84244125345931e-201	2.2863987011837e-199	200.308982226521	301.417599824026	199.430292658746	299.374404239591
TR19|c0_g1	2807; 2700	SD18	Receptor-like serine/threonine-protein kinase SD1-8	ARATH		AT4G21380	GO:0000166,GO:0001882,GO:0001883,GO:0003674,GO:0003824,GO:0004672,GO:0004674,GO:0004675,GO:0004871,GO:0004872,GO:0004888,GO:0005488,GO:0005515,GO:0005524,GO:0005575,GO:0005773,GO:0005886,GO:0005911,GO:0006464,GO:0006468,GO:0006793,GO:0006796,GO:0006950,GO:0006952,GO:0007165,GO:0007166,GO:0007167,GO:0007178,GO:0008037,GO:0008150,GO:0008152,GO:0009506,GO:0009987,GO:0016020,GO:0016021,GO:0016301,GO:…	1.17822	6.04706	913.213	1.3169336103726e-200	6.20313537192011e-199	40.4839933633461	91.7641880287664	40.3613978119743	91.2146517911035
TR47999|c0_g1	1616; 1584; 1429; 1397	CREG2	Protein CREG2	HUMAN			GO:0000166,GO:0003674,GO:0003824,GO:0005488,GO:0005575,GO:0005576,GO:0005783,GO:0005794,GO:0010181,GO:0016491,GO:0032553,GO:0036094,GO:0043167,GO:0043168,GO:0043226,GO:0043227,GO:0043229,GO:0043231,GO:0044424,GO:0044444,GO:0044464,GO:0048037,GO:0050662,GO:0097159,GO:0097367,GO:1901265,GO:1901363	0.360869	9.35124	912.023	2.38919291823806e-200	1.1226925863291e-198	572.968128551459	736.679355954372	570.279813248685	731.570143543421
TR53128|c0_g1	5569; 5406	AB12C; AB2C	ABC transporter C family member 12; ABC transporter C family member 2	ARATH		AT2G34660,AT1G30410	GO:0000166,GO:0000325,GO:0001882,GO:0001883,GO:0003674,GO:0003824,GO:0005215,GO:0005488,GO:0005524,GO:0005575,GO:0005773,GO:0005774,GO:0006810,GO:0008150,GO:0008559,GO:0009987,GO:0015238,GO:0015399,GO:0015405,GO:0016020,GO:0016021,GO:0016462,GO:0016787,GO:0016817,GO:0016818,GO:0016820,GO:0016887,GO:0017076,GO:0017111,GO:0022804,GO:0022857,GO:0022891,GO:0022892,GO:0030554,GO:0031090,GO:0031224,GO:…	0.607332	7.86596	909.443	8.69022683045572e-200	4.07385419202007e-198	185.109893177015	282.383645215111	184.321294108732	280.466103845221
TR13606|c0_g1	349							-4.14038	3.38062	905.259	7.05562761036623e-199	3.29972095060572e-197	19.6087013046103	1.07299253922808	19.6077453092872	1.13702474531846
TR48369|c0_g1	2284; 416	AEE7	Acetate/butyrate--CoA ligase AAE7, peroxisomal	ARATH		AT3G16910	GO:0003674,GO:0003824,GO:0003987,GO:0005575,GO:0005777,GO:0005975,GO:0006081,GO:0006082,GO:0006083,GO:0006097,GO:0006629,GO:0006631,GO:0008150,GO:0008152,GO:0009987,GO:0016405,GO:0016874,GO:0016877,GO:0016878,GO:0019605,GO:0019752,GO:0032787,GO:0042579,GO:0043226,GO:0043227,GO:0043229,GO:0043231,GO:0043436,GO:0044237,GO:0044238,GO:0044255,GO:0044262,GO:0044281,GO:0044424,GO:0044444,GO:0044464,GO:…	0.758745	7.23371	904.347	1.11387551378088e-198	5.1969419409554e-197	111.88218328109	189.593116496648	111.450084809931	188.324987446821
TR44521|c2_g1	1267	Y2168; Y3236	Ankyrin repeat-containing protein At2g01680; Ankyrin repeat-containing protein At3g12360	ARATH; ARATH		AT2G01680	GO:0003674,GO:0005488,GO:0005515,GO:0005575,GO:0005886,GO:0016020,GO:0016021,GO:0031224,GO:0044425,GO:0044464	-4.87127	3.19892	903.16	2.01780597010068e-198	9.39209970338352e-197	17.638449020415	0.559822194379866	17.6554589797911	0.631680414065814
TR38849|c0_g1	1838; 1826	DAAA	D-amino-acid transaminase, chloroplastic {ECO:0000303|PubMed:18318836}	ARATH	K18482	AT5G57850	GO:0003674,GO:0003824,GO:0005575,GO:0006082,GO:0006520,GO:0006575,GO:0006725,GO:0006732,GO:0006760,GO:0006807,GO:0008150,GO:0008152,GO:0008153,GO:0008483,GO:0008652,GO:0008696,GO:0009058,GO:0009072,GO:0009073,GO:0009108,GO:0009396,GO:0009507,GO:0009532,GO:0009536,GO:0009570,GO:0009987,GO:0016053,GO:0016740,GO:0016769,GO:0016829,GO:0016830,GO:0016833,GO:0018130,GO:0019438,GO:0019752,GO:0032787,GO:…	-0.834023	6.96468	902.569	2.71300138961918e-198	1.25981802736349e-196	160.434828855902	90.0847214456268	159.747950961379	89.530170686928
TR24493|c0_g1	2021; 2019	C71E7	2-methylbutanal oxime monooxygenase	MANES	K16265		GO:0003674,GO:0003824,GO:0004497,GO:0005488,GO:0005506,GO:0005575,GO:0005783,GO:0008150,GO:0008152,GO:0016020,GO:0016021,GO:0016491,GO:0016705,GO:0016709,GO:0020037,GO:0031090,GO:0031224,GO:0043167,GO:0043169,GO:0043226,GO:0043227,GO:0043229,GO:0043231,GO:0044422,GO:0044424,GO:0044425,GO:0044444,GO:0044464,GO:0044699,GO:0044710,GO:0046872,GO:0046906,GO:0046914,GO:0055114,GO:0097159,GO:1901363	-0.939348	6.63613	901.929	3.73677387901601e-198	1.73113743303403e-196	131.068687667658	68.391611413407	130.5060970261	68.0109245810859
TR44219|c0_g1	3206; 3194; 2941; 2929	SBT14	Subtilisin-like protease SBT1.4 {ECO:0000303|PubMed:16193095}	ARATH		AT3G14067	GO:0001763,GO:0003674,GO:0003824,GO:0004175,GO:0004252,GO:0005575,GO:0005576,GO:0005618,GO:0005773,GO:0005774,GO:0006508,GO:0007568,GO:0008150,GO:0008152,GO:0008233,GO:0008236,GO:0009505,GO:0009653,GO:0010223,GO:0010260,GO:0010346,GO:0016020,GO:0016787,GO:0017171,GO:0019538,GO:0030312,GO:0031090,GO:0032501,GO:0032502,GO:0043170,GO:0043226,GO:0043227,GO:0043229,GO:0043231,GO:0044238,GO:0044422,GO:…	-0.882599	6.8071	901.799	3.9879424395691e-198	1.84315959372479e-196	145.564115187095	79.0282331066244	144.936039461506	78.5389314821828
TR14932|c0_g1	1813; 1715; 1708	TPS9	Probable alpha,alpha-trehalose-phosphate synthase [UDP-forming] 9	ARATH	K16055	AT1G23870	GO:0003674,GO:0003824,GO:0005975,GO:0005984,GO:0005991,GO:0005992,GO:0008150,GO:0008152,GO:0009058,GO:0009311,GO:0009312,GO:0009987,GO:0016051,GO:0016740,GO:0016757,GO:0034637,GO:0044237,GO:0044238,GO:0044249,GO:0044262,GO:0044699,GO:0044710,GO:0044711,GO:0044723,GO:0044763,GO:0046351,GO:0071704,GO:1901576	0.527225	8.245	896.256	6.39273515444276e-197	2.94769467109657e-195	248.908538570005	359.172589544216	247.81304082452	356.730985836767
TR43660|c0_g1	1895; 1874; 1847; 703; 484	FLA17	Fasciclin-like arabinogalactan protein 17	ARATH		AT5G06390	GO:0005575,GO:0005576,GO:0005773,GO:0043226,GO:0043227,GO:0043229,GO:0043231,GO:0044424,GO:0044444,GO:0044464	-2.18016	4.48517	889.405	1.97236217749985e-195	9.05543699422052e-194	36.6842211009695	8.0707699689764	36.584148174471	8.08550930004241
TR50980|c0_g1	2378	JAL3	Jacalin-related lectin 3	ARATH		AT1G19715	GO:0003674,GO:0005488,GO:0030246	-2.03169	4.64352	889.405	1.97307251283488e-195	9.05543699422052e-194	40.1556179826469	9.79688840164766	40.0643107618336	9.8121024318223
TR31867|c0_g1	1178	PRX2B	Peroxiredoxin-2B	ARATH			GO:0003674,GO:0003824,GO:0004601,GO:0005575,GO:0005829,GO:0005886,GO:0008150,GO:0008152,GO:0009507,GO:0009536,GO:0010035,GO:0010038,GO:0016020,GO:0016209,GO:0016491,GO:0016684,GO:0042221,GO:0043226,GO:0043227,GO:0043229,GO:0043231,GO:0044424,GO:0044444,GO:0044464,GO:0044699,GO:0044710,GO:0046686,GO:0050896,GO:0051920,GO:0055114	-0.827975	6.96224	888.535	3.04970296442118e-195	1.39640934108113e-193	159.918810400518	90.1780251446901	159.238658875423	89.6143947421368
TR48226|c0_g1	1712	CASL1; CASL2	Cannabidiolic acid synthase-like 1; Cannabidiolic acid synthase-like 2	CANSA			GO:0000166,GO:0003674,GO:0003824,GO:0005488,GO:0005575,GO:0005576,GO:0008150,GO:0008152,GO:0016491,GO:0016614,GO:0036094,GO:0043167,GO:0043168,GO:0044699,GO:0044710,GO:0048037,GO:0050660,GO:0050662,GO:0055114,GO:0097159,GO:1901265,GO:1901363	-3.12303	3.74438	871.154	1.83068899473877e-191	8.36297810148762e-190	23.9714027910427	2.70580727283602	23.9367280399091	2.77939382188958
TR6192|c0_g2	4248; 2371	GLYM; HVCN1	Serine hydroxymethyltransferase, mitochondrial; Voltage-gated hydrogen channel 1	SOLTU; XENTR	K00600		GO:0002376,GO:0003674,GO:0003676,GO:0003723,GO:0003727,GO:0003824,GO:0004372,GO:0005215,GO:0005216,GO:0005244,GO:0005261,GO:0005488,GO:0005575,GO:0005576,GO:0005634,GO:0005759,GO:0005840,GO:0005886,GO:0005887,GO:0006082,GO:0006091,GO:0006520,GO:0006544,GO:0006563,GO:0006575,GO:0006725,GO:0006730,GO:0006732,GO:0006760,GO:0006807,GO:0006810,GO:0006811,GO:0006812,GO:0006818,GO:0006950,GO:0006952,GO:…	-0.945982	6.55719	865.353	3.33991361836909e-190	1.52221201926086e-188	124.266626210317	64.5661597518112	123.757976887189	64.1787300690867
TR6241|c2_g1	4094; 708							2.34491	4.29671	865.301	3.42871077148641e-190	1.55907358844794e-188	6.37986453929904	32.7029465216905	6.45103308876982	32.5525973381916
TR48784|c0_g1	2110	GUN2	Endoglucanase 2	ARATH		AT1G19940	GO:0000272,GO:0003674,GO:0003824,GO:0004553,GO:0005575,GO:0005576,GO:0005975,GO:0005976,GO:0006073,GO:0008150,GO:0008152,GO:0008810,GO:0009056,GO:0009057,GO:0009251,GO:0009987,GO:0016043,GO:0016052,GO:0016787,GO:0016798,GO:0030243,GO:0030245,GO:0043170,GO:0044042,GO:0044237,GO:0044238,GO:0044247,GO:0044248,GO:0044260,GO:0044262,GO:0044264,GO:0044275,GO:0045229,GO:0051273,GO:0051275,GO:0071554,GO:…	-1.49843	5.33531	862.78	1.21111022924428e-189	5.49436619898402e-188	59.7174085185859	21.1332878378399	59.502292042469	21.0560138021938
TR38323|c0_g1	2166; 2145; 2142; 2121; 1948; 1927; 1924; 1903	B2	B2 protein	DAUCA				0.488046	8.40828	862.119	1.68619653041904e-189	7.63207436492426e-188	283.247221237409	397.753669106895	281.978051590702	395.05293095676
TR3309|c0_g1	564; 560							-1.24329	5.80609	855.742	4.10406315286898e-188	1.85332338112012e-186	78.8100913678117	33.309420565602	78.5158632514748	33.142165724653
TR49841|c0_g1	1797	DCOR	Ornithine decarboxylase	DATST			GO:0003674,GO:0003824,GO:0004586,GO:0006082,GO:0006520,GO:0006576,GO:0006591,GO:0006595,GO:0006596,GO:0006807,GO:0008150,GO:0008152,GO:0009058,GO:0009308,GO:0009309,GO:0009445,GO:0009446,GO:0009987,GO:0016829,GO:0016830,GO:0016831,GO:0019752,GO:0033387,GO:0034641,GO:0042401,GO:0043436,GO:0044106,GO:0044237,GO:0044238,GO:0044249,GO:0044271,GO:0044281,GO:0044699,GO:0044710,GO:0044711,GO:0044763,GO:…	-1.57568	5.19192	852.655	1.9248854973946e-187	8.6725561918083e-186	54.7917778080976	18.3808287154723	54.6215762187287	18.3187320079086
TR33373|c1_g1	4435	GIGAN	Protein GIGANTEA	ARATH	K12124	AT1G22770	GO:0000302,GO:0003006,GO:0005575,GO:0005634,GO:0005654,GO:0005737,GO:0006355,GO:0006950,GO:0006979,GO:0007165,GO:0007602,GO:0007623,GO:0008150,GO:0009266,GO:0009314,GO:0009409,GO:0009416,GO:0009581,GO:0009582,GO:0009583,GO:0009585,GO:0009605,GO:0009628,GO:0009637,GO:0009639,GO:0009791,GO:0009889,GO:0009908,GO:0009987,GO:0010035,GO:0010218,GO:0010378,GO:0010468,GO:0010556,GO:0019219,GO:0019222,GO:…	0.768123	7.11404	852.3	2.29894873989059e-187	1.03342469725356e-185	102.546940315498	174.897783894177	102.155504241243	173.754225895703
TR25181|c0_g1	1049	T4HR	Tetrahydroxynaphthalene reductase	MAGO7	K17739		GO:0003674,GO:0003824,GO:0006582,GO:0006725,GO:0008150,GO:0008152,GO:0009058,GO:0009987,GO:0016491,GO:0016614,GO:0016616,GO:0018958,GO:0019438,GO:0019748,GO:0042438,GO:0042440,GO:0044237,GO:0044249,GO:0044550,GO:0044699,GO:0044710,GO:0044711,GO:0044763,GO:0046148,GO:0046189,GO:0047039,GO:0071704,GO:1901360,GO:1901362,GO:1901576,GO:1901615,GO:1901617	8.12984	2.83809	850.405	5.93765462015422e-187	2.66301780902543e-185	0	14.0422067090283	0.0848820143259187	14.0233051922611
TR48389|c0_g1	1650; 1549						GO:0003674,GO:0005488,GO:0005515,GO:0042802	1.03805	6.27432	844.868	9.49216546053889e-186	4.24752831255796e-184	50.6636301650218	104.220231853718	50.5047985239216	103.553475879189
TR20975|c0_g1	723	QCR72	Cytochrome b-c1 complex subunit 7-2	ARATH			GO:0005575,GO:0005739,GO:0005750,GO:0006091,GO:0006122,GO:0008150,GO:0008152,GO:0009987,GO:0016020,GO:0022900,GO:0022904,GO:0032991,GO:0043226,GO:0043227,GO:0043229,GO:0043231,GO:0043234,GO:0044237,GO:0044422,GO:0044424,GO:0044425,GO:0044429,GO:0044444,GO:0044446,GO:0044455,GO:0044464,GO:0044699,GO:0044710,GO:0044763,GO:0045275,GO:0055114,GO:0070069,GO:1902494,GO:1902495,GO:1990204,GO:1990351	-0.679674	7.44013	844.811	9.7665507132338e-186	4.36039947829615e-184	214.382212827916	133.984111854915	213.435825022523	133.116119257469
TR32098|c2_g3	4008; 4005	NET1D; SDR1	(+)-neomenthol dehydrogenase; Protein NETWORKED 1D {ECO:0000303|PubMed:22840520}	ARATH		AT1G03080	GO:0003674,GO:0003824,GO:0005575,GO:0005886,GO:0006950,GO:0006952,GO:0008150,GO:0016020,GO:0016491,GO:0016614,GO:0016616,GO:0044464,GO:0047501,GO:0050896	0.619017	7.70378	843.558	1.82887834987895e-185	8.14678412460782e-184	164.609887267649	253.132935558763	163.907169663349	251.450916825798
TR24428|c1_g1	1598; 942; 671	GLN12; GLNA1	Glutamine synthetase cytosolic isozyme; Glutamine synthetase cytosolic isozyme 1-2	ARATH; LOTJA; MEDSA			GO:0000166,GO:0001882,GO:0001883,GO:0003674,GO:0003824,GO:0004356,GO:0005488,GO:0005524,GO:0005575,GO:0005737,GO:0006082,GO:0006520,GO:0006541,GO:0006542,GO:0006807,GO:0008150,GO:0008152,GO:0008652,GO:0009058,GO:0009064,GO:0009084,GO:0009399,GO:0009987,GO:0016053,GO:0016211,GO:0016874,GO:0016879,GO:0016880,GO:0017076,GO:0019752,GO:0030554,GO:0032549,GO:0032550,GO:0032553,GO:0032555,GO:0032559,GO:…	-0.22036	10.6539	841.972	4.04518304833772e-185	1.79786927852644e-183	1738.653819265	1494.11878495033	1730.36230304102	1483.69095655778
TR17875|c0_g2	1637; 1541; 1345	MIOX2	Inositol oxygenase 2	ARATH	K00469	AT2G19800	GO:0003674,GO:0003824,GO:0005488,GO:0005506,GO:0005575,GO:0005737,GO:0005975,GO:0005996,GO:0006020,GO:0006066,GO:0006082,GO:0006766,GO:0006767,GO:0008150,GO:0008152,GO:0009056,GO:0009058,GO:0009110,GO:0009987,GO:0016051,GO:0016052,GO:0016053,GO:0016491,GO:0016701,GO:0019310,GO:0019751,GO:0019752,GO:0019852,GO:0019853,GO:0042364,GO:0043167,GO:0043169,GO:0043436,GO:0044237,GO:0044238,GO:0044248,GO:…	0.964673	6.46191	838.19	2.68661818832113e-184	1.19136994391565e-182	59.7174085185859	116.722927528202	59.502292042469	115.976524022483
TR50618|c0_g1	690							1.49514	5.29956	834.77	1.48780982089055e-183	6.58280619404808e-182	20.5469166780366	58.0815526669111	20.5414474668723	57.7777018732197
TR11682|c0_g1	909							0.448117	8.60175	833.033	3.55039482044121e-183	1.56734806322123e-181	329.172863766628	449.630525786096	327.687016305209	446.555940716926
TR27509|c2_g1	1375; 1280; 1070	PER4; PER52	Peroxidase 4 {ECO:0000250|UniProtKB:Q42578}; Peroxidase 52	ARATH; VITVI	K00430	AT5G05340	GO:0003674,GO:0003824,GO:0004601,GO:0005488,GO:0005575,GO:0005576,GO:0005618,GO:0005794,GO:0005829,GO:0006725,GO:0006950,GO:0006979,GO:0008150,GO:0008152,GO:0009056,GO:0009058,GO:0009698,GO:0009699,GO:0009808,GO:0009809,GO:0009888,GO:0009889,GO:0009891,GO:0009893,GO:0009987,GO:0010087,GO:0010089,GO:0016209,GO:0016491,GO:0016684,GO:0019222,GO:0019438,GO:0019748,GO:0020037,GO:0030312,GO:0031323,GO:…	0.428596	8.72441	830.527	1.24502508968965e-182	5.48395950579408e-181	361.212918769137	486.765398013294	359.560212684592	483.403964870765
TR3241|c0_g1	1767; 1767	GAE2	UDP-glucuronate 4-epimerase 2	ARATH	K08679	AT1G02000	GO:0000139,GO:0003674,GO:0003824,GO:0003854,GO:0005488,GO:0005575,GO:0005975,GO:0006629,GO:0006694,GO:0008150,GO:0008152,GO:0008202,GO:0008610,GO:0009058,GO:0016020,GO:0016021,GO:0016229,GO:0016491,GO:0016614,GO:0016616,GO:0016853,GO:0016854,GO:0016857,GO:0031090,GO:0031224,GO:0032580,GO:0033764,GO:0044238,GO:0044422,GO:0044424,GO:0044425,GO:0044431,GO:0044444,GO:0044446,GO:0044464,GO:0044699,GO:…	-1.3626	5.52329	830.275	1.41228758552452e-182	6.20681479272147e-181	66.3318269012415	25.7984727910055	66.0806481527277	25.6883368386764
TR30361|c0_g1	1685	E13B	Glucan endo-1,3-beta-glucosidase, basic isoform	PRUPE			GO:0003674,GO:0003824,GO:0004553,GO:0005975,GO:0006950,GO:0006952,GO:0008150,GO:0008152,GO:0008422,GO:0009607,GO:0015926,GO:0016787,GO:0016798,GO:0042973,GO:0044238,GO:0050896,GO:0071704	1.16097	5.94752	829.393	2.19645633673727e-182	9.63163225256574e-181	38.091544161109	85.3262327933979	37.9847014108486	84.8136235952366
TR5145|c0_g1	1634; 1483; 1468	IQD1	Protein IQ-DOMAIN 1	ARATH			GO:0003674,GO:0005488,GO:0005515,GO:0005575,GO:0005634,GO:0043226,GO:0043227,GO:0043229,GO:0043231,GO:0044424,GO:0044464	-0.777637	7.03343	827.276	6.33710052329669e-182	2.77269271562641e-180	165.876478021775	96.8492396277168	165.180399878238	96.26809510363
TR41977|c0_g2	1976	RBP47; RB47B	Polyadenylate-binding protein RBP47; Polyadenylate-binding protein RBP47B	NICPL; ARATH			GO:0000166,GO:0003674,GO:0003676,GO:0003723,GO:0003727,GO:0005488,GO:0005575,GO:0005634,GO:0006139,GO:0006396,GO:0006397,GO:0006725,GO:0006807,GO:0006950,GO:0008143,GO:0008150,GO:0008152,GO:0009266,GO:0009408,GO:0009628,GO:0009987,GO:0010494,GO:0016070,GO:0016071,GO:0030529,GO:0032991,GO:0033554,GO:0034605,GO:0034641,GO:0035770,GO:0036094,GO:0036464,GO:0043170,GO:0043226,GO:0043227,GO:0043228,GO:…	0.387833	9.00118	825.532	1.51691814219249e-181	6.62230627530553e-180	444.760997772751	582.634948800846	442.702145716829	578.619259284285
TR49321|c0_g1	2098; 2049	AGT21	Alanine--glyoxylate aminotransferase 2 homolog 1, mitochondrial	ARATH	K00827	AT4G39660	GO:0003674,GO:0003824,GO:0005488,GO:0005515,GO:0005575,GO:0005739,GO:0005774,GO:0006082,GO:0006520,GO:0006525,GO:0006527,GO:0006536,GO:0006807,GO:0008150,GO:0008152,GO:0008270,GO:0008453,GO:0008483,GO:0009056,GO:0009058,GO:0009063,GO:0009064,GO:0009065,GO:0009853,GO:0009987,GO:0010035,GO:0010038,GO:0016020,GO:0016054,GO:0016740,GO:0016769,GO:0019544,GO:0019752,GO:0030170,GO:0031090,GO:0042221,GO:…	-0.602417	7.74558	824.943	2.03796021857318e-181	8.87730060696624e-180	259.463461521051	171.072332232581	258.295969593771	169.964143411308
TR13257|c0_g1	4284; 3740	AB15B	ABC transporter B family member 15	ARATH	K05658	AT3G28345	GO:0000166,GO:0001882,GO:0001883,GO:0003674,GO:0003824,GO:0005215,GO:0005488,GO:0005524,GO:0005575,GO:0005886,GO:0006810,GO:0008150,GO:0009987,GO:0015399,GO:0015405,GO:0016020,GO:0016021,GO:0016301,GO:0016462,GO:0016740,GO:0016772,GO:0016787,GO:0016817,GO:0016818,GO:0016820,GO:0016887,GO:0017076,GO:0017111,GO:0022804,GO:0022857,GO:0030554,GO:0031224,GO:0032549,GO:0032550,GO:0032553,GO:0032555,GO:…	0.968491	6.42678	824.139	3.04653368866901e-181	1.32413248998243e-179	58.1693531524324	114.017120255366	57.9744157846025	113.281354255803
TR31081|c0_g1	2665; 2617; 2614; 527	PMTE	Probable methyltransferase PMT14	ARATH		AT4G18030	GO:0000139,GO:0003674,GO:0003824,GO:0005575,GO:0005618,GO:0005768,GO:0005774,GO:0005794,GO:0005802,GO:0008150,GO:0008152,GO:0008168,GO:0009505,GO:0016020,GO:0016021,GO:0016740,GO:0016741,GO:0030312,GO:0031090,GO:0031224,GO:0043226,GO:0043227,GO:0043229,GO:0043231,GO:0044422,GO:0044424,GO:0044425,GO:0044431,GO:0044437,GO:0044444,GO:0044446,GO:0044464,GO:0098588	-1.04716	6.20913	823.409	4.39121322164268e-181	1.90437438592341e-179	99.9199372699041	48.3779679643268	99.5241617971397	48.134047551815
TR33775|c0_g2	1454; 1109; 881; 569; 305	FAD12; FAD2; FAD6E	Delta(12)-acyl-lipid-desaturase {ECO:0000303|PubMed:12354116}; Delta(12)-fatty-acid desaturase FAD2 {ECO:0000303|PubMed:12481086}; Delta(12)-fatty-acid desaturase {ECO:0000303|PubMed:7907506}	ARATH; PUNGR; VERFO	K10256	AT3G12120	GO:0003674,GO:0003824,GO:0005575,GO:0005789,GO:0006082,GO:0006629,GO:0006631,GO:0006633,GO:0006636,GO:0008150,GO:0008152,GO:0008610,GO:0009058,GO:0009987,GO:0016020,GO:0016021,GO:0016053,GO:0016491,GO:0016705,GO:0016717,GO:0019752,GO:0031090,GO:0031224,GO:0032787,GO:0033559,GO:0043436,GO:0044237,GO:0044238,GO:0044249,GO:0044255,GO:0044281,GO:0044283,GO:0044422,GO:0044424,GO:0044425,GO:0044432,GO:…	-1.50111	5.2629	823.035	5.29605118977834e-181	2.29173520605595e-179	56.8089408609642	20.0602952986119	56.6163035553878	20.0032131120841
TR24248|c0_g1	1413	PR1	Pathogenesis-related protein 1	ARATH	K13449	AT2G14610	GO:0001101,GO:0002376,GO:0005575,GO:0005576,GO:0005618,GO:0006950,GO:0006952,GO:0006955,GO:0007584,GO:0008150,GO:0009414,GO:0009415,GO:0009605,GO:0009607,GO:0009627,GO:0009628,GO:0009719,GO:0009814,GO:0009991,GO:0010033,GO:0010035,GO:0010243,GO:0010266,GO:0014070,GO:0030312,GO:0031667,GO:0033273,GO:0042221,GO:0043207,GO:0044464,GO:0045087,GO:0048046,GO:0050896,GO:0051704,GO:0051707,GO:0098542,GO:…	0.82781	6.84925	819.185	3.63915360673308e-180	1.57130033690718e-178	83.1258820855728	147.746407466753	82.8024049749337	146.802528228895
TR50834|c0_g2	980	CHI4	Endochitinase PR4	PHAVU			GO:0000272,GO:0003674,GO:0003824,GO:0004553,GO:0004568,GO:0005488,GO:0005975,GO:0005976,GO:0006022,GO:0006026,GO:0006030,GO:0006032,GO:0006040,GO:0006807,GO:0006950,GO:0006952,GO:0008061,GO:0008150,GO:0008152,GO:0009056,GO:0009057,GO:0009987,GO:0016052,GO:0016787,GO:0016798,GO:0016998,GO:0043170,GO:0044036,GO:0044237,GO:0044238,GO:0044248,GO:0044260,GO:0046348,GO:0050896,GO:0071704,GO:0097367,GO:…	2.27103	4.28443	818.082	6.32217416852735e-180	2.72379184254125e-178	6.61441838265562	32.1431243273107	6.66323812458462	32.0051409793346
TR28780|c0_g1	2946	RAVL2	AP2/ERF and B3 domain-containing transcription factor At1g50680	ARATH	K09287	AT1G50680	GO:0000160,GO:0001071,GO:0003674,GO:0003676,GO:0003677,GO:0003700,GO:0005488,GO:0005575,GO:0005634,GO:0006139,GO:0006351,GO:0006355,GO:0006725,GO:0006807,GO:0007165,GO:0008150,GO:0008152,GO:0009058,GO:0009059,GO:0009755,GO:0009873,GO:0009889,GO:0009987,GO:0010468,GO:0010556,GO:0016070,GO:0018130,GO:0019219,GO:0019222,GO:0019438,GO:0031323,GO:0031326,GO:0032774,GO:0034641,GO:0034645,GO:0034654,GO:…	0.396911	8.91577	814.585	3.63947154320882e-179	1.56457544135892e-177	417.693484249402	550.63178002213	415.75210616835	546.824678442973
TR8157|c0_g1	1856	NIP51	Probable aquaporin NIP5-1	ARATH	K09874	AT4G10380	GO:0003674,GO:0005215,GO:0005372,GO:0005575,GO:0005886,GO:0006810,GO:0006811,GO:0006820,GO:0006833,GO:0007154,GO:0008150,GO:0008509,GO:0008643,GO:0009605,GO:0009987,GO:0009991,GO:0010036,GO:0015075,GO:0015103,GO:0015105,GO:0015144,GO:0015166,GO:0015168,GO:0015250,GO:0015254,GO:0015267,GO:0015563,GO:0015665,GO:0015698,GO:0015700,GO:0015791,GO:0015793,GO:0015850,GO:0016020,GO:0016021,GO:0016328,GO:…	-0.514196	8.17467	813.893	5.14747832754218e-179	2.2080326969712e-177	340.806734397114	238.904121451608	339.273411260697	237.301275550724
TR511|c0_g1	750; 726; 663; 658; 652; 628; 622; 247	EXTN3	Extensin-3	ARATH		AT1G21310	GO:0003674,GO:0005198,GO:0005199,GO:0005575,GO:0005576,GO:0005618,GO:0008150,GO:0009505,GO:0009530,GO:0009664,GO:0009987,GO:0016043,GO:0030312,GO:0044464,GO:0045229,GO:0071554,GO:0071555,GO:0071669,GO:0071840	-0.734974	7.16672	813.581	6.0167843805288e-179	2.57531451452677e-177	179.94970862317	108.232290913441	179.185932242014	107.554118501606
TR17142|c2_g3	2163	PYL4	Abscisic acid receptor PYL4	ARATH	K14496	AT2G38310	GO:0003674,GO:0004857,GO:0004864,GO:0004872,GO:0005488,GO:0005515,GO:0005575,GO:0005634,GO:0005737,GO:0005886,GO:0006950,GO:0006952,GO:0007165,GO:0008150,GO:0008289,GO:0009607,GO:0009738,GO:0009755,GO:0009892,GO:0010427,GO:0010921,GO:0016020,GO:0019208,GO:0019212,GO:0019220,GO:0019222,GO:0019840,GO:0019888,GO:0030234,GO:0031323,GO:0031406,GO:0033293,GO:0035303,GO:0036094,GO:0042562,GO:0042802,GO:…	-1.30388	5.60586	812.079	1.27621558004923e-178	5.45063092312132e-177	69.4279376335484	28.1310652675883	69.1788416756237	28.0044983569177
TR48177|c0_g1	654	NLTP3; NLTP1	Non-specific lipid-transfer protein 3; Non-specific lipid-transfer protein 1	LENCU; PRUDO			GO:0003674,GO:0005488,GO:0006810,GO:0006869,GO:0008150,GO:0008289,GO:0044699,GO:0044765,GO:0051179,GO:0051234,GO:0071702,GO:1902578	2.80345	3.8448	810.172	3.31455055732745e-178	1.41255813686624e-176	3.51830765034873	24.9587394994357	3.60748560885154	24.8882083141931
TR28586|c0_g1	1893	C89A2	Cytochrome P450 89A2	ARATH		AT1G64900	GO:0003674,GO:0003824,GO:0004497,GO:0005488,GO:0005506,GO:0005575,GO:0008150,GO:0008152,GO:0009058,GO:0016020,GO:0016021,GO:0016491,GO:0016705,GO:0016709,GO:0019748,GO:0020037,GO:0031224,GO:0043167,GO:0043169,GO:0044425,GO:0044550,GO:0044699,GO:0044710,GO:0044711,GO:0046872,GO:0046906,GO:0046914,GO:0055114,GO:0097159,GO:1901363	-1.10732	6.02804	806.097	2.54978823174967e-177	1.08429331522504e-175	89.3181035501865	41.4734942336418	88.9563510135628	41.2697870522998
TR11589|c0_g1	2274; 963	PMT1; PMT8	Probable methyltransferase PMT1; Probable methyltransferase PMT8	ARATH		AT1G04430,AT3G23300	GO:0000139,GO:0003674,GO:0003824,GO:0005575,GO:0005634,GO:0005768,GO:0005774,GO:0005794,GO:0005802,GO:0008150,GO:0008152,GO:0008168,GO:0016020,GO:0016021,GO:0016740,GO:0016741,GO:0031090,GO:0031224,GO:0043226,GO:0043227,GO:0043229,GO:0043231,GO:0044422,GO:0044424,GO:0044425,GO:0044431,GO:0044437,GO:0044444,GO:0044446,GO:0044464,GO:0098588	-0.890923	6.61717	804.787	4.91326912527496e-177	2.08485680619695e-175	127.831844629337	68.9980854573185	127.323021488878	68.6004929675474
TR43232|c0_g1	2578; 2412	ACLB1	ATP-citrate synthase beta chain protein 1	ORYSJ	K01648		GO:0000166,GO:0001882,GO:0001883,GO:0003674,GO:0003824,GO:0003878,GO:0005488,GO:0005524,GO:0005575,GO:0005829,GO:0006629,GO:0008150,GO:0008152,GO:0016740,GO:0016746,GO:0016829,GO:0017076,GO:0030554,GO:0032549,GO:0032550,GO:0032553,GO:0032555,GO:0032559,GO:0035639,GO:0036094,GO:0043167,GO:0043168,GO:0043169,GO:0044238,GO:0044424,GO:0044444,GO:0044464,GO:0044699,GO:0044710,GO:0046872,GO:0046912,GO:…	-0.604211	7.69985	803.863	7.80183830386692e-177	3.30344934117926e-175	251.488630846928	165.614065837377	250.359501254297	164.531691850342
TR23208|c0_g1	1004; 999	PSBR	Photosystem II 10 kDa polypeptide, chloroplastic	SOLTU	K03541		GO:0005575,GO:0008150,GO:0008152,GO:0009521,GO:0009523,GO:0009535,GO:0009654,GO:0009987,GO:0015979,GO:0016020,GO:0032991,GO:0034357,GO:0042651,GO:0043234,GO:0044237,GO:0044422,GO:0044424,GO:0044425,GO:0044434,GO:0044435,GO:0044436,GO:0044444,GO:0044446,GO:0044464,GO:0055035,GO:1902494,GO:1990204	-1.47686	5.26248	799.545	6.77508562669289e-176	2.86254637132953e-174	56.5274762489363	20.2935545462701	56.36165751241	20.2558852777104
TR2220|c2_g1	1110; 1008	HMGB2; HMGB3	High mobility group B protein 2; High mobility group B protein 3	ARATH		AT1G20693,AT1G20696	GO:0000785,GO:0001071,GO:0003674,GO:0003676,GO:0003677,GO:0003682,GO:0003700,GO:0005198,GO:0005488,GO:0005575,GO:0005634,GO:0005829,GO:0006325,GO:0006333,GO:0006355,GO:0008150,GO:0009889,GO:0010468,GO:0010556,GO:0016043,GO:0019219,GO:0019222,GO:0030527,GO:0031323,GO:0031326,GO:0032991,GO:0043226,GO:0043227,GO:0043229,GO:0043231,GO:0043933,GO:0044422,GO:0044424,GO:0044427,GO:0044444,GO:0044446,GO:…	0.337539	9.34122	793.195	1.6275577022913e-174	6.86188085661957e-173	574.187808536914	726.415949057408	571.510602456411	721.379032863159
TR31633|c0_g3	1419; 1363; 1268; 1231; 1127; 1077; 1074	FB316; SKI27	F-box protein At1g61340; F-box protein SKIP27	ARATH		AT4G21510	GO:0005575,GO:0005634,GO:0006464,GO:0008150,GO:0008152,GO:0009987,GO:0016567,GO:0019538,GO:0032446,GO:0036211,GO:0043170,GO:0043226,GO:0043227,GO:0043229,GO:0043231,GO:0043412,GO:0044237,GO:0044238,GO:0044260,GO:0044267,GO:0044424,GO:0044464,GO:0070647,GO:0071704	0.762413	7.02742	791.13	4.57780444601062e-174	1.9259058063569e-172	96.8238265375972	164.447769599086	96.4259682742436	163.394667105024
TR26292|c2_g1	3380; 3296; 3228; 2914; 2839; 2830; 2762; 2563; 2215; 1908; 1824; 969; 817; 770; 679	RSLE2; RSLE3; TRA1	Putative AC transposase; Zinc finger BED domain-containing protein RICESLEEPER 2; Zinc finger BED domain-containing protein RICESLEEPER 3	MAIZE; ORYSJ			GO:0003674,GO:0003676,GO:0003677,GO:0005488,GO:0005515,GO:0005575,GO:0005634,GO:0006139,GO:0006259,GO:0006310,GO:0006351,GO:0006355,GO:0006725,GO:0006807,GO:0008150,GO:0008152,GO:0009058,GO:0009059,GO:0009791,GO:0009889,GO:0009987,GO:0010468,GO:0010556,GO:0016070,GO:0018130,GO:0019219,GO:0019222,GO:0019438,GO:0031323,GO:0031326,GO:0032196,GO:0032501,GO:0032502,GO:0032774,GO:0034641,GO:0034645,GO:…	2.744	3.84591	788.195	1.9888572068637e-173	8.34938369849454e-172	3.65903995636268	24.8654358003724	3.73480863034042	24.7618722313799
TR27298|c0_g1	2225						GO:0000166,GO:0003674,GO:0003824,GO:0005488,GO:0006629,GO:0006720,GO:0006721,GO:0008150,GO:0008152,GO:0008299,GO:0008610,GO:0009058,GO:0009987,GO:0016108,GO:0016109,GO:0016114,GO:0016116,GO:0016117,GO:0016491,GO:0016705,GO:0036094,GO:0042440,GO:0043167,GO:0043168,GO:0044237,GO:0044238,GO:0044249,GO:0044255,GO:0044699,GO:0044710,GO:0044711,GO:0044763,GO:0046148,GO:0048037,GO:0050660,GO:0050662,GO:…	0.68968	7.30027	787.182	3.30339121567137e-173	1.38383977968837e-171	120.748318559969	195.00473104232	120.235373292664	193.715326980183
TR17115|c0_g1	1279; 1049							0.502983	8.18962	786.196	5.41066110380128e-173	2.26179419262725e-171	241.918834037979	343.264308853921	240.852715649794	340.938975485122
TR34194|c0_g1	2054; 1965; 1962; 1351	P2C38; P2C42	Probable protein phosphatase 2C 38; Probable protein phosphatase 2C 42	ARATH	K01102	AT3G12620,AT3G17090	GO:0003674,GO:0003824,GO:0004721,GO:0004722,GO:0005488,GO:0016787,GO:0016788,GO:0016791,GO:0042578,GO:0043167,GO:0043169,GO:0046872	-2.40025	4.10056	785.958	6.09514801349051e-173	2.5425290092715e-171	28.8032119641883	5.41161454567204	28.7325618493235	5.47456358857038
TR26338|c0_g1	1195; 1177; 1169; 1160; 1151; 1134; 1128; 1090; 1090; 1072; 1072; 978; 952; 906; 888; 888; 871; 689; 604; 568; 386	SILD; TPRL1; TPRL2	Secoisolariciresinol dehydrogenase; Tropinone reductase-like 1; Tropinone reductase-like 2	ERYCB; FORIN; PODPE	K19650		GO:0000166,GO:0003674,GO:0003824,GO:0005488,GO:0016491,GO:0036094,GO:0048037,GO:0050662,GO:0097159,GO:1901265,GO:1901363	-1.48206	5.22485	783.761	1.83157935910428e-172	7.62409429205162e-171	55.1201531887968	19.7337323518903	54.9611042760324	19.666316891249
TR4601|c0_g1	2587	FKB62	Peptidyl-prolyl cis-trans isomerase FKBP62	ARATH			GO:0003674,GO:0003755,GO:0003824,GO:0005488,GO:0005515,GO:0005575,GO:0005634,GO:0005737,GO:0006457,GO:0006950,GO:0008150,GO:0008152,GO:0009266,GO:0009408,GO:0009628,GO:0009987,GO:0010286,GO:0016853,GO:0016859,GO:0019538,GO:0033554,GO:0034605,GO:0043170,GO:0043226,GO:0043227,GO:0043229,GO:0043231,GO:0044237,GO:0044238,GO:0044260,GO:0044267,GO:0044424,GO:0044464,GO:0050896,GO:0051716,GO:0070370,GO:…	-0.62871	7.54686	781.404	5.95915707963939e-172	2.47531315909325e-170	227.70487113057	147.419844520031	226.677419257366	146.46563200806
TR46837|c1_g1	2642; 2428; 2357; 1994; 1921; 1342; 1242	MPK15; MPK9	Mitogen-activated protein kinase 15; Mitogen-activated protein kinase 9	ARATH		AT1G73670,AT3G18040	GO:0000165,GO:0000166,GO:0001882,GO:0001883,GO:0003674,GO:0003824,GO:0004672,GO:0004674,GO:0004702,GO:0004707,GO:0004871,GO:0005057,GO:0005488,GO:0005524,GO:0005575,GO:0005622,GO:0005634,GO:0005739,GO:0005829,GO:0006464,GO:0006468,GO:0006793,GO:0006796,GO:0007165,GO:0008150,GO:0008152,GO:0009738,GO:0009755,GO:0009987,GO:0016020,GO:0016301,GO:0016310,GO:0016740,GO:0016772,GO:0016773,GO:0017076,GO:…	0.427287	8.6438	780.662	8.63882084918655e-172	3.58083670946598e-170	341.74494977054	460.127191930718	340.207113418282	456.95761153521
TR44190|c0_g1	1499	ATPG3	ATP synthase subunit gamma, mitochondrial	IPOBA			GO:0003674,GO:0003824,GO:0005215,GO:0005575,GO:0005743,GO:0006139,GO:0006163,GO:0006164,GO:0006725,GO:0006753,GO:0006754,GO:0006793,GO:0006796,GO:0006807,GO:0006810,GO:0006811,GO:0006812,GO:0006818,GO:0008150,GO:0008152,GO:0008324,GO:0009058,GO:0009116,GO:0009117,GO:0009119,GO:0009123,GO:0009124,GO:0009126,GO:0009127,GO:0009141,GO:0009142,GO:0009144,GO:0009145,GO:0009150,GO:0009152,GO:0009156,GO:…	-0.624975	7.56059	779.744	1.36813678746275e-171	5.65908512780549e-170	229.628212646094	149.052659253639	228.629705586862	148.108001084631
TR14786|c0_g1	2038; 2023; 1984; 1969	PATL4	Patellin-4	ARATH		AT1G30690	GO:0003674,GO:0005215,GO:0005488,GO:0005575,GO:0005634,GO:0005829,GO:0005886,GO:0007049,GO:0008150,GO:0008289,GO:0009987,GO:0016020,GO:0016021,GO:0031224,GO:0043226,GO:0043227,GO:0043229,GO:0043231,GO:0044424,GO:0044425,GO:0044444,GO:0044464,GO:0044699,GO:0044763,GO:0051301	-1.58591	5.04585	779.068	1.91919432209302e-171	7.92180650056385e-170	49.5846824855815	16.5147547342061	49.4437733448476	16.4658027933155
TR12360|c0_g1	1879; 1875						GO:0003674,GO:0005488,GO:0005515	-3.42293	3.42305	773.507	3.1054822134552e-170	1.27915981800668e-168	19.5148797672677	1.77277028220291	19.5228632949613	1.85292921459305
TR28494|c0_g1	4430; 4411; 4259; 3382; 346	CRCK1; SR45A	Calmodulin-binding receptor-like cytoplasmic kinase 1; Serine/arginine-rich splicing factor SR45a	ARATH		AT5G58940,AT1G07350	GO:0000166,GO:0000302,GO:0001101,GO:0001882,GO:0001883,GO:0003674,GO:0003676,GO:0003824,GO:0004672,GO:0004674,GO:0004683,GO:0005488,GO:0005515,GO:0005516,GO:0005524,GO:0005575,GO:0005681,GO:0005737,GO:0006139,GO:0006396,GO:0006397,GO:0006464,GO:0006468,GO:0006725,GO:0006793,GO:0006796,GO:0006807,GO:0006950,GO:0006970,GO:0006979,GO:0008150,GO:0008152,GO:0008380,GO:0009266,GO:0009314,GO:0009409,GO:…	-0.745393	7.04815	770.066	1.73923853694807e-169	7.14903289226942e-168	166.204853402474	99.2284839538313	165.477486928378	98.6263686494757
TR8893|c0_g1	1174; 1174; 1111; 1111	LHY	Protein LHY	ARATH	K12133	AT1G01060	GO:0000975,GO:0001067,GO:0001071,GO:0001101,GO:0003674,GO:0003676,GO:0003677,GO:0003700,GO:0005488,GO:0005575,GO:0005634,GO:0006139,GO:0006351,GO:0006355,GO:0006725,GO:0006807,GO:0006950,GO:0006970,GO:0007623,GO:0008150,GO:0008152,GO:0009058,GO:0009059,GO:0009266,GO:0009314,GO:0009409,GO:0009416,GO:0009628,GO:0009648,GO:0009651,GO:0009719,GO:0009723,GO:0009725,GO:0009733,GO:0009737,GO:0009739,GO:…	-3.18425	3.5337	769.671	2.1195499741959e-169	8.69412905040482e-168	20.7814705213932	2.23928877751946	20.7536525026871	2.31616151824132
TR4132|c0_g1	2509; 2491; 2157; 2147	NDB2	External alternative NAD(P)H-ubiquinone oxidoreductase B2, mitochondrial	ARATH			GO:0003674,GO:0003824,GO:0005488,GO:0005509,GO:0005575,GO:0005739,GO:0005743,GO:0005758,GO:0005777,GO:0008150,GO:0008152,GO:0016020,GO:0016491,GO:0019866,GO:0031090,GO:0031966,GO:0031970,GO:0031974,GO:0042579,GO:0043167,GO:0043169,GO:0043226,GO:0043227,GO:0043229,GO:0043231,GO:0044422,GO:0044424,GO:0044429,GO:0044444,GO:0044446,GO:0044464,GO:0044699,GO:0044710,GO:0046872,GO:0055114	-1.42133	5.30443	769.125	2.78579082771299e-169	1.14032090658713e-167	57.6064239283766	21.5065026340932	57.422682691484	21.4350220506333
TR11345|c0_g1	2286; 2198	SUT21	Sulfate transporter 2.1	ARATH	K17469	AT5G10180	GO:0003674,GO:0005215,GO:0005575,GO:0005887,GO:0006810,GO:0006811,GO:0006820,GO:0008150,GO:0008271,GO:0008272,GO:0008509,GO:0015075,GO:0015103,GO:0015116,GO:0015291,GO:0015293,GO:0015698,GO:0016021,GO:0022804,GO:0022857,GO:0022891,GO:0022892,GO:0031224,GO:0031226,GO:0044425,GO:0044459,GO:0044464,GO:0044699,GO:0044765,GO:0051179,GO:0051234,GO:0072348,GO:1901682,GO:1902578	-2.47491	4.00303	767.559	6.10213557357816e-169	2.4926337615805e-167	27.1144242920209	4.85179235129217	27.0773625699681	4.88499520210896
TR12182|c0_g1	2552	IQM3; OHP1	Histidine-containing phosphotransfer protein 1 {ECO:0000305}; IQ domain-containing protein IQM3 {ECO:0000305}	ARATH; ORYSJ	K14490	AT3G52870	GO:0000160,GO:0003674,GO:0003824,GO:0004871,GO:0005488,GO:0005515,GO:0005575,GO:0005634,GO:0005737,GO:0005829,GO:0006793,GO:0006796,GO:0007165,GO:0008150,GO:0008152,GO:0009736,GO:0009755,GO:0009927,GO:0009987,GO:0016301,GO:0016310,GO:0016740,GO:0016772,GO:0019899,GO:0019900,GO:0019901,GO:0035556,GO:0043226,GO:0043227,GO:0043229,GO:0043231,GO:0043424,GO:0044237,GO:0044424,GO:0044444,GO:0044464,GO:…	-1.08706	6.00577	766.871	8.61287686104145e-169	3.51095098378975e-167	87.5354943406765	41.2402349859835	87.2162697198815	41.0171148866735
TR24456|c1_g1	2522; 2447; 2444; 2369; 2317; 2242; 2239; 2199; 2191; 2164; 2121; 1660; 1582; 1563; 1485; 519; 494	IP5P2	Type I inositol polyphosphate 5-phosphatase 2 {ECO:0000303|PubMed:11402208}	ARATH		AT4G18010	GO:0001101,GO:0003674,GO:0003824,GO:0004439,GO:0004445,GO:0005975,GO:0006066,GO:0006629,GO:0006644,GO:0006650,GO:0006793,GO:0006796,GO:0007165,GO:0008150,GO:0008152,GO:0009056,GO:0009719,GO:0009725,GO:0009737,GO:0009738,GO:0009755,GO:0009791,GO:0009845,GO:0009987,GO:0010033,GO:0016311,GO:0016787,GO:0016788,GO:0016791,GO:0019637,GO:0019751,GO:0030258,GO:0032501,GO:0032502,GO:0032957,GO:0033993,GO:…	1.9376	4.54128	763.675	4.26617927857054e-168	1.7354711532185e-166	9.56979680894856	36.8083092804762	9.59166761882881	36.6374640158172
TR19725|c2_g1	1434; 1400	BAG1	BAG family molecular chaperone regulator 1	ARATH		AT5G52060	GO:0003674,GO:0005488,GO:0005515,GO:0005575,GO:0005739,GO:0043226,GO:0043227,GO:0043229,GO:0043231,GO:0044424,GO:0044444,GO:0044464,GO:0051087	-0.774453	6.92621	761.929	1.02254003426924e-167	4.15109087313959e-166	153.867321241918	90.0380695960951	153.212035858283	89.4880586593236
TR17206|c0_g1	1355; 1339; 1338	HSA32	Protein HEAT-STRESS-ASSOCIATED 32 {ECO:0000303|PubMed:16500991}	ARATH		AT4G21320	GO:0003674,GO:0003824,GO:0006732,GO:0006790,GO:0006950,GO:0008150,GO:0008152,GO:0009058,GO:0009108,GO:0009266,GO:0009408,GO:0009628,GO:0009987,GO:0010286,GO:0010468,GO:0010608,GO:0019222,GO:0019295,GO:0019296,GO:0044237,GO:0044249,GO:0044272,GO:0044699,GO:0044710,GO:0044711,GO:0044763,GO:0050789,GO:0050896,GO:0051186,GO:0051188,GO:0060255,GO:0065007,GO:0071704,GO:1901576	-2.72841	3.79834	761.864	1.05633473219385e-167	4.27945978233843e-166	24.1121350970567	3.59219241393747	24.0640510613979	3.66374640158172
TR40146|c0_g1	1063	XTH32	Probable xyloglucan endotransglucosylase/hydrolase protein 32	ARATH			GO:0003674,GO:0003824,GO:0004553,GO:0005575,GO:0005576,GO:0005618,GO:0005975,GO:0005976,GO:0006073,GO:0008150,GO:0008152,GO:0009056,GO:0009987,GO:0010383,GO:0010410,GO:0010411,GO:0016043,GO:0016740,GO:0016757,GO:0016758,GO:0016762,GO:0016787,GO:0016798,GO:0016998,GO:0030312,GO:0042546,GO:0043170,GO:0044036,GO:0044042,GO:0044085,GO:0044237,GO:0044238,GO:0044248,GO:0044260,GO:0044262,GO:0044264,GO:…	-2.48345	3.98392	761.149	1.51119884439326e-167	6.10964970169586e-166	26.7860489113217	4.75848865222886	26.7378345126644	4.80077114690018
TR12290|c0_g1	1862; 1761; 1728; 1627; 1615	PLP7	Patatin-like protein 7	ARATH		AT3G54950	GO:0003674,GO:0003824,GO:0004620,GO:0005575,GO:0005886,GO:0006629,GO:0006643,GO:0006644,GO:0006664,GO:0006793,GO:0006796,GO:0008150,GO:0008152,GO:0009056,GO:0009605,GO:0009607,GO:0009987,GO:0016020,GO:0016042,GO:0016289,GO:0016298,GO:0016787,GO:0016788,GO:0016790,GO:0019374,GO:0019637,GO:0040008,GO:0043207,GO:0044237,GO:0044238,GO:0044255,GO:0044464,GO:0044699,GO:0044710,GO:0044712,GO:0044763,GO:…	-1.26605	5.58932	760.972	1.65124978336323e-167	6.66218380832759e-166	68.1144361107515	28.3176726657149	67.863170453572	28.2150584949397
TR48807|c2_g1	799; 798; 784; 764; 763; 756; 754; 741; 733; 726; 536; 528; 328; 328; 252	H2B; H2B1; H2B10	Histone H2B; Histone H2B.1; Histone H2B.10; Probable histone H2B.1	ARATH; GOSHI; MEDTR; TOBAC	K11252		GO:0000786,GO:0003674,GO:0003676,GO:0003677,GO:0005488,GO:0005575,GO:0005634,GO:0032991,GO:0032993,GO:0043226,GO:0043227,GO:0043229,GO:0043231,GO:0043234,GO:0044422,GO:0044424,GO:0044427,GO:0044446,GO:0044464,GO:0044815,GO:0097159,GO:1901363,GO:1990104	-0.468716	8.34105	760.93	1.68562689568259e-167	6.78697504071464e-166	377.490955498084	273.099927158311	375.772677420842	271.24356979986
TR6200|c0_g1	2569	BIP4	Luminal-binding protein 4	TOBAC			GO:0000166,GO:0000902,GO:0001882,GO:0001883,GO:0003674,GO:0005488,GO:0005524,GO:0005575,GO:0005788,GO:0008150,GO:0009653,GO:0009987,GO:0016043,GO:0017076,GO:0030554,GO:0031974,GO:0032502,GO:0032549,GO:0032550,GO:0032553,GO:0032555,GO:0032559,GO:0032989,GO:0035639,GO:0036094,GO:0043167,GO:0043168,GO:0043233,GO:0044422,GO:0044424,GO:0044432,GO:0044444,GO:0044446,GO:0044464,GO:0044699,GO:0044763,GO:…	-0.578588	7.73914	758.819	4.85121152771546e-167	1.94929599528958e-165	256.601904632101	172.005369223214	255.452422113852	170.890608018605
TR27772|c1_g2	2529; 2480; 2444; 2395; 1700; 699; 675; 600; 423							1.2834	5.54952	755.957	2.03346499125012e-166	8.15415320014739e-165	27.2082458293636	66.3855818835458	27.162244584294	65.9895472560753
TR11539|c0_g1	2420							1.90764	4.56042	754.618	3.97540357969143e-166	1.59088863984847e-164	9.85126142097646	37.1348722271978	9.88875466896953	36.9743602366523
TR21741|c0_g1	864							0.797129	6.83121	752.36	1.231078811891e-165	4.91657418404094e-164	83.2197036229154	144.807340946259	82.8872869892596	143.854686296588
TR24433|c0_g1	1893; 1608; 1605; 1604	WRK40	Probable WRKY transcription factor 40	ARATH		AT1G80840	GO:0000975,GO:0001067,GO:0001071,GO:0001101,GO:0002237,GO:0003674,GO:0003676,GO:0003677,GO:0003700,GO:0005488,GO:0005575,GO:0005634,GO:0006139,GO:0006351,GO:0006355,GO:0006725,GO:0006807,GO:0006950,GO:0006952,GO:0008150,GO:0008152,GO:0009058,GO:0009059,GO:0009605,GO:0009607,GO:0009611,GO:0009617,GO:0009620,GO:0009719,GO:0009751,GO:0009889,GO:0009890,GO:0009892,GO:0009987,GO:0010033,GO:0010200,GO:…	0.900419	6.49373	751.793	1.63502493390061e-165	6.51660038938648e-164	62.8604300195641	117.51600897024	62.642926572528	116.776652546967
TR14411|c0_g1	970; 335							3.24769	3.47728	751.553	1.84390546539501e-165	7.33427367841663e-164	2.06407382153792	19.9669915995486	2.12205035814797	19.9189890568753
TR2746|c1_g1	2149; 2132	UGPA	UTP--glucose-1-phosphate uridylyltransferase	MUSAC; PYRPY; SOLTU			GO:0003674,GO:0003824,GO:0003983,GO:0005575,GO:0005737,GO:0006011,GO:0006139,GO:0006725,GO:0006753,GO:0006793,GO:0006796,GO:0006807,GO:0008150,GO:0008152,GO:0009117,GO:0009225,GO:0009987,GO:0016740,GO:0016772,GO:0016779,GO:0019637,GO:0034641,GO:0044237,GO:0044238,GO:0044281,GO:0044424,GO:0044464,GO:0044699,GO:0044710,GO:0044763,GO:0046483,GO:0051748,GO:0055086,GO:0070569,GO:0071704,GO:1901135,GO:…	-0.70608	7.16293	750.695	2.83299530967237e-165	1.1245734808899e-163	178.120188644989	109.305283452669	177.360968934007	108.606919191716
TR1434|c0_g1	877							-2.05707	4.36981	749.817	4.39708862372636e-165	1.741937181339e-163	33.3066457566347	7.97746626991309	33.2313086085972	8.00128524483364
TR50128|c0_g1	879							1.57828	5.00552	747.864	1.16899096944166e-164	4.62173959785882e-163	16.0434828855902	48.0514050176052	16.0427007075986	47.7971513309799
TR23157|c0_g1	1045	DHAR2	Glutathione S-transferase DHAR2	ARATH		AT1G75270	GO:0003674,GO:0003824,GO:0004364,GO:0005488,GO:0005515,GO:0005575,GO:0005829,GO:0005886,GO:0006464,GO:0006518,GO:0006575,GO:0006749,GO:0006790,GO:0006807,GO:0008150,GO:0008152,GO:0009987,GO:0010731,GO:0015036,GO:0015037,GO:0015038,GO:0016020,GO:0016209,GO:0016491,GO:0016667,GO:0016672,GO:0016740,GO:0016765,GO:0019538,GO:0033218,GO:0034641,GO:0036211,GO:0042277,GO:0043167,GO:0043168,GO:0043170,GO:…	-1.44081	5.22827	747.369	1.49806537490839e-164	5.91090364059546e-163	54.838688576769	20.2002508472068	54.6640172258916	20.1295491948973
TR12708|c0_g1	1125	M810	Uncharacterized mitochondrial protein AtMg00810	ARATH		ArthMp070	GO:0005575,GO:0005739,GO:0043226,GO:0043227,GO:0043229,GO:0043231,GO:0044424,GO:0044444,GO:0044464	5.87427	2.79026	746.365	2.47585246069002e-164	9.74941181970517e-163	0.187643074685266	13.3890808155851	0.254646042977756	13.3916247781952
TR43184|c0_g1	1845							0.603014	7.59844	744.999	4.90649103854395e-164	1.92822159796191e-162	154.054964316603	234.285588347974	153.381799886935	232.711064541846
TR13464|c0_g1	4815; 4812; 2088; 1965; 786; 756; 246	C84A1	Cytochrome P450 84A1	ARATH	K09755	AT4G36220	GO:0003674,GO:0003824,GO:0004497,GO:0005488,GO:0005506,GO:0005575,GO:0005783,GO:0006725,GO:0008150,GO:0008152,GO:0009058,GO:0009314,GO:0009411,GO:0009416,GO:0009628,GO:0009698,GO:0009699,GO:0009808,GO:0009809,GO:0009987,GO:0010224,GO:0016020,GO:0016021,GO:0016491,GO:0016705,GO:0016709,GO:0019438,GO:0019748,GO:0020037,GO:0031224,GO:0043167,GO:0043169,GO:0043226,GO:0043227,GO:0043229,GO:0043231,GO:…	-0.687315	7.22474	743.602	9.87538163159021e-164	3.87323483952948e-162	185.016071639672	114.996809095531	184.193971087244	114.292042918308
TR16123|c1_g1	1231; 1072	RL10	60S ribosomal protein L10	SOLME; VITRI			GO:0003674,GO:0003735,GO:0005198,GO:0005575,GO:0005840,GO:0006412,GO:0008150,GO:0008152,GO:0009058,GO:0009059,GO:0009987,GO:0019538,GO:0030529,GO:0032991,GO:0034645,GO:0043170,GO:0043226,GO:0043228,GO:0043229,GO:0043232,GO:0044237,GO:0044238,GO:0044249,GO:0044260,GO:0044267,GO:0044424,GO:0044444,GO:0044464,GO:0071704,GO:1901576	0.648389	7.38743	741.548	2.76145999116816e-163	1.08092218222882e-161	130.552669212274	204.894923143031	129.996804940144	203.527429412005
TR39894|c0_g1	581							1.48558	5.1447	741.25	3.20546307514995e-163	1.25222941441721e-161	18.52975362517	52.0634640773276	18.5467201302132	51.7977939533967
TR53387|c0_g1	2076; 2005; 1987; 1909; 1901; 1830; 1691; 1565; 1524; 1512; 1358; 1260; 514; 497	HERC4; HERC5; UVR8	E3 ISG15--protein ligase HERC5; Probable E3 ubiquitin-protein ligase HERC4; Ultraviolet-B receptor UVR8	ARATH; HUMAN; MOUSE	K10615	AT5G63860	GO:0000079,GO:0000785,GO:0001817,GO:0001818,GO:0001932,GO:0002252,GO:0002376,GO:0002682,GO:0002697,GO:0002831,GO:0003674,GO:0003676,GO:0003682,GO:0003723,GO:0003824,GO:0004842,GO:0004871,GO:0004872,GO:0005085,GO:0005488,GO:0005515,GO:0005575,GO:0005634,GO:0005829,GO:0006464,GO:0006950,GO:0006952,GO:0006955,GO:0007165,GO:0007166,GO:0007276,GO:0007283,GO:0008150,GO:0008152,GO:0009314,GO:0009411,GO:…	-2.98024	3.59464	741.066	3.51546544098178e-163	1.3706138429206e-161	21.344399745449	2.65915542330436	21.3478266029685	2.73728179428519
TR20411|c0_g1	655						GO:0003674,GO:0005488,GO:0005515	2.37763	4.04439	740.83	3.95547886038271e-163	1.53911903719516e-161	5.25400609118744	27.5245912236768	5.30512589536992	27.4149299704563
TR46600|c0_g1	1034	THR1	Trihydroxynaphthalene reductase	COLOR			GO:0003674,GO:0003824,GO:0006582,GO:0006725,GO:0008150,GO:0008152,GO:0009058,GO:0009987,GO:0016491,GO:0018958,GO:0019438,GO:0019748,GO:0042438,GO:0042440,GO:0044237,GO:0044249,GO:0044550,GO:0044699,GO:0044710,GO:0044711,GO:0044763,GO:0046148,GO:0046189,GO:0071704,GO:1901360,GO:1901362,GO:1901576,GO:1901615,GO:1901617	7.93532	2.64672	740.576	4.49317076127281e-163	1.74489229030967e-161	0	12.2694364268254	0.0848820143259187	12.2546000328768
TR12535|c3_g1	829; 812; 737; 737; 726; 621; 533; 359	R15A1; R15A4	40S ribosomal protein S15a-1; 40S ribosomal protein S15a-4	ARATH	K02957	AT1G07770,AT5G59850,AT3G46040	GO:0003674,GO:0003735,GO:0005198,GO:0005575,GO:0005618,GO:0005774,GO:0005829,GO:0005840,GO:0005886,GO:0005911,GO:0006412,GO:0008150,GO:0008152,GO:0009058,GO:0009059,GO:0009506,GO:0009987,GO:0015935,GO:0016020,GO:0019538,GO:0022626,GO:0022627,GO:0030054,GO:0030312,GO:0030529,GO:0031090,GO:0032991,GO:0034645,GO:0043170,GO:0043226,GO:0043228,GO:0043229,GO:0043232,GO:0044237,GO:0044238,GO:0044249,GO:…	0.358461	9.06774	739.512	7.65360474710008e-163	2.96637448554436e-161	471.171760534703	604.794577328382	468.973129150701	600.601737693776
TR11633|c2_g1	2715; 2705; 2676; 2666; 1811; 1808; 1772	GUN6	Endoglucanase 6	ARATH		AT1G64390	GO:0000272,GO:0003674,GO:0003824,GO:0004553,GO:0005488,GO:0005575,GO:0005576,GO:0005975,GO:0005976,GO:0006073,GO:0008150,GO:0008152,GO:0008810,GO:0009056,GO:0009057,GO:0009251,GO:0009987,GO:0016043,GO:0016052,GO:0016787,GO:0016798,GO:0030243,GO:0030245,GO:0030246,GO:0043170,GO:0044042,GO:0044237,GO:0044238,GO:0044247,GO:0044248,GO:0044260,GO:0044262,GO:0044264,GO:0044275,GO:0045229,GO:0051273,GO:…	-1.38074	5.31895	737.75	1.84974503077833e-162	7.15513357779852e-161	57.7471562343906	22.1596285275364	57.5500057129729	22.1088144923035
TR28149|c0_g2	1516	WTR37; WTR36	WAT1-related protein At4g30420; WAT1-related protein At4g28040	ARATH; ARATH		AT4G30420	GO:0003674,GO:0005215,GO:0005575,GO:0005886,GO:0006810,GO:0008150,GO:0009987,GO:0016020,GO:0016021,GO:0022857,GO:0031224,GO:0044425,GO:0044464,GO:0044699,GO:0044763,GO:0044765,GO:0051179,GO:0051234,GO:0055085,GO:1902578	0.728598	7.05298	737.64	1.95368787489181e-162	7.54238442524408e-161	100.013758807247	165.940628784099	99.6090438114656	164.868588071177
TR1724|c0_g1	1594; 1594; 1570; 1570	AMT12	Ammonium transporter 1 member 2	ARATH; SOLLC	K03320	AT1G64780	GO:0003674,GO:0005215,GO:0005575,GO:0005886,GO:0005887,GO:0006810,GO:0006811,GO:0006812,GO:0006820,GO:0006950,GO:0006995,GO:0007154,GO:0008150,GO:0008324,GO:0008509,GO:0008519,GO:0009267,GO:0009605,GO:0009607,GO:0009624,GO:0009987,GO:0009991,GO:0015075,GO:0015077,GO:0015101,GO:0015103,GO:0015672,GO:0015695,GO:0015696,GO:0015698,GO:0015837,GO:0015843,GO:0016020,GO:0016021,GO:0019740,GO:0019755,GO:…	-1.81569	4.63581	737.062	2.6098673738275e-162	1.00559058166907e-160	38.7013841538361	10.963184639939	38.621316518293	10.9912392047452
TR747|c1_g1	771; 759; 742							5.34101	2.84033	736.895	2.83735422665648e-162	1.09110678454374e-160	0.281464612027899	13.7622956118384	0.381969064466634	13.7706330266347
TR19795|c0_g1	1994	CCD	Carotenoid 9,10(9',10')-cleavage dioxygenase	CROSA			GO:0003674,GO:0003824,GO:0005488,GO:0005575,GO:0005737,GO:0008150,GO:0008152,GO:0016491,GO:0016701,GO:0016702,GO:0043167,GO:0043169,GO:0044424,GO:0044464,GO:0044699,GO:0044710,GO:0046872,GO:0051213,GO:0055114	-1.49445	5.1108	734.756	8.27892413656092e-162	3.17746076656429e-160	51.0389163143923	18.1009176182823	50.8867675883883	18.0660598422823
TR25114|c0_g1	1835; 1724; 1548	Y3028	Uncharacterized acetyltransferase At3g50280	ARATH		AT3G50280	GO:0003674,GO:0003824,GO:0016740,GO:0016746,GO:0016747	-0.516971	8.00901	733.313	1.70556407373327e-161	6.53323950345027e-160	304.075602527473	212.732433864349	302.689263086226	211.318154518817
TR47790|c0_g1	1608; 1602; 1593; 1434; 1405; 1072; 1072; 1057	SL30A; SRC33	Serine/arginine-rich SC35-like splicing factor SCL30A; Serine/arginine-rich SC35-like splicing factor SCL33	ARATH	K12900	AT1G55310,AT3G13570	GO:0000166,GO:0000375,GO:0000377,GO:0000398,GO:0003674,GO:0003676,GO:0003723,GO:0005488,GO:0005515,GO:0005575,GO:0005681,GO:0005737,GO:0005829,GO:0006139,GO:0006396,GO:0006397,GO:0006725,GO:0006807,GO:0008150,GO:0008152,GO:0008380,GO:0009987,GO:0016070,GO:0016071,GO:0016604,GO:0016607,GO:0030529,GO:0032991,GO:0034641,GO:0036094,GO:0042802,GO:0043170,GO:0044237,GO:0044238,GO:0044260,GO:0044422,GO:…	-1.12923	5.83079	729.06	1.43418254321756e-160	5.48303302784669e-159	78.2471621437559	35.7819685907798	77.9641301583563	35.6267753533119
TR38808|c0_g1	3615; 3376; 3292; 1850; 1739; 1610; 1499; 839	SD11; Y4729	G-type lectin S-receptor-like serine/threonine-protein kinase At4g27290; G-type lectin S-receptor-like serine/threonine-protein kinase SD1-1	ARATH		AT4G27300,AT4G27290	GO:0000166,GO:0001882,GO:0001883,GO:0003674,GO:0003824,GO:0004672,GO:0004674,GO:0005488,GO:0005515,GO:0005516,GO:0005524,GO:0005575,GO:0005886,GO:0005911,GO:0006464,GO:0006468,GO:0006793,GO:0006796,GO:0008037,GO:0008150,GO:0008152,GO:0009506,GO:0009987,GO:0016020,GO:0016021,GO:0016301,GO:0016310,GO:0016740,GO:0016772,GO:0016773,GO:0017076,GO:0019538,GO:0019899,GO:0030054,GO:0030246,GO:0030554,GO:…	1.13015	5.83304	728.852	1.59160145689804e-160	6.07306997768713e-159	35.6990949588718	78.281803514118	35.6080050097229	77.8230270129082
TR45281|c0_g1	1309; 1307	SY111	Syntaxin-related protein KNOLLE	ARATH	K08486	AT1G08560	GO:0000149,GO:0003674,GO:0005488,GO:0005515,GO:0005575,GO:0005886,GO:0005911,GO:0006810,GO:0006886,GO:0006887,GO:0006906,GO:0006996,GO:0007049,GO:0008104,GO:0008150,GO:0009504,GO:0009506,GO:0009524,GO:0009987,GO:0012505,GO:0015031,GO:0016020,GO:0016021,GO:0016043,GO:0016050,GO:0016192,GO:0022406,GO:0030054,GO:0031201,GO:0031224,GO:0032940,GO:0032991,GO:0033036,GO:0043234,GO:0044424,GO:0044425,GO:…	-1.86253	4.5577	728.084	2.33813641059579e-160	8.90436514278927e-159	36.9187749443261	10.1234513483692	36.8387942174487	10.1489986526574
TR8948|c0_g1	1591; 1563	THI42	Thiamine thiazole synthase 2, chloroplastic {ECO:0000255|HAMAP-Rule:MF_03158}	VITVI	K03146		GO:0003674,GO:0003824,GO:0005488,GO:0005575,GO:0006725,GO:0006766,GO:0006767,GO:0006772,GO:0006790,GO:0006807,GO:0006950,GO:0008150,GO:0008152,GO:0009058,GO:0009110,GO:0009228,GO:0009507,GO:0009536,GO:0009987,GO:0016491,GO:0018130,GO:0019438,GO:0034641,GO:0042364,GO:0042723,GO:0042724,GO:0043167,GO:0043169,GO:0043226,GO:0043227,GO:0043229,GO:0043231,GO:0044237,GO:0044249,GO:0044271,GO:0044272,GO:…	-0.663823	7.29048	727.322	3.42377201906132e-160	1.30136384716792e-158	192.42797308974	121.574719879494	191.578706333598	120.819407196988
TR28916|c0_g2	2827	RAA5D; U92A1	Ras-related protein RABA5d; UDP-glycosyltransferase 92A1	ARATH	K07904	AT5G12890,AT2G31680	GO:0000166,GO:0001882,GO:0001883,GO:0003674,GO:0003824,GO:0005488,GO:0005525,GO:0005575,GO:0005829,GO:0005886,GO:0006810,GO:0007165,GO:0007264,GO:0008104,GO:0008150,GO:0008152,GO:0015031,GO:0016020,GO:0016740,GO:0016757,GO:0016758,GO:0017076,GO:0019001,GO:0032549,GO:0032550,GO:0032553,GO:0032555,GO:0032561,GO:0033036,GO:0035556,GO:0035639,GO:0036094,GO:0043167,GO:0043168,GO:0044424,GO:0044444,GO:…	0.817391	6.71006	725.926	6.88828772275665e-160	2.61316949852323e-158	75.8078021728474	133.797504456788	75.5449927500676	132.947671147052
TR48397|c0_g1	1403; 1389; 1387; 1373	CH10C	20 kDa chaperonin, chloroplastic	ARATH	K04078	AT5G20720	GO:0000166,GO:0001882,GO:0001883,GO:0003674,GO:0005488,GO:0005507,GO:0005524,GO:0005575,GO:0005576,GO:0005737,GO:0005739,GO:0006457,GO:0006950,GO:0008150,GO:0008152,GO:0009266,GO:0009409,GO:0009507,GO:0009526,GO:0009532,GO:0009535,GO:0009536,GO:0009570,GO:0009579,GO:0009628,GO:0009893,GO:0009941,GO:0009987,GO:0010035,GO:0010038,GO:0016020,GO:0017076,GO:0019222,GO:0019538,GO:0030554,GO:0031323,GO:…	-0.562055	7.74632	720.43	1.07912797017097e-158	4.07856283199675e-157	256.695726169444	174.058050602607	255.537304128178	172.911985343615
TR19774|c0_g1	1938; 1838; 1251	GPX4	Probable phospholipid hydroperoxide glutathione peroxidase	NICSY; SPIOL			GO:0003674,GO:0003824,GO:0004601,GO:0004602,GO:0005575,GO:0005737,GO:0006950,GO:0006979,GO:0008150,GO:0008152,GO:0016209,GO:0016491,GO:0016684,GO:0044424,GO:0044464,GO:0044699,GO:0044710,GO:0047066,GO:0050896,GO:0055114	0.548016	7.82041	720.43	1.07924792293682e-158	4.07856283199675e-157	183.843302422889	269.134519948121	183.048063893844	267.327151232652
TR15765|c0_g1	1909; 1754; 1693; 1619; 1391; 1317	BG1; E13A; E13B	Glucan endo-1,3-beta-glucosidase; Glucan endo-1,3-beta-glucosidase, basic isoform; Probable glucan endo-1,3-beta-glucosidase BG1 {ECO:0000305}	ARATH; PRUPE; SOYBN		AT3G57270	GO:0003674,GO:0003824,GO:0004553,GO:0005575,GO:0005576,GO:0005773,GO:0005975,GO:0006950,GO:0006952,GO:0008150,GO:0008152,GO:0008422,GO:0009607,GO:0015926,GO:0016787,GO:0016798,GO:0042973,GO:0043226,GO:0043227,GO:0043229,GO:0043231,GO:0044238,GO:0044424,GO:0044444,GO:0044464,GO:0050896,GO:0071704	1.19108	5.67459	719.409	1.7992337141119e-158	6.78642003776803e-157	31.0549288604115	71.0507668367113	30.9819352289603	70.621870292558
TR43721|c0_g1	991; 958							-1.23033	5.58332	719.197	2.001424500405e-158	7.5346170150046e-157	67.3169530433391	28.6908874619681	67.0992323246387	28.5940667433792
TR5220|c0_g1	1194; 1189	SAP4	Zinc finger A20 and AN1 domain-containing stress-associated protein 4	ARATH		AT2G36320	GO:0003674,GO:0003676,GO:0003677,GO:0005488,GO:0008270,GO:0043167,GO:0043169,GO:0046872,GO:0046914,GO:0097159,GO:1901363	-0.734956	6.98506	717.236	5.34117739170505e-158	2.0069168256733e-156	158.652219646392	95.4030322922355	157.965428660535	94.8362861650808
TR50250|c0_g1	1672; 1578; 950	YQJG	Glutathionyl-hydroquinone reductase YqjG	ECOLI	K07393		GO:0003674,GO:0003824,GO:0005488,GO:0005515,GO:0016491	1.10973	5.85286	714.355	2.26080613019892e-157	8.47866893285457e-156	36.5434887949555	79.0282331066244	36.4568251529821	78.5389314821828
TR15134|c0_g1	2365; 2331; 2254; 2221; 2191; 2123; 2088; 2023; 1988; 1959; 1924; 1889	MT799; MT810; TCS1	Caffeine synthase 1; Probable S-adenosylmethionine-dependent methyltransferase At5g37990; Probable S-adenosylmethionine-dependent methyltransferase At5g38100	ARATH; CAMSI		AT5G37990	GO:0003674,GO:0003824,GO:0006807,GO:0008150,GO:0008152,GO:0008168,GO:0009820,GO:0016740,GO:0016741,GO:0071704,GO:1901564	-1.7794	4.63646	713.021	4.40884649822495e-157	1.65029997535268e-155	38.5137410791508	11.1964438875973	38.4091114824782	11.2017993427671
TR14735|c0_g1	933	PR4B	Pathogenesis-related protein PR-4B	TOBAC			GO:0005575,GO:0005576,GO:0005618,GO:0006950,GO:0006952,GO:0008150,GO:0009605,GO:0009607,GO:0009617,GO:0009620,GO:0030312,GO:0042742,GO:0043207,GO:0044464,GO:0050832,GO:0050896,GO:0051704,GO:0051707,GO:0098542	0.857506	6.55037	712.32	6.25999902906227e-157	2.33876889721455e-155	66.6602022819407	120.968245835583	66.4201762100314	120.187726782922
TR13473|c0_g1	3088; 2972; 2850; 1223; 777; 602	Y2060	BTB/POZ domain-containing protein At2g30600	ARATH		AT2G30600	GO:0003674,GO:0005488,GO:0005515,GO:0006464,GO:0008150,GO:0008152,GO:0009987,GO:0016567,GO:0019538,GO:0032446,GO:0036211,GO:0043170,GO:0043412,GO:0044237,GO:0044238,GO:0044260,GO:0044267,GO:0070647,GO:0071704	0.237243	10.1932	709.194	2.99520531392176e-156	1.11690525427662e-154	1077.02433792475	1271.02964048995	1071.93251791486	1262.1816913587
TR20542|c0_g1	4338	BGAL8	Beta-galactosidase 8	ARATH			GO:0003674,GO:0003824,GO:0004553,GO:0004565,GO:0005488,GO:0005575,GO:0005576,GO:0005618,GO:0005975,GO:0008150,GO:0008152,GO:0009341,GO:0015925,GO:0016787,GO:0016798,GO:0030246,GO:0030312,GO:0032991,GO:0043234,GO:0044238,GO:0044464,GO:0048046,GO:0071704,GO:1902494	-1.10869	5.83893	708.586	4.0613014745201e-156	1.51158723500617e-154	78.3409836810985	36.3417907851596	78.0490121726822	36.1742317121689
TR22765|c0_g1	2783; 2698; 2693; 2680; 266	INVA; INVC; INVH	Alkaline/neutral invertase A, mitochondrial {ECO:0000305}; Alkaline/neutral invertase C, mitochondrial {ECO:0000305}; Probable alkaline/neutral invertase A, chloroplastic {ECO:0000305}	ARATH		AT3G06500,AT3G05820,AT1G56560	GO:0000302,GO:0003674,GO:0003824,GO:0004553,GO:0004564,GO:0004575,GO:0005575,GO:0005739,GO:0005975,GO:0005984,GO:0005985,GO:0005987,GO:0006950,GO:0006979,GO:0007623,GO:0008150,GO:0008152,GO:0009056,GO:0009311,GO:0009313,GO:0009507,GO:0009536,GO:0009987,GO:0010029,GO:0010035,GO:0015926,GO:0016052,GO:0016787,GO:0016798,GO:0032502,GO:0033926,GO:0040034,GO:0042221,GO:0042542,GO:0043226,GO:0043227,GO:…	0.474775	8.19635	704.947	2.51146968876658e-155	9.32987296266512e-154	245.85933860637	342.09801261563	244.757288308787	339.759838712199
TR13512|c0_g1	4373; 3246	GT645	Glycosyltransferase family protein 64 protein C5 {ECO:0000303|PubMed:24905498}	ARATH		AT5G04500	GO:0003674,GO:0003824,GO:0005488,GO:0005575,GO:0005975,GO:0006022,GO:0006023,GO:0006024,GO:0006029,GO:0006082,GO:0006464,GO:0006486,GO:0006790,GO:0006807,GO:0008150,GO:0008152,GO:0009058,GO:0009059,GO:0009100,GO:0009101,GO:0009987,GO:0015012,GO:0016021,GO:0016740,GO:0019538,GO:0030166,GO:0030201,GO:0030203,GO:0031224,GO:0034645,GO:0036211,GO:0043167,GO:0043169,GO:0043170,GO:0043412,GO:0043413,GO:…	0.709583	7.05936	703.89	4.26412099278568e-155	1.58109751839844e-153	101.280349561372	165.847325085035	100.882274026354	164.784364015969
TR3212|c0_g1	2075; 1596	CIPK6	CBL-interacting serine/threonine-protein kinase 6	ARATH		AT4G30960	GO:0000166,GO:0001101,GO:0001882,GO:0001883,GO:0003674,GO:0003824,GO:0004672,GO:0004674,GO:0005488,GO:0005524,GO:0005575,GO:0005783,GO:0006464,GO:0006468,GO:0006793,GO:0006796,GO:0006810,GO:0006950,GO:0006970,GO:0006972,GO:0007165,GO:0007275,GO:0008150,GO:0008152,GO:0009414,GO:0009415,GO:0009628,GO:0009651,GO:0009914,GO:0009926,GO:0009987,GO:0010035,GO:0010540,GO:0010817,GO:0016301,GO:0016310,GO:…	-0.335689	9.18043	702.613	8.08244685525435e-155	2.99126496490795e-153	649.151216873677	514.989766979945	646.121893048893	511.450575255287
TR19142|c1_g1	1996; 1968; 1611; 1400; 1308; 899; 452; 409	WRK25; WRK26; WRK33	Probable WRKY transcription factor 25; Probable WRKY transcription factor 26; Probable WRKY transcription factor 33	ARATH	K13424,K13423	AT2G38470,AT2G30250,AT5G07100	GO:0000975,GO:0001067,GO:0001071,GO:0001101,GO:0003674,GO:0003676,GO:0003677,GO:0003700,GO:0005488,GO:0005575,GO:0005634,GO:0006139,GO:0006351,GO:0006355,GO:0006725,GO:0006790,GO:0006807,GO:0006950,GO:0006952,GO:0006970,GO:0008150,GO:0008152,GO:0009058,GO:0009059,GO:0009266,GO:0009403,GO:0009404,GO:0009408,GO:0009409,GO:0009414,GO:0009415,GO:0009605,GO:0009607,GO:0009617,GO:0009620,GO:0009628,GO:…	0.738672	6.94024	700.533	2.28941610209653e-154	8.45709449046502e-153	92.0858389017942	153.8577997554	91.7150164791551	152.866660203927
TR16551|c0_g1	1996; 1190	TET3	Tetraspanin-3	ARATH		AT3G45600	GO:0005575,GO:0005886,GO:0005911,GO:0009506,GO:0016020,GO:0016021,GO:0030054,GO:0031224,GO:0044425,GO:0044464	-0.652662	7.2768	697.026	1.32564978979417e-153	4.8877750395613e-152	190.035523887503	121.014897685114	189.202009932473	120.229838810527
TR53975|c0_g1	1881; 1770; 1750; 1296; 1237; 1091	TIF6B	Protein TIFY 6B	ARATH	K13464	AT3G17860	GO:0000988,GO:0000989,GO:0003674,GO:0003712,GO:0003714,GO:0005488,GO:0005515,GO:0005575,GO:0005634,GO:0006139,GO:0006351,GO:0006355,GO:0006725,GO:0006807,GO:0006950,GO:0006952,GO:0007165,GO:0008150,GO:0008152,GO:0009058,GO:0009059,GO:0009611,GO:0009755,GO:0009867,GO:0009889,GO:0009890,GO:0009892,GO:0009966,GO:0009987,GO:0010468,GO:0010556,GO:0010558,GO:0010605,GO:0010646,GO:0016070,GO:0018130,GO:…	0.955765	6.2169	694.85	3.94201228122605e-153	1.45073420196373e-151	50.5698086276792	98.2487951136665	50.4199165095957	97.6577920145748
TR8320|c2_g1	1264	YIPL5	Protein yippee-like At4g27740	ARATH		AT4G27740		0.692577	7.10767	694.39	4.96192503112067e-153	1.82267428988311e-151	105.502318741791	170.745769285859	105.083933735487	169.627247190473
TR53237|c3_g1	2981	SUS2	Sucrose synthase 2	PEA			GO:0003674,GO:0003824,GO:0005975,GO:0005984,GO:0005985,GO:0008150,GO:0008152,GO:0008194,GO:0009311,GO:0009987,GO:0016157,GO:0016740,GO:0016757,GO:0016758,GO:0035251,GO:0044237,GO:0044238,GO:0044262,GO:0044699,GO:0044710,GO:0044723,GO:0044763,GO:0046527,GO:0071704	0.546902	7.77184	693.79	6.69903783638656e-153	2.4561891240338e-151	177.838724032961	260.130712988511	177.063881883866	258.399401380522
TR49156|c0_g1	1824	PAO	Polyamine oxidase	MAIZE	K13366		GO:0003674,GO:0003824,GO:0008150,GO:0008152,GO:0016491,GO:0016645,GO:0016647,GO:0044699,GO:0044710,GO:0052893,GO:0052896,GO:0052897,GO:0052898,GO:0052900,GO:0055114	-0.850508	6.52954	692.954	1.01816121146878e-152	3.72612938524326e-151	119.106441656473	66.1056707863559	118.622615020471	65.736875090449
TR5180|c1_g1	2255; 1620; 809							0.627633	7.38043	692.567	1.23600687046018e-152	4.51497945686279e-151	131.068687667658	202.748938064575	130.5060970261	201.421828031786
TR5174|c0_g1	2207; 1865	ASOL	L-ascorbate oxidase homolog	BRANA			GO:0003674,GO:0003824,GO:0005488,GO:0005507,GO:0005575,GO:0005576,GO:0008150,GO:0008152,GO:0016491,GO:0043167,GO:0043169,GO:0044699,GO:0044710,GO:0046872,GO:0046914,GO:0055114	-1.82452	4.53439	692.416	1.33336664107304e-152	4.86160292520132e-151	36.1212918769137	10.1701031979009	36.0324150813525	10.1911106802618
TR14664|c0_g1	1465	ACCH1	1-aminocyclopropane-1-carboxylate oxidase homolog 1	ARATH		AT1G06620	GO:0003674,GO:0003824,GO:0005488,GO:0008150,GO:0008152,GO:0016491,GO:0043167,GO:0043169,GO:0044699,GO:0044710,GO:0046872,GO:0055114	-1.57973	4.87568	687.518	1.54871412769967e-151	5.63634611095727e-150	44.0023010136948	14.6953326024715	43.8840014065	14.6970976339313
TR27740|c0_g1	2071; 1426	PFPB	Pyrophosphate--fructose 6-phosphate 1-phosphotransferase subunit beta {ECO:0000255|HAMAP-Rule:MF_03185}	RICCO			GO:0000166,GO:0001882,GO:0001883,GO:0003674,GO:0003824,GO:0003872,GO:0005488,GO:0005524,GO:0005575,GO:0005737,GO:0005975,GO:0006002,GO:0006082,GO:0006090,GO:0006091,GO:0006096,GO:0006793,GO:0006796,GO:0008150,GO:0008152,GO:0008443,GO:0009056,GO:0009987,GO:0016052,GO:0016301,GO:0016740,GO:0016772,GO:0016773,GO:0017076,GO:0019200,GO:0019637,GO:0019752,GO:0030554,GO:0032549,GO:0032550,GO:0032553,GO:…	-0.650252	7.26498	686.362	2.76288066009499e-151	1.00365972908875e-149	188.346736215336	120.128512544013	187.546810653117	119.387598258439
TR12120|c0_g1	2200	SYT2	Synaptotagmin-2	ARATH		AT1G20080	GO:0000139,GO:0003674,GO:0005488,GO:0005515,GO:0005575,GO:0005783,GO:0005794,GO:0006810,GO:0008104,GO:0008150,GO:0008289,GO:0009306,GO:0009987,GO:0015031,GO:0016020,GO:0016021,GO:0031090,GO:0031224,GO:0032940,GO:0033036,GO:0043167,GO:0043169,GO:0043226,GO:0043227,GO:0043229,GO:0043231,GO:0044422,GO:0044424,GO:0044425,GO:0044431,GO:0044444,GO:0044446,GO:0044464,GO:0044699,GO:0044763,GO:0044765,GO:…	-0.5522	7.72028	683.376	1.23232929416927e-150	4.46838516996294e-149	251.394809309585	171.632154426961	250.274619239971	170.511599770165
TR43249|c1_g1	1976; 1954; 538; 424	MDHM; MDHM1; MDHM2	Malate dehydrogenase 1, mitochondrial; Malate dehydrogenase 2, mitochondrial; Malate dehydrogenase, mitochondrial	ARATH; CITLA	K00026	AT1G53240	GO:0003674,GO:0003824,GO:0003854,GO:0005488,GO:0005507,GO:0005575,GO:0005576,GO:0005618,GO:0005739,GO:0005759,GO:0005975,GO:0006082,GO:0006099,GO:0006101,GO:0006108,GO:0006629,GO:0006694,GO:0006950,GO:0006952,GO:0006970,GO:0008150,GO:0008152,GO:0008202,GO:0008610,GO:0009058,GO:0009266,GO:0009409,GO:0009507,GO:0009536,GO:0009605,GO:0009607,GO:0009617,GO:0009628,GO:0009651,GO:0009987,GO:0010035,GO:…	-0.745158	6.87295	681.536	3.09671721627358e-150	1.12079531748549e-148	147.15908132192	87.892084517639	146.548797733699	87.3403452514998
TR21274|c0_g1	4812; 2335; 2263	RK4; THIC	50S ribosomal protein L4, chloroplastic; Phosphomethylpyrimidine synthase, chloroplastic	ARATH; TOBAC	K03147	AT2G29630	GO:0003674,GO:0003676,GO:0003723,GO:0003735,GO:0003824,GO:0005198,GO:0005488,GO:0005575,GO:0005840,GO:0006412,GO:0006725,GO:0006732,GO:0006766,GO:0006767,GO:0006772,GO:0006790,GO:0006793,GO:0006796,GO:0006807,GO:0007584,GO:0008150,GO:0008152,GO:0009058,GO:0009059,GO:0009108,GO:0009110,GO:0009228,GO:0009229,GO:0009507,GO:0009532,GO:0009536,GO:0009570,GO:0009605,GO:0009719,GO:0009987,GO:0009991,GO:…	-0.6858	7.10429	681.08	3.89144265711444e-150	1.40584613717296e-148	170.098447202194	105.853046587326	169.382059587371	105.19584495576
TR25959|c0_g1	2177; 1764	STY46	Serine/threonine-protein kinase STY46 {ECO:0000305}	ARATH		AT4G38470	GO:0000166,GO:0001882,GO:0001883,GO:0003674,GO:0003824,GO:0004672,GO:0004674,GO:0004712,GO:0005488,GO:0005524,GO:0005575,GO:0005829,GO:0006464,GO:0006468,GO:0006793,GO:0006796,GO:0006996,GO:0008150,GO:0008152,GO:0009657,GO:0009658,GO:0009987,GO:0016043,GO:0016301,GO:0016310,GO:0016597,GO:0016740,GO:0016772,GO:0016773,GO:0017076,GO:0019538,GO:0030554,GO:0031406,GO:0032549,GO:0032550,GO:0032553,GO:…	0.751903	6.8498	680.924	4.20650284502038e-150	1.51688341603675e-148	85.9874389745231	144.993948344385	85.645952454852	144.06524643461
TR39289|c0_g1	6949; 2953	PUB4; SYT2	Synaptotagmin-2; U-box domain-containing protein 4	ARATH		AT1G20080,AT2G23140	GO:0000139,GO:0003674,GO:0003824,GO:0004842,GO:0005488,GO:0005515,GO:0005575,GO:0005783,GO:0005794,GO:0006810,GO:0008104,GO:0008150,GO:0008289,GO:0009306,GO:0009987,GO:0015031,GO:0016020,GO:0016021,GO:0016740,GO:0016874,GO:0019787,GO:0031090,GO:0031224,GO:0032940,GO:0033036,GO:0043167,GO:0043169,GO:0043226,GO:0043227,GO:0043229,GO:0043231,GO:0044422,GO:0044424,GO:0044425,GO:0044431,GO:0044444,GO:…	-0.655676	7.22966	680.696	4.71662859530915e-150	1.69772761266987e-148	184.077856266246	116.95618677586	183.260268929658	116.22919618811
TR3384|c0_g2	1324	SOT5	Cytosolic sulfotransferase 5	ARATH		AT3G45070	GO:0003674,GO:0003824,GO:0005575,GO:0005737,GO:0008146,GO:0008150,GO:0008152,GO:0009812,GO:0016740,GO:0016782,GO:0044424,GO:0044464,GO:0071704,GO:1990135	-1.01974	6.00253	678.724	1.26599665523039e-149	4.54857812861881e-148	86.0343497431944	42.4531830738065	85.6883934620149	42.2383636872007
TR18949|c0_g1	1822; 1753	CDF3	Cyclic dof factor 3	ARATH		AT3G47500	GO:0001071,GO:0003006,GO:0003674,GO:0003676,GO:0003677,GO:0003700,GO:0005488,GO:0005575,GO:0005634,GO:0006139,GO:0006351,GO:0006355,GO:0006725,GO:0006807,GO:0008150,GO:0008152,GO:0009058,GO:0009059,GO:0009791,GO:0009889,GO:0009908,GO:0009987,GO:0010468,GO:0010556,GO:0016070,GO:0018130,GO:0019219,GO:0019222,GO:0019438,GO:0022414,GO:0031323,GO:0031326,GO:0032501,GO:0032502,GO:0032774,GO:0034641,GO:…	-1.60342	4.81323	675.493	6.38364038384006e-149	2.28938971798592e-147	42.3135133415275	13.9022511604333	42.1863611199816	13.8969691094479
TR11606|c0_g2	3273; 3261; 3259	SBT17	Subtilisin-like protease SBT1.7 {ECO:0000303|PubMed:16193095}	ARATH		AT5G67360	GO:0003006,GO:0003674,GO:0003824,GO:0004175,GO:0004252,GO:0005575,GO:0005576,GO:0005618,GO:0006508,GO:0008150,GO:0008152,GO:0008233,GO:0008236,GO:0009505,GO:0009987,GO:0010191,GO:0010214,GO:0016787,GO:0017171,GO:0019538,GO:0022414,GO:0030312,GO:0032502,GO:0043170,GO:0044237,GO:0044238,GO:0044464,GO:0044699,GO:0044702,GO:0048046,GO:0048359,GO:0048609,GO:0048856,GO:0070011,GO:0071704,GO:0080001	-0.940525	6.21496	675.003	8.15976539655736e-149	2.92104765259669e-147	97.8558634483662	51.0371233876311	97.4869934533176	50.744993263287
TR2613|c2_g1	1669; 1526; 1287; 553; 227	ACLA1; ACLA2	ATP-citrate synthase alpha chain protein 1; ATP-citrate synthase alpha chain protein 2	ARATH	K01648	AT1G60810	GO:0000166,GO:0001882,GO:0001883,GO:0003674,GO:0003824,GO:0003878,GO:0005488,GO:0005524,GO:0005575,GO:0005829,GO:0006084,GO:0006085,GO:0006629,GO:0006637,GO:0006732,GO:0006790,GO:0006793,GO:0008150,GO:0008152,GO:0009058,GO:0009108,GO:0009346,GO:0009987,GO:0016740,GO:0016746,GO:0017076,GO:0030554,GO:0032549,GO:0032550,GO:0032553,GO:0032555,GO:0032559,GO:0032991,GO:0035383,GO:0035384,GO:0035639,GO:…	-0.472004	8.14646	674.141	1.25624088754996e-148	4.48895223865174e-147	330.157989908725	238.297647407696	328.663159469957	236.711707164263
TR17580|c0_g1	951							0.620247	7.37397	673.715	1.55522107822874e-148	5.54723692196479e-147	130.881044592973	201.442686277688	130.336332997448	200.11635517605
TR12175|c4_g1	882							2.45158	3.84145	672.33	3.11124625960094e-148	1.10772744313351e-146	4.36270148643243	24.0723543583342	4.41386474494777	24.0038557345009
TR50939|c0_g1	1492; 1387	ERD15	Protein EARLY RESPONSIVE TO DEHYDRATION 15	ARATH		AT2G41430	GO:0001101,GO:0005575,GO:0005737,GO:0006950,GO:0008150,GO:0009314,GO:0009414,GO:0009415,GO:0009416,GO:0009605,GO:0009607,GO:0009617,GO:0009628,GO:0009642,GO:0009644,GO:0010035,GO:0042221,GO:0043207,GO:0044424,GO:0044464,GO:0050896,GO:0051704,GO:0051707,GO:1901700	0.677563	7.122	672.075	3.53479529543972e-148	1.2562560392042e-146	107.238017182629	171.772109975556	106.824015029169	170.637935852978
TR47981|c1_g1	1668; 1653; 1638						GO:0000166,GO:0003674,GO:0003824,GO:0005488,GO:0006629,GO:0006720,GO:0006721,GO:0008150,GO:0008152,GO:0008299,GO:0008610,GO:0009058,GO:0009987,GO:0016108,GO:0016109,GO:0016114,GO:0016116,GO:0016117,GO:0016491,GO:0016705,GO:0036094,GO:0042440,GO:0043167,GO:0043168,GO:0044237,GO:0044238,GO:0044249,GO:0044255,GO:0044699,GO:0044710,GO:0044711,GO:0044763,GO:0046148,GO:0048037,GO:0050660,GO:0050662,GO:…	0.821294	6.58482	671.639	4.39793689900925e-148	1.56019783071339e-146	69.3810268648771	122.787667967317	69.1364006684608	121.998543969911
TR27298|c0_g3	1991	6HN3M; HPXO	6-hydroxynicotinate 3-monooxygenase; FAD-dependent urate hydroxylase	KLEOX; PSEPK	K14974		GO:0000166,GO:0003674,GO:0003824,GO:0004497,GO:0005488,GO:0006629,GO:0006720,GO:0006721,GO:0006725,GO:0008150,GO:0008152,GO:0008299,GO:0008610,GO:0009056,GO:0009058,GO:0009987,GO:0016108,GO:0016109,GO:0016114,GO:0016116,GO:0016117,GO:0016491,GO:0016705,GO:0019439,GO:0036094,GO:0042440,GO:0043167,GO:0043168,GO:0044237,GO:0044238,GO:0044248,GO:0044249,GO:0044255,GO:0044699,GO:0044710,GO:0044711,GO:…	0.639762	7.27969	670.422	8.08974738924153e-148	2.86473086954634e-146	121.592712396052	189.686420195711	121.084193435923	188.451323529634
TR21789|c0_g1	1941; 1895; 1285; 1248	Y2309	Uncharacterized protein At2g23090	ARATH		AT2G23090		-0.865953	6.43199	670.325	8.49134114352267e-148	3.00154426884772e-146	111.741450975076	61.347182134127	111.280320781279	61.0203279987576
TR35935|c0_g1	4411	UFOG6	UDP-glucose flavonoid 3-O-glucosyltransferase 6 {ECO:0000303|PubMed:18487633}	FRAAN			GO:0003674,GO:0003824,GO:0008150,GO:0008152,GO:0008194,GO:0016740,GO:0016757,GO:0016758,GO:0035251,GO:0046527,GO:0047893	0.56566	7.6253	669.646	1.19268255764404e-147	4.20837399237518e-146	159.402791945133	236.244966028304	158.729366789468	234.648217811648
TR31239|c0_g1	1888	GSTL3	Glutathione S-transferase L3	ARATH	K00799	AT5G02790	GO:0003674,GO:0003824,GO:0004364,GO:0005488,GO:0005515,GO:0005575,GO:0005829,GO:0006464,GO:0006518,GO:0006575,GO:0006749,GO:0006790,GO:0006807,GO:0008150,GO:0008152,GO:0009636,GO:0009987,GO:0010035,GO:0010038,GO:0010731,GO:0016740,GO:0016765,GO:0019538,GO:0034641,GO:0036211,GO:0042221,GO:0043170,GO:0043412,GO:0043603,GO:0044237,GO:0044238,GO:0044260,GO:0044267,GO:0044424,GO:0044444,GO:0044464,GO:…	0.528374	7.81835	669.615	1.21181306827397e-147	4.26822674440899e-146	185.062982408343	267.268445966854	184.278853101569	265.474222018059
TR24905|c0_g1	2876; 2875; 2784; 2783; 2721; 2720; 1941; 1770; 485	RHM1; RHM2	Trifunctional UDP-glucose 4,6-dehydratase/UDP-4-keto-6-deoxy-D-glucose 3,5-epimerase/UDP-4-keto-L-rhamnose-reductase RHM1 {ECO:0000305|PubMed:17190829}; Trifunctional UDP-glucose 4,6-dehydratase/UDP-4-keto-6-deoxy-D-glucose 3,5-epimerase/UDP-4-keto-L-rhamnose-reductase RHM2 {ECO:0000305|PubMed:17190829}	ARATH	K12450	AT1G78570,AT1G53500	GO:0003006,GO:0003674,GO:0003824,GO:0003854,GO:0005488,GO:0005575,GO:0005829,GO:0005911,GO:0006139,GO:0006629,GO:0006694,GO:0006725,GO:0006753,GO:0006793,GO:0006796,GO:0006807,GO:0006810,GO:0008150,GO:0008152,GO:0008202,GO:0008460,GO:0008610,GO:0009058,GO:0009117,GO:0009165,GO:0009225,GO:0009226,GO:0009506,GO:0009812,GO:0009813,GO:0009914,GO:0009966,GO:0009987,GO:0010191,GO:0010192,GO:0010214,GO:…	-0.671628	7.12819	664.877	1.29940156509333e-146	4.5685566812719e-145	172.303253329745	108.278942762972	171.546550952682	107.59623052921
TR30334|c0_g1	1106	GRP3	Glycine-rich protein A3	DAUCA				0.540783	7.74207	664.762	1.37603513946841e-146	4.82936824616639e-145	174.648791763311	254.392535496118	173.880806346644	252.672165626325
TR3153|c1_g1	2702; 2375; 2272; 2196; 1737	FBK28	F-box/kelch-repeat protein At1g67480	ARATH		AT1G67480	GO:0003674,GO:0005488,GO:0005515	0.339823	9.05789	660.62	1.09506629242157e-145	3.83643420489114e-144	471.359403609388	597.283629553786	469.185334186516	593.147908807799
TR8902|c1_g1	658; 637; 512							1.20097	5.52885	660.136	1.39578106811536e-145	4.88126704265068e-144	27.9119073594333	64.332900504153	27.8837417060643	63.9681699310647
TR4177|c0_g1	900; 883; 624; 384; 363; 310	MIRA	Miraculin	SYNDU			GO:0003674,GO:0004857,GO:0004866,GO:0030234,GO:0030414,GO:0061134,GO:0061135	1.24393	5.43532	659.736	1.70550233291018e-145	5.95383606962207e-144	25.6132796945388	60.8340117892788	25.5919273192645	60.4728716399006
TR38422|c0_g1	1201; 1195	FLA7	Fasciclin-like arabinogalactan protein 7	ARATH		AT2G04780	GO:0005575,GO:0005886,GO:0016020,GO:0031224,GO:0031225,GO:0031226,GO:0044425,GO:0044459,GO:0044464,GO:0046658	-1.66226	4.69019	659.706	1.73131308925813e-145	6.03324308219529e-144	39.2174026092206	12.3627401258887	39.1306086042485	12.3809361156899
TR1137|c0_g1	1573; 1559	GLNA2	Glutamine synthetase cytosolic isozyme 2	VITVI	K01915		GO:0000166,GO:0001882,GO:0001883,GO:0003674,GO:0003824,GO:0004356,GO:0005488,GO:0005524,GO:0005575,GO:0005737,GO:0006082,GO:0006520,GO:0006541,GO:0006542,GO:0006807,GO:0008150,GO:0008152,GO:0008652,GO:0009058,GO:0009064,GO:0009084,GO:0009987,GO:0016053,GO:0016211,GO:0016874,GO:0016879,GO:0016880,GO:0017076,GO:0019752,GO:0030554,GO:0032549,GO:0032550,GO:0032553,GO:0032555,GO:0032559,GO:0035639,GO:…	0.911805	6.2708	659.657	1.77357351337328e-145	6.16959167929445e-144	53.5720978226434	100.954602386503	53.3907870110029	100.310849753651
TR26470|c0_g1	752							-4.21597	2.90378	658.766	2.77164981125044e-145	9.62451730753261e-144	14.0732306013949	0.699777742974833	14.0904143781025	0.800128524483364
TR946|c0_g1	2354; 2030; 2030	LAHY; PPO; PPOC	(+)-larreatricin hydroxylase, chloroplastic; Polyphenol oxidase C, chloroplastic; Polyphenol oxidase, chloroplastic	LARTR; MALDO; SOLLC	K00422		GO:0003674,GO:0003824,GO:0004097,GO:0005488,GO:0005575,GO:0006725,GO:0008150,GO:0008152,GO:0009058,GO:0009543,GO:0009698,GO:0009699,GO:0009806,GO:0009807,GO:0009987,GO:0016491,GO:0016679,GO:0016682,GO:0018130,GO:0018958,GO:0019438,GO:0019748,GO:0031977,GO:0031978,GO:0042440,GO:0043167,GO:0043169,GO:0044237,GO:0044249,GO:0044422,GO:0044424,GO:0044434,GO:0044435,GO:0044436,GO:0044444,GO:0044446,GO:…	-0.877349	6.36826	657.578	5.02477770529148e-145	1.74177549717401e-143	107.191106413958	58.4081156136327	106.781574022006	58.0724860664505
TR27456|c0_g1	3230; 3124; 2650; 2544; 1245	MYB12; MYBP	Myb-related protein P; Transcription factor MYB12	ARATH; MAIZE	K09422	AT2G47460	GO:0001071,GO:0003674,GO:0003676,GO:0003677,GO:0003700,GO:0005488,GO:0005575,GO:0005634,GO:0006139,GO:0006351,GO:0006355,GO:0006725,GO:0006807,GO:0008150,GO:0008152,GO:0009058,GO:0009059,GO:0009719,GO:0009723,GO:0009725,GO:0009733,GO:0009812,GO:0009813,GO:0009889,GO:0009891,GO:0009893,GO:0009987,GO:0010033,GO:0010468,GO:0010556,GO:0010557,GO:0010604,GO:0010628,GO:0016070,GO:0018130,GO:0019219,GO:…	-1.03183	5.9245	657.362	5.59769169755228e-145	1.93695873168905e-143	81.7185590254333	39.9806350486288	81.401851738556	39.7958660861463
TR36190|c0_g2	1512	OPR11	Putative 12-oxophytodienoate reductase 11	ORYSJ			GO:0000166,GO:0003674,GO:0003824,GO:0003959,GO:0005488,GO:0005575,GO:0005622,GO:0006082,GO:0006629,GO:0006631,GO:0006633,GO:0008150,GO:0008152,GO:0008610,GO:0009058,GO:0009987,GO:0010181,GO:0016053,GO:0016491,GO:0016651,GO:0019752,GO:0031407,GO:0031408,GO:0032553,GO:0032787,GO:0036094,GO:0043167,GO:0043168,GO:0043436,GO:0044237,GO:0044238,GO:0044249,GO:0044255,GO:0044281,GO:0044283,GO:0044464,GO:…	-1.12352	5.69514	657.326	5.7002353659935e-145	1.96898130036923e-143	71.1167253057158	32.6562946721589	70.8764819621421	32.5104853105872
TR49290|c1_g1	2501; 2485; 1958	ASPG2	Protein ASPARTIC PROTEASE IN GUARD CELL 2	ARATH		AT3G20015	GO:0003674,GO:0003676,GO:0003677,GO:0003824,GO:0004175,GO:0004190,GO:0005488,GO:0008233,GO:0016787,GO:0070001,GO:0070011,GO:0097159,GO:1901363	-0.758944	6.76795	656.543	8.43791988886861e-145	2.90953073015646e-143	137.307819900943	81.2208700346122	136.744925079055	80.728756917611
TR21797|c0_g1	963; 955							-1.23068	5.45079	656.316	9.45236727549152e-145	3.25363040711805e-143	61.4061961907533	26.1716875872587	61.1999323289874	26.0673450871159
TR41072|c0_g1	935; 904	YD52	Uncharacterized protein C6C3.02c	SCHPO			GO:0005575,GO:0005634,GO:0005758,GO:0005829,GO:0031970,GO:0031974,GO:0043226,GO:0043227,GO:0043229,GO:0043231,GO:0044422,GO:0044424,GO:0044429,GO:0044444,GO:0044446,GO:0044464	-0.487622	8.01323	655.443	1.46351425909715e-144	5.02881889133749e-143	302.386814855306	215.904759632502	301.034063806871	214.476556589146
TR37097|c0_g1	1479	CXE15	Probable carboxylesterase 15	ARATH		AT5G06570	GO:0003674,GO:0003824,GO:0008150,GO:0008152,GO:0016787,GO:0016788,GO:0052689	-0.704191	6.97134	653.875	3.20903045915203e-144	1.10074217265234e-142	155.884484294785	95.7762470884888	155.206763194942	95.1731823859159
TR31288|c0_g1	1398; 1134	SAU72	Auxin-responsive protein SAUR72 {ECO:0000305}	ARATH	K14488	AT3G12830	GO:0005575,GO:0005737,GO:0007165,GO:0007275,GO:0008150,GO:0009719,GO:0009725,GO:0009733,GO:0009734,GO:0009755,GO:0010033,GO:0032501,GO:0032502,GO:0040008,GO:0042221,GO:0044424,GO:0044464,GO:0044699,GO:0044707,GO:0044767,GO:0050789,GO:0050794,GO:0050896,GO:0065007	0.698438	6.99539	652.968	5.05415617008581e-144	1.73063097100556e-142	97.3398449929817	158.196421761844	96.9777013673621	157.162087019574
TR28149|c0_g1	2254	WTR36; WTR37	WAT1-related protein At4g28040; WAT1-related protein At4g30420	ARATH		AT4G28040,AT4G30420	GO:0003674,GO:0005215,GO:0005575,GO:0005886,GO:0006810,GO:0008150,GO:0009987,GO:0016020,GO:0016021,GO:0022857,GO:0031224,GO:0044425,GO:0044464,GO:0044699,GO:0044763,GO:0044765,GO:0051179,GO:0051234,GO:0055085,GO:1902578	0.722139	6.89344	649.076	3.54819743792941e-143	1.21285519714223e-141	89.7872112368997	148.306229661133	89.4232020923553	147.349984587752
TR27731|c1_g1	2496; 2493; 583; 578; 519						GO:0005575,GO:0016021,GO:0031224,GO:0044425	0.902818	6.27391	648.733	4.21378490343092e-143	1.43787194044457e-141	53.9004732033426	100.954602386503	53.7303150683065	100.310849753651
TR12467|c0_g4	1948; 1870; 559	PME17; PME2	Pectinesterase 2; Probable pectinesterase/pectinesterase inhibitor 17	ARATH; CITSI	K01051	AT2G45220	GO:0000272,GO:0003674,GO:0003824,GO:0004857,GO:0005575,GO:0005576,GO:0005618,GO:0005975,GO:0005976,GO:0006950,GO:0006952,GO:0008150,GO:0008152,GO:0009056,GO:0009057,GO:0009605,GO:0009607,GO:0009617,GO:0009620,GO:0009892,GO:0009987,GO:0010393,GO:0016020,GO:0016043,GO:0016052,GO:0016787,GO:0016788,GO:0019222,GO:0030234,GO:0030312,GO:0030599,GO:0042545,GO:0042742,GO:0043086,GO:0043170,GO:0043207,GO:…	-1.20481	5.49017	648.715	4.25145999878698e-143	1.44821792242417e-141	62.7666084822214	27.2446801264868	62.5580445582021	27.1201457772256
TR17188|c0_g1	1403; 1363; 1363							0.232509	10.1134	644.692	3.18837505758476e-142	1.084212720359e-140	1020.87214782519	1200.81860694481	1016.03771148125	1192.44417364584
TR13106|c3_g1	4379; 4298; 4164; 4068; 4065; 4005; 3987							0.553914	7.62976	644.625	3.29679107398597e-142	1.11914688716741e-140	160.669382699259	236.198314178772	160.002597004357	234.606105784043
TR11626|c2_g1	2693; 2614; 2366; 2086; 2007	POT2	Potassium transporter 2	ARATH	K03549	AT2G40540	GO:0003674,GO:0005215,GO:0005575,GO:0005886,GO:0006810,GO:0006811,GO:0006812,GO:0006813,GO:0008150,GO:0008324,GO:0009987,GO:0015075,GO:0015077,GO:0015079,GO:0015672,GO:0016020,GO:0016021,GO:0022857,GO:0022890,GO:0022891,GO:0022892,GO:0030001,GO:0031224,GO:0034220,GO:0044425,GO:0044464,GO:0044699,GO:0044763,GO:0044765,GO:0046873,GO:0051179,GO:0051234,GO:0055085,GO:0071804,GO:0071805,GO:0098655,GO:…	-0.721021	6.88248	643.645	5.38653982876978e-142	1.82360486514446e-140	147.205992090591	89.384943702652	146.591238740862	88.8563782452578
TR46072|c1_g1	1797; 1715; 1617; 1535; 327; 255	NAATB; TAT; TAT2	Nicotianamine aminotransferase B {ECO:0000312|EMBL:BAA87053.1}; Probable aminotransferase TAT2; Tyrosine aminotransferase	ARATH; HORVU	K00815	AT5G53970,AT5G36160	GO:0003674,GO:0003824,GO:0004838,GO:0005488,GO:0005575,GO:0005829,GO:0006082,GO:0006520,GO:0006558,GO:0006559,GO:0006725,GO:0006766,GO:0006775,GO:0006807,GO:0008150,GO:0008152,GO:0008483,GO:0009056,GO:0009058,GO:0009063,GO:0009072,GO:0009074,GO:0009110,GO:0009987,GO:0010189,GO:0016054,GO:0016740,GO:0016769,GO:0016829,GO:0018130,GO:0019439,GO:0019752,GO:0030170,GO:0033855,GO:0042360,GO:0042362,GO:…	0.611031	7.35031	643.643	5.39051262895056e-142	1.82360486514446e-140	129.239167689477	197.663886465624	128.723574725256	196.368384719259
TR12630|c0_g1	1615	SHT	Spermidine hydroxycinnamoyl transferase	ARATH		AT2G19070	GO:0003674,GO:0003824,GO:0006807,GO:0007275,GO:0008150,GO:0008152,GO:0009058,GO:0009555,GO:0009987,GO:0010208,GO:0010584,GO:0010927,GO:0016043,GO:0016410,GO:0016740,GO:0016746,GO:0016747,GO:0032501,GO:0032502,GO:0034641,GO:0043603,GO:0043604,GO:0044237,GO:0044249,GO:0044271,GO:0044699,GO:0044707,GO:0044763,GO:0044767,GO:0045229,GO:0048229,GO:0048646,GO:0048856,GO:0050734,GO:0071704,GO:0071840,GO:…	-1.68935	4.61504	643.609	5.4831067725507e-142	1.85174767143655e-140	37.3878826310392	11.5696586838506	37.3056452962413	11.5808075912066
TR14297|c0_g1	1488	PER1; PER70	Cationic peroxidase 1; Peroxidase 70	ARAHY; MAIZE			GO:0003674,GO:0003824,GO:0004601,GO:0005488,GO:0005575,GO:0005576,GO:0006950,GO:0006979,GO:0008150,GO:0008152,GO:0009056,GO:0009987,GO:0016209,GO:0016491,GO:0016684,GO:0020037,GO:0042743,GO:0042744,GO:0043167,GO:0043169,GO:0044237,GO:0044248,GO:0044699,GO:0044710,GO:0044712,GO:0044763,GO:0046872,GO:0046906,GO:0050896,GO:0055114,GO:0072593,GO:0097159,GO:1901363	0.76708	6.7096	642.136	1.14650367948886e-141	3.86532721668771e-140	77.4965898450148	132.071386024117	77.2001920294231	131.221078015272
TR51927|c0_g1	896; 893	MGST3	Microsomal glutathione S-transferase 3	BOVIN; MOUSE	K00799		GO:0003674,GO:0003824,GO:0004364,GO:0004601,GO:0004602,GO:0005575,GO:0005789,GO:0008150,GO:0009719,GO:0010033,GO:0010243,GO:0016020,GO:0016021,GO:0016209,GO:0016491,GO:0016684,GO:0016740,GO:0016765,GO:0031090,GO:0031224,GO:0031982,GO:0031988,GO:0042221,GO:0043226,GO:0043227,GO:0043230,GO:0044421,GO:0044422,GO:0044424,GO:0044425,GO:0044432,GO:0044444,GO:0044446,GO:0044464,GO:0050896,GO:0065010,GO:…	0.601431	7.38503	639.223	4.93078610500317e-141	1.65952560036594e-139	132.945118414511	201.955856622537	132.37350134127	200.621699507302
TR22556|c0_g1	828; 821	SP1L1	Protein SPIRAL1-like 1	ARATH	K18635	AT1G26355	GO:0005575,GO:0005874,GO:0032991,GO:0043234,GO:0044422,GO:0044424,GO:0044430,GO:0044446,GO:0044464	-0.85043	6.41312	639.077	5.3037453885797e-141	1.78200414600249e-139	109.865020228223	60.9739673378738	109.412916466109	60.6413197503181
TR35182|c0_g1	1820	U90A1	UDP-glycosyltransferase 90A1	ARATH		AT2G16890	GO:0003674,GO:0003824,GO:0008150,GO:0008152,GO:0016740,GO:0016757,GO:0016758	-1.89025	4.33372	638.316	7.76771921610851e-141	2.60542800078297e-139	31.7116796218099	8.53728846429296	31.6609913435677	8.54874160369068
TR25219|c0_g1	1991	U71K2	UDP-glycosyltransferase 71K2 {ECO:0000303|Ref.1}	PYRCO			GO:0003674,GO:0003824,GO:0008150,GO:0008152,GO:0016740,GO:0016757,GO:0016758	1.65956	4.65311	638.126	8.54265590998095e-141	2.86048218046964e-139	12.009156779857	38.1145610673626	12.0532460342805	37.9429368715532
TR51769|c0_g1	1151; 1132	LAML	Lamin-like protein	ARATH		AT5G15350	GO:0003674,GO:0005575,GO:0005773,GO:0005886,GO:0009055,GO:0016020,GO:0031224,GO:0031225,GO:0031226,GO:0043226,GO:0043227,GO:0043229,GO:0043231,GO:0044424,GO:0044425,GO:0044444,GO:0044459,GO:0044464,GO:0046658	-1.28984	5.27412	632.443	1.47073459458826e-139	4.91634863036472e-138	54.9794208827829	22.486191474258	54.7913402473805	22.4035986855342
TR34871|c0_g1	1395; 1389; 1107; 1101; 1056; 768; 768	GOLS2	Galactinol synthase 2	SOLLC	K18819		GO:0003674,GO:0003824,GO:0005488,GO:0005575,GO:0005737,GO:0005975,GO:0005996,GO:0006012,GO:0008150,GO:0008152,GO:0008194,GO:0008378,GO:0016740,GO:0016757,GO:0016758,GO:0019318,GO:0035250,GO:0043167,GO:0043169,GO:0044238,GO:0044424,GO:0044464,GO:0044699,GO:0044710,GO:0044723,GO:0046872,GO:0047216,GO:0071704	-3.51856	3.08837	630.72	3.48544287502078e-139	1.16313364010651e-137	15.5274644302058	1.30625178688635	15.5334086216431	1.38969691094479
TR16270|c0_g1	645; 639	H4	Histone H4	SOYBN	K11254		GO:0000786,GO:0003674,GO:0003676,GO:0003677,GO:0005488,GO:0005575,GO:0005634,GO:0005730,GO:0005774,GO:0005829,GO:0005886,GO:0005911,GO:0006139,GO:0006325,GO:0006334,GO:0006352,GO:0006461,GO:0006725,GO:0006807,GO:0008150,GO:0008152,GO:0009058,GO:0009059,GO:0009506,GO:0009507,GO:0009536,GO:0009579,GO:0009987,GO:0016020,GO:0016043,GO:0016070,GO:0018130,GO:0019438,GO:0022607,GO:0030054,GO:0031090,GO:…	-1.16905	5.5285	630.231	4.4527409201026e-139	1.483418206022e-137	63.9862884676757	28.4576282143099	63.7463927587649	28.3413945777528
TR14876|c0_g2	1058; 1041	C7A22	Cytochrome P450 CYP749A22	PANGI			GO:0003674,GO:0003824,GO:0004497,GO:0005488,GO:0005506,GO:0005575,GO:0008150,GO:0008152,GO:0016021,GO:0016491,GO:0016705,GO:0020037,GO:0031224,GO:0043167,GO:0043169,GO:0044425,GO:0044699,GO:0044710,GO:0046872,GO:0046906,GO:0046914,GO:0055114,GO:0097159,GO:1901363	-1.47683	4.90805	625.016	6.06449869598235e-138	2.01695802069589e-136	44.1899440883801	15.8616288407629	44.0537654351518	15.8341223792497
TR48738|c2_g1	1628; 1475; 1475; 1475; 1459; 1128	NAC2	NAC domain-containing protein 2	ARATH		AT1G01720	GO:0001071,GO:0003674,GO:0003676,GO:0003677,GO:0003700,GO:0005488,GO:0005575,GO:0005634,GO:0006139,GO:0006351,GO:0006355,GO:0006725,GO:0006807,GO:0006950,GO:0008150,GO:0008152,GO:0009058,GO:0009059,GO:0009611,GO:0009787,GO:0009788,GO:0009889,GO:0009966,GO:0009968,GO:0009987,GO:0010468,GO:0010556,GO:0010646,GO:0010648,GO:0016070,GO:0018130,GO:0019219,GO:0019222,GO:0019438,GO:0023051,GO:0023057,GO:…	0.578367	7.45991	623.667	1.19179155755892e-137	3.95702933841106e-136	141.389056775348	211.379530227931	140.776820759536	209.970569635476
TR4155|c1_g1	1944	MTHR1	Methylenetetrahydrofolate reductase 1	ARATH	K00297	AT3G59970	GO:0000096,GO:0000097,GO:0003674,GO:0003824,GO:0004489,GO:0005575,GO:0005829,GO:0006082,GO:0006520,GO:0006555,GO:0006575,GO:0006725,GO:0006730,GO:0006732,GO:0006760,GO:0006790,GO:0006807,GO:0008150,GO:0008152,GO:0008652,GO:0009058,GO:0009066,GO:0009067,GO:0009086,GO:0009987,GO:0016053,GO:0016491,GO:0016645,GO:0016646,GO:0019752,GO:0034641,GO:0035999,GO:0042558,GO:0043436,GO:0043603,GO:0044237,GO:…	-0.542552	7.63517	622.279	2.38839691059489e-137	7.9166913758759e-136	236.336452566092	162.441740069224	235.292943711447	161.373289780013
TR17176|c0_g1	1123; 1038; 1026; 731							0.534927	7.67294	620.24	6.62932342144752e-137	2.19369325789715e-135	166.861604163873	242.07644721976	166.156543042986	240.459677621053
TR16762|c0_g1	758	SCYD	Scytalone dehydratase	COLOR			GO:0003674,GO:0003824,GO:0006582,GO:0006725,GO:0008150,GO:0008152,GO:0009058,GO:0009987,GO:0016829,GO:0016835,GO:0016836,GO:0018958,GO:0019438,GO:0019748,GO:0030411,GO:0042438,GO:0042440,GO:0044237,GO:0044249,GO:0044550,GO:0044699,GO:0044710,GO:0044711,GO:0044763,GO:0046148,GO:0046189,GO:0071704,GO:1901360,GO:1901362,GO:1901576,GO:1901615,GO:1901617	7.68589	2.40199	619.863	8.01045536152489e-137	2.64627274518563e-135	0	10.3100587464959	0.0848820143259187	10.317446763075
TR14613|c2_g1	2372; 2370; 1802	RWA1; RWA3	Protein REDUCED WALL ACETYLATION 1 {ECO:0000303|PubMed:21212300, ECO:0000303|PubMed:21673009}; Protein REDUCED WALL ACETYLATION 3 {ECO:0000303|PubMed:21212300, ECO:0000303|PubMed:21673009}	ARATH		AT2G34410,AT5G46340	GO:0000139,GO:0000271,GO:0003674,GO:0003824,GO:0005575,GO:0005794,GO:0005975,GO:0005976,GO:0008150,GO:0008152,GO:0009058,GO:0009059,GO:0009832,GO:0009834,GO:0009987,GO:0010383,GO:0010410,GO:0016020,GO:0016021,GO:0016051,GO:0016491,GO:0016740,GO:0031090,GO:0031224,GO:0033692,GO:0034637,GO:0034645,GO:0042546,GO:0043170,GO:0043226,GO:0043227,GO:0043229,GO:0043231,GO:0044036,GO:0044038,GO:0044085,GO:…	-0.939728	6.09425	619.766	8.40702829752546e-137	2.77262948324922e-135	89.974854311585	46.9317606288454	89.6354071281701	46.7022386132658
TR48262|c0_g1	2877	CHX17; CHX18	Cation/H(+) antiporter 17; Cation/H(+) antiporter 18	ARATH		AT4G23700	GO:0003674,GO:0005215,GO:0005451,GO:0005575,GO:0005768,GO:0005770,GO:0006605,GO:0006623,GO:0006810,GO:0006811,GO:0006812,GO:0006813,GO:0006818,GO:0006885,GO:0006886,GO:0007034,GO:0008104,GO:0008150,GO:0008324,GO:0009987,GO:0015031,GO:0015075,GO:0015077,GO:0015078,GO:0015291,GO:0015297,GO:0015298,GO:0015299,GO:0015491,GO:0015672,GO:0015992,GO:0016021,GO:0016482,GO:0022804,GO:0022857,GO:0022890,GO:…	0.811678	6.50153	619.745	8.49674391772166e-137	2.79753162200705e-135	65.7688976771857	115.603283139442	65.5289150596092	114.881611304769
TR1418|c0_g1	1948; 1854; 1783	P2C34; P2C48	Probable protein phosphatase 2C 34; Probable protein phosphatase 2C 48	ARATH; ORYSJ		AT3G05640	GO:0001101,GO:0003674,GO:0003824,GO:0004721,GO:0004722,GO:0005488,GO:0006950,GO:0008150,GO:0009414,GO:0009415,GO:0009628,GO:0010035,GO:0016787,GO:0016788,GO:0016791,GO:0042221,GO:0042578,GO:0043167,GO:0043169,GO:0046872,GO:0050896,GO:1901700	-1.02843	5.84758	619.332	1.04503433647731e-136	3.43500518378994e-135	77.4027683076722	37.9746055187676	77.1153100150971	37.7744887611357
TR19101|c0_g1	2392; 2364; 791	GH31; GH33	Indole-3-acetic acid-amido synthetase GH3.3; Probable indole-3-acetic acid-amido synthetase GH3.1	ARATH	K14487	AT2G14960,AT2G23170	GO:0003674,GO:0003824,GO:0008150,GO:0009719,GO:0009725,GO:0009733,GO:0010033,GO:0010252,GO:0010279,GO:0016874,GO:0016879,GO:0016881,GO:0042221,GO:0042592,GO:0048878,GO:0050896,GO:0065007,GO:0065008	0.74477	6.73449	617.102	3.19221269040672e-136	1.04752459435696e-134	79.607574435224	133.610897058661	79.322242387571	132.73711100903
TR14633|c0_g1	3134; 3097; 3084; 3083; 2473; 2321; 2291	PMTO	Probable methyltransferase PMT24	ARATH		AT1G29470	GO:0000139,GO:0003674,GO:0003824,GO:0005575,GO:0005768,GO:0005794,GO:0005802,GO:0008150,GO:0008152,GO:0008168,GO:0016020,GO:0016021,GO:0016740,GO:0016741,GO:0031090,GO:0031224,GO:0043226,GO:0043227,GO:0043229,GO:0043231,GO:0044422,GO:0044424,GO:0044425,GO:0044431,GO:0044444,GO:0044446,GO:0044464,GO:0098588	-0.377576	8.65442	616.315	4.7329162479115e-136	1.55052226298053e-134	456.582511477923	351.848249167746	454.458304700969	349.445605061208
TR32163|c0_g1	3520; 3514; 2498	C3H29	Zinc finger CCCH domain-containing protein 29	ARATH		AT2G40140	GO:0001071,GO:0003674,GO:0003676,GO:0003677,GO:0003700,GO:0005488,GO:0005515,GO:0005575,GO:0005634,GO:0006355,GO:0006950,GO:0006952,GO:0008150,GO:0009266,GO:0009409,GO:0009605,GO:0009607,GO:0009620,GO:0009628,GO:0009719,GO:0009889,GO:0010033,GO:0010200,GO:0010243,GO:0010468,GO:0010556,GO:0019219,GO:0019222,GO:0031323,GO:0031326,GO:0042221,GO:0043167,GO:0043169,GO:0043207,GO:0043226,GO:0043227,GO:…	0.490732	7.90719	615.736	6.32650484485772e-136	2.06914541346185e-134	199.886785308479	281.217348976819	199.005882587116	279.329079099903
TR7744|c0_g1	1882; 1817; 1764; 1699	RVE8	Protein REVEILLE 8	ARATH		AT3G09600	GO:0001071,GO:0001101,GO:0003674,GO:0003676,GO:0003677,GO:0003700,GO:0005488,GO:0005575,GO:0005634,GO:0006139,GO:0006325,GO:0006351,GO:0006355,GO:0006464,GO:0006473,GO:0006475,GO:0006725,GO:0006807,GO:0006950,GO:0006970,GO:0006996,GO:0007623,GO:0008150,GO:0008152,GO:0009058,GO:0009059,GO:0009314,GO:0009416,GO:0009628,GO:0009648,GO:0009651,GO:0009719,GO:0009723,GO:0009725,GO:0009733,GO:0009737,GO:…	-1.63244	4.63388	615.012	9.09086815469093e-136	2.9683267512058e-134	37.5286149370532	12.0828290286988	37.4329683177301	12.0861519224592
TR14636|c0_g1	3289; 3208; 3142; 2361; 1767; 1456; 1222; 1222	SD11; Y4729	G-type lectin S-receptor-like serine/threonine-protein kinase At4g27290; G-type lectin S-receptor-like serine/threonine-protein kinase SD1-1	ARATH		AT4G27300,AT4G27290	GO:0000166,GO:0001882,GO:0001883,GO:0003674,GO:0003824,GO:0004672,GO:0004674,GO:0005488,GO:0005515,GO:0005516,GO:0005524,GO:0005575,GO:0005886,GO:0005911,GO:0006464,GO:0006468,GO:0006793,GO:0006796,GO:0008037,GO:0008150,GO:0008152,GO:0009506,GO:0009987,GO:0016020,GO:0016021,GO:0016301,GO:0016310,GO:0016740,GO:0016772,GO:0016773,GO:0017076,GO:0019538,GO:0019899,GO:0030054,GO:0030246,GO:0030554,GO:…	0.956673	6.03831	614.964	9.31151243542169e-136	3.03533722418903e-134	44.6590517750933	86.8190919784109	44.5206165139444	86.2875445613901
TR13652|c0_g1	2761	XYL2; BXL4	Beta-xylosidase/alpha-L-arabinofuranosidase 2 {ECO:0000303|PubMed:17615411, ECO:0000312|EMBL:ABQ45228.1}; Beta-D-xylosidase 4	MEDSV; ARATH			GO:0000272,GO:0003674,GO:0003824,GO:0004553,GO:0005575,GO:0005578,GO:0005975,GO:0005976,GO:0008150,GO:0008152,GO:0009044,GO:0009056,GO:0009057,GO:0009987,GO:0010383,GO:0010410,GO:0016052,GO:0016787,GO:0016798,GO:0031012,GO:0043170,GO:0044036,GO:0044237,GO:0044238,GO:0044260,GO:0044421,GO:0045491,GO:0045493,GO:0046556,GO:0071704,GO:0097599,GO:1901575	-1.09661	5.66009	613.212	2.23945226083422e-135	7.28802901877107e-134	69.0057407155065	32.2830798759056	68.7544316039941	32.1314770621477
TR14174|c0_g1	2887; 2170	GPDL3	Glycerophosphodiester phosphodiesterase GDPDL3 {ECO:0000305}	ARATH		AT4G26690	GO:0000902,GO:0000904,GO:0003674,GO:0003824,GO:0005575,GO:0005618,GO:0005886,GO:0005975,GO:0005976,GO:0006066,GO:0006071,GO:0006073,GO:0006629,GO:0008081,GO:0008150,GO:0008152,GO:0008889,GO:0009505,GO:0009653,GO:0009826,GO:0009886,GO:0009932,GO:0009987,GO:0010026,GO:0010053,GO:0010383,GO:0010442,GO:0016020,GO:0016043,GO:0016049,GO:0016787,GO:0016788,GO:0019400,GO:0019751,GO:0021700,GO:0030154,GO:…	-0.991878	5.93108	613.023	2.46215647920287e-135	7.99957077871705e-134	81.3432728760628	40.9136720392619	81.0198826740894	40.7223306934428
TR13440|c0_g1	2204; 2142; 2101; 2022; 2014; 2002; 1907; 1849; 1746; 1647; 1644; 1433; 1277; 1263; 1077; 985; 713; 547; 546; 517; 416; 351	AUL1; AUXI2; JAC1	Auxilin-like protein 1; Auxilin-related protein 2; J domain-containing protein required for chloroplast accumulation response 1	ARATH		AT1G75310	GO:0005575,GO:0005829,GO:0005886,GO:0016020,GO:0044424,GO:0044444,GO:0044464	1.11458	5.61766	611.681	4.82138005583433e-135	1.56389047643035e-133	30.9611073230689	67.1786633255839	30.8970532146344	66.7896757805587
TR1416|c0_g1	1647; 1524; 1120; 1006	WAT1; WTR17	Protein WALLS ARE THIN 1; WAT1-related protein At3g18200	ARATH		AT1G75500	GO:0000162,GO:0000902,GO:0003674,GO:0005215,GO:0005575,GO:0005774,GO:0005886,GO:0006082,GO:0006520,GO:0006521,GO:0006568,GO:0006576,GO:0006586,GO:0006725,GO:0006807,GO:0006810,GO:0006950,GO:0006952,GO:0007165,GO:0008150,GO:0008152,GO:0008652,GO:0009058,GO:0009072,GO:0009073,GO:0009308,GO:0009309,GO:0009653,GO:0009705,GO:0009734,GO:0009755,GO:0009826,GO:0009832,GO:0009834,GO:0009850,GO:0009851,GO:…	0.743949	6.7218	610.391	9.19978088832936e-135	2.97918562352495e-133	78.9508236738256	132.397948970838	78.6431862729637	131.557974236107
TR40678|c0_g1	1198	E134	Endo-1,3;1,4-beta-D-glucanase	MAIZE			GO:0003674,GO:0003824,GO:0005575,GO:0005576,GO:0016787	-1.13761	5.55327	609.61	1.36008951908977e-134	4.3971761151656e-133	64.6430392290741	29.390665204943	64.4254488733723	29.2678591850494
TR19736|c3_g2	626; 626	PIP22	Aquaporin PIP2-2	ARATH	K09872	AT2G37170	GO:0001101,GO:0003674,GO:0005215,GO:0005372,GO:0005575,GO:0005773,GO:0005886,GO:0005911,GO:0006810,GO:0006811,GO:0006833,GO:0006950,GO:0008150,GO:0008643,GO:0009414,GO:0009415,GO:0009506,GO:0009507,GO:0009536,GO:0009628,GO:0009719,GO:0009725,GO:0009737,GO:0009987,GO:0010033,GO:0010035,GO:0015144,GO:0015166,GO:0015168,GO:0015250,GO:0015254,GO:0015267,GO:0015665,GO:0015791,GO:0015793,GO:0015850,GO:…	-1.04145	5.78997	609.287	1.598846076194e-134	5.16060334330879e-133	74.5881221873932	36.2484870860963	74.3142035423418	36.0900076569601
TR36006|c0_g4	6189; 4871; 4565	PSA; Y1666	Puromycin-sensitive aminopeptidase; Uncharacterized protein At1g76660	ARATH		AT1G76660	GO:0003674,GO:0003824,GO:0004177,GO:0005488,GO:0005575,GO:0005886,GO:0008233,GO:0008237,GO:0008238,GO:0008270,GO:0016020,GO:0016787,GO:0043167,GO:0043169,GO:0044464,GO:0046872,GO:0046914,GO:0070011	0.274749	9.54393	606.192	7.53538901950394e-134	2.42822053036028e-132	676.969302695768	819.952907368377	673.793429719143	814.278165758438
TR34159|c0_g1	1473; 1458; 1450; 1435; 1247; 908; 892; 804; 710	ARR3; ARR4	Two-component response regulator ARR3; Two-component response regulator ARR4	ARATH	K14492	AT1G59940,AT1G10470	GO:0000156,GO:0000160,GO:0003006,GO:0003674,GO:0003824,GO:0004672,GO:0004674,GO:0004871,GO:0005057,GO:0005575,GO:0005634,GO:0005737,GO:0006139,GO:0006351,GO:0006355,GO:0006464,GO:0006468,GO:0006725,GO:0006793,GO:0006796,GO:0006807,GO:0007165,GO:0007623,GO:0008150,GO:0008152,GO:0009058,GO:0009059,GO:0009314,GO:0009416,GO:0009628,GO:0009639,GO:0009719,GO:0009725,GO:0009735,GO:0009736,GO:0009755,GO:…	-1.21169	5.37522	605.257	1.20345954706129e-133	3.87171814086434e-132	58.0286208464185	25.052043198499	57.8470927631136	24.9724323694018
TR17580|c0_g2	952							0.621836	7.21097	604.72	1.57438982064788e-133	5.05679627711844e-132	116.807813991578	179.982835493127	116.330800633672	178.80766920823
TR32959|c0_g1	467							1.40161	4.99602	603.07	3.59748555822016e-133	1.1535976084006e-131	17.4508059457297	46.2319828858706	17.4432539439763	45.9863341439912
TR9225|c0_g1	1031	SWET3	Bidirectional sugar transporter SWEET3 {ECO:0000303|PubMed:21107422}	ARATH	K15382	AT5G53190	GO:0003674,GO:0005215,GO:0005575,GO:0005887,GO:0006810,GO:0008150,GO:0008643,GO:0009987,GO:0015144,GO:0016021,GO:0022857,GO:0022891,GO:0022892,GO:0031224,GO:0031226,GO:0034219,GO:0044425,GO:0044459,GO:0044464,GO:0044699,GO:0044763,GO:0044765,GO:0051119,GO:0051179,GO:0051234,GO:0055085,GO:0071702,GO:1901476,GO:1902578	-3.00084	3.28525	602.272	5.36463678131787e-133	1.71746883881898e-131	17.2162521023731	2.0993332289245	17.2310489081615	2.18982543542815
TR4698|c0_g1	1624; 1624							-0.575303	7.41913	601.056	9.86651329418983e-133	3.15360032872246e-131	205.328434474352	137.949519065105	204.438331503975	137.074649852282
TR4685|c2_g3	1889; 1749; 806	PSY	Phytoene synthase, chloroplastic	CUCME; DAUCA			GO:0003674,GO:0003824,GO:0004337,GO:0004659,GO:0005575,GO:0006629,GO:0006720,GO:0006721,GO:0008150,GO:0008152,GO:0008299,GO:0008610,GO:0009058,GO:0009507,GO:0009536,GO:0009987,GO:0016108,GO:0016109,GO:0016114,GO:0016116,GO:0016117,GO:0016740,GO:0016765,GO:0016767,GO:0042440,GO:0043226,GO:0043227,GO:0043229,GO:0043231,GO:0044237,GO:0044238,GO:0044249,GO:0044255,GO:0044424,GO:0044444,GO:0044464,GO:…	-1.65251	4.57057	600.98	1.02483234317907e-132	3.27032803968439e-131	36.027470339571	11.4297031352556	35.9475330670266	11.4544715083934
TR10042|c0_g1	432	COB21	Coatomer subunit beta'-1	ORYSJ	K17302		GO:0003674,GO:0005198,GO:0005575,GO:0006810,GO:0006886,GO:0006888,GO:0006890,GO:0006891,GO:0008104,GO:0008150,GO:0015031,GO:0016192,GO:0016482,GO:0030117,GO:0030120,GO:0030126,GO:0032991,GO:0033036,GO:0043234,GO:0044422,GO:0044424,GO:0044425,GO:0044431,GO:0044433,GO:0044444,GO:0044446,GO:0044464,GO:0044699,GO:0044765,GO:0045184,GO:0046907,GO:0048193,GO:0051179,GO:0051234,GO:0051649,GO:0071702,GO:…	2.40426	3.71174	597.176	6.88549493459074e-132	2.1936652065883e-130	4.08123687440453	21.8797174303464	4.15921870197002	21.8140302990728
TR9702|c1_g1	1244	ZIFL1	Protein ZINC INDUCED FACILITATOR-LIKE 1	ARATH		AT5G13750	GO:0001101,GO:0003674,GO:0005215,GO:0005575,GO:0005774,GO:0005886,GO:0006810,GO:0006811,GO:0006812,GO:0006813,GO:0006950,GO:0008150,GO:0008324,GO:0009414,GO:0009415,GO:0009605,GO:0009606,GO:0009628,GO:0009629,GO:0009630,GO:0009705,GO:0009914,GO:0009926,GO:0009987,GO:0010035,GO:0010119,GO:0010540,GO:0010817,GO:0015075,GO:0015077,GO:0015079,GO:0015291,GO:0015297,GO:0015672,GO:0016020,GO:0016021,GO:…	1.73802	4.43495	592.894	5.88035528999262e-131	1.8704089709962e-129	9.89817218964777	33.1694650170071	9.93119567613249	33.0158296418399
TR16509|c0_g2	1161; 1152; 1122	Y8359	Uncharacterized protein OsI_027940	ORYSI			GO:0005575,GO:0005829,GO:0005886,GO:0005911,GO:0009506,GO:0016020,GO:0030054,GO:0044424,GO:0044444,GO:0044464	-0.484385	7.88377	591.355	1.27110607494495e-130	4.03658185638567e-129	276.16369516804	197.617234616093	274.932844401651	196.326272691655
TR39827|c0_g1	949; 903; 891	CH10	10 kDa chaperonin	ARATH				-0.693355	6.8661	589.801	2.76815869649653e-130	8.77653407009987e-129	144.485167507655	89.4315955521836	143.875014282432	88.8984902728622
TR50572|c0_g1	684; 662; 468	H32	Histone H3.2	WHEAT			GO:0000786,GO:0003674,GO:0003676,GO:0003677,GO:0005488,GO:0005575,GO:0005634,GO:0032991,GO:0032993,GO:0043226,GO:0043227,GO:0043229,GO:0043231,GO:0043234,GO:0044422,GO:0044424,GO:0044427,GO:0044446,GO:0044464,GO:0044815,GO:0097159,GO:1901363,GO:1990104	-0.830118	6.3597	587.907	7.14897416176138e-130	2.26296064744244e-128	105.314675667105	59.2945007547342	104.914169706835	58.9568386461426
TR43691|c0_g1	1357; 1296; 1281; 1260; 1245; 1235	ATHB7	Homeobox-leucine zipper protein ATHB-7	ARATH			GO:0001071,GO:0001101,GO:0003674,GO:0003676,GO:0003677,GO:0003700,GO:0005488,GO:0005575,GO:0005634,GO:0006139,GO:0006351,GO:0006355,GO:0006725,GO:0006807,GO:0006950,GO:0008150,GO:0008152,GO:0009058,GO:0009059,GO:0009414,GO:0009415,GO:0009628,GO:0009719,GO:0009725,GO:0009737,GO:0009889,GO:0009891,GO:0009893,GO:0009987,GO:0010033,GO:0010035,GO:0010468,GO:0010556,GO:0010557,GO:0010604,GO:0010628,GO:…	0.55456	7.49008	586.455	1.479225498192e-129	4.67487493321065e-128	145.798669030452	214.411900447489	145.190685504484	213.002635622992
TR47750|c0_g1	802; 801							1.0375	5.74737	585.514	2.36973147566033e-129	7.47718638209555e-128	35.136165734816	72.2637149245344	35.0562719166044	71.8431190930852
TR21309|c0_g1	3564; 3541; 1883; 880							-1.62121	4.57998	585.395	2.51546378891502e-129	7.92431464639164e-128	36.0743811082424	11.7096142324455	35.9899740741895	11.7071436740197
TR38272|c0_g1	1496; 1359	DTC	Mitochondrial dicarboxylate/tricarboxylate transporter DTC	ARATH	K15104	AT5G19760	GO:0003674,GO:0005215,GO:0005310,GO:0005342,GO:0005575,GO:0005618,GO:0005739,GO:0005743,GO:0005774,GO:0005911,GO:0006810,GO:0006811,GO:0006820,GO:0006835,GO:0006842,GO:0008150,GO:0008509,GO:0008514,GO:0009506,GO:0009507,GO:0009526,GO:0009536,GO:0009941,GO:0009987,GO:0015075,GO:0015142,GO:0015711,GO:0015849,GO:0016020,GO:0016021,GO:0019866,GO:0022857,GO:0022891,GO:0022892,GO:0030054,GO:0030312,GO:…	-0.699319	6.83023	584.967	3.11658766749452e-129	9.8023154289616e-128	141.154502931991	87.0056993765375	140.564615723721	86.4981046994121
TR2434|c0_g1	2401; 1733; 1651	GRDH; GRDH1	Glucose and ribitol dehydrogenase; Glucose and ribitol dehydrogenase homolog 1	ARATH; DAUCA		AT1G54870	GO:0003674,GO:0003824,GO:0004033,GO:0005575,GO:0008106,GO:0008150,GO:0008152,GO:0009507,GO:0009536,GO:0016491,GO:0016614,GO:0016616,GO:0043226,GO:0043227,GO:0043229,GO:0043231,GO:0044424,GO:0044444,GO:0044464,GO:0044699,GO:0044710,GO:0055114	-0.999109	5.84228	584.341	4.26354618913758e-129	1.33883510235933e-127	76.6052852402598	38.3478203150208	76.3089308790009	38.1534970095751
TR19919|c0_g1	966	HS22M	Heat shock 22 kDa protein, mitochondrial	PEA			GO:0005575,GO:0005739,GO:0043226,GO:0043227,GO:0043229,GO:0043231,GO:0044424,GO:0044444,GO:0044464	-3.33535	3.056	581.535	1.73895110741991e-128	5.45194400541253e-127	15.0114459748213	1.44620733548132	15.0241165356876	1.51603299375795
TR24692|c0_g1	3631; 1205	ARAK	L-arabinokinase	ARATH	K12446	AT4G16130	GO:0000166,GO:0001882,GO:0001883,GO:0003674,GO:0003824,GO:0005488,GO:0005524,GO:0005575,GO:0005829,GO:0005911,GO:0005975,GO:0006793,GO:0006796,GO:0008150,GO:0008152,GO:0009506,GO:0009702,GO:0009987,GO:0016021,GO:0016301,GO:0016310,GO:0016740,GO:0016772,GO:0016773,GO:0017076,GO:0019200,GO:0030054,GO:0030554,GO:0031224,GO:0032549,GO:0032550,GO:0032553,GO:0032555,GO:0032559,GO:0035639,GO:0036094,GO:…	0.374339	8.59538	580.915	2.37204747452298e-128	7.42499884354259e-127	337.476069821451	437.967563403182	335.920571694823	434.975133125719
TR52878|c0_g1	582; 569							-1.38777	4.96096	580.566	2.8248251549613e-128	8.82825118667191e-127	45.0812486931351	17.2145324771809	44.9450265855739	17.1817072625901
TR12479|c0_g1	2387; 2297	IRKI	IRK-interacting protein {ECO:0000303|PubMed:15618632}	ARATH		AT5G12900		-1.54018	4.69576	580.518	2.89351259242854e-128	9.02858469608963e-127	38.5606518478221	13.2491252669902	38.4515524896412	13.2231766677777
TR34896|c0_g1	1273	K0754	Uncharacterized protein KIAA0754	HUMAN			GO:0003674,GO:0005488,GO:0005575,GO:0005886,GO:0006810,GO:0006811,GO:0006812,GO:0008150,GO:0016020,GO:0030001,GO:0043167,GO:0043169,GO:0044464,GO:0044699,GO:0044765,GO:0046872,GO:0051179,GO:0051234,GO:1902578	-0.776279	6.52624	579.96	3.82645750099746e-128	1.19207471103068e-126	116.620170916893	68.1583521657487	116.16103660502	67.7582524154596
TR12355|c1_g1	1967; 1943; 1937; 1913; 961; 957	RH53; RH9	DEAD-box ATP-dependent RNA helicase 53; DEAD-box ATP-dependent RNA helicase 9	ARATH		AT3G22330	GO:0000166,GO:0000373,GO:0000375,GO:0000377,GO:0001882,GO:0001883,GO:0003674,GO:0003676,GO:0003723,GO:0003724,GO:0003824,GO:0004004,GO:0004386,GO:0005488,GO:0005524,GO:0005575,GO:0005618,GO:0005730,GO:0005739,GO:0006139,GO:0006396,GO:0006725,GO:0006807,GO:0006950,GO:0008026,GO:0008150,GO:0008152,GO:0008186,GO:0008380,GO:0009266,GO:0009409,GO:0009628,GO:0009987,GO:0010501,GO:0016070,GO:0016462,GO:…	0.938408	6.00378	578.864	6.62548287949584e-128	2.06080777905835e-126	43.9553902450235	84.3931958027648	43.841560399337	83.88715898794
TR26245|c0_g1	1899; 1899; 1894; 1894; 1488	C82C4	Cytochrome P450 82C4	ARATH	K00517	AT4G31940	GO:0003674,GO:0003824,GO:0004497,GO:0005488,GO:0005506,GO:0005575,GO:0008150,GO:0008152,GO:0009058,GO:0009987,GO:0010035,GO:0010038,GO:0010039,GO:0016020,GO:0016021,GO:0016491,GO:0016705,GO:0016709,GO:0019748,GO:0020037,GO:0031224,GO:0042221,GO:0043167,GO:0043169,GO:0044425,GO:0044550,GO:0044699,GO:0044710,GO:0044711,GO:0046872,GO:0046906,GO:0046914,GO:0050896,GO:0051716,GO:0055114,GO:0070887,GO:…	-0.801578	6.42846	576.496	2.16959021076834e-127	6.73770688640661e-126	109.677377153538	62.9799968677349	109.243152437457	62.6205850477243
TR450|c0_g2	839; 748							0.8876	6.14787	575.458	3.64761092104463e-127	1.13098915629051e-125	49.7254147915955	92.1374028250196	49.5710963663365	91.593660039543
TR30667|c2_g1	1819; 1777; 881							0.700454	6.80452	575.212	4.12619551717667e-127	1.27736892354861e-125	85.1899559071107	138.64929680808	84.8820143259187	137.748442293952
TR43903|c0_g1	1383							1.63142	4.54403	574.475	5.96916531790163e-127	1.84500621576397e-125	11.3054952497873	35.1754945468683	11.3317489125101	34.9950949392461
TR24638|c2_g1	3973; 3891; 3623; 3552; 3541; 3470; 2439; 2087; 1904; 1539; 1100; 1089; 957; 468; 452	ESA8C; TIR; TMVRN	Putative adenylate cyclase regulatory protein; TMV resistance protein N; Toll/interleukin-1 receptor-like protein	ARATH; NICGU; TRYEQ		AT1G72930	GO:0000166,GO:0001882,GO:0001883,GO:0002376,GO:0003674,GO:0003676,GO:0003677,GO:0005488,GO:0005515,GO:0005524,GO:0005575,GO:0005737,GO:0005911,GO:0006139,GO:0006163,GO:0006164,GO:0006171,GO:0006725,GO:0006753,GO:0006793,GO:0006796,GO:0006807,GO:0006950,GO:0006952,GO:0006955,GO:0007165,GO:0008150,GO:0008152,GO:0008219,GO:0008270,GO:0009058,GO:0009117,GO:0009150,GO:0009152,GO:0009165,GO:0009187,GO:…	0.678677	6.88465	571.893	2.17568715636473e-126	6.71427968991616e-125	90.9130696850113	145.740377936892	90.5691092857552	144.781150903884
TR50162|c0_g1	1456	PUP3	Purine permease 3	ARATH		AT1G28220	GO:0003674,GO:0005215,GO:0005345,GO:0005575,GO:0006810,GO:0006863,GO:0008150,GO:0015205,GO:0015851,GO:0015932,GO:0016020,GO:0016021,GO:0022857,GO:0022891,GO:0022892,GO:0031224,GO:0044425,GO:0044699,GO:0044765,GO:0051179,GO:0051234,GO:0071702,GO:0071705,GO:1902578,GO:1904823	-1.13574	5.46464	571.475	2.68238648574545e-126	8.26502465067951e-125	60.7494454293548	27.6645467722717	60.563317221543	27.5412660532695
TR30250|c0_g1	1063	HSP83	Heat shock protein 83	IPONI			GO:0000166,GO:0001882,GO:0001883,GO:0003674,GO:0005488,GO:0005515,GO:0005524,GO:0005575,GO:0005737,GO:0006457,GO:0006950,GO:0008150,GO:0008152,GO:0009987,GO:0017076,GO:0019538,GO:0030554,GO:0032549,GO:0032550,GO:0032553,GO:0032555,GO:0032559,GO:0035639,GO:0036094,GO:0043167,GO:0043168,GO:0043170,GO:0044237,GO:0044238,GO:0044260,GO:0044267,GO:0044424,GO:0044464,GO:0050896,GO:0051082,GO:0071704,GO:…	-2.67672	3.42156	570.863	3.64399738130791e-126	1.12104163188393e-124	18.4359320878274	2.84576282143099	18.4193971087244	2.90572990470274
TR52310|c0_g1	1079; 1017; 994	Y3721	Uncharacterized protein At3g27210	ARATH		AT3G27210	GO:0005575,GO:0005886,GO:0016020,GO:0044464	-1.19169	5.33173	569.539	7.07405843294812e-126	2.17287264409228e-124	56.0583685622232	24.5388728536508	55.8948064336175	24.4670880381492
TR23387|c1_g2	1796; 1773	ASOL	L-ascorbate oxidase homolog	BRANA			GO:0003674,GO:0003824,GO:0005488,GO:0005507,GO:0005575,GO:0005576,GO:0008150,GO:0008152,GO:0016491,GO:0043167,GO:0043169,GO:0044699,GO:0044710,GO:0046872,GO:0046914,GO:0055114	-1.43414	4.84647	568.527	1.17446984647774e-125	3.60189046842684e-124	41.9851379608282	15.5350658940413	41.8892740698409	15.4972261584146
TR28501|c4_g1	3353; 3325; 1971; 1970; 1322; 1303; 1258							-0.683662	6.85008	567.526	1.93821438999843e-125	5.93491494940577e-124	142.514915223459	88.8251215082721	141.922727952936	88.2668098587963
TR15000|c2_g2	1515; 1436; 766; 498	ACT7	Actin-7	ARATH	K10355	AT5G09810	GO:0000166,GO:0001882,GO:0001883,GO:0003674,GO:0005198,GO:0005200,GO:0005488,GO:0005524,GO:0005575,GO:0005618,GO:0005730,GO:0005739,GO:0005829,GO:0005856,GO:0005886,GO:0005911,GO:0006950,GO:0008150,GO:0009314,GO:0009416,GO:0009506,GO:0009526,GO:0009532,GO:0009570,GO:0009611,GO:0009628,GO:0009719,GO:0009725,GO:0009733,GO:0009845,GO:0009941,GO:0009987,GO:0010033,GO:0010053,GO:0016020,GO:0016049,GO:…	0.199803	10.3661	567.41	2.05408921234819e-125	6.2799631214167e-124	1231.22003454737	1415.79032958668	1225.39919981613	1405.91004157248
TR2486|c1_g1	7563	GLUT1	Glutamate synthase 1 [NADH], chloroplastic	ARATH	K00264	AT5G53460	GO:0000166,GO:0003674,GO:0003824,GO:0005488,GO:0005506,GO:0005575,GO:0006082,GO:0006520,GO:0006536,GO:0006537,GO:0006541,GO:0006807,GO:0008150,GO:0008152,GO:0008652,GO:0009058,GO:0009064,GO:0009084,GO:0009507,GO:0009532,GO:0009536,GO:0009570,GO:0009719,GO:0009725,GO:0009735,GO:0009987,GO:0010033,GO:0010035,GO:0010038,GO:0010181,GO:0015930,GO:0016040,GO:0016053,GO:0016491,GO:0016638,GO:0016639,GO:…	0.289952	9.29176	566.644	3.01497729448946e-125	9.20339348080665e-124	565.087119414678	691.706973005856	562.4706679307	686.93139428277
TR2553|c1_g1	1080; 614	ORML1; ORML3	ORM1-like protein 1; ORM1-like protein 3	MOUSE; XENLA			GO:0002178,GO:0005575,GO:0005783,GO:0005789,GO:0006629,GO:0006643,GO:0006665,GO:0006672,GO:0006807,GO:0008150,GO:0008152,GO:0009889,GO:0009890,GO:0009892,GO:0009987,GO:0010556,GO:0016020,GO:0016021,GO:0017059,GO:0019216,GO:0019222,GO:0019725,GO:0031090,GO:0031211,GO:0031224,GO:0031323,GO:0031324,GO:0031326,GO:0031327,GO:0032991,GO:0035339,GO:0042592,GO:0043226,GO:0043227,GO:0043229,GO:0043231,GO:…	0.605968	7.18973	566.52	3.20792653621745e-125	9.77722377269122e-124	115.869598618152	176.577250477316	115.397098476086	175.438706999879
TR33800|c0_g1	1317; 1309	ATCA7	Alpha carbonic anhydrase 7	ARATH	K01674	AT1G08080	GO:0003674,GO:0003824,GO:0004089,GO:0005488,GO:0005575,GO:0006730,GO:0008150,GO:0008152,GO:0008270,GO:0009532,GO:0009570,GO:0009987,GO:0016829,GO:0016835,GO:0016836,GO:0043167,GO:0043169,GO:0044237,GO:0044281,GO:0044422,GO:0044424,GO:0044434,GO:0044435,GO:0044444,GO:0044446,GO:0044464,GO:0044699,GO:0044710,GO:0044763,GO:0046872,GO:0046914	0.667747	6.91325	565.207	6.19476915840694e-125	1.88514389427935e-123	93.1647865812345	148.21292596207	92.8184826653921	147.265760532543
TR14638|c1_g1	2867; 2037; 1242; 1079; 897; 456; 228	CNGC1	Cyclic nucleotide-gated ion channel 1	ARATH	K05391	AT5G53130	GO:0000166,GO:0003674,GO:0005215,GO:0005216,GO:0005488,GO:0005515,GO:0005575,GO:0005886,GO:0006810,GO:0006811,GO:0008150,GO:0009987,GO:0015075,GO:0015267,GO:0016020,GO:0016021,GO:0017076,GO:0019001,GO:0022803,GO:0022838,GO:0022857,GO:0022891,GO:0022892,GO:0030551,GO:0030552,GO:0030553,GO:0030554,GO:0031224,GO:0032553,GO:0032555,GO:0032559,GO:0032561,GO:0036094,GO:0042391,GO:0043167,GO:0043168,GO:…	0.475328	7.86987	563.443	1.49828294842211e-124	4.55242175485847e-123	195.99319150876	272.820016061121	195.143750935287	270.990897634234
TR36804|c0_g1	3765; 2567; 1253	PHYA	Phytochrome A	ARATH; POPTM	K12120	AT1G09570	GO:0000155,GO:0003674,GO:0003824,GO:0004672,GO:0004673,GO:0004871,GO:0004872,GO:0005057,GO:0005488,GO:0005515,GO:0005575,GO:0005622,GO:0005634,GO:0005737,GO:0006139,GO:0006351,GO:0006355,GO:0006417,GO:0006464,GO:0006725,GO:0006807,GO:0007165,GO:0007602,GO:0008150,GO:0008152,GO:0009058,GO:0009059,GO:0009314,GO:0009416,GO:0009581,GO:0009582,GO:0009583,GO:0009584,GO:0009585,GO:0009605,GO:0009606,GO:…	-0.669949	6.89613	563.279	1.62662773569369e-124	4.93477249431017e-123	146.596152097864	92.2307065240829	145.99706464058	91.6778840947517
TR14606|c0_g2	2586; 2548; 2539; 2539; 2501; 2501	Y5830	Probable inactive receptor kinase At5g58300	ARATH		AT5G58300	GO:0000166,GO:0001882,GO:0001883,GO:0003674,GO:0003824,GO:0004672,GO:0005488,GO:0005515,GO:0005524,GO:0005575,GO:0005886,GO:0006464,GO:0006468,GO:0006793,GO:0006796,GO:0008150,GO:0008152,GO:0009987,GO:0016020,GO:0016021,GO:0016301,GO:0016310,GO:0016740,GO:0016772,GO:0016773,GO:0017076,GO:0019538,GO:0030554,GO:0031224,GO:0032549,GO:0032550,GO:0032553,GO:0032555,GO:0032559,GO:0035639,GO:0036094,GO:…	-1.12758	5.46137	562.604	2.28129992101455e-124	6.91023294536237e-123	60.5148915859982	27.7111986218034	60.3086711785652	27.5833780808739
TR27331|c0_g1	2669	KSB	Ent-kaur-16-ene synthase, chloroplastic	CUCMA			GO:0000287,GO:0003674,GO:0003824,GO:0005488,GO:0005575,GO:0006082,GO:0006629,GO:0006720,GO:0006721,GO:0008150,GO:0008152,GO:0008299,GO:0008610,GO:0009058,GO:0009507,GO:0009536,GO:0009685,GO:0009686,GO:0009899,GO:0009987,GO:0010333,GO:0016053,GO:0016101,GO:0016102,GO:0016114,GO:0016829,GO:0016835,GO:0016838,GO:0019752,GO:0043167,GO:0043169,GO:0043226,GO:0043227,GO:0043229,GO:0043231,GO:0043436,GO:…	-1.34225	5.00053	562.061	2.99425874940489e-124	9.0559079135227e-123	45.9256425292188	18.1009176182823	45.7938467288331	18.0660598422823
TR27709|c0_g1	2671; 1772	RNP1	Heterogeneous nuclear ribonucleoprotein 1	ARATH	K14411	AT4G14300	GO:0000166,GO:0003674,GO:0003676,GO:0003723,GO:0005488,GO:0005575,GO:0005681,GO:0005737,GO:0006139,GO:0006396,GO:0006397,GO:0006725,GO:0006807,GO:0006810,GO:0008150,GO:0008152,GO:0008380,GO:0009987,GO:0015931,GO:0016070,GO:0016071,GO:0030529,GO:0032991,GO:0034641,GO:0036094,GO:0043170,GO:0044237,GO:0044238,GO:0044260,GO:0044422,GO:0044424,GO:0044428,GO:0044446,GO:0044464,GO:0046483,GO:0050657,GO:…	0.670153	6.89034	560.204	7.589506720487e-124	2.29186806471884e-122	91.6167312150811	145.97363718455	91.2481654003626	145.033823069511
TR14179|c0_g1	707	GASAB	Gibberellin-regulated protein 11	ARATH		AT2G18420	GO:0005575,GO:0005576,GO:0007165,GO:0008150,GO:0009740,GO:0009755,GO:0010476,GO:0050789,GO:0050794,GO:0065007	-0.67903	6.84507	558.124	2.15099447951944e-123	6.48559422775778e-122	141.858164462061	88.6851659596771	141.243671838329	88.1404737759832
TR38862|c0_g1	2134	C81E8	Cytochrome P450 81E8 {ECO:0000303|PubMed:14617078}	MEDTR			GO:0003674,GO:0003824,GO:0004497,GO:0005488,GO:0005506,GO:0005575,GO:0008150,GO:0008152,GO:0016021,GO:0016491,GO:0016705,GO:0020037,GO:0031224,GO:0043167,GO:0043169,GO:0044425,GO:0044699,GO:0044710,GO:0046872,GO:0046906,GO:0046914,GO:0055114,GO:0097159,GO:1901363	0.509605	7.6547	556.725	4.33587432192272e-123	1.30533684287976e-121	166.486318014502	237.317958567532	165.774573978519	235.743130529362
TR19537|c1_g1	1646; 1604; 1600; 1558; 1067	Y5957	Uncharacterized protein At5g39570	ARATH		AT5G39570		-0.468032	7.89425	556.625	4.5579547939586e-123	1.37010033493513e-121	276.86735669811	200.36969373846	275.611900516258	199.06355448594
TR44203|c1_g1	2086; 1104	ANTL1; AVT1	Amino acid transporter ANTL1 {ECO:0000305}; Vacuolar amino acid transporter 1	ARATH; YEAST	K15015,K14209	AT2G42005	GO:0000322,GO:0000323,GO:0000324,GO:0000329,GO:0003333,GO:0003674,GO:0005215,GO:0005302,GO:0005342,GO:0005575,GO:0005773,GO:0005774,GO:0005886,GO:0006810,GO:0006811,GO:0006812,GO:0006820,GO:0006865,GO:0006868,GO:0007034,GO:0008150,GO:0008324,GO:0008509,GO:0008514,GO:0009987,GO:0015075,GO:0015171,GO:0015173,GO:0015175,GO:0015179,GO:0015186,GO:0015188,GO:0015658,GO:0015711,GO:0015801,GO:0015803,GO:…	1.01421	5.73539	556.424	5.0403104120014e-123	1.51278462960207e-121	35.2299872721587	71.2840260843696	35.1411539309303	70.8745424581843
TR49793|c0_g1	1213; 1210	TSJT1	Stem-specific protein TSJT1	TOBAC				0.496149	7.72967	556.329	5.28616823192086e-123	1.5841608267624e-121	176.337579435479	249.027572799977	175.578446633163	247.366050148173
TR4631|c2_g1	2440; 2420; 2352; 2332	SUT11; SUT31	Sulfate transporter 1.1; Sulfate transporter 3.1	ARATH	K17471	AT3G51895	GO:0003674,GO:0005215,GO:0005575,GO:0005887,GO:0006810,GO:0006811,GO:0006820,GO:0008150,GO:0008271,GO:0008272,GO:0008509,GO:0009507,GO:0009536,GO:0009987,GO:0015075,GO:0015103,GO:0015116,GO:0015291,GO:0015293,GO:0015698,GO:0016021,GO:0022804,GO:0022857,GO:0022891,GO:0022892,GO:0031224,GO:0031226,GO:0034220,GO:0043226,GO:0043227,GO:0043229,GO:0043231,GO:0044424,GO:0044425,GO:0044444,GO:0044459,GO:…	-1.07359	5.57662	556.21	5.61134085109476e-123	1.67905303977515e-121	64.783771535088	30.7902206908926	64.5527718948612	30.6575560959942
TR30309|c0_g1	1882; 1846	ACCH1	1-aminocyclopropane-1-carboxylate oxidase homolog 1	ARATH		AT1G06620	GO:0003674,GO:0003824,GO:0005488,GO:0008150,GO:0008152,GO:0016491,GO:0043167,GO:0043169,GO:0044699,GO:0044710,GO:0046872,GO:0055114	0.475847	7.84681	555.701	7.24048192957923e-123	2.16324504873271e-121	192.850170007782	268.528045904209	192.003116405228	266.737582846191
TR12357|c1_g1	2784; 1613; 1613	RMLCD; U74E1; U74F2	Bifunctional dTDP-4-dehydrorhamnose 3,5-epimerase/dTDP-4-dehydrorhamnose reductase {ECO:0000305}; UDP-glycosyltransferase 74E1; UDP-glycosyltransferase 74F2	ARATH	K12451,K13691	AT1G05675,AT1G63000,AT2G43820	GO:0003674,GO:0003824,GO:0005488,GO:0005575,GO:0005576,GO:0005829,GO:0005886,GO:0005911,GO:0005975,GO:0005996,GO:0006063,GO:0006082,GO:0006139,GO:0006520,GO:0006725,GO:0006753,GO:0006793,GO:0006796,GO:0006807,GO:0008150,GO:0008152,GO:0008194,GO:0008830,GO:0008831,GO:0009058,GO:0009072,GO:0009117,GO:0009165,GO:0009225,GO:0009226,GO:0009506,GO:0009696,GO:0009812,GO:0009813,GO:0009987,GO:0010253,GO:…	-0.575843	7.30047	554.598	1.25808266741971e-122	3.75308933921616e-121	189.144219282748	127.032986274698	188.310748782051	126.20974673035
TR666|c0_g1	1378; 1377; 1376; 1375; 661; 660	CYBP	Calcyclin-binding protein	MOUSE; RAT	K04507		GO:0003674,GO:0005488,GO:0005515,GO:0005575,GO:0005641,GO:0005654,GO:0005737,GO:0030877,GO:0031970,GO:0031974,GO:0031982,GO:0031988,GO:0032991,GO:0042802,GO:0042803,GO:0043226,GO:0043227,GO:0043230,GO:0043234,GO:0044421,GO:0044422,GO:0044424,GO:0044428,GO:0044444,GO:0044446,GO:0044464,GO:0046983,GO:0065010,GO:0070062,GO:1903561	-1.54664	4.61896	554.367	1.41217732304175e-122	4.20640836813451e-121	36.5903995636268	12.5026956744837	36.499266160145	12.5072721985031
TR50624|c0_g1	960							-2.75957	3.31774	553.142	2.60936074998031e-122	7.76068033328737e-121	17.2631628710445	2.5191998747094	17.2734899153245	2.56883368386764
TR43270|c1_g1	2474; 2470; 2423; 1998; 556							0.557003	7.39306	553.049	2.73379646778573e-122	8.11850960094016e-121	136.181961452832	200.602952986119	135.599017885655	199.274114623962
TR29916|c0_g1	2341; 2284							0.740942	6.58766	551.816	5.07020052389624e-122	1.50342135715351e-120	72.0080299104708	120.548379189798	71.7677431125642	119.766606506878
TR14635|c0_g1	2926; 2832; 2825; 2824; 2726; 2709; 2631; 2528; 2428; 2019	IFRH	Isoflavone reductase homolog	SOLTU			GO:0003674,GO:0003824,GO:0003854,GO:0005488,GO:0005575,GO:0005737,GO:0006629,GO:0006694,GO:0008150,GO:0008152,GO:0008202,GO:0008610,GO:0009058,GO:0016229,GO:0016491,GO:0016614,GO:0016616,GO:0033764,GO:0044238,GO:0044424,GO:0044464,GO:0044699,GO:0044710,GO:0044711,GO:0048037,GO:0050662,GO:0055114,GO:0071704,GO:1901360,GO:1901362,GO:1901576	0.810797	6.3369	551.699	5.37383161146632e-122	1.59105820448361e-120	58.6853716078169	103.100587464959	58.483707870558	102.458563161475
TR46860|c0_g2	1856; 1715; 1703; 1689; 1689; 1684; 1670; 299	MCCB	Methylcrotonoyl-CoA carboxylase beta chain, mitochondrial	ARATH	K01969	AT4G34030	GO:0000166,GO:0001882,GO:0001883,GO:0003674,GO:0003824,GO:0004485,GO:0005488,GO:0005524,GO:0005575,GO:0005739,GO:0005759,GO:0006082,GO:0006520,GO:0006551,GO:0006552,GO:0006807,GO:0008150,GO:0008152,GO:0008270,GO:0009056,GO:0009063,GO:0009081,GO:0009083,GO:0009987,GO:0016054,GO:0016421,GO:0016874,GO:0016885,GO:0017076,GO:0019752,GO:0030554,GO:0031974,GO:0032549,GO:0032550,GO:0032553,GO:0032555,GO:…	0.535843	7.49825	551.33	6.46570598575696e-122	1.91146073804157e-120	147.768921314647	214.505204146552	147.14297183398	213.086859678201
TR31595|c0_g1	2698	CSLC4	Xyloglucan glycosyltransferase 4	ARATH		AT3G28180	GO:0000139,GO:0003674,GO:0003824,GO:0005575,GO:0005768,GO:0005794,GO:0005802,GO:0005886,GO:0008150,GO:0009987,GO:0016020,GO:0016021,GO:0016043,GO:0016740,GO:0016757,GO:0031090,GO:0031224,GO:0043226,GO:0043227,GO:0043229,GO:0043231,GO:0044422,GO:0044424,GO:0044425,GO:0044431,GO:0044444,GO:0044446,GO:0044464,GO:0045229,GO:0071554,GO:0071555,GO:0071840,GO:0098588	-0.97138	5.83473	551.172	6.99775865511095e-122	2.06565022729355e-120	75.7139806355048	38.6277314122108	75.4176697285788	38.4482812028059
TR668|c0_g1	935; 903; 903	P21; TLP	Protein P21; Thaumatin-like protein	ACTDE; SOYBN			GO:0001906,GO:0005575,GO:0005576,GO:0006950,GO:0006952,GO:0008150,GO:0009605,GO:0009607,GO:0009620,GO:0031640,GO:0035821,GO:0043207,GO:0044364,GO:0050832,GO:0050896,GO:0051704,GO:0051707,GO:0065007,GO:0065008,GO:0098542	1.22069	5.22485	550.701	8.86163424113338e-122	2.6119268948155e-120	22.376436656218	52.2967233249858	22.3664107748796	52.0083540914187
TR4644|c0_g1	1278; 1268; 938	KCY3	UMP-CMP kinase 3 {ECO:0000255|HAMAP-Rule:MF_03172}	ARATH	K13800	AT5G26667	GO:0000166,GO:0001882,GO:0001883,GO:0003674,GO:0003824,GO:0004127,GO:0005488,GO:0005524,GO:0005575,GO:0005634,GO:0005737,GO:0006139,GO:0006206,GO:0006207,GO:0006220,GO:0006221,GO:0006725,GO:0006753,GO:0006793,GO:0006796,GO:0006807,GO:0008150,GO:0008152,GO:0009041,GO:0009058,GO:0009112,GO:0009117,GO:0009165,GO:0009987,GO:0016301,GO:0016310,GO:0016740,GO:0016772,GO:0016776,GO:0017076,GO:0018130,GO:…	-0.752691	6.53612	550.138	1.1749836055139e-121	3.45803470985996e-120	116.713992454235	69.3246484040401	116.245918619346	68.9373891883825
TR11327|c0_g3	3289; 1971; 838	AB12A; AB7A	ABC transporter A family member 12; ABC transporter A family member 7	ARATH		AT5G61700,AT3G47780	GO:0000166,GO:0001882,GO:0001883,GO:0003674,GO:0003824,GO:0005215,GO:0005488,GO:0005524,GO:0005575,GO:0005886,GO:0005911,GO:0006810,GO:0006869,GO:0008150,GO:0009506,GO:0009987,GO:0015399,GO:0015405,GO:0016020,GO:0016021,GO:0016462,GO:0016787,GO:0016817,GO:0016818,GO:0016820,GO:0016887,GO:0017076,GO:0017111,GO:0022804,GO:0022857,GO:0030054,GO:0030554,GO:0031224,GO:0032549,GO:0032550,GO:0032553,GO:…	1.00275	5.74856	549.657	1.49495903080692e-121	4.39317139665036e-120	35.7460057275431	71.7505445796862	35.6504460168859	71.3377747618325
TR4538|c1_g1	1466; 1444; 1230	LEA14	Desiccation protectant protein Lea14 homolog	SOYBN			GO:0001101,GO:0006950,GO:0008150,GO:0009269,GO:0009414,GO:0009415,GO:0009628,GO:0010035,GO:0042221,GO:0050896,GO:1901700	-0.484841	7.77044	547.68	4.024688800034e-121	1.18095525758375e-119	255.335313877976	182.641990916431	254.179191898963	181.460726947306
TR1738|c0_g1	2119; 1753; 1690; 1681; 1598; 1597; 1558; 716; 633	WTR15; WTR17; WTR32; WTR5; WTR6	WAT1-related protein At1g21890; WAT1-related protein At1g25270; WAT1-related protein At2g40900; WAT1-related protein At3g18200; WAT1-related protein At4g08300	ARATH		AT4G08300,AT1G21890,AT2G40900,AT1G25270	GO:0003333,GO:0003674,GO:0005215,GO:0005342,GO:0005575,GO:0005886,GO:0006810,GO:0006811,GO:0006820,GO:0006865,GO:0008150,GO:0008509,GO:0008514,GO:0009987,GO:0015075,GO:0015171,GO:0015711,GO:0015849,GO:0016020,GO:0016021,GO:0022857,GO:0022891,GO:0022892,GO:0031224,GO:0032973,GO:0034220,GO:0042592,GO:0043090,GO:0044425,GO:0044464,GO:0044699,GO:0044763,GO:0044765,GO:0046942,GO:0046943,GO:0048878,GO:…	-1.63119	4.46862	547.52	4.35919157991218e-121	1.27720421156088e-119	33.4473780626486	10.7765772418124	33.358631630086	10.7806790667232
TR31654|c1_g1	2232; 1711; 562	PTR7	Protein NRT1/ PTR FAMILY 6.3	ARATH		AT1G12110	GO:0001101,GO:0003674,GO:0005215,GO:0005575,GO:0005886,GO:0006082,GO:0006807,GO:0006810,GO:0006811,GO:0006820,GO:0006857,GO:0006950,GO:0007165,GO:0008150,GO:0008152,GO:0008509,GO:0009414,GO:0009415,GO:0009628,GO:0009635,GO:0009636,GO:0009734,GO:0009755,GO:0009987,GO:0010035,GO:0010167,GO:0015075,GO:0015103,GO:0015112,GO:0015291,GO:0015293,GO:0015698,GO:0015706,GO:0015833,GO:0016020,GO:0016021,GO:…	-0.352577	8.67796	546.822	6.18443817620846e-121	1.80929276747947e-119	460.569926814985	361.131967224545	458.447759374287	358.668139106569
TR1462|c0_g2	1740; 1740; 1579; 1579; 1480; 1480	BGL46	Beta-glucosidase 46	ARATH	K05350	AT1G61820	GO:0003674,GO:0003824,GO:0004553,GO:0005975,GO:0006725,GO:0008150,GO:0008152,GO:0008422,GO:0009058,GO:0009698,GO:0009699,GO:0009808,GO:0009809,GO:0009987,GO:0015926,GO:0016787,GO:0016798,GO:0019438,GO:0019748,GO:0044237,GO:0044238,GO:0044249,GO:0044550,GO:0044699,GO:0044710,GO:0044711,GO:0044763,GO:0047782,GO:0071704,GO:1901360,GO:1901362,GO:1901576	0.38736	8.41002	546.697	6.58532947711949e-121	1.92371738983688e-119	295.256378017266	386.650528918361	293.903974603493	384.01957972441
TR49339|c0_g1	815							-1.09078	5.50717	545.991	9.37798748010532e-121	2.73545474808583e-119	61.969125414809	29.110754107753	61.7516654221058	28.9730749918186
TR5699|c0_g1	2506; 1571	TMN8; TMN9	Transmembrane 9 superfamily member 8 {ECO:0000305}; Transmembrane 9 superfamily member 9 {ECO:0000305}	ARATH	K17086	AT5G10840	GO:0000139,GO:0005575,GO:0005618,GO:0005768,GO:0005774,GO:0005794,GO:0005802,GO:0009505,GO:0010008,GO:0016020,GO:0016021,GO:0030312,GO:0031090,GO:0031224,GO:0043226,GO:0043227,GO:0043229,GO:0043231,GO:0044422,GO:0044424,GO:0044425,GO:0044431,GO:0044437,GO:0044440,GO:0044444,GO:0044446,GO:0044464,GO:0098588	-0.554779	7.38187	545.409	1.25543997851477e-120	3.65656179541086e-119	198.948569935053	135.570274738991	198.072180429531	134.716376306436
TR31719|c0_g1	791							0.542352	7.44749	545.037	1.51225429855289e-120	4.39804651169984e-119	142.280361380103	207.460774867272	141.668081909958	206.096263095873
TR1750|c1_g1	1706; 1688; 1678; 1660	SMT1	Cycloartenol-C-24-methyltransferase	ARATH	K00559	AT5G13710	GO:0003006,GO:0003674,GO:0003824,GO:0003838,GO:0005575,GO:0005773,GO:0005783,GO:0005911,GO:0006066,GO:0006629,GO:0006694,GO:0008150,GO:0008152,GO:0008168,GO:0008169,GO:0008202,GO:0008610,GO:0008757,GO:0009058,GO:0009506,GO:0009790,GO:0009793,GO:0016125,GO:0016126,GO:0016740,GO:0016741,GO:0022414,GO:0030054,GO:0032502,GO:0043226,GO:0043227,GO:0043229,GO:0043231,GO:0044238,GO:0044281,GO:0044283,GO:…	-0.521859	7.55123	543.855	2.73372451422754e-120	7.93868760481209e-119	221.65338197197	154.557577498375	220.693237247389	153.540452645597
TR12960|c0_g1	1390; 1390; 1303; 1303	DAPC	Probable N-succinyldiaminopimelate aminotransferase DapC	MYCTU	K14267		GO:0003674,GO:0003824,GO:0005488,GO:0005575,GO:0005618,GO:0005737,GO:0006082,GO:0006520,GO:0006553,GO:0006807,GO:0008150,GO:0008152,GO:0008483,GO:0008652,GO:0009016,GO:0009058,GO:0009066,GO:0009067,GO:0009085,GO:0009089,GO:0009987,GO:0016053,GO:0016740,GO:0016769,GO:0019752,GO:0030170,GO:0030312,GO:0043167,GO:0043168,GO:0043436,GO:0043648,GO:0044237,GO:0044238,GO:0044249,GO:0044281,GO:0044283,GO:…	-0.969708	5.81949	543.598	3.11002939318977e-120	9.0181691785734e-119	74.8695867994211	38.2545166159575	74.6112905924825	38.0692729543664
TR46849|c1_g2	1963; 1356; 1266; 1135	SWT17	Bidirectional sugar transporter SWEET17 {ECO:0000303|PubMed:21107422}	ARATH	K15382	AT4G15920	GO:0003674,GO:0005215,GO:0005353,GO:0005575,GO:0005774,GO:0006461,GO:0006810,GO:0006950,GO:0006995,GO:0007034,GO:0007154,GO:0007623,GO:0008150,GO:0008643,GO:0008645,GO:0009266,GO:0009267,GO:0009314,GO:0009409,GO:0009416,GO:0009605,GO:0009628,GO:0009642,GO:0009646,GO:0009705,GO:0009743,GO:0009746,GO:0009750,GO:0009987,GO:0009991,GO:0010033,GO:0015144,GO:0015145,GO:0015149,GO:0015749,GO:0015755,GO:…	-0.743328	6.55225	543.013	4.16937359471753e-120	1.20721759862343e-118	117.746029365004	70.3976409432682	117.264502791257	69.9901898784921
TR31719|c0_g2	788							0.563348	7.33452	542.98	4.23812113773992e-120	1.22532110251045e-118	130.41193690626	192.952049662927	129.869481918656	191.693949655172
TR39299|c0_g1	7370	ACC1	Acetyl-CoA carboxylase 1	ARATH	K11262	AT1G36160	GO:0000166,GO:0001882,GO:0001883,GO:0003006,GO:0003674,GO:0003824,GO:0003989,GO:0004075,GO:0005488,GO:0005524,GO:0005575,GO:0005829,GO:0005886,GO:0006082,GO:0006139,GO:0006163,GO:0006164,GO:0006629,GO:0006631,GO:0006633,GO:0006637,GO:0006725,GO:0006732,GO:0006753,GO:0006790,GO:0006793,GO:0006796,GO:0006807,GO:0008150,GO:0008152,GO:0008610,GO:0009058,GO:0009108,GO:0009116,GO:0009117,GO:0009119,GO:…	-0.637348	6.98164	542.274	6.03519738626692e-120	1.74233139792096e-118	154.195696622617	99.2284839538313	153.551563915587	98.6263686494757
TR48255|c1_g1	3132	MSP1	Leucine-rich repeat receptor protein kinase MSP1 {ECO:0000305}	ORYSJ			GO:0000166,GO:0001882,GO:0001883,GO:0003006,GO:0003674,GO:0003824,GO:0004672,GO:0004674,GO:0005488,GO:0005515,GO:0005524,GO:0005575,GO:0005886,GO:0007049,GO:0008150,GO:0009554,GO:0009556,GO:0009987,GO:0016020,GO:0016021,GO:0016301,GO:0016740,GO:0016772,GO:0016773,GO:0017076,GO:0022414,GO:0030554,GO:0031224,GO:0032502,GO:0032549,GO:0032550,GO:0032553,GO:0032555,GO:0032559,GO:0035639,GO:0036094,GO:…	0.970592	5.81523	541.348	9.59641554764218e-120	2.766381050037e-118	37.9977226237663	74.5963074011172	37.8998193965227	74.1592806113265
TR15193|c0_g1	1300; 1200; 1197							3.80217	2.76692	540.587	1.40552759469529e-119	4.04582351051983e-118	0.844393836083696	12.5026956744837	0.933702157585106	12.5072721985031
TR6811|c0_g1	4339; 1840; 1812; 225							0.46845	7.85133	540.479	1.48302176458445e-119	4.26265920042384e-118	194.022939224565	268.807957001399	193.191464605791	266.990255011817
TR20076|c0_g1	1912; 1912	STC	Sugar carrier protein C	RICCO			GO:0003674,GO:0005215,GO:0005575,GO:0006810,GO:0008150,GO:0008643,GO:0009987,GO:0015291,GO:0015293,GO:0016021,GO:0022804,GO:0022857,GO:0022891,GO:0022892,GO:0031224,GO:0044425,GO:0044699,GO:0044763,GO:0044765,GO:0051179,GO:0051234,GO:0055085,GO:0071702,GO:1902578	0.377293	8.46645	539.594	2.31073337163238e-119	6.63207424986444e-118	308.25066093922	400.879343025516	306.848481788196	398.12710897188
TR22740|c0_g1	3181; 2744; 2531; 2137; 1726	DRL29; DRL30	Probable disease resistance protein At4g33300; Probable disease resistance protein At5g04720	ARATH		AT4G33300	GO:0000166,GO:0001882,GO:0001883,GO:0003674,GO:0005488,GO:0005524,GO:0005575,GO:0005576,GO:0006950,GO:0006952,GO:0008150,GO:0009605,GO:0009607,GO:0009617,GO:0017076,GO:0030554,GO:0032549,GO:0032550,GO:0032553,GO:0032555,GO:0032559,GO:0035639,GO:0036094,GO:0042742,GO:0043167,GO:0043168,GO:0043207,GO:0043531,GO:0048046,GO:0050896,GO:0051704,GO:0051707,GO:0097159,GO:0097367,GO:0098542,GO:1901265,GO:…	1.03291	5.63903	538.592	3.81646271208653e-119	1.09377488119755e-117	32.6498949952363	66.9454040779257	32.5946935011528	66.5791156425367
TR47830|c0_g1	902; 817; 597; 521	IF1A	Eukaryotic translation initiation factor 1A	ONOVI			GO:0003674,GO:0003676,GO:0003723,GO:0003743,GO:0005488,GO:0006413,GO:0008135,GO:0008150,GO:0008152,GO:0009987,GO:0044237,GO:0097159,GO:1901363	0.322297	8.91005	536.764	9.53633133987281e-119	2.72908179870285e-117	428.342228737791	536.216358516848	426.36235795909	532.506589057481
TR12136|c0_g1	1945; 1831; 1831	CSLG1; CSLG3	Cellulose synthase-like protein G1; Cellulose synthase-like protein G3	ARATH		AT4G24010,AT4G23990	GO:0000139,GO:0000271,GO:0003674,GO:0003824,GO:0005575,GO:0005975,GO:0005976,GO:0006073,GO:0008150,GO:0008152,GO:0008194,GO:0009058,GO:0009059,GO:0009250,GO:0009987,GO:0016020,GO:0016021,GO:0016043,GO:0016051,GO:0016740,GO:0016757,GO:0016758,GO:0016759,GO:0016760,GO:0030243,GO:0030244,GO:0031090,GO:0031224,GO:0033692,GO:0034637,GO:0034645,GO:0035251,GO:0043170,GO:0044042,GO:0044237,GO:0044238,GO:…	1.63906	4.43199	535.677	1.64389447578423e-118	4.69762530242608e-117	10.4141906450323	32.5629909730956	10.440487762088	32.4262612553784
TR7102|c0_g1	3226; 2445; 2410; 1872	CYT5; TDT	Cysteine proteinase inhibitor 5; Tonoplast dicarboxylate transporter	ARATH	K14445	AT5G47560,AT5G47550	GO:0003674,GO:0004857,GO:0004866,GO:0004869,GO:0005215,GO:0005310,GO:0005342,GO:0005575,GO:0005576,GO:0005618,GO:0005773,GO:0005774,GO:0006810,GO:0006811,GO:0006812,GO:0006814,GO:0006820,GO:0006835,GO:0006873,GO:0006885,GO:0006950,GO:0006952,GO:0008150,GO:0008509,GO:0008514,GO:0009987,GO:0015075,GO:0015140,GO:0015556,GO:0015672,GO:0015711,GO:0015740,GO:0015743,GO:0015849,GO:0016020,GO:0016021,GO:…	0.611745	7.08118	535.274	2.01169321789407e-118	5.74032286479946e-117	107.191106413958	164.027902953301	106.781574022006	162.97354682898
TR48788|c1_g2	1397; 1186; 426	ACT; ACT1	Actin	GOSHI; TOBAC			GO:0000166,GO:0001882,GO:0001883,GO:0003674,GO:0005488,GO:0005524,GO:0005575,GO:0005737,GO:0005856,GO:0017076,GO:0030554,GO:0032549,GO:0032550,GO:0032553,GO:0032555,GO:0032559,GO:0035639,GO:0036094,GO:0043167,GO:0043168,GO:0043226,GO:0043228,GO:0043229,GO:0043232,GO:0044424,GO:0044464,GO:0097159,GO:0097367,GO:1901265,GO:1901363	-1.41431	4.79258	534.223	3.40652133822638e-118	9.706367384709e-117	40.2963502886608	15.1151992482564	40.1916337833225	15.0761058823708
TR24435|c0_g2	935; 891; 870; 860; 859; 839; 795; 794; 774; 453; 357	CDYL; LHP1	Chromo domain protein LHP1; Chromodomain Y-like protein; Probable chromo domain-containing protein LHP1	MOUSE; ORYSJ; RAT; SOLLC	K00653		GO:0000981,GO:0000988,GO:0000989,GO:0001071,GO:0003674,GO:0003700,GO:0003712,GO:0003714,GO:0003824,GO:0004402,GO:0005488,GO:0005515,GO:0005575,GO:0005634,GO:0005654,GO:0006139,GO:0006325,GO:0006351,GO:0006355,GO:0006725,GO:0006807,GO:0008080,GO:0008150,GO:0008152,GO:0008270,GO:0009058,GO:0009059,GO:0009889,GO:0009890,GO:0009892,GO:0009987,GO:0010468,GO:0010556,GO:0010558,GO:0010605,GO:0016043,GO:…	7.47646	2.19717	533.528	4.82416558197266e-118	1.37258664947196e-116	0	8.9105032605462	0.0848820143259187	8.92774985213017
TR50100|c0_g1	2232; 1978; 1703; 1510; 1256; 809	GTOMC	Probable tocopherol O-methyltransferase, chloroplastic; Tocopherol O-methyltransferase, chloroplastic	ARATH; ORYSJ	K05928	AT1G64970	GO:0003674,GO:0003824,GO:0005575,GO:0006766,GO:0006775,GO:0008150,GO:0008152,GO:0008168,GO:0008171,GO:0008757,GO:0009058,GO:0009110,GO:0009507,GO:0009536,GO:0009987,GO:0010189,GO:0016740,GO:0016741,GO:0018130,GO:0032259,GO:0042360,GO:0042362,GO:0043226,GO:0043227,GO:0043229,GO:0043231,GO:0044237,GO:0044249,GO:0044281,GO:0044283,GO:0044424,GO:0044444,GO:0044464,GO:0044699,GO:0044710,GO:0044711,GO:…	0.926969	5.91736	532.621	7.59820397466098e-118	2.15874513790909e-116	41.6098518114577	79.2614923542827	41.5073050053742	78.7916036478091
TR28918|c0_g1	2641; 1768; 1602	C71A1; C71AL	Cytochrome P450 71A1; Cytochrome P450 71A21	ARATH; PERAE		AT3G48320	GO:0003006,GO:0003674,GO:0003824,GO:0004497,GO:0005488,GO:0005506,GO:0005575,GO:0005789,GO:0007568,GO:0008150,GO:0008152,GO:0009058,GO:0009835,GO:0016020,GO:0016021,GO:0016491,GO:0016705,GO:0016709,GO:0019748,GO:0020037,GO:0021700,GO:0022414,GO:0031090,GO:0031224,GO:0032502,GO:0043167,GO:0043169,GO:0044422,GO:0044424,GO:0044425,GO:0044432,GO:0044444,GO:0044446,GO:0044464,GO:0044550,GO:0044699,GO:…	-1.1188	5.39896	530.968	1.7388052933835e-117	4.93304573795789e-116	57.8409777717332	26.6382060825753	57.6348877272988	26.5305773907642
TR8899|c0_g2	450; 424	PER15	Peroxidase 15 {ECO:0000303|PubMed:17936696}	IPOBA			GO:0003674,GO:0003824,GO:0004601,GO:0005488,GO:0005575,GO:0005576,GO:0006950,GO:0006979,GO:0008150,GO:0008152,GO:0009056,GO:0009987,GO:0016209,GO:0016491,GO:0016684,GO:0020037,GO:0042743,GO:0042744,GO:0043167,GO:0043169,GO:0044237,GO:0044248,GO:0044699,GO:0044710,GO:0044712,GO:0044763,GO:0046872,GO:0046906,GO:0050896,GO:0055114,GO:0072593,GO:0097159,GO:0098869,GO:1901363	-2.12067	3.80524	530.822	1.87152543637124e-117	5.30193731175731e-116	22.6579012682459	5.17835529801376	22.6210568178573	5.22189142294406
TR46788|c0_g1	2725; 2678; 2502; 2231; 2210; 2201	FK126; SL30A	F-box/kelch-repeat protein At1g15670; Serine/arginine-rich SC35-like splicing factor SCL30A	ARATH	K12900	AT1G15670,AT3G13570	GO:0000166,GO:0000375,GO:0000377,GO:0000398,GO:0003674,GO:0003676,GO:0003723,GO:0005488,GO:0005515,GO:0005575,GO:0005681,GO:0005829,GO:0006139,GO:0006396,GO:0006397,GO:0006725,GO:0006807,GO:0008150,GO:0008152,GO:0008380,GO:0009966,GO:0009968,GO:0009987,GO:0010646,GO:0010648,GO:0016070,GO:0016071,GO:0016604,GO:0016607,GO:0019222,GO:0023051,GO:0023057,GO:0030529,GO:0031323,GO:0032991,GO:0034641,GO:…	0.444411	7.97427	530.424	2.28412015003121e-117	6.461500234765e-116	213.350175917147	290.687674431746	212.417240850612	288.720061255681
TR16497|c0_g1	1600; 1600; 1554	PME53	Probable pectinesterase 53	ARATH	K01051	AT5G19730	GO:0000272,GO:0003674,GO:0003824,GO:0005575,GO:0005576,GO:0005618,GO:0005737,GO:0005975,GO:0005976,GO:0008150,GO:0008152,GO:0009056,GO:0009057,GO:0009987,GO:0010393,GO:0016043,GO:0016052,GO:0016787,GO:0016788,GO:0030312,GO:0030599,GO:0042545,GO:0043170,GO:0044238,GO:0044424,GO:0044464,GO:0045229,GO:0045330,GO:0045488,GO:0045490,GO:0052689,GO:0071554,GO:0071555,GO:0071704,GO:0071840,GO:1901575	-0.908747	5.9607	530.002	2.82192376513426e-117	7.97142855261528e-116	81.3901836447341	43.3862200644396	81.1047646884153	43.1648282944973
TR16156|c0_g1	3179; 3159; 2150	SBT16	Subtilisin-like protease SBT1.6 {ECO:0000303|PubMed:16193095}	ARATH		AT4G34980	GO:0003674,GO:0003824,GO:0004175,GO:0004252,GO:0005575,GO:0005618,GO:0006508,GO:0008150,GO:0008152,GO:0008233,GO:0008236,GO:0009664,GO:0009827,GO:0009987,GO:0016020,GO:0016043,GO:0016787,GO:0017171,GO:0019538,GO:0030312,GO:0042545,GO:0043170,GO:0044238,GO:0044464,GO:0045229,GO:0070011,GO:0071554,GO:0071555,GO:0071669,GO:0071704,GO:0071840	-0.735012	6.54798	529.734	3.22647160442347e-117	9.10114604863807e-116	117.136189372277	70.4442927927998	116.670328690975	70.0323019060965
TR23371|c2_g1	2033; 2031; 2027; 2025; 583	NDA1; NDA2	Internal alternative NAD(P)H-ubiquinone oxidoreductase A1, mitochondrial; Internal alternative NAD(P)H-ubiquinone oxidoreductase A2, mitochondrial	ARATH	K17871	AT1G07180,AT2G29990	GO:0003674,GO:0003824,GO:0003954,GO:0003959,GO:0005575,GO:0005739,GO:0005759,GO:0005777,GO:0008150,GO:0008152,GO:0009314,GO:0009416,GO:0009628,GO:0009987,GO:0016491,GO:0016651,GO:0031224,GO:0031300,GO:0031304,GO:0031974,GO:0042579,GO:0043226,GO:0043227,GO:0043229,GO:0043231,GO:0043233,GO:0044422,GO:0044424,GO:0044425,GO:0044429,GO:0044444,GO:0044446,GO:0044455,GO:0044464,GO:0044699,GO:0044710,GO:…	1.13355	5.3636	529.069	4.50260548565465e-117	1.26826608593783e-115	25.7071012318814	56.5420416323665	25.6768093335904	56.2195568518574
TR45876|c0_g1	873; 858	GCSH2	Glycine cleavage system H protein 2, mitochondrial	ARATH	K02437	AT2G35120	GO:0000166,GO:0001882,GO:0001883,GO:0003674,GO:0005488,GO:0005524,GO:0005575,GO:0005739,GO:0005960,GO:0006082,GO:0006520,GO:0006544,GO:0006546,GO:0006807,GO:0008150,GO:0008152,GO:0009056,GO:0009063,GO:0009069,GO:0009071,GO:0009987,GO:0016054,GO:0017076,GO:0019464,GO:0019752,GO:0030554,GO:0032549,GO:0032550,GO:0032553,GO:0032555,GO:0032559,GO:0032991,GO:0035639,GO:0036094,GO:0043167,GO:0043168,GO:…	-0.627794	6.98582	528.032	7.56850835898185e-117	2.12880515828562e-115	154.242607391289	99.9282616968061	153.59400492275	99.3001610911459
TR48227|c0_g1	5049	AB10C	ABC transporter C family member 10	ARATH		AT3G59140	GO:0000166,GO:0001882,GO:0001883,GO:0003674,GO:0003824,GO:0005215,GO:0005488,GO:0005524,GO:0005575,GO:0005774,GO:0006810,GO:0008150,GO:0008559,GO:0009987,GO:0015238,GO:0015399,GO:0015405,GO:0016020,GO:0016021,GO:0016462,GO:0016787,GO:0016817,GO:0016818,GO:0016820,GO:0016887,GO:0017076,GO:0017111,GO:0022804,GO:0022857,GO:0030554,GO:0031090,GO:0031224,GO:0032549,GO:0032550,GO:0032553,GO:0032555,GO:…	-1.3626	4.87076	527.688	8.99335227360541e-117	2.52596452089896e-115	42.1258702668422	16.3747991856111	42.0165970913297	16.3394667105024
TR1016|c0_g1	2441; 2419; 2417; 2396	NET3A	Protein NETWORKED 3A {ECO:0000303|PubMed:22840520}	ARATH		AT1G03470	GO:0003674,GO:0003779,GO:0005488,GO:0005515,GO:0005575,GO:0005774,GO:0005856,GO:0008092,GO:0016020,GO:0031090,GO:0031965,GO:0043226,GO:0043228,GO:0043229,GO:0043232,GO:0044422,GO:0044424,GO:0044428,GO:0044437,GO:0044444,GO:0044446,GO:0044464,GO:0098588	-1.28854	5.01596	527.65	9.16450586426604e-117	2.5703697430418e-115	45.9256425292188	18.8006953612572	45.7938467288331	18.7398522839525
TR43121|c1_g1	1931; 1928	GATP	Gamma-aminobutyrate transaminase POP2, mitochondrial {ECO:0000303|Ref.1}	ARATH	K16871	AT3G22200	GO:0003674,GO:0003824,GO:0003867,GO:0005488,GO:0005575,GO:0005739,GO:0008483,GO:0016740,GO:0016769,GO:0030170,GO:0043167,GO:0043168,GO:0043226,GO:0043227,GO:0043229,GO:0043231,GO:0044424,GO:0044444,GO:0044464,GO:0048037,GO:0097159,GO:1901363	-0.340637	8.72365	527.085	1.21623654053182e-116	3.40632734659047e-115	473.658031274282	374.474396190599	471.477148573315	371.933427801951
TR44249|c0_g1	1711; 1505; 1405; 224	AAH	Allantoate deiminase	ARATH	K02083	AT4G20070	GO:0003674,GO:0003824,GO:0005488,GO:0005575,GO:0005783,GO:0006139,GO:0006144,GO:0006145,GO:0006725,GO:0006807,GO:0008150,GO:0008152,GO:0008233,GO:0008237,GO:0009056,GO:0009112,GO:0009987,GO:0010135,GO:0010136,GO:0016787,GO:0016810,GO:0016813,GO:0019439,GO:0034641,GO:0043167,GO:0043169,GO:0043226,GO:0043227,GO:0043229,GO:0043231,GO:0043603,GO:0044237,GO:0044238,GO:0044248,GO:0044270,GO:0044281,GO:…	-1.1845	5.23552	526.82	1.3891198931213e-116	3.884997382907e-115	52.3524178371892	23.0460136686378	52.20243881044	22.9510550443912
TR36859|c2_g1	1770	NIP1	NEP1-interacting protein 1	ARATH		AT4G35840	GO:0003674,GO:0005488,GO:0005515,GO:0005575,GO:0008270,GO:0009535,GO:0016020,GO:0016021,GO:0031224,GO:0034357,GO:0042651,GO:0043167,GO:0043169,GO:0044422,GO:0044424,GO:0044425,GO:0044434,GO:0044435,GO:0044436,GO:0044444,GO:0044446,GO:0044464,GO:0046872,GO:0046914,GO:0055035	0.707912	6.64784	526.69	1.48260543439476e-116	4.14056998550334e-115	76.1830883222179	124.607090099052	75.8845208073713	123.809361156899
TR34645|c0_g2	1912	CATA1	Catalase isozyme 1	GOSHI			GO:0003674,GO:0003824,GO:0004096,GO:0004601,GO:0005488,GO:0005575,GO:0005777,GO:0006950,GO:0006979,GO:0008150,GO:0008152,GO:0009056,GO:0009987,GO:0016209,GO:0016491,GO:0016684,GO:0020037,GO:0042579,GO:0042743,GO:0042744,GO:0043167,GO:0043169,GO:0043226,GO:0043227,GO:0043229,GO:0043231,GO:0044237,GO:0044248,GO:0044424,GO:0044444,GO:0044464,GO:0044699,GO:0044710,GO:0044712,GO:0044763,GO:0046872,GO:…	0.25712	9.52989	526.069	2.02421608632287e-116	5.64515446510071e-115	674.90522887423	807.543515392957	671.75626137532	801.939341670353
TR28117|c0_g1	1041							1.6529	4.38292	525.195	3.13513527970947e-116	8.73093048404522e-115	9.99199372699041	31.5366502833991	10.0160776904584	31.4155725928731
TR43145|c1_g1	1866; 1076	SEBP1	Selenium-binding protein 1	ARATH	K17285	AT4G14030	GO:0000103,GO:0000302,GO:0003674,GO:0005488,GO:0005575,GO:0005829,GO:0005911,GO:0006790,GO:0006950,GO:0006979,GO:0008150,GO:0008152,GO:0008430,GO:0009506,GO:0009987,GO:0010035,GO:0010038,GO:0010269,GO:0030054,GO:0042221,GO:0042542,GO:0044237,GO:0044424,GO:0044444,GO:0044464,GO:0046686,GO:0050896,GO:0051716,GO:0070887,GO:0071241,GO:0071248,GO:0071291,GO:1901700	-1.29289	4.99853	524.493	4.45718814649252e-116	1.23951380531485e-114	45.4096240738343	18.5207842640672	45.2845546428776	18.4871801183261
TR14804|c0_g1	1245; 1180; 1154; 993; 820	VATL	V-type proton ATPase 16 kDa proteolipid subunit	KALDA			GO:0003674,GO:0005215,GO:0005575,GO:0005774,GO:0006810,GO:0006811,GO:0006812,GO:0006818,GO:0008150,GO:0008324,GO:0009987,GO:0015075,GO:0015077,GO:0015078,GO:0015672,GO:0015988,GO:0015991,GO:0015992,GO:0016020,GO:0016021,GO:0022857,GO:0022890,GO:0022891,GO:0022892,GO:0031090,GO:0031224,GO:0032991,GO:0033177,GO:0033179,GO:0034220,GO:0043234,GO:0044422,GO:0044424,GO:0044425,GO:0044437,GO:0044444,GO:…	-0.394565	8.29543	524.364	4.75486379852551e-116	1.3204303713564e-114	357.788432656131	272.4934531144	356.164932111555	270.654001413399
TR1406|c1_g1	1547; 1535							-0.941583	5.83893	521.075	2.46985297195366e-115	6.84914579785854e-114	75.3856052548056	39.2808573056539	75.120582678438	39.0799616168717
TR14577|c2_g1	4486; 4260; 4212; 4183; 3986; 3180; 2100; 2097; 1915	VIP1; VIP2	Inositol hexakisphosphate and diphosphoinositol-pentakisphosphate kinase; Inositol hexakisphosphate and diphosphoinositol-pentakisphosphate kinase 1; Inositol hexakisphosphate and diphosphoinositol-pentakisphosphate kinase 2	DROME; HUMAN; MOUSE; XENLA	K13024		GO:0000166,GO:0000827,GO:0000828,GO:0000832,GO:0001882,GO:0001883,GO:0003674,GO:0003824,GO:0003993,GO:0005488,GO:0005524,GO:0005575,GO:0005654,GO:0005737,GO:0005829,GO:0005886,GO:0005975,GO:0006020,GO:0006066,GO:0006793,GO:0006796,GO:0008150,GO:0008152,GO:0009987,GO:0016020,GO:0016301,GO:0016740,GO:0016772,GO:0016776,GO:0016787,GO:0016788,GO:0016791,GO:0017076,GO:0019637,GO:0019751,GO:0030554,GO:…	0.443145	7.94979	518.567	8.6748087045292e-115	2.40222656235549e-113	209.87877903547	285.695926531858	208.937078263249	283.750841998363
TR49049|c0_g1	2047; 1878	PMGI	2,3-bisphosphoglycerate-independent phosphoglycerate mutase	RICCO			GO:0003674,GO:0003824,GO:0004619,GO:0005488,GO:0005575,GO:0005737,GO:0005975,GO:0005996,GO:0006006,GO:0006007,GO:0006082,GO:0006090,GO:0006091,GO:0006096,GO:0008150,GO:0008152,GO:0009056,GO:0009987,GO:0016052,GO:0016853,GO:0016866,GO:0016868,GO:0019318,GO:0019320,GO:0019752,GO:0030145,GO:0032787,GO:0043167,GO:0043169,GO:0043436,GO:0044237,GO:0044238,GO:0044281,GO:0044424,GO:0044464,GO:0044699,GO:…	-1.11109	5.37561	515.749	3.55943271967951e-114	9.84293129463059e-113	56.8089408609642	26.3116431358537	56.6163035553878	26.1936811699291
TR51849|c0_g1	1854	PCS1L	Aspartic proteinase PCS1	ARATH		AT5G02190	GO:0003674,GO:0003824,GO:0004175,GO:0004190,GO:0005575,GO:0005783,GO:0008150,GO:0008219,GO:0008233,GO:0009987,GO:0012501,GO:0016265,GO:0016787,GO:0043226,GO:0043227,GO:0043229,GO:0043231,GO:0044424,GO:0044444,GO:0044464,GO:0044699,GO:0044763,GO:0070001,GO:0070011	0.8998	5.95193	515.539	3.95441172150564e-114	1.09198334340427e-112	43.1579071776112	80.6610478402324	43.0351812632408	80.1813005587539
TR34629|c1_g1	2133; 2110	KPYC1	Pyruvate kinase 1, cytosolic {ECO:0000305}	ORYSJ	K00873		GO:0000166,GO:0000287,GO:0001882,GO:0001883,GO:0003674,GO:0003824,GO:0004743,GO:0005488,GO:0005524,GO:0005575,GO:0005829,GO:0005975,GO:0006082,GO:0006090,GO:0006091,GO:0006096,GO:0008150,GO:0008152,GO:0009056,GO:0009987,GO:0016052,GO:0016301,GO:0016740,GO:0016772,GO:0016773,GO:0017076,GO:0019752,GO:0030554,GO:0030955,GO:0031420,GO:0032549,GO:0032550,GO:0032553,GO:0032555,GO:0032559,GO:0032787,GO:…	-0.546572	7.34283	515.522	3.98813805923104e-114	1.09975420515686e-112	193.178545388481	132.397948970838	192.342644462532	131.557974236107
TR4156|c1_g1	2767; 2704; 2688; 2666; 2621; 2472; 2376; 2363; 2256; 2120; 1992; 1989; 1710; 1703; 1611; 1599; 1520; 1353; 726; 631; 588; 512; 509	APRR2	Two-component response regulator-like APRR2	ARATH		AT4G18020	GO:0000160,GO:0001071,GO:0003674,GO:0003676,GO:0003677,GO:0003700,GO:0005488,GO:0005575,GO:0005634,GO:0006139,GO:0006351,GO:0006725,GO:0006807,GO:0007165,GO:0008150,GO:0008152,GO:0009058,GO:0009059,GO:0009987,GO:0016070,GO:0018130,GO:0019438,GO:0032774,GO:0034641,GO:0034645,GO:0034654,GO:0035556,GO:0043170,GO:0043226,GO:0043227,GO:0043229,GO:0043231,GO:0044237,GO:0044238,GO:0044249,GO:0044260,GO:…	-0.662877	6.79604	514.743	5.89127667717561e-114	1.62228456639036e-112	136.510336833531	86.3059216335627	135.938545942959	85.7822002301375
TR53997|c2_g3	2546; 2538; 2490; 2481; 2171	Y1848; Y5659	Probable inactive receptor kinase At1g48480; Probable inactive receptor kinase At5g16590	ARATH		AT1G48480	GO:0000166,GO:0001882,GO:0001883,GO:0003674,GO:0003824,GO:0004672,GO:0005488,GO:0005515,GO:0005524,GO:0005575,GO:0005774,GO:0005886,GO:0005911,GO:0006464,GO:0006468,GO:0006793,GO:0006796,GO:0008150,GO:0008152,GO:0009506,GO:0009987,GO:0016020,GO:0016021,GO:0016301,GO:0016310,GO:0016740,GO:0016772,GO:0016773,GO:0017076,GO:0019538,GO:0030054,GO:0030554,GO:0031090,GO:0031224,GO:0032549,GO:0032550,GO:…	-1.07333	5.46319	513.847	9.22857354707036e-114	2.53772883475235e-112	59.8581408245998	28.4576282143099	59.6720560711208	28.3413945777528
TR41979|c0_g1	2503; 2473	CALX; CALX1	Calnexin homolog; Calnexin homolog 1	ARATH; SOYBN	K08054	AT5G61790	GO:0003674,GO:0005488,GO:0005509,GO:0005515,GO:0005575,GO:0005618,GO:0005739,GO:0005773,GO:0005774,GO:0005783,GO:0005789,GO:0005886,GO:0005911,GO:0006457,GO:0008150,GO:0008152,GO:0009505,GO:0009506,GO:0009507,GO:0009536,GO:0009987,GO:0016020,GO:0016021,GO:0019538,GO:0030054,GO:0030246,GO:0030312,GO:0031090,GO:0031224,GO:0043167,GO:0043169,GO:0043170,GO:0043226,GO:0043227,GO:0043229,GO:0043231,GO:…	-0.461522	7.81821	513.633	1.02773293780139e-113	2.82218044802952e-112	262.137375335316	190.572805336813	260.969753045037	189.335676109327
TR41192|c0_g1	933	NUD18	Nudix hydrolase 18, mitochondrial	ARATH		AT1G14860	GO:0003674,GO:0003824,GO:0005488,GO:0005575,GO:0005739,GO:0016787,GO:0043167,GO:0043169,GO:0043226,GO:0043227,GO:0043229,GO:0043231,GO:0044424,GO:0044444,GO:0044464,GO:0046872	0.877166	6.01621	513.49	1.10395352987023e-113	3.02726198462604e-112	45.5972671485196	83.8800254579166	45.4543186715295	83.3818146566874
TR53225|c0_g2	6653; 6635; 4834; 4826; 4818; 3532	FBL4; GEML4; SCP50	F-box/LRR-repeat protein 4; GEM-like protein 4; Serine carboxypeptidase-like 50	ARATH	K09645,K10268	AT1G15000,AT5G08350,AT4G15475	GO:0003674,GO:0003824,GO:0004180,GO:0004185,GO:0005488,GO:0005515,GO:0005575,GO:0005576,GO:0005773,GO:0006508,GO:0008150,GO:0008152,GO:0008233,GO:0008236,GO:0008238,GO:0016787,GO:0017171,GO:0019538,GO:0043170,GO:0043226,GO:0043227,GO:0043229,GO:0043231,GO:0044238,GO:0044424,GO:0044444,GO:0044464,GO:0070008,GO:0070011,GO:0071704	0.501943	7.58065	513.32	1.20217301315617e-113	3.29201452795993e-112	158.652219646392	224.955218441643	157.965428660535	223.44641846888
TR21059|c0_g1	3126	AK3; LIRP1	Aspartokinase 3, chloroplastic; Light-regulated protein	ARATH; ORYSJ	K00928	AT3G02020	GO:0000166,GO:0001882,GO:0001883,GO:0003674,GO:0003824,GO:0004072,GO:0005488,GO:0005524,GO:0005575,GO:0006082,GO:0006520,GO:0006553,GO:0006566,GO:0006807,GO:0006810,GO:0006811,GO:0006812,GO:0006873,GO:0008150,GO:0008152,GO:0008652,GO:0009058,GO:0009066,GO:0009067,GO:0009085,GO:0009088,GO:0009089,GO:0009507,GO:0009536,GO:0009987,GO:0016053,GO:0016301,GO:0016597,GO:0016740,GO:0016772,GO:0016774,GO:…	0.388762	8.3063	512.423	1.88354034796085e-113	5.15069804319461e-112	274.615639801887	359.965670986254	273.362527136621	357.531114361251
TR49328|c0_g2	1437; 1436	BT2	BTB/POZ and TAZ domain-containing protein 2	ARATH	K00517	AT3G48360	GO:0000302,GO:0000988,GO:0000989,GO:0001101,GO:0003674,GO:0003712,GO:0003824,GO:0004402,GO:0005488,GO:0005515,GO:0005516,GO:0005575,GO:0005634,GO:0005737,GO:0006275,GO:0006355,GO:0006464,GO:0006950,GO:0006970,GO:0006979,GO:0007165,GO:0007275,GO:0007623,GO:0008080,GO:0008150,GO:0008152,GO:0008270,GO:0009266,GO:0009409,GO:0009553,GO:0009555,GO:0009611,GO:0009628,GO:0009651,GO:0009719,GO:0009725,GO:…	1.50395	4.57864	511.059	3.73132803893082e-113	1.01894754172689e-111	12.3844429292275	35.2221463963999	12.3927740915841	35.0793189944548
TR48403|c0_g1	2109; 2102	ACR3	ACT domain-containing protein ACR3 {ECO:0000305}	ARATH		AT1G76990	GO:0003674,GO:0005488,GO:0005575,GO:0005829,GO:0008150,GO:0008152,GO:0016597,GO:0031406,GO:0036094,GO:0043167,GO:0043168,GO:0043177,GO:0044424,GO:0044444,GO:0044464	-0.865888	6.0388	510.199	5.74138185581806e-113	1.56567960331304e-111	85.0492236010968	46.6985013811872	84.7122502972668	46.4495664476395
TR29481|c0_g1	784	DIR21	Dirigent protein 21	ARATH		AT1G65870	GO:0005575,GO:0005576,GO:0005618,GO:0030312,GO:0044464,GO:0048046	-1.38463	4.77747	508.989	1.05232113055988e-112	2.8657193277446e-111	39.6395995272624	15.161851097788	39.5550186758781	15.1603299375795
TR8411|c0_g1	2874; 2867; 2635; 2628; 1545; 1514; 1513; 1477; 1427; 1362	SRF8	Protein STRUBBELIG-RECEPTOR FAMILY 8	ARATH			GO:0000166,GO:0001882,GO:0001883,GO:0003674,GO:0003824,GO:0004672,GO:0005488,GO:0005515,GO:0005524,GO:0005575,GO:0005886,GO:0006464,GO:0006468,GO:0006793,GO:0006796,GO:0008150,GO:0008152,GO:0009987,GO:0016020,GO:0016021,GO:0016301,GO:0016310,GO:0016740,GO:0016772,GO:0016773,GO:0017076,GO:0019538,GO:0030554,GO:0031224,GO:0032549,GO:0032550,GO:0032553,GO:0032555,GO:0032559,GO:0035639,GO:0036094,GO:…	-1.70264	4.25788	508.742	1.19089644769323e-112	3.238613281579e-111	29.2254088822302	8.95715511007786	29.1569719209531	8.96986187973455
TR26571|c0_g1	1247	HS17C	17.6 kDa class I heat shock protein 3	ARATH	K13993	AT1G53540	GO:0005575,GO:0005737,GO:0044424,GO:0044464	-2.76418	3.19192	507.713	1.99440775525716e-112	5.41626128182873e-111	15.8089290422336	2.28594062705112	15.8304956717838	2.3582735458457
TR36602|c0_g1	726	TBB5; TBB6	Tubulin beta-5 chain; Tubulin beta-6 chain	ARATH; WHEAT	K07375	AT5G12250	GO:0000166,GO:0001882,GO:0001883,GO:0003674,GO:0003824,GO:0003924,GO:0005198,GO:0005200,GO:0005488,GO:0005525,GO:0005575,GO:0005737,GO:0005856,GO:0005874,GO:0005886,GO:0006950,GO:0006970,GO:0007017,GO:0008150,GO:0009266,GO:0009409,GO:0009628,GO:0009651,GO:0009987,GO:0015630,GO:0016020,GO:0016462,GO:0016787,GO:0016817,GO:0016818,GO:0017076,GO:0017111,GO:0019001,GO:0032549,GO:0032550,GO:0032553,GO:…	-2.1441	3.71663	507.609	2.10130285286965e-112	5.69869860470394e-111	21.344399745449	4.80514050176052	21.3478266029685	4.84288317450457
TR39875|c0_g4	634							-1.62762	4.36515	507.577	2.13455558275916e-112	5.78091676326617e-111	31.1018396290828	10.0301476493059	31.0243762361233	10.0647745974486
TR40644|c0_g1	1245	NAC29	NAC transcription factor 29	ARATH		AT1G69490	GO:0001071,GO:0003006,GO:0003674,GO:0003676,GO:0003677,GO:0003700,GO:0005488,GO:0005575,GO:0005634,GO:0006139,GO:0006351,GO:0006355,GO:0006725,GO:0006807,GO:0007568,GO:0008150,GO:0008152,GO:0009058,GO:0009059,GO:0009791,GO:0009825,GO:0009835,GO:0009889,GO:0009908,GO:0009987,GO:0010150,GO:0010260,GO:0010468,GO:0010556,GO:0016049,GO:0016070,GO:0018130,GO:0019219,GO:0019222,GO:0019438,GO:0021700,GO:…	0.484284	7.66515	507.211	2.56458189679526e-112	6.93599628653872e-111	169.441696440795	237.317958567532	168.703003472763	235.743130529362
TR53263|c0_g1	4284; 4278; 4214; 4208; 3142; 3136; 568	ADO3; PP209	Adagio protein 3; Pentatricopeptide repeat-containing protein At3g02650, mitochondrial	ARATH	K12116	AT1G68050,AT3G02650	GO:0000975,GO:0001047,GO:0001067,GO:0003006,GO:0003674,GO:0003676,GO:0003677,GO:0004871,GO:0004872,GO:0005488,GO:0005515,GO:0005575,GO:0005634,GO:0005737,GO:0005739,GO:0006355,GO:0006464,GO:0007623,GO:0008150,GO:0008152,GO:0009314,GO:0009416,GO:0009628,GO:0009637,GO:0009791,GO:0009881,GO:0009889,GO:0009908,GO:0009909,GO:0009911,GO:0009987,GO:0010468,GO:0010556,GO:0016567,GO:0018298,GO:0019219,GO:…	1.08748	5.41106	506.216	4.22125822883623e-112	1.14008715044659e-110	27.1613350606922	57.8482934192528	27.119803577131	57.5250297075934
TR43910|c0_g1	837; 836	H2A; H2A2	Histone H2A; Probable histone H2A.2	EUPES; MEDTR			GO:0000786,GO:0003674,GO:0003676,GO:0003677,GO:0005488,GO:0005575,GO:0005634,GO:0032991,GO:0032993,GO:0043226,GO:0043227,GO:0043229,GO:0043231,GO:0043234,GO:0044422,GO:0044424,GO:0044427,GO:0044446,GO:0044464,GO:0044815,GO:0097159,GO:1901363,GO:1990104	-0.852855	6.06894	506.065	4.55337038171852e-112	1.22810012939255e-110	86.5503681985789	47.9581013185419	86.2401265551334	47.7129272757711
TR27437|c0_g1	2031; 1613; 1582; 1137	TLP1	Thaumatin-like protein 1	PRUPE; PYRPY			GO:0005575,GO:0005576,GO:0006950,GO:0006952,GO:0008150,GO:0050896	-1.0683	5.45079	504.985	7.82433117217428e-112	2.10743168876798e-110	59.295211600544	28.2710208161832	59.0778819708394	28.1729464673353
TR23053|c0_g1	1387	PER21	Peroxidase 21	ARATH			GO:0003674,GO:0003824,GO:0004601,GO:0005488,GO:0005575,GO:0005829,GO:0006950,GO:0006952,GO:0006979,GO:0008150,GO:0008152,GO:0009056,GO:0009605,GO:0009607,GO:0009620,GO:0009987,GO:0016209,GO:0016491,GO:0016684,GO:0020037,GO:0042743,GO:0042744,GO:0043167,GO:0043169,GO:0043207,GO:0044237,GO:0044248,GO:0044424,GO:0044444,GO:0044464,GO:0044699,GO:0044710,GO:0044712,GO:0044763,GO:0046872,GO:0046906,GO:…	-0.248437	9.56525	503.837	1.39019595682568e-111	3.73928527239628e-110	824.832045547757	695.159209871199	820.936401553123	690.342468518725
TR14575|c1_g2	3178; 3128; 3107; 3095; 2695; 2671; 2572; 2562; 2250; 2240	FOLT1; HYES	Bifunctional epoxide hydrolase 2; Folate transporter 1, chloroplastic	ARATH; HUMAN; PIG	K15115,K08726	AT5G66380	GO:0000287,GO:0001676,GO:0003674,GO:0003735,GO:0003824,GO:0004301,GO:0005102,GO:0005198,GO:0005488,GO:0005515,GO:0005575,GO:0005737,GO:0005777,GO:0005829,GO:0006082,GO:0006412,GO:0006629,GO:0006631,GO:0006690,GO:0006725,GO:0006793,GO:0006796,GO:0006805,GO:0006810,GO:0006873,GO:0006874,GO:0006875,GO:0006950,GO:0006952,GO:0006954,GO:0008150,GO:0008152,GO:0008217,GO:0009056,GO:0009058,GO:0009059,GO:…	0.781103	6.30868	503.512	1.63643396279549e-111	4.39560004003826e-110	58.3100854584464	100.348128342591	58.1017388060913	99.7212813671898
TR21799|c0_g1	2125; 562	CCD8B	Carotenoid cleavage dioxygenase 8 homolog B, chloroplastic	ORYSJ	K17913		GO:0001763,GO:0003674,GO:0003824,GO:0005488,GO:0005575,GO:0006629,GO:0006714,GO:0006720,GO:0006721,GO:0008150,GO:0008152,GO:0008299,GO:0008300,GO:0008610,GO:0009056,GO:0009058,GO:0009507,GO:0009536,GO:0009653,GO:0009987,GO:0010223,GO:0010346,GO:0016042,GO:0016106,GO:0016114,GO:0016119,GO:0016121,GO:0016491,GO:0016701,GO:0016702,GO:0018130,GO:0032501,GO:0032502,GO:0042214,GO:0043167,GO:0043169,GO:…	-0.897963	5.91789	502.906	2.21609511420724e-111	5.94450908768752e-110	78.8100913678117	42.3132275252116	78.5158632514748	42.1120276043876
TR44845|c0_g1	2956	POT5	Potassium transporter 5	ARATH	K03549	AT4G13420	GO:0003674,GO:0005215,GO:0005575,GO:0005886,GO:0006810,GO:0006811,GO:0006812,GO:0006813,GO:0008150,GO:0008324,GO:0009674,GO:0009987,GO:0015075,GO:0015077,GO:0015079,GO:0015291,GO:0015293,GO:0015672,GO:0016020,GO:0016021,GO:0022804,GO:0022820,GO:0022857,GO:0022890,GO:0022891,GO:0022892,GO:0030001,GO:0031224,GO:0034220,GO:0044425,GO:0044464,GO:0044699,GO:0044763,GO:0044765,GO:0046873,GO:0051179,GO:…	1.61104	4.37985	501.532	4.4109937377675e-111	1.18160620003951e-109	10.1796368016757	31.2567391862092	10.2282827262732	31.1207883996424
TR41148|c0_g1	1309	RLF33	Protein RALF-like 33	ARATH		AT4G15800	GO:0003674,GO:0004871,GO:0005102,GO:0005179,GO:0005488,GO:0005515,GO:0005575,GO:0005576,GO:0005618,GO:0005622,GO:0005911,GO:0007154,GO:0007165,GO:0007267,GO:0008150,GO:0009505,GO:0009506,GO:0009987,GO:0019722,GO:0019932,GO:0023052,GO:0030054,GO:0030312,GO:0035556,GO:0044464,GO:0044699,GO:0044700,GO:0044763,GO:0048046,GO:0050789,GO:0050794,GO:0060089,GO:0065007	-0.964035	5.71632	500.439	7.62888442388416e-111	2.04083023670999e-109	69.6155807082336	35.6886648917165	69.3486057042756	35.5425512981031
TR53237|c1_g1	3878	QKY	Protein QUIRKY {ECO:0000303|PubMed:19180193}	ARATH		AT1G74720	GO:0003674,GO:0003824,GO:0005488,GO:0005509,GO:0005515,GO:0005543,GO:0005544,GO:0005575,GO:0005886,GO:0005911,GO:0008150,GO:0008289,GO:0009506,GO:0016020,GO:0016021,GO:0016740,GO:0016757,GO:0030054,GO:0031224,GO:0032502,GO:0043167,GO:0043168,GO:0043169,GO:0044425,GO:0044464,GO:0046872,GO:0048513,GO:0048856	1.21652	5.09307	499.389	1.29100516760875e-110	3.44892818793063e-109	20.453095140694	47.6781902213519	20.4565654525464	47.4181430825404
TR37962|c0_g1	1129	CB23	Chlorophyll a-b binding protein 13, chloroplastic	SOLLC	K08914		GO:0003674,GO:0005488,GO:0005575,GO:0006091,GO:0006464,GO:0008150,GO:0008152,GO:0009314,GO:0009416,GO:0009521,GO:0009522,GO:0009523,GO:0009526,GO:0009535,GO:0009628,GO:0009765,GO:0009768,GO:0009941,GO:0009987,GO:0010287,GO:0016020,GO:0016021,GO:0016168,GO:0018298,GO:0019538,GO:0031224,GO:0031409,GO:0031967,GO:0031975,GO:0032991,GO:0034357,GO:0036211,GO:0042651,GO:0043167,GO:0043169,GO:0043170,GO:…	-1.48607	4.56922	499.31	1.3430765501382e-110	3.58317536526708e-109	34.9485226601308	12.456043824952	34.8865078879526	12.4651601708987
TR9225|c0_g2	1116	SWET3	Bidirectional sugar transporter SWEET3 {ECO:0000303|PubMed:21107422}	ARATH	K15382	AT5G53190	GO:0003674,GO:0005215,GO:0005575,GO:0005887,GO:0006810,GO:0008150,GO:0008643,GO:0009987,GO:0015144,GO:0016021,GO:0022857,GO:0022891,GO:0022892,GO:0031224,GO:0031226,GO:0034219,GO:0044425,GO:0044459,GO:0044464,GO:0044699,GO:0044763,GO:0044765,GO:0051119,GO:0051179,GO:0051234,GO:0055085,GO:0071702,GO:1901476,GO:1902578	-2.76521	3.16538	498.627	1.89062090261199e-110	5.03713598802807e-109	15.5274644302058	2.23928877751946	15.5334086216431	2.31616151824132
TR34838|c0_g1	515							2.81558	3.14017	498.261	2.27146542555803e-110	6.04363280592055e-109	2.11098459020924	15.2551547968514	2.20693237247389	15.2445539927883
TR15117|c0_g1	1353; 1348	ATPO	ATP synthase subunit O, mitochondrial	IPOBA			GO:0003674,GO:0003824,GO:0005215,GO:0005575,GO:0005743,GO:0006139,GO:0006163,GO:0006164,GO:0006725,GO:0006753,GO:0006754,GO:0006793,GO:0006796,GO:0006807,GO:0006810,GO:0006811,GO:0006812,GO:0006818,GO:0008150,GO:0008152,GO:0008324,GO:0009058,GO:0009116,GO:0009117,GO:0009119,GO:0009123,GO:0009124,GO:0009126,GO:0009127,GO:0009141,GO:0009142,GO:0009144,GO:0009145,GO:0009150,GO:0009152,GO:0009156,GO:…	-0.560568	7.21981	497.471	3.37501745820834e-110	8.96770833126371e-109	178.073277876317	120.874942136519	177.318527926844	120.103502727713
TR6190|c0_g1	2041; 2006	XB31	Putative E3 ubiquitin-protein ligase XBAT31	ARATH			GO:0003674,GO:0003824,GO:0005488,GO:0005515,GO:0006464,GO:0008150,GO:0008152,GO:0008270,GO:0009987,GO:0016567,GO:0016874,GO:0019538,GO:0032446,GO:0036211,GO:0043167,GO:0043169,GO:0043170,GO:0043412,GO:0044237,GO:0044238,GO:0044260,GO:0044267,GO:0046872,GO:0046914,GO:0070647,GO:0071704	0.414944	8.07037	495.043	1.13923912169061e-109	3.02297561549411e-108	230.754071094206	308.042162457521	229.733171773099	305.943880545876
TR31072|c0_g1	3334; 3330; 3296; 3292; 3249; 3245; 2313	MET16; PLC	1-phosphatidylinositol phosphodiesterase; Methyltransferase-like protein 16; Methyltransferase-like protein 16 homolog	DANRE; DICDI; LISMO; XENLA	K11393,K01771		GO:0000154,GO:0001510,GO:0003674,GO:0003676,GO:0003824,GO:0004436,GO:0005488,GO:0005575,GO:0005576,GO:0005634,GO:0005737,GO:0006139,GO:0006364,GO:0006629,GO:0006725,GO:0006807,GO:0008081,GO:0008150,GO:0008152,GO:0008168,GO:0008170,GO:0008173,GO:0008649,GO:0008757,GO:0008988,GO:0009056,GO:0009405,GO:0009451,GO:0009987,GO:0016042,GO:0016070,GO:0016072,GO:0016433,GO:0016740,GO:0016741,GO:0016787,GO:…	-0.595947	7.03697	494.115	1.81307402282376e-109	4.80452415011802e-108	158.417665803036	104.920009596693	157.75322362472	104.269380348464
TR25647|c1_g2	1760; 1726; 1726; 1654; 1654	SCP40	Serine carboxypeptidase-like 40	ARATH	K16297	AT3G63470	GO:0003674,GO:0003824,GO:0004180,GO:0004185,GO:0005575,GO:0005576,GO:0006508,GO:0008150,GO:0008152,GO:0008233,GO:0008236,GO:0008238,GO:0016787,GO:0017171,GO:0019538,GO:0043170,GO:0044238,GO:0051603,GO:0070008,GO:0070011,GO:0071704	-2.26815	3.55157	492.965	3.2256242123116e-109	8.53619826830688e-108	19.3272366925824	3.96540721019072	19.3106582591465	4.04275465002121
TR24677|c0_g1	2362; 2249; 1971; 1945; 1013; 939; 916; 767; 529; 416; 298	CP20C; SDT1; YAI5; YL217	Peptidyl-prolyl cis-trans isomerase CYP20-3, chloroplastic; Putative uncharacterized protein YLR217W; Suppressor of disruption of TFIIS; Uncharacterized protein C24B11.05	ARATH; SCHPO; YEAST	K18551		GO:0000413,GO:0003674,GO:0003755,GO:0003824,GO:0005488,GO:0005575,GO:0005634,GO:0005737,GO:0005829,GO:0006139,GO:0006206,GO:0006457,GO:0006464,GO:0006725,GO:0006793,GO:0006796,GO:0006807,GO:0008150,GO:0008152,GO:0008252,GO:0009112,GO:0009532,GO:0009570,GO:0009987,GO:0016311,GO:0016787,GO:0016788,GO:0016791,GO:0016798,GO:0016799,GO:0016853,GO:0016859,GO:0018193,GO:0018208,GO:0019538,GO:0033218,GO:…	-1.06056	5.4331	492.076	5.03614771750781e-109	1.33096258268471e-107	58.4508177644603	28.037761568525	58.2715028347432	27.920274301709
TR19550|c0_g1	1099	CHI4	Chitinase 4	ORYSJ	K01183		GO:0000272,GO:0003674,GO:0003824,GO:0004553,GO:0004568,GO:0005488,GO:0005975,GO:0005976,GO:0006022,GO:0006026,GO:0006030,GO:0006032,GO:0006040,GO:0006807,GO:0006950,GO:0006952,GO:0008061,GO:0008150,GO:0008152,GO:0009056,GO:0009057,GO:0009987,GO:0016052,GO:0016787,GO:0016798,GO:0016998,GO:0043170,GO:0044036,GO:0044237,GO:0044238,GO:0044248,GO:0044260,GO:0046348,GO:0050896,GO:0071704,GO:0097367,GO:…	0.485057	7.61611	491.794	5.80017786460999e-109	1.53082710424003e-107	163.718582662894	229.433795996682	163.015908512927	227.910293394946
TR43182|c0_g1	1911; 1900	DNJH	DnaJ protein homolog	CUCSA			GO:0000166,GO:0001882,GO:0001883,GO:0003674,GO:0005488,GO:0005515,GO:0005524,GO:0005575,GO:0005886,GO:0006457,GO:0006950,GO:0008150,GO:0008152,GO:0009266,GO:0009408,GO:0009628,GO:0009987,GO:0016020,GO:0017076,GO:0019538,GO:0030554,GO:0031072,GO:0032549,GO:0032550,GO:0032553,GO:0032555,GO:0032559,GO:0035639,GO:0036094,GO:0043167,GO:0043168,GO:0043169,GO:0043170,GO:0044237,GO:0044238,GO:0044260,GO:…	0.216637	9.92508	491.535	6.60561518003269e-109	1.74107037857649e-107	901.249687713332	1048.50031822396	896.990686389146	1041.21988251848
TR30719|c0_g1	1103; 843							-0.544358	7.28504	491.336	7.29730557677406e-109	1.92081082220728e-107	185.485179326385	127.312897371888	184.660822166036	126.50453092358
TR49012|c0_g1	1358; 1335	KAI2	Probable esterase KAI2	ARATH		AT4G37470	GO:0003674,GO:0003824,GO:0005575,GO:0005634,GO:0005829,GO:0008150,GO:0009314,GO:0009416,GO:0009628,GO:0009639,GO:0009640,GO:0009704,GO:0009791,GO:0016787,GO:0032501,GO:0032502,GO:0043226,GO:0043227,GO:0043229,GO:0043231,GO:0044424,GO:0044444,GO:0044464,GO:0044699,GO:0044707,GO:0044767,GO:0050896,GO:0080167	-0.659581	6.73343	488.102	3.68774067209885e-108	9.69398212188975e-107	130.599579980945	82.7603810691569	130.039245947307	82.2447899113689
TR47814|c0_g1	1411; 623							-0.77888	6.26269	486.174	9.69196993140594e-108	2.54433594639269e-106	97.1991126869677	56.6819971809614	96.8079373387103	56.388004962275
TR21285|c0_g1	2515; 2507; 2477; 2313; 1598; 1590; 1317; 689	VATA	V-type proton ATPase catalytic subunit A	CITUN			GO:0000166,GO:0001882,GO:0001883,GO:0003674,GO:0003824,GO:0005215,GO:0005488,GO:0005524,GO:0005575,GO:0006139,GO:0006163,GO:0006725,GO:0006753,GO:0006793,GO:0006796,GO:0006807,GO:0006810,GO:0006811,GO:0006812,GO:0006818,GO:0008150,GO:0008152,GO:0008324,GO:0009116,GO:0009117,GO:0009119,GO:0009123,GO:0009126,GO:0009141,GO:0009144,GO:0009150,GO:0009161,GO:0009167,GO:0009199,GO:0009205,GO:0009259,GO:…	-0.310372	8.8685	484.341	2.42803700808431e-107	6.36559529323195e-106	518.83310150476	418.886956944735	516.422175158889	416.024720703745
TR48812|c3_g1	3117; 3012; 2934; 2933; 2855; 2828; 2750; 2700; 2622; 2595; 2564; 2538; 2517; 2486; 2459; 2381; 495; 390							0.647954	6.7703	482.712	5.49066311762787e-107	1.43757534737999e-105	85.0961343697681	133.517593359598	84.7546913044298	132.652886953821
TR54192|c0_g2	934							2.18729	3.60784	482.383	6.47445637072577e-107	1.69290267573997e-105	4.31579071776112	19.8270360509536	4.37142373778481	19.7926529740622
TR14606|c0_g3	2462; 2451	Y5830	Probable inactive receptor kinase At5g58300	ARATH		AT5G58300	GO:0000166,GO:0001882,GO:0001883,GO:0003674,GO:0003824,GO:0004672,GO:0005488,GO:0005515,GO:0005524,GO:0005575,GO:0005886,GO:0006464,GO:0006468,GO:0006793,GO:0006796,GO:0008150,GO:0008152,GO:0009987,GO:0016020,GO:0016021,GO:0016301,GO:0016310,GO:0016740,GO:0016772,GO:0016773,GO:0017076,GO:0019538,GO:0030554,GO:0031224,GO:0032549,GO:0032550,GO:0032553,GO:0032555,GO:0032559,GO:0035639,GO:0036094,GO:…	-1.11483	5.26456	480.464	1.69305918873345e-106	4.42104010172055e-105	52.6338824492171	24.3056136059925	52.4570848534177	24.2144158725229
TR36545|c0_g1	667	HSP71; MD37C	Heat shock cognate 70 kDa protein 1; Probable mediator of RNA polymerase II transcription subunit 37c	SOLLC; ARATH			GO:0000166,GO:0001882,GO:0001883,GO:0003674,GO:0005488,GO:0005524,GO:0017076,GO:0030554,GO:0032549,GO:0032550,GO:0032553,GO:0032555,GO:0032559,GO:0035639,GO:0036094,GO:0043167,GO:0043168,GO:0097159,GO:0097367,GO:1901265,GO:1901363	-1.71182	4.15822	478.99	3.54379599372436e-106	9.24156282389918e-105	27.3020673667062	8.30402921663468	27.2471265986199	8.33818146566874
TR18915|c0_g1	2248; 2116; 1705; 1688	BAG1	BAG family molecular chaperone regulator 1	ARATH		AT5G52060	GO:0003674,GO:0005488,GO:0005515,GO:0005575,GO:0005739,GO:0043226,GO:0043227,GO:0043229,GO:0043231,GO:0044424,GO:0044444,GO:0044464,GO:0051087	-0.78267	6.22271	477.323	8.17125447178279e-106	2.12809298009168e-104	94.6190204100453	55.0491824473535	94.2614769089327	54.7456358857038
TR16383|c0_g1	898	TLP	Thaumatin-like protein	ACTDE			GO:0001906,GO:0005575,GO:0005576,GO:0006950,GO:0006952,GO:0008150,GO:0009605,GO:0009607,GO:0009620,GO:0031640,GO:0035821,GO:0043207,GO:0044364,GO:0050832,GO:0050896,GO:0051704,GO:0051707,GO:0065007,GO:0065008,GO:0098542	-4.02269	2.4987	475.966	1.61283792971e-105	4.19487001295379e-104	10.5080121823749	0.606474043911522	10.5253697764139	0.673792441670201
TR2772|c1_g1	2529; 1525; 1525	GAE1; HDDC2	HD domain-containing protein 2; UDP-glucuronate 4-epimerase 1	ARATH; DANRE	K08679,K07023	AT4G30440	GO:0000139,GO:0003674,GO:0003824,GO:0003854,GO:0005488,GO:0005575,GO:0005768,GO:0005794,GO:0005802,GO:0005975,GO:0006629,GO:0006694,GO:0008150,GO:0008152,GO:0008202,GO:0008610,GO:0009058,GO:0016020,GO:0016021,GO:0016229,GO:0016491,GO:0016614,GO:0016616,GO:0016853,GO:0016854,GO:0016857,GO:0031090,GO:0031224,GO:0032580,GO:0033764,GO:0043226,GO:0043227,GO:0043229,GO:0043231,GO:0044238,GO:0044422,GO:…	-0.650882	6.73238	475.278	2.27648326343255e-105	5.91315026038568e-104	130.177383062903	82.9936403168152	129.657276882841	82.4974620769952
TR24954|c0_g3	2048; 1993; 1937; 1690; 891	RH14; RH46	DEAD-box ATP-dependent RNA helicase 14; DEAD-box ATP-dependent RNA helicase 46	ARATH	K12823	AT3G01540,AT5G14610	GO:0000166,GO:0000184,GO:0000956,GO:0001882,GO:0001883,GO:0003674,GO:0003676,GO:0003677,GO:0003723,GO:0003724,GO:0003824,GO:0004004,GO:0004386,GO:0005488,GO:0005515,GO:0005524,GO:0005575,GO:0005634,GO:0005739,GO:0006139,GO:0006364,GO:0006401,GO:0006402,GO:0006725,GO:0006807,GO:0008026,GO:0008150,GO:0008152,GO:0008186,GO:0009056,GO:0009057,GO:0009987,GO:0010501,GO:0016070,GO:0016071,GO:0016072,GO:…	0.639627	6.77951	473.707	5.00180518509505e-105	1.2975038509794e-103	85.9405282058518	134.077415553978	85.603511447689	133.200343312678
TR49054|c1_g1	3154; 1712; 1665; 617; 444							-1.29041	4.8559	473.352	5.97608086173937e-105	1.54819810640509e-103	41.0938333560732	16.794665831396	40.9980129194187	16.7605869865463
TR23029|c0_g1	2463	PPA8	Purple acid phosphatase 8	ARATH		AT2G01890	GO:0003674,GO:0003824,GO:0003993,GO:0005488,GO:0005575,GO:0005576,GO:0006793,GO:0006796,GO:0008150,GO:0008152,GO:0009987,GO:0016311,GO:0016787,GO:0016788,GO:0016791,GO:0042578,GO:0043167,GO:0043169,GO:0044237,GO:0046872	-0.437312	7.84668	470.941	1.99943963990815e-104	5.17305743365987e-103	265.46803991098	196.264330979675	264.280151603748	194.978687808314
TR27448|c0_g2	2418; 1524	YTHD2	YTH domain-containing family protein 2 {ECO:0000305}	HUMAN; MACFA; MOUSE			GO:0000932,GO:0002376,GO:0003674,GO:0003676,GO:0003723,GO:0005488,GO:0005575,GO:0005737,GO:0006955,GO:0006959,GO:0008150,GO:0010468,GO:0010608,GO:0019222,GO:0030529,GO:0032991,GO:0035770,GO:0036464,GO:0043226,GO:0043228,GO:0043229,GO:0043232,GO:0043487,GO:0043488,GO:0044424,GO:0044444,GO:0044464,GO:0044822,GO:0050789,GO:0050896,GO:0060255,GO:0065007,GO:0065008,GO:0097159,GO:1901363,GO:1990247	0.320257	8.73858	470.645	2.31951981948317e-104	5.99331046270396e-103	380.633976999062	475.802213373355	378.870870943738	472.539061748833
TR19171|c0_g1	2746; 2725; 2560; 2540; 2457; 2437	C3H66	Zinc finger CCCH domain-containing protein 66	ARATH		AT5G58620	GO:0001071,GO:0003674,GO:0003676,GO:0003677,GO:0003700,GO:0005488,GO:0005515,GO:0006355,GO:0008150,GO:0009889,GO:0010468,GO:0010556,GO:0019219,GO:0019222,GO:0031323,GO:0031326,GO:0043167,GO:0043169,GO:0046872,GO:0050789,GO:0050794,GO:0051171,GO:0051252,GO:0060255,GO:0065007,GO:0080090,GO:0097159,GO:1901363,GO:1903506,GO:2000112,GO:2001141	0.807587	6.1182	470.422	2.59352934059777e-104	6.69252938231054e-103	50.4759870903365	88.4985585615505	50.3350344952698	87.9720256655656
TR50604|c1_g1	1609; 1283	1433D	14-3-3-like protein D	SOYBN	K06630			-0.293778	8.98408	470.388	2.63883603314195e-104	6.80052914352512e-103	559.223273330764	456.721606914907	556.613808942212	453.588649326859
TR5517|c0_g1	494							0.64937	6.72543	469.919	3.33780946644654e-104	8.59060530521123e-103	82.422220555503	129.458882450344	82.1233488603263	128.652244331404
TR54424|c0_g1	332							1.89387	3.89627	469.729	3.66974409972435e-104	9.43258375711133e-103	6.23913223328509	23.3259247658278	6.28126906011798	23.2458392376219
TR17633|c0_g1	2240; 2145	RUBA	RuBisCO large subunit-binding protein subunit alpha, chloroplastic	PEA			GO:0000166,GO:0001882,GO:0001883,GO:0003674,GO:0005488,GO:0005524,GO:0005575,GO:0006457,GO:0008150,GO:0008152,GO:0009507,GO:0009536,GO:0009987,GO:0017076,GO:0019538,GO:0030554,GO:0032549,GO:0032550,GO:0032553,GO:0032555,GO:0032559,GO:0035639,GO:0036094,GO:0042026,GO:0043167,GO:0043168,GO:0043170,GO:0043226,GO:0043227,GO:0043229,GO:0043231,GO:0044237,GO:0044238,GO:0044260,GO:0044267,GO:0044424,GO:…	-0.634405	6.78722	469.599	3.91710697680138e-104	1.00552697869938e-102	134.633906086678	86.8190919784109	134.071141627789	86.2875445613901
TR52809|c0_g1	1297; 814; 792	AOP1C; AOP1L	Probable 2-oxoglutarate-dependent dioxygenase AOP1; Probable 2-oxoglutarate-dependent dioxygenase AOP1.2	ARATH		AT4G03070	GO:0003674,GO:0003824,GO:0005488,GO:0005575,GO:0008150,GO:0008152,GO:0016020,GO:0016491,GO:0043167,GO:0043169,GO:0044699,GO:0044710,GO:0046872,GO:0051213,GO:0055114	-3.82824	2.54335	468.947	5.4306940517397e-104	1.39225176021749e-102	10.7425660257315	0.699777742974833	10.7800158193917	0.800128524483364
TR24890|c0_g1	3713; 3678; 1736; 1081	AASS	Alpha-aminoadipic semialdehyde synthase	ARATH	K14157	AT4G33150	GO:0003674,GO:0003824,GO:0004753,GO:0005575,GO:0005737,GO:0006082,GO:0006084,GO:0006520,GO:0006553,GO:0006554,GO:0006637,GO:0006732,GO:0006790,GO:0006793,GO:0006807,GO:0008150,GO:0008152,GO:0009056,GO:0009063,GO:0009066,GO:0009068,GO:0009987,GO:0016054,GO:0016491,GO:0016645,GO:0016646,GO:0019474,GO:0019477,GO:0019752,GO:0033512,GO:0035383,GO:0043436,GO:0044237,GO:0044238,GO:0044248,GO:0044281,GO:…	0.23904	9.57181	468.345	7.34516342902974e-104	1.88061017885782e-102	699.580293195343	826.624121851404	696.287163515511	820.889754092327
TR50922|c0_g1	1754; 1679; 627	BCAT2	Branched-chain-amino-acid aminotransferase 2, chloroplastic	ARATH	K00826	AT1G10070	GO:0003674,GO:0003824,GO:0004084,GO:0005575,GO:0006082,GO:0006520,GO:0006549,GO:0006551,GO:0006573,GO:0006807,GO:0008150,GO:0008152,GO:0008483,GO:0008652,GO:0009058,GO:0009081,GO:0009082,GO:0009097,GO:0009098,GO:0009099,GO:0009507,GO:0009536,GO:0009987,GO:0016053,GO:0016740,GO:0016769,GO:0019752,GO:0043226,GO:0043227,GO:0043229,GO:0043231,GO:0043436,GO:0044237,GO:0044238,GO:0044249,GO:0044281,GO:…	0.354542	8.43911	468.017	8.65616117190827e-104	2.2133916534247e-102	305.154550206914	390.662587978083	303.792729272463	387.978110319223
TR30279|c0_g1	2516; 2407; 1355	AP2	Floral homeotic protein APETALA 2	ARATH	K09284	AT4G36920	GO:0001071,GO:0003002,GO:0003006,GO:0003674,GO:0003676,GO:0003677,GO:0003700,GO:0005488,GO:0005575,GO:0005634,GO:0006139,GO:0006351,GO:0006355,GO:0006725,GO:0006807,GO:0007389,GO:0008150,GO:0008152,GO:0009058,GO:0009059,GO:0009791,GO:0009889,GO:0009908,GO:0009987,GO:0010073,GO:0010092,GO:0010093,GO:0010468,GO:0010556,GO:0016070,GO:0018130,GO:0019219,GO:0019222,GO:0019438,GO:0022414,GO:0030154,GO:…	0.516984	7.36292	467.796	9.66885261151939e-104	2.46913150542419e-102	135.572121460105	194.258301449814	135.004843785374	192.957310483304
TR23405|c0_g1	2491; 1447	COB23; RAE1	Coatomer subunit beta'-3; Protein RAE1 {ECO:0000303|PubMed:21189294}	ARATH	K14298	AT1G80670	GO:0000139,GO:0000151,GO:0003674,GO:0005198,GO:0005488,GO:0005515,GO:0005575,GO:0005635,GO:0005643,GO:0005829,GO:0006810,GO:0006886,GO:0008104,GO:0008150,GO:0012506,GO:0015031,GO:0015931,GO:0016020,GO:0016192,GO:0030117,GO:0030659,GO:0030660,GO:0030662,GO:0030663,GO:0031090,GO:0031461,GO:0031967,GO:0031975,GO:0032991,GO:0033036,GO:0043234,GO:0044422,GO:0044424,GO:0044425,GO:0044428,GO:0044431,GO:…	0.77007	6.23913	466.806	1.58814351969446e-103	4.05038312943836e-102	55.8238147188666	95.3563804427039	55.6401603906397	94.752062109872
TR4510|c0_g2	1850; 1846; 1806; 1657; 1617; 1409; 1377; 1250; 1206; 921; 794	TPIS	Triosephosphate isomerase, cytosolic	ARATH; LACSA	K01803	AT3G55440	GO:0003674,GO:0003824,GO:0004807,GO:0005488,GO:0005507,GO:0005575,GO:0005576,GO:0005618,GO:0005737,GO:0005739,GO:0005773,GO:0005774,GO:0005829,GO:0005886,GO:0005911,GO:0005975,GO:0005996,GO:0006006,GO:0006066,GO:0006071,GO:0006081,GO:0006082,GO:0006090,GO:0006091,GO:0006094,GO:0006096,GO:0006098,GO:0006139,GO:0006725,GO:0006732,GO:0006733,GO:0006739,GO:0006753,GO:0006793,GO:0006796,GO:0006807,GO:…	-0.27157	9.19832	466.611	1.75098725575264e-103	4.4599208381001e-102	644.27249693186	534.350284535582	641.241177225153	530.653659842888
TR1760|c1_g1	1611; 1610; 1594; 1593; 1532; 1531; 1515; 1514; 1100; 1086; 965; 819	IOLG; MOCA; YRBE; YTET	Inositol 2-dehydrogenase {ECO:0000255|HAMAP-Rule:MF_01671}; Putative oxidoreductase YteT; Rhizopine catabolism protein MocA; Uncharacterized oxidoreductase YrbE	BACSU; RHIML; SALTY	K00010		GO:0003674,GO:0003824,GO:0004022,GO:0005975,GO:0006020,GO:0006066,GO:0008150,GO:0008152,GO:0009056,GO:0009987,GO:0016052,GO:0016491,GO:0016614,GO:0016616,GO:0019310,GO:0019751,GO:0044237,GO:0044238,GO:0044248,GO:0044262,GO:0044275,GO:0044281,GO:0044282,GO:0044699,GO:0044710,GO:0044712,GO:0044723,GO:0044724,GO:0044763,GO:0046164,GO:0046174,GO:0050112,GO:0055114,GO:0071704,GO:1901575,GO:1901615,GO:…	-0.964543	5.61275	466.187	2.16518507247361e-103	5.5077944304823e-102	64.783771535088	33.2161168665387	64.5527718948612	33.0579416694442
TR44826|c0_g1	456	G3PC	Glyceraldehyde-3-phosphate dehydrogenase, cytosolic	MESCR			GO:0000166,GO:0003674,GO:0003824,GO:0004365,GO:0005488,GO:0005575,GO:0005737,GO:0005975,GO:0005996,GO:0006006,GO:0006082,GO:0006090,GO:0006091,GO:0006096,GO:0008150,GO:0008152,GO:0009056,GO:0009987,GO:0016052,GO:0016491,GO:0016620,GO:0016903,GO:0019318,GO:0019752,GO:0032787,GO:0036094,GO:0043436,GO:0044237,GO:0044238,GO:0044281,GO:0044424,GO:0044464,GO:0044699,GO:0044710,GO:0044712,GO:0044723,GO:…	-0.76849	6.23913	466.047	2.32292583138488e-103	5.90143054117895e-102	95.3695927087864	56.0288712875183	94.982974030703	55.7142125206048
TR29910|c0_g1	1141; 935	Y3550	REF/SRPP-like protein At3g05500	ARATH		AT3G05500	GO:0005575,GO:0005773,GO:0005811,GO:0008150,GO:0019915,GO:0043226,GO:0043227,GO:0043228,GO:0043229,GO:0043231,GO:0043232,GO:0044424,GO:0044444,GO:0044464,GO:0051179,GO:0051235,GO:0065007,GO:0065008	-0.631309	6.78939	465.834	2.58383500238296e-103	6.55581538169049e-102	134.727727624021	87.0523512260692	134.156023642114	86.5402167270165
TR32182|c1_g3	2476; 2334; 2231; 2208; 1218	RLK90; Y1848	Probable inactive receptor kinase At1g48480; Probable inactive receptor kinase RLK902	ARATH		AT1G48480	GO:0000166,GO:0001882,GO:0001883,GO:0003674,GO:0003824,GO:0004672,GO:0005488,GO:0005515,GO:0005524,GO:0005575,GO:0005774,GO:0005886,GO:0005911,GO:0006464,GO:0006468,GO:0006793,GO:0006796,GO:0008150,GO:0008152,GO:0009506,GO:0009987,GO:0016020,GO:0016021,GO:0016301,GO:0016310,GO:0016740,GO:0016772,GO:0016773,GO:0017076,GO:0019538,GO:0030054,GO:0030554,GO:0031090,GO:0031224,GO:0032549,GO:0032550,GO:…	-1.53994	4.37677	464.89	4.14728880503558e-103	1.05091337557716e-101	30.8672857857262	10.5899698436858	30.8121712003085	10.6122309563057
TR24508|c0_g1	1941; 1156; 1084	GATL9	Probable galacturonosyltransferase-like 9	ARATH		AT1G70090	GO:0000139,GO:0000271,GO:0003674,GO:0003824,GO:0005575,GO:0005794,GO:0005975,GO:0005976,GO:0008150,GO:0008152,GO:0008194,GO:0009058,GO:0009059,GO:0009987,GO:0010393,GO:0016020,GO:0016021,GO:0016043,GO:0016051,GO:0016740,GO:0016757,GO:0016758,GO:0031090,GO:0031224,GO:0043170,GO:0043226,GO:0043227,GO:0043229,GO:0043231,GO:0044238,GO:0044422,GO:0044424,GO:0044425,GO:0044431,GO:0044444,GO:0044446,GO:…	-1.17171	5.08413	464.829	4.27558422867599e-103	1.08203056398974e-101	47.0045902086591	20.85337674065	46.8548719079071	20.8033416365675
TR8713|c0_g1	805	Y5258	Uncharacterized protein At5g22580	ARATH		AT5G22580	GO:0003674,GO:0005488,GO:0005575,GO:0009507,GO:0009536,GO:0043167,GO:0043169,GO:0043226,GO:0043227,GO:0043229,GO:0043231,GO:0044424,GO:0044444,GO:0044464,GO:0046872	-1.4231	4.57595	464.631	4.72237802394198e-103	1.1935674058202e-101	34.7139688167742	12.9225623202686	34.6318618449748	12.928392474547
TR48438|c0_g1	1780; 1703	CYSD1; CYSK1; CYSK2	Bifunctional L-3-cyanoalanine synthase/cysteine synthase D1; Cysteine synthase; Cysteine synthase 1; Putative inactive cysteine synthase 2	ARATH; BRAJU	K01738	AT3G22460,AT3G04940	GO:0000096,GO:0000097,GO:0003674,GO:0003824,GO:0004124,GO:0005488,GO:0005575,GO:0005737,GO:0006082,GO:0006520,GO:0006534,GO:0006535,GO:0006563,GO:0006790,GO:0006807,GO:0008150,GO:0008152,GO:0008652,GO:0009058,GO:0009069,GO:0009070,GO:0009987,GO:0016053,GO:0016740,GO:0016829,GO:0016835,GO:0016846,GO:0019344,GO:0019752,GO:0030170,GO:0043167,GO:0043168,GO:0043436,GO:0044237,GO:0044238,GO:0044249,GO:…	0.486007	7.5272	464.179	5.92338247623897e-103	1.49519843044448e-101	153.867321241918	215.764804083907	153.212035858283	214.350220506333
TR26619|c0_g1	1170; 1169	NRT31	High-affinity nitrate transporter 3.1	ARATH		AT5G50200	GO:0001101,GO:0003674,GO:0005215,GO:0005575,GO:0005886,GO:0006082,GO:0006807,GO:0006810,GO:0006811,GO:0006820,GO:0006950,GO:0008150,GO:0008152,GO:0008509,GO:0009611,GO:0009987,GO:0010035,GO:0010167,GO:0015075,GO:0015103,GO:0015112,GO:0015698,GO:0015706,GO:0016020,GO:0016021,GO:0022857,GO:0022891,GO:0022892,GO:0031224,GO:0042126,GO:0042128,GO:0042221,GO:0043436,GO:0044237,GO:0044281,GO:0044425,GO:…	0.982019	5.55804	462.958	1.09177309689404e-102	2.75235857935297e-101	31.6178580844673	62.56013022195	31.5336683220788	62.1994647716804
TR14753|c0_g1	2693; 1797; 1443; 1385; 1365; 622; 418	COBL3; COBL4	COBRA-like protein 3; COBRA-like protein 4	ARATH; ORYSJ		AT5G15630	GO:0005575,GO:0005774,GO:0005886,GO:0008150,GO:0009832,GO:0009834,GO:0009987,GO:0010215,GO:0016020,GO:0016021,GO:0016043,GO:0016049,GO:0030198,GO:0031090,GO:0031224,GO:0031225,GO:0040007,GO:0042546,GO:0043062,GO:0044085,GO:0044422,GO:0044424,GO:0044425,GO:0044437,GO:0044444,GO:0044446,GO:0044464,GO:0044699,GO:0044763,GO:0071554,GO:0071669,GO:0071840,GO:0098588	-2.05618	3.67835	462.926	1.10981610224225e-102	2.79426716586287e-101	20.5469166780366	4.89844420082383	20.5414474668723	4.96921925731773
TR27748|c0_g1	3149; 3071; 2027; 1958; 1670; 711	ASPG1	Protein ASPARTIC PROTEASE IN GUARD CELL 1	ARATH		AT3G18490	GO:0001101,GO:0002376,GO:0003674,GO:0003676,GO:0003677,GO:0003824,GO:0004175,GO:0004190,GO:0005488,GO:0005575,GO:0005783,GO:0006950,GO:0006952,GO:0006955,GO:0008150,GO:0008152,GO:0008233,GO:0009056,GO:0009057,GO:0009414,GO:0009415,GO:0009605,GO:0009607,GO:0009627,GO:0009628,GO:0009719,GO:0009725,GO:0009737,GO:0009814,GO:0010033,GO:0010035,GO:0016787,GO:0019538,GO:0030163,GO:0033993,GO:0042221,GO:…	-0.858427	5.91709	461.17	2.67511309596503e-102	6.72673074667375e-101	78.0126083003993	43.059657117718	77.7094841153786	42.8279320736622
TR32142|c1_g4	2614; 2579	PMTK	Probable methyltransferase PMT20	ARATH		AT1G31850	GO:0000139,GO:0003674,GO:0003824,GO:0005575,GO:0005768,GO:0005794,GO:0005802,GO:0008150,GO:0008152,GO:0008168,GO:0016020,GO:0016021,GO:0016740,GO:0016741,GO:0031090,GO:0031224,GO:0043226,GO:0043227,GO:0043229,GO:0043231,GO:0044422,GO:0044424,GO:0044425,GO:0044431,GO:0044444,GO:0044446,GO:0044464,GO:0098588	-0.582735	6.99978	460.833	3.16720925535028e-102	7.95397742711629e-101	153.820410473247	102.820676367769	153.16959485112	102.163778968244
TR45071|c0_g1	1062							-1.76477	4.02877	460.748	3.30481984731571e-102	8.28899337245847e-101	25.1441720078256	7.37099222600157	25.1250762404719	7.41171685837221
TR52272|c0_g1	836							0.348529	8.46251	459.79	5.33946317877446e-102	1.33751514665255e-100	310.877663984814	396.307461771414	309.4798242323	393.621122018211
TR3812|c0_g1	2848; 2762; 855	RFS2	Probable galactinol--sucrose galactosyltransferase 2	ARATH	K06617	AT3G57520	GO:0003674,GO:0003824,GO:0004553,GO:0004557,GO:0005575,GO:0005911,GO:0005975,GO:0006950,GO:0006979,GO:0008150,GO:0008152,GO:0009056,GO:0009311,GO:0009313,GO:0009506,GO:0009628,GO:0015925,GO:0016052,GO:0016740,GO:0016757,GO:0016787,GO:0016798,GO:0030054,GO:0033530,GO:0034484,GO:0044238,GO:0044699,GO:0044710,GO:0044712,GO:0044723,GO:0044724,GO:0050896,GO:0052692,GO:0071704,GO:0080167,GO:1901575	0.289571	8.99376	459.741	5.47313562684916e-102	1.36925752677297e-100	459.67862221023	562.528001652702	457.556498223865	558.658158199805
TR52304|c0_g1	882; 865							-0.288021	9.00761	459.652	5.72163552125995e-102	1.42961017484882e-100	567.385747079573	465.2588953792	564.7624823175	462.05316687534
TR24449|c0_g1	1690; 1367	B561P	Cytochrome b561 and DOMON domain-containing protein At5g35735	ARATH		AT5G35735	GO:0003674,GO:0005488,GO:0005575,GO:0005886,GO:0008150,GO:0008152,GO:0016020,GO:0016021,GO:0031224,GO:0043167,GO:0043169,GO:0044425,GO:0044464,GO:0044699,GO:0044710,GO:0046872,GO:0055114	0.348167	8.46468	459.537	6.06372126571683e-102	1.51316359950189e-100	311.393682440199	396.867283965793	309.989116318255	394.168578377068
TR45908|c0_g1	1359; 1352	BZP53	bZIP transcription factor 53 {ECO:0000303|PubMed:11906833}	ARATH		AT3G62420	GO:0001071,GO:0003674,GO:0003676,GO:0003677,GO:0003700,GO:0005488,GO:0005515,GO:0005575,GO:0005634,GO:0006139,GO:0006351,GO:0006355,GO:0006725,GO:0006807,GO:0006950,GO:0006970,GO:0006971,GO:0007154,GO:0008150,GO:0008152,GO:0009058,GO:0009059,GO:0009267,GO:0009605,GO:0009628,GO:0009889,GO:0009891,GO:0009893,GO:0009987,GO:0009991,GO:0010468,GO:0010556,GO:0010557,GO:0010604,GO:0010628,GO:0016070,GO:…	-1.35451	4.68708	459.492	6.19973103218424e-102	1.54514562395792e-100	37.0125964816687	14.4620733548132	36.9236762317746	14.4444254683049
TR43273|c0_g1	2764; 2616; 2306; 1842; 1362							0.481101	7.53974	458.958	8.10400365712019e-102	2.01718998742149e-100	155.509198145414	217.350966967983	154.867235137639	215.908365527695
TR49816|c0_g1	1293; 985	FKB62; FKB65	Peptidyl-prolyl cis-trans isomerase FKBP62; Peptidyl-prolyl cis-trans isomerase FKBP65	ARATH	K01802	AT5G48570	GO:0000413,GO:0003674,GO:0003755,GO:0003824,GO:0005488,GO:0005515,GO:0005527,GO:0005528,GO:0005575,GO:0005634,GO:0005737,GO:0005773,GO:0005789,GO:0006457,GO:0006464,GO:0006950,GO:0008144,GO:0008150,GO:0008152,GO:0009266,GO:0009408,GO:0009628,GO:0009987,GO:0010286,GO:0016020,GO:0016853,GO:0016859,GO:0018193,GO:0018208,GO:0019538,GO:0031090,GO:0033554,GO:0034605,GO:0036211,GO:0043170,GO:0043226,GO:…	-2.44557	3.29017	458.938	8.18616317112545e-102	2.03506776106425e-100	16.4187690349608	2.98571837002595	16.4246697720653	3.03206598751591
TR45852|c0_g1	1015	TIL	Temperature-induced lipocalin-1 {ECO:0000303|PubMed:18671872}	ARATH	K03098	AT5G58070	GO:0001101,GO:0003006,GO:0003674,GO:0005215,GO:0005575,GO:0005737,GO:0005739,GO:0005773,GO:0005774,GO:0005783,GO:0005794,GO:0005886,GO:0005911,GO:0006629,GO:0006873,GO:0006875,GO:0006883,GO:0006950,GO:0006970,GO:0006972,GO:0008150,GO:0008152,GO:0009266,GO:0009314,GO:0009408,GO:0009409,GO:0009414,GO:0009415,GO:0009416,GO:0009506,GO:0009526,GO:0009628,GO:0009642,GO:0009644,GO:0009651,GO:0009719,GO:…	-1.15793	5.09589	458.501	1.01860151205702e-101	2.52903469998622e-100	47.2391440520157	21.1799396873716	47.1095179508849	21.0981258297982
TR51955|c1_g1	934; 907; 900; 873; 718; 701	RL131; RL132	60S ribosomal protein L13-1; 60S ribosomal protein L13-2	ARATH; BRANA			GO:0003674,GO:0003735,GO:0005198,GO:0005575,GO:0005622,GO:0005840,GO:0006412,GO:0008150,GO:0008152,GO:0009058,GO:0009059,GO:0009987,GO:0019538,GO:0030529,GO:0032991,GO:0034645,GO:0043170,GO:0043226,GO:0043228,GO:0043229,GO:0043232,GO:0044237,GO:0044238,GO:0044249,GO:0044260,GO:0044267,GO:0044424,GO:0044444,GO:0044464,GO:0071704,GO:1901576	-0.380759	8.20327	458.371	1.08715305540537e-101	2.69583835111793e-100	334.23922678313	257.00503906989	332.737496157601	255.283111337797
TR39328|c1_g1	5944	AIR9	187-kDa microtubule-associated protein AIR9	ARATH		AT2G34680	GO:0000280,GO:0005575,GO:0005819,GO:0005874,GO:0005881,GO:0006996,GO:0007067,GO:0008150,GO:0009524,GO:0009574,GO:0009987,GO:0016043,GO:0022402,GO:0032991,GO:0043226,GO:0043228,GO:0043229,GO:0043232,GO:0043234,GO:0044422,GO:0044424,GO:0044430,GO:0044444,GO:0044446,GO:0044448,GO:0044464,GO:0044699,GO:0044763,GO:0048285,GO:0051301,GO:0055028,GO:0071840,GO:1902589,GO:1903047	-0.581869	6.99614	458.334	1.10750254567063e-101	2.74284498386277e-100	153.398213555205	102.58741712011	152.745184779491	101.953218830222
TR31198|c0_g2	694	GL113	Germin-like protein subfamily 1 member 13	ARATH		AT5G39100	GO:0003674,GO:0005488,GO:0005575,GO:0005576,GO:0030145,GO:0043167,GO:0043169,GO:0045735,GO:0046872,GO:0046914,GO:0048046	0.80567	6.08672	458.161	1.20796227037905e-101	2.98788557053934e-100	49.4439501795676	86.539180881221	49.2740093161958	86.0348723957638
TR15243|c0_g1	1685; 1587; 1073							-1.47743	4.457	457.096	2.06002683919002e-101	5.08906755794382e-100	32.2746088458657	11.5696586838506	32.2127244366861	11.5808075912066
TR33816|c0_g1	1299	PER5	Peroxidase 5 {ECO:0000250|UniProtKB:P22195}	VITVI			GO:0003674,GO:0003824,GO:0004601,GO:0005488,GO:0005575,GO:0005576,GO:0006950,GO:0006979,GO:0008150,GO:0008152,GO:0009056,GO:0009987,GO:0016209,GO:0016491,GO:0016684,GO:0020037,GO:0042743,GO:0042744,GO:0043167,GO:0043169,GO:0044237,GO:0044248,GO:0044699,GO:0044710,GO:0044712,GO:0044763,GO:0046872,GO:0046906,GO:0050896,GO:0055114,GO:0072593,GO:0097159,GO:1901363	-1.84964	3.90164	455.933	3.69018199235015e-101	9.10476105856919e-100	23.3146520296443	6.43795523536846	23.3001129324647	6.48525225107569
TR23393|c0_g1	3182; 3159; 3006; 2983; 2766; 2742							-0.593742	6.92371	453.48	1.26118234152647e-100	3.10781215548369e-99	146.361598254507	97.0824988753751	145.742418597602	96.4786552416519
TR27768|c0_g2	2234; 2193; 1934; 1914; 516	SCGT	Scopoletin glucosyltransferase	TOBAC			GO:0003674,GO:0003824,GO:0005488,GO:0005515,GO:0008150,GO:0008152,GO:0008194,GO:0016740,GO:0016757,GO:0016758,GO:0035251,GO:0042802,GO:0046527,GO:0050275	0.768105	6.20349	453.164	1.47765233986922e-100	3.63668711496064e-99	54.5103131960697	92.9771361165894	54.324489168588	92.3937885640263
TR38842|c0_g1	2679; 2539; 2432; 2292; 2268; 2128; 2021; 1881; 1028	IPPK	Inositol-pentakisphosphate 2-kinase	ARATH	K10572	AT5G42810	GO:0000166,GO:0001882,GO:0001883,GO:0002252,GO:0002376,GO:0003674,GO:0003824,GO:0005488,GO:0005524,GO:0005575,GO:0005634,GO:0005737,GO:0006066,GO:0006793,GO:0006796,GO:0006873,GO:0006950,GO:0006952,GO:0008150,GO:0008152,GO:0009058,GO:0009605,GO:0009607,GO:0009615,GO:0009617,GO:0009620,GO:0009791,GO:0009987,GO:0010264,GO:0016301,GO:0016740,GO:0016772,GO:0016773,GO:0017076,GO:0019637,GO:0019725,GO:…	0.643952	6.68895	450.75	4.95446639308282e-100	1.21783381789523e-98	80.5457898086504	126.053297434533	80.2559445451561	125.241170095449
TR20049|c1_g1	2647; 2609	Y3236	Ankyrin repeat-containing protein At3g12360	ARATH		AT3G12360	GO:0003674,GO:0005488,GO:0005515,GO:0005575,GO:0005634,GO:0005886,GO:0006950,GO:0006970,GO:0008104,GO:0008150,GO:0009628,GO:0009651,GO:0016020,GO:0016021,GO:0031224,GO:0033036,GO:0034613,GO:0043226,GO:0043227,GO:0043229,GO:0043231,GO:0044424,GO:0044425,GO:0044464,GO:0050896,GO:0051179,GO:0051641,GO:0070727	0.350168	8.41988	450.579	5.39553627466797e-100	1.32459742782965e-98	301.636242556565	384.971062335221	300.270125677937	382.335098620235
TR21057|c0_g1	1267; 1181	BEE3	Transcription factor BEE 3	ARATH			GO:0001071,GO:0003674,GO:0003676,GO:0003677,GO:0003700,GO:0005488,GO:0005515,GO:0005575,GO:0005634,GO:0006139,GO:0006351,GO:0006355,GO:0006725,GO:0006807,GO:0008150,GO:0008152,GO:0009058,GO:0009059,GO:0009889,GO:0009987,GO:0010468,GO:0010556,GO:0016070,GO:0018130,GO:0019219,GO:0019222,GO:0019438,GO:0031323,GO:0031326,GO:0032774,GO:0034641,GO:0034645,GO:0034654,GO:0043170,GO:0043226,GO:0043227,GO:…	-1.42851	4.517	448.985	1.19929085579543e-99	2.94057754168819e-98	33.353556525306	12.3627401258887	33.2737496157601	12.3809361156899
TR41075|c0_g1	1417							-0.728267	6.33233	448.046	1.91998756567509e-99	4.70182029609166e-98	100.670509568645	60.8340117892788	100.288099926073	60.4728716399006
TR27443|c2_g1	2708; 2587; 2260; 2225; 2139; 1755	MD26C	Probable mediator of RNA polymerase II transcription subunit 26c	ARATH		AT5G09850	GO:0003674,GO:0003676,GO:0003677,GO:0003723,GO:0003746,GO:0005488,GO:0005575,GO:0005634,GO:0005829,GO:0006139,GO:0006351,GO:0006355,GO:0006725,GO:0006807,GO:0008135,GO:0008150,GO:0008152,GO:0009058,GO:0009059,GO:0009889,GO:0009987,GO:0010468,GO:0010556,GO:0016070,GO:0018130,GO:0019219,GO:0019222,GO:0019438,GO:0031323,GO:0031326,GO:0032774,GO:0034641,GO:0034645,GO:0034654,GO:0043170,GO:0043226,GO:…	0.31652	8.69981	447.604	2.39656840849419e-99	5.8616193037071e-98	371.064180190113	462.646391805428	369.364085339235	459.484333191473
TR36190|c0_g3	1550	OPR11	Putative 12-oxophytodienoate reductase 11	ORYSJ			GO:0000166,GO:0003674,GO:0003824,GO:0003959,GO:0005488,GO:0005575,GO:0005622,GO:0006082,GO:0006629,GO:0006631,GO:0006633,GO:0008150,GO:0008152,GO:0008610,GO:0009058,GO:0009987,GO:0010181,GO:0016053,GO:0016491,GO:0016651,GO:0019752,GO:0031407,GO:0031408,GO:0032553,GO:0032787,GO:0036094,GO:0043167,GO:0043168,GO:0043436,GO:0044237,GO:0044238,GO:0044249,GO:0044255,GO:0044281,GO:0044283,GO:0044464,GO:…	-0.94542	5.60882	447.592	2.41068870857419e-99	5.88883994827758e-98	64.3146638483749	33.4027242646653	64.0859208160686	33.2685018074662
TR51870|c0_g1	1202; 1187	ERF38; ERF39	Ethylene-responsive transcription factor ERF038; Ethylene-responsive transcription factor ERF039	ARATH		AT4G16750	GO:0000160,GO:0001071,GO:0003674,GO:0003676,GO:0003677,GO:0003700,GO:0005488,GO:0005575,GO:0005634,GO:0006139,GO:0006351,GO:0006355,GO:0006725,GO:0006807,GO:0007165,GO:0008150,GO:0008152,GO:0009058,GO:0009059,GO:0009755,GO:0009873,GO:0009889,GO:0009987,GO:0010468,GO:0010556,GO:0016070,GO:0018130,GO:0019219,GO:0019222,GO:0019438,GO:0031323,GO:0031326,GO:0032774,GO:0034641,GO:0034645,GO:0034654,GO:…	-2.47498	3.22827	447.12	3.05461908735616e-99	7.45258924547156e-98	15.7620182735623	2.79911097189933	15.7880546646209	2.86361787709835
TR14551|c0_g1	2656; 2633	COP1	E3 ubiquitin-protein ligase COP1	ARATH	K10143	AT2G32950	GO:0000151,GO:0000152,GO:0003674,GO:0003824,GO:0004842,GO:0005488,GO:0005515,GO:0005575,GO:0005634,GO:0005737,GO:0006139,GO:0006259,GO:0006281,GO:0006725,GO:0006807,GO:0006950,GO:0006974,GO:0007165,GO:0007602,GO:0008150,GO:0008152,GO:0008270,GO:0009314,GO:0009416,GO:0009581,GO:0009582,GO:0009583,GO:0009585,GO:0009605,GO:0009628,GO:0009639,GO:0009640,GO:0009641,GO:0009642,GO:0009646,GO:0009647,GO:…	-1.6386	4.16628	447.107	3.07393924696103e-99	7.49044428631382e-98	27.1144242920209	8.67724401288793	27.0773625699681	8.71718971410823
TR6756|c3_g1	2147; 2142; 2006	LAX2	Auxin transporter-like protein 2	MEDTR	K13946		GO:0003674,GO:0005215,GO:0005575,GO:0005886,GO:0006810,GO:0006811,GO:0006820,GO:0006865,GO:0007165,GO:0008150,GO:0009734,GO:0009755,GO:0015291,GO:0015293,GO:0015711,GO:0015849,GO:0016020,GO:0016021,GO:0022804,GO:0022857,GO:0031224,GO:0044425,GO:0044464,GO:0044699,GO:0044765,GO:0046942,GO:0050789,GO:0050794,GO:0051179,GO:0051234,GO:0065007,GO:0071702,GO:0071705,GO:1902578	-0.797156	6.07228	445.489	6.91536971446029e-99	1.68302489873929e-97	85.5652420564812	49.2643531054282	85.2215423832224	49.0184001315071
TR9233|c0_g1	526							7.22288	1.95012	444.556	1.10369390780473e-98	2.68279374700832e-97	0	7.46429592506488	0.0848820143259187	7.49594091358099
TR44470|c0_g1	1612; 1597	E1311	Glucan endo-1,3-beta-glucosidase 11	ARATH		AT1G32860	GO:0003674,GO:0003824,GO:0004553,GO:0005575,GO:0005576,GO:0005618,GO:0005886,GO:0005975,GO:0006950,GO:0006952,GO:0008150,GO:0008152,GO:0008422,GO:0009987,GO:0015926,GO:0016020,GO:0016043,GO:0016787,GO:0016798,GO:0030312,GO:0031224,GO:0031225,GO:0031226,GO:0042973,GO:0044238,GO:0044425,GO:0044459,GO:0044464,GO:0045229,GO:0046658,GO:0050896,GO:0071554,GO:0071555,GO:0071704,GO:0071840	-1.98689	3.69823	444.485	1.14362128093294e-98	2.77641916156456e-97	20.6407382153792	5.17835529801376	20.6263294811982	5.22189142294406
TR44455|c1_g1	922; 907; 768; 753	ATP5E	ATP synthase subunit epsilon, mitochondrial	ARATH	K02135	AT1G51650	GO:0000275,GO:0003674,GO:0003824,GO:0005215,GO:0005575,GO:0005739,GO:0005753,GO:0006139,GO:0006163,GO:0006164,GO:0006725,GO:0006753,GO:0006754,GO:0006793,GO:0006796,GO:0006807,GO:0006810,GO:0006811,GO:0006812,GO:0006818,GO:0008150,GO:0008152,GO:0008324,GO:0009058,GO:0009116,GO:0009117,GO:0009119,GO:0009123,GO:0009124,GO:0009126,GO:0009127,GO:0009141,GO:0009142,GO:0009144,GO:0009145,GO:0009150,GO:…	-0.584294	6.93998	444.433	1.1741378336072e-98	2.84699504998673e-97	147.628189008633	98.5753580603881	147.015648812491	97.9525762078055
TR24888|c1_g1	2260; 2232	ALA4	Probable phospholipid-transporting ATPase 4 {ECO:0000303|PubMed:11402198}	ARATH	K01530	AT1G17500	GO:0000166,GO:0000287,GO:0001882,GO:0001883,GO:0003674,GO:0003824,GO:0004012,GO:0005215,GO:0005319,GO:0005488,GO:0005524,GO:0005548,GO:0005575,GO:0005886,GO:0016020,GO:0016021,GO:0016462,GO:0016787,GO:0016817,GO:0016818,GO:0016887,GO:0017076,GO:0017111,GO:0022892,GO:0030554,GO:0031224,GO:0032549,GO:0032550,GO:0032553,GO:0032555,GO:0032559,GO:0035639,GO:0036094,GO:0042623,GO:0043167,GO:0043168,GO:…	0.958705	5.56178	443.55	1.82700303206056e-98	4.42458335771714e-97	32.0400550025091	62.3735228238234	31.9580783937084	62.0310166612629
TR35793|c0_g1	2168; 2147; 1675	GH35	Jasmonic acid-amido synthetase JAR1 {ECO:0000305}	ORYSJ	K14506		GO:0002218,GO:0002252,GO:0002253,GO:0002376,GO:0002682,GO:0002684,GO:0003674,GO:0003824,GO:0006082,GO:0006950,GO:0007165,GO:0007275,GO:0008150,GO:0008152,GO:0009314,GO:0009411,GO:0009416,GO:0009611,GO:0009628,GO:0009636,GO:0009694,GO:0009719,GO:0009725,GO:0009733,GO:0009755,GO:0009864,GO:0009867,GO:0009987,GO:0010033,GO:0010046,GO:0010224,GO:0016874,GO:0016879,GO:0016881,GO:0019752,GO:0031347,GO:…	0.41146	7.93357	442.797	2.66546166686114e-98	6.44720820133035e-97	210.160243647498	279.864445340401	209.23416531339	277.981494216562
TR49803|c0_g1	1454; 1436	SMO22	Methylsterol monooxygenase 2-2	ARATH	K14424	AT1G07420	GO:0000254,GO:0003674,GO:0003824,GO:0004497,GO:0005488,GO:0005506,GO:0005575,GO:0005789,GO:0006066,GO:0006082,GO:0006629,GO:0006631,GO:0006633,GO:0006694,GO:0008150,GO:0008152,GO:0008202,GO:0008610,GO:0009058,GO:0009526,GO:0009941,GO:0009987,GO:0016020,GO:0016021,GO:0016053,GO:0016125,GO:0016126,GO:0016491,GO:0016705,GO:0016709,GO:0019752,GO:0030258,GO:0031090,GO:0031224,GO:0031967,GO:0031975,GO:…	-1.1262	5.11866	442.431	3.20160818066809e-98	7.73453539499067e-97	47.6613409700575	21.8330655808148	47.5339280225145	21.7719182714684
TR16541|c0_g1	4078; 3973; 3914; 3832	DEGP7	Protease Do-like 7	ARATH		AT3G03380	GO:0003674,GO:0003824,GO:0004175,GO:0004252,GO:0005488,GO:0005515,GO:0005575,GO:0005829,GO:0008150,GO:0008233,GO:0008236,GO:0009314,GO:0009416,GO:0009507,GO:0009536,GO:0009628,GO:0009642,GO:0009644,GO:0009892,GO:0010109,GO:0010205,GO:0016787,GO:0017171,GO:0019222,GO:0031323,GO:0031324,GO:0042548,GO:0043155,GO:0043226,GO:0043227,GO:0043229,GO:0043231,GO:0043467,GO:0044424,GO:0044444,GO:0044464,GO:…	0.61941	6.77132	442.395	3.25954530500136e-98	7.86485141056027e-97	86.1750820492083	132.584556368965	85.8581574906668	131.726422346524
[truncated: 18,873 more rows]
