# Supplementary material for: Aluminum Responsive Genes in Flax (Linum usitatissimum L.)
Source: Biomed Res Int. 2019 Feb 28;2019:5023125. doi: 10.1155/2019/5023125 (PMC6421055; doi:10.1155/2019/5023125)
Supplement: Supplementary Materials — S1 Table. Gene expression alterations in all analyzed flax genotypes under aluminum stress. S2 Table. Gene expression alterations in resistant flax genotypes under aluminum stress. S3 Table. Gene expression alterations in sensitive flax genotypes under aluminum stress. S4 Table. Gene expression alterations in resistant flax cultivar Hermes under aluminum stress. S5 Table. Gene expression alterations in resistant flax cultivar TMP1919 under aluminum stress. S6 Table. Gene expression alterations in sensitive flax cultivar Lira under aluminum stress. S7 Table. Gene expression alterations in sensitive flax cultivar Orshanskiy under aluminum stress. S8 Table. Diverse expression alterations between groups of resistant and sensitive to aluminum flax genotypes. S9 Table. GO enrichment analysis for tops of up- and downregulated genes in the pool of all studied flax cultivars after aluminum exposure. S10 Table. GO enrichment analysis for tops of up- and downregulated genes in the pool of resistant flax cultivars after aluminum exposure. S11 Table. GO enrichment analysis for tops of up- and downregulated genes in the pool of sensitive flax cultivars after aluminum exposure. S12 Table. GO enrichment analysis for tops of up- and downregulated genes in resistant flax cultivar Hermes after aluminum exposure. S13 Table. GO enrichment analysis for tops of up- and downregulated genes in resistant flax cultivar TMP1919 after aluminum exposure. S14 Table. GO enrichment analysis for tops of up- and downregulated genes in sensitive flax cultivar Lira after aluminum exposure. S15 Table. GO enrichment analysis for tops of up- and downregulated genes in sensitive flax cultivar Orshanskiy after aluminum exposure. S16 Figure. Hierarchical cluster dendrogram showing coexpression modules identified using weighted gene coexpression network analysis (WGCNA) for flax under aluminum stress. Symbols in Supplementary Tables: Gene-gene identifier (generated by Trinity). Transcript lengths: comma-separ [file 5023125.f1.zip › 5023125.f1/S5 Table.xlsx]

## Sheet: S5 Table
S5 Table. Genes expression alterations in resistant flax cultivar TMT1919 under aluminum stress.
Gene	Transcript lengths	Blast symbol	Blast name	Blast species	KEGG Orthology	KEGG A.Thaliana	Gene Ontology	logFC	logCPM	LR	PValue	FDR	TMP-C	TMP-Al4	TMP-C.1	TMP-Al4.1
TR50096|c0_g1	955; 953	GL116; GL120	Germin-like protein subfamily 1 member 16; Germin-like protein subfamily 1 member 20	ARATH		AT5G39130	GO:0003674,GO:0005488,GO:0005575,GO:0005576,GO:0030145,GO:0043167,GO:0043169,GO:0045735,GO:0046872,GO:0046914,GO:0048046	6.87599	6.54939	11213.5	0	0	1.53734372763296	185.291489252968	1.59552961041344	184.322538982124
TR30342|c0_g2	903; 859	PR1; PR12	Pathogenesis-related protein 1; Pathogenesis-related protein PRB1-2	ARATH; HORVU	K13449	AT2G14610	GO:0001101,GO:0002376,GO:0005575,GO:0005576,GO:0005618,GO:0006950,GO:0006952,GO:0006955,GO:0007584,GO:0008150,GO:0009414,GO:0009415,GO:0009605,GO:0009607,GO:0009627,GO:0009628,GO:0009719,GO:0009814,GO:0009991,GO:0010033,GO:0010035,GO:0010243,GO:0010266,GO:0014070,GO:0030312,GO:0031667,GO:0033273,GO:0042221,GO:0043207,GO:0044464,GO:0045087,GO:0048046,GO:0050896,GO:0051704,GO:0051707,GO:0098542,GO:…	-5.26047	5.78722	5963.82	0	0	108.156652838178	2.78026919982672	107.718704210733	2.83760231553742
TR30361|c0_g1	1685	E13B	Glucan endo-1,3-beta-glucosidase, basic isoform	PRUPE			GO:0003674,GO:0003824,GO:0004553,GO:0005975,GO:0006950,GO:0006952,GO:0008150,GO:0008152,GO:0008422,GO:0009607,GO:0015926,GO:0016787,GO:0016798,GO:0042973,GO:0044238,GO:0050896,GO:0071704	-4.82884	4.21422	1895.17	0	0	35.9014976394285	1.21076239347293	35.7971386951734	1.29718962995996
TR32133|c1_g1	3190; 3186	LHY	Protein LHY	ARATH	K12133	AT1G01060	GO:0000975,GO:0001067,GO:0001071,GO:0001101,GO:0003674,GO:0003676,GO:0003677,GO:0003700,GO:0005488,GO:0005575,GO:0005634,GO:0006139,GO:0006351,GO:0006355,GO:0006725,GO:0006807,GO:0006950,GO:0006970,GO:0007623,GO:0008150,GO:0008152,GO:0009058,GO:0009059,GO:0009266,GO:0009314,GO:0009409,GO:0009416,GO:0009628,GO:0009648,GO:0009651,GO:0009719,GO:0009723,GO:0009725,GO:0009733,GO:0009737,GO:0009739,GO:…	-4.75831	5.57776	4838.81	0	0	92.5119196099128	3.36322887075813	92.1725182631151	3.44565995458116
TR19190|c0_g1	2102; 2073; 1734; 1705; 624	JMJ30	Putative lysine-specific demethylase JMJD5	ARATH			GO:0001071,GO:0003674,GO:0003700,GO:0003824,GO:0005488,GO:0005515,GO:0005575,GO:0005634,GO:0005737,GO:0006325,GO:0006355,GO:0006464,GO:0006479,GO:0006482,GO:0006996,GO:0007623,GO:0008150,GO:0008152,GO:0008168,GO:0008170,GO:0008213,GO:0008214,GO:0008276,GO:0008757,GO:0009889,GO:0009987,GO:0010452,GO:0010468,GO:0010556,GO:0016043,GO:0016278,GO:0016279,GO:0016491,GO:0016568,GO:0016569,GO:0016570,GO:…	3.83844	5.70297	4372.48	0	0	6.7371828063915	97.0852067358848	6.79122859817004	96.6406274320174
TR10690|c0_g1	1048; 1018	14KD	14 kDa proline-rich protein DC2.15	DAUCA			GO:0005575,GO:0016021,GO:0031224,GO:0044425	-3.81976	4.32227	1685.29	0	0	37.3936253750723	2.60089699338629	37.3108462742836	2.67545361179243
TR4296|c0_g1	1368	PRPX	Pathogen-related protein	HORVU			GO:0006950,GO:0006952,GO:0008150,GO:0009607,GO:0050896	3.35082	8.57145	27772.8	0	0	67.7787719918178	692.287030756854	67.5440868408358	688.483396101251
TR27242|c0_g1	385							-3.11982	5.61317	3317.56	0	0	88.1259683869599	10.0896866122744	87.795039588391	10.1342939840622
TR31676|c0_g1	3001; 2868; 2854; 2742; 2728; 1412; 1289; 760; 746							-3.11157	7.23741	10205.1	0	0	271.928975823077	31.434979178686	270.708190566814	31.3352369987204
TR35721|c0_g1	2559; 2462; 1897; 1800	AGL62	Agamous-like MADS-box protein AGL62	ARATH		AT5G60440	GO:0001071,GO:0003006,GO:0003674,GO:0003676,GO:0003677,GO:0003700,GO:0005488,GO:0005515,GO:0005575,GO:0005634,GO:0006139,GO:0006351,GO:0006725,GO:0006807,GO:0008150,GO:0008152,GO:0009058,GO:0009059,GO:0009888,GO:0009960,GO:0009987,GO:0016070,GO:0018130,GO:0019438,GO:0022414,GO:0032502,GO:0032774,GO:0034641,GO:0034645,GO:0034654,GO:0043170,GO:0043226,GO:0043227,GO:0043229,GO:0043231,GO:0044237,GO:…	3.07037	6.33149	5306.52	0	0	17.0464289799302	143.677137358787	17.0598935267284	142.934082351214
TR50184|c0_g1	1361	U74F1	UDP-glycosyltransferase 74F1	ARATH	K13691	AT2G43840	GO:0003674,GO:0003824,GO:0008150,GO:0008152,GO:0016740,GO:0016757,GO:0016758	3.04541	4.55727	1532.67	0	0	5.01897511080172	41.7937241006211	5.07296594080172	41.6316796865276
TR49243|c0_g1	2023; 2009; 1457	DTX40	Protein DETOXIFICATION 40 {ECO:0000303|PubMed:11739388}	ARATH	K03327	AT3G21690	GO:0003674,GO:0005215,GO:0005575,GO:0005773,GO:0005774,GO:0006810,GO:0006855,GO:0008150,GO:0009987,GO:0015238,GO:0015291,GO:0015297,GO:0015893,GO:0016020,GO:0016021,GO:0022804,GO:0022857,GO:0031090,GO:0031224,GO:0043226,GO:0043227,GO:0043229,GO:0043231,GO:0044422,GO:0044424,GO:0044425,GO:0044437,GO:0044444,GO:0044446,GO:0044464,GO:0044699,GO:0044763,GO:0044765,GO:0051179,GO:0051234,GO:0055085,GO:…	2.64226	6.05026	3596.49	0	0	18.2220447716495	114.035880244506	18.2054019649739	113.463555445561
TR46843|c0_g1	1437; 1437; 1371; 1371	LAC7; LAC8	Laccase-7; Laccase-8	ARATH	K05909	AT5G01040	GO:0003006,GO:0003674,GO:0003824,GO:0005488,GO:0005507,GO:0005575,GO:0005576,GO:0006725,GO:0008150,GO:0008152,GO:0009056,GO:0009698,GO:0009808,GO:0009987,GO:0010035,GO:0010038,GO:0010228,GO:0016491,GO:0016679,GO:0016682,GO:0016722,GO:0019439,GO:0019748,GO:0022414,GO:0032502,GO:0042221,GO:0043167,GO:0043169,GO:0044237,GO:0044248,GO:0044699,GO:0044710,GO:0044712,GO:0044763,GO:0046271,GO:0046274,GO:…	2.55974	5.7317	2759.57	0	0	15.3282212843404	90.6726503556393	15.34163086936	90.23575363409
TR4656|c0_g1	2080; 2077; 1055	HQGT	Hydroquinone glucosyltransferase	RAUSE			GO:0003674,GO:0003824,GO:0008150,GO:0008152,GO:0008194,GO:0016740,GO:0016757,GO:0016758,GO:0035251,GO:0046527,GO:0050505	2.53091	8.39619	17240.4	0	0	99.2491024163043	574.170432815829	98.8819248299819	571.006660238002
TR5660|c0_g1	2031; 1750; 1732	APR1	5'-adenylylsulfate reductase 1, chloroplastic	ARATH	K05907	AT4G04610	GO:0000096,GO:0000097,GO:0000103,GO:0003674,GO:0003824,GO:0005488,GO:0005575,GO:0006082,GO:0006520,GO:0006534,GO:0006790,GO:0006807,GO:0008150,GO:0008152,GO:0008652,GO:0009058,GO:0009069,GO:0009070,GO:0009507,GO:0009532,GO:0009536,GO:0009570,GO:0009973,GO:0009987,GO:0016053,GO:0016491,GO:0016667,GO:0016671,GO:0019344,GO:0019419,GO:0019725,GO:0019752,GO:0033741,GO:0042592,GO:0043167,GO:0043169,GO:…	2.50936	6.46756	4471.72	0	0	26.3609233297063	150.358752048694	26.305783063996	149.582179204758
TR33694|c0_g1	2142	C76A2	Cytochrome P450 76A2	SOLME			GO:0003674,GO:0003824,GO:0004497,GO:0005488,GO:0005506,GO:0008150,GO:0008152,GO:0016491,GO:0016705,GO:0020037,GO:0043167,GO:0043169,GO:0044699,GO:0044710,GO:0046872,GO:0046906,GO:0046914,GO:0055114,GO:0097159,GO:1901363	2.43826	5.79946	2699.86	0	0	17.2725089398762	93.856507019957	17.2644486049865	93.3976533571174
TR14614|c1_g1	2635; 2601; 2599; 2565; 2190; 2035; 2026; 2004	AB16G; AB1G	ABC transporter G family member 1; ABC transporter G family member 16	ARATH		AT3G55090,AT2G39350	GO:0000166,GO:0001882,GO:0001883,GO:0003674,GO:0003824,GO:0005215,GO:0005488,GO:0005524,GO:0005575,GO:0005886,GO:0006810,GO:0008150,GO:0009605,GO:0009607,GO:0009624,GO:0009987,GO:0010208,GO:0010927,GO:0015399,GO:0015405,GO:0016020,GO:0016021,GO:0016043,GO:0016462,GO:0016787,GO:0016817,GO:0016818,GO:0016820,GO:0016887,GO:0017076,GO:0017111,GO:0022804,GO:0022857,GO:0030554,GO:0031224,GO:0032502,GO:…	2.42451	5.15224	1708.61	0	0	11.0779180373551	59.7757877962746	11.1277962572425	59.5085742744134
TR19775|c0_g1	1310; 1296	BCP; STEL; UMEC	Blue copper protein; Stellacyanin; Umecyanin {ECO:0000303|PubMed:5490233}	ARMRU; PEA; TOXVR			GO:0003674,GO:0005488,GO:0008150,GO:0008152,GO:0009055,GO:0043167,GO:0043169,GO:0044699,GO:0044710,GO:0046872,GO:0055114	2.37132	5.86339	2710.61	0	0	18.7646366755199	97.3991080971555	18.7781561840967	96.9243876635711
TR20600|c0_g1	1282	GSTUO	Glutathione S-transferase U24	ARATH	K00799	AT1G17170	GO:0003674,GO:0003824,GO:0004364,GO:0005488,GO:0005515,GO:0005575,GO:0005737,GO:0005829,GO:0006518,GO:0006575,GO:0006725,GO:0006749,GO:0006790,GO:0006807,GO:0008150,GO:0008152,GO:0009056,GO:0009404,GO:0009407,GO:0009636,GO:0009987,GO:0016740,GO:0016765,GO:0018973,GO:0018974,GO:0019326,GO:0019439,GO:0019748,GO:0033218,GO:0034641,GO:0042221,GO:0042277,GO:0042537,GO:0043167,GO:0043168,GO:0043295,GO:…	2.35591	6.16068	3300.01	0	0	23.2862358744404	119.506732540939	23.2783679057756	118.936074196954
TR25338|c0_g1	1002; 955; 952	LTPG2; NLTL2	Non-specific lipid transfer protein GPI-anchored 2; Non-specific lipid-transfer protein-like protein At2g13820	ARATH		AT3G43720,AT2G13820	GO:0003674,GO:0005488,GO:0005575,GO:0005576,GO:0005886,GO:0006810,GO:0006869,GO:0008150,GO:0008289,GO:0016020,GO:0031224,GO:0031225,GO:0031226,GO:0032502,GO:0042335,GO:0044425,GO:0044459,GO:0044464,GO:0044699,GO:0044765,GO:0044767,GO:0046658,GO:0048856,GO:0051179,GO:0051234,GO:0071702,GO:1902578	2.31846	6.10664	3104.32	0	0	22.9245079385268	114.618839915437	22.910168764911	114.071613084604
TR29467|c0_g1	1711	CYSX; SAT3	Putative uncharacterized protein CysX; Serine acetyltransferase 3, mitochondrial	ARATH; ECOLI	K00640	AT3G13110	GO:0000096,GO:0000097,GO:0003674,GO:0003824,GO:0005488,GO:0005575,GO:0005737,GO:0005739,GO:0006082,GO:0006520,GO:0006534,GO:0006535,GO:0006563,GO:0006790,GO:0006807,GO:0008150,GO:0008152,GO:0008270,GO:0008374,GO:0008652,GO:0009001,GO:0009058,GO:0009069,GO:0009070,GO:0009987,GO:0010035,GO:0010038,GO:0016053,GO:0016407,GO:0016412,GO:0016413,GO:0016740,GO:0016746,GO:0016747,GO:0019344,GO:0019752,GO:…	2.24617	6.54129	4002.9	0	0	32.3294342722813	153.677137867842	32.2787913491335	152.906227631531
TR23030|c0_g1	1375	NQR	NADPH:quinone oxidoreductase	ARATH		AT3G27890	GO:0003674,GO:0003824,GO:0003955,GO:0005575,GO:0005829,GO:0005886,GO:0006950,GO:0006952,GO:0006970,GO:0008150,GO:0009507,GO:0009532,GO:0009536,GO:0009570,GO:0009605,GO:0009607,GO:0009617,GO:0009628,GO:0009651,GO:0009719,GO:0009725,GO:0009735,GO:0010033,GO:0016020,GO:0016491,GO:0016651,GO:0016655,GO:0042221,GO:0042742,GO:0043207,GO:0043226,GO:0043227,GO:0043229,GO:0043231,GO:0044422,GO:0044424,GO:…	2.19267	7.46643	7330.84	0	0	63.392820768865	290.089700865792	63.1666081661117	288.54361831422
TR25076|c0_g1	1804; 1787; 1781; 1764	C81E8	Cytochrome P450 81E8 {ECO:0000303|PubMed:14617078}	MEDTR			GO:0003674,GO:0003824,GO:0004497,GO:0005488,GO:0005506,GO:0005575,GO:0008150,GO:0008152,GO:0016021,GO:0016491,GO:0016705,GO:0020037,GO:0031224,GO:0043167,GO:0043169,GO:0044425,GO:0044699,GO:0044710,GO:0046872,GO:0046906,GO:0046914,GO:0055114,GO:0097159,GO:1901363	2.19085	5.4604	1820.45	0	0	15.7351652122432	72.0627839374443	15.7507410258763	71.7508014071605
TR23022|c0_g1	901	PR4B; WIN1	Pathogenesis-related protein PR-4B; Wound-induced protein WIN1	TOBAC; SOLTU			GO:0005575,GO:0005576,GO:0005618,GO:0006950,GO:0006952,GO:0008150,GO:0009605,GO:0009607,GO:0009617,GO:0009620,GO:0030312,GO:0042742,GO:0043207,GO:0044464,GO:0050832,GO:0050896,GO:0051704,GO:0051707,GO:0098542	-2.16986	8.02573	10712.9	0	0	428.511956081693	95.2466416198703	426.579160199512	94.7759173389499
TR44558|c0_g1	1599; 1580	CHIT1	Chitotriosidase-1	MOUSE	K01183		GO:0000272,GO:0000323,GO:0003674,GO:0003824,GO:0004553,GO:0004568,GO:0005488,GO:0005575,GO:0005576,GO:0005615,GO:0005764,GO:0005773,GO:0005975,GO:0005976,GO:0006022,GO:0006026,GO:0006030,GO:0006032,GO:0006040,GO:0006807,GO:0008061,GO:0008150,GO:0008152,GO:0008843,GO:0009056,GO:0009057,GO:0016052,GO:0016787,GO:0016798,GO:0043170,GO:0043226,GO:0043227,GO:0043229,GO:0043231,GO:0044238,GO:0044421,GO:…	-2.14889	5.54576	1889.25	0	0	76.4602424537451	17.2197318182816	76.176311143329	17.1877625969695
TR15013|c0_g1	2812; 2796; 2782; 2766; 2766; 779; 763; 759; 743	KS1; KSL4; KSL7	Ent-cassa-12,15-diene synthase; Ent-kaur-16-ene synthase, chloroplastic; Syn-pimara-7,15-diene synthase	ORYSI; ORYSJ	K04121		GO:0000287,GO:0003674,GO:0003824,GO:0005488,GO:0005575,GO:0006082,GO:0006629,GO:0006720,GO:0006721,GO:0006950,GO:0006952,GO:0008150,GO:0008152,GO:0008299,GO:0008610,GO:0009058,GO:0009507,GO:0009536,GO:0009685,GO:0009686,GO:0009899,GO:0009987,GO:0010333,GO:0016053,GO:0016101,GO:0016102,GO:0016114,GO:0016829,GO:0016835,GO:0016838,GO:0019752,GO:0034277,GO:0034279,GO:0043167,GO:0043169,GO:0043226,GO:…	2.1181	5.9322	2397.91	0	0	22.7888599625592	99.1031440583397	22.7465247023045	98.6269490528936
TR46782|c0_g3	1532; 1522; 1469	TIC32	Short-chain dehydrogenase TIC 32, chloroplastic	ARATH		AT4G23430	GO:0003674,GO:0003824,GO:0005575,GO:0005886,GO:0006810,GO:0008104,GO:0008150,GO:0009507,GO:0009526,GO:0009528,GO:0009536,GO:0009706,GO:0009941,GO:0015031,GO:0016020,GO:0016491,GO:0019866,GO:0031090,GO:0031967,GO:0031969,GO:0031975,GO:0033036,GO:0042170,GO:0043226,GO:0043227,GO:0043229,GO:0043231,GO:0044422,GO:0044424,GO:0044434,GO:0044435,GO:0044444,GO:0044446,GO:0044464,GO:0045184,GO:0051179,GO:…	2.08445	7.17452	5537.02	0	0	55.0278622508621	233.677141940275	54.8616719888315	232.440166818451
TR31582|c1_g1	2241; 2129; 2116; 2055; 1968; 1952; 1950; 1878; 1790; 1634; 1514; 693	DTX30; DTX33	Protein DETOXIFICATION 30 {ECO:0000303|PubMed:11739388}; Protein DETOXIFICATION 33 {ECO:0000303|PubMed:11739388}	ARATH	K03327	AT1G47530	GO:0003674,GO:0005215,GO:0005575,GO:0005774,GO:0006810,GO:0006855,GO:0008150,GO:0009987,GO:0015238,GO:0015291,GO:0015297,GO:0015893,GO:0016020,GO:0016021,GO:0022804,GO:0022857,GO:0031090,GO:0031224,GO:0044422,GO:0044424,GO:0044425,GO:0044437,GO:0044444,GO:0044446,GO:0044464,GO:0044699,GO:0044763,GO:0044765,GO:0051179,GO:0051234,GO:0055085,GO:0090484,GO:0098588,GO:1902578	2.04622	7.68981	7688.44	0	0	80.3940337568059	332.376698534124	80.1037686458852	330.58066976011
TR23003|c0_g1	1885	HHT1	Omega-hydroxypalmitate O-feruloyl transferase	ARATH	K15400	AT5G41040	GO:0000271,GO:0003674,GO:0003824,GO:0005975,GO:0005976,GO:0006725,GO:0008150,GO:0008152,GO:0009058,GO:0009059,GO:0009698,GO:0009699,GO:0009987,GO:0010345,GO:0010383,GO:0010393,GO:0016051,GO:0016740,GO:0016746,GO:0016747,GO:0019438,GO:0019748,GO:0033692,GO:0034637,GO:0034645,GO:0043170,GO:0044036,GO:0044038,GO:0044237,GO:0044238,GO:0044249,GO:0044260,GO:0044262,GO:0044264,GO:0044550,GO:0044699,GO:…	2.0052	5.95972	2242.53	0	0	24.733147618095	99.5067315228306	24.7102534535826	99.032320812256
TR28587|c0_g1	1604	DLO2	Protein DMR6-LIKE OXYGENASE 2 {ECO:0000303|PubMed:25376907}	ARATH		AT4G10490	GO:0003674,GO:0003824,GO:0005488,GO:0008150,GO:0008152,GO:0016491,GO:0043167,GO:0043169,GO:0044699,GO:0044710,GO:0046872,GO:0055114	-1.98324	5.68449	1833.22	0	0	82.3383214123417	20.8071759470903	82.0265863815117	20.7550340793594
TR43855|c1_g1	955	GSTX1; GST23	Probable glutathione S-transferase; Glutathione transferase GST 23	TOBAC; MAIZE			GO:0003674,GO:0003824,GO:0004364,GO:0005488,GO:0005515,GO:0007165,GO:0008150,GO:0009734,GO:0009755,GO:0016740,GO:0016765,GO:0050789,GO:0050794,GO:0065007	1.9639	10.7796	60122.1	0	0	717.170848940775	2799.2378106578	713.856312105235	2783.5662600144
TR15454|c0_g1	668							-1.94204	5.49946	1558.63	0	0	71.9838592468139	18.6995525214152	71.7170104373017	18.6876381066107
TR12456|c0_g1	1368; 1340						GO:0003674,GO:0005488,GO:0005515	1.90858	7.26113	5109.03	0	0	64.4327885846167	242.197321746196	64.230294573054	240.912436589127
TR5726|c0_g3	818; 725; 673; 550; 460; 445; 438; 416; 416; 388; 345; 318							1.9004	6.76399	3593.89	0	0	45.8490158770535	171.345300202224	45.6976044828671	170.458824811927
TR51926|c0_g1	971; 968	NLTL2	Non-specific lipid-transfer protein-like protein At2g13820	ARATH		AT2G13820	GO:0003674,GO:0005488,GO:0005575,GO:0005576,GO:0005886,GO:0006810,GO:0006869,GO:0008150,GO:0008289,GO:0016020,GO:0031224,GO:0031225,GO:0031226,GO:0044425,GO:0044459,GO:0044464,GO:0044699,GO:0044765,GO:0046658,GO:0051179,GO:0051234,GO:0071702,GO:1902578	1.81275	5.92308	1855.83	0	0	26.8130832495984	94.3497805876682	26.7558042361639	93.8840994683524
TR30299|c0_g1	691; 485							1.80963	7.35269	4988.71	0	0	72.4812351586951	254.304945680925	72.2079426251212	252.951977842193
TR38841|c1_g1	1574; 1572	PER12	Peroxidase 12	ARATH	K00430	AT1G71695	GO:0003674,GO:0003824,GO:0004601,GO:0005488,GO:0005575,GO:0005576,GO:0005618,GO:0005773,GO:0005911,GO:0006950,GO:0006979,GO:0008150,GO:0008152,GO:0009056,GO:0009505,GO:0009506,GO:0009987,GO:0016020,GO:0016209,GO:0016491,GO:0016684,GO:0020037,GO:0030054,GO:0030312,GO:0042743,GO:0042744,GO:0043167,GO:0043169,GO:0043226,GO:0043227,GO:0043229,GO:0043231,GO:0044237,GO:0044248,GO:0044424,GO:0044444,GO:…	1.80031	7.03575	3970.24	0	0	58.4642776420417	203.811669567943	58.2572862879165	202.766954033117
TR44429|c1_g1	1004; 956; 952	SBIR1	Leucine-rich repeat receptor-like serine/threonine/tyrosine-protein kinase SOBIR1	ARATH				1.76793	6.05398	1949.45	0	0	30.0686346728211	102.600902083928	30.028685488294	102.113146183411
TR19508|c0_g1	1573	MTDH	Probable mannitol dehydrogenase	FRAAN			GO:0003674,GO:0003824,GO:0005488,GO:0008150,GO:0008152,GO:0008270,GO:0016491,GO:0016614,GO:0016616,GO:0031320,GO:0043167,GO:0043169,GO:0044699,GO:0044710,GO:0046029,GO:0046872,GO:0046914,GO:0055114	1.76165	8.05148	7744.64	0	0	120.771914603166	409.820648664781	120.278386015783	407.601304038983
TR21218|c0_g3	567; 551	SPE1	Arginine decarboxylase	SOYBN	K01583		GO:0003674,GO:0003824,GO:0006082,GO:0006520,GO:0006525,GO:0006527,GO:0006576,GO:0006595,GO:0006596,GO:0006807,GO:0008150,GO:0008152,GO:0008216,GO:0008295,GO:0008792,GO:0009056,GO:0009058,GO:0009063,GO:0009064,GO:0009065,GO:0009308,GO:0009309,GO:0009445,GO:0009446,GO:0009987,GO:0016054,GO:0016829,GO:0016830,GO:0016831,GO:0019752,GO:0034641,GO:0042401,GO:0043436,GO:0044106,GO:0044237,GO:0044238,GO:…	1.73348	5.9327	1733.97	0	0	28.1695630092745	93.8116639683469	28.1058677526676	93.3571161811812
TR11766|c0_g1	1943	BGL24	Beta-glucosidase 24	ORYSJ			GO:0003674,GO:0003824,GO:0004553,GO:0005975,GO:0008150,GO:0008152,GO:0008422,GO:0015926,GO:0016787,GO:0016798,GO:0044238,GO:0071704	-1.71839	7.87204	6600.44	0	0	360.914048057832	109.686104238325	359.280539452586	109.166614796318
TR20306|c0_g1	1208	NLTL2	Non-specific lipid-transfer protein-like protein At2g13820	ARATH		AT2G13820	GO:0003674,GO:0005488,GO:0005575,GO:0005576,GO:0005886,GO:0006810,GO:0006869,GO:0008150,GO:0008289,GO:0016020,GO:0031224,GO:0031225,GO:0031226,GO:0044425,GO:0044459,GO:0044464,GO:0044699,GO:0044765,GO:0046658,GO:0051179,GO:0051234,GO:0071702,GO:1902578	1.70528	6.04536	1823.85	0	0	30.927738520616	100.986552225964	30.8469058013266	100.491659145961
TR41952|c0_g1	2098; 2054; 2051	LAC12; LAC5	Laccase-12; Laccase-5	ARATH	K05909	AT2G40370	GO:0003674,GO:0003824,GO:0005488,GO:0005507,GO:0005575,GO:0005576,GO:0006725,GO:0008150,GO:0008152,GO:0009056,GO:0009698,GO:0009808,GO:0009987,GO:0010035,GO:0010038,GO:0016491,GO:0016679,GO:0016682,GO:0016722,GO:0019439,GO:0019748,GO:0042221,GO:0043167,GO:0043169,GO:0044237,GO:0044248,GO:0044699,GO:0044710,GO:0044712,GO:0044763,GO:0046271,GO:0046274,GO:0046688,GO:0046872,GO:0046914,GO:0048046,GO:…	1.69495	6.1418	1930.14	0	0	33.2337541120654	107.802696070701	33.1788336934693	107.261367527315
TR35181|c1_g1	499							-1.69476	7.33875	4454.38	0	0	248.371443996701	76.7264613048956	247.266178598432	76.3720394638929
TR51326|c0_g1	1375; 836	ALL12	Isoflavone reductase-like protein	OLEEU			GO:0003674,GO:0003824,GO:0003854,GO:0005488,GO:0005575,GO:0005737,GO:0006629,GO:0006694,GO:0008150,GO:0008152,GO:0008202,GO:0008610,GO:0009058,GO:0016229,GO:0016491,GO:0016614,GO:0016616,GO:0033764,GO:0044238,GO:0044424,GO:0044464,GO:0044699,GO:0044710,GO:0044711,GO:0048037,GO:0050662,GO:0055114,GO:0071704,GO:1901360,GO:1901362,GO:1901576	1.65462	6.73764	2801.11	0	0	51.3653668997365	161.928259364102	51.2205915958367	161.094737170653
TR50249|c0_g1	2029	SCGT	Scopoletin glucosyltransferase	TOBAC			GO:0003674,GO:0003824,GO:0005488,GO:0005515,GO:0008150,GO:0008152,GO:0008194,GO:0016740,GO:0016757,GO:0016758,GO:0035251,GO:0042802,GO:0046527,GO:0050275	1.65193	7.12797	3661.83	0	0	67.4622600478934	212.197320219033	67.2167987156228	211.077075100048
TR49084|c0_g1	1991; 1982	SERB1	Phosphoserine aminotransferase 1, chloroplastic	ARATH	K00831	AT4G35630	GO:0003674,GO:0003824,GO:0004648,GO:0005575,GO:0006082,GO:0006520,GO:0006563,GO:0006564,GO:0006807,GO:0008150,GO:0008152,GO:0008483,GO:0008652,GO:0009058,GO:0009069,GO:0009070,GO:0009507,GO:0009532,GO:0009536,GO:0009570,GO:0009719,GO:0009725,GO:0009735,GO:0009987,GO:0010033,GO:0016053,GO:0016740,GO:0016769,GO:0019752,GO:0042221,GO:0043226,GO:0043227,GO:0043229,GO:0043231,GO:0043436,GO:0044237,GO:…	1.64617	5.89432	1546.79	0	0	28.712154913145	90.0448476330978	28.6786219717904	89.6276959950463
TR1772|c2_g1	1502; 1414; 1414; 830	DBR; P2	2-alkenal reductase (NADP(+)-dependent); NADP-dependent alkenal double bond reductase P2	ARATH; TOBAC	K08070	AT5G16990	GO:0003674,GO:0003824,GO:0005488,GO:0005575,GO:0005829,GO:0005886,GO:0006950,GO:0006979,GO:0008150,GO:0008152,GO:0008270,GO:0016020,GO:0016491,GO:0016627,GO:0016628,GO:0032440,GO:0043167,GO:0043169,GO:0044424,GO:0044444,GO:0044464,GO:0044699,GO:0044710,GO:0046872,GO:0046914,GO:0050896,GO:0055114	1.60523	7.80105	5559.73	0	0	110.28180446167	335.784770456492	109.846077024618	333.985792538755
TR19464|c0_g1	1839	C71DB	Cytochrome P450 71D11	LOTJA			GO:0003674,GO:0003824,GO:0004497,GO:0005488,GO:0005506,GO:0008150,GO:0008152,GO:0016491,GO:0016705,GO:0020037,GO:0043167,GO:0043169,GO:0044699,GO:0044710,GO:0046872,GO:0046906,GO:0046914,GO:0055114,GO:0097159,GO:1901363	1.60067	6.09337	1692.53	0	0	33.7763460159359	102.600902083928	33.7106768969404	102.113146183411
TR11558|c0_g1	325	GSTX3	Probable glutathione S-transferase	TOBAC			GO:0003674,GO:0003824,GO:0004364,GO:0007165,GO:0008150,GO:0009734,GO:0009755,GO:0016740,GO:0016765,GO:0050789,GO:0050794,GO:0065007	1.59684	6.93926	3031.03	0	0	60.9059412094587	184.439471272376	60.7119472270141	183.471258287462
TR47981|c1_g1	1668; 1653; 1638						GO:0000166,GO:0003674,GO:0003824,GO:0005488,GO:0006629,GO:0006720,GO:0006721,GO:0008150,GO:0008152,GO:0008299,GO:0008610,GO:0009058,GO:0009987,GO:0016108,GO:0016109,GO:0016114,GO:0016116,GO:0016117,GO:0016491,GO:0016705,GO:0036094,GO:0042440,GO:0043167,GO:0043168,GO:0044237,GO:0044238,GO:0044249,GO:0044255,GO:0044699,GO:0044710,GO:0044711,GO:0044763,GO:0046148,GO:0048037,GO:0050660,GO:0050662,GO:…	1.5595	6.47313	2105.72	0	0	44.9446960372695	132.600903611091	44.7975621385313	131.94850767249
TR21505|c0_g1	1832; 1832	C71A1	Cytochrome P450 71A1	PERAE			GO:0003006,GO:0003674,GO:0003824,GO:0004497,GO:0005488,GO:0005506,GO:0005575,GO:0005789,GO:0007568,GO:0008150,GO:0008152,GO:0009835,GO:0016020,GO:0016021,GO:0016491,GO:0016705,GO:0020037,GO:0021700,GO:0022414,GO:0031090,GO:0031224,GO:0032502,GO:0043167,GO:0043169,GO:0044422,GO:0044424,GO:0044425,GO:0044432,GO:0044444,GO:0044446,GO:0044464,GO:0044699,GO:0044702,GO:0044710,GO:0044767,GO:0046872,GO:…	1.54975	6.20985	1735.17	0	0	37.6197053350183	110.269063909257	37.5154013525417	109.734135259426
TR38825|c0_g1	6004; 5735; 3073; 2988; 2804	BGL11; C3H31	Beta-glucosidase 11; DExH-box ATP-dependent RNA helicase DExH8 {ECO:0000305}	ARATH	K01188	AT1G02850,AT2G47680	GO:0000166,GO:0001882,GO:0001883,GO:0003674,GO:0003676,GO:0003677,GO:0003824,GO:0004386,GO:0004553,GO:0005488,GO:0005524,GO:0005575,GO:0005975,GO:0008150,GO:0008152,GO:0008422,GO:0009507,GO:0009536,GO:0015926,GO:0016462,GO:0016787,GO:0016798,GO:0016817,GO:0016818,GO:0017076,GO:0017111,GO:0030554,GO:0032549,GO:0032550,GO:0032553,GO:0032555,GO:0032559,GO:0035639,GO:0036094,GO:0043167,GO:0043168,GO:…	1.54873	6.21485	1739.2	0	0	37.7553533109859	110.627808322138	37.6790454151482	110.098969842852
TR8948|c0_g1	1591; 1563	THI42	Thiamine thiazole synthase 2, chloroplastic {ECO:0000255|HAMAP-Rule:MF_03158}	VITVI	K03146		GO:0003674,GO:0003824,GO:0005488,GO:0005575,GO:0006725,GO:0006766,GO:0006767,GO:0006772,GO:0006790,GO:0006807,GO:0006950,GO:0008150,GO:0008152,GO:0009058,GO:0009110,GO:0009228,GO:0009507,GO:0009536,GO:0009987,GO:0016491,GO:0018130,GO:0019438,GO:0034641,GO:0042364,GO:0042723,GO:0042724,GO:0043167,GO:0043169,GO:0043226,GO:0043227,GO:0043229,GO:0043231,GO:0044237,GO:0044249,GO:0044271,GO:0044272,GO:…	1.53656	7.51741	4234.07	0	0	93.8683993695889	272.556067686239	93.5225817796188	271.112632661633
TR21218|c0_g1	2788; 1499	SPE1; SPE2	Arginine decarboxylase; Arginine decarboxylase 2	ARATH; PEA; SOLLC	K01583	AT4G34710	GO:0001101,GO:0003674,GO:0003824,GO:0006082,GO:0006520,GO:0006525,GO:0006527,GO:0006576,GO:0006595,GO:0006596,GO:0006807,GO:0006950,GO:0006970,GO:0006979,GO:0008150,GO:0008152,GO:0008216,GO:0008295,GO:0008792,GO:0009056,GO:0009058,GO:0009063,GO:0009064,GO:0009065,GO:0009266,GO:0009308,GO:0009309,GO:0009409,GO:0009445,GO:0009446,GO:0009611,GO:0009628,GO:0009651,GO:0009719,GO:0009725,GO:0009737,GO:…	1.53577	9.18003	13395.7	0	0	297.521227288967	863.139057391367	296.195753317778	858.37470045007
TR43690|c0_g1	1466	OPR1; OPR11	12-oxophytodienoate reductase 1; Putative 12-oxophytodienoate reductase 11	ARATH; ORYSJ	K05894	AT1G76680	GO:0000166,GO:0003674,GO:0003824,GO:0005488,GO:0005575,GO:0005737,GO:0006082,GO:0006629,GO:0006631,GO:0006633,GO:0008150,GO:0008152,GO:0008610,GO:0009058,GO:0009987,GO:0010181,GO:0016053,GO:0016491,GO:0016627,GO:0016628,GO:0016629,GO:0019752,GO:0031407,GO:0031408,GO:0032553,GO:0032787,GO:0036094,GO:0043167,GO:0043168,GO:0043436,GO:0044237,GO:0044238,GO:0044249,GO:0044255,GO:0044281,GO:0044283,GO:…	1.52655	9.92999	22169.7	0	0	502.801830919956	1449.3274280387	500.505365482002	1441.25875323739
TR34617|c0_g1	2281; 2254; 2244; 2220; 2217; 2193; 1975; 1906; 1889; 1745; 1718; 1525; 750; 321	DHQSD; HEM1	Bifunctional 3-dehydroquinate dehydratase/shikimate dehydrogenase, chloroplastic; Glutamyl-tRNA reductase {ECO:0000255|HAMAP-Rule:MF_00087}	ARATH; IGNH4	K13832,K02492	AT3G06350	GO:0000166,GO:0003006,GO:0003674,GO:0003824,GO:0003855,GO:0004764,GO:0005488,GO:0005575,GO:0006082,GO:0006520,GO:0006725,GO:0006778,GO:0006779,GO:0006782,GO:0006807,GO:0008150,GO:0008152,GO:0008652,GO:0008883,GO:0009058,GO:0009072,GO:0009073,GO:0009423,GO:0009507,GO:0009532,GO:0009536,GO:0009570,GO:0009790,GO:0009793,GO:0009987,GO:0016053,GO:0016491,GO:0016614,GO:0016616,GO:0016620,GO:0016829,GO:…	1.50305	6.90941	2672.44	0	0	62.6241489050485	177.71301353086	62.4302098843824	176.782624257981
TR9|c2_g2	2194	U87A1; U87A2	UDP-glycosyltransferase 87A1; UDP-glycosyltransferase 87A2	ARATH		AT2G30140	GO:0003674,GO:0003824,GO:0005575,GO:0005634,GO:0005737,GO:0005829,GO:0005975,GO:0005996,GO:0006063,GO:0006082,GO:0008150,GO:0008152,GO:0008194,GO:0009058,GO:0009812,GO:0009813,GO:0009909,GO:0009987,GO:0016740,GO:0016757,GO:0016758,GO:0019585,GO:0019752,GO:0032787,GO:0035251,GO:0043226,GO:0043227,GO:0043229,GO:0043231,GO:0043436,GO:0044237,GO:0044238,GO:0044281,GO:0044424,GO:0044444,GO:0044464,GO:…	1.49484	6.32361	1763.03	0	0	41.8700085820035	118.161440992636	41.7701469803109	117.598347391058
TR2644|c0_g1	2699; 2673; 2593; 2488	DTX42	Protein DETOXIFICATION 42 {ECO:0000303|PubMed:11739388}	ARATH		AT1G51340	GO:0003674,GO:0005215,GO:0005342,GO:0005575,GO:0005886,GO:0006810,GO:0006811,GO:0006820,GO:0006842,GO:0006855,GO:0008150,GO:0008509,GO:0008514,GO:0009987,GO:0010035,GO:0010038,GO:0010044,GO:0015075,GO:0015137,GO:0015142,GO:0015238,GO:0015291,GO:0015297,GO:0015711,GO:0015746,GO:0015849,GO:0015893,GO:0016020,GO:0016021,GO:0022804,GO:0022857,GO:0022891,GO:0022892,GO:0031224,GO:0042221,GO:0044425,GO:…	1.4855	7.45689	3826.92	0	0	92.4214876259344	258.968623048376	92.0497852161602	257.613753074862
TR32890|c0_g1	1447	CHI5	Chitinase 5	ORYSJ	K01183		GO:0000272,GO:0003674,GO:0003824,GO:0004553,GO:0004568,GO:0005488,GO:0005975,GO:0005976,GO:0006022,GO:0006026,GO:0006030,GO:0006032,GO:0006040,GO:0006807,GO:0006950,GO:0006952,GO:0008061,GO:0008150,GO:0008152,GO:0009056,GO:0009057,GO:0009987,GO:0016052,GO:0016787,GO:0016798,GO:0016998,GO:0043170,GO:0044036,GO:0044237,GO:0044238,GO:0044248,GO:0044260,GO:0046348,GO:0050896,GO:0071704,GO:0097367,GO:…	1.47102	7.73388	4558.03	0	0	112.813900013066	313.004500238557	112.382559995019	311.325511190391
TR53691|c0_g1	870	GST23	Glutathione transferase GST 23	MAIZE	K00799		GO:0003674,GO:0003824,GO:0004364,GO:0005488,GO:0005515,GO:0006950,GO:0006952,GO:0008150,GO:0016740,GO:0016765,GO:0050896	1.45245	9.50973	15205.4	0	0	390.259226858826	1068.60991986888	388.491004627848	1062.68206716876
TR37849|c0_g1	1716	2NPD	Probable nitronate monooxygenase	BACSU	K00459		GO:0003674,GO:0003824,GO:0004497,GO:0008150,GO:0008152,GO:0016491,GO:0016701,GO:0016703,GO:0018580,GO:0044699,GO:0044710,GO:0055114	1.41706	6.36106	1646.48	0	0	44.7186160773234	119.551575592549	44.5930070602732	118.976611372891
TR48239|c0_g1	1583	YQJG	Glutathionyl-hydroquinone reductase YqjG	ECOLI	K07393		GO:0003674,GO:0003824,GO:0005488,GO:0005515,GO:0016491	1.4113	8.06266	5320.05	0	0	146.09287011712	388.83410051125	145.479571657185	386.724658431814
TR3339|c1_g1	1243; 1238; 911; 906	GRP1	Glycine-rich RNA-binding protein; Glycine-rich RNA-binding protein GRP1A	DAUCA; SINAL			GO:0000166,GO:0003674,GO:0003676,GO:0003723,GO:0005488,GO:0005575,GO:0005634,GO:0036094,GO:0043226,GO:0043227,GO:0043229,GO:0043231,GO:0044424,GO:0044464,GO:0097159,GO:1901265,GO:1901363	1.40108	11.2437	45299.5	0	0	1332.56049991385	3520.9867263225	1326.33512742574	3501.27695996569
TR28141|c0_g1	2876; 2755	GSH1	Glutamate--cysteine ligase, chloroplastic	MEDTR; SOLLC	K01919		GO:0000096,GO:0000097,GO:0000166,GO:0000271,GO:0001882,GO:0001883,GO:0002213,GO:0002376,GO:0003006,GO:0003674,GO:0003824,GO:0004357,GO:0005488,GO:0005524,GO:0005575,GO:0005975,GO:0005976,GO:0005996,GO:0006006,GO:0006007,GO:0006073,GO:0006082,GO:0006090,GO:0006091,GO:0006094,GO:0006096,GO:0006518,GO:0006520,GO:0006534,GO:0006575,GO:0006725,GO:0006749,GO:0006750,GO:0006790,GO:0006807,GO:0006950,GO:…	1.36803	9.48665	13450.7	0	0	400.79455299231	1035.06731726452	398.964224634664	1029.31997137323
TR2747|c2_g1	1884; 738; 294	CAX3	Vacuolar cation/proton exchanger 3	ARATH	K07300	AT3G51860	GO:0003674,GO:0005215,GO:0005575,GO:0005773,GO:0005774,GO:0006793,GO:0006810,GO:0006811,GO:0006812,GO:0006816,GO:0006873,GO:0006874,GO:0006875,GO:0006882,GO:0008150,GO:0008152,GO:0008324,GO:0009605,GO:0009607,GO:0009624,GO:0009705,GO:0009987,GO:0010035,GO:0010038,GO:0015075,GO:0015077,GO:0015078,GO:0015085,GO:0015291,GO:0015297,GO:0015298,GO:0015299,GO:0015368,GO:0015369,GO:0015491,GO:0016020,GO:…	1.34989	7.92562	4468.01	0	0	137.00445572729	349.461901197575	136.438237198175	347.565746477398
TR48821|c0_g2	1516; 1431; 1426	NAC81	Protein ATAF2	ARATH		AT5G08790	GO:0001101,GO:0003674,GO:0003676,GO:0003677,GO:0005488,GO:0005515,GO:0005575,GO:0005634,GO:0006139,GO:0006351,GO:0006355,GO:0006725,GO:0006807,GO:0006950,GO:0008150,GO:0008152,GO:0008361,GO:0009058,GO:0009059,GO:0009314,GO:0009416,GO:0009605,GO:0009607,GO:0009611,GO:0009620,GO:0009628,GO:0009719,GO:0009725,GO:0009743,GO:0009744,GO:0009751,GO:0009753,GO:0009889,GO:0009987,GO:0010033,GO:0010468,GO:…	1.34801	7.36238	3015.86	0	0	92.783215561848	236.367725036882	92.4179843570248	235.115620430244
TR5671|c0_g1	2667; 2641	PALY	Phenylalanine ammonia-lyase	POPTR			GO:0003674,GO:0003824,GO:0005575,GO:0005737,GO:0006082,GO:0006520,GO:0006558,GO:0006559,GO:0006725,GO:0006807,GO:0008150,GO:0008152,GO:0009056,GO:0009058,GO:0009063,GO:0009072,GO:0009074,GO:0009698,GO:0009699,GO:0009800,GO:0009803,GO:0009987,GO:0016053,GO:0016054,GO:0016829,GO:0016840,GO:0016841,GO:0019438,GO:0019439,GO:0019748,GO:0019752,GO:0032787,GO:0042537,GO:0043436,GO:0044237,GO:0044238,GO:…	1.33523	7.78995	3987.78	0	0	125.610025746011	317.174904038297	125.105885862675	315.460303135889
TR19550|c0_g1	1099	CHI4	Chitinase 4	ORYSJ	K01183		GO:0000272,GO:0003674,GO:0003824,GO:0004553,GO:0004568,GO:0005488,GO:0005975,GO:0005976,GO:0006022,GO:0006026,GO:0006030,GO:0006032,GO:0006040,GO:0006807,GO:0006950,GO:0006952,GO:0008061,GO:0008150,GO:0008152,GO:0009056,GO:0009057,GO:0009987,GO:0016052,GO:0016787,GO:0016798,GO:0016998,GO:0043170,GO:0044036,GO:0044237,GO:0044238,GO:0044248,GO:0044260,GO:0046348,GO:0050896,GO:0071704,GO:0097367,GO:…	-1.32512	8.77984	7852.81	0	0	630.898736225373	251.883420893979	627.984090252471	250.560284461954
TR19134|c2_g2	1718; 1627; 1061; 1008; 944	7SB1; 7SBG2	Basic 7S globulin; Basic 7S globulin 2	SOYBN			GO:0003674,GO:0003824,GO:0004175,GO:0004190,GO:0005488,GO:0005515,GO:0006508,GO:0008150,GO:0008152,GO:0008233,GO:0009056,GO:0009057,GO:0016787,GO:0019538,GO:0030163,GO:0042802,GO:0043170,GO:0044238,GO:0045735,GO:0070001,GO:0070011,GO:0071704,GO:1901575	-1.30238	6.45109	1513.92	0	0	124.886569874183	50.6278052678124	124.369487580945	50.4282468646936
TR31239|c0_g2	1182	GSTL3	Glutathione S-transferase L3	ARATH	K00799	AT5G02790	GO:0003674,GO:0003824,GO:0004364,GO:0005488,GO:0005515,GO:0005575,GO:0005829,GO:0006464,GO:0006518,GO:0006575,GO:0006749,GO:0006790,GO:0006807,GO:0008150,GO:0008152,GO:0009636,GO:0009987,GO:0010035,GO:0010038,GO:0010731,GO:0016740,GO:0016765,GO:0019538,GO:0034641,GO:0036211,GO:0042221,GO:0043170,GO:0043412,GO:0043603,GO:0044237,GO:0044238,GO:0044260,GO:0044267,GO:0044424,GO:0044444,GO:0044464,GO:…	1.28794	6.49416	1521.09	0	0	52.3149027315098	127.892383192029	52.1615449558241	127.246195263885
TR15646|c0_g1	521; 511; 497; 487	EXTN	Extensin	DAUCA			GO:0003674,GO:0005198,GO:0005199,GO:0005575,GO:0005576,GO:0005618,GO:0008150,GO:0009505,GO:0009530,GO:0009664,GO:0009987,GO:0016043,GO:0030312,GO:0044464,GO:0045229,GO:0071554,GO:0071555,GO:0071669,GO:0071840	1.2756	6.59876	1607.25	0	0	56.6104219704843	137.174894875322	56.4162905835933	136.48867137735
TR35793|c0_g1	2168; 2147; 1675	GH35	Jasmonic acid-amido synthetase JAR1 {ECO:0000305}	ORYSJ	K14506		GO:0002218,GO:0002252,GO:0002253,GO:0002376,GO:0002682,GO:0002684,GO:0003674,GO:0003824,GO:0006082,GO:0006950,GO:0007165,GO:0007275,GO:0008150,GO:0008152,GO:0009314,GO:0009411,GO:0009416,GO:0009611,GO:0009628,GO:0009636,GO:0009694,GO:0009719,GO:0009725,GO:0009733,GO:0009755,GO:0009864,GO:0009867,GO:0009987,GO:0010033,GO:0010046,GO:0010224,GO:0016874,GO:0016879,GO:0016881,GO:0019752,GO:0031347,GO:…	1.25995	7.67705	3319.78	0	0	120.54583464322	288.923781523929	120.073830937525	287.368040212068
TR14393|c1_g3	230							1.2382	9.90882	15024.1	0	0	572.660538543277	1351.65926163189	570.054092089767	1344.13167969414
TR31239|c0_g1	1888	GSTL3	Glutathione S-transferase L3	ARATH	K00799	AT5G02790	GO:0003674,GO:0003824,GO:0004364,GO:0005488,GO:0005515,GO:0005575,GO:0005829,GO:0006464,GO:0006518,GO:0006575,GO:0006749,GO:0006790,GO:0006807,GO:0008150,GO:0008152,GO:0009636,GO:0009987,GO:0010035,GO:0010038,GO:0010731,GO:0016740,GO:0016765,GO:0019538,GO:0034641,GO:0036211,GO:0042221,GO:0043170,GO:0043412,GO:0043603,GO:0044237,GO:0044238,GO:0044260,GO:0044267,GO:0044424,GO:0044444,GO:0044464,GO:…	1.2309	7.28744	2428.26	0	0	93.3258074657185	219.19283627021	92.949827560496	218.049469361083
TR35957|c0_g2	2647	SIR1	Sulfite reductase 1 [ferredoxin], chloroplastic	TOBAC			GO:0003674,GO:0003676,GO:0003677,GO:0003824,GO:0005488,GO:0005575,GO:0006275,GO:0006323,GO:0006355,GO:0006790,GO:0006996,GO:0008150,GO:0008152,GO:0009295,GO:0009532,GO:0009570,GO:0009889,GO:0009890,GO:0009892,GO:0009987,GO:0010468,GO:0010556,GO:0010558,GO:0010605,GO:0010629,GO:0016043,GO:0016491,GO:0016667,GO:0016673,GO:0019219,GO:0019222,GO:0019418,GO:0019424,GO:0020037,GO:0031323,GO:0031324,GO:…	1.21393	6.67863	1551.96	0	0	61.6746130732752	143.183863791076	61.4483455087434	142.447636239979
TR44664|c0_g1	767; 605; 497	PIP21; PIP24	Aquaporin PIP2-1; Probable aquaporin PIP2-4	ARATH; MAIZE	K09872	AT5G60660	GO:0001101,GO:0003674,GO:0005215,GO:0005372,GO:0005575,GO:0005773,GO:0005886,GO:0005911,GO:0006810,GO:0006811,GO:0006833,GO:0008150,GO:0008643,GO:0009506,GO:0009719,GO:0009725,GO:0009737,GO:0009987,GO:0010033,GO:0015144,GO:0015166,GO:0015168,GO:0015250,GO:0015254,GO:0015267,GO:0015665,GO:0015791,GO:0015793,GO:0015850,GO:0016020,GO:0016021,GO:0016049,GO:0022803,GO:0022838,GO:0022857,GO:0022891,GO:…	-1.19442	9.4012	9959.46	0	0	944.87858459841	413.049348380709	940.503338815248	410.803740937946
TR23179|c1_g1	1509; 1487; 1479	TRNHF	Tropinone reductase homolog At5g06060 {ECO:0000305}	ARATH	K08081	AT5G06060	GO:0003674,GO:0003824,GO:0005575,GO:0005829,GO:0016491,GO:0044424,GO:0044444,GO:0044464	1.1878	7.77573	3191.26	0	0	133.703688312078	304.798221793907	133.165355946045	303.177538827205
TR28149|c0_g1	2254	WTR36; WTR37	WAT1-related protein At4g28040; WAT1-related protein At4g30420	ARATH		AT4G28040,AT4G30420	GO:0003674,GO:0005215,GO:0005575,GO:0005886,GO:0006810,GO:0008150,GO:0009987,GO:0016020,GO:0016021,GO:0022857,GO:0031224,GO:0044425,GO:0044464,GO:0044699,GO:0044763,GO:0044765,GO:0051179,GO:0051234,GO:0055085,GO:1902578	-1.1779	7.20401	2123.57	0	0	205.190171647011	90.7174934072494	204.309612164224	90.2762908100263
TR28149|c0_g2	1516	WTR37; WTR36	WAT1-related protein At4g30420; WAT1-related protein At4g28040	ARATH; ARATH		AT4G30420	GO:0003674,GO:0005215,GO:0005575,GO:0005886,GO:0006810,GO:0008150,GO:0009987,GO:0016020,GO:0016021,GO:0022857,GO:0031224,GO:0044425,GO:0044464,GO:0044699,GO:0044763,GO:0044765,GO:0051179,GO:0051234,GO:0055085,GO:1902578	-1.17206	7.32439	2287.37	0	0	222.779192530811	98.8789288002891	221.81952686312	98.4242631732123
TR43297|c0_g1	2262	AROF	Phospho-2-dehydro-3-deoxyheptonate aldolase 1, chloroplastic	TOBAC			GO:0003674,GO:0003824,GO:0003849,GO:0005575,GO:0006082,GO:0006520,GO:0006725,GO:0006807,GO:0008150,GO:0008152,GO:0008652,GO:0009058,GO:0009072,GO:0009073,GO:0009423,GO:0009507,GO:0009536,GO:0009987,GO:0016053,GO:0016740,GO:0016765,GO:0019438,GO:0019752,GO:0043226,GO:0043227,GO:0043229,GO:0043231,GO:0043436,GO:0043648,GO:0043650,GO:0044237,GO:0044238,GO:0044249,GO:0044281,GO:0044283,GO:0044424,GO:…	1.1588	8.17227	4014.09	0	0	178.51273637338	398.834101020305	177.758363006318	396.656266536195
TR19736|c2_g1	540	PIP24	Aquaporin PIP2-4	MAIZE	K09872		GO:0003674,GO:0005215,GO:0005575,GO:0005886,GO:0006810,GO:0008150,GO:0016020,GO:0016021,GO:0031224,GO:0044425,GO:0044464,GO:0051179,GO:0051234	-1.15244	7.73771	2952.9	0	0	295.486507649453	132.959648023972	294.191113550848	132.313342255916
TR2461|c1_g1	5216; 5216; 5016; 4908; 4820; 4626; 4012; 3973; 3192; 3185; 2978; 2944; 2847; 2688; 2685; 2513; 2449; 1540; 1100; 723; 268							-1.1404	6.99389	1728.97	0	0	175.935424829995	79.820631865993	175.180969020266	79.4528648350478
TR20530|c0_g1	1846	UGT2	7-deoxyloganetin glucosyltransferase	GARJA			GO:0003674,GO:0003824,GO:0008150,GO:0008152,GO:0008194,GO:0016740,GO:0016757,GO:0016758,GO:0035251,GO:0046527	1.14039	8.12399	3768.73	0	0	174.172001142416	384.170423143799	173.421795347246	382.103420375082
TR33726|c0_g1	1530; 1530; 512	XTH31; XTH32	Probable xyloglucan endotransglucosylase/hydrolase protein 32; Xyloglucan endotransglucosylase/hydrolase protein 31 {ECO:0000303|PubMed:12514239}	ARATH	K08235	AT3G44990	GO:0003674,GO:0003824,GO:0004553,GO:0005575,GO:0005576,GO:0005618,GO:0005886,GO:0005975,GO:0005976,GO:0006073,GO:0008150,GO:0008152,GO:0009056,GO:0009987,GO:0010383,GO:0010410,GO:0010411,GO:0016020,GO:0016043,GO:0016740,GO:0016757,GO:0016758,GO:0016762,GO:0016787,GO:0016798,GO:0016998,GO:0030312,GO:0033946,GO:0042546,GO:0043170,GO:0044036,GO:0044042,GO:0044085,GO:0044237,GO:0044238,GO:0044248,GO:…	-1.12165	9.56428	9922.56	0	0	1041.50515947934	478.834105092738	1036.64422559657	476.230742899052
TR29134|c1_g2	679							1.11717	6.98405	1645.65	0	0	79.8514418529355	173.363237524679	79.5719254424141	172.485683608739
TR13290|c2_g1	5923; 5820; 4714; 4611	AB10C	ABC transporter C family member 10	ARATH		AT3G59140	GO:0000166,GO:0001882,GO:0001883,GO:0003674,GO:0003824,GO:0005215,GO:0005488,GO:0005524,GO:0005575,GO:0005774,GO:0006810,GO:0008150,GO:0008559,GO:0009987,GO:0015238,GO:0015399,GO:0015405,GO:0016020,GO:0016021,GO:0016462,GO:0016787,GO:0016817,GO:0016818,GO:0016820,GO:0016887,GO:0017076,GO:0017111,GO:0022804,GO:0022857,GO:0030554,GO:0031090,GO:0031224,GO:0032549,GO:0032550,GO:0032553,GO:0032555,GO:…	1.10145	7.34578	2059.91	0	0	103.408973679311	222.062791573257	103.013937410796	220.88707167662
TR34669|c0_g1	2440; 2283	BGH3B	Beta-glucosidase BoGH3B	BACO1			GO:0000272,GO:0003674,GO:0003824,GO:0004553,GO:0005575,GO:0005975,GO:0005976,GO:0006073,GO:0008150,GO:0008152,GO:0008422,GO:0009056,GO:0009057,GO:0009251,GO:0009987,GO:0010383,GO:0010410,GO:0010411,GO:0015926,GO:0016052,GO:0016787,GO:0016798,GO:0042597,GO:0043170,GO:0044036,GO:0044042,GO:0044237,GO:0044238,GO:0044260,GO:0044262,GO:0044264,GO:0044403,GO:0044419,GO:0044464,GO:0051704,GO:0071704,GO:…	1.10142	7.26745	1950.9	0	0	97.9378386486173	210.313912051409	97.5727723291298	209.212365006981
TR1381|c0_g1	690							1.09847	9.81869	11323.4	0	0	575.37349806263	1232.69064571027	572.754219122775	1225.84420031217
TR28780|c0_g1	2946	RAVL2	AP2/ERF and B3 domain-containing transcription factor At1g50680	ARATH	K09287	AT1G50680	GO:0000160,GO:0001071,GO:0003674,GO:0003676,GO:0003677,GO:0003700,GO:0005488,GO:0005575,GO:0005634,GO:0006139,GO:0006351,GO:0006355,GO:0006725,GO:0006807,GO:0007165,GO:0008150,GO:0008152,GO:0009058,GO:0009059,GO:0009755,GO:0009873,GO:0009889,GO:0009987,GO:0010468,GO:0010556,GO:0016070,GO:0018130,GO:0019219,GO:0019222,GO:0019438,GO:0031323,GO:0031326,GO:0032774,GO:0034641,GO:0034645,GO:0034654,GO:…	-1.09818	8.997	6463.71	0	0	699.220100121061	326.72647403125	695.978198265474	324.986539480907
TR53555|c0_g1	1229	CHI4	Chitinase 4	ORYSJ	K01183		GO:0000272,GO:0003674,GO:0003824,GO:0004553,GO:0004568,GO:0005488,GO:0005975,GO:0005976,GO:0006022,GO:0006026,GO:0006030,GO:0006032,GO:0006040,GO:0006807,GO:0006950,GO:0006952,GO:0008061,GO:0008150,GO:0008152,GO:0009056,GO:0009057,GO:0009987,GO:0016052,GO:0016787,GO:0016798,GO:0016998,GO:0043170,GO:0044036,GO:0044237,GO:0044238,GO:0044248,GO:0044260,GO:0046348,GO:0050896,GO:0071704,GO:0097367,GO:…	1.07637	7.08862	1651.06	0	0	87.5381604911003	184.753372633647	87.2222853692682	183.795555694952
TR14393|c1_g4	435							1.06613	7.40623	2021.46	0	0	109.648780573821	229.775796450196	109.232411789843	228.548597928571
TR53385|c1_g1	2687; 2665; 1552	PAL1; PALY	Phenylalanine ammonia-lyase; Phenylalanine ammonia-lyase G1	CAMSI; POPKI			GO:0003674,GO:0003824,GO:0005575,GO:0005737,GO:0006082,GO:0006520,GO:0006558,GO:0006559,GO:0006725,GO:0006807,GO:0008150,GO:0008152,GO:0009056,GO:0009058,GO:0009063,GO:0009072,GO:0009074,GO:0009698,GO:0009699,GO:0009800,GO:0009803,GO:0009987,GO:0016053,GO:0016054,GO:0016829,GO:0016840,GO:0016841,GO:0019438,GO:0019439,GO:0019748,GO:0019752,GO:0032787,GO:0042537,GO:0043436,GO:0044237,GO:0044238,GO:…	1.05547	8.91367	5641.58	0	0	313.527688453145	651.973127359367	312.110138406261	648.392129100301
TR24577|c1_g3	1059							-1.05053	7.81345	2618.81	0	0	304.484490055304	147.040366229546	303.109714962903	146.298667953922
TR35963|c0_g1	2779; 2741; 2089; 270	METE; METE1; METE2	5-methyltetrahydropteroyltriglutamate--homocysteine methyltransferase; 5-methyltetrahydropteroyltriglutamate--homocysteine methyltransferase 1; 5-methyltetrahydropteroyltriglutamate--homocysteine methyltransferase 2	ARATH; MESCR	K00549	AT5G17920,AT3G03780	GO:0000096,GO:0000097,GO:0003674,GO:0003824,GO:0003871,GO:0005488,GO:0005507,GO:0005575,GO:0005576,GO:0005737,GO:0005774,GO:0005777,GO:0005829,GO:0005886,GO:0005911,GO:0006082,GO:0006520,GO:0006555,GO:0006575,GO:0006790,GO:0006807,GO:0006950,GO:0006970,GO:0008150,GO:0008152,GO:0008168,GO:0008172,GO:0008270,GO:0008652,GO:0008705,GO:0009058,GO:0009066,GO:0009067,GO:0009086,GO:0009506,GO:0009507,GO:…	1.03697	8.64958	4544.8	0	0	263.337937345128	540.627830211467	262.157788295624	537.685101618405
TR27270|c0_g1	903	KIC	Calcium-binding protein KIC	ARATH		AT2G46600	GO:0000902,GO:0000904,GO:0003674,GO:0005488,GO:0005509,GO:0008150,GO:0009653,GO:0009987,GO:0010091,GO:0016043,GO:0032502,GO:0032989,GO:0043167,GO:0043169,GO:0044699,GO:0044763,GO:0044767,GO:0046872,GO:0048869,GO:0071840	1.0329	7.93188	2742.91	0	0	160.381123585709	328.385666940824	159.716605103951	326.608026518357
TR37087|c0_g1	1596	DBR	2-alkenal reductase (NADP(+)-dependent)	TOBAC			GO:0003674,GO:0003824,GO:0005488,GO:0008150,GO:0008152,GO:0008270,GO:0016491,GO:0043167,GO:0043169,GO:0044699,GO:0044710,GO:0046872,GO:0046914,GO:0055114	1.03121	7.85994	2601.45	0	0	152.694404947544	312.287011412795	152.066245177097	310.595842023539
TR20973|c0_g1	240							1.01448	7.26665	1671.88	0	0	101.962061935657	206.143508251669	101.582051862989	205.077573061483
TR14393|c1_g1	427							1.00856	7.90446	2573.33	0	0	159.160291802	320.403603754225	158.489274634402	318.703277210789
TR44543|c0_g1	1548; 1497	EXOL2	Protein EXORDIUM-like 2	ARATH		AT5G64260	GO:0005575,GO:0005576,GO:0005615,GO:0005618,GO:0005794,GO:0005829,GO:0005911,GO:0009505,GO:0009506,GO:0030054,GO:0030312,GO:0043226,GO:0043227,GO:0043229,GO:0043231,GO:0044421,GO:0044424,GO:0044444,GO:0044464,GO:0048046	1.00611	8.94675	5276.29	0	0	328.268101841626	659.686132236305	326.797193025195	656.053655352252
TR1481|c0_g1	2480; 2452	S38A1	Sodium-coupled neutral amino acid transporter 1	HUMAN	K14990		GO:0001504,GO:0001505,GO:0003333,GO:0003674,GO:0005215,GO:0005283,GO:0005290,GO:0005342,GO:0005343,GO:0005416,GO:0005575,GO:0005886,GO:0005887,GO:0006810,GO:0006811,GO:0006812,GO:0006820,GO:0006836,GO:0006865,GO:0006867,GO:0006868,GO:0007154,GO:0007267,GO:0007268,GO:0008150,GO:0008324,GO:0008509,GO:0008514,GO:0009987,GO:0015075,GO:0015077,GO:0015081,GO:0015171,GO:0015174,GO:0015175,GO:0015179,GO:…	-1.0032	9.2317	6418.58	0	0	805.206385343757	401.883428529792	801.48770763102	399.696554731414
TR43166|c0_g2	2023; 1533	DTX27	Protein DETOXIFICATION 27 {ECO:0000303|PubMed:11739388}	ARATH	K03327	AT5G65380	GO:0003674,GO:0005215,GO:0005575,GO:0006810,GO:0006855,GO:0008150,GO:0009987,GO:0015238,GO:0015291,GO:0015297,GO:0015893,GO:0016020,GO:0016021,GO:0022804,GO:0022857,GO:0031224,GO:0044425,GO:0044699,GO:0044763,GO:0044765,GO:0051179,GO:0051234,GO:0055085,GO:0090484,GO:1902578	0.99238	7.19824	1529.65	0	0	98.2543505925418	195.605391123293	97.8591494386912	194.578444493995
TR30309|c0_g1	1882; 1846	ACCH1	1-aminocyclopropane-1-carboxylate oxidase homolog 1	ARATH		AT1G06620	GO:0003674,GO:0003824,GO:0005488,GO:0008150,GO:0008152,GO:0016491,GO:0043167,GO:0043169,GO:0044699,GO:0044710,GO:0046872,GO:0055114	0.989334	8.1896	3024.21	0	0	195.694813329278	388.74441440803	194.859167548698	386.643584079942
TR4580|c1_g1	2150; 1839	6GPD3	6-phosphogluconate dehydrogenase, decarboxylating 3	ARATH	K00033	AT3G02360	GO:0000166,GO:0003674,GO:0003824,GO:0004616,GO:0005488,GO:0005575,GO:0005777,GO:0005829,GO:0005975,GO:0006081,GO:0006082,GO:0006098,GO:0006139,GO:0006725,GO:0006732,GO:0006733,GO:0006739,GO:0006753,GO:0006793,GO:0006796,GO:0006807,GO:0006950,GO:0006970,GO:0008150,GO:0008152,GO:0009056,GO:0009117,GO:0009532,GO:0009570,GO:0009628,GO:0009651,GO:0009987,GO:0016491,GO:0016614,GO:0016616,GO:0019362,GO:…	0.979815	7.95793	2528.89	0	0	167.389602344036	330.313918160059	166.671477764727	328.553810963297
TR24577|c1_g2	1059							-0.954546	7.51581	1778.14	0	0	242.222069086169	125.022427888982	241.17043726634	124.408592948348
TR16482|c0_g1	1312; 718	XTHB	Probable xyloglucan endotransglucosylase/hydrolase protein B	PHAAN			GO:0003674,GO:0003824,GO:0004553,GO:0005575,GO:0005576,GO:0005618,GO:0005975,GO:0005976,GO:0006073,GO:0008150,GO:0008152,GO:0009987,GO:0010383,GO:0010410,GO:0010411,GO:0016043,GO:0016740,GO:0016757,GO:0016758,GO:0016762,GO:0016787,GO:0016798,GO:0030312,GO:0042546,GO:0043170,GO:0044036,GO:0044042,GO:0044085,GO:0044237,GO:0044238,GO:0044260,GO:0044262,GO:0044264,GO:0044464,GO:0045229,GO:0048046,GO:…	-0.947825	7.85115	2213.73	0	0	305.162729935142	158.251129132073	303.80520222898	157.446391336391
TR17176|c0_g1	1123; 1038; 1026; 731							-0.941169	7.97157	2374.52	0	0	331.207141320924	172.556062595697	329.742786152112	171.674940090014
TR44599|c0_g1	1032	MTDH	Probable mannitol dehydrogenase	FRAAN			GO:0003674,GO:0003824,GO:0005488,GO:0008150,GO:0008152,GO:0008270,GO:0016491,GO:0016614,GO:0016616,GO:0031320,GO:0043167,GO:0043169,GO:0044699,GO:0044710,GO:0046029,GO:0046872,GO:0046914,GO:0055114	0.938135	8.15138	2663.51	0	0	195.107005433418	374.080736531525	194.286413329575	372.050200742892
TR27509|c2_g1	1375; 1280; 1070	PER4; PER52	Peroxidase 4 {ECO:0000250|UniProtKB:Q42578}; Peroxidase 52	ARATH; VITVI	K00430	AT5G05340	GO:0003674,GO:0003824,GO:0004601,GO:0005488,GO:0005575,GO:0005576,GO:0005618,GO:0005794,GO:0005829,GO:0006725,GO:0006950,GO:0006979,GO:0008150,GO:0008152,GO:0009056,GO:0009058,GO:0009698,GO:0009699,GO:0009808,GO:0009809,GO:0009888,GO:0009889,GO:0009891,GO:0009893,GO:0009987,GO:0010087,GO:0010089,GO:0016209,GO:0016491,GO:0016684,GO:0019222,GO:0019438,GO:0019748,GO:0020037,GO:0030312,GO:0031323,GO:…	0.931802	8.64489	3702.22	0	0	275.546255182213	525.919309283352	274.308359944157	523.051181105419
TR4125|c0_g1	1949; 1932; 1926; 1524; 1467; 613	TCMO	Trans-cinnamate 4-monooxygenase	HELTU; ZINVI			GO:0003674,GO:0003824,GO:0004497,GO:0005488,GO:0005506,GO:0008150,GO:0008152,GO:0016491,GO:0016705,GO:0016709,GO:0016710,GO:0020037,GO:0043167,GO:0043169,GO:0044699,GO:0044710,GO:0046872,GO:0046906,GO:0046914,GO:0055114,GO:0097159,GO:1901363	0.906447	8.54522	3278.56	0	0	260.127601913895	487.84755846637	258.966729074797	485.189458780963
TR21477|c0_g1	3442; 3430; 3402; 3353; 3326; 3236	PRSP1	Ribosome-binding factor PSRP1, chloroplastic	SPIOL			GO:0003674,GO:0003676,GO:0003723,GO:0005488,GO:0005575,GO:0008150,GO:0008152,GO:0009532,GO:0009570,GO:0019843,GO:0044238,GO:0044422,GO:0044424,GO:0044434,GO:0044435,GO:0044444,GO:0044446,GO:0044464,GO:0097159,GO:1901363	-0.89911	8.02211	2254.2	0	0	339.572099838927	182.15247564026	338.047722329392	181.201176435033
TR45164|c0_g1	5882; 5782; 5688	ASNS; ASNS1; PLDB1; SSG1	Asparagine synthetase [glutamine-hydrolyzing]; Asparagine synthetase [glutamine-hydrolyzing] 1; Granule-bound starch synthase 1, chloroplastic/amyloplastic; Phospholipase D beta 1 {ECO:0000303|PubMed:11891260}	ANTMA; ARATH; TRIVS	K01115,K01953	AT2G42010,AT3G47340	GO:0000166,GO:0000271,GO:0001882,GO:0001883,GO:0002376,GO:0003674,GO:0003824,GO:0004066,GO:0004373,GO:0004620,GO:0004630,GO:0005488,GO:0005515,GO:0005524,GO:0005543,GO:0005546,GO:0005575,GO:0005737,GO:0005829,GO:0005911,GO:0005975,GO:0005976,GO:0005982,GO:0006073,GO:0006082,GO:0006520,GO:0006528,GO:0006529,GO:0006541,GO:0006629,GO:0006807,GO:0006950,GO:0006952,GO:0006955,GO:0007154,GO:0008081,GO:…	-0.896833	10.7417	14597.4	0	0	2236.29253180209	1201.56956789286	2225.80471754241	1194.91433507281
TR29839|c0_g1	2043	SAMT	Salicylate carboxymethyltransferase	CLABR			GO:0003674,GO:0003824,GO:0005488,GO:0008168,GO:0016740,GO:0016741,GO:0043167,GO:0043169,GO:0046872	-0.896796	8.08459	2342.44	0	0	354.402945211386	190.40359713652	352.816598979629	189.430223150091
TR41927|c0_g1	2038; 2015	AGT22	Alanine--glyoxylate aminotransferase 2 homolog 2, mitochondrial	ARATH			GO:0003674,GO:0003824,GO:0005488,GO:0005575,GO:0005739,GO:0008150,GO:0008152,GO:0008453,GO:0008483,GO:0009058,GO:0009853,GO:0009987,GO:0016740,GO:0016769,GO:0030170,GO:0043094,GO:0043167,GO:0043168,GO:0043226,GO:0043227,GO:0043229,GO:0043231,GO:0044237,GO:0044249,GO:0044424,GO:0044444,GO:0044464,GO:0048037,GO:0097159,GO:1901363	-0.891677	8.40637	2896.07	0	0	442.438481614368	238.565034565777	440.447994505414	237.304627930801
TR44202|c0_g1	2209; 2195; 2182; 2168; 467	G6PD; G6PD6	Glucose-6-phosphate 1-dehydrogenase, cytoplasmic isoform; Glucose-6-phosphate 1-dehydrogenase, cytoplasmic isoform 2	ARATH; SOLTU	K00036	AT5G40760	GO:0000166,GO:0003674,GO:0003824,GO:0004345,GO:0005488,GO:0005575,GO:0005737,GO:0005829,GO:0005975,GO:0005996,GO:0006006,GO:0006081,GO:0006098,GO:0006139,GO:0006725,GO:0006732,GO:0006733,GO:0006739,GO:0006753,GO:0006793,GO:0006796,GO:0006807,GO:0008150,GO:0008152,GO:0009051,GO:0009056,GO:0009117,GO:0009987,GO:0016491,GO:0016614,GO:0016616,GO:0019318,GO:0019362,GO:0019637,GO:0019682,GO:0019693,GO:…	0.854089	8.25962	2400.92	0	0	218.483673291837	395.156970788276	217.523870219699	393.007920701933
TR47999|c0_g1	1616; 1584; 1429; 1397	CREG2	Protein CREG2	HUMAN			GO:0000166,GO:0003674,GO:0003824,GO:0005488,GO:0005575,GO:0005576,GO:0005783,GO:0005794,GO:0010181,GO:0016491,GO:0032553,GO:0036094,GO:0043167,GO:0043168,GO:0043226,GO:0043227,GO:0043229,GO:0043231,GO:0044424,GO:0044444,GO:0044464,GO:0048037,GO:0050662,GO:0097159,GO:0097367,GO:1901265,GO:1901363	-0.843771	7.68966	1585.22	0	0	266.005680872491	148.251128623019	264.81700431298	147.51478323201
TR11743|c0_g1	722							-0.8352	10.5862	11452.4	0	0	1977.47619365588	1108.87898021476	1968.18805198411	1102.73279699378
TR29107|c1_g1	642	ML328	MLP-like protein 328	ARATH		AT2G01520	GO:0003006,GO:0003674,GO:0005488,GO:0005507,GO:0005575,GO:0005829,GO:0006950,GO:0006952,GO:0008150,GO:0009607,GO:0010033,GO:0010035,GO:0010038,GO:0010043,GO:0010228,GO:0014070,GO:0022414,GO:0032502,GO:0042221,GO:0043167,GO:0043169,GO:0044424,GO:0044444,GO:0044464,GO:0046872,GO:0046914,GO:0050896,GO:0080184,GO:1990267	0.824047	8.70438	3051.26	0	0	301.409802600038	533.901372469951	300.082299804682	530.996467588924
TR19495|c0_g1	1473	GSTU7	Glutathione S-transferase U7	ARATH	K00799	AT2G29420	GO:0001101,GO:0003674,GO:0003824,GO:0004364,GO:0005488,GO:0005515,GO:0005575,GO:0005737,GO:0005829,GO:0006518,GO:0006575,GO:0006749,GO:0006790,GO:0006807,GO:0008150,GO:0008152,GO:0009056,GO:0009404,GO:0009407,GO:0009636,GO:0009751,GO:0009987,GO:0010033,GO:0014070,GO:0016740,GO:0016765,GO:0019748,GO:0034641,GO:0042221,GO:0043603,GO:0044237,GO:0044248,GO:0044424,GO:0044444,GO:0044464,GO:0044699,GO:…	0.823187	8.60016	2832.9	0	0	280.520014301026	496.591953530341	279.258592838004	493.86441443132
TR479|c0_g1	1096; 1084	PRU1	Major allergen Pru ar 1	PRUAR			GO:0006950,GO:0006952,GO:0008150,GO:0009607,GO:0050896	-0.822353	7.8982	1743.58	0	0	305.750537831002	172.959650060188	304.377956448103	172.080311849377
TR13112|c0_g1	2924; 2910	TLC1	ADP,ATP carrier protein 1, chloroplastic; Plastidic ATP/ADP-transporter	ARATH; SOLTU	K03301		GO:0000166,GO:0000295,GO:0001882,GO:0001883,GO:0003674,GO:0005215,GO:0005337,GO:0005346,GO:0005347,GO:0005471,GO:0005488,GO:0005524,GO:0005575,GO:0006810,GO:0008150,GO:0008509,GO:0008514,GO:0015075,GO:0015211,GO:0015215,GO:0015216,GO:0015217,GO:0015291,GO:0015297,GO:0015301,GO:0015605,GO:0015932,GO:0016020,GO:0016021,GO:0017076,GO:0022804,GO:0022857,GO:0022891,GO:0022892,GO:0030554,GO:0031090,GO:…	0.809835	8.41958	2422.27	0	0	248.959251892561	436.681636579236	247.879843833207	434.315302980971
TR40636|c0_g1	1959	C81E8	Cytochrome P450 81E8 {ECO:0000303|PubMed:14617078}	MEDTR			GO:0003674,GO:0003824,GO:0004497,GO:0005488,GO:0005506,GO:0005575,GO:0008150,GO:0008152,GO:0016021,GO:0016491,GO:0016705,GO:0020037,GO:0031224,GO:0043167,GO:0043169,GO:0044425,GO:0044699,GO:0044710,GO:0046872,GO:0046906,GO:0046914,GO:0055114,GO:0097159,GO:1901363	0.808108	7.92625	1713.55	0	0	176.975392645747	310.04485883229	176.203744411556	308.366297347045
TR1451|c0_g1	1959; 1713; 627	MDAR	Monodehydroascorbate reductase	SOLLC			GO:0000166,GO:0003674,GO:0003824,GO:0005488,GO:0005575,GO:0005737,GO:0008150,GO:0008152,GO:0009987,GO:0016491,GO:0016651,GO:0016655,GO:0016656,GO:0019725,GO:0036094,GO:0042592,GO:0043167,GO:0043168,GO:0044424,GO:0044464,GO:0044699,GO:0044710,GO:0044763,GO:0045454,GO:0048037,GO:0050660,GO:0050662,GO:0050789,GO:0050794,GO:0055114,GO:0065007,GO:0065008,GO:0097159,GO:1901265,GO:1901363	0.783369	8.91856	3211.27	0	0	356.030720922998	613.094201613403	354.412128590043	609.71966325712
TR2281|c1_g1	1625	PER42	Peroxidase 42	ARATH	K00430	AT4G21960	GO:0003674,GO:0003824,GO:0004601,GO:0005488,GO:0005575,GO:0005576,GO:0005618,GO:0006950,GO:0006979,GO:0008150,GO:0008152,GO:0009056,GO:0009505,GO:0009664,GO:0009987,GO:0016043,GO:0016209,GO:0016491,GO:0016684,GO:0020037,GO:0030312,GO:0042743,GO:0042744,GO:0043167,GO:0043169,GO:0044237,GO:0044248,GO:0044464,GO:0044699,GO:0044710,GO:0044712,GO:0044763,GO:0045229,GO:0046872,GO:0046906,GO:0048511,GO:…	0.751897	8.93595	3002.96	0	0	365.345215272774	615.560569451959	363.698929142962	612.192430989231
TR31703|c0_g1	876; 431							0.748331	8.49459	2191.19	0	0	269.442096263671	452.869978210485	268.253529627717	450.408561827661
TR12359|c0_g1	1904; 1877; 1767; 1757; 1700; 1676; 1447; 1438; 1272; 835; 655	ARR18; MYBF; ORR24; PCLL	Putative Myb family transcription factor At1g14600; Transcription factor BOA; Two-component response regulator ARR18; Two-component response regulator ORR24 {ECO:0000305}	ARATH; ORYSI; ORYSJ	K14491	AT5G58080,AT5G59570	GO:0000160,GO:0001071,GO:0003674,GO:0003676,GO:0003677,GO:0003700,GO:0005488,GO:0005575,GO:0005634,GO:0006139,GO:0006351,GO:0006355,GO:0006725,GO:0006807,GO:0007165,GO:0007623,GO:0008150,GO:0008152,GO:0009058,GO:0009059,GO:0009736,GO:0009755,GO:0009889,GO:0009909,GO:0009987,GO:0010468,GO:0010556,GO:0016070,GO:0018130,GO:0019219,GO:0019222,GO:0019438,GO:0031323,GO:0031326,GO:0032774,GO:0034641,GO:…	-0.742998	7.97311	1509.87	0	0	315.562408092659	188.609875072116	314.155689188842	187.646587408896
TR31084|c1_g1	5469	AB2C	ABC transporter C family member 2	ARATH		AT2G34660	GO:0000166,GO:0000325,GO:0001882,GO:0001883,GO:0003674,GO:0003824,GO:0005215,GO:0005488,GO:0005524,GO:0005575,GO:0005773,GO:0005774,GO:0006810,GO:0008150,GO:0008559,GO:0009987,GO:0015238,GO:0015399,GO:0015405,GO:0016020,GO:0016021,GO:0016462,GO:0016787,GO:0016817,GO:0016818,GO:0016820,GO:0016887,GO:0017076,GO:0017111,GO:0022804,GO:0022857,GO:0022891,GO:0022892,GO:0030554,GO:0031090,GO:0031224,GO:…	0.740666	8.32515	1909.94	0	0	240.368213414612	401.883428529792	239.329441562017	399.696554731414
TR24449|c0_g1	1690; 1367	B561P	Cytochrome b561 and DOMON domain-containing protein At5g35735	ARATH		AT5G35735	GO:0003674,GO:0005488,GO:0005575,GO:0005886,GO:0008150,GO:0008152,GO:0016020,GO:0016021,GO:0031224,GO:0043167,GO:0043169,GO:0044425,GO:0044464,GO:0044699,GO:0044710,GO:0046872,GO:0055114	0.738056	8.20834	1749.38	0	0	221.920088683017	370.358763247886	220.960395534436	368.361317732694
TR38323|c0_g1	2166; 2145; 2142; 2121; 1948; 1927; 1924; 1903	B2	B2 protein	DAUCA				0.734439	8.39367	1970.41	0	0	252.757395219654	420.762353257648	251.643657273156	418.465267189897
TR29486|c0_g1	869	SUI1	Protein translation factor SUI1 homolog	PIMBR			GO:0003674,GO:0003676,GO:0003723,GO:0003743,GO:0005488,GO:0006413,GO:0006417,GO:0008135,GO:0008150,GO:0008152,GO:0009889,GO:0009987,GO:0010468,GO:0010556,GO:0010608,GO:0019222,GO:0031323,GO:0031326,GO:0032268,GO:0044237,GO:0050789,GO:0050794,GO:0051246,GO:0060255,GO:0065007,GO:0080090,GO:0097159,GO:1901363,GO:2000112	-0.711145	9.93652	5383.59	0	0	1220.83178370853	746.053849637374	1215.13898688462	741.951931161163
TR20551|c0_g1	1345	YAI5	Uncharacterized protein C24B11.05	SCHPO	K18551		GO:0003674,GO:0003824,GO:0005575,GO:0005634,GO:0005737,GO:0005829,GO:0006139,GO:0006206,GO:0006725,GO:0006793,GO:0006796,GO:0006807,GO:0008150,GO:0008152,GO:0008252,GO:0009112,GO:0009987,GO:0016311,GO:0016787,GO:0016788,GO:0016791,GO:0016798,GO:0016799,GO:0034641,GO:0042578,GO:0043226,GO:0043227,GO:0043229,GO:0043231,GO:0044237,GO:0044238,GO:0044281,GO:0044424,GO:0044444,GO:0044464,GO:0044699,GO:…	-0.707086	8.62256	2151.54	0	0	490.412649114914	300.538131890947	488.191149770862	298.921135353899
TR45131|c0_g1	1290						GO:0006950,GO:0008150,GO:0050896	0.691858	9.29323	3264.23	0	0	480.374698893311	776.367752525808	478.167950936214	772.071052881796
TR14221|c0_g1	2566; 243	BGAL; BGAL4	Beta-galactosidase; Beta-galactosidase 4	ARATH; MALDO		AT5G56870	GO:0003674,GO:0003824,GO:0004553,GO:0004565,GO:0005575,GO:0005576,GO:0005618,GO:0005975,GO:0008150,GO:0008152,GO:0009341,GO:0015925,GO:0016787,GO:0016798,GO:0030312,GO:0032991,GO:0043234,GO:0044238,GO:0044464,GO:0048046,GO:0071704,GO:1902494	-0.688586	13.1917	117080	0	0	11587.9996429854	7193.2739087775	11533.2653333658	7152.90630547893
TR3168|c2_g1	1443; 1436	PIP12	Probable aquaporin PIP1-2	ORYSJ			GO:0003674,GO:0005215,GO:0005372,GO:0005575,GO:0005773,GO:0005886,GO:0005911,GO:0006810,GO:0006811,GO:0006833,GO:0008150,GO:0008643,GO:0009506,GO:0009987,GO:0015144,GO:0015166,GO:0015168,GO:0015250,GO:0015254,GO:0015267,GO:0015665,GO:0015791,GO:0015793,GO:0015850,GO:0016020,GO:0016021,GO:0022803,GO:0022838,GO:0022857,GO:0022891,GO:0022892,GO:0030054,GO:0031224,GO:0034220,GO:0042044,GO:0043226,GO:…	-0.683195	11.604	15153.9	0	0	3849.77998994487	2398.69967367631	3831.64390390006	2385.28850644076
TR6302|c0_g1	4284; 4137; 3986	ANT1; AVT1	Amino acid transporter ANT1 {ECO:0000305}; Vacuolar amino acid transporter 1	ARATH; YEAST	K15015,K14209	AT3G11900	GO:0000322,GO:0000323,GO:0000324,GO:0000329,GO:0003333,GO:0003674,GO:0005215,GO:0005302,GO:0005342,GO:0005575,GO:0005773,GO:0005774,GO:0005886,GO:0006810,GO:0006811,GO:0006812,GO:0006820,GO:0006865,GO:0006868,GO:0007034,GO:0008150,GO:0008324,GO:0008509,GO:0008514,GO:0009605,GO:0009607,GO:0009624,GO:0009987,GO:0015075,GO:0015171,GO:0015173,GO:0015175,GO:0015179,GO:0015186,GO:0015188,GO:0015658,GO:…	-0.67622	9.41925	3414.23	0	0	845.041674286246	529.058322896059	841.130481797446	526.172543652511
TR31295|c0_g1	1298; 838	FER3	Ferredoxin-3, chloroplastic	ARATH	K02639	AT2G27510	GO:0003674,GO:0005488,GO:0005575,GO:0006091,GO:0008150,GO:0008152,GO:0009055,GO:0009507,GO:0009536,GO:0009987,GO:0022900,GO:0043167,GO:0043169,GO:0043226,GO:0043227,GO:0043229,GO:0043231,GO:0044237,GO:0044424,GO:0044444,GO:0044464,GO:0044699,GO:0044710,GO:0044763,GO:0046872,GO:0051536,GO:0051537,GO:0051540,GO:0055114	0.66838	8.63774	1943.54	0	0	308.011337430462	489.775809685604	306.628062308943	487.094706049967
TR37765|c0_g1	1434	PER72	Peroxidase 72	ARATH	K00430	AT5G66390	GO:0003674,GO:0003824,GO:0004601,GO:0005488,GO:0005575,GO:0005576,GO:0006725,GO:0006950,GO:0006979,GO:0008150,GO:0008152,GO:0009056,GO:0009058,GO:0009698,GO:0009699,GO:0009808,GO:0009809,GO:0009987,GO:0016209,GO:0016491,GO:0016684,GO:0019438,GO:0019748,GO:0020037,GO:0042743,GO:0042744,GO:0043167,GO:0043169,GO:0044237,GO:0044248,GO:0044249,GO:0044550,GO:0044699,GO:0044710,GO:0044711,GO:0044712,GO:…	0.6577	9.00642	2432.01	0	0	399.528505216613	630.627834792955	397.736894165115	627.150648909707
TR19736|c3_g1	1263; 1242	PIP12	Aquaporin PIP1-2	ARATH			GO:0003674,GO:0005215,GO:0005575,GO:0005886,GO:0006810,GO:0008150,GO:0016020,GO:0016021,GO:0031224,GO:0044425,GO:0044464,GO:0051179,GO:0051234	-0.657416	9.18115	2750.03	0	0	712.830113709812	452.152489384723	709.560655461815	449.678892660809
TR44599|c0_g2	3049	ACD11; MTDH	Accelerated cell death 11 {ECO:0000303|PubMed:11850411}; Probable mannitol dehydrogenase	ARATH; FRAAN		AT2G34690	GO:0001101,GO:0002376,GO:0003674,GO:0003824,GO:0005215,GO:0005319,GO:0005488,GO:0005575,GO:0005737,GO:0006810,GO:0006811,GO:0006812,GO:0006820,GO:0006869,GO:0006950,GO:0006952,GO:0006955,GO:0008150,GO:0008152,GO:0008219,GO:0008270,GO:0008289,GO:0008324,GO:0008509,GO:0008519,GO:0009605,GO:0009607,GO:0009617,GO:0009751,GO:0009814,GO:0009816,GO:0009987,GO:0010033,GO:0010175,GO:0014070,GO:0015075,GO:…	0.645043	10.2695	5575.21	0	0	964.23102916979	1508.60994226727	959.772427187164	1500.1998070487
TR17638|c1_g1	1608; 1596; 1541; 1269; 1211	METK; METK1; METK2	S-adenosylmethionine synthase; S-adenosylmethionine synthase 1; S-adenosylmethionine synthase 2	CARPA; ELAUM; MEDSF; POPTR	K00789		GO:0000166,GO:0001882,GO:0001883,GO:0003674,GO:0003824,GO:0004478,GO:0005488,GO:0005524,GO:0005575,GO:0005737,GO:0006139,GO:0006556,GO:0006575,GO:0006725,GO:0006730,GO:0006732,GO:0006790,GO:0006807,GO:0008150,GO:0008152,GO:0009058,GO:0009108,GO:0009116,GO:0009119,GO:0009163,GO:0009987,GO:0016740,GO:0016765,GO:0017076,GO:0018130,GO:0019438,GO:0030554,GO:0032549,GO:0032550,GO:0032553,GO:0032555,GO:…	0.63521	10.7122	7316.68	0	0	1316.10187882978	2045.11221173061	1309.97072116509	2033.70957954567
TR24497|c0_g1	2596; 1768	APS1	ATP sulfurylase 1, chloroplastic	ARATH	K13811	AT3G22890	GO:0000103,GO:0000166,GO:0001882,GO:0001883,GO:0001887,GO:0003674,GO:0003824,GO:0004779,GO:0004781,GO:0005488,GO:0005524,GO:0005575,GO:0005886,GO:0006790,GO:0008150,GO:0008152,GO:0009058,GO:0009507,GO:0009532,GO:0009536,GO:0009570,GO:0009719,GO:0009725,GO:0009735,GO:0009987,GO:0010033,GO:0010035,GO:0010038,GO:0016020,GO:0016740,GO:0016772,GO:0016779,GO:0017076,GO:0030554,GO:0032549,GO:0032550,GO:…	0.627259	9.33834	2782.44	0	0	509.448581742369	787.309457118674	507.132950017565	782.975553208647
TR23032|c0_g1	1495	DSEL	Phospholipase A1-IIgamma	ARATH		AT4G18550	GO:0003674,GO:0003824,GO:0004620,GO:0005575,GO:0005737,GO:0006629,GO:0006638,GO:0006639,GO:0008150,GO:0008152,GO:0008970,GO:0009056,GO:0009987,GO:0010029,GO:0010187,GO:0016042,GO:0016298,GO:0016787,GO:0016788,GO:0019915,GO:0044237,GO:0044238,GO:0044242,GO:0044248,GO:0044255,GO:0044424,GO:0044464,GO:0044699,GO:0044710,GO:0044712,GO:0044763,GO:0046339,GO:0046340,GO:0046461,GO:0046462,GO:0046464,GO:…	0.602754	9.07878	2156.72	0	0	429.958867825347	653.27357585606	428.011045747319	649.689318730261
TR29919|c0_g1	1454; 1435; 1363	GLOD5	Glyoxalase domain-containing protein 5	XENLA				-0.602166	10.0485	4197.24	0	0	1281.01426904616	844.260132663512	1275.0327137986	839.605987991587
TR25147|c0_g1	1914; 1286	SAHH	Adenosylhomocysteinase	CATRO; PETCR			GO:0000166,GO:0003674,GO:0003824,GO:0004013,GO:0005488,GO:0006730,GO:0008150,GO:0008152,GO:0009987,GO:0016787,GO:0016801,GO:0016802,GO:0036094,GO:0044237,GO:0044281,GO:0044699,GO:0044710,GO:0044763,GO:0048037,GO:0050662,GO:0051287,GO:0055114,GO:0097159,GO:1901265,GO:1901363	0.600046	9.15893	2259.92	0	0	455.053743379356	690.089721227959	452.966765294812	686.294388600694
TR31719|c0_g3	1083; 984							-0.584054	9.78714	3304.97	0	0	1063.38969960212	709.686134781576	1058.44979693889	705.792770226029
TR30268|c0_g1	1551	GSTX6	Probable glutathione S-transferase	SOYBN	K00799		GO:0003674,GO:0003824,GO:0004364,GO:0005488,GO:0005515,GO:0005575,GO:0005737,GO:0006518,GO:0006575,GO:0006749,GO:0006790,GO:0006807,GO:0008150,GO:0008152,GO:0009056,GO:0009404,GO:0009407,GO:0009987,GO:0016740,GO:0016765,GO:0019748,GO:0034641,GO:0043603,GO:0044237,GO:0044248,GO:0044424,GO:0044464,GO:0044699,GO:0044710,GO:0044712,GO:0044763,GO:0071704,GO:0090487,GO:1901564	0.581614	8.76016	1612.58	0	0	347.801410380962	520.762358348189	346.229925459717	517.902959761516
TR12551|c0_g1	1286; 1243; 1223; 1212; 1200; 1184; 922; 859; 681; 400	GRP1; GRP2	Glycine-rich RNA-binding protein; Glycine-rich RNA-binding protein GRP1A; Glycine-rich RNA-binding protein GRP2A	DAUCA; SINAL			GO:0000166,GO:0003674,GO:0003676,GO:0003723,GO:0005488,GO:0005575,GO:0005634,GO:0036094,GO:0043226,GO:0043227,GO:0043229,GO:0043231,GO:0044424,GO:0044464,GO:0097159,GO:1901265,GO:1901363	0.55534	10.4318	4648.69	0	0	1120.4070655005	1647.26465784572	1115.19337564769	1638.06674240788
TR40690|c0_g1	1858	EP1G	Epidermis-specific secreted glycoprotein EP1	DAUCA			GO:0003674,GO:0005488,GO:0005575,GO:0005576,GO:0006810,GO:0006833,GO:0008150,GO:0030246,GO:0042044,GO:0044699,GO:0044765,GO:0051179,GO:0051234,GO:1902578	-0.537673	9.25559	1952.86	0	0	726.078399362649	500.4036129172	722.734002501638	497.674908969328
TR14293|c0_g1	1280	GSTX6	Probable glutathione S-transferase	SOYBN	K00799		GO:0003674,GO:0003824,GO:0004364,GO:0005488,GO:0005515,GO:0005575,GO:0005737,GO:0006518,GO:0006575,GO:0006749,GO:0006790,GO:0006807,GO:0008150,GO:0008152,GO:0009056,GO:0009404,GO:0009407,GO:0009987,GO:0016740,GO:0016765,GO:0019748,GO:0034641,GO:0043603,GO:0044237,GO:0044248,GO:0044424,GO:0044464,GO:0044699,GO:0044710,GO:0044712,GO:0044763,GO:0071704,GO:0090487,GO:1901564	0.535535	9.98105	3177	0	0	826.457901578683	1198.52024038337	822.638702722911	1191.87404687759
TR17618|c0_g2	2196; 2137; 2128; 1965; 1965; 650	BGL24; BGL32	Beta-glucosidase 24; Beta-glucosidase 32	ARATH; ORYSJ	K01188	AT5G24550	GO:0003674,GO:0003824,GO:0004553,GO:0005975,GO:0008150,GO:0008152,GO:0008422,GO:0009605,GO:0009607,GO:0015926,GO:0016787,GO:0016798,GO:0043207,GO:0044238,GO:0050896,GO:0051704,GO:0051707,GO:0071704	-0.531924	9.5464	2329.77	0	0	886.821250884271	613.632318232724	882.696073699499	610.246646544291
TR24107|c0_g2	959; 942	MT4A	Metallothionein-like protein 4A	ORYSJ			GO:0003674,GO:0005488,GO:0043167,GO:0043169,GO:0046872	0.530408	11.7777	9279.38	0	0	2877.63616217696	4158.20648970214	2864.09838373909	4134.9135570252
TR43902|c1_g1	1423; 1240	HMGB2	High mobility group B protein 2	ARATH		AT1G20693	GO:0000785,GO:0001071,GO:0003674,GO:0003676,GO:0003677,GO:0003682,GO:0003700,GO:0005198,GO:0005488,GO:0005575,GO:0005634,GO:0005829,GO:0006325,GO:0006333,GO:0006355,GO:0008150,GO:0009889,GO:0010468,GO:0010556,GO:0016043,GO:0019219,GO:0019222,GO:0030527,GO:0031323,GO:0031326,GO:0032991,GO:0043226,GO:0043227,GO:0043229,GO:0043231,GO:0043933,GO:0044422,GO:0044424,GO:0044427,GO:0044444,GO:0044446,GO:…	0.512902	9.29138	1815.21	0	0	517.135300380534	738.296001708825	514.78330994442	734.20933055734
TR21059|c0_g1	3126	AK3; LIRP1	Aspartokinase 3, chloroplastic; Light-regulated protein	ARATH; ORYSJ	K00928	AT3G02020	GO:0000166,GO:0001882,GO:0001883,GO:0003674,GO:0003824,GO:0004072,GO:0005488,GO:0005524,GO:0005575,GO:0006082,GO:0006520,GO:0006553,GO:0006566,GO:0006807,GO:0006810,GO:0006811,GO:0006812,GO:0006873,GO:0008150,GO:0008152,GO:0008652,GO:0009058,GO:0009066,GO:0009067,GO:0009085,GO:0009088,GO:0009089,GO:0009507,GO:0009536,GO:0009987,GO:0016053,GO:0016301,GO:0016597,GO:0016740,GO:0016772,GO:0016774,GO:…	-0.508072	9.07755	1544.05	0	0	636.369871256067	447.668184223713	633.425255334137	445.219803307822
TR34191|c0_g1	2407; 2327; 815	XYLA	Xylose isomerase	ARATH	K01805	AT5G57655	GO:0003674,GO:0003824,GO:0005488,GO:0005575,GO:0005773,GO:0005774,GO:0005783,GO:0005794,GO:0005975,GO:0005996,GO:0006081,GO:0006098,GO:0006139,GO:0006725,GO:0006732,GO:0006733,GO:0006739,GO:0006753,GO:0006793,GO:0006796,GO:0006807,GO:0008150,GO:0008152,GO:0009045,GO:0009056,GO:0009117,GO:0009987,GO:0016020,GO:0016853,GO:0016860,GO:0016861,GO:0019321,GO:0019362,GO:0019637,GO:0019682,GO:0019693,GO:…	-0.497382	11.3611	7023.83	0	0	3089.33743667042	2189.46199486354	3074.79011434496	2177.25171953593
TR44547|c0_g1	1603; 1328	UGE1	Bifunctional UDP-glucose 4-epimerase and UDP-xylose 4-epimerase 1	ARATH; PEA	K01784	AT1G12780	GO:0000271,GO:0003674,GO:0003824,GO:0003854,GO:0003978,GO:0005488,GO:0005575,GO:0005829,GO:0005886,GO:0005975,GO:0005976,GO:0005996,GO:0006012,GO:0006139,GO:0006629,GO:0006694,GO:0006725,GO:0006753,GO:0006793,GO:0006796,GO:0006807,GO:0008150,GO:0008152,GO:0008202,GO:0008610,GO:0009058,GO:0009059,GO:0009117,GO:0009165,GO:0009225,GO:0009226,GO:0009987,GO:0016020,GO:0016043,GO:0016051,GO:0016229,GO:…	-0.493002	11.6391	8142.57	0	0	3741.1711771868	2659.5068618407	3723.55700054846	2644.64535808088
TR43741|c0_g2	1954; 1355; 1345; 1319; 1309; 805; 769; 728; 445; 384; 367							-0.490898	9.7298	2256.78	0	0	995.249199674384	708.520215439713	990.61933298849	704.617192123878
TR45842|c1_g1	5628; 5575; 3609; 3474; 3421; 2513	ATESY; ISPS; SAUBS; TPS10; TPS4	Alpha-terpineol synthase, chloroplastic; Beta-bisabolene synthase; Isoprene synthase, chloroplastic; Terpene synthase 10; Tricyclene synthase TPS4, chloroplastic	MAGGA; MEDTR; POPAL; RICCO; SANAS	K12742		GO:0000287,GO:0003674,GO:0003824,GO:0005488,GO:0005575,GO:0006629,GO:0006644,GO:0006720,GO:0006721,GO:0006793,GO:0006796,GO:0006950,GO:0008150,GO:0008152,GO:0008299,GO:0008610,GO:0009058,GO:0009266,GO:0009314,GO:0009408,GO:0009409,GO:0009416,GO:0009507,GO:0009532,GO:0009536,GO:0009570,GO:0009628,GO:0009642,GO:0009646,GO:0009987,GO:0010333,GO:0010334,GO:0016114,GO:0016829,GO:0016835,GO:0016838,GO:…	-0.479174	10.0098	2608.16	0	0	1204.37316262446	864.39466283645	1198.77458062397	859.631352904094
TR54134|c2_g2	2757; 1767; 1554; 1351; 1236; 864; 753; 708; 324; 310; 268; 239; 232	DHE2; HSP71; HSP72; MD37D; MD37E	Heat shock cognate 70 kDa protein 1; Heat shock cognate 70 kDa protein 2; NAD-specific glutamate dehydrogenase; Probable mediator of RNA polymerase II transcription subunit 37c; Probable mediator of RNA polymerase II transcription subunit 37e	ACHKL; ARATH; SOLLC	K03283	AT5G02490	GO:0000166,GO:0000902,GO:0001882,GO:0001883,GO:0002020,GO:0003674,GO:0003824,GO:0004352,GO:0005488,GO:0005515,GO:0005524,GO:0005575,GO:0005576,GO:0005618,GO:0005634,GO:0005730,GO:0005737,GO:0005774,GO:0005794,GO:0005829,GO:0005840,GO:0005886,GO:0005911,GO:0006139,GO:0006351,GO:0006355,GO:0006725,GO:0006807,GO:0006950,GO:0006952,GO:0008150,GO:0008152,GO:0009058,GO:0009059,GO:0009266,GO:0009408,GO:…	0.474617	9.33173	1602.09	0	0	540.150240303039	750.941742262876	537.693478709331	746.816392273513
TR34912|c0_g1	1256; 1248; 1180; 996	MYB48	Transcription factor MYB48	ARATH		AT3G46130	GO:0001071,GO:0001101,GO:0003674,GO:0003676,GO:0003677,GO:0003700,GO:0005488,GO:0005575,GO:0005634,GO:0006139,GO:0006351,GO:0006355,GO:0006725,GO:0006807,GO:0008150,GO:0008152,GO:0009058,GO:0009059,GO:0009751,GO:0009889,GO:0009987,GO:0010033,GO:0010468,GO:0010556,GO:0014070,GO:0016070,GO:0018130,GO:0019219,GO:0019222,GO:0019438,GO:0031323,GO:0031326,GO:0032774,GO:0034641,GO:0034645,GO:0034654,GO:…	-0.464081	9.72525	2013.43	0	0	984.397361596975	713.946224684537	979.818824856461	710.008636523399
TR4612|c0_g1	1954; 1729; 1530; 1011							0.451578	10.5316	3310.96	0	0	1252.61862607694	1713.81174643512	1246.76320198333	1704.26395071178
TR51836|c3_g1	1451	PIP24	Aquaporin PIP2-4	MAIZE	K09872		GO:0003674,GO:0005215,GO:0005575,GO:0005886,GO:0006810,GO:0008150,GO:0016020,GO:0016021,GO:0031224,GO:0044425,GO:0044464,GO:0051179,GO:0051234	-0.44715	10.4802	3143.52	0	0	1653.09666712532	1213.09423215665	1645.35922747713	1206.34581868683
TR2815|c0_g1	3410; 3400; 3083; 3059; 2883; 2523; 2126; 1387; 939						GO:0003674,GO:0005488,GO:0005515	-0.442361	9.84502	1991.14	0	0	1062.80189170626	782.511250596392	1057.87704271976	778.19216644817
TR15072|c0_g1	3982; 3971; 1362; 1345; 1345	UBC24	Probable ubiquitin-conjugating enzyme E2 24	ARATH	K10581	AT2G33770	GO:0000166,GO:0001882,GO:0001883,GO:0003674,GO:0003824,GO:0004842,GO:0005488,GO:0005515,GO:0005524,GO:0005575,GO:0005783,GO:0005794,GO:0006810,GO:0006811,GO:0006817,GO:0006820,GO:0006950,GO:0007154,GO:0008150,GO:0008152,GO:0009056,GO:0009057,GO:0009267,GO:0009605,GO:0009987,GO:0009991,GO:0010966,GO:0015698,GO:0016036,GO:0016740,GO:0017076,GO:0019538,GO:0019787,GO:0019899,GO:0030163,GO:0030554,GO:…	-0.416523	9.81657	1734.31	0	0	1034.08973679311	775.112147080724	1029.28024277928	770.854937603709
TR35808|c0_g1	3014; 2365	PCKA	Phosphoenolpyruvate carboxykinase [ATP]	ARATH	K01610	AT4G37870	GO:0000166,GO:0001882,GO:0001883,GO:0002376,GO:0003674,GO:0003824,GO:0004611,GO:0004612,GO:0005488,GO:0005524,GO:0005575,GO:0005634,GO:0005730,GO:0005829,GO:0005975,GO:0005996,GO:0006006,GO:0006094,GO:0006950,GO:0006952,GO:0006955,GO:0007154,GO:0008150,GO:0008152,GO:0009058,GO:0009267,GO:0009605,GO:0009607,GO:0009620,GO:0009814,GO:0009817,GO:0009987,GO:0009991,GO:0010035,GO:0010038,GO:0016020,GO:…	-0.39677	11.4724	4824.47	0	0	3239.63539404254	2461.83869034334	3224.40169858296	2448.08059196601
TR13473|c0_g1	3088; 2972; 2850; 1223; 777; 602	Y2060	BTB/POZ domain-containing protein At2g30600	ARATH		AT2G30600	GO:0003674,GO:0005488,GO:0005515,GO:0006464,GO:0008150,GO:0008152,GO:0009987,GO:0016567,GO:0019538,GO:0032446,GO:0036211,GO:0043170,GO:0043412,GO:0044237,GO:0044238,GO:0044260,GO:0044267,GO:0070647,GO:0071704	-0.39225	10.3949	2288.56	0	0	1532.91256041802	1168.52023885621	1525.73541771177	1162.03868538851
TR33364|c1_g1	3099; 3088; 3053; 2578; 1710; 1113; 1026; 906; 840; 765; 717	PMA1; PMA11	ATPase 11, plasma membrane-type; Plasma membrane ATPase	ARATH; ORYSJ	K01535	AT5G62670	GO:0000166,GO:0001882,GO:0001883,GO:0003674,GO:0003824,GO:0005215,GO:0005488,GO:0005524,GO:0005575,GO:0005886,GO:0005887,GO:0006139,GO:0006163,GO:0006164,GO:0006725,GO:0006753,GO:0006754,GO:0006793,GO:0006796,GO:0006807,GO:0006810,GO:0006811,GO:0006812,GO:0006818,GO:0006873,GO:0006885,GO:0008150,GO:0008152,GO:0008324,GO:0008553,GO:0009058,GO:0009116,GO:0009117,GO:0009119,GO:0009123,GO:0009124,GO:…	0.388778	9.94703	1650.57	0	0	856.390888275537	1121.79377907847	852.421922117295	1115.58308176557
TR12198|c0_g1	622							-0.386641	10.7103	2758.5	0	0	1904.22628663337	1457.21980512208	1895.28462209291	1449.12296536903
TR5654|c4_g1	1813; 1329	RD19A	Cysteine proteinase RD19a	ARATH	K01373	AT4G39090	GO:0000323,GO:0003674,GO:0003824,GO:0004175,GO:0004197,GO:0005575,GO:0005615,GO:0005634,GO:0005764,GO:0005773,GO:0006508,GO:0006950,GO:0006952,GO:0006970,GO:0008150,GO:0008152,GO:0008233,GO:0008234,GO:0009605,GO:0009607,GO:0009617,GO:0009628,GO:0009651,GO:0016787,GO:0019538,GO:0042742,GO:0043170,GO:0043207,GO:0043226,GO:0043227,GO:0043229,GO:0043231,GO:0044238,GO:0044421,GO:0044424,GO:0044444,GO:…	0.372277	10.1771	1771.32	0	0	1010.98436488663	1309.23773480873	1006.28825198306	1301.97301672044
TR20047|c9_g1	3068	YCX91	Uncharacterized protein ORF91	PHAAO			GO:0005575,GO:0009507,GO:0009536,GO:0043226,GO:0043227,GO:0043229,GO:0043231,GO:0044424,GO:0044444,GO:0044464	-0.358584	14.0265	339066	0	0	18807.6370839017	14675.3370699241	18718.7533893705	14592.8968909384
TR20286|c1_g1	3081; 422	TBL2	Protein trichome birefringence-like 2	ARATH		AT1G60790	GO:0003674,GO:0003824,GO:0005575,GO:0005794,GO:0008150,GO:0008374,GO:0009987,GO:0016021,GO:0016407,GO:0016413,GO:0016740,GO:0016746,GO:0016747,GO:0031224,GO:0043226,GO:0043227,GO:0043229,GO:0043231,GO:0044424,GO:0044425,GO:0044444,GO:0044464,GO:0071554	-0.356687	10.9903	2844.52	0	0	2291.32039405295	1790.26914943036	2280.58456749993	1780.27115559224
TR17188|c0_g1	1403; 1363; 1363							-0.344752	10.4626	1855.04	0	0	1583.55447144593	1247.53369579322	1576.13778899457	1240.59973235296
TR51348|c1_g1	942; 928; 928; 363	SUI1; SUI11	Protein translation factor SUI1 homolog; Protein translation factor SUI1 homolog 1	ARATH; SALBA	K03113	AT4G27130	GO:0003674,GO:0003676,GO:0003723,GO:0003743,GO:0005488,GO:0006413,GO:0006417,GO:0008135,GO:0008150,GO:0008152,GO:0009889,GO:0009987,GO:0010468,GO:0010556,GO:0010608,GO:0019222,GO:0031323,GO:0031326,GO:0032268,GO:0044237,GO:0050789,GO:0050794,GO:0051246,GO:0060255,GO:0065007,GO:0080090,GO:0097159,GO:1901363,GO:2000112	-0.33197	10.7148	2043.57	0	0	1878.58881917549	1493.13908946178	1869.79705934195	1484.83621736886
TR46020|c1_g1	991; 920	TCTP	Translationally-controlled tumor protein homolog	HEVBR			GO:0005575,GO:0005737,GO:0044424,GO:0044464	-0.26154	11.5914	2250.76	0	0	3374.19818620241	2816.05395501159	3358.30345281074	2800.30811367607
TR50253|c1_g1	6350	ART2	Putative uncharacterized protein ART2	YEAST				-0.243001	12.9133	7502.38	0	0	8385.84830630188	7089.19318599043	8346.25630308838	7049.41489531368
TR41059|c0_g1	1112; 1078	TSJT1	Stem-specific protein TSJT1	TOBAC				-0.227008	11.7147	1793.79	0	0	3635.00402799614	3107.21988911602	3617.88384712031	3089.82462421276
TR35780|c1_g1	1911; 1883; 1549	DCAM	S-adenosylmethionine decarboxylase proenzyme	VICFA			GO:0003674,GO:0003824,GO:0004014,GO:0006139,GO:0006557,GO:0006576,GO:0006595,GO:0006596,GO:0006597,GO:0006725,GO:0006790,GO:0006807,GO:0008150,GO:0008152,GO:0008215,GO:0008216,GO:0008295,GO:0009058,GO:0009116,GO:0009119,GO:0009163,GO:0009308,GO:0009309,GO:0009987,GO:0016829,GO:0016830,GO:0016831,GO:0018130,GO:0019438,GO:0034641,GO:0034654,GO:0042278,GO:0042401,GO:0042451,GO:0042455,GO:0044106,GO:…	-0.204446	12.0501	1572.2	0	0	4553.38604128888	3953.58764520521	4531.91775880895	3931.45747100116
TR53857|c7_g1	1746							-0.0725084	14.2338	24283.5	0	0	19801.8915317523	18839.7767438	19708.3090359521	18733.9315615299
TR31719|c0_g1	791							-0.829493	7.6384	1480.55	4.94065645841247e-324	5.48412866883784e-322	255.786866682931	143.991038720058	254.671072431377	143.258379758704
TR17115|c0_g1	1279; 1049							-0.640543	8.35009	1469.27	1.8626274848215e-321	2.06208178604761e-319	398.805049344785	255.919295538889	397.000495883386	254.573464879643
TR18861|c0_g2	1370	Y8948	Putative methyltransferase DDB_G0268948	DICDI			GO:0003674,GO:0003824,GO:0005575,GO:0008150,GO:0008152,GO:0008168,GO:0008757,GO:0016023,GO:0016740,GO:0016741,GO:0030139,GO:0031410,GO:0031982,GO:0031988,GO:0032259,GO:0043226,GO:0043227,GO:0043229,GO:0043231,GO:0044424,GO:0044444,GO:0044464,GO:0045335	2.50228	4.86683	1466	9.54534827765288e-321	1.05088751001725e-318	8.6814704619273	49.4170428743395	8.7140463337965	49.2121315866062
TR18550|c0_g1	416							-3.93279	4.07564	1459.29	2.74547338737522e-319	3.00591416379269e-317	31.6511943924433	2.01793732245488	31.5833040830559	2.10793314868494
TR39457|c0_g2	1915	C79D1	Valine N-monooxygenase 1	MANES	K13401		GO:0003674,GO:0003824,GO:0004497,GO:0005488,GO:0005506,GO:0005575,GO:0005783,GO:0008150,GO:0008152,GO:0009058,GO:0016020,GO:0016021,GO:0016137,GO:0016138,GO:0016491,GO:0016705,GO:0019748,GO:0019756,GO:0020037,GO:0031090,GO:0031224,GO:0042341,GO:0043167,GO:0043169,GO:0043226,GO:0043227,GO:0043229,GO:0043231,GO:0044422,GO:0044424,GO:0044425,GO:0044444,GO:0044464,GO:0044550,GO:0044699,GO:0044710,GO:…	-3.33947	4.31686	1458.85	3.42842032962158e-319	3.73302217566127e-317	36.3084415673314	3.54260107719857	36.2062488516897	3.60780865832615
TR15681|c0_g1	594; 594	PIP24	Aquaporin PIP2-4	MAIZE	K09872		GO:0003674,GO:0005215,GO:0005575,GO:0005886,GO:0006810,GO:0008150,GO:0016020,GO:0016021,GO:0031224,GO:0044425,GO:0044464,GO:0051179,GO:0051234	-1.51837	5.99377	1449.45	3.77357014321546e-317	4.08638467450365e-315	94.7275032173838	33.0493290366499	94.3817131083029	32.9567240361703
TR53996|c0_g1	1991; 1917; 1901	COL10	Zinc finger protein CONSTANS-LIKE 10	ARATH		AT5G48250	GO:0001071,GO:0003674,GO:0003700,GO:0005488,GO:0005515,GO:0005575,GO:0005634,GO:0005886,GO:0006355,GO:0008150,GO:0008270,GO:0009889,GO:0010468,GO:0010556,GO:0016020,GO:0019219,GO:0019222,GO:0031323,GO:0031326,GO:0043167,GO:0043169,GO:0043226,GO:0043227,GO:0043229,GO:0043231,GO:0044424,GO:0044464,GO:0046872,GO:0046914,GO:0050789,GO:0050794,GO:0051171,GO:0051252,GO:0060255,GO:0065007,GO:0080090,GO:…	1.66501	5.75759	1434.33	7.26888970779487e-314	7.82867322496734e-312	25.8635474178251	82.1524705497187	25.8148508761765	81.763483863414
TR14328|c0_g1	1551	PER5	Peroxidase 5 {ECO:0000250|UniProtKB:P22195}	VITVI			GO:0003674,GO:0003824,GO:0004601,GO:0005488,GO:0005575,GO:0005576,GO:0006950,GO:0006979,GO:0008150,GO:0008152,GO:0009056,GO:0009987,GO:0016209,GO:0016491,GO:0016684,GO:0020037,GO:0042743,GO:0042744,GO:0043167,GO:0043169,GO:0044237,GO:0044248,GO:0044699,GO:0044710,GO:0044712,GO:0044763,GO:0046872,GO:0046906,GO:0050896,GO:0055114,GO:0072593,GO:0097159,GO:1901363	1.16298	6.66957	1425.32	6.60907029113931e-312	7.07956464645986e-310	62.8050128730053	140.76233900413	62.5938539469889	140.05594285974
TR31220|c0_g1	1518	TIP21	Aquaporin TIP2-1	ARATH	K09873	AT3G16240	GO:0000322,GO:0000325,GO:0000326,GO:0003674,GO:0005215,GO:0005275,GO:0005372,GO:0005575,GO:0005618,GO:0005773,GO:0005774,GO:0005794,GO:0005886,GO:0005911,GO:0006810,GO:0006811,GO:0006812,GO:0006820,GO:0006833,GO:0008150,GO:0008324,GO:0008509,GO:0008519,GO:0008643,GO:0009505,GO:0009506,GO:0009507,GO:0009526,GO:0009536,GO:0009705,GO:0009941,GO:0009987,GO:0015075,GO:0015077,GO:0015101,GO:0015103,GO:…	-0.562005	8.67271	1422.24	3.08175315346289e-311	3.28339259366528e-309	488.061417531475	330.71750562455	485.818310863068	328.95918272266
TR34647|c1_g1	2160; 2063	SERA1	D-3-phosphoglycerate dehydrogenase 1, chloroplastic	ARATH	K00058	AT4G34200	GO:0000166,GO:0001882,GO:0001883,GO:0003006,GO:0003674,GO:0003824,GO:0004617,GO:0005488,GO:0005524,GO:0005575,GO:0005739,GO:0006082,GO:0006520,GO:0006563,GO:0006564,GO:0006807,GO:0007275,GO:0008150,GO:0008152,GO:0008652,GO:0009058,GO:0009069,GO:0009070,GO:0009507,GO:0009532,GO:0009536,GO:0009555,GO:0009561,GO:0009570,GO:0009790,GO:0009793,GO:0009987,GO:0016020,GO:0016053,GO:0016491,GO:0016597,GO:…	1.80842	5.53549	1412.46	4.11253819377777e-309	4.35819087626172e-307	20.5280603630989	72.0179408858342	20.496418841465	71.7102642312243
TR2486|c1_g1	7563	GLUT1	Glutamate synthase 1 [NADH], chloroplastic	ARATH	K00264	AT5G53460	GO:0000166,GO:0003674,GO:0003824,GO:0005488,GO:0005506,GO:0005575,GO:0006082,GO:0006520,GO:0006536,GO:0006537,GO:0006541,GO:0006807,GO:0008150,GO:0008152,GO:0008652,GO:0009058,GO:0009064,GO:0009084,GO:0009507,GO:0009532,GO:0009536,GO:0009570,GO:0009719,GO:0009725,GO:0009735,GO:0009987,GO:0010033,GO:0010035,GO:0010038,GO:0010181,GO:0015930,GO:0016040,GO:0016053,GO:0016491,GO:0016638,GO:0016639,GO:…	0.462346	9.21682	1409.19	2.11895539797878e-308	2.23358186817795e-306	501.264487192323	690.986582260161	498.991657902892	687.186206471291
TR23411|c0_g2	2111; 1858	TKTC; TKTC2	Transketolase, chloroplastic; Transketolase-2, chloroplastic	ARATH; SOLTU	K00615	AT2G45290	GO:0003674,GO:0003824,GO:0004802,GO:0005488,GO:0005575,GO:0005975,GO:0008150,GO:0008152,GO:0009058,GO:0009507,GO:0009532,GO:0009535,GO:0009536,GO:0009570,GO:0010035,GO:0010038,GO:0016020,GO:0016051,GO:0016740,GO:0016744,GO:0019253,GO:0019685,GO:0034357,GO:0042221,GO:0042651,GO:0043167,GO:0043169,GO:0043226,GO:0043227,GO:0043229,GO:0043231,GO:0044238,GO:0044422,GO:0044424,GO:0044434,GO:0044435,GO:…	1.20331	6.56152	1408.01	3.82381952998709e-308	4.00934558866424e-306	57.1530138743547	131.704042578889	56.9481337870644	131.056689801893
TR31157|c0_g1	4093; 2827; 1656; 1641; 340	EX84B; SERA2	D-3-phosphoglycerate dehydrogenase 2, chloroplastic; Exocyst complex component EXO84B	ARATH	K00058	AT1G17745	GO:0000166,GO:0003674,GO:0003824,GO:0004617,GO:0005488,GO:0005575,GO:0005576,GO:0005618,GO:0005829,GO:0005856,GO:0006082,GO:0006520,GO:0006563,GO:0006564,GO:0006807,GO:0006810,GO:0006887,GO:0008150,GO:0008152,GO:0008652,GO:0009058,GO:0009069,GO:0009070,GO:0009507,GO:0009524,GO:0009536,GO:0009987,GO:0016053,GO:0016192,GO:0016491,GO:0016597,GO:0016614,GO:0016616,GO:0019752,GO:0030312,GO:0031406,GO:…	0.72586	7.94164	1407.89	4.04949408186686e-308	4.22362232738713e-306	185.430783147728	306.861002167972	184.631413635792	305.204397624018
TR13512|c0_g1	4373; 3246	GT645	Glycosyltransferase family protein 64 protein C5 {ECO:0000303|PubMed:24905498}	ARATH		AT5G04500	GO:0003674,GO:0003824,GO:0005488,GO:0005575,GO:0005975,GO:0006022,GO:0006023,GO:0006024,GO:0006029,GO:0006082,GO:0006464,GO:0006486,GO:0006790,GO:0006807,GO:0008150,GO:0008152,GO:0009058,GO:0009059,GO:0009100,GO:0009101,GO:0009987,GO:0015012,GO:0016021,GO:0016740,GO:0019538,GO:0030166,GO:0030201,GO:0030203,GO:0031224,GO:0034645,GO:0036211,GO:0043167,GO:0043169,GO:0043170,GO:0043412,GO:0043413,GO:…	1.11645	6.75959	1406.72	7.29641861302203e-308	7.57032081959464e-306	68.3665798876775	148.340814726239	68.1168410599586	147.595857583882
TR34188|c0_g1	2904; 2237; 2229; 1463	C72A1; C7A14; C7A15	Cytochrome P450 72A14; Cytochrome P450 72A15; Secologanin synthase	ARATH; CATRO	K13400	AT3G14690,AT3G14680	GO:0003674,GO:0003824,GO:0004497,GO:0005488,GO:0005506,GO:0005575,GO:0005774,GO:0006807,GO:0008150,GO:0008152,GO:0009820,GO:0016020,GO:0016021,GO:0016491,GO:0016627,GO:0016634,GO:0016705,GO:0020037,GO:0031090,GO:0031224,GO:0043167,GO:0043169,GO:0044422,GO:0044424,GO:0044425,GO:0044437,GO:0044444,GO:0044446,GO:0044464,GO:0044699,GO:0044710,GO:0046872,GO:0046906,GO:0046914,GO:0050616,GO:0055114,GO:…	0.714567	7.97764	1400.28	1.83079547623802e-306	1.88962885169838e-304	191.03756615439	313.677146012709	190.236222780064	312.014643181308
TR49284|c0_g1	1865; 1863; 1719	COMT1	Caffeic acid 3-O-methyltransferase	EUCGU; ROSCH			GO:0003674,GO:0003824,GO:0005488,GO:0005515,GO:0006725,GO:0008150,GO:0008152,GO:0008168,GO:0008171,GO:0009058,GO:0009698,GO:0009699,GO:0009808,GO:0009809,GO:0009987,GO:0016740,GO:0016741,GO:0019438,GO:0019748,GO:0044237,GO:0044249,GO:0044550,GO:0044699,GO:0044710,GO:0044711,GO:0044763,GO:0046983,GO:0047763,GO:0071704,GO:1901360,GO:1901362,GO:1901576	0.779183	7.713	1377.88	1.34897065063708e-301	1.38510628930958e-299	154.593476611091	265.470865531842	153.948151897072	264.059164048725
TR48135|c0_g1	1820						GO:0005575,GO:0006810,GO:0008150,GO:0009987,GO:0016021,GO:0031224,GO:0044425,GO:0044699,GO:0044763,GO:0044765,GO:0051179,GO:0051234,GO:0055085,GO:1902578	0.856931	7.4378	1366.68	3.658572678247e-299	3.73721313220726e-297	123.39444213854	223.632298379611	122.896691017487	222.468021538134
TR27690|c1_g1	1061; 985; 965	BCP	Blue copper protein	PEA			GO:0003674,GO:0005488,GO:0008150,GO:0008152,GO:0009055,GO:0043167,GO:0043169,GO:0044699,GO:0044710,GO:0046872,GO:0055114	0.808486	7.59837	1366.31	4.38965476306723e-299	4.46101479177965e-297	140.938247030351	246.995528268477	140.365694700731	245.695823349605
TR3153|c1_g1	2702; 2375; 2272; 2196; 1737	FBK28	F-box/kelch-repeat protein At1g67480	ARATH		AT1G67480	GO:0003674,GO:0005488,GO:0005515	-0.485757	9.01471	1352.95	3.51421141510148e-296	3.55311875576868e-294	605.306484759483	432.466389727886	602.537438517159	430.099436683601
TR40677|c0_g1	1359	ERLI1; ERLL2	Lipid transfer protein EARLI 1; pEARLI1-like lipid transfer protein 2	ARATH		AT4G12490	GO:0005575,GO:0005576,GO:0005618,GO:0006950,GO:0006952,GO:0008150,GO:0009605,GO:0009607,GO:0009620,GO:0030312,GO:0043207,GO:0044464,GO:0050832,GO:0050896,GO:0051704,GO:0051707,GO:0098542	-0.278756	10.6085	1341.93	8.74589747709283e-294	8.79784011693141e-292	1716.4442719022	1415.51576712468	1708.40310259628	1407.65343438624
TR17254|c0_g2	541	ICI	Proteinase inhibitor	LINUS			GO:0003674,GO:0004857,GO:0004866,GO:0004867,GO:0006950,GO:0008150,GO:0009611,GO:0030234,GO:0030414,GO:0050896,GO:0061134,GO:0061135	-3.48421	4.12421	1336.79	1.14622111976046e-292	1.1472052490047e-290	32.0129223283569	2.82511225143683	31.9515032239205	2.87813949147367
TR17802|c0_g2	1948; 1928; 1603	GPAT4; GPAT8	Glycerol-3-phosphate 2-O-acyltransferase 4; Probable glycerol-3-phosphate acyltransferase 8	ARATH	K13508	AT4G00400,AT1G01610	GO:0003674,GO:0003824,GO:0004366,GO:0005575,GO:0005783,GO:0006629,GO:0006644,GO:0006650,GO:0006793,GO:0006796,GO:0008150,GO:0008152,GO:0008374,GO:0008610,GO:0008654,GO:0009058,GO:0009059,GO:0009987,GO:0010143,GO:0016020,GO:0016021,GO:0016024,GO:0016311,GO:0016740,GO:0016746,GO:0016747,GO:0016787,GO:0016788,GO:0016791,GO:0019637,GO:0031224,GO:0042578,GO:0043170,GO:0043226,GO:0043227,GO:0043229,GO:…	2.01072	5.20212	1331.12	1.94768751466923e-291	1.93956399387941e-289	14.5595494205239	58.8340837124623	14.5643215719791	58.5762192278796
TR46015|c0_g1	1298; 1275; 1248; 1225	HYES	Bifunctional epoxide hydrolase 2	HUMAN; MOUSE; PIG	K08726		GO:0000287,GO:0003674,GO:0003824,GO:0004301,GO:0005488,GO:0005575,GO:0005777,GO:0006629,GO:0006725,GO:0006793,GO:0006796,GO:0008150,GO:0008152,GO:0009056,GO:0009636,GO:0009987,GO:0016311,GO:0016787,GO:0016788,GO:0016791,GO:0016801,GO:0016803,GO:0019439,GO:0030258,GO:0033885,GO:0042221,GO:0042577,GO:0042578,GO:0042579,GO:0043167,GO:0043169,GO:0043226,GO:0043227,GO:0043229,GO:0043231,GO:0044237,GO:…	1.03891	6.86405	1322.35	1.5681669772083e-289	1.55381824936684e-287	76.2341624937991	156.771308428939	75.9717560650709	155.987053002686
TR31220|c0_g2	1519	TIP21	Aquaporin TIP2-1	ARATH	K09873	AT3G16240	GO:0000322,GO:0000325,GO:0000326,GO:0003674,GO:0005215,GO:0005275,GO:0005372,GO:0005575,GO:0005618,GO:0005773,GO:0005774,GO:0005794,GO:0005886,GO:0005911,GO:0006810,GO:0006811,GO:0006812,GO:0006820,GO:0006833,GO:0008150,GO:0008324,GO:0008509,GO:0008519,GO:0008643,GO:0009505,GO:0009506,GO:0009507,GO:0009526,GO:0009536,GO:0009705,GO:0009941,GO:0009987,GO:0015075,GO:0015077,GO:0015101,GO:0015103,GO:…	-0.547501	8.63979	1320.55	3.86780066567278e-289	3.81334357172326e-287	475.084427830574	325.201810276506	472.931340932805	323.44612679533
TR7751|c0_g1	2169; 2168; 2069; 1057	UGT8	7-deoxyloganetic acid glucosyltransferase	CATRO			GO:0003674,GO:0003824,GO:0006629,GO:0006720,GO:0006721,GO:0008150,GO:0008152,GO:0008194,GO:0008299,GO:0008610,GO:0009058,GO:0009987,GO:0016098,GO:0016099,GO:0016114,GO:0016137,GO:0016138,GO:0016740,GO:0016757,GO:0016758,GO:0018130,GO:0035251,GO:0044237,GO:0044238,GO:0044249,GO:0044255,GO:0044699,GO:0044710,GO:0044711,GO:0044763,GO:0046483,GO:0046527,GO:0071704,GO:1900992,GO:1900994,GO:1901135,GO:…	0.957481	7.07975	1316.85	2.4671158138347e-288	2.42033832092882e-286	91.9693277060423	178.699560666282	91.5997640439923	177.796053656388
TR24577|c1_g1	1059							-0.974026	7.01932	1309.36	1.04717384598675e-286	1.02225833034086e-284	172.453793446827	87.8026950525923	171.703532689878	87.3981513185526
TR5651|c0_g1	2949; 2863; 2582; 1785	FBL3	F-box/LRR-repeat protein 3	ARATH	K10268	AT5G01720	GO:0003674,GO:0005488,GO:0005515	0.93923	7.122	1307.45	2.71757235088523e-286	2.63990839595552e-284	95.4961750812003	183.228708878903	95.1181113900322	182.295680185311
TR31719|c0_g2	788							-0.786838	7.60234	1304.42	1.23712457438962e-285	1.19590720442337e-283	246.788884277079	143.094177687856	245.71156000367	142.366561888106
TR31809|c0_g1	1743	ENPP1	Ectonucleotide pyrophosphatase/phosphodiesterase family member 1	HUMAN	K01513		GO:0000166,GO:0001558,GO:0001871,GO:0001882,GO:0001883,GO:0001932,GO:0001933,GO:0002376,GO:0003674,GO:0003676,GO:0003824,GO:0004518,GO:0004527,GO:0004528,GO:0004551,GO:0004872,GO:0005044,GO:0005102,GO:0005158,GO:0005488,GO:0005509,GO:0005515,GO:0005524,GO:0005575,GO:0005615,GO:0005765,GO:0005774,GO:0005886,GO:0005887,GO:0005979,GO:0006082,GO:0006091,GO:0006109,GO:0006139,GO:0006163,GO:0006725,GO:…	1.39804	6.05977	1304.13	1.43373397923235e-285	1.37923816827415e-283	36.6249535112558	96.6367762197837	36.5335369769027	96.1947184967186
TR19774|c0_g1	1938; 1838; 1251	GPX4	Probable phospholipid hydroperoxide glutathione peroxidase	NICSY; SPIOL			GO:0003674,GO:0003824,GO:0004601,GO:0004602,GO:0005575,GO:0005737,GO:0006950,GO:0006979,GO:0008150,GO:0008152,GO:0016209,GO:0016491,GO:0016684,GO:0044424,GO:0044464,GO:0044699,GO:0044710,GO:0047066,GO:0050896,GO:0055114	0.721781	7.84626	1303.49	1.97329340930166e-285	1.88911862280826e-283	173.855489198492	286.905844201474	173.135418237684	285.381718591192
TR40906|c0_g1	773	DFSD2	Defensin SD2	HELAN			GO:0001906,GO:0005575,GO:0005576,GO:0005618,GO:0006950,GO:0006952,GO:0008150,GO:0009605,GO:0009607,GO:0009620,GO:0030312,GO:0031640,GO:0035821,GO:0043207,GO:0044364,GO:0044464,GO:0050832,GO:0050896,GO:0051704,GO:0051707,GO:0065007,GO:0065008,GO:0098542	-2.04771	5.11044	1294.89	1.46027431900597e-283	1.39126231633372e-281	55.7513181226894	13.4529154830325	55.5571592549091	13.4583424108346
TR2771|c2_g1	1787; 1775; 1576; 1564; 1321; 481	CADH; CADH1	Probable cinnamyl alcohol dehydrogenase; Probable cinnamyl alcohol dehydrogenase 1	EUCGU; MEDSA			GO:0003674,GO:0003824,GO:0005488,GO:0006725,GO:0008150,GO:0008152,GO:0008270,GO:0009058,GO:0009698,GO:0009699,GO:0009808,GO:0009809,GO:0009987,GO:0016491,GO:0016614,GO:0016616,GO:0019438,GO:0019748,GO:0043167,GO:0043169,GO:0044237,GO:0044249,GO:0044550,GO:0044699,GO:0044710,GO:0044711,GO:0044763,GO:0045551,GO:0046872,GO:0046914,GO:0052747,GO:0055114,GO:0071704,GO:1901360,GO:1901362,GO:1901576	0.954792	7.05827	1290.48	1.32232936959856e-282	1.25380866590118e-280	90.7032799303446	175.964134518066	90.3724335744435	175.039525692723
TR34175|c1_g1	1248; 1144	HS901	Heat shock protein 90-1 {ECO:0000305}	ARATH	K04079	AT5G52640	GO:0000166,GO:0001882,GO:0001883,GO:0002376,GO:0003674,GO:0005488,GO:0005515,GO:0005524,GO:0005575,GO:0005737,GO:0006457,GO:0006950,GO:0006952,GO:0006955,GO:0008150,GO:0008152,GO:0009605,GO:0009607,GO:0009617,GO:0009814,GO:0009816,GO:0009987,GO:0017076,GO:0019538,GO:0030554,GO:0032549,GO:0032550,GO:0032553,GO:0032555,GO:0032559,GO:0035639,GO:0036094,GO:0042742,GO:0043167,GO:0043168,GO:0043170,GO:…	0.891632	7.24302	1288.03	4.50446770361709e-282	4.25071602297999e-280	106.121933198663	197.040368774816	105.714064443804	195.997245651763
TR30719|c0_g1	1103; 843							0.576198	8.45939	1285.31	1.75627276473293e-281	1.64948139235604e-279	282.961677868443	422.107644805951	281.713253777102	419.802993995794
TR44253|c0_g1	2479; 2476; 2473; 2470	INVA	Acid beta-fructofuranosidase	VIGRR			GO:0003674,GO:0003824,GO:0004553,GO:0004564,GO:0004575,GO:0005575,GO:0005773,GO:0005975,GO:0005984,GO:0005985,GO:0008150,GO:0008152,GO:0009311,GO:0009987,GO:0015926,GO:0016787,GO:0016798,GO:0043226,GO:0043227,GO:0043229,GO:0043231,GO:0044237,GO:0044238,GO:0044262,GO:0044424,GO:0044444,GO:0044464,GO:0044699,GO:0044710,GO:0044723,GO:0044763,GO:0071704,GO:0090599	-1.10901	6.6377	1282.22	8.2476627009439e-281	7.70961942191534e-279	136.46186382342	63.273545821863	135.906393994704	62.9947714049308
TR54552|c1_g1	4266; 4187; 4181; 4180; 3473; 2641; 2045; 891; 592	3HIDH; ALF; HMGD; Y1010; YGBJ	2-(hydroxymethyl)glutarate dehydrogenase {ECO:0000303|PubMed:16894175}; 3-hydroxyisobutyrate dehydrogenase, mitochondrial; Fructose-bisphosphate aldolase; Uncharacterized oxidoreductase HI_1010; Uncharacterized oxidoreductase YgbJ	ECOLI; EUBBA; HAEIN; HUMAN; THECA	K08319,K00020		GO:0000166,GO:0003674,GO:0003824,GO:0004332,GO:0004616,GO:0005488,GO:0005575,GO:0005759,GO:0005975,GO:0006082,GO:0006090,GO:0006091,GO:0006096,GO:0006520,GO:0006573,GO:0006574,GO:0006793,GO:0006796,GO:0006807,GO:0008150,GO:0008152,GO:0008270,GO:0008442,GO:0009056,GO:0009063,GO:0009081,GO:0009083,GO:0009987,GO:0016052,GO:0016054,GO:0016491,GO:0016614,GO:0016616,GO:0016829,GO:0016830,GO:0016832,GO:…	-0.275369	10.575	1280.29	2.16819924768581e-280	2.01723964748308e-278	1675.29771919202	1384.84311982337	1667.451175929	1377.12894090625
TR714|c0_g1	2101; 2018; 1856; 655; 624; 580							-0.310988	10.1971	1258.22	1.35454902767687e-275	1.2543503776389e-273	1303.66748103275	1051.34534499899	1297.57468342265	1045.53484174773
TR1121|c2_g1	1100	CAMT5	Caffeoyl-CoA O-methyltransferase 5	TOBAC			GO:0003674,GO:0003824,GO:0005488,GO:0006725,GO:0008150,GO:0008152,GO:0008168,GO:0008171,GO:0008757,GO:0009058,GO:0009698,GO:0009699,GO:0009808,GO:0009809,GO:0009987,GO:0016740,GO:0016741,GO:0019438,GO:0019748,GO:0042409,GO:0043167,GO:0043169,GO:0044237,GO:0044249,GO:0044550,GO:0044699,GO:0044710,GO:0044711,GO:0044763,GO:0046872,GO:0071704,GO:1901360,GO:1901362,GO:1901576	1.11535	6.59669	1254.12	1.05481256963599e-274	9.7224282290588e-273	61.0868051774155	132.46637445626	60.8755912896206	131.786358968745
TR34635|c1_g3	1410	PER10	Peroxidase 10	ARATH	K00430	AT1G49570	GO:0003674,GO:0003824,GO:0004601,GO:0005488,GO:0005575,GO:0005576,GO:0006950,GO:0006979,GO:0008150,GO:0008152,GO:0009056,GO:0009987,GO:0016209,GO:0016491,GO:0016684,GO:0020037,GO:0042743,GO:0042744,GO:0043167,GO:0043169,GO:0044237,GO:0044248,GO:0044699,GO:0044710,GO:0044712,GO:0044763,GO:0046872,GO:0046906,GO:0050896,GO:0055114,GO:0072593,GO:0097159,GO:1901363	-0.478919	8.94465	1253.27	1.61585754680494e-274	1.48247449097378e-272	575.463930046608	413.094191432319	572.836041154078	410.844278113883
TR35935|c0_g1	4411	UFOG6	UDP-glucose flavonoid 3-O-glucosyltransferase 6 {ECO:0000303|PubMed:18487633}	FRAAN			GO:0003674,GO:0003824,GO:0008150,GO:0008152,GO:0008194,GO:0016740,GO:0016757,GO:0016758,GO:0035251,GO:0046527,GO:0047893	0.849729	7.32236	1241.32	6.38130914767048e-272	5.82757619259843e-270	114.26081175672	206.053822148448	113.814445542826	204.996498709611
TR32104|c0_g2	1748; 1604; 1531; 1277; 285	APRR1	Two-component response regulator-like APRR1	ARATH	K12127	AT5G61380	GO:0000160,GO:0001071,GO:0003006,GO:0003674,GO:0003676,GO:0003677,GO:0003700,GO:0005488,GO:0005515,GO:0005575,GO:0005634,GO:0006139,GO:0006351,GO:0006355,GO:0006725,GO:0006807,GO:0007165,GO:0007623,GO:0008150,GO:0008152,GO:0009058,GO:0009059,GO:0009791,GO:0009889,GO:0009892,GO:0009908,GO:0009987,GO:0010031,GO:0010468,GO:0010556,GO:0010605,GO:0010629,GO:0016070,GO:0018130,GO:0019219,GO:0019222,GO:…	2.18363	4.8925	1220.91	1.74514574488283e-267	1.58640152414418e-265	10.6257581174631	48.5201818421373	10.6777750850746	48.3203137160087
TR33417|c2_g1	2814; 2691; 2144; 2099; 2050; 1724; 1399; 1305; 1305	TPS10; TPS11; TPS6; TPS9	Alpha,alpha-trehalose-phosphate synthase [UDP-forming] 6; Probable alpha,alpha-trehalose-phosphate synthase [UDP-forming] 10; Probable alpha,alpha-trehalose-phosphate synthase [UDP-forming] 11; Probable alpha,alpha-trehalose-phosphate synthase [UDP-forming] 9	ARATH	K16055	AT2G18700,AT1G68020	GO:0003674,GO:0003824,GO:0003825,GO:0004805,GO:0005575,GO:0005739,GO:0005829,GO:0005975,GO:0005984,GO:0005991,GO:0005992,GO:0006793,GO:0006796,GO:0008150,GO:0008152,GO:0008194,GO:0009058,GO:0009311,GO:0009312,GO:0009987,GO:0016051,GO:0016311,GO:0016740,GO:0016757,GO:0016758,GO:0016787,GO:0016788,GO:0016791,GO:0019203,GO:0034637,GO:0035251,GO:0042578,GO:0043226,GO:0043227,GO:0043229,GO:0043231,GO:…	-0.654036	8.0173	1214.98	3.39441422081728e-266	3.07155737963178e-264	317.77799170013	202.017947503539	316.36488403403	200.983318291922
TR1732|c1_g1	1650; 1608; 861; 861; 434; 434	KCS2; KCS20	3-ketoacyl-CoA synthase 2 {ECO:0000303|PubMed:18465198}; 3-ketoacyl-CoA synthase 20 {ECO:0000303|PubMed:18465198}	ARATH	K15397	AT5G43760,AT1G04220	GO:0003674,GO:0003824,GO:0004312,GO:0005575,GO:0006082,GO:0006629,GO:0006631,GO:0006633,GO:0006725,GO:0006950,GO:0006970,GO:0008150,GO:0008152,GO:0008610,GO:0009058,GO:0009266,GO:0009314,GO:0009409,GO:0009416,GO:0009611,GO:0009628,GO:0009698,GO:0009699,GO:0009922,GO:0009987,GO:0010345,GO:0016020,GO:0016021,GO:0016053,GO:0016740,GO:0016746,GO:0016747,GO:0019438,GO:0019748,GO:0019752,GO:0031224,GO:…	2.26703	4.79863	1210.62	3.00600638587697e-265	2.70772857040564e-263	9.49535831773298	45.919284848751	9.53226664682903	45.7259344560888
TR25966|c1_g1	3178; 3173; 3132; 3131; 3103; 3101; 3096; 3095; 3093; 3071; 2741; 2694; 1434; 629	GPAT1; LOL2	Glycerol-3-phosphate acyltransferase 1; Protein LOL2	ARATH	K13508	AT1G06520,AT4G21610	GO:0003006,GO:0003674,GO:0003824,GO:0004366,GO:0005575,GO:0005634,GO:0005739,GO:0006629,GO:0006644,GO:0006650,GO:0006793,GO:0006796,GO:0008150,GO:0008152,GO:0008374,GO:0008610,GO:0008654,GO:0009058,GO:0009059,GO:0009605,GO:0009607,GO:0009617,GO:0009628,GO:0009987,GO:0010143,GO:0016020,GO:0016021,GO:0016024,GO:0016311,GO:0016740,GO:0016746,GO:0016747,GO:0016787,GO:0016788,GO:0016791,GO:0019637,GO:…	2.42114	4.65663	1208.39	9.17524959158225e-265	8.22741724689527e-263	7.86758260612161	42.3318407199424	7.89582602076397	42.1586629736988
TR23371|c2_g1	2033; 2031; 2027; 2025; 583	NDA1; NDA2	Internal alternative NAD(P)H-ubiquinone oxidoreductase A1, mitochondrial; Internal alternative NAD(P)H-ubiquinone oxidoreductase A2, mitochondrial	ARATH	K17871	AT1G07180,AT2G29990	GO:0003674,GO:0003824,GO:0003954,GO:0003959,GO:0005575,GO:0005739,GO:0005759,GO:0005777,GO:0008150,GO:0008152,GO:0009314,GO:0009416,GO:0009628,GO:0009987,GO:0016491,GO:0016651,GO:0031224,GO:0031300,GO:0031304,GO:0031974,GO:0042579,GO:0043226,GO:0043227,GO:0043229,GO:0043231,GO:0043233,GO:0044422,GO:0044424,GO:0044425,GO:0044429,GO:0044444,GO:0044446,GO:0044455,GO:0044464,GO:0044699,GO:0044710,GO:…	1.87502	5.20672	1193.12	1.91023638124107e-261	1.7051871336511e-259	15.7351652122432	57.89237962865	15.7507410258763	57.6438641813459
TR49325|c0_g2	2499; 1851; 1573; 822; 234	DHE1; DHE3; NLAL1	Glutamate dehydrogenase; Glutamate dehydrogenase 1; Putative H/ACA ribonucleoprotein complex subunit 1-like protein 1	ARATH; SOLLC	K00261,K11128	AT5G18170,AT3G03920	GO:0000166,GO:0001522,GO:0001882,GO:0001883,GO:0003674,GO:0003676,GO:0003723,GO:0003824,GO:0004353,GO:0005488,GO:0005507,GO:0005524,GO:0005575,GO:0005730,GO:0005732,GO:0005739,GO:0005759,GO:0006082,GO:0006139,GO:0006364,GO:0006520,GO:0006725,GO:0006807,GO:0006950,GO:0006970,GO:0008150,GO:0008152,GO:0008270,GO:0009314,GO:0009416,GO:0009451,GO:0009535,GO:0009628,GO:0009642,GO:0009646,GO:0009651,GO:…	-0.284833	10.3686	1190.33	7.68800117033271e-261	6.83197843912482e-259	1456.27145399632	1195.91934338998	1449.47728453714	1189.27966761767
TR47803|c0_g2	977; 935	NLTL5	Non-specific lipid-transfer protein-like protein At5g64080	ARATH		AT5G64080	GO:0003674,GO:0005488,GO:0005575,GO:0006810,GO:0006869,GO:0008150,GO:0008289,GO:0031224,GO:0031225,GO:0031226,GO:0044425,GO:0044459,GO:0044464,GO:0044699,GO:0044765,GO:0046658,GO:0051179,GO:0051234,GO:0071702,GO:1902578	0.940957	6.97905	1188.18	2.26389992251817e-260	2.0028439627028e-258	86.4077606913701	166.008977060621	86.0767769310227	165.148454764278
TR12516|c2_g1	1581; 1204; 968; 962	BCP	Blue copper protein	PEA			GO:0003674,GO:0005488,GO:0008150,GO:0008152,GO:0009055,GO:0043167,GO:0043169,GO:0044699,GO:0044710,GO:0046872,GO:0055114	1.93061	5.12554	1182.55	3.78409184690181e-259	3.33119932103001e-257	14.4239014445563	55.1569534804334	14.4415885250242	54.9278733936172
TR20281|c0_g1	1196; 1091; 908; 889; 886	MIRA	Miraculin	SYNDU			GO:0003674,GO:0004857,GO:0004866,GO:0030234,GO:0030414,GO:0061134,GO:0061135	1.86683	5.20422	1182.54	3.79901623128012e-259	3.33119932103001e-257	15.7803812042324	57.7130074222096	15.7916520415279	57.4817154776009
TR31284|c1_g1	1331; 1330	PER3	Peroxidase 3	ARATH	K00430	AT1G05260	GO:0001101,GO:0003674,GO:0003824,GO:0004601,GO:0005488,GO:0005575,GO:0005576,GO:0005618,GO:0005783,GO:0006950,GO:0006970,GO:0006972,GO:0006979,GO:0008150,GO:0008152,GO:0009056,GO:0009266,GO:0009269,GO:0009409,GO:0009414,GO:0009415,GO:0009505,GO:0009628,GO:0009651,GO:0009664,GO:0009987,GO:0010035,GO:0016043,GO:0016209,GO:0016491,GO:0016684,GO:0020037,GO:0030312,GO:0042221,GO:0042538,GO:0042743,GO:…	1.3551	5.99449	1178.74	2.54875180028987e-258	2.22504909367156e-256	35.7658496634609	91.6143544394515	35.6744056482185	91.1681086806238
TR13098|c0_g1	3721; 3715; 3629; 3602; 2550; 1729; 314; 260	TPS10; TPS9	Probable alpha,alpha-trehalose-phosphate synthase [UDP-forming] 10; Probable alpha,alpha-trehalose-phosphate synthase [UDP-forming] 9	ARATH	K16055	AT1G60140,AT1G23870	GO:0003674,GO:0003824,GO:0005975,GO:0005984,GO:0005991,GO:0005992,GO:0008150,GO:0008152,GO:0009058,GO:0009311,GO:0009312,GO:0009987,GO:0016051,GO:0016740,GO:0016757,GO:0034637,GO:0044237,GO:0044238,GO:0044249,GO:0044262,GO:0044699,GO:0044710,GO:0044711,GO:0044723,GO:0044763,GO:0046351,GO:0071704,GO:1901576	-0.382011	9.50341	1175.58	1.23450016072538e-257	1.07298638969714e-255	823.699726067342	632.376713805749	819.897664674252	628.893747474965
TR26534|c0_g1	1710; 1487; 1487	AKR2; ALKR2; ALKR3; ALKR4	Probable aldo-keto reductase 2; Probable aldo-keto reductase 3; Probable aldo-keto reductase 4	ARATH; ORYSI		AT1G60680,AT1G60710,AT1G60690	GO:0003674,GO:0003824,GO:0005575,GO:0005829,GO:0005886,GO:0008150,GO:0009526,GO:0009941,GO:0010035,GO:0010038,GO:0016020,GO:0016491,GO:0031967,GO:0031975,GO:0042221,GO:0044422,GO:0044424,GO:0044434,GO:0044435,GO:0044444,GO:0044446,GO:0044464,GO:0046686,GO:0050896	0.808615	7.38064	1175.21	1.49163290542945e-257	1.2908161260653e-255	121.178858531069	212.376692425474	120.687496172299	211.279760979729
TR14297|c0_g1	1488	PER1; PER70	Cationic peroxidase 1; Peroxidase 70	ARAHY; MAIZE			GO:0003674,GO:0003824,GO:0004601,GO:0005488,GO:0005575,GO:0005576,GO:0006950,GO:0006979,GO:0008150,GO:0008152,GO:0009056,GO:0009987,GO:0016209,GO:0016491,GO:0016684,GO:0020037,GO:0042743,GO:0042744,GO:0043167,GO:0043169,GO:0044237,GO:0044248,GO:0044699,GO:0044710,GO:0044712,GO:0044763,GO:0046872,GO:0046906,GO:0050896,GO:0055114,GO:0072593,GO:0097159,GO:1901363	1.093	6.5558	1174	2.72183702737823e-257	2.34515845093715e-255	60.0016213696746	128.11659845008	59.8119048826783	127.489418319503
TR26619|c0_g1	1170; 1169	NRT31	High-affinity nitrate transporter 3.1	ARATH		AT5G50200	GO:0001101,GO:0003674,GO:0005215,GO:0005575,GO:0005886,GO:0006082,GO:0006807,GO:0006810,GO:0006811,GO:0006820,GO:0006950,GO:0008150,GO:0008152,GO:0008509,GO:0009611,GO:0009987,GO:0010035,GO:0010167,GO:0015075,GO:0015103,GO:0015112,GO:0015698,GO:0015706,GO:0016020,GO:0016021,GO:0022857,GO:0022891,GO:0022892,GO:0031224,GO:0042126,GO:0042128,GO:0042221,GO:0043436,GO:0044237,GO:0044281,GO:0044425,GO:…	1.53238	5.67093	1170.55	1.53188582271682e-256	1.31417235276101e-254	26.0896273777711	75.6053850146428	26.0603169700862	75.2775357136142
TR18861|c0_g1	1491	Y8948	Putative methyltransferase DDB_G0268948	DICDI				2.18813	4.80029	1148.74	8.44058597786117e-252	7.20978846221012e-250	9.94751823762503	45.5156973842601	9.98228781899693	45.3610998726625
TR12230|c0_g2	1341	CXXS1	Thioredoxin-like protein CXXS1	ARATH	K03671	AT1G11530	GO:0000103,GO:0003674,GO:0003756,GO:0003824,GO:0005575,GO:0005829,GO:0005886,GO:0006457,GO:0006662,GO:0006790,GO:0006950,GO:0006979,GO:0008150,GO:0008152,GO:0009987,GO:0015035,GO:0015036,GO:0016020,GO:0016491,GO:0016667,GO:0016671,GO:0016853,GO:0016860,GO:0016864,GO:0018904,GO:0019538,GO:0019725,GO:0033554,GO:0034599,GO:0042221,GO:0042592,GO:0043170,GO:0044237,GO:0044238,GO:0044260,GO:0044267,GO:…	-0.643078	7.97593	1142.32	2.09009816623756e-250	1.77765988670943e-248	307.875689454495	197.219740981257	306.505329261988	196.199931531445
TR18909|c0_g2	2047; 1986; 1899; 500	RCA1; RCA2	Ribulose bisphosphate carboxylase/oxygenase activase 1, chloroplastic; Ribulose bisphosphate carboxylase/oxygenase activase 2, chloroplastic	LARTR			GO:0000166,GO:0001882,GO:0001883,GO:0003674,GO:0005488,GO:0005524,GO:0005575,GO:0009532,GO:0009570,GO:0017076,GO:0030554,GO:0032549,GO:0032550,GO:0032553,GO:0032555,GO:0032559,GO:0035639,GO:0036094,GO:0043167,GO:0043168,GO:0044422,GO:0044424,GO:0044434,GO:0044435,GO:0044444,GO:0044446,GO:0044464,GO:0097159,GO:0097367,GO:1901265,GO:1901363	-0.889101	7.07083	1140.86	4.35868267125648e-250	3.69128267078161e-248	175.12153697419	94.5739958457187	174.362748707233	94.1273225239699
TR34648|c0_g2	929	GSTF1	Glutathione S-transferase PARB	TOBAC			GO:0003674,GO:0003824,GO:0004364,GO:0005488,GO:0005515,GO:0016740,GO:0016765	2.29139	4.68988	1140.57	5.02442499507931e-250	4.23698000542496e-248	8.6814704619273	42.6905851328232	8.7140463337965	42.5234975571251
TR14846|c0_g1	2015; 1916; 1772; 651						GO:0003674,GO:0005488,GO:0005515	-0.530956	8.51413	1139.5	8.6036703853455e-250	7.22453118755898e-248	433.395283216527	300.089701374846	431.447571062056	298.475226418601
TR32403|c0_g1	2628	DIOXL; SPZX	Extradiol ring-cleavage dioxygenase; Serpin-ZX	ARATH	K13963,K15777	AT1G47710,AT4G15093	GO:0003674,GO:0003824,GO:0004857,GO:0004866,GO:0004867,GO:0004869,GO:0005488,GO:0005506,GO:0005575,GO:0005576,GO:0005615,GO:0006725,GO:0008150,GO:0008152,GO:0008198,GO:0008270,GO:0009892,GO:0009987,GO:0010466,GO:0010605,GO:0010951,GO:0010955,GO:0016491,GO:0016701,GO:0019222,GO:0030162,GO:0030234,GO:0030414,GO:0031323,GO:0031324,GO:0032268,GO:0032269,GO:0043086,GO:0043167,GO:0043169,GO:0044092,GO:…	0.70314	7.72392	1138.23	1.62092529143489e-249	1.35535343883397e-247	161.014147473558	262.287008867524	160.330270338725	260.897264325698
TR17574|c0_g2	3022	BGAL1	Beta-galactosidase 1	ARATH		AT3G13750	GO:0003674,GO:0003824,GO:0004553,GO:0004565,GO:0005488,GO:0005575,GO:0005576,GO:0005618,GO:0005911,GO:0005975,GO:0008150,GO:0008152,GO:0009341,GO:0009505,GO:0009506,GO:0015925,GO:0016787,GO:0016798,GO:0030054,GO:0030246,GO:0030312,GO:0032991,GO:0043234,GO:0044238,GO:0044464,GO:0048046,GO:0071704,GO:1902494	-0.357842	9.64377	1137.11	2.84318402915851e-249	2.36736881957287e-247	901.245152328828	703.587479762601	897.05584019322	699.712193835592
TR24093|c0_g1	671	DIRL1	Putative lipid-transfer protein DIR1	ARATH		AT5G48485	GO:0003674,GO:0005488,GO:0005504,GO:0005515,GO:0005575,GO:0005576,GO:0005783,GO:0005911,GO:0006810,GO:0006869,GO:0007165,GO:0008150,GO:0008270,GO:0008289,GO:0009506,GO:0009862,GO:0009863,GO:0030054,GO:0031406,GO:0033293,GO:0036094,GO:0043167,GO:0043168,GO:0043169,GO:0043177,GO:0043226,GO:0043227,GO:0043229,GO:0043231,GO:0043621,GO:0044424,GO:0044444,GO:0044464,GO:0044699,GO:0044765,GO:0046872,GO:…	-1.44577	5.75531	1126.71	5.16165116032731e-247	4.27985108971575e-245	79.2184179650866	29.0582974433503	78.917349191988	28.984080794418
TR22592|c0_g1	1096	GSTUH	Glutathione S-transferase U17	ARATH	K00799	AT1G10370	GO:0003674,GO:0003824,GO:0004364,GO:0005488,GO:0005515,GO:0005575,GO:0005737,GO:0005829,GO:0006518,GO:0006575,GO:0006749,GO:0006790,GO:0006807,GO:0006950,GO:0006970,GO:0008150,GO:0008152,GO:0009056,GO:0009314,GO:0009404,GO:0009407,GO:0009416,GO:0009507,GO:0009536,GO:0009628,GO:0009636,GO:0009651,GO:0009704,GO:0009719,GO:0009725,GO:0009791,GO:0009987,GO:0010033,GO:0010243,GO:0016740,GO:0016765,GO:…	1.09639	6.48334	1122.92	3.45475685090017e-246	2.8526215214287e-244	56.9721499063979	121.928257327885	56.7844897244579	121.327767577193
TR37065|c0_g1	2097	PTR27	Protein NRT1/ PTR FAMILY 6.2	ARATH		AT2G26690	GO:0001101,GO:0003674,GO:0005215,GO:0005575,GO:0006082,GO:0006807,GO:0006810,GO:0006857,GO:0006950,GO:0008150,GO:0008152,GO:0009611,GO:0009719,GO:0009725,GO:0009753,GO:0009987,GO:0010033,GO:0015291,GO:0015293,GO:0015833,GO:0016020,GO:0016021,GO:0022804,GO:0022857,GO:0031224,GO:0042126,GO:0042128,GO:0042221,GO:0042886,GO:0043436,GO:0044237,GO:0044281,GO:0044425,GO:0044699,GO:0044710,GO:0044763,GO:…	1.84541	5.14572	1114.16	2.7665551692429e-244	2.2748889538957e-242	15.3282212843404	55.2466395836536	15.34163086936	55.0089477454897
TR46046|c0_g1	1035; 1014	ADF6	Actin-depolymerizing factor 6	ARATH	K05765	AT2G31200	GO:0003674,GO:0003779,GO:0005488,GO:0005515,GO:0005575,GO:0005622,GO:0005856,GO:0007015,GO:0008092,GO:0008150,GO:0008154,GO:0009987,GO:0015629,GO:0016043,GO:0022411,GO:0030042,GO:0032984,GO:0043226,GO:0043228,GO:0043229,GO:0043232,GO:0043241,GO:0043624,GO:0043933,GO:0044424,GO:0044464,GO:0044699,GO:0044763,GO:0051261,GO:0071822,GO:0071840	-0.696227	7.71381	1111.88	8.6259634134453e-244	7.06366599025808e-242	260.39889786583	160.762340022239	259.253106184359	159.959696244438
TR13035|c0_g1	1673							-0.369239	9.51918	1110.98	1.35470575428135e-243	1.10194515436869e-241	829.532589033949	642.511243469634	825.707028896783	638.987504283091
TR14140|c0_g1	918; 845; 649; 552	XYLB	Xylulose kinase	RAT	K00854		GO:0000166,GO:0001882,GO:0001883,GO:0003674,GO:0003824,GO:0004856,GO:0005488,GO:0005524,GO:0005575,GO:0005737,GO:0005975,GO:0005996,GO:0005997,GO:0006793,GO:0006796,GO:0008150,GO:0008152,GO:0009987,GO:0016301,GO:0016310,GO:0016740,GO:0016772,GO:0016773,GO:0017076,GO:0019200,GO:0019321,GO:0030554,GO:0032549,GO:0032550,GO:0032553,GO:0032555,GO:0032559,GO:0035639,GO:0036094,GO:0042732,GO:0043167,GO:…	-0.950909	6.84807	1110.98	1.35678769574587e-243	1.10194515436869e-241	152.287461019641	78.7892416789605	151.65713502058	78.4394354366416
TR48263|c0_g1	1356	DNAJ8	Chaperone protein dnaJ 8, chloroplastic	ARATH		AT1G80920	GO:0005575,GO:0005634,GO:0008150,GO:0009314,GO:0009416,GO:0009507,GO:0009532,GO:0009536,GO:0009570,GO:0009628,GO:0043226,GO:0043227,GO:0043229,GO:0043231,GO:0044422,GO:0044424,GO:0044434,GO:0044435,GO:0044444,GO:0044446,GO:0044464,GO:0050896	-0.656227	7.87467	1107.78	6.72978425296809e-243	5.44343406290076e-241	288.025868971234	182.825121414412	286.745308702252	181.890308425949
TR44483|c0_g1	1527; 1523; 1519	MYB36	Transcription factor MYB36 {ECO:0000303|PubMed:9839469}	ARATH	K09422	AT5G57620	GO:0001071,GO:0003674,GO:0003676,GO:0003677,GO:0003700,GO:0005488,GO:0005575,GO:0006355,GO:0008150,GO:0008285,GO:0009889,GO:0009890,GO:0009891,GO:0009892,GO:0009893,GO:0009987,GO:0010468,GO:0010556,GO:0010557,GO:0010558,GO:0010604,GO:0010605,GO:0010628,GO:0010629,GO:0019219,GO:0019222,GO:0022603,GO:0030154,GO:0031323,GO:0031324,GO:0031325,GO:0031326,GO:0031327,GO:0031328,GO:0032502,GO:0032844,GO:…	1.00687	6.67305	1092.09	1.73035407271487e-239	1.39391978288579e-237	67.7787719918178	136.32287689473	67.5440868408358	135.637390682689
TR51919|c0_g1	1023; 1011; 936; 924	CML35; CML36	Probable calcium-binding protein CML35; Probable calcium-binding protein CML36	ARATH	K13448	AT2G41410	GO:0003674,GO:0005488,GO:0005509,GO:0005575,GO:0005886,GO:0016020,GO:0043167,GO:0043169,GO:0044464,GO:0046872	0.804537	7.28576	1089.73	5.6383071554136e-239	4.52365720238183e-237	113.673003860861	198.65471863278	113.200780308051	197.618732689213
TR51383|c0_g1	1554; 1547; 1446; 1439	CCR1	Cinnamoyl-CoA reductase 1	ARATH			GO:0003674,GO:0003824,GO:0003854,GO:0005488,GO:0005575,GO:0005829,GO:0006629,GO:0006694,GO:0006725,GO:0006950,GO:0007623,GO:0008150,GO:0008152,GO:0008202,GO:0008610,GO:0009058,GO:0009266,GO:0009409,GO:0009628,GO:0009698,GO:0009699,GO:0009808,GO:0009809,GO:0009987,GO:0016229,GO:0016491,GO:0016614,GO:0016616,GO:0016620,GO:0016621,GO:0016903,GO:0019438,GO:0019748,GO:0033764,GO:0044237,GO:0044238,GO:…	1.09127	6.45126	1088.67	9.55698636738582e-239	7.63672575977761e-237	55.8417501066678	119.103145076448	55.679892301864	118.530702437592
TR6281|c0_g1	2030	C79D1	Valine N-monooxygenase 1	MANES	K13401		GO:0003674,GO:0003824,GO:0004497,GO:0005488,GO:0005506,GO:0005575,GO:0005783,GO:0008150,GO:0008152,GO:0009058,GO:0016020,GO:0016021,GO:0016137,GO:0016138,GO:0016491,GO:0016705,GO:0019748,GO:0019756,GO:0020037,GO:0031090,GO:0031224,GO:0042341,GO:0043167,GO:0043169,GO:0043226,GO:0043227,GO:0043229,GO:0043231,GO:0044422,GO:0044424,GO:0044425,GO:0044444,GO:0044464,GO:0044550,GO:0044699,GO:0044710,GO:…	-3.176	3.97819	1087.69	1.56082903928648e-238	1.2422067900217e-236	28.3504269772313	3.09417056109748	28.3104228309257	3.16189972302741
TR50091|c1_g1	1626; 1168	Q8OMT; ROMT	8-hydroxyquercetin 8-O-methyltransferase; Trans-resveratrol di-O-methyltransferase	MENPI; VITVI			GO:0003674,GO:0003824,GO:0005488,GO:0005515,GO:0006725,GO:0008150,GO:0008152,GO:0008168,GO:0008171,GO:0008757,GO:0009058,GO:0009987,GO:0016740,GO:0016741,GO:0019438,GO:0044237,GO:0044249,GO:0046983	0.852677	7.12134	1086.97	2.24182950667597e-238	1.77705341335191e-236	99.2491024163043	179.372206440434	98.8819248299819	178.444648471368
TR51815|c0_g1	1204; 1194	GSTF8	Glutathione S-transferase F8, chloroplastic	ARATH	K00799	AT2G47730	GO:0003674,GO:0003824,GO:0004364,GO:0004601,GO:0005488,GO:0005515,GO:0005575,GO:0005634,GO:0005774,GO:0005829,GO:0006518,GO:0006575,GO:0006749,GO:0006790,GO:0006807,GO:0006950,GO:0006952,GO:0006970,GO:0008150,GO:0008152,GO:0009056,GO:0009266,GO:0009404,GO:0009407,GO:0009409,GO:0009507,GO:0009526,GO:0009532,GO:0009536,GO:0009570,GO:0009579,GO:0009605,GO:0009607,GO:0009617,GO:0009628,GO:0009651,GO:…	0.319993	9.89283	1080.39	6.03708946017628e-237	4.76641441563002e-235	847.257257893717	1058.16148884373	843.339676642634	1052.30455012909
TR31288|c0_g1	1398; 1134	SAU72	Auxin-responsive protein SAUR72 {ECO:0000305}	ARATH	K14488	AT3G12830	GO:0005575,GO:0005737,GO:0007165,GO:0007275,GO:0008150,GO:0009719,GO:0009725,GO:0009733,GO:0009734,GO:0009755,GO:0010033,GO:0032501,GO:0032502,GO:0040008,GO:0042221,GO:0044424,GO:0044464,GO:0044699,GO:0044707,GO:0044767,GO:0050789,GO:0050794,GO:0050896,GO:0065007	0.957703	6.78974	1077.38	2.72197572055954e-236	2.14053146247335e-234	75.1941946780474	146.143505197343	74.9080696581286	145.406850083325
TR20290|c0_g1	1246; 1232	ACCO; ACCO1	1-aminocyclopropane-1-carboxylate oxidase; 1-aminocyclopropane-1-carboxylate oxidase 1	ACTDE; SOLLC	K05933		GO:0003006,GO:0003674,GO:0003824,GO:0005488,GO:0007568,GO:0008150,GO:0008152,GO:0009058,GO:0009692,GO:0009693,GO:0009815,GO:0009835,GO:0009987,GO:0016491,GO:0016638,GO:0016641,GO:0019842,GO:0021700,GO:0022414,GO:0030246,GO:0031406,GO:0031418,GO:0032502,GO:0036094,GO:0043167,GO:0043168,GO:0043169,GO:0043177,GO:0043449,GO:0043450,GO:0044237,GO:0044249,GO:0044699,GO:0044702,GO:0044710,GO:0044767,GO:…	1.72246	5.25842	1074.2	1.33604670906031e-235	1.04649951120349e-233	17.7246688597682	58.6098684544117	17.7144697771544	58.3735333481984
TR35696|c0_g1	1119; 1119	RNLE; RNS1	Extracellular ribonuclease LE; Ribonuclease 1	ARATH; SOLLC	K01166	AT2G02990	GO:0003674,GO:0003676,GO:0003723,GO:0003824,GO:0004518,GO:0004519,GO:0004521,GO:0004540,GO:0005488,GO:0005575,GO:0005576,GO:0005615,GO:0005618,GO:0005886,GO:0006139,GO:0006725,GO:0006807,GO:0006950,GO:0007154,GO:0008150,GO:0008152,GO:0009058,GO:0009267,GO:0009605,GO:0009611,GO:0009718,GO:0009812,GO:0009813,GO:0009987,GO:0009991,GO:0016020,GO:0016036,GO:0016070,GO:0016787,GO:0016788,GO:0016892,GO:…	1.41834	5.73779	1070.08	1.05285340912066e-234	8.21432913722208e-233	28.9834508650802	77.5784792854876	28.9240880657001	77.2233201585541
TR29107|c1_g2	642; 607	MLP31	MLP-like protein 31	ARATH		AT1G70840	GO:0006950,GO:0006952,GO:0008150,GO:0009607,GO:0050896	0.592176	8.11679	1069.34	1.51996918755186e-234	1.18122468194962e-232	221.648792731081	334.304949753358	220.674018424875	332.52645420505
TR13030|c0_g1	2495	INVA	Acid beta-fructofuranosidase	VIGRR			GO:0003674,GO:0003824,GO:0004553,GO:0004564,GO:0004575,GO:0005575,GO:0005773,GO:0005975,GO:0005984,GO:0005985,GO:0008150,GO:0008152,GO:0009311,GO:0009987,GO:0015926,GO:0016787,GO:0016798,GO:0043226,GO:0043227,GO:0043229,GO:0043231,GO:0044237,GO:0044238,GO:0044262,GO:0044424,GO:0044444,GO:0044464,GO:0044699,GO:0044710,GO:0044723,GO:0044763,GO:0071704,GO:0090599	-0.586813	8.13764	1068.27	2.60585110327015e-234	2.01719341068377e-232	339.119939919035	225.874450960116	337.597701157224	224.697566214628
TR21275|c0_g2	3590; 3582; 2663; 1123	ACO2M; ACOC	Aconitate hydratase 2, mitochondrial; Aconitate hydratase, cytoplasmic; Putative aconitate hydratase, cytoplasmic	ARATH; CUCMA; ORYSJ	K01681	AT2G05710	GO:0000166,GO:0001101,GO:0001882,GO:0001883,GO:0003674,GO:0003824,GO:0003994,GO:0005488,GO:0005507,GO:0005524,GO:0005575,GO:0005618,GO:0005737,GO:0005739,GO:0005774,GO:0005829,GO:0005975,GO:0006081,GO:0006082,GO:0006097,GO:0006099,GO:0006101,GO:0006102,GO:0006950,GO:0006970,GO:0006979,GO:0008150,GO:0008152,GO:0009507,GO:0009532,GO:0009536,GO:0009570,GO:0009628,GO:0009651,GO:0009719,GO:0009725,GO:…	0.803145	7.25731	1064.89	1.41569357810529e-233	1.09162644503162e-231	111.502636245379	194.708530091091	111.073407494167	193.686626623397
TR12935|c0_g1	3046; 2388; 2385	HST	Shikimate O-hydroxycinnamoyltransferase	ARATH; TOBAC	K13065	AT5G48930	GO:0003674,GO:0003824,GO:0005575,GO:0005737,GO:0005829,GO:0006725,GO:0008150,GO:0008152,GO:0008374,GO:0009058,GO:0009698,GO:0009699,GO:0009808,GO:0009809,GO:0009889,GO:0009891,GO:0009893,GO:0009962,GO:0009963,GO:0009987,GO:0010252,GO:0016020,GO:0016740,GO:0016746,GO:0016747,GO:0019222,GO:0019438,GO:0019748,GO:0042592,GO:0044237,GO:0044249,GO:0044424,GO:0044444,GO:0044464,GO:0044550,GO:0044699,GO:…	0.853262	7.05026	1036.05	2.62080528388937e-227	2.01304257018743e-225	94.4562072654486	170.762340531293	94.0953359987415	169.891304348819
TR23157|c0_g1	1045	DHAR2	Glutathione S-transferase DHAR2	ARATH		AT1G75270	GO:0003674,GO:0003824,GO:0004364,GO:0005488,GO:0005515,GO:0005575,GO:0005829,GO:0005886,GO:0006464,GO:0006518,GO:0006575,GO:0006749,GO:0006790,GO:0006807,GO:0008150,GO:0008152,GO:0009987,GO:0010731,GO:0015036,GO:0015037,GO:0015038,GO:0016020,GO:0016209,GO:0016491,GO:0016667,GO:0016672,GO:0016740,GO:0016765,GO:0019538,GO:0033218,GO:0034641,GO:0036211,GO:0042277,GO:0043167,GO:0043168,GO:0043170,GO:…	-2.02875	4.80637	1032.94	1.24115769911769e-226	9.49653363838425e-225	44.9899120292587	10.9865476444766	44.8793841698346	11.0261118546597
TR44391|c1_g1	2472	DSEL	Phospholipase A1-IIgamma	ARATH		AT4G18550	GO:0003674,GO:0003824,GO:0004620,GO:0005575,GO:0005737,GO:0006629,GO:0006638,GO:0006639,GO:0008150,GO:0008152,GO:0008970,GO:0009056,GO:0009987,GO:0010029,GO:0010187,GO:0016042,GO:0016298,GO:0016787,GO:0016788,GO:0019915,GO:0044237,GO:0044238,GO:0044242,GO:0044248,GO:0044255,GO:0044424,GO:0044464,GO:0044699,GO:0044710,GO:0044712,GO:0044763,GO:0046339,GO:0046340,GO:0046461,GO:0046462,GO:0046464,GO:…	0.394644	9.21858	1031.65	2.36775661344957e-226	1.80468587725885e-224	515.64317264489	678.20631255128	513.269602365309	674.457533227309
TR18955|c0_g1	1204; 1204; 479; 260	PMA2; PMA4	ATPase 2, plasma membrane-type; Plasma membrane ATPase 4	ARATH; NICPL			GO:0000166,GO:0000287,GO:0001882,GO:0001883,GO:0003674,GO:0003824,GO:0005215,GO:0005488,GO:0005524,GO:0005575,GO:0005886,GO:0006139,GO:0006163,GO:0006164,GO:0006725,GO:0006753,GO:0006754,GO:0006793,GO:0006796,GO:0006807,GO:0006810,GO:0006811,GO:0006812,GO:0006818,GO:0008150,GO:0008152,GO:0008324,GO:0008553,GO:0009058,GO:0009116,GO:0009117,GO:0009119,GO:0009123,GO:0009124,GO:0009126,GO:0009127,GO:…	0.892408	6.89756	1015.3	8.47851445881854e-223	6.43749889005391e-221	83.4687212120718	155.067272467755	83.1720948197572	154.284491613363
TR52272|c0_g1	836							-0.48002	8.61317	1000.5	1.39725735727736e-219	1.05684920034982e-217	457.450190954784	328.116608631164	455.380515218257	326.36480346274
TR37130|c0_g1	2310	TOLB	Protein TolB {ECO:0000255|HAMAP-Rule:MF_00671}	PELCD	K03641		GO:0005575,GO:0006810,GO:0008104,GO:0008150,GO:0015031,GO:0017038,GO:0033036,GO:0042597,GO:0044464,GO:0044699,GO:0044765,GO:0045184,GO:0051179,GO:0051234,GO:0071702,GO:1902578	0.610834	7.93308	1000.36	1.50057473324993e-219	1.13068020870015e-217	193.614877697774	295.829611471885	192.772705750465	294.259360121231
TR2535|c2_g1	4386; 4261; 1707	AB21B; AB4B	ABC transporter B family member 21; ABC transporter B family member 4	ARATH	K05658	AT2G47000,AT3G62150	GO:0000166,GO:0001882,GO:0001883,GO:0003674,GO:0003824,GO:0005215,GO:0005488,GO:0005524,GO:0005575,GO:0005886,GO:0005911,GO:0006810,GO:0006855,GO:0007165,GO:0008150,GO:0008559,GO:0009506,GO:0009605,GO:0009606,GO:0009628,GO:0009629,GO:0009630,GO:0009719,GO:0009725,GO:0009733,GO:0009734,GO:0009735,GO:0009755,GO:0009914,GO:0009926,GO:0009966,GO:0009987,GO:0010033,GO:0010315,GO:0010328,GO:0010329,GO:…	1.10507	6.29247	998.175	4.47724760095485e-219	3.36081877682281e-217	49.6923751961359	106.995521141719	49.54323995412	106.491161184526
TR49243|c1_g1	2051; 1904	DTX40	Protein DETOXIFICATION 40 {ECO:0000303|PubMed:11739388}	ARATH	K03327	AT3G21690	GO:0003674,GO:0005215,GO:0005575,GO:0005773,GO:0005774,GO:0006810,GO:0006855,GO:0008150,GO:0009987,GO:0015238,GO:0015291,GO:0015297,GO:0015893,GO:0016020,GO:0016021,GO:0022804,GO:0022857,GO:0031090,GO:0031224,GO:0043226,GO:0043227,GO:0043229,GO:0043231,GO:0044422,GO:0044424,GO:0044425,GO:0044437,GO:0044444,GO:0044446,GO:0044464,GO:0044699,GO:0044763,GO:0044765,GO:0051179,GO:0051234,GO:0055085,GO:…	0.606506	7.92822	983.227	7.94591655341118e-216	5.94204635241319e-214	193.29836575385	294.484319923582	192.486328640904	292.921633315334
TR46086|c0_g1	1093; 1081; 850	XTH2	Xyloglucan endotransglucosylase/hydrolase 2 {ECO:0000250|UniProtKB:Q38857}	SOYBN	K08235		GO:0003674,GO:0003824,GO:0004553,GO:0005575,GO:0005576,GO:0005618,GO:0005975,GO:0005976,GO:0006073,GO:0008150,GO:0008152,GO:0009987,GO:0010383,GO:0010410,GO:0010411,GO:0016740,GO:0016757,GO:0016758,GO:0016762,GO:0016787,GO:0016798,GO:0030312,GO:0042546,GO:0043170,GO:0044036,GO:0044042,GO:0044085,GO:0044237,GO:0044238,GO:0044260,GO:0044262,GO:0044264,GO:0044464,GO:0048046,GO:0071554,GO:0071704,GO:…	-1.42689	5.58902	980.712	2.79734374396205e-215	2.08402108925173e-213	70.3108675432133	26.1434990886932	70.0805698112366	26.065404127008
TR43684|c0_g1	1270; 744; 708; 537; 525; 513; 440; 386; 310; 299	RL40; RUB2; UBIQ; UBIQP; UBQ11	Polyubiquitin; Polyubiquitin 11; Ubiquitin; Ubiquitin-60S ribosomal protein L40; Ubiquitin-NEDD8-like protein RUB2	ARATH; AVESA; HORVU; NICSY; ORYSJ	K08770	AT4G05050	GO:0003674,GO:0003735,GO:0005198,GO:0005488,GO:0005515,GO:0005575,GO:0005634,GO:0005737,GO:0005840,GO:0006412,GO:0006508,GO:0006511,GO:0008150,GO:0008152,GO:0009056,GO:0009057,GO:0009058,GO:0009059,GO:0009987,GO:0019538,GO:0019941,GO:0030529,GO:0032991,GO:0034645,GO:0043170,GO:0043226,GO:0043227,GO:0043228,GO:0043229,GO:0043231,GO:0043232,GO:0043632,GO:0044237,GO:0044238,GO:0044248,GO:0044249,GO:…	-0.189575	11.2792	978.551	8.25001300848196e-215	6.12323999210064e-213	2655.489993534	2329.59653114513	2643.0152551577	2316.57799322882
TR20034|c0_g1	1377; 1194	ALF	Fructose-bisphosphate aldolase cytoplasmic isozyme	ORYSJ			GO:0003674,GO:0003824,GO:0004332,GO:0005575,GO:0005737,GO:0005975,GO:0006082,GO:0006090,GO:0006091,GO:0006096,GO:0008150,GO:0008152,GO:0009056,GO:0009987,GO:0016052,GO:0016829,GO:0016830,GO:0016832,GO:0019752,GO:0032787,GO:0043436,GO:0044237,GO:0044238,GO:0044281,GO:0044424,GO:0044464,GO:0044699,GO:0044710,GO:0044712,GO:0044723,GO:0044724,GO:0044763,GO:0071704,GO:1901575	0.509343	8.4055	971.822	2.39458705428068e-213	1.77065416621941e-211	280.203502357101	399.058316278355	278.972215728443	396.899489591813
TR48358|c0_g1	1062; 1034; 987; 522	LTPG2; NLTL2	Non-specific lipid transfer protein GPI-anchored 2; Non-specific lipid-transfer protein-like protein At2g13820	ARATH		AT2G13820	GO:0003674,GO:0005488,GO:0005575,GO:0005576,GO:0005886,GO:0006810,GO:0006869,GO:0008150,GO:0008289,GO:0016020,GO:0031224,GO:0031225,GO:0031226,GO:0044425,GO:0044459,GO:0044464,GO:0044699,GO:0044765,GO:0046658,GO:0051179,GO:0051234,GO:0071702,GO:1902578	0.612668	7.87795	968.502	1.26159706584962e-212	9.29407771522002e-211	186.199455011545	284.887906879019	185.408722933172	283.35485979438
TR25962|c0_g1	2801; 1199; 1118; 1115; 1060; 1034; 976; 895; 676; 472; 330	RMR1; STR18	Receptor homology region, transmembrane domain- and RING domain-containing protein 1; Thiosulfate sulfurtransferase 18	ARATH	K15692	AT5G66160	GO:0000139,GO:0000306,GO:0003674,GO:0003824,GO:0004792,GO:0005488,GO:0005515,GO:0005575,GO:0005737,GO:0005774,GO:0006810,GO:0006886,GO:0008104,GO:0008150,GO:0008270,GO:0009705,GO:0010008,GO:0015031,GO:0016020,GO:0016021,GO:0016740,GO:0016782,GO:0016783,GO:0019898,GO:0031090,GO:0031224,GO:0031312,GO:0031902,GO:0032586,GO:0033036,GO:0043167,GO:0043169,GO:0044422,GO:0044424,GO:0044425,GO:0044431,GO:…	-0.684193	7.55874	965.232	6.48144189817398e-212	4.75713829985607e-210	233.08843870435	145.112115010311	232.088191791679	144.393420684919
TR48639|c0_g1	461							0.865154	6.88912	951.355	6.7324449169801e-209	4.92313139925441e-207	84.0113131159423	153.13902124852	83.7039380232284	152.37924434436
TR35824|c2_g1	1780; 1402; 507; 506; 427; 399	G3PC1; G3PC2; G3PC3	Glyceraldehyde-3-phosphate dehydrogenase 1, cytosolic; Glyceraldehyde-3-phosphate dehydrogenase 2, cytosolic; Glyceraldehyde-3-phosphate dehydrogenase 3, cytosolic	HORVU; MAIZE; ORYSJ	K00134		GO:0000166,GO:0003674,GO:0003824,GO:0004365,GO:0005488,GO:0005575,GO:0005737,GO:0005975,GO:0005996,GO:0006006,GO:0006082,GO:0006090,GO:0006091,GO:0006096,GO:0008150,GO:0008152,GO:0009056,GO:0009987,GO:0016052,GO:0016491,GO:0016620,GO:0016903,GO:0019318,GO:0019752,GO:0032787,GO:0036094,GO:0043436,GO:0044237,GO:0044238,GO:0044281,GO:0044424,GO:0044464,GO:0044699,GO:0044710,GO:0044712,GO:0044723,GO:…	0.292381	9.95841	944.302	2.29790259638579e-207	1.67417410855063e-205	896.135745234048	1097.98211867351	891.982874252418	1091.9093710188
TR22592|c0_g2	1282; 1140	GSTUH	Glutathione S-transferase U17	ARATH	K00799	AT1G10370	GO:0003674,GO:0003824,GO:0004364,GO:0005488,GO:0005515,GO:0005575,GO:0005737,GO:0005829,GO:0006518,GO:0006575,GO:0006749,GO:0006790,GO:0006807,GO:0006950,GO:0006970,GO:0008150,GO:0008152,GO:0009056,GO:0009314,GO:0009404,GO:0009407,GO:0009416,GO:0009507,GO:0009536,GO:0009628,GO:0009636,GO:0009651,GO:0009704,GO:0009719,GO:0009725,GO:0009791,GO:0009987,GO:0010033,GO:0010243,GO:0016740,GO:0016765,GO:…	0.531011	8.2309	934.55	3.0285728703896e-205	2.19843328104435e-203	246.065428405252	355.73992842299	244.975161721941	353.80847157158
TR19773|c0_g2	1279; 1191							2.18094	4.4998	927.493	1.03586196445801e-203	7.49185275535197e-202	8.09366256606764	36.9058314751192	8.14129211467372	36.7672185741777
TR22566|c0_g1	4385; 4303; 4112; 4030; 2504	COX1; RT10	Cytochrome c oxidase subunit 1; Ribosomal protein S10, mitochondrial	MAIZE; PEA; SORBI	K02256		GO:0003674,GO:0003735,GO:0003824,GO:0004129,GO:0005198,GO:0005215,GO:0005488,GO:0005506,GO:0005507,GO:0005575,GO:0005739,GO:0005743,GO:0005840,GO:0005886,GO:0006091,GO:0006119,GO:0006139,GO:0006163,GO:0006412,GO:0006725,GO:0006753,GO:0006793,GO:0006796,GO:0006807,GO:0008150,GO:0008152,GO:0008324,GO:0009055,GO:0009058,GO:0009059,GO:0009060,GO:0009116,GO:0009117,GO:0009119,GO:0009123,GO:0009126,GO:…	1.70452	5.0706	926.318	1.86525085910784e-203	1.34413368272509e-201	15.689949220254	51.3004510419641	15.7098300102247	51.0768416796736
TR5726|c0_g1	663; 463							2.49994	4.20589	924.612	4.38036436549378e-203	3.1451333561953e-201	5.47113503069377	31.1659208690254	5.52298711296961	31.0920139431029
TR12535|c3_g1	829; 812; 737; 737; 726; 621; 533; 359	R15A1; R15A4	40S ribosomal protein S15a-1; 40S ribosomal protein S15a-4	ARATH	K02957	AT1G07770,AT5G59850,AT3G46040	GO:0003674,GO:0003735,GO:0005198,GO:0005575,GO:0005618,GO:0005774,GO:0005829,GO:0005840,GO:0005886,GO:0005911,GO:0006412,GO:0008150,GO:0008152,GO:0009058,GO:0009059,GO:0009506,GO:0009987,GO:0015935,GO:0016020,GO:0019538,GO:0022626,GO:0022627,GO:0030054,GO:0030312,GO:0030529,GO:0031090,GO:0032991,GO:0034645,GO:0043170,GO:0043226,GO:0043228,GO:0043229,GO:0043232,GO:0044237,GO:0044238,GO:0044249,GO:…	-0.394912	9.05375	922.971	9.95940780697568e-203	7.12511135418184e-201	605.442132735451	460.672669190644	602.660171564114	458.151162431485
TR6333|c0_g1	914							1.12216	6.13632	921.588	1.9904994138084e-202	1.4189110389727e-200	44.2212401654422	96.367717910123	44.1020748724536	95.9109582651649
TR24059|c0_g1	1371	PCR10	Protein PLANT CADMIUM RESISTANCE 10	ARATH		AT2G40935	GO:0005575,GO:0016021,GO:0031224,GO:0044425	-0.491621	8.42592	921.088	2.55566027947999e-202	1.8152516042457e-200	403.10056858376	286.816158098254	401.296152526807	285.30064423932
TR50922|c0_g1	1754; 1679; 627	BCAT2	Branched-chain-amino-acid aminotransferase 2, chloroplastic	ARATH	K00826	AT1G10070	GO:0003674,GO:0003824,GO:0004084,GO:0005575,GO:0006082,GO:0006520,GO:0006549,GO:0006551,GO:0006573,GO:0006807,GO:0008150,GO:0008152,GO:0008483,GO:0008652,GO:0009058,GO:0009081,GO:0009082,GO:0009097,GO:0009098,GO:0009099,GO:0009507,GO:0009536,GO:0009987,GO:0016053,GO:0016740,GO:0016769,GO:0019752,GO:0043226,GO:0043227,GO:0043229,GO:0043231,GO:0043436,GO:0044237,GO:0044238,GO:0044249,GO:0044281,GO:…	-0.503567	8.35264	917.903	1.25891756800381e-201	8.90998908754698e-200	384.471579884207	271.300462241156	382.722551420968	269.855980207609
TR13436|c0_g1	2787	RHIE	Rhamnogalacturonate lyase	DICD3	K18195		GO:0003674,GO:0003824,GO:0005488,GO:0005575,GO:0005576,GO:0005975,GO:0008150,GO:0008152,GO:0009405,GO:0016829,GO:0030246,GO:0044238,GO:0051704,GO:0071704	1.44755	5.4611	915.571	4.04425138235103e-201	2.84254911547347e-199	23.5575318263756	64.3497790605056	23.5238339996854	64.0892751552095
TR44845|c0_g1	2956	POT5	Potassium transporter 5	ARATH	K03549	AT4G13420	GO:0003674,GO:0005215,GO:0005575,GO:0005886,GO:0006810,GO:0006811,GO:0006812,GO:0006813,GO:0008150,GO:0008324,GO:0009674,GO:0009987,GO:0015075,GO:0015077,GO:0015079,GO:0015291,GO:0015293,GO:0015672,GO:0016020,GO:0016021,GO:0022804,GO:0022820,GO:0022857,GO:0022890,GO:0022891,GO:0022892,GO:0030001,GO:0031224,GO:0034220,GO:0044425,GO:0044464,GO:0044699,GO:0044763,GO:0044765,GO:0046873,GO:0051179,GO:…	2.05573	4.61317	915.571	4.04500605825059e-201	2.84254911547347e-199	9.40492633375457	39.282513210455	9.45044461552578	39.1589119544164
TR53376|c0_g1	2297; 2135	DTX33	Protein DETOXIFICATION 33 {ECO:0000303|PubMed:11739388}	ARATH	K03327	AT1G47530	GO:0003674,GO:0005215,GO:0005575,GO:0005774,GO:0006810,GO:0006855,GO:0008150,GO:0009987,GO:0015238,GO:0015291,GO:0015297,GO:0015893,GO:0016020,GO:0016021,GO:0022804,GO:0022857,GO:0031090,GO:0031224,GO:0044422,GO:0044424,GO:0044425,GO:0044437,GO:0044444,GO:0044446,GO:0044464,GO:0044699,GO:0044763,GO:0044765,GO:0051179,GO:0051234,GO:0055085,GO:0090484,GO:0098588,GO:1902578	1.24581	5.82825	902.026	3.55997944594754e-198	2.49286617245026e-196	33.6406980399683	79.8654749176031	33.5470328343339	79.4934020109841
TR23053|c0_g1	1387	PER21	Peroxidase 21	ARATH			GO:0003674,GO:0003824,GO:0004601,GO:0005488,GO:0005575,GO:0005829,GO:0006950,GO:0006952,GO:0006979,GO:0008150,GO:0008152,GO:0009056,GO:0009605,GO:0009607,GO:0009620,GO:0009987,GO:0016209,GO:0016491,GO:0016684,GO:0020037,GO:0042743,GO:0042744,GO:0043167,GO:0043169,GO:0043207,GO:0044237,GO:0044248,GO:0044424,GO:0044444,GO:0044464,GO:0044699,GO:0044710,GO:0044712,GO:0044763,GO:0046872,GO:0046906,GO:…	0.379426	9.13679	901.724	4.14090608967492e-198	2.88944844996788e-196	490.141353162979	637.892409153793	487.904772661301	634.406803402295
TR17574|c0_g1	520	BGAL1	Beta-galactosidase 1	ARATH				-1.17656	5.9664	898.046	2.60963953391042e-197	1.81456935591238e-195	86.9051366032514	38.4304952298629	86.5677091188422	38.3076312597552
TR12728|c0_g1	1480; 1365; 1361	USPAL	Universal stress protein A-like protein	ARATH		AT3G01520	GO:0000166,GO:0001882,GO:0001883,GO:0003674,GO:0005488,GO:0005575,GO:0005886,GO:0006950,GO:0008150,GO:0016020,GO:0016208,GO:0017076,GO:0030554,GO:0032549,GO:0032550,GO:0032553,GO:0032555,GO:0032559,GO:0036094,GO:0043167,GO:0043168,GO:0043169,GO:0044464,GO:0050896,GO:0097159,GO:0097367,GO:1901265,GO:1901363	0.572632	7.95581	895.567	9.02450228056909e-197	6.25309656272859e-195	199.854684592285	297.399118278239	198.991180129513	295.799772806808
TR39815|c0_g1	1032; 1014							1.32116	5.65694	890.94	9.14693609230883e-196	6.31584782373812e-194	28.7573709051342	71.973097834224	28.719532987442	71.669727055288
TR48796|c0_g1	1776; 1217; 1193; 1168; 1156; 739; 538; 464; 367	GDPD1; GDPD2	Glycerophosphodiester phosphodiesterase GDPD1, chloroplastic {ECO:0000305}; Glycerophosphodiester phosphodiesterase GDPD2 {ECO:0000305}	ARATH		AT3G02040,AT5G41080	GO:0000287,GO:0003674,GO:0003824,GO:0005488,GO:0005575,GO:0005623,GO:0005975,GO:0006066,GO:0006071,GO:0006629,GO:0006644,GO:0006650,GO:0006793,GO:0006796,GO:0006873,GO:0008081,GO:0008150,GO:0008152,GO:0008889,GO:0009056,GO:0009395,GO:0009507,GO:0009536,GO:0009987,GO:0016042,GO:0016787,GO:0016788,GO:0019400,GO:0019637,GO:0019725,GO:0019751,GO:0030002,GO:0030320,GO:0030643,GO:0042578,GO:0042592,GO:…	-0.293281	9.86193	890.494	1.14375868781629e-195	7.8700923321026e-194	1027.66906593064	839.013495625129	1022.89812433762	834.376692295811
TR49793|c0_g1	1213; 1210	TSJT1	Stem-specific protein TSJT1	TOBAC				-0.572165	7.94246	887.924	4.14047160357251e-195	2.83916006117635e-193	294.989131737571	198.47534642634	293.659270347377	197.456583985468
TR40679|c0_g1	1562	ROMT	Trans-resveratrol di-O-methyltransferase	VITVI			GO:0003674,GO:0003824,GO:0005488,GO:0005515,GO:0006725,GO:0008150,GO:0008152,GO:0008168,GO:0008171,GO:0008757,GO:0009058,GO:0009987,GO:0016740,GO:0016741,GO:0019438,GO:0044237,GO:0044249,GO:0046983	-0.266097	10.1358	884.47	2.33342772641091e-194	1.59453576738914e-192	1231.90970174588	1024.88794454903	1226.18496111056	1019.22621456511
TR668|c0_g1	935; 903; 903	P21; TLP	Protein P21; Thaumatin-like protein	ACTDE; SOYBN			GO:0001906,GO:0005575,GO:0005576,GO:0006950,GO:0006952,GO:0008150,GO:0009605,GO:0009607,GO:0009620,GO:0031640,GO:0035821,GO:0043207,GO:0044364,GO:0050832,GO:0050896,GO:0051704,GO:0051707,GO:0065007,GO:0065008,GO:0098542	1.69963	5.00246	879.201	3.26016448687049e-193	2.22016081224441e-191	15.011709340416	48.8789262550182	15.014342744147	48.6851482994349
TR25663|c1_g3	1900; 1889; 1241; 1208; 1070	UXS4	UDP-glucuronic acid decarboxylase 4	ARATH			GO:0000139,GO:0003674,GO:0003824,GO:0003854,GO:0005488,GO:0005575,GO:0006139,GO:0006629,GO:0006694,GO:0006725,GO:0006753,GO:0006793,GO:0006796,GO:0006807,GO:0008150,GO:0008152,GO:0008202,GO:0008610,GO:0009058,GO:0009117,GO:0009165,GO:0009225,GO:0009226,GO:0009987,GO:0016020,GO:0016021,GO:0016229,GO:0016491,GO:0016614,GO:0016616,GO:0016829,GO:0016830,GO:0016831,GO:0018130,GO:0019438,GO:0019637,GO:…	1.26554	5.74701	877.321	8.35526525246718e-193	5.67042094205966e-191	31.4703304244865	75.7847572210833	31.4196600204494	75.4396844173592
TR45330|c0_g1	1886; 1865; 1857	PUMP4; PUMP5	Mitochondrial uncoupling protein 4; Mitochondrial uncoupling protein 5	ARATH	K13577	AT4G24570	GO:0003674,GO:0003735,GO:0005198,GO:0005215,GO:0005310,GO:0005342,GO:0005575,GO:0005743,GO:0006412,GO:0006810,GO:0006811,GO:0006820,GO:0006835,GO:0006839,GO:0008150,GO:0008152,GO:0008509,GO:0008514,GO:0009058,GO:0009059,GO:0009987,GO:0015075,GO:0015711,GO:0015849,GO:0016020,GO:0016021,GO:0019538,GO:0019866,GO:0022857,GO:0022891,GO:0022892,GO:0031090,GO:0031224,GO:0031966,GO:0034645,GO:0043170,GO:…	1.55648	5.20756	871.872	1.27807256489884e-191	8.64421980157008e-190	18.6742046915415	55.0224243256031	18.6554231371418	54.8062618658085
TR21311|c0_g1	767; 767	LAC7	Laccase-7	ARATH	K05909	AT3G09220	GO:0003674,GO:0003824,GO:0005488,GO:0005507,GO:0005575,GO:0005576,GO:0006725,GO:0008150,GO:0008152,GO:0009056,GO:0009698,GO:0009808,GO:0009987,GO:0016491,GO:0016679,GO:0016682,GO:0016722,GO:0019439,GO:0019748,GO:0043167,GO:0043169,GO:0044237,GO:0044248,GO:0044699,GO:0044710,GO:0044712,GO:0044763,GO:0046271,GO:0046274,GO:0046872,GO:0046914,GO:0048046,GO:0052716,GO:0055114,GO:0071704,GO:1901360,GO:…	4.22414	3.24384	861.086	2.8272648052561e-189	1.90571111040001e-187	0.904319839784094	17.7578484376029	0.981864375639042	17.755283060077
TR35338|c0_g1	814; 782	ERLI1	Lipid transfer protein EARLI 1	ARATH		AT4G12480	GO:0001101,GO:0005575,GO:0005576,GO:0005618,GO:0006950,GO:0006952,GO:0006970,GO:0008150,GO:0009266,GO:0009409,GO:0009505,GO:0009605,GO:0009607,GO:0009620,GO:0009628,GO:0009651,GO:0009719,GO:0009725,GO:0009737,GO:0010033,GO:0030312,GO:0033993,GO:0042221,GO:0043207,GO:0044464,GO:0050832,GO:0050896,GO:0051704,GO:0051707,GO:0097305,GO:0098542,GO:1901700	-4.46249	3.16003	858.318	1.1304612174221e-188	7.59401693073012e-187	17.001212987941	0.717488825761735	17.0189825110767	0.810743518724978
TR1137|c0_g1	1573; 1559	GLNA2	Glutamine synthetase cytosolic isozyme 2	VITVI	K01915		GO:0000166,GO:0001882,GO:0001883,GO:0003674,GO:0003824,GO:0004356,GO:0005488,GO:0005524,GO:0005575,GO:0005737,GO:0006082,GO:0006520,GO:0006541,GO:0006542,GO:0006807,GO:0008150,GO:0008152,GO:0008652,GO:0009058,GO:0009064,GO:0009084,GO:0009987,GO:0016053,GO:0016211,GO:0016874,GO:0016879,GO:0016880,GO:0017076,GO:0019752,GO:0030554,GO:0032549,GO:0032550,GO:0032553,GO:0032555,GO:0032559,GO:0035639,GO:…	1.50729	5.26244	856.422	2.92056396206354e-188	1.95529783906126e-186	19.8950364752501	56.6816172351771	19.8827536066906	56.4277489032585
TR53253|c2_g2	1922; 1778; 1741; 1702; 1693; 1617; 1054; 814	THA1	Probable low-specificity L-threonine aldolase 1	ARATH	K01620	AT1G08630	GO:0003674,GO:0003824,GO:0004793,GO:0005488,GO:0005575,GO:0005829,GO:0006082,GO:0006520,GO:0006544,GO:0006545,GO:0006566,GO:0006567,GO:0006807,GO:0008150,GO:0008152,GO:0008652,GO:0008732,GO:0009056,GO:0009058,GO:0009063,GO:0009066,GO:0009068,GO:0009069,GO:0009070,GO:0009987,GO:0016053,GO:0016054,GO:0016829,GO:0016830,GO:0016832,GO:0019752,GO:0030170,GO:0043167,GO:0043168,GO:0043436,GO:0044237,GO:…	-0.451993	8.55981	856.142	3.35979749384884e-188	2.24178811230985e-186	437.238642535609	319.775801031683	435.252295517657	318.054682395809
TR20329|c0_g1	1444; 1415	TIP; TIP23	Aquaporin TIP2-3; Probable aquaporin TIP-type	ANTMA; MAIZE	K09873		GO:0003674,GO:0005215,GO:0005575,GO:0005886,GO:0006810,GO:0008150,GO:0016020,GO:0016021,GO:0031224,GO:0044425,GO:0044464,GO:0051179,GO:0051234	0.30651	9.67343	851.935	2.76014296100654e-187	1.83549506906935e-185	731.504318401353	905.112153698429	728.134256567653	900.08745448847
TR36889|c0_g1	2602; 2412	FTHS	Formate--tetrahydrofolate ligase	SPIOL			GO:0000166,GO:0001882,GO:0001883,GO:0003674,GO:0003824,GO:0004329,GO:0005488,GO:0005524,GO:0006082,GO:0006520,GO:0006575,GO:0006725,GO:0006730,GO:0006732,GO:0006760,GO:0006807,GO:0008150,GO:0008152,GO:0008652,GO:0009058,GO:0009108,GO:0009396,GO:0009987,GO:0016053,GO:0016874,GO:0016879,GO:0017076,GO:0018130,GO:0019438,GO:0019752,GO:0030554,GO:0032549,GO:0032550,GO:0032553,GO:0032555,GO:0032559,GO:…	0.53534	8.06658	847.331	2.76566493811423e-186	1.83301612303042e-184	219.161913171675	317.802706760839	218.219357485777	316.108897950869
TR48655|c0_g1	1897	C71BA; C71BV	Cytochrome P450 71B10; Cytochrome P450 71B34	ARATH		AT5G57260	GO:0003674,GO:0003824,GO:0004497,GO:0005488,GO:0005506,GO:0005575,GO:0008150,GO:0008152,GO:0009058,GO:0016020,GO:0016021,GO:0016491,GO:0016705,GO:0016709,GO:0019748,GO:0020037,GO:0031224,GO:0043167,GO:0043169,GO:0044425,GO:0044550,GO:0044699,GO:0044710,GO:0044711,GO:0046872,GO:0046906,GO:0046914,GO:0055114,GO:0097159,GO:1901363	0.593754	7.76087	839.86	1.16423180512426e-184	7.6905272273825e-183	173.041601342686	261.300461732102	172.317197924652	259.924372103228
TR50162|c0_g1	1456	PUP3	Purine permease 3	ARATH		AT1G28220	GO:0003674,GO:0005215,GO:0005345,GO:0005575,GO:0006810,GO:0006863,GO:0008150,GO:0015205,GO:0015851,GO:0015932,GO:0016020,GO:0016021,GO:0022857,GO:0022891,GO:0022892,GO:0031224,GO:0044425,GO:0044699,GO:0044765,GO:0051179,GO:0051234,GO:0071702,GO:0071705,GO:1902578,GO:1904823	-1.17114	5.87447	835.388	1.09216071301995e-183	7.19048134548716e-182	81.4340015725576	36.1434995977474	81.1265440371759	36.0375494073253
TR518|c0_g3	781; 781; 777; 777	ERD14	Dehydrin ERD14	ARATH		AT1G76180	GO:0001101,GO:0003674,GO:0005488,GO:0005509,GO:0005575,GO:0005829,GO:0005886,GO:0006950,GO:0008150,GO:0009266,GO:0009269,GO:0009409,GO:0009414,GO:0009415,GO:0009507,GO:0009536,GO:0009628,GO:0009719,GO:0009725,GO:0009737,GO:0010033,GO:0010035,GO:0016020,GO:0033993,GO:0042221,GO:0043167,GO:0043169,GO:0043226,GO:0043227,GO:0043229,GO:0043231,GO:0044424,GO:0044444,GO:0044464,GO:0046872,GO:0050896,GO:…	1.12209	5.99425	834.97	1.34606706660662e-183	8.83278511885542e-182	40.0613689024353	87.3094214848811	39.9700622916393	86.9117052073176
TR39892|c1_g1	1702; 894; 874							-0.769507	7.02039	834.595	1.62459895978264e-183	1.06253061339975e-181	164.088834928824	96.2780318069028	163.398596512597	95.8298839132924
TR18988|c0_g1	3134; 3054; 2008; 1931	APA1	Aspartic proteinase A1	ARATH	K08245	AT1G11910	GO:0003674,GO:0003824,GO:0004175,GO:0004190,GO:0005575,GO:0005773,GO:0005829,GO:0005911,GO:0006508,GO:0006629,GO:0006950,GO:0006970,GO:0008150,GO:0008152,GO:0008233,GO:0009056,GO:0009057,GO:0009506,GO:0009628,GO:0009651,GO:0009719,GO:0009725,GO:0009735,GO:0010033,GO:0016787,GO:0019538,GO:0030054,GO:0030163,GO:0042221,GO:0043170,GO:0043226,GO:0043227,GO:0043229,GO:0043231,GO:0044238,GO:0044424,GO:…	0.271392	9.98748	830.292	1.40026064949794e-182	9.12794910891467e-181	921.727996699937	1113.0493840145	917.470437003382	1106.86758893928
TR4155|c1_g1	1944	MTHR1	Methylenetetrahydrofolate reductase 1	ARATH	K00297	AT3G59970	GO:0000096,GO:0000097,GO:0003674,GO:0003824,GO:0004489,GO:0005575,GO:0005829,GO:0006082,GO:0006520,GO:0006555,GO:0006575,GO:0006725,GO:0006730,GO:0006732,GO:0006760,GO:0006790,GO:0006807,GO:0008150,GO:0008152,GO:0008652,GO:0009058,GO:0009066,GO:0009067,GO:0009086,GO:0009987,GO:0016053,GO:0016491,GO:0016645,GO:0016646,GO:0019752,GO:0034641,GO:0035999,GO:0042558,GO:0043436,GO:0043603,GO:0044237,GO:…	0.637818	7.53773	827.49	5.6929278880363e-182	3.69890990023657e-180	145.505062221261	226.547096734268	144.906817438062	225.346161029608
TR15118|c0_g1	1670; 1510; 1491; 1383; 1332; 1025; 639	BBX19	B-box zinc finger protein 19 {ECO:0000303|PubMed:19920209}	ARATH		AT4G38960	GO:0003674,GO:0005488,GO:0005575,GO:0005622,GO:0005634,GO:0006139,GO:0006351,GO:0006355,GO:0006725,GO:0006807,GO:0008150,GO:0008152,GO:0008270,GO:0009058,GO:0009059,GO:0009889,GO:0009987,GO:0010099,GO:0010100,GO:0010468,GO:0010556,GO:0016070,GO:0018130,GO:0019219,GO:0019222,GO:0019438,GO:0031323,GO:0031326,GO:0032774,GO:0034641,GO:0034645,GO:0034654,GO:0043167,GO:0043169,GO:0043170,GO:0043226,GO:…	-1.72342	4.87	826.13	1.12474987830447e-181	7.2840419406404e-180	44.9446960372695	13.5874446378629	44.7975621385313	13.5799539386434
TR15765|c0_g1	1909; 1754; 1693; 1619; 1391; 1317	BG1; E13A; E13B	Glucan endo-1,3-beta-glucosidase; Glucan endo-1,3-beta-glucosidase, basic isoform; Probable glucan endo-1,3-beta-glucosidase BG1 {ECO:0000305}	ARATH; PRUPE; SOYBN		AT3G57270	GO:0003674,GO:0003824,GO:0004553,GO:0005575,GO:0005576,GO:0005773,GO:0005975,GO:0006950,GO:0006952,GO:0008150,GO:0008152,GO:0008422,GO:0009607,GO:0015926,GO:0016787,GO:0016798,GO:0042973,GO:0043226,GO:0043227,GO:0043229,GO:0043231,GO:0044238,GO:0044424,GO:0044444,GO:0044464,GO:0050896,GO:0071704	1.5775	5.08612	820.19	2.19995419255404e-180	1.42008118025549e-178	16.9559969959518	50.7623344226428	16.9780714954251	50.5498583925024
TR12515|c1_g1	2028; 2025; 1898; 1895	MMSA	Methylmalonate-semialdehyde dehydrogenase [acylating], mitochondrial	ARATH			GO:0003674,GO:0003824,GO:0004029,GO:0004491,GO:0005488,GO:0005507,GO:0005575,GO:0005739,GO:0006950,GO:0006979,GO:0008150,GO:0008152,GO:0016491,GO:0016620,GO:0016903,GO:0018478,GO:0043167,GO:0043169,GO:0043226,GO:0043227,GO:0043229,GO:0043231,GO:0044424,GO:0044444,GO:0044464,GO:0044699,GO:0044710,GO:0046872,GO:0046914,GO:0050896,GO:0055114	0.499415	8.21578	819.654	2.8778483914796e-180	1.85163381733608e-178	246.653236301112	348.878941526644	245.588826956715	346.998226014291
TR17620|c0_g1	1921; 1879; 1244	GPAT5	Glycerol-3-phosphate acyltransferase 5	ARATH	K13508	AT3G11430	GO:0003674,GO:0003824,GO:0004366,GO:0005575,GO:0006629,GO:0006644,GO:0006650,GO:0006725,GO:0006793,GO:0006796,GO:0008150,GO:0008152,GO:0008374,GO:0008610,GO:0008654,GO:0009058,GO:0009059,GO:0009698,GO:0009699,GO:0009987,GO:0010143,GO:0010345,GO:0016020,GO:0016021,GO:0016024,GO:0016311,GO:0016740,GO:0016746,GO:0016747,GO:0016787,GO:0016788,GO:0016791,GO:0019438,GO:0019637,GO:0019748,GO:0031224,GO:…	1.98342	4.53549	819.532	3.05836098960861e-180	1.96140905278556e-178	9.26927835778696	36.8609884235091	9.3277115685709	36.7266813982415
TR6190|c0_g1	2041; 2006	XB31	Putative E3 ubiquitin-protein ligase XBAT31	ARATH			GO:0003674,GO:0003824,GO:0005488,GO:0005515,GO:0006464,GO:0008150,GO:0008152,GO:0008270,GO:0009987,GO:0016567,GO:0016874,GO:0019538,GO:0032446,GO:0036211,GO:0043167,GO:0043169,GO:0043170,GO:0043412,GO:0044237,GO:0044238,GO:0044260,GO:0044267,GO:0046872,GO:0046914,GO:0070647,GO:0071704	0.508846	8.16197	819.265	3.49608673163428e-180	2.23490163744505e-178	236.705718063487	336.995532849965	235.688361169022	335.201907816842
TR44414|c0_g1	876; 816; 248; 228						GO:0003674,GO:0005198,GO:0005199,GO:0008150,GO:0009664,GO:0009987,GO:0016043,GO:0045229,GO:0071554,GO:0071555,GO:0071669,GO:0071840	0.808172	6.84324	808.719	6.86269657457046e-178	4.37292791055507e-176	83.4687212120718	146.278034352174	83.1720948197572	145.528461611134
TR3228|c0_g1	1552; 855	GDL38	GDSL esterase/lipase At2g23540	ARATH		AT2G23540	GO:0003674,GO:0003824,GO:0005575,GO:0005576,GO:0006629,GO:0008150,GO:0008152,GO:0009056,GO:0016042,GO:0016787,GO:0016788,GO:0044238,GO:0044699,GO:0044710,GO:0044712,GO:0071704,GO:1901575	1.45011	5.27524	807.228	1.44764507193058e-177	9.19486615078471e-176	20.6637083390665	56.5919311319569	20.6600629040715	56.346674551386
TR13035|c0_g4	691							-0.367015	9.06433	804.024	7.19826214958769e-177	4.55744284403767e-175	604.763892855613	469.148005944955	602.005595313688	466.582895026225
TR3227|c0_g1	1841; 1841; 1812; 1812	HHT1	Omega-hydroxypalmitate O-feruloyl transferase	ARATH	K15400	AT5G41040	GO:0000271,GO:0003674,GO:0003824,GO:0005975,GO:0005976,GO:0006725,GO:0008150,GO:0008152,GO:0009058,GO:0009059,GO:0009698,GO:0009699,GO:0009987,GO:0010345,GO:0010383,GO:0010393,GO:0016051,GO:0016740,GO:0016746,GO:0016747,GO:0019438,GO:0019748,GO:0033692,GO:0034637,GO:0034645,GO:0043170,GO:0044036,GO:0044038,GO:0044237,GO:0044238,GO:0044249,GO:0044260,GO:0044262,GO:0044264,GO:0044550,GO:0044699,GO:…	0.95686	6.36874	803.181	1.09756527857132e-176	6.92689526288148e-175	56.1582620505922	109.103144567394	55.9662694114254	108.558557157275
TR27241|c0_g1	386; 380							-1.28633	5.56609	800.945	3.36210065426806e-176	2.11513487827397e-174	67.3266120719258	27.5784767402167	67.0940656686679	27.524742460713
TR23153|c0_g1	1291; 1276; 1043; 1028	DNAJ; DNAJ1	Chaperone protein DnaJ 1 {ECO:0000255|HAMAP-Rule:MF_01152}; Chaperone protein DnaJ {ECO:0000255|HAMAP-Rule:MF_01152}	THET2; THET8	K03686		GO:0000166,GO:0001882,GO:0001883,GO:0003674,GO:0005488,GO:0005524,GO:0005575,GO:0005737,GO:0006139,GO:0006259,GO:0006260,GO:0006457,GO:0006725,GO:0006807,GO:0006950,GO:0008150,GO:0008152,GO:0008270,GO:0009058,GO:0009059,GO:0009266,GO:0009408,GO:0009628,GO:0009987,GO:0017076,GO:0019538,GO:0030554,GO:0032549,GO:0032550,GO:0032553,GO:0032555,GO:0032559,GO:0034641,GO:0034645,GO:0035639,GO:0036094,GO:…	1.05141	6.10417	798.247	1.29753185613868e-175	8.13708506110768e-174	44.7186160773234	92.7802737813144	44.5930070602732	92.343686782775
TR37962|c0_g1	1129	CB23	Chlorophyll a-b binding protein 13, chloroplastic	SOLLC	K08914		GO:0003674,GO:0005488,GO:0005575,GO:0006091,GO:0006464,GO:0008150,GO:0008152,GO:0009314,GO:0009416,GO:0009521,GO:0009522,GO:0009523,GO:0009526,GO:0009535,GO:0009628,GO:0009765,GO:0009768,GO:0009941,GO:0009987,GO:0010287,GO:0016020,GO:0016021,GO:0016168,GO:0018298,GO:0019538,GO:0031224,GO:0031409,GO:0031967,GO:0031975,GO:0032991,GO:0034357,GO:0036211,GO:0042651,GO:0043167,GO:0043169,GO:0043170,GO:…	-2.7807	3.76895	795.965	4.06850615194209e-175	2.54339389315572e-173	23.7383957943325	3.40807192236824	23.7283890779435	3.4861971305174
TR34130|c0_g2	1194	HSF24	Heat shock factor protein HSF24	SOLPE			GO:0001071,GO:0003674,GO:0003676,GO:0003677,GO:0003700,GO:0005488,GO:0005575,GO:0005634,GO:0006139,GO:0006351,GO:0006355,GO:0006725,GO:0006807,GO:0008150,GO:0008152,GO:0009058,GO:0009059,GO:0009889,GO:0009987,GO:0010468,GO:0010556,GO:0016070,GO:0018130,GO:0019219,GO:0019222,GO:0019438,GO:0031323,GO:0031326,GO:0032774,GO:0034641,GO:0034645,GO:0034654,GO:0043170,GO:0043226,GO:0043227,GO:0043229,GO:…	0.882751	6.57647	795.9	4.2029291179233e-175	2.61916497892724e-173	67.1005321119797	123.811665495509	66.8485995747581	123.19247767026
TR40644|c0_g1	1245	NAC29	NAC transcription factor 29	ARATH		AT1G69490	GO:0001071,GO:0003006,GO:0003674,GO:0003676,GO:0003677,GO:0003700,GO:0005488,GO:0005575,GO:0005634,GO:0006139,GO:0006351,GO:0006355,GO:0006725,GO:0006807,GO:0007568,GO:0008150,GO:0008152,GO:0009058,GO:0009059,GO:0009791,GO:0009825,GO:0009835,GO:0009889,GO:0009908,GO:0009987,GO:0010150,GO:0010260,GO:0010468,GO:0010556,GO:0016049,GO:0016070,GO:0018130,GO:0019219,GO:0019222,GO:0019438,GO:0021700,GO:…	-0.478813	8.28081	790.663	5.7817316197362e-174	3.59174217894396e-172	363.174847657292	260.71750206117	361.530645313426	259.316314464184
TR33820|c1_g1	1540	GGPPS	Geranylgeranyl pyrophosphate synthase, chloroplastic	HEVBR			GO:0003674,GO:0003824,GO:0004161,GO:0004311,GO:0004337,GO:0004659,GO:0005488,GO:0005575,GO:0006629,GO:0006644,GO:0006720,GO:0006721,GO:0006793,GO:0006796,GO:0008150,GO:0008152,GO:0008299,GO:0008610,GO:0008654,GO:0009058,GO:0009507,GO:0009536,GO:0009987,GO:0016108,GO:0016109,GO:0016114,GO:0016116,GO:0016117,GO:0016740,GO:0016765,GO:0019637,GO:0033383,GO:0033384,GO:0033385,GO:0033386,GO:0042440,GO:…	1.34438	5.42134	780.618	8.83277316723779e-172	5.46997080797348e-170	24.1453397222353	61.3901376542385	24.0965882188082	61.1300613118633
TR49841|c0_g1	1797	DCOR	Ornithine decarboxylase	DATST			GO:0003674,GO:0003824,GO:0004586,GO:0006082,GO:0006520,GO:0006576,GO:0006591,GO:0006595,GO:0006596,GO:0006807,GO:0008150,GO:0008152,GO:0009058,GO:0009308,GO:0009309,GO:0009445,GO:0009446,GO:0009987,GO:0016829,GO:0016830,GO:0016831,GO:0019752,GO:0033387,GO:0034641,GO:0042401,GO:0043436,GO:0044106,GO:0044237,GO:0044238,GO:0044249,GO:0044271,GO:0044281,GO:0044699,GO:0044710,GO:0044711,GO:0044763,GO:…	2.19331	4.23894	780.289	1.04161847984172e-171	6.43045277726582e-170	6.69196681440229	30.8071764561445	6.75031758251842	30.7271793596767
TR41248|c0_g2	2317; 2202	PTR36	Probable peptide/nitrate transporter At3g43790	ARATH		AT3G43790	GO:0003674,GO:0005215,GO:0005575,GO:0006810,GO:0008150,GO:0009605,GO:0009607,GO:0009624,GO:0009987,GO:0016021,GO:0022857,GO:0031224,GO:0043207,GO:0044425,GO:0044699,GO:0044763,GO:0044765,GO:0050896,GO:0051179,GO:0051234,GO:0051704,GO:0051707,GO:0055085,GO:1902578	1.60454	4.96492	776.394	7.32007749381933e-171	4.50503030108751e-169	15.3734372763296	46.8609889325633	15.3825418850117	46.6988266785587
TR27768|c0_g2	2234; 2193; 1934; 1914; 516	SCGT	Scopoletin glucosyltransferase	TOBAC			GO:0003674,GO:0003824,GO:0005488,GO:0005515,GO:0008150,GO:0008152,GO:0008194,GO:0016740,GO:0016757,GO:0016758,GO:0035251,GO:0042802,GO:0046527,GO:0050275	1.11495	5.90414	775.108	1.39371126888823e-170	8.5508285497084e-169	37.7553533109859	81.883412240058	37.6790454151482	81.5202608077965
TR40671|c0_g1	2812	BXL1	Beta-D-xylosidase 1	ARATH		AT5G49360	GO:0000272,GO:0003006,GO:0003674,GO:0003824,GO:0004553,GO:0005575,GO:0005576,GO:0005578,GO:0005618,GO:0005975,GO:0005976,GO:0008150,GO:0008152,GO:0009044,GO:0009056,GO:0009057,GO:0009505,GO:0009987,GO:0010214,GO:0010383,GO:0010410,GO:0016052,GO:0016787,GO:0016798,GO:0022414,GO:0030312,GO:0031012,GO:0031221,GO:0031222,GO:0032502,GO:0043170,GO:0044036,GO:0044237,GO:0044238,GO:0044260,GO:0044421,GO:…	-0.0651392	13.0371	775.025	1.45289348323955e-170	8.88641671523403e-169	8617.08288933467	8240.44884997675	8576.42167714443	8194.18474375335
TR24248|c0_g1	1413	PR1	Pathogenesis-related protein 1	ARATH	K13449	AT2G14610	GO:0001101,GO:0002376,GO:0005575,GO:0005576,GO:0005618,GO:0006950,GO:0006952,GO:0006955,GO:0007584,GO:0008150,GO:0009414,GO:0009415,GO:0009605,GO:0009607,GO:0009627,GO:0009628,GO:0009719,GO:0009814,GO:0009991,GO:0010033,GO:0010035,GO:0010243,GO:0010266,GO:0014070,GO:0030312,GO:0031667,GO:0033273,GO:0042221,GO:0043207,GO:0044464,GO:0045087,GO:0048046,GO:0050896,GO:0051704,GO:0051707,GO:0098542,GO:…	0.986987	6.23075	773.881	2.57589973597242e-170	1.57066477131586e-168	50.3253990839848	99.8206328841014	50.1569051888944	99.356618219746
TR12175|c1_g1	640; 636; 624; 602	HMGB1; HMGB3	High mobility group B protein 1; High mobility group B protein 3	ARATH	K10802	AT3G51880	GO:0000785,GO:0001071,GO:0003674,GO:0003676,GO:0003677,GO:0003682,GO:0003700,GO:0005198,GO:0005488,GO:0005575,GO:0005634,GO:0006325,GO:0006333,GO:0006355,GO:0008150,GO:0009889,GO:0010468,GO:0010556,GO:0016043,GO:0019219,GO:0019222,GO:0030527,GO:0031323,GO:0031326,GO:0032991,GO:0043226,GO:0043227,GO:0043229,GO:0043231,GO:0043933,GO:0044422,GO:0044424,GO:0044427,GO:0044446,GO:0044464,GO:0044877,GO:…	1.46872	5.18017	772.852	4.31086552763264e-170	2.62050374727289e-168	19.1715806034228	53.1390161579785	19.1463553249613	52.9415517727411
TR19101|c0_g1	2392; 2364; 791	GH31; GH33	Indole-3-acetic acid-amido synthetase GH3.3; Probable indole-3-acetic acid-amido synthetase GH3.1	ARATH	K14487	AT2G14960,AT2G23170	GO:0003674,GO:0003824,GO:0008150,GO:0009719,GO:0009725,GO:0009733,GO:0010033,GO:0010252,GO:0010279,GO:0016874,GO:0016879,GO:0016881,GO:0042221,GO:0042592,GO:0048878,GO:0050896,GO:0065007,GO:0065008	0.84255	6.65908	770.975	1.10348470004689e-169	6.68738724796002e-168	72.3455871827275	129.820634411264	72.0852095781664	129.191979708825
TR22765|c0_g1	2783; 2698; 2693; 2680; 266	INVA; INVC; INVH	Alkaline/neutral invertase A, mitochondrial {ECO:0000305}; Alkaline/neutral invertase C, mitochondrial {ECO:0000305}; Probable alkaline/neutral invertase A, chloroplastic {ECO:0000305}	ARATH		AT3G06500,AT3G05820,AT1G56560	GO:0000302,GO:0003674,GO:0003824,GO:0004553,GO:0004564,GO:0004575,GO:0005575,GO:0005739,GO:0005975,GO:0005984,GO:0005985,GO:0005987,GO:0006950,GO:0006979,GO:0007623,GO:0008150,GO:0008152,GO:0009056,GO:0009311,GO:0009313,GO:0009507,GO:0009536,GO:0009987,GO:0010029,GO:0010035,GO:0015926,GO:0016052,GO:0016787,GO:0016798,GO:0032502,GO:0033926,GO:0040034,GO:0042221,GO:0042542,GO:0043226,GO:0043227,GO:…	-0.441819	8.46621	767.041	7.90824981008383e-169	4.77798129531802e-167	408.526487622464	300.896876303828	406.696406592822	299.285969937326
TR19142|c1_g1	1996; 1968; 1611; 1400; 1308; 899; 452; 409	WRK25; WRK26; WRK33	Probable WRKY transcription factor 25; Probable WRKY transcription factor 26; Probable WRKY transcription factor 33	ARATH	K13424,K13423	AT2G38470,AT2G30250,AT5G07100	GO:0000975,GO:0001067,GO:0001071,GO:0001101,GO:0003674,GO:0003676,GO:0003677,GO:0003700,GO:0005488,GO:0005575,GO:0005634,GO:0006139,GO:0006351,GO:0006355,GO:0006725,GO:0006790,GO:0006807,GO:0006950,GO:0006952,GO:0006970,GO:0008150,GO:0008152,GO:0009058,GO:0009059,GO:0009266,GO:0009403,GO:0009404,GO:0009408,GO:0009409,GO:0009414,GO:0009415,GO:0009605,GO:0009607,GO:0009617,GO:0009620,GO:0009628,GO:…	0.817327	6.73547	766.89	8.52931829564398e-169	5.13755321169534e-167	77.1384823335832	136.053818585069	76.8717984094067	135.353630451135
TR23253|c0_g1	1887	TPS3	Probable terpene synthase 3	RICCO			GO:0000287,GO:0003674,GO:0003824,GO:0005488,GO:0008150,GO:0008152,GO:0010333,GO:0016829,GO:0016835,GO:0016838,GO:0043167,GO:0043169,GO:0046872	-3.41429	3.35806	766.626	9.7367823885465e-169	5.84708535132806e-167	18.6742046915415	1.70403596118412	18.6554231371418	1.78363574119495
TR24428|c1_g1	1598; 942; 671	GLN12; GLNA1	Glutamine synthetase cytosolic isozyme; Glutamine synthetase cytosolic isozyme 1-2	ARATH; LOTJA; MEDSA			GO:0000166,GO:0001882,GO:0001883,GO:0003674,GO:0003824,GO:0004356,GO:0005488,GO:0005524,GO:0005575,GO:0005737,GO:0006082,GO:0006520,GO:0006541,GO:0006542,GO:0006807,GO:0008150,GO:0008152,GO:0008652,GO:0009058,GO:0009064,GO:0009084,GO:0009399,GO:0009987,GO:0016053,GO:0016211,GO:0016874,GO:0016879,GO:0016880,GO:0017076,GO:0019752,GO:0030554,GO:0032549,GO:0032550,GO:0032553,GO:0032555,GO:0032559,GO:…	0.218789	10.4906	763.554	4.53213463779618e-168	2.71339311532347e-166	1332.65093189783	1551.61442876136	1326.41694945704	1542.96652766144
TR16548|c0_g1	1621; 1612	NEP1	Aspartic proteinase nepenthesin-1	NEPGR			GO:0003674,GO:0003824,GO:0004175,GO:0004190,GO:0005575,GO:0005576,GO:0008233,GO:0016787,GO:0070001,GO:0070011	1.78295	4.67124	756.849	1.30100522136124e-166	7.76566881678182e-165	11.3944299812796	39.3273562620651	11.4141733668039	39.1994491303527
TR17580|c0_g1	951							-0.595445	7.59414	754.134	5.06457071036247e-166	3.01395188490249e-164	233.178870688329	154.394626693603	232.170013822982	153.595359622447
TR27703|c0_g1	2683; 2683; 2195	HAK19; HAK5; POT5	Potassium transporter 19; Potassium transporter 5	ARATH; ORYSJ	K03549	AT4G13420	GO:0003674,GO:0005215,GO:0005575,GO:0005886,GO:0006810,GO:0006811,GO:0006812,GO:0006813,GO:0008150,GO:0008324,GO:0009674,GO:0009987,GO:0015075,GO:0015077,GO:0015079,GO:0015291,GO:0015293,GO:0015672,GO:0016020,GO:0016021,GO:0022804,GO:0022820,GO:0022857,GO:0022890,GO:0022891,GO:0022892,GO:0030001,GO:0031224,GO:0034220,GO:0044425,GO:0044464,GO:0044699,GO:0044763,GO:0044765,GO:0046873,GO:0051179,GO:…	1.24243	5.57064	750.593	2.98135130863802e-165	1.76890535578682e-163	28.1695630092745	66.7264607958414	28.1058677526676	66.4404313595119
TR28363|c0_g1	1906	C734A	Cytochrome P450 734A1	ARATH	K15639	AT2G26710	GO:0003674,GO:0003824,GO:0004497,GO:0005488,GO:0005506,GO:0005575,GO:0006066,GO:0006629,GO:0008150,GO:0008152,GO:0008202,GO:0008395,GO:0009719,GO:0009725,GO:0009741,GO:0010033,GO:0010268,GO:0010817,GO:0014070,GO:0016021,GO:0016128,GO:0016131,GO:0016491,GO:0016705,GO:0020037,GO:0031224,GO:0033993,GO:0040008,GO:0042221,GO:0042445,GO:0042592,GO:0043167,GO:0043169,GO:0044238,GO:0044281,GO:0044425,GO:…	0.807639	6.7333	748.388	8.99178321385126e-165	5.31910949101166e-163	77.3645622935292	135.515701965748	77.0763534876648	134.826647163964
TR735|c0_g1	1328; 1288	BBX24	B-box zinc finger protein 24 {ECO:0000303|PubMed:19920209}	ARATH		AT1G06040	GO:0000988,GO:0000989,GO:0001071,GO:0003674,GO:0003676,GO:0003677,GO:0003700,GO:0003712,GO:0005488,GO:0005575,GO:0005622,GO:0005634,GO:0006139,GO:0006351,GO:0006355,GO:0006725,GO:0006807,GO:0008150,GO:0008152,GO:0008270,GO:0009058,GO:0009059,GO:0009314,GO:0009416,GO:0009628,GO:0009889,GO:0009987,GO:0010468,GO:0010556,GO:0016070,GO:0018130,GO:0019219,GO:0019222,GO:0019438,GO:0031323,GO:0031326,GO:…	-1.35596	5.32842	747.037	1.76887225258156e-164	1.0432661139705e-162	57.876469746182	22.6008980114947	57.6845320687937	22.5386698205544
TR1121|c1_g1	614	CAMT5	Caffeoyl-CoA O-methyltransferase 5	TOBAC			GO:0003674,GO:0003824,GO:0005488,GO:0006725,GO:0008150,GO:0008152,GO:0008168,GO:0008171,GO:0008757,GO:0009058,GO:0009698,GO:0009699,GO:0009808,GO:0009809,GO:0009987,GO:0016740,GO:0016741,GO:0019438,GO:0019748,GO:0042409,GO:0043167,GO:0043169,GO:0044237,GO:0044249,GO:0044550,GO:0044699,GO:0044710,GO:0044711,GO:0044763,GO:0046872,GO:0071704,GO:1901360,GO:1901362,GO:1901576	1.39866	5.25559	746.826	1.9654497499254e-164	1.15576610368759e-162	20.9350042910018	55.2914826352637	20.9055289979813	55.049484921426
TR6231|c0_g1	2794; 233	SUT13	Sulfate transporter 1.3	ARATH	K17470	AT1G22150	GO:0003674,GO:0005215,GO:0005575,GO:0005887,GO:0006810,GO:0006811,GO:0006820,GO:0008150,GO:0008271,GO:0008272,GO:0008509,GO:0009987,GO:0015075,GO:0015103,GO:0015116,GO:0015291,GO:0015293,GO:0015698,GO:0016021,GO:0022804,GO:0022857,GO:0022891,GO:0022892,GO:0031224,GO:0031226,GO:0034220,GO:0044425,GO:0044459,GO:0044464,GO:0044699,GO:0044763,GO:0044765,GO:0051179,GO:0051234,GO:0055085,GO:0072348,GO:…	0.94054	6.30968	746.217	2.66719435039645e-164	1.56378078230197e-162	54.3044063790348	104.304938045112	54.1252737071022	103.815707572733
TR27717|c1_g1	2508; 2492; 2227	EDL16	Sugar transporter ERD6-like 16	ARATH		AT5G18840	GO:0003674,GO:0005215,GO:0005575,GO:0006810,GO:0008150,GO:0008643,GO:0009987,GO:0016021,GO:0022857,GO:0022891,GO:0022892,GO:0031224,GO:0044425,GO:0044699,GO:0044763,GO:0044765,GO:0051179,GO:0051234,GO:0055085,GO:0071702,GO:1902578	0.281144	9.72424	743.195	1.21093275065968e-163	7.07877708549349e-162	765.145016441322	930.22426260009	761.599467370684	925.0583548652
TR18468|c0_g1	871	ML328	MLP-like protein 328	ARATH		AT2G01520	GO:0003006,GO:0003674,GO:0005488,GO:0005507,GO:0005575,GO:0005829,GO:0006950,GO:0006952,GO:0008150,GO:0009607,GO:0010033,GO:0010035,GO:0010038,GO:0010043,GO:0010228,GO:0014070,GO:0022414,GO:0032502,GO:0042221,GO:0043167,GO:0043169,GO:0044424,GO:0044444,GO:0044464,GO:0046872,GO:0046914,GO:0050896,GO:0080184,GO:1990267	-1.48808	5.07564	739.595	7.34424150944489e-163	4.28061276449028e-161	49.7828071801144	17.7130053859928	49.6250619854233	17.7147458841408
TR34712|c0_g1	1590	FDH	Formate dehydrogenase, mitochondrial {ECO:0000255|HAMAP-Rule:MF_03210, ECO:0000303|Ref.1}	SOLTU	K00122		GO:0000166,GO:0003674,GO:0003824,GO:0004616,GO:0005488,GO:0005575,GO:0005739,GO:0008150,GO:0008152,GO:0008863,GO:0016491,GO:0016614,GO:0016616,GO:0016620,GO:0016903,GO:0036094,GO:0043226,GO:0043227,GO:0043229,GO:0043231,GO:0044424,GO:0044444,GO:0044464,GO:0044699,GO:0044710,GO:0048037,GO:0050662,GO:0051287,GO:0055114,GO:0097159,GO:1901265,GO:1901363	0.600258	7.54154	736.914	2.81031469257253e-162	1.6331966645956e-160	148.218021740613	224.843060773084	147.606944471069	223.643599640285
TR5170|c0_g1	1834; 1834; 1816; 1816	AROD6	Arogenate dehydratase/prephenate dehydratase 6, chloroplastic	ARATH	K05359	AT1G08250	GO:0003674,GO:0003824,GO:0004664,GO:0005488,GO:0005575,GO:0006082,GO:0006520,GO:0006558,GO:0006725,GO:0006807,GO:0008150,GO:0008152,GO:0008652,GO:0009058,GO:0009072,GO:0009073,GO:0009094,GO:0009095,GO:0009507,GO:0009532,GO:0009536,GO:0009570,GO:0009987,GO:0016053,GO:0016597,GO:0016829,GO:0016835,GO:0016836,GO:0019438,GO:0019752,GO:0031406,GO:0036094,GO:0043167,GO:0043168,GO:0043177,GO:0043226,GO:…	1.03508	6.02939	735.967	4.5151054308092e-162	2.61625275796333e-160	42.7743284217876	87.7578520009822	42.6701893246467	87.3576141426164
TR21803|c0_g1	730; 660; 642; 241							-3.85646	3.11445	732.85	2.14984567291151e-161	1.242084306125e-159	16.0968931481569	1.0762332386426	16.1189401667409	1.13504092621497
TR33800|c0_g1	1317; 1309	ATCA7	Alpha carbonic anhydrase 7	ARATH	K01674	AT1G08080	GO:0003674,GO:0003824,GO:0004089,GO:0005488,GO:0005575,GO:0006730,GO:0008150,GO:0008152,GO:0008270,GO:0009532,GO:0009570,GO:0009987,GO:0016829,GO:0016835,GO:0016836,GO:0043167,GO:0043169,GO:0044237,GO:0044281,GO:0044422,GO:0044424,GO:0044434,GO:0044435,GO:0044444,GO:0044446,GO:0044464,GO:0044699,GO:0044710,GO:0044763,GO:0046872,GO:0046914	0.938153	6.2903	732.71	2.30637716545245e-161	1.32864756650498e-159	53.6261664991967	102.869960393589	53.4706974566762	102.356369239028
TR7029|c0_g1	2533; 2483; 1938	TPP1; TPP2	Probable thylakoidal processing peptidase 2, chloroplastic; Thylakoidal processing peptidase 1, chloroplastic	ARATH	K03100	AT2G30440,AT1G06870	GO:0003674,GO:0003824,GO:0004175,GO:0004252,GO:0005575,GO:0006465,GO:0006518,GO:0006807,GO:0008150,GO:0008152,GO:0008233,GO:0008236,GO:0009534,GO:0009535,GO:0009579,GO:0009668,GO:0009987,GO:0010027,GO:0016020,GO:0016021,GO:0016043,GO:0016485,GO:0016787,GO:0017171,GO:0019538,GO:0031224,GO:0031976,GO:0031984,GO:0034357,GO:0034641,GO:0042651,GO:0043170,GO:0043603,GO:0044237,GO:0044238,GO:0044260,GO:…	0.506225	8.01438	732.096	3.1357322677692e-161	1.8011827927647e-159	213.916858100927	303.991046864925	212.982747482369	302.366795308481
TR25344|c0_g1	752; 622; 525	ICI	Proteinase inhibitor	LINUS			GO:0003674,GO:0004857,GO:0004866,GO:0004867,GO:0006950,GO:0008150,GO:0009611,GO:0030234,GO:0030414,GO:0050896,GO:0061134,GO:0061135	-2.3844	3.95252	729.98	9.0472636778588e-161	5.18178104925225e-159	25.9539794018035	4.93273567711193	25.8966729074797	4.98607264015861
TR2201|c2_g1	2298; 1412; 1030	PTR36; ZIFL1	Probable peptide/nitrate transporter At3g43790; Protein ZINC INDUCED FACILITATOR-LIKE 1	ARATH		AT3G43790,AT5G13750	GO:0001101,GO:0003674,GO:0005215,GO:0005575,GO:0005774,GO:0005886,GO:0006810,GO:0006811,GO:0006812,GO:0006813,GO:0006950,GO:0008150,GO:0008324,GO:0009414,GO:0009415,GO:0009605,GO:0009606,GO:0009607,GO:0009624,GO:0009628,GO:0009629,GO:0009630,GO:0009705,GO:0009914,GO:0009926,GO:0009987,GO:0010035,GO:0010119,GO:0010540,GO:0010817,GO:0015075,GO:0015077,GO:0015079,GO:0015291,GO:0015297,GO:0015672,GO:…	-1.80981	4.56576	725.773	7.43621055693644e-160	4.24678341806367e-158	36.8510334712018	10.4932740767654	36.7790030708125	10.4991285674885
TR17069|c0_g1	985	TLP1; TP1A	Thaumatin-like protein 1; Thaumatin-like protein 1a	MALDO; PRUPE			GO:0005575,GO:0005576	-4.43104	2.91824	720.834	8.81845882582569e-159	5.02170685492493e-157	14.3334694605779	0.627802722541518	14.359766493721	0.689131990916231
TR26534|c2_g1	944	AKR2	Probable aldo-keto reductase 2	ORYSJ			GO:0003674,GO:0003824,GO:0016491	1.26688	5.4604	720.421	1.08441628043543e-158	6.15755800269022e-157	25.7731154338467	62.1076264800002	25.7330288448732	61.8597304787158
TR14932|c0_g1	1813; 1715; 1708	TPS9	Probable alpha,alpha-trehalose-phosphate synthase [UDP-forming] 9	ARATH	K16055	AT1G23870	GO:0003674,GO:0003824,GO:0005975,GO:0005984,GO:0005991,GO:0005992,GO:0008150,GO:0008152,GO:0009058,GO:0009311,GO:0009312,GO:0009987,GO:0016051,GO:0016740,GO:0016757,GO:0034637,GO:0044237,GO:0044238,GO:0044249,GO:0044262,GO:0044699,GO:0044710,GO:0044711,GO:0044723,GO:0044763,GO:0046351,GO:0071704,GO:1901576	-0.434451	8.42341	720.252	1.17967178704095e-158	6.67930165822587e-157	395.730361889519	292.959656168838	393.932169709514	291.381220629757
TR28916|c0_g2	2827	RAA5D; U92A1	Ras-related protein RABA5d; UDP-glycosyltransferase 92A1	ARATH	K07904	AT5G12890,AT2G31680	GO:0000166,GO:0001882,GO:0001883,GO:0003674,GO:0003824,GO:0005488,GO:0005525,GO:0005575,GO:0005829,GO:0005886,GO:0006810,GO:0007165,GO:0007264,GO:0008104,GO:0008150,GO:0008152,GO:0015031,GO:0016020,GO:0016740,GO:0016757,GO:0016758,GO:0017076,GO:0019001,GO:0032549,GO:0032550,GO:0032553,GO:0032555,GO:0032561,GO:0033036,GO:0035556,GO:0035639,GO:0036094,GO:0043167,GO:0043168,GO:0044424,GO:0044444,GO:…	0.923703	6.30715	719.802	1.47825025747193e-158	8.34600722288356e-157	54.6209183229593	103.721978374181	54.4525618323152	103.20764993369
TR13433|c0_g1	2928; 1572; 310	PDCD4	Programmed cell death protein 4	CHICK; RAT	K16865		GO:0001932,GO:0001933,GO:0003674,GO:0003676,GO:0003723,GO:0005488,GO:0005575,GO:0005634,GO:0005654,GO:0005737,GO:0005829,GO:0006355,GO:0006469,GO:0006915,GO:0007568,GO:0007569,GO:0008150,GO:0008219,GO:0009889,GO:0009890,GO:0009892,GO:0009966,GO:0009968,GO:0009987,GO:0010468,GO:0010556,GO:0010558,GO:0010563,GO:0010605,GO:0010629,GO:0010646,GO:0010648,GO:0010660,GO:0010661,GO:0010941,GO:0010942,GO:…	-0.303216	9.45637	719.229	1.96908954148844e-158	1.10856384783172e-156	778.212438126202	630.986579205836	774.609170347901	627.515483493133
TR4579|c0_g1	1344; 1327; 1236; 824; 611; 344	PGIP; PGIP1	Polygalacturonase inhibitor; Polygalacturonase inhibitor 1	ARATH; PYRCO		AT5G06860	GO:0003674,GO:0004857,GO:0005488,GO:0005515,GO:0005575,GO:0005576,GO:0005618,GO:0005794,GO:0005911,GO:0008150,GO:0009505,GO:0009506,GO:0009892,GO:0016020,GO:0019222,GO:0030054,GO:0030234,GO:0030312,GO:0043086,GO:0043226,GO:0043227,GO:0043229,GO:0043231,GO:0044092,GO:0044424,GO:0044444,GO:0044464,GO:0048046,GO:0048519,GO:0050789,GO:0050790,GO:0065007,GO:0065009,GO:0090353	0.906063	6.35618	717.896	3.83946092006394e-158	2.15542767855261e-156	56.9721499063979	106.860991986888	56.7844897244579	106.329012480781
TR2603|c1_g1	3603; 3518; 3168; 3097; 3083	MCCA	Methylcrotonoyl-CoA carboxylase subunit alpha, mitochondrial	ARATH; SOYBN	K01968	AT1G03090	GO:0000166,GO:0001882,GO:0001883,GO:0003674,GO:0003824,GO:0004075,GO:0004485,GO:0005488,GO:0005524,GO:0005575,GO:0005739,GO:0005759,GO:0005840,GO:0006082,GO:0006520,GO:0006551,GO:0006552,GO:0006807,GO:0008150,GO:0008152,GO:0008716,GO:0009056,GO:0009063,GO:0009081,GO:0009083,GO:0009987,GO:0016054,GO:0016421,GO:0016874,GO:0016879,GO:0016881,GO:0016885,GO:0017076,GO:0019752,GO:0022626,GO:0030529,GO:…	-0.444027	8.35514	717.228	5.36434548873377e-158	3.00297272740783e-156	378.503068941632	278.340821343943	376.790454151482	276.86891164458
TR43169|c1_g1	3171	LAC4; YAI5	Laccase-4; Uncharacterized protein C24B11.05	ARATH; SCHPO	K05909,K18551	AT2G38080	GO:0003674,GO:0003824,GO:0005488,GO:0005507,GO:0005575,GO:0005576,GO:0005634,GO:0005737,GO:0005829,GO:0006139,GO:0006206,GO:0006725,GO:0006793,GO:0006796,GO:0006807,GO:0008150,GO:0008152,GO:0008252,GO:0009056,GO:0009058,GO:0009112,GO:0009698,GO:0009699,GO:0009808,GO:0009809,GO:0009832,GO:0009834,GO:0009987,GO:0016311,GO:0016491,GO:0016679,GO:0016682,GO:0016722,GO:0016787,GO:0016788,GO:0016791,GO:…	0.426165	8.46372	711.753	8.31703258318083e-157	4.64277844227872e-155	301.726314543963	405.605401813431	300.368676914244	403.425974917549
TR511|c0_g1	750; 726; 663; 658; 652; 628; 622; 247	EXTN3	Extensin-3	ARATH		AT1G21310	GO:0003674,GO:0005198,GO:0005199,GO:0005575,GO:0005576,GO:0005618,GO:0008150,GO:0009505,GO:0009530,GO:0009664,GO:0009987,GO:0016043,GO:0030312,GO:0044464,GO:0045229,GO:0071554,GO:0071555,GO:0071669,GO:0071840	0.589108	7.54171	710.445	1.60131227766252e-156	8.91382174338152e-155	148.94147761244	224.170414998932	148.302431737147	222.995004825305
TR41155|c0_g3	349	AGL62	Agamous-like MADS-box protein AGL62	ARATH		AT5G60440	GO:0001071,GO:0003006,GO:0003674,GO:0003676,GO:0003677,GO:0003700,GO:0005488,GO:0005515,GO:0005575,GO:0005634,GO:0006139,GO:0006351,GO:0006725,GO:0006807,GO:0008150,GO:0008152,GO:0009058,GO:0009059,GO:0009888,GO:0009960,GO:0009987,GO:0016070,GO:0018130,GO:0019438,GO:0022414,GO:0032502,GO:0032774,GO:0034641,GO:0034645,GO:0034654,GO:0043170,GO:0043226,GO:0043227,GO:0043229,GO:0043231,GO:0044237,GO:…	-7.87336	2.51066	706.102	1.40875664885969e-155	7.81998053514072e-154	11.2135660133228	0	11.2505293041974	0.0810743518724978
TR12151|c2_g1	2295; 2203; 2171; 2079; 2077; 2036; 2034; 2009; 2007; 1820; 1808; 1561	TPPA	Trehalose-phosphate phosphatase A	ARATH	K01087	AT5G51460	GO:0003674,GO:0003824,GO:0004805,GO:0005975,GO:0005984,GO:0005991,GO:0005992,GO:0006793,GO:0006796,GO:0008150,GO:0008152,GO:0009058,GO:0009311,GO:0009312,GO:0009987,GO:0016051,GO:0016311,GO:0016787,GO:0016788,GO:0016791,GO:0019203,GO:0034637,GO:0042578,GO:0044237,GO:0044238,GO:0044249,GO:0044262,GO:0044699,GO:0044710,GO:0044711,GO:0044723,GO:0044763,GO:0046351,GO:0071704,GO:1901576	1.09637	5.81132	704.402	3.29996831093837e-155	1.82668916251022e-153	35.7206336714717	76.4574029952349	35.6334946325669	76.1288164082754
TR713|c0_g1	1607	SGAT	Serine--glyoxylate aminotransferase	ARATH	K00830	AT2G13360	GO:0003674,GO:0003824,GO:0004760,GO:0005575,GO:0005576,GO:0005777,GO:0005886,GO:0008150,GO:0008152,GO:0008453,GO:0008483,GO:0009058,GO:0009507,GO:0009532,GO:0009536,GO:0009570,GO:0009853,GO:0009987,GO:0016020,GO:0016740,GO:0016769,GO:0042579,GO:0043094,GO:0043226,GO:0043227,GO:0043229,GO:0043231,GO:0044237,GO:0044249,GO:0044422,GO:0044424,GO:0044434,GO:0044435,GO:0044444,GO:0044446,GO:0044464,GO:…	-0.657376	7.21516	703.595	4.94219938225125e-155	2.72812159214688e-153	182.356095692462	115.65023010247	181.56308746192	115.085042483011
TR1050|c0_g1	1737	GDL31	GDSL esterase/lipase At1g74460	ARATH		AT1G74460	GO:0003674,GO:0003824,GO:0005575,GO:0005576,GO:0006629,GO:0008150,GO:0008152,GO:0009056,GO:0016042,GO:0016787,GO:0016788,GO:0044238,GO:0044699,GO:0044710,GO:0044712,GO:0071704,GO:1901575	1.94519	4.34749	696.975	1.3596025193383e-153	7.48423420159085e-152	8.31974252601366	32.1524680044478	8.34584719293186	32.0649061655729
TR49843|c0_g1	1429; 1417	SRC2	Protein SRC2 homolog {ECO:0000305}; Protein SRC2 {ECO:0000305}	ARATH; SOYBN			GO:0003674,GO:0005488,GO:0005515,GO:0005575,GO:0005774,GO:0005789,GO:0005886,GO:0009705,GO:0016020,GO:0016021,GO:0031090,GO:0031224,GO:0032586,GO:0044422,GO:0044424,GO:0044425,GO:0044432,GO:0044437,GO:0044444,GO:0044446,GO:0044464,GO:0098588,GO:0098589	0.865428	6.43013	692.361	1.37079295177257e-152	7.52493183525681e-151	61.0868051774155	111.390140199509	60.8755912896206	110.828639009704
TR31120|c0_g1	3178; 3047; 3045; 3044; 3044; 2793; 2470; 1757	GRDP1	Glycine-rich domain-containing protein 1 {ECO:0000303|Ref.4}	ARATH		AT2G22660	GO:0005575,GO:0005886,GO:0006950,GO:0006970,GO:0007165,GO:0008150,GO:0009628,GO:0009738,GO:0009755,GO:0009787,GO:0009966,GO:0009987,GO:0010646,GO:0016020,GO:0023051,GO:0033554,GO:0044464,GO:0048583,GO:0050789,GO:0050794,GO:0050896,GO:0051716,GO:0065007,GO:0071214,GO:0071470,GO:1901419	0.715115	6.94878	687.079	1.92993446673311e-151	1.05650583776934e-149	93.5518874256645	153.677137867842	93.1952936544058	152.906227631531
TR17874|c0_g1	1699; 1692	KCR1	Very-long-chain 3-oxoacyl-CoA reductase 1	ARATH	K10251	AT1G67730	GO:0000038,GO:0003006,GO:0003674,GO:0003824,GO:0005575,GO:0005783,GO:0005789,GO:0006082,GO:0006629,GO:0006631,GO:0006633,GO:0008150,GO:0008152,GO:0008610,GO:0009058,GO:0009790,GO:0009793,GO:0009987,GO:0016020,GO:0016021,GO:0016053,GO:0016491,GO:0016614,GO:0016616,GO:0018454,GO:0019752,GO:0022414,GO:0031090,GO:0031224,GO:0032502,GO:0032787,GO:0042761,GO:0043226,GO:0043227,GO:0043229,GO:0043231,GO:…	0.905818	6.28576	683.314	1.27149931955243e-150	6.94140551393127e-149	54.2591903870456	101.748884103336	54.0843626914506	101.26186548875
TR31652|c0_g1	2656; 2634; 720; 717							0.585267	7.49903	680.948	4.15671253710453e-150	2.26301022933518e-148	144.826822341423	217.399114205806	144.211330171984	216.265833619888
TR51921|c0_g1	1495	ROMT	Trans-resveratrol di-O-methyltransferase	VITVI			GO:0003674,GO:0003824,GO:0005488,GO:0005515,GO:0006725,GO:0008150,GO:0008152,GO:0008168,GO:0008171,GO:0008757,GO:0009058,GO:0009987,GO:0016740,GO:0016741,GO:0019438,GO:0044237,GO:0044249,GO:0046983	-3.70901	3.05815	678.215	1.63345830336598e-149	8.86855978022015e-148	15.3734372763296	1.12107629025271	15.3825418850117	1.21611527808747
TR49856|c0_g1	1218; 1218	LHY	Protein LHY	ARATH	K12133	AT1G01060	GO:0000975,GO:0001067,GO:0001071,GO:0001101,GO:0003674,GO:0003676,GO:0003677,GO:0003700,GO:0005488,GO:0005575,GO:0005634,GO:0006139,GO:0006351,GO:0006355,GO:0006725,GO:0006807,GO:0006950,GO:0006970,GO:0007623,GO:0008150,GO:0008152,GO:0009058,GO:0009059,GO:0009266,GO:0009314,GO:0009409,GO:0009416,GO:0009628,GO:0009648,GO:0009651,GO:0009719,GO:0009723,GO:0009725,GO:0009733,GO:0009737,GO:0009739,GO:…	-2.65712	3.61758	673.8	1.49005915013674e-148	8.06789677001631e-147	21.1158682589586	3.31838581914803	21.1100840762394	3.36458560270866
TR33373|c1_g1	4435	GIGAN	Protein GIGANTEA	ARATH	K12124	AT1G22770	GO:0000302,GO:0003006,GO:0005575,GO:0005634,GO:0005654,GO:0005737,GO:0006355,GO:0006950,GO:0006979,GO:0007165,GO:0007602,GO:0007623,GO:0008150,GO:0009266,GO:0009314,GO:0009409,GO:0009416,GO:0009581,GO:0009582,GO:0009583,GO:0009585,GO:0009605,GO:0009628,GO:0009637,GO:0009639,GO:0009791,GO:0009889,GO:0009908,GO:0009987,GO:0010035,GO:0010218,GO:0010378,GO:0010468,GO:0010556,GO:0019219,GO:0019222,GO:…	0.611551	7.35768	672.782	2.4802773643643e-148	1.33928219426723e-146	129.860328992996	198.52018947795	129.319720474792	197.497121161405
TR8902|c1_g1	658; 637; 512							1.51148	4.90749	672.527	2.81904204836811e-148	1.51806946392693e-146	15.5090852522972	44.3049349907871	15.5052749319665	44.144984594575
TR27277|c5_g1	894	MLP31	MLP-like protein 31	ARATH		AT1G70840	GO:0006950,GO:0006952,GO:0008150,GO:0009607,GO:0050896	-0.119208	12.407	671.826	4.00442316633725e-148	2.15055972594323e-146	5670.13061143826	5222.87022102933	5643.38823203235	5193.58244377627
TR19773|c0_g1	1115							2.46619	3.77234	670.564	7.53148231123424e-148	4.03382121518187e-146	4.11465527101763	22.9596424243755	4.17292359646593	22.9035044039806
TR41115|c0_g1	1965; 1193; 1192	SLAH1	S-type anion channel SLAH1	ARATH		AT1G62280	GO:0003674,GO:0005215,GO:0005216,GO:0005244,GO:0005253,GO:0005575,GO:0005886,GO:0006810,GO:0006873,GO:0008150,GO:0008308,GO:0008509,GO:0009987,GO:0015075,GO:0015267,GO:0016020,GO:0016021,GO:0019725,GO:0022803,GO:0022832,GO:0022836,GO:0022838,GO:0022857,GO:0022891,GO:0022892,GO:0031224,GO:0042592,GO:0044425,GO:0044464,GO:0044699,GO:0044763,GO:0044765,GO:0048878,GO:0050801,GO:0051179,GO:0051234,GO:…	-0.834061	6.46844	664.67	1.44134974731866e-146	7.69898327294174e-145	113.71821985285	63.8116624411843	113.282602339354	63.521754692102
TR23183|c0_g1	1839	TBA3; TBA6	Tubulin alpha-3 chain; Tubulin alpha-6 chain	ELEIN; MAIZE			GO:0000166,GO:0001882,GO:0001883,GO:0003674,GO:0003824,GO:0003924,GO:0005198,GO:0005200,GO:0005488,GO:0005525,GO:0005575,GO:0005737,GO:0005874,GO:0007017,GO:0008150,GO:0009987,GO:0016462,GO:0016787,GO:0016817,GO:0016818,GO:0017076,GO:0017111,GO:0019001,GO:0032549,GO:0032550,GO:0032553,GO:0032555,GO:0032561,GO:0032991,GO:0035639,GO:0036094,GO:0043167,GO:0043168,GO:0043234,GO:0044422,GO:0044424,GO:…	0.66017	7.12432	664.377	1.66881684014205e-146	8.89003852717609e-145	108.201868830167	171.076241892564	107.759615226385	170.215601756309
TR21274|c0_g1	4812; 2335; 2263	RK4; THIC	50S ribosomal protein L4, chloroplastic; Phosphomethylpyrimidine synthase, chloroplastic	ARATH; TOBAC	K03147	AT2G29630	GO:0003674,GO:0003676,GO:0003723,GO:0003735,GO:0003824,GO:0005198,GO:0005488,GO:0005575,GO:0005840,GO:0006412,GO:0006725,GO:0006732,GO:0006766,GO:0006767,GO:0006772,GO:0006790,GO:0006793,GO:0006796,GO:0006807,GO:0007584,GO:0008150,GO:0008152,GO:0009058,GO:0009059,GO:0009108,GO:0009110,GO:0009228,GO:0009229,GO:0009507,GO:0009532,GO:0009536,GO:0009570,GO:0009605,GO:0009719,GO:0009987,GO:0009991,GO:…	0.702541	6.9479	663.436	2.67352696933826e-146	1.42040975740955e-144	94.0040473455565	153.09417819691	93.6453148265737	152.298169992487
TR17681|c0_g1	2232; 2161	CGS1	Cystathionine gamma-synthase 1, chloroplastic {ECO:0000305}	ARATH	K01739	AT3G01120	GO:0000096,GO:0000097,GO:0001887,GO:0003674,GO:0003824,GO:0003962,GO:0005488,GO:0005575,GO:0006082,GO:0006520,GO:0006555,GO:0006790,GO:0006807,GO:0008150,GO:0008152,GO:0008652,GO:0009058,GO:0009066,GO:0009067,GO:0009086,GO:0009507,GO:0009532,GO:0009536,GO:0009570,GO:0009987,GO:0016053,GO:0016740,GO:0016765,GO:0019752,GO:0030170,GO:0043167,GO:0043168,GO:0043226,GO:0043227,GO:0043229,GO:0043231,GO:…	0.345396	8.96177	662.882	3.52780214983265e-146	1.86926350810785e-144	439.951602054962	559.237696629662	437.952422550664	556.170053845335
TR52124|c0_g2	901	YLS9	Protein YLS9	ARATH		AT2G35980	GO:0002252,GO:0002376,GO:0003674,GO:0004871,GO:0005575,GO:0005911,GO:0006950,GO:0006952,GO:0007165,GO:0007568,GO:0008150,GO:0009506,GO:0009507,GO:0009536,GO:0009605,GO:0009607,GO:0009615,GO:0010150,GO:0010260,GO:0030054,GO:0031224,GO:0031225,GO:0031226,GO:0032502,GO:0043207,GO:0043226,GO:0043227,GO:0043229,GO:0043231,GO:0044424,GO:0044425,GO:0044444,GO:0044459,GO:0044464,GO:0044699,GO:0044767,GO:…	1.7482	4.52011	659.318	2.10234692172608e-145	1.11099223860922e-143	10.4448941495063	35.2017955139351	10.4732200068165	35.1051943607915
TR7067|c0_g1	1780; 1709; 1709; 1638	TAL; TAL2	Transaldolase 2 {ECO:0000255|HAMAP-Rule:MF_00493}; Transaldolase {ECO:0000255|HAMAP-Rule:MF_00493}	RENSM; STRAW	K00616		GO:0003674,GO:0003824,GO:0004801,GO:0005575,GO:0005737,GO:0005975,GO:0006081,GO:0006098,GO:0006139,GO:0006725,GO:0006732,GO:0006733,GO:0006739,GO:0006753,GO:0006793,GO:0006796,GO:0006807,GO:0008150,GO:0008152,GO:0009056,GO:0009117,GO:0009987,GO:0016740,GO:0016744,GO:0019362,GO:0019637,GO:0019682,GO:0019693,GO:0034641,GO:0044237,GO:0044238,GO:0044281,GO:0044424,GO:0044464,GO:0044699,GO:0044710,GO:…	0.500392	7.8962	659.283	2.13935166126017e-145	1.12754074125513e-143	197.548669000835	279.596426789026	196.700163253021	278.125564098604
TR12779|c0_g1	1050							-2.03254	4.15571	658.929	2.55406305549723e-145	1.34254290638696e-143	28.6217229291666	6.95067299956681	28.5558889248355	7.01293143697106
TR15193|c0_g1	1300; 1200; 1197							3.00145	3.36406	655.773	1.24065143402545e-144	6.5042300180112e-143	2.21558360747103	18.1165928504838	2.2910168764911	18.079580467567
TR30444|c0_g1	1813; 1792; 1274							-0.586003	7.43682	655.339	1.54140708089692e-144	8.05964752562908e-143	208.536155054212	138.968616939726	207.623404432006	138.272307118545
TR971|c0_g2	1875							-2.49671	3.7006	654.548	2.29045932202636e-144	1.19447453643674e-142	22.0201880987427	3.85650243846933	22.0101264205752	3.93210606581614
TR52163|c0_g1	1201; 477						GO:0003674,GO:0005488,GO:0005575,GO:0005622,GO:0008270,GO:0043167,GO:0043169,GO:0044464,GO:0046872,GO:0046914	-1.20431	5.44844	654.345	2.53572278540309e-144	1.31890862042869e-142	60.9963731934371	26.457400449964	60.7937692583174	26.389701534498
TR1738|c0_g1	2119; 1753; 1690; 1681; 1598; 1597; 1558; 716; 633	WTR15; WTR17; WTR32; WTR5; WTR6	WAT1-related protein At1g21890; WAT1-related protein At1g25270; WAT1-related protein At2g40900; WAT1-related protein At3g18200; WAT1-related protein At4g08300	ARATH		AT4G08300,AT1G21890,AT2G40900,AT1G25270	GO:0003333,GO:0003674,GO:0005215,GO:0005342,GO:0005575,GO:0005886,GO:0006810,GO:0006811,GO:0006820,GO:0006865,GO:0008150,GO:0008509,GO:0008514,GO:0009987,GO:0015075,GO:0015171,GO:0015711,GO:0015849,GO:0016020,GO:0016021,GO:0022857,GO:0022891,GO:0022892,GO:0031224,GO:0032973,GO:0034220,GO:0042592,GO:0043090,GO:0044425,GO:0044464,GO:0044699,GO:0044763,GO:0044765,GO:0046942,GO:0046943,GO:0048878,GO:…	-1.63949	4.64681	649.768	2.50980284251031e-143	1.30200950078604e-141	37.9362172789427	12.1524669863394	37.8426894777548	12.1611527808747
TR20565|c0_g1	1261	PER4	Peroxidase 4 {ECO:0000250|UniProtKB:Q42578}	VITVI	K00430		GO:0003674,GO:0003824,GO:0004601,GO:0005488,GO:0005575,GO:0005576,GO:0006950,GO:0006979,GO:0008150,GO:0008152,GO:0009056,GO:0009987,GO:0016209,GO:0016491,GO:0016684,GO:0020037,GO:0042743,GO:0042744,GO:0043167,GO:0043169,GO:0044237,GO:0044248,GO:0044699,GO:0044710,GO:0044712,GO:0044763,GO:0046872,GO:0046906,GO:0050896,GO:0055114,GO:0072593,GO:0097159,GO:1901363	-2.79362	3.4653	648.023	6.01327130379001e-143	3.11135763517511e-141	19.216796595412	2.73542614821662	19.2281773562646	2.79706513960117
TR46925|c0_g1	1966	M810; COPIA	Uncharacterized mitochondrial protein AtMg00810; Copia protein	ARATH; DROME		ArthMp070	GO:0005575,GO:0005739,GO:0043226,GO:0043227,GO:0043229,GO:0043231,GO:0044424,GO:0044444,GO:0044464	2.51494	3.68149	647.16	9.26452941067417e-143	4.78112446175338e-141	3.75292733510399	21.6591939276824	3.80472445560129	21.6063147740207
TR17580|c0_g2	952							-0.57773	7.45452	645.189	2.4855367136712e-142	1.27937353389149e-140	210.616090685715	141.165926468621	209.709866230239	140.461314619102
TR46090|c0_g1	1200	FQRL1	Probable NAD(P)H dehydrogenase (quinone) FQR1-like 1 {ECO:0000305}	ARATH	K03809	AT4G27270	GO:0000166,GO:0003674,GO:0003824,GO:0003955,GO:0005488,GO:0005575,GO:0005886,GO:0005911,GO:0006355,GO:0008150,GO:0009506,GO:0009889,GO:0009890,GO:0009892,GO:0010181,GO:0010468,GO:0010556,GO:0010558,GO:0010605,GO:0010629,GO:0016020,GO:0016491,GO:0016651,GO:0016655,GO:0019219,GO:0019222,GO:0030054,GO:0031323,GO:0031324,GO:0031326,GO:0031327,GO:0032553,GO:0036094,GO:0043167,GO:0043168,GO:0044464,GO:…	0.593179	7.38082	644.07	4.35217153086137e-142	2.23437780381036e-140	132.980232440251	200.717499006845	132.428957664316	199.686128661962
TR25114|c0_g1	1835; 1724; 1548	Y3028	Uncharacterized acetyltransferase At3g50280	ARATH		AT3G50280	GO:0003674,GO:0003824,GO:0016740,GO:0016746,GO:0016747	0.529143	7.70164	643.017	7.37618666790138e-142	3.77710313172614e-140	170.599937775269	246.322882494326	169.862536985554	245.006691358688
TR37064|c0_g1	1184	AB19A; ABP20	Auxin-binding protein ABP19a; Auxin-binding protein ABP20	PRUPE			GO:0003674,GO:0005488,GO:0005575,GO:0005576,GO:0005618,GO:0007165,GO:0008150,GO:0009734,GO:0009755,GO:0030145,GO:0030312,GO:0043167,GO:0043169,GO:0044464,GO:0045735,GO:0046872,GO:0046914,GO:0048046,GO:0050789,GO:0050794,GO:0065007	0.907243	6.19224	642.303	1.05454538111718e-141	5.38606335505131e-140	50.8227749958661	95.3811707747007	50.6478373767139	94.9380660426949
TR51798|c0_g1	1490; 1049; 961; 844							1.22427	5.38156	640.78	2.26095772893459e-141	1.1518097510102e-139	24.9140115860518	58.295967093141	24.8738975161891	58.0492359407084
TR17254|c0_g1	482	ICI	Proteinase inhibitor	LINUS			GO:0003674,GO:0004857,GO:0004866,GO:0004867,GO:0006950,GO:0008150,GO:0009611,GO:0030234,GO:0030414,GO:0050896,GO:0061134,GO:0061135	-3.53386	3.04513	639.39	4.5350252691441e-141	2.30437425022125e-139	15.1021413243944	1.25560544508304	15.0961647754503	1.33772680589621
TR18862|c0_g1	981	MAL12	Major allergen Mal d 1	MALDO			GO:0006950,GO:0006952,GO:0008150,GO:0009607,GO:0050896	0.387109	8.57825	637.056	1.45980715818616e-140	7.39872083216754e-139	331.749733224795	434.08073958585	330.274629355583	431.720923721051
TR30559|c0_g2	420	ICI	Proteinase inhibitor	LINUS				-3.8787	2.89769	633.21	1.00155536183221e-139	5.06322005240534e-138	13.8360935486966	0.896861032202169	13.8688343059015	0.972892222469973
TR29134|c1_g1	679							0.698497	6.89536	632.564	1.38403753459667e-139	6.97900046389371e-138	90.793711914323	147.443953694037	90.4542556057468	146.704039713285
TR41172|c0_g1	1023	GSTU8	Glutathione S-transferase U8	ARATH	K00799	AT3G09270	GO:0003674,GO:0003824,GO:0004364,GO:0005488,GO:0005515,GO:0005575,GO:0005737,GO:0005829,GO:0006518,GO:0006575,GO:0006749,GO:0006790,GO:0006807,GO:0008150,GO:0008152,GO:0009056,GO:0009404,GO:0009407,GO:0009636,GO:0009987,GO:0010035,GO:0010038,GO:0016740,GO:0016765,GO:0019748,GO:0034641,GO:0042221,GO:0043603,GO:0044237,GO:0044248,GO:0044424,GO:0044444,GO:0044464,GO:0044699,GO:0044710,GO:0044712,GO:…	1.20079	5.41159	631.462	2.40297781743768e-139	1.2086246550295e-137	25.7278994418575	59.2376711769533	25.6921178292216	58.9815909872421
TR35689|c0_g1	1209							-0.774479	6.59972	631.189	2.75547406027063e-139	1.38241087221223e-137	122.716202258702	71.7488825761735	122.201203751409	71.4265039996705
TR1750|c1_g1	1706; 1688; 1678; 1660	SMT1	Cycloartenol-C-24-methyltransferase	ARATH	K00559	AT5G13710	GO:0003006,GO:0003674,GO:0003824,GO:0003838,GO:0005575,GO:0005773,GO:0005783,GO:0005911,GO:0006066,GO:0006629,GO:0006694,GO:0008150,GO:0008152,GO:0008168,GO:0008169,GO:0008202,GO:0008610,GO:0008757,GO:0009058,GO:0009506,GO:0009790,GO:0009793,GO:0016125,GO:0016126,GO:0016740,GO:0016741,GO:0022414,GO:0030054,GO:0032502,GO:0043226,GO:0043227,GO:0043229,GO:0043231,GO:0044238,GO:0044281,GO:0044283,GO:…	-0.653265	7.06865	627.885	1.44148156029225e-138	7.21359597987667e-137	164.540994848716	104.663682457993	163.848617684765	104.140004980223
TR45336|c0_g1	1086; 1060; 951; 925	BCP	Blue copper protein	PEA			GO:0003674,GO:0005488,GO:0008150,GO:0008152,GO:0009055,GO:0043167,GO:0043169,GO:0044699,GO:0044710,GO:0046872,GO:0055114	0.796666	6.51556	626.766	2.52456514215723e-138	1.26018406604861e-136	66.8292361600445	116.188346721791	66.6031334808484	115.612025770182
TR11682|c0_g1	909							-0.373835	8.64724	624.552	7.65037849615963e-138	3.80923494116571e-136	453.832911595647	350.403605281387	451.780345840914	348.498101523932
TR14140|c0_g2	3528; 3351; 3271; 3155; 3103; 3075; 3064; 2984; 2698	RNHX1; XYLB; YNE7	Putative ribonuclease H protein At1g65750; Uncharacterized sugar kinase R08D7.7; Xylulose kinase	ARATH; CAEEL; HUMAN; MOUSE; PONAB	K00854		GO:0000166,GO:0001882,GO:0001883,GO:0003674,GO:0003676,GO:0003824,GO:0004518,GO:0004519,GO:0004521,GO:0004523,GO:0004540,GO:0004856,GO:0005488,GO:0005524,GO:0005575,GO:0005737,GO:0005829,GO:0005975,GO:0005996,GO:0005997,GO:0005998,GO:0006063,GO:0006064,GO:0006082,GO:0006091,GO:0006793,GO:0006796,GO:0008150,GO:0008152,GO:0009056,GO:0009058,GO:0009987,GO:0016052,GO:0016054,GO:0016301,GO:0016310,GO:…	-0.736007	6.72268	622.858	1.78698135308841e-137	8.87534072033912e-136	132.301992560413	79.4618874531122	131.77438141389	79.0880302516216
TR12459|c1_g1	625	H4	Histone H4	SOYBN	K11254		GO:0000786,GO:0003674,GO:0003676,GO:0003677,GO:0005488,GO:0005575,GO:0005634,GO:0005730,GO:0005774,GO:0005829,GO:0005886,GO:0005911,GO:0006139,GO:0006325,GO:0006334,GO:0006352,GO:0006461,GO:0006725,GO:0006807,GO:0008150,GO:0008152,GO:0009058,GO:0009059,GO:0009506,GO:0009507,GO:0009536,GO:0009579,GO:0009987,GO:0016020,GO:0016043,GO:0016070,GO:0018130,GO:0019438,GO:0022607,GO:0030054,GO:0031090,GO:…	-0.518272	7.70881	621.665	3.24885949267637e-137	1.60956621415919e-135	247.060180229014	172.556062595697	245.95702609758	171.674940090014
TR2453|c0_g2	802							1.3537	5.07381	620.875	4.8236165217993e-137	2.38378076340391e-135	18.8550686594984	48.2959665840868	18.8599782153999	48.1176278363274
TR19904|c0_g1	3346; 3267; 3266	KSB	Ent-kaur-16-ene synthase, chloroplastic	CUCMA			GO:0000287,GO:0003674,GO:0003824,GO:0005488,GO:0005575,GO:0006082,GO:0006629,GO:0006720,GO:0006721,GO:0008150,GO:0008152,GO:0008299,GO:0008610,GO:0009058,GO:0009507,GO:0009536,GO:0009685,GO:0009686,GO:0009899,GO:0009987,GO:0010333,GO:0016053,GO:0016101,GO:0016102,GO:0016114,GO:0016829,GO:0016835,GO:0016838,GO:0019752,GO:0043167,GO:0043169,GO:0043226,GO:0043227,GO:0043229,GO:0043231,GO:0043436,GO:…	1.23345	5.30754	617.043	3.28804876606067e-136	1.62087717405533e-134	23.5575318263756	55.4708548417041	23.5238339996854	55.2521708011072
TR38424|c0_g1	1287; 1286	TSJT1	Stem-specific protein TSJT1	TOBAC				-0.410145	8.36242	616.063	5.37098498969188e-136	2.64111189927355e-134	376.603997278086	283.542615330716	374.908547431508	282.017132988484
TR426|c0_g1	1373; 1167	PIP28	Probable aquaporin PIP2-8	ARATH	K09872	AT2G16850	GO:0001101,GO:0003674,GO:0005215,GO:0005372,GO:0005575,GO:0005773,GO:0005886,GO:0005911,GO:0006810,GO:0006811,GO:0006833,GO:0008150,GO:0008643,GO:0009506,GO:0009719,GO:0009725,GO:0009737,GO:0009987,GO:0010033,GO:0015144,GO:0015166,GO:0015168,GO:0015250,GO:0015254,GO:0015267,GO:0015665,GO:0015791,GO:0015793,GO:0015850,GO:0016020,GO:0016021,GO:0022803,GO:0022838,GO:0022857,GO:0022891,GO:0022892,GO:…	-0.429402	8.22638	613.923	1.56815586782271e-135	7.69211505758481e-134	344.681506933707	256.053824693719	343.120688270194	254.695076407452
TR14127|c0_g1	2886; 2806; 1907; 1839	KSA	Ent-copalyl diphosphate synthase, chloroplastic	PEA			GO:0000287,GO:0003674,GO:0003824,GO:0005488,GO:0005575,GO:0006082,GO:0006629,GO:0006720,GO:0006721,GO:0008150,GO:0008152,GO:0008299,GO:0008610,GO:0009058,GO:0009507,GO:0009536,GO:0009685,GO:0009686,GO:0009905,GO:0009987,GO:0010333,GO:0016053,GO:0016101,GO:0016102,GO:0016114,GO:0016829,GO:0016835,GO:0016838,GO:0016853,GO:0016872,GO:0019752,GO:0043167,GO:0043169,GO:0043226,GO:0043227,GO:0043229,GO:…	0.668289	6.97317	612.663	2.94831515923071e-135	1.44263608667839e-133	97.0787348008224	154.394626693603	96.7136410004457	153.595359622447
TR4156|c1_g1	2767; 2704; 2688; 2666; 2621; 2472; 2376; 2363; 2256; 2120; 1992; 1989; 1710; 1703; 1611; 1599; 1520; 1353; 726; 631; 588; 512; 509	APRR2	Two-component response regulator-like APRR2	ARATH		AT4G18020	GO:0000160,GO:0001071,GO:0003674,GO:0003676,GO:0003677,GO:0003700,GO:0005488,GO:0005575,GO:0005634,GO:0006139,GO:0006351,GO:0006725,GO:0006807,GO:0007165,GO:0008150,GO:0008152,GO:0009058,GO:0009059,GO:0009987,GO:0016070,GO:0018130,GO:0019438,GO:0032774,GO:0034641,GO:0034645,GO:0034654,GO:0035556,GO:0043170,GO:0043226,GO:0043227,GO:0043229,GO:0043231,GO:0044237,GO:0044238,GO:0044249,GO:0044260,GO:…	-0.655811	7.01932	611.39	5.57711352755566e-135	2.72220834422587e-133	159.115075810011	101.031395277574	158.44836361875	100.532196321897
TR48255|c1_g1	3132	MSP1	Leucine-rich repeat receptor protein kinase MSP1 {ECO:0000305}	ORYSJ			GO:0000166,GO:0001882,GO:0001883,GO:0003006,GO:0003674,GO:0003824,GO:0004672,GO:0004674,GO:0005488,GO:0005515,GO:0005524,GO:0005575,GO:0005886,GO:0007049,GO:0008150,GO:0009554,GO:0009556,GO:0009987,GO:0016020,GO:0016021,GO:0016301,GO:0016740,GO:0016772,GO:0016773,GO:0017076,GO:0022414,GO:0030554,GO:0031224,GO:0032502,GO:0032549,GO:0032550,GO:0032553,GO:0032555,GO:0032559,GO:0035639,GO:0036094,GO:…	-0.729204	6.70873	605.859	8.90053692289615e-134	4.33370860444799e-132	130.809864824769	78.9237708337909	130.26067383478	78.5610469644504
TR39912|c0_g1	682; 647							-0.331244	8.94512	603.844	2.44228140319919e-133	1.18624241586271e-131	550.730782428513	437.937242024319	548.207609731799	435.571955434994
TR53304|c0_g1	2179; 1400	PPO	Polyphenol oxidase, chloroplastic	MALDO	K00422		GO:0003674,GO:0003824,GO:0004097,GO:0005488,GO:0005575,GO:0008150,GO:0008152,GO:0009058,GO:0009543,GO:0016491,GO:0016679,GO:0016682,GO:0031977,GO:0031978,GO:0042440,GO:0043167,GO:0043169,GO:0044422,GO:0044424,GO:0044434,GO:0044435,GO:0044436,GO:0044444,GO:0044446,GO:0044464,GO:0044699,GO:0044710,GO:0044711,GO:0046148,GO:0046872,GO:0055114	-0.589472	7.29581	601.203	9.1648594446576e-133	4.44058727664498e-131	189.274142466811	125.829602817964	188.477049107044	125.219336467073
TR12500|c6_g1	1281; 1275; 797	XTH16	Probable xyloglucan endotransglucosylase/hydrolase protein 16	ARATH	K08235	AT3G23730	GO:0003674,GO:0003824,GO:0004553,GO:0005575,GO:0005576,GO:0005618,GO:0005975,GO:0005976,GO:0006073,GO:0008150,GO:0008152,GO:0009987,GO:0010383,GO:0010410,GO:0010411,GO:0016043,GO:0016740,GO:0016757,GO:0016758,GO:0016762,GO:0016787,GO:0016798,GO:0030312,GO:0042546,GO:0043170,GO:0044036,GO:0044042,GO:0044085,GO:0044237,GO:0044238,GO:0044260,GO:0044262,GO:0044264,GO:0044464,GO:0045229,GO:0048046,GO:…	-1.14074	5.46704	599.679	1.96600726209415e-132	9.50252827144386e-131	60.9511572014479	27.6233197918268	60.7528582426657	27.5652796366492
TR22782|c1_g1	5101; 4965; 4938; 4933; 4036; 4033; 3658; 3495; 2363; 2289; 1747; 1361; 1109; 608	PDR1	Pleiotropic drug resistance protein 1	TOBAC			GO:0000166,GO:0001882,GO:0001883,GO:0003674,GO:0003824,GO:0005488,GO:0005524,GO:0005575,GO:0006810,GO:0008150,GO:0016020,GO:0016021,GO:0016462,GO:0016787,GO:0016817,GO:0016818,GO:0016887,GO:0017076,GO:0017111,GO:0030554,GO:0031224,GO:0032549,GO:0032550,GO:0032553,GO:0032555,GO:0032559,GO:0035639,GO:0036094,GO:0043167,GO:0043168,GO:0044425,GO:0051179,GO:0051234,GO:0097159,GO:0097367,GO:1901265,GO:…	0.240139	9.86759	599.638	2.00677397590689e-132	9.67597077385566e-131	858.335175931072	1014.26014131743	854.344739852922	1008.64601164574
TR53128|c0_g1	5569; 5406	AB12C; AB2C	ABC transporter C family member 12; ABC transporter C family member 2	ARATH		AT2G34660,AT1G30410	GO:0000166,GO:0000325,GO:0001882,GO:0001883,GO:0003674,GO:0003824,GO:0005215,GO:0005488,GO:0005524,GO:0005575,GO:0005773,GO:0005774,GO:0006810,GO:0008150,GO:0008559,GO:0009987,GO:0015238,GO:0015399,GO:0015405,GO:0016020,GO:0016021,GO:0016462,GO:0016787,GO:0016817,GO:0016818,GO:0016820,GO:0016887,GO:0017076,GO:0017111,GO:0022804,GO:0022857,GO:0022891,GO:0022892,GO:0030554,GO:0031090,GO:0031224,GO:…	0.572779	7.376	599.393	2.26858338155066e-132	1.09117759398518e-130	133.658472320089	198.923776942441	133.124444930393	197.902492920767
TR12715|c0_g2	2616							-0.755693	6.5935	599.339	2.33158249830324e-132	1.11876441571127e-130	121.585802458971	72.0179408858342	121.096606328815	71.7102642312243
TR30912|c0_g1	1548	AHNL	Aliphatic (R)-hydroxynitrile lyase	LINUS			GO:0003674,GO:0003824,GO:0005488,GO:0008150,GO:0008152,GO:0008270,GO:0016491,GO:0016829,GO:0016830,GO:0016832,GO:0043167,GO:0043169,GO:0044699,GO:0044710,GO:0046872,GO:0046914,GO:0052919,GO:0052920,GO:0052921,GO:0055114	2.6401	3.47087	597.748	5.17050295177132e-132	2.47497239118967e-130	2.98425547128751	18.9237677794658	3.06832617387201	18.890323986292
TR17298|c1_g1	1551	AKR2	Probable aldo-keto reductase 2	ORYSJ			GO:0003674,GO:0003824,GO:0016491	0.889021	6.13764	594.977	2.07188526929338e-131	9.89362659797274e-130	49.3306472602223	91.4349822330111	49.1750408132554	91.0059599768788
TR19963|c0_g1	1420	ATHB7	Homeobox-leucine zipper protein ATHB-7	ARATH			GO:0001071,GO:0001101,GO:0003674,GO:0003676,GO:0003677,GO:0003700,GO:0005488,GO:0005575,GO:0005634,GO:0006139,GO:0006351,GO:0006355,GO:0006725,GO:0006807,GO:0006950,GO:0008150,GO:0008152,GO:0009058,GO:0009059,GO:0009414,GO:0009415,GO:0009628,GO:0009719,GO:0009725,GO:0009737,GO:0009889,GO:0009891,GO:0009893,GO:0009987,GO:0010033,GO:0010035,GO:0010468,GO:0010556,GO:0010557,GO:0010604,GO:0010628,GO:…	-0.584793	7.30276	594.747	2.3249740534181e-131	1.10754833693718e-129	189.952382346649	126.681620798556	189.131625357471	126.070617161734
TR51399|c0_g1	1448; 448	RLA01; RLA03	60S acidic ribosomal protein P0-1; 60S acidic ribosomal protein P0-3	ARATH	K02941	AT2G40010,AT3G11250	GO:0005575,GO:0005622,GO:0005840,GO:0006950,GO:0006970,GO:0008150,GO:0009628,GO:0009651,GO:0016020,GO:0022613,GO:0022626,GO:0030529,GO:0032991,GO:0042254,GO:0043226,GO:0043228,GO:0043229,GO:0043232,GO:0044085,GO:0044424,GO:0044444,GO:0044445,GO:0044464,GO:0050896,GO:0071840	0.34818	8.77164	590.361	2.09158136749224e-130	9.93977648911122e-129	385.195035756035	490.582984614586	383.458949702698	487.905449568692
TR21741|c0_g1	864							-0.66808	6.91671	590.345	2.10776607842176e-130	9.99272736269952e-129	148.670181660505	93.5874487102963	148.056965643237	93.1544303015
TR20076|c0_g1	1912; 1912	STC	Sugar carrier protein C	RICCO			GO:0003674,GO:0005215,GO:0005575,GO:0006810,GO:0008150,GO:0008643,GO:0009987,GO:0015291,GO:0015293,GO:0016021,GO:0022804,GO:0022857,GO:0022891,GO:0022892,GO:0031224,GO:0044425,GO:0044699,GO:0044763,GO:0044765,GO:0051179,GO:0051234,GO:0055085,GO:0071702,GO:1902578	-0.31844	9.02277	589.201	3.73834964677744e-130	1.76808770764173e-128	578.900345437788	464.439485525893	576.231655453163	461.921119793556
TR17171|c0_g1	1272; 1168; 1153; 830	SGGP	Haloacid dehalogenase-like hydrolase domain-containing protein Sgpp	ARATH		AT2G38740	GO:0003674,GO:0003824,GO:0005488,GO:0005575,GO:0005829,GO:0005886,GO:0006793,GO:0006796,GO:0008150,GO:0008152,GO:0009987,GO:0016020,GO:0016311,GO:0016787,GO:0016788,GO:0016791,GO:0019203,GO:0042578,GO:0043167,GO:0043169,GO:0044237,GO:0044424,GO:0044444,GO:0044464,GO:0046872,GO:0050308	1.52602	4.69227	588.869	4.41482813168651e-130	2.08306307346742e-128	13.248285652837	38.2511230234225	13.2551690711271	38.104945380074
TR50250|c0_g1	1672; 1578; 950	YQJG	Glutathionyl-hydroquinone reductase YqjG	ECOLI	K07393		GO:0003674,GO:0003824,GO:0005488,GO:0005515,GO:0016491	1.099	5.54411	587.757	7.70625832600809e-130	3.62743280870552e-128	29.6164747529291	63.5426041315237	29.5786643161261	63.2785316364845
TR2384|c0_g1	2430; 2118	ATESY	Alpha-terpineol synthase, chloroplastic	MAGGA			GO:0000287,GO:0003674,GO:0003824,GO:0005488,GO:0005575,GO:0006629,GO:0006644,GO:0006720,GO:0006721,GO:0006793,GO:0006796,GO:0008150,GO:0008152,GO:0008299,GO:0008610,GO:0009058,GO:0009532,GO:0009570,GO:0009987,GO:0010333,GO:0016114,GO:0016829,GO:0016835,GO:0016838,GO:0019637,GO:0033383,GO:0042214,GO:0043167,GO:0043169,GO:0043692,GO:0043693,GO:0044237,GO:0044238,GO:0044249,GO:0044255,GO:0044422,GO:…	-1.36317	4.96591	586.302	1.59721261489926e-129	7.50046502119872e-128	45.0351280212479	17.4887901279423	44.9202951854862	17.4715228285233
TR53934|c0_g1	2769; 2700; 2055; 2005; 1570; 1098; 1018	Y2028	von Willebrand factor A domain-containing protein DDB_G0292028	DICDI				0.83772	6.27942	585.963	1.89216804228759e-129	8.86456125153976e-128	55.7061021307002	99.641260677661	55.5162482392575	99.1539323400648
TR44436|c0_g1	1085; 1076	NHL3; YLS9	NDR1/HIN1-Like protein 3 {ECO:0000303|Ref.1}; Protein YLS9	ARATH		AT2G35980	GO:0002252,GO:0002376,GO:0003674,GO:0004871,GO:0005575,GO:0005911,GO:0006950,GO:0006952,GO:0007165,GO:0007568,GO:0008150,GO:0009506,GO:0009507,GO:0009536,GO:0009605,GO:0009607,GO:0009615,GO:0010150,GO:0010260,GO:0030054,GO:0031224,GO:0031225,GO:0031226,GO:0032502,GO:0043207,GO:0043226,GO:0043227,GO:0043229,GO:0043231,GO:0044424,GO:0044425,GO:0044444,GO:0044459,GO:0044464,GO:0044699,GO:0044767,GO:…	2.04877	3.97721	585.057	2.97919068043207e-129	1.39242032344628e-127	6.05894292655343	25.2017950048809	6.09574133209239	25.1330490804743
TR39842|c0_g1	1105; 1037	FLA13; FLA6	Fasciclin-like arabinogalactan protein 13; Fasciclin-like arabinogalactan protein 6	ARATH		AT2G20520	GO:0005575,GO:0005886,GO:0016020,GO:0031224,GO:0031225,GO:0044425,GO:0044464	-2.12918	3.87789	584.125	4.7519578416466e-129	2.21575408348025e-127	23.8740437703001	5.42600924482312	23.8511221248984	5.4725187513936
TR38437|c1_g2	2082; 2075	BT4	BTB/POZ and TAZ domain-containing protein 4	ARATH		AT5G67480	GO:0000302,GO:0000988,GO:0000989,GO:0001101,GO:0003674,GO:0003712,GO:0003824,GO:0004402,GO:0005488,GO:0005515,GO:0005516,GO:0005575,GO:0005634,GO:0005737,GO:0005774,GO:0006355,GO:0006464,GO:0006950,GO:0006970,GO:0006979,GO:0008080,GO:0008150,GO:0008152,GO:0008270,GO:0009611,GO:0009628,GO:0009651,GO:0009719,GO:0009725,GO:0009733,GO:0009739,GO:0009751,GO:0009753,GO:0009889,GO:0009987,GO:0010033,GO:…	-0.279936	9.38426	583.72	5.82073089565955e-129	2.70773296148557e-127	734.895517800544	605.560568942904	731.488959851087	602.220285708914
TR25219|c0_g1	1991	U71K2	UDP-glycosyltransferase 71K2 {ECO:0000303|Ref.1}	PYRCO			GO:0003674,GO:0003824,GO:0008150,GO:0008152,GO:0016740,GO:0016757,GO:0016758	1.9865	4.04419	583.694	5.89711420677561e-129	2.73684103596422e-127	6.55631883843468	26.1883421403033	6.62758453556354	26.1059413029443
TR24751|c0_g1	3455							0.81424	6.35184	583.443	6.68523984398265e-129	3.09535976607954e-127	59.1877335138689	104.170408890282	58.9936845696458	103.653558868988
TR4704|c0_g1	1410; 1289	PDX1	Probable pyridoxal 5'-phosphate synthase subunit PDX1	HEVBR			GO:0003674,GO:0003824,GO:0006081,GO:0006725,GO:0006732,GO:0006766,GO:0006767,GO:0006793,GO:0006796,GO:0006807,GO:0008150,GO:0008152,GO:0009058,GO:0009108,GO:0009110,GO:0009987,GO:0016829,GO:0016840,GO:0016843,GO:0018130,GO:0019438,GO:0019637,GO:0034641,GO:0036381,GO:0042364,GO:0042816,GO:0042819,GO:0042822,GO:0042823,GO:0044237,GO:0044249,GO:0044271,GO:0044281,GO:0044283,GO:0044699,GO:0044710,GO:…	0.934472	5.97255	583.363	6.95977820286461e-129	3.21496327846546e-127	43.0908403657121	82.4215288593793	42.9565664342081	82.0472440949678
TR11593|c1_g2	3009; 2966; 2950; 2907	SUSY	Sucrose synthase	SOYBN	K00695		GO:0003674,GO:0003824,GO:0005975,GO:0005984,GO:0005985,GO:0008150,GO:0008152,GO:0008194,GO:0009311,GO:0009877,GO:0009987,GO:0016157,GO:0016740,GO:0016757,GO:0016758,GO:0035251,GO:0044237,GO:0044238,GO:0044262,GO:0044403,GO:0044419,GO:0044699,GO:0044710,GO:0044723,GO:0044763,GO:0046527,GO:0051704,GO:0071704	0.304985	9.10896	573.302	1.07410408482252e-126	4.95012108114604e-125	494.889032321845	611.704067013489	492.650450476889	608.341399275287
TR32149|c0_g1	2113; 2112; 2104; 1731; 1393; 1183	C98A2	Cytochrome P450 98A2	SOYBN	K09754		GO:0003674,GO:0003824,GO:0004497,GO:0005488,GO:0005506,GO:0005575,GO:0006725,GO:0008150,GO:0008152,GO:0009058,GO:0009698,GO:0009699,GO:0009808,GO:0009809,GO:0009987,GO:0016020,GO:0016021,GO:0016491,GO:0016705,GO:0016709,GO:0019438,GO:0019748,GO:0020037,GO:0031224,GO:0043167,GO:0043169,GO:0044237,GO:0044249,GO:0044425,GO:0044550,GO:0044699,GO:0044710,GO:0044711,GO:0044763,GO:0046872,GO:0046906,GO:…	0.771853	6.47313	572.592	1.53246738455269e-126	7.04614992103959e-125	65.608404376336	112.107629025271	65.3758030112996	111.558308176557
TR18996|c1_g1	1538; 1525	HHP1	Heptahelical transmembrane protein 1	ARATH	K07297	AT5G20270	GO:0003674,GO:0004872,GO:0005575,GO:0006950,GO:0006970,GO:0008150,GO:0009628,GO:0009651,GO:0009719,GO:0009725,GO:0009743,GO:0009744,GO:0009787,GO:0009788,GO:0009966,GO:0009968,GO:0010033,GO:0010646,GO:0010648,GO:0016021,GO:0023051,GO:0023057,GO:0031224,GO:0034285,GO:0042221,GO:0044425,GO:0048519,GO:0048523,GO:0048583,GO:0048585,GO:0050789,GO:0050794,GO:0050896,GO:0060089,GO:0065007,GO:1901419,GO:…	2.00232	3.99474	571.112	3.21651561094829e-126	1.47550208014265e-124	6.28502288649945	25.3363241597113	6.34120742600215	25.2951977842193
TR21513|c0_g1	993; 993; 943; 786	CB24; CB2G	Chlorophyll a-b binding protein 3C, chloroplastic; Chlorophyll a-b binding protein 40, chloroplastic	SOLLC; TOBAC			GO:0003674,GO:0005488,GO:0005575,GO:0006091,GO:0006464,GO:0008150,GO:0008152,GO:0009314,GO:0009416,GO:0009521,GO:0009522,GO:0009523,GO:0009526,GO:0009535,GO:0009628,GO:0009765,GO:0009768,GO:0009941,GO:0009987,GO:0010287,GO:0016020,GO:0016021,GO:0016168,GO:0018298,GO:0019538,GO:0031224,GO:0031409,GO:0031967,GO:0031975,GO:0032991,GO:0034357,GO:0036211,GO:0042651,GO:0043167,GO:0043169,GO:0043170,GO:…	-1.47832	4.72004	571.006	3.39287895631092e-126	1.55281021425435e-124	38.7953211267376	13.9013459991336	38.7018208064389	13.9042513461334
TR19600|c0_g1	1961	PROD2	Proline dehydrogenase 2, mitochondrial	ARATH	K00318	AT5G38710	GO:0001101,GO:0003674,GO:0003824,GO:0004657,GO:0005575,GO:0005739,GO:0006082,GO:0006520,GO:0006536,GO:0006560,GO:0006562,GO:0006807,GO:0006950,GO:0006970,GO:0008150,GO:0008152,GO:0009056,GO:0009063,GO:0009064,GO:0009065,GO:0009414,GO:0009415,GO:0009628,GO:0009987,GO:0010035,GO:0010133,GO:0016054,GO:0016491,GO:0016645,GO:0019752,GO:0042221,GO:0043226,GO:0043227,GO:0043229,GO:0043231,GO:0043436,GO:…	0.23452	9.8567	568.013	1.51923199857437e-125	6.93700933542586e-124	853.677928756184	1004.84310047931	849.721795084288	999.281924004471
TR10552|c0_g1	321							-1.46068	4.73981	566.755	2.85202718338047e-125	1.29927868259887e-123	39.2022650546405	14.2152473604044	39.1109309629552	14.2285487536234
TR16436|c0_g1	930	P21	Protein P21	SOYBN				-0.884237	6.0683	563.179	1.71072442902151e-124	7.77555642429341e-123	87.2216485471758	47.2645763970543	86.8949972440552	47.063661261985
TR31061|c4_g1	4849; 4706; 4467; 4317; 1498; 294	GLAK1; VRN1	B3 domain-containing transcription factor VRN1; Glucuronokinase 1	ARATH	K16190	AT3G18990,AT3G01640	GO:0000166,GO:0001882,GO:0001883,GO:0003006,GO:0003674,GO:0003676,GO:0003677,GO:0003723,GO:0003727,GO:0003824,GO:0005488,GO:0005524,GO:0005575,GO:0005654,GO:0005829,GO:0005975,GO:0006020,GO:0006066,GO:0006139,GO:0006351,GO:0006355,GO:0006725,GO:0006807,GO:0006950,GO:0008150,GO:0008152,GO:0008187,GO:0008266,GO:0009058,GO:0009059,GO:0009266,GO:0009409,GO:0009628,GO:0009889,GO:0009909,GO:0009987,GO:…	-0.235414	9.82887	561.81	3.39531200712774e-124	1.53970018410184e-122	986.160785284554	838.071791541317	981.577998529481	833.444337249277
TR42503|c0_g1	882	PRF1	36.4 kDa proline-rich protein	SOLLC				-1.95379	4.01682	561.538	3.89052274331599e-124	1.76023947955007e-122	25.6826834498683	6.59192858668594	25.65120681357	6.64809685354482
TR44570|c0_g2	1681; 1422; 1063; 1062; 996	PCL1	Transcription factor LUX	ARATH		AT3G46640	GO:0003674,GO:0003676,GO:0003677,GO:0005488,GO:0005575,GO:0005634,GO:0006139,GO:0006351,GO:0006355,GO:0006725,GO:0006807,GO:0007623,GO:0008150,GO:0008152,GO:0009058,GO:0009059,GO:0009889,GO:0009987,GO:0010468,GO:0010556,GO:0016070,GO:0018130,GO:0019219,GO:0019222,GO:0019438,GO:0031323,GO:0031326,GO:0032774,GO:0034641,GO:0034645,GO:0034654,GO:0042752,GO:0042753,GO:0043170,GO:0043226,GO:0043227,GO:…	2.15406	3.79586	557.496	2.94612649891267e-123	1.32991774097841e-121	5.01897511080172	22.5112119082744	5.07296594080172	22.4575954686819
TR46837|c1_g1	2642; 2428; 2357; 1994; 1921; 1342; 1242	MPK15; MPK9	Mitogen-activated protein kinase 15; Mitogen-activated protein kinase 9	ARATH		AT1G73670,AT3G18040	GO:0000165,GO:0000166,GO:0001882,GO:0001883,GO:0003674,GO:0003824,GO:0004672,GO:0004674,GO:0004702,GO:0004707,GO:0004871,GO:0005057,GO:0005488,GO:0005524,GO:0005575,GO:0005622,GO:0005634,GO:0005739,GO:0005829,GO:0006464,GO:0006468,GO:0006793,GO:0006796,GO:0007165,GO:0008150,GO:0008152,GO:0009738,GO:0009755,GO:0009987,GO:0016020,GO:0016301,GO:0016310,GO:0016740,GO:0016772,GO:0016773,GO:0017076,GO:…	0.341022	8.7456	556.379	5.1571306361706e-123	2.32270131402256e-121	379.362172789427	480.762356311973	377.649585480167	478.135990168056
TR6235|c2_g1	2445; 2367; 2359; 2298; 2285; 1069; 1058; 997	TGA1; TGA4	Transcription factor TGA1; Transcription factor TGA4	ARATH	K14431	AT5G65210,AT5G10030	GO:0000975,GO:0001067,GO:0001071,GO:0003674,GO:0003676,GO:0003677,GO:0003700,GO:0005488,GO:0005575,GO:0005634,GO:0006139,GO:0006351,GO:0006355,GO:0006725,GO:0006807,GO:0006950,GO:0006952,GO:0008150,GO:0008152,GO:0009058,GO:0009059,GO:0009266,GO:0009409,GO:0009605,GO:0009607,GO:0009617,GO:0009628,GO:0009889,GO:0009987,GO:0010468,GO:0010556,GO:0016070,GO:0018130,GO:0019219,GO:0019222,GO:0019438,GO:…	-0.321615	8.90858	555.209	9.26502899613095e-123	4.16338049016615e-121	535.357345152183	428.565044237806	532.90688987809	426.248404969657
TR44269|c0_g1	2322; 2169	STP13	Sugar transport protein 13	ARATH		AT5G26340	GO:0001101,GO:0003674,GO:0005215,GO:0005351,GO:0005355,GO:0005356,GO:0005358,GO:0005402,GO:0005575,GO:0005886,GO:0005887,GO:0005911,GO:0006810,GO:0006950,GO:0006970,GO:0008150,GO:0008324,GO:0008643,GO:0008645,GO:0009414,GO:0009415,GO:0009506,GO:0009628,GO:0009651,GO:0009679,GO:0009719,GO:0009725,GO:0009737,GO:0009987,GO:0010033,GO:0010035,GO:0015075,GO:0015144,GO:0015145,GO:0015149,GO:0015291,GO:…	0.70997	6.65847	553.955	1.73658759639839e-122	7.78596298593367e-121	76.6411064217019	125.470858405083	76.3808662215872	124.854501883647
TR46072|c1_g1	1797; 1715; 1617; 1535; 327; 255	NAATB; TAT; TAT2	Nicotianamine aminotransferase B {ECO:0000312|EMBL:BAA87053.1}; Probable aminotransferase TAT2; Tyrosine aminotransferase	ARATH; HORVU	K00815	AT5G53970,AT5G36160	GO:0003674,GO:0003824,GO:0004838,GO:0005488,GO:0005575,GO:0005829,GO:0006082,GO:0006520,GO:0006558,GO:0006559,GO:0006725,GO:0006766,GO:0006775,GO:0006807,GO:0008150,GO:0008152,GO:0008483,GO:0009056,GO:0009058,GO:0009063,GO:0009072,GO:0009074,GO:0009110,GO:0009987,GO:0010189,GO:0016054,GO:0016740,GO:0016769,GO:0016829,GO:0018130,GO:0019439,GO:0019752,GO:0030170,GO:0033855,GO:0042360,GO:0042362,GO:…	0.52226	7.52229	553.392	2.3022115896624e-122	1.02986291359683e-120	151.066629235933	217.085212844535	150.429804551032	215.941536212398
TR7744|c0_g1	1882; 1817; 1764; 1699	RVE8	Protein REVEILLE 8	ARATH		AT3G09600	GO:0001071,GO:0001101,GO:0003674,GO:0003676,GO:0003677,GO:0003700,GO:0005488,GO:0005575,GO:0005634,GO:0006139,GO:0006325,GO:0006351,GO:0006355,GO:0006464,GO:0006473,GO:0006475,GO:0006725,GO:0006807,GO:0006950,GO:0006970,GO:0006996,GO:0007623,GO:0008150,GO:0008152,GO:0009058,GO:0009059,GO:0009314,GO:0009416,GO:0009628,GO:0009648,GO:0009651,GO:0009719,GO:0009723,GO:0009725,GO:0009733,GO:0009737,GO:…	-1.79128	4.20003	553.183	2.55537289409369e-122	1.14053659104177e-120	28.4860749531989	8.20627844464985	28.4331558778806	8.22904671505852
TR1124|c1_g1	1271							-0.557024	7.33379	552.345	3.88833224777796e-122	1.7315748349262e-120	192.574909882023	130.941710701517	191.749930359175	130.286483459104
TR682|c0_g1	2144; 1264; 1263	RNHX1; SUFE2	Putative ribonuclease H protein At1g65750; SufE-like protein 2, chloroplastic	ARATH		AT1G67810	GO:0003674,GO:0003676,GO:0003824,GO:0004518,GO:0004519,GO:0004521,GO:0004523,GO:0004540,GO:0005488,GO:0005575,GO:0008047,GO:0008150,GO:0008152,GO:0009058,GO:0009507,GO:0009536,GO:0009893,GO:0016043,GO:0016226,GO:0016787,GO:0016788,GO:0016891,GO:0016893,GO:0019222,GO:0022607,GO:0030234,GO:0031163,GO:0031323,GO:0031325,GO:0042762,GO:0043085,GO:0043167,GO:0043169,GO:0043226,GO:0043227,GO:0043229,GO:…	1.14318	5.34863	552.093	4.41165233443699e-122	1.96021780967574e-120	25.3209555139546	56.0089714610254	25.2830076727053	55.7791540882785
TR13293|c0_g2	1009; 787							1.7265	4.28398	547.834	3.72534720188378e-121	1.65157059283514e-119	8.95276641386253	29.775786269112	9.00042344335789	29.6732127853342
TR51964|c0_g1	1739; 1632; 1620; 1513	CADH6	Probable cinnamyl alcohol dehydrogenase 6	ORYSJ	K00083		GO:0003674,GO:0003824,GO:0005488,GO:0006725,GO:0008150,GO:0008152,GO:0008270,GO:0009058,GO:0009698,GO:0009699,GO:0009808,GO:0009809,GO:0009987,GO:0016491,GO:0016614,GO:0016616,GO:0019438,GO:0019748,GO:0043167,GO:0043169,GO:0044237,GO:0044249,GO:0044550,GO:0044699,GO:0044710,GO:0044711,GO:0044763,GO:0045551,GO:0046872,GO:0046914,GO:0052747,GO:0055114,GO:0071704,GO:1901360,GO:1901362,GO:1901576	-0.923226	5.90928	547.596	4.19755931017485e-121	1.85676412611016e-119	78.856690029173	41.5695088425705	78.5491500511234	41.4289938068464
TR5656|c0_g1	3138; 2923; 312	CRY1	Cryptochrome-1	ARATH	K12118	AT4G08920	GO:0000166,GO:0001101,GO:0001558,GO:0001882,GO:0001883,GO:0003674,GO:0003824,GO:0003913,GO:0004672,GO:0004871,GO:0004872,GO:0005488,GO:0005515,GO:0005524,GO:0005575,GO:0005634,GO:0005737,GO:0005829,GO:0006139,GO:0006259,GO:0006281,GO:0006464,GO:0006468,GO:0006725,GO:0006793,GO:0006796,GO:0006807,GO:0006873,GO:0006874,GO:0006875,GO:0006950,GO:0006974,GO:0007165,GO:0007623,GO:0008150,GO:0008152,GO:…	-0.584503	7.17569	544.05	2.47900078705679e-120	1.09412825383306e-118	173.900705190481	116.008974515351	173.176329253336	115.449877066437
TR23223|c0_g2	1654; 1386; 1320; 1052	PER10	Peroxidase 10	ARATH	K00430	AT1G49570	GO:0003674,GO:0003824,GO:0004601,GO:0005488,GO:0005575,GO:0005576,GO:0006950,GO:0006979,GO:0008150,GO:0008152,GO:0009056,GO:0009987,GO:0016209,GO:0016491,GO:0016684,GO:0020037,GO:0042743,GO:0042744,GO:0043167,GO:0043169,GO:0044237,GO:0044248,GO:0044699,GO:0044710,GO:0044712,GO:0044763,GO:0046872,GO:0046906,GO:0050896,GO:0055114,GO:0072593,GO:0097159,GO:1901363	-0.518958	7.50855	542.474	5.45980821254057e-120	2.40437820773148e-118	215.047257900657	150.134536790643	214.128255920614	149.379493325077
TR37722|c0_g1	484; 471							1.2039	5.18484	542.032	6.81200189697623e-120	2.99320269606159e-118	21.9297561147643	50.6278052678124	21.9283043892719	50.4282468646936
TR2586|c1_g2	1961; 1263	TBA5	Tubulin alpha-5 chain	ARATH	K07374	AT5G19770,AT5G19780	GO:0000166,GO:0001882,GO:0001883,GO:0003674,GO:0003824,GO:0003924,GO:0005198,GO:0005200,GO:0005488,GO:0005525,GO:0005575,GO:0005737,GO:0005874,GO:0007017,GO:0008150,GO:0009987,GO:0016462,GO:0016787,GO:0016817,GO:0016818,GO:0017076,GO:0017111,GO:0019001,GO:0032549,GO:0032550,GO:0032553,GO:0032555,GO:0032561,GO:0032991,GO:0035639,GO:0036094,GO:0043167,GO:0043168,GO:0043234,GO:0044422,GO:0044424,GO:…	0.42023	8.10792	540.946	1.17397395393603e-119	5.14704465600669e-118	236.298774135584	316.367729109315	235.279251012506	314.6900967931
TR9331|c0_g1	2338	ROMT	Trans-resveratrol di-O-methyltransferase	VITVI			GO:0003674,GO:0003824,GO:0005488,GO:0005515,GO:0006725,GO:0008150,GO:0008152,GO:0008168,GO:0008171,GO:0008757,GO:0009058,GO:0009987,GO:0016740,GO:0016741,GO:0019438,GO:0044237,GO:0044249,GO:0046983	-0.943051	5.8307	539.903	1.97962942033091e-119	8.66011395644538e-118	75.0133307100906	39.0134549007943	74.7444255955221	38.8751517228627
TR32160|c3_g1	4113; 898; 741; 644; 521; 521	IQD14; STR15; STY17	Protein IQ-DOMAIN 14; Rhodanese-like domain-containing protein 15, chloroplastic; Serine/threonine-protein kinase STY17 {ECO:0000305}	ARATH		AT4G35770,AT4G35780,AT2G43680	GO:0000166,GO:0001101,GO:0001882,GO:0001883,GO:0003674,GO:0003824,GO:0004672,GO:0004674,GO:0004712,GO:0004713,GO:0005488,GO:0005515,GO:0005524,GO:0005575,GO:0005829,GO:0006464,GO:0006468,GO:0006793,GO:0006796,GO:0006950,GO:0006979,GO:0006996,GO:0007568,GO:0008150,GO:0008152,GO:0009507,GO:0009536,GO:0009579,GO:0009611,GO:0009657,GO:0009658,GO:0009719,GO:0009725,GO:0009753,GO:0009987,GO:0010033,GO:…	-0.254198	9.54225	537.165	7.80298363653695e-119	3.40598517015975e-117	813.300047909825	682.24218719619	809.54717771439	678.470713644998
TR48757|c0_g1	4079	AHK1	Histidine kinase 1	ARATH		AT2G17820	GO:0000155,GO:0000160,GO:0001101,GO:0003002,GO:0003006,GO:0003674,GO:0003824,GO:0004672,GO:0004673,GO:0004871,GO:0004872,GO:0004888,GO:0005034,GO:0005057,GO:0005575,GO:0005783,GO:0005886,GO:0006950,GO:0006970,GO:0007165,GO:0007389,GO:0008150,GO:0009414,GO:0009415,GO:0009628,GO:0009738,GO:0009755,GO:0009927,GO:0009966,GO:0009968,GO:0010035,GO:0010104,GO:0010105,GO:0010375,GO:0010431,GO:0010646,GO:…	-0.729636	6.53082	536.134	1.30759829275593e-118	5.69509348737235e-117	115.617291516396	69.7309452537186	115.164509059329	69.4401823787943
TR747|c1_g1	771; 759; 742							2.04611	3.85355	535.673	1.64761355648956e-118	7.16025391424423e-117	5.56156701467218	23.0941715792058	5.60480914427287	23.0656531077256
TR29916|c0_g1	2341; 2284							-0.558025	7.27952	533.824	4.15940759515008e-118	1.80365383617263e-116	185.521215131707	126.053818076015	184.713235667095	125.422022346754
TR25141|c0_g1	1698; 505	AGAL3	Alpha-galactosidase 3 {ECO:0000303|PubMed:15034167}	ARATH	K07407	AT3G56310	GO:0003674,GO:0003824,GO:0004553,GO:0004557,GO:0005575,GO:0005576,GO:0005618,GO:0005773,GO:0005975,GO:0008150,GO:0008152,GO:0009987,GO:0015925,GO:0016043,GO:0016787,GO:0016798,GO:0030312,GO:0043226,GO:0043227,GO:0043229,GO:0043231,GO:0044238,GO:0044424,GO:0044444,GO:0044464,GO:0045229,GO:0048046,GO:0052692,GO:0071554,GO:0071555,GO:0071704,GO:0071840	-0.284157	9.20628	533.428	5.07070119647384e-118	2.19401933647428e-116	650.432044764709	534.394646037662	647.457733702645	531.482913700159
TR52161|c0_g1	1189	RAP23	Ethylene-responsive transcription factor RAP2-3	ARATH	K09286	AT3G16770	GO:0000160,GO:0001071,GO:0001101,GO:0003674,GO:0003676,GO:0003677,GO:0003700,GO:0005488,GO:0005575,GO:0005634,GO:0005737,GO:0005886,GO:0006139,GO:0006351,GO:0006355,GO:0006725,GO:0006807,GO:0006950,GO:0007165,GO:0008150,GO:0008152,GO:0008219,GO:0009058,GO:0009059,GO:0009266,GO:0009408,GO:0009605,GO:0009607,GO:0009628,GO:0009719,GO:0009723,GO:0009725,GO:0009735,GO:0009753,GO:0009755,GO:0009873,GO:…	0.734338	6.5088	533.067	6.07851284446876e-118	2.62435488102042e-116	68.3665798876775	113.811664986455	68.1168410599586	113.260869565879
TR2526|c1_g1	4896; 1762; 1400; 811	AB14C; AB4C	ABC transporter C family member 14; ABC transporter C family member 4	ARATH		AT3G62700,AT2G47800	GO:0000166,GO:0000325,GO:0001101,GO:0001882,GO:0001883,GO:0003674,GO:0003824,GO:0005215,GO:0005488,GO:0005524,GO:0005575,GO:0005773,GO:0005774,GO:0005794,GO:0005886,GO:0005911,GO:0006810,GO:0006855,GO:0006950,GO:0008150,GO:0008559,GO:0009414,GO:0009415,GO:0009506,GO:0009605,GO:0009607,GO:0009611,GO:0009624,GO:0009628,GO:0009987,GO:0010035,GO:0010118,GO:0015238,GO:0015399,GO:0015405,GO:0015893,GO:…	0.646361	6.86392	532.219	9.29538254466266e-118	4.00449121494739e-116	90.8389279063122	142.287002758874	90.4951666213984	141.555818369381
TR9712|c0_g1	1391	ASPGB	Probable isoaspartyl peptidase/L-asparaginase 2	ARATH	K13051	AT3G16150	GO:0003674,GO:0003824,GO:0004067,GO:0008233,GO:0008238,GO:0008242,GO:0008798,GO:0016787,GO:0016810,GO:0016811,GO:0070011	0.392353	8.2708	528.674	5.48742353290865e-117	2.3588779208601e-115	267.497808608135	351.30046631359	266.33071189209	349.389919394529
TR36858|c0_g1	1517; 1516	2MMP	Metalloendoproteinase 2-MMP {ECO:0000303|PubMed:10574937}	ARATH		AT1G70170	GO:0001101,GO:0003674,GO:0003824,GO:0004175,GO:0004222,GO:0005488,GO:0005575,GO:0005886,GO:0006508,GO:0006950,GO:0006970,GO:0007275,GO:0008150,GO:0008152,GO:0008233,GO:0008237,GO:0008270,GO:0009628,GO:0009651,GO:0009719,GO:0009725,GO:0009753,GO:0010033,GO:0010035,GO:0010038,GO:0016020,GO:0016787,GO:0019538,GO:0031012,GO:0031224,GO:0031225,GO:0032501,GO:0032502,GO:0040007,GO:0042221,GO:0043167,GO:…	1.17965	5.20003	527.672	9.0683105915748e-117	3.88975564920428e-115	22.4271320266455	50.8968635774731	22.4192365770915	50.7120070962474
TR49147|c0_g1	1407	CSE	Caffeoylshikimate esterase	ARATH	K18368	AT1G52760	GO:0000302,GO:0003674,GO:0003824,GO:0003846,GO:0004620,GO:0004622,GO:0005575,GO:0005886,GO:0005911,GO:0006629,GO:0006725,GO:0006950,GO:0006979,GO:0008150,GO:0008152,GO:0008374,GO:0009058,GO:0009506,GO:0009698,GO:0009699,GO:0009808,GO:0009809,GO:0009987,GO:0010035,GO:0010038,GO:0010043,GO:0016020,GO:0016298,GO:0016411,GO:0016740,GO:0016746,GO:0016747,GO:0016787,GO:0016788,GO:0019438,GO:0019748,GO:…	0.489407	7.63762	527.493	9.91748261651306e-117	4.24481108016068e-115	165.852258616403	232.959653114513	165.157770185617	231.751034827535
TR47938|c0_g1	1881; 1670; 1657; 1543; 1319; 1006; 873; 803; 772; 453	BXL1	Beta-D-xylosidase 1	ARATH		AT5G49360	GO:0000272,GO:0003006,GO:0003674,GO:0003824,GO:0004553,GO:0005575,GO:0005576,GO:0005578,GO:0005618,GO:0005975,GO:0005976,GO:0008150,GO:0008152,GO:0009044,GO:0009056,GO:0009057,GO:0009505,GO:0009987,GO:0010214,GO:0010383,GO:0010410,GO:0016052,GO:0016787,GO:0016798,GO:0022414,GO:0030312,GO:0031012,GO:0031221,GO:0031222,GO:0032502,GO:0043170,GO:0044036,GO:0044237,GO:0044238,GO:0044260,GO:0044421,GO:…	-0.633792	6.89782	525.732	2.3957362034622e-116	1.02319621431057e-114	145.369414245293	93.7219778651266	144.784084391107	93.2760418293087
TR49239|c0_g1	1820; 1427; 1228	C82C2; C82C4	Cytochrome P450 82C2; Cytochrome P450 82C4	ARATH	K00517	AT4G31940,AT4G31970	GO:0001666,GO:0003674,GO:0003824,GO:0004497,GO:0005488,GO:0005506,GO:0005575,GO:0006950,GO:0008150,GO:0008152,GO:0009058,GO:0009628,GO:0009987,GO:0010035,GO:0010038,GO:0010039,GO:0016020,GO:0016021,GO:0016491,GO:0016705,GO:0016709,GO:0019748,GO:0020037,GO:0031224,GO:0033554,GO:0036293,GO:0036294,GO:0042221,GO:0043167,GO:0043169,GO:0044425,GO:0044550,GO:0044699,GO:0044710,GO:0044711,GO:0046872,GO:…	1.08097	5.42673	525.313	2.955232940324e-116	1.25943765975055e-114	27.5365391214257	58.3408101447511	27.4922025178932	58.0897731166447
TR5633|c3_g1	1094; 1001; 870; 828	AI5L5	ABSCISIC ACID-INSENSITIVE 5-like protein 5	ARATH			GO:0001071,GO:0003674,GO:0003676,GO:0003677,GO:0003700,GO:0005488,GO:0005575,GO:0005634,GO:0006139,GO:0006351,GO:0006355,GO:0006725,GO:0006807,GO:0007165,GO:0008150,GO:0008152,GO:0009058,GO:0009059,GO:0009738,GO:0009755,GO:0009889,GO:0009987,GO:0010468,GO:0010556,GO:0016070,GO:0018130,GO:0019219,GO:0019222,GO:0019438,GO:0031323,GO:0031326,GO:0032774,GO:0034641,GO:0034645,GO:0034654,GO:0043170,GO:…	-1.25854	5.01587	525.261	3.03291990969616e-116	1.28977197103967e-114	45.6681519090967	19.0582969342961	45.5339604202606	19.052472690037
TR12947|c0_g4	4164; 3904; 3566; 3435; 3167	C86B1; YPGQ	Cytochrome P450 86B1; Uncharacterized protein YpgQ	ARATH; BACSU	K15402,K06950	AT5G23190	GO:0000038,GO:0003674,GO:0003824,GO:0004497,GO:0005488,GO:0005506,GO:0005575,GO:0005783,GO:0005789,GO:0006082,GO:0006629,GO:0006631,GO:0006633,GO:0006725,GO:0008150,GO:0008152,GO:0008610,GO:0009058,GO:0009698,GO:0009699,GO:0009987,GO:0010345,GO:0016020,GO:0016021,GO:0016043,GO:0016053,GO:0016491,GO:0016705,GO:0019438,GO:0019748,GO:0019752,GO:0020037,GO:0031090,GO:0031224,GO:0032787,GO:0042761,GO:…	0.924787	5.84392	523.09	8.99969957874251e-116	3.81899457284669e-114	39.5639929905541	75.2017975501519	39.4791301038198	74.8721639542517
TR3812|c0_g1	2848; 2762; 855	RFS2	Probable galactinol--sucrose galactosyltransferase 2	ARATH	K06617	AT3G57520	GO:0003674,GO:0003824,GO:0004553,GO:0004557,GO:0005575,GO:0005911,GO:0005975,GO:0006950,GO:0006979,GO:0008150,GO:0008152,GO:0009056,GO:0009311,GO:0009313,GO:0009506,GO:0009628,GO:0015925,GO:0016052,GO:0016740,GO:0016757,GO:0016787,GO:0016798,GO:0030054,GO:0033530,GO:0034484,GO:0044238,GO:0044699,GO:0044710,GO:0044712,GO:0044723,GO:0044724,GO:0050896,GO:0052692,GO:0071704,GO:0080167,GO:1901575	-0.272014	9.30193	521.009	2.55281316491289e-115	1.08096364292903e-113	692.392485330691	573.677159248117	689.186969667304	570.520214126767
TR38353|c2_g1	2061; 1761; 1367	DFRA; TKPR1	Bifunctional dihydroflavonol 4-reductase/flavanone 4-reductase; Tetraketide alpha-pyrone reductase 1	ARATH; MALDO	K13082	AT4G35420	GO:0003006,GO:0003674,GO:0003824,GO:0003854,GO:0005488,GO:0005575,GO:0005634,GO:0005783,GO:0006629,GO:0006694,GO:0006725,GO:0007275,GO:0008150,GO:0008152,GO:0008202,GO:0008610,GO:0009058,GO:0009555,GO:0009791,GO:0009812,GO:0009813,GO:0009987,GO:0010208,GO:0010584,GO:0010927,GO:0016043,GO:0016229,GO:0016491,GO:0016614,GO:0016616,GO:0019438,GO:0022414,GO:0032501,GO:0032502,GO:0033764,GO:0043226,GO:…	1.22063	5.08521	518.744	7.94146264454783e-115	3.35556429055446e-113	20.3019804031529	47.3991055518846	20.2918637632069	47.22580996573
TR13119|c0_g1	4860; 3483; 2598; 1598; 1290; 710; 505	AB29G; AB36G	ABC transporter G family member 29; ABC transporter G family member 36	ARATH		AT1G59870	GO:0000041,GO:0000166,GO:0001101,GO:0001882,GO:0001883,GO:0002376,GO:0003674,GO:0003824,GO:0005215,GO:0005488,GO:0005524,GO:0005575,GO:0005739,GO:0005774,GO:0005886,GO:0006082,GO:0006725,GO:0006790,GO:0006807,GO:0006810,GO:0006811,GO:0006812,GO:0006855,GO:0006950,GO:0006952,GO:0006955,GO:0008150,GO:0008152,GO:0008324,GO:0009056,GO:0009507,GO:0009526,GO:0009536,GO:0009605,GO:0009607,GO:0009617,GO:…	0.357686	8.50031	515.992	3.15160265628742e-114	1.32883637956698e-112	317.958855668087	407.623339135886	316.528528096636	405.412296538425
TR5217|c0_g1	2260; 1988; 1950; 1943; 1680; 1671; 1466	BH066; BH069	Transcription factor bHLH66; Transcription factor bHLH69	ARATH		AT2G24260,AT4G30980	GO:0000975,GO:0000976,GO:0000981,GO:0001046,GO:0001047,GO:0001067,GO:0001071,GO:0001228,GO:0003674,GO:0003676,GO:0003677,GO:0003700,GO:0005488,GO:0005515,GO:0005575,GO:0005634,GO:0006139,GO:0006351,GO:0006355,GO:0006357,GO:0006366,GO:0006725,GO:0006807,GO:0008150,GO:0008152,GO:0009058,GO:0009059,GO:0009889,GO:0009891,GO:0009893,GO:0009987,GO:0010053,GO:0010468,GO:0010556,GO:0010557,GO:0010604,GO:…	0.548084	7.28348	515.585	3.8642393292568e-114	1.62585203371299e-112	126.649993561762	185.291489252968	126.128661253965	184.322538982124
TR43722|c0_g1	1180	EXLB1	Expansin-like B1	ARATH		AT4G17030	GO:0000003,GO:0005575,GO:0005576,GO:0008150,GO:0019953,GO:0022414,GO:0044703,GO:0051704	-0.78707	6.25539	512.785	1.57125741803076e-113	6.59695090108383e-112	96.9430868248548	56.1883436674659	96.5499969378392	55.9413027920235
TR12230|c0_g1	1065	CXXS1	Thioredoxin-like protein CXXS1	ARATH	K03671	AT1G11530	GO:0000103,GO:0003674,GO:0003756,GO:0003824,GO:0005575,GO:0005829,GO:0005886,GO:0006457,GO:0006662,GO:0006790,GO:0006950,GO:0006979,GO:0008150,GO:0008152,GO:0009987,GO:0015035,GO:0015036,GO:0016020,GO:0016491,GO:0016667,GO:0016671,GO:0016853,GO:0016860,GO:0016864,GO:0018904,GO:0019538,GO:0019725,GO:0033554,GO:0034599,GO:0042221,GO:0042592,GO:0043170,GO:0044237,GO:0044238,GO:0044260,GO:0044267,GO:…	-0.950572	5.73112	511.504	2.9850171976758e-113	1.25061492190996e-111	70.1300035752565	36.2780287525777	69.8760147329785	36.159160935134
TR31247|c0_g1	1286	TET8	Tetraspanin-8	ARATH		AT2G23810	GO:0005575,GO:0005794,GO:0005886,GO:0005911,GO:0009506,GO:0016020,GO:0016021,GO:0030054,GO:0031224,GO:0043226,GO:0043227,GO:0043229,GO:0043231,GO:0044424,GO:0044425,GO:0044444,GO:0044464	0.886971	5.92486	511.046	3.75442422834674e-113	1.5696503150453e-111	42.5934644538308	78.8340847305707	42.4656342463886	78.4799726125779
TR21038|c0_g2	569; 291	GSTUH	Glutathione S-transferase U17	ARATH	K00799	AT1G10370	GO:0003674,GO:0003824,GO:0004364,GO:0005575,GO:0005737,GO:0005829,GO:0006518,GO:0006575,GO:0006749,GO:0006790,GO:0006807,GO:0006950,GO:0006970,GO:0008150,GO:0008152,GO:0009056,GO:0009314,GO:0009404,GO:0009407,GO:0009416,GO:0009507,GO:0009536,GO:0009628,GO:0009636,GO:0009651,GO:0009704,GO:0009719,GO:0009725,GO:0009791,GO:0009987,GO:0010033,GO:0010243,GO:0016740,GO:0016765,GO:0019748,GO:0032501,GO:…	2.69394	3.20086	508.792	1.161613804084e-112	4.84625279063843e-111	2.39644757542785	15.7399111151481	2.45466093909761	15.7284242632646
TR26303|c0_g1	2204; 1626	INT1	Inositol transporter 1	ARATH	K08150	AT2G43330	GO:0003674,GO:0005215,GO:0005365,GO:0005366,GO:0005575,GO:0005773,GO:0005774,GO:0006810,GO:0006811,GO:0006812,GO:0006818,GO:0008150,GO:0008324,GO:0009705,GO:0009987,GO:0015075,GO:0015166,GO:0015291,GO:0015293,GO:0015294,GO:0015295,GO:0015665,GO:0015672,GO:0015791,GO:0015798,GO:0015850,GO:0015992,GO:0016020,GO:0016021,GO:0022804,GO:0022857,GO:0022891,GO:0022892,GO:0031090,GO:0031224,GO:0043226,GO:…	-0.505632	7.48549	507.202	2.57629021398322e-112	1.07257023467449e-110	210.842170645661	148.565029984289	209.914421308497	147.798543463563
TR21561|c1_g1	401							1.00798	5.55694	504.428	1.03383265114239e-111	4.29506533494522e-110	31.1990344725512	62.8251153057619	31.133282910888	62.548862469632
TR19006|c0_g1	2966; 2599; 2526; 2482; 2383; 2266; 1943; 1826; 1058	APK1A; APK1B	Protein kinase APK1A, chloroplastic; Protein kinase APK1B, chloroplastic	ARATH		AT2G28930	GO:0000166,GO:0001882,GO:0001883,GO:0003674,GO:0003824,GO:0004672,GO:0004674,GO:0004713,GO:0005488,GO:0005524,GO:0005575,GO:0006464,GO:0006468,GO:0006793,GO:0006796,GO:0008150,GO:0008152,GO:0009507,GO:0009536,GO:0009987,GO:0016301,GO:0016310,GO:0016740,GO:0016772,GO:0016773,GO:0017076,GO:0019538,GO:0030554,GO:0032549,GO:0032550,GO:0032553,GO:0032555,GO:0032559,GO:0035639,GO:0036094,GO:0036211,GO:…	0.554501	7.21495	503.017	2.0962105230834e-111	8.6905029154694e-110	120.455402659241	176.995524705098	119.95109789057	176.093492267065
TR17618|c2_g1	521	BGL32	Beta-glucosidase 32	ARATH	K01188	AT5G24550	GO:0003674,GO:0003824,GO:0004553,GO:0005975,GO:0008150,GO:0008152,GO:0008422,GO:0009605,GO:0009607,GO:0015926,GO:0016787,GO:0016798,GO:0043207,GO:0044238,GO:0050896,GO:0051704,GO:0051707,GO:0071704	-2.94245	3.00534	502.499	2.71736139226413e-111	1.12421608998952e-109	14.1073895006319	1.79372206440434	14.1143003998112	1.86471009306745
TR15110|c0_g1	1705; 1699; 1627; 1621	BAH1L; BAHL1	Probable E3 ubiquitin-protein ligase BAH1-like; Probable E3 ubiquitin-protein ligase BAH1-like 1	ARATH; ORYSJ	K16275		GO:0003674,GO:0003824,GO:0004842,GO:0005488,GO:0005575,GO:0005634,GO:0006082,GO:0006464,GO:0006508,GO:0006511,GO:0006629,GO:0006631,GO:0006810,GO:0006811,GO:0006817,GO:0006820,GO:0006950,GO:0007154,GO:0008150,GO:0008152,GO:0008270,GO:0009056,GO:0009057,GO:0009062,GO:0009267,GO:0009605,GO:0009987,GO:0009991,GO:0010498,GO:0015698,GO:0016036,GO:0016042,GO:0016054,GO:0016567,GO:0016740,GO:0016874,GO:…	-0.565257	7.15571	502.449	2.78753204754459e-111	1.15084422054565e-109	170.599937775269	115.336328741199	169.862536985554	114.760745075521
TR13257|c0_g1	4284; 3740	AB15B	ABC transporter B family member 15	ARATH	K05658	AT3G28345	GO:0000166,GO:0001882,GO:0001883,GO:0003674,GO:0003824,GO:0005215,GO:0005488,GO:0005524,GO:0005575,GO:0005886,GO:0006810,GO:0008150,GO:0009987,GO:0015399,GO:0015405,GO:0016020,GO:0016021,GO:0016301,GO:0016462,GO:0016740,GO:0016772,GO:0016787,GO:0016817,GO:0016818,GO:0016820,GO:0016887,GO:0017076,GO:0017111,GO:0022804,GO:0022857,GO:0030554,GO:0031224,GO:0032549,GO:0032550,GO:0032553,GO:0032555,GO:…	0.759577	6.32708	501.651	4.1559931712882e-111	1.71225190593385e-109	59.5946774417718	100.986552225964	59.4027947261621	100.491659145961
TR1724|c0_g1	1594; 1594; 1570; 1570	AMT12	Ammonium transporter 1 member 2	ARATH; SOLLC	K03320	AT1G64780	GO:0003674,GO:0005215,GO:0005575,GO:0005886,GO:0005887,GO:0006810,GO:0006811,GO:0006812,GO:0006820,GO:0006950,GO:0006995,GO:0007154,GO:0008150,GO:0008324,GO:0008509,GO:0008519,GO:0009267,GO:0009605,GO:0009607,GO:0009624,GO:0009987,GO:0009991,GO:0015075,GO:0015077,GO:0015101,GO:0015103,GO:0015672,GO:0015695,GO:0015696,GO:0015698,GO:0015837,GO:0015843,GO:0016020,GO:0016021,GO:0019740,GO:0019755,GO:…	1.96358	3.84713	499.47	1.23975319611953e-110	5.09713466545659e-109	5.7876469746182	22.735427166325	5.85027523818263	22.7008185242994
TR46016|c0_g1	653; 597	AGP30	Non-classical arabinogalactan protein 30 {ECO:0000303|PubMed:14535889}	ARATH		AT2G33790	GO:0005575,GO:0005576,GO:0005618,GO:0008150,GO:0030312,GO:0044464,GO:0048580,GO:0050789,GO:0050793,GO:0051239,GO:0065007,GO:0080050,GO:2000026,GO:2000033,GO:2000034,GO:2000241,GO:2000280	-3.89825	2.5507	498.894	1.65441062368256e-110	6.78787895021061e-109	10.8518380774091	0.672645774151627	10.8823301633327	0.770206342788729
TR51896|c0_g1	1288; 1223; 1209; 950							-0.47091	7.65892	497.121	4.02200780196891e-110	1.64677951676897e-108	235.3944542958	169.910322550701	234.37920866817	169.040023654158
TR19746|c5_g1	1965; 893; 230	4CL1	4-coumarate--CoA ligase 1	ARATH; TOBAC			GO:0000166,GO:0001882,GO:0001883,GO:0003674,GO:0003824,GO:0005488,GO:0005524,GO:0005575,GO:0005737,GO:0006725,GO:0008150,GO:0008152,GO:0009698,GO:0009987,GO:0016207,GO:0016405,GO:0016874,GO:0016877,GO:0016878,GO:0017076,GO:0019748,GO:0030554,GO:0032549,GO:0032550,GO:0032553,GO:0032555,GO:0032559,GO:0035639,GO:0036094,GO:0043167,GO:0043168,GO:0044237,GO:0044424,GO:0044464,GO:0044699,GO:0044710,GO:…	0.596432	6.98393	494.361	1.6030521392777e-109	6.55003798846726e-108	100.831662135926	152.556061577589	100.436543424744	151.771186705316
TR5517|c0_g1	494							0.605028	6.93712	492.153	4.84527298669269e-109	1.97569495426521e-107	97.2595987687793	148.026913364968	96.8772850630522	147.271560176392
TR19548|c0_g1	1821; 1639; 1599; 1595; 1517; 1236; 704	CYSG; SUMT	Siroheme synthase {ECO:0000255|HAMAP-Rule:MF_01646}; Uroporphyrinogen-III C-methyltransferase	BACSU; CITK8; PSEU5; SACD2; SALTI; TOLAT	K02302,K02303		GO:0000166,GO:0003674,GO:0003824,GO:0004325,GO:0004851,GO:0005488,GO:0006725,GO:0006766,GO:0006767,GO:0006778,GO:0006779,GO:0006783,GO:0006807,GO:0008150,GO:0008152,GO:0008168,GO:0008169,GO:0008757,GO:0009058,GO:0009110,GO:0009235,GO:0009236,GO:0009987,GO:0016491,GO:0016627,GO:0016628,GO:0016740,GO:0016741,GO:0016829,GO:0018130,GO:0019354,GO:0019438,GO:0033013,GO:0033014,GO:0034641,GO:0036094,GO:…	2.74706	3.11445	491.65	6.23435828831722e-109	2.53688456261976e-107	2.17036761548182	14.887893134556	2.25010586083947	14.8771435686033
TR21048|c0_g1	847	CML45	Probable calcium-binding protein CML45	ARATH		AT5G39670	GO:0003674,GO:0005488,GO:0005509,GO:0043167,GO:0043169,GO:0046872	1.55411	4.38489	490.887	9.13674613834771e-109	3.71030529146796e-107	10.5353261334847	31.031391714195	10.5550420381197	30.9298652393579
TR50537|c0_g1	1282; 1267; 1112; 798	RL74	60S ribosomal protein L7-4	ARATH	K02937	AT3G13580	GO:0005575,GO:0005840,GO:0009507,GO:0009536,GO:0015934,GO:0016020,GO:0022625,GO:0022626,GO:0030529,GO:0032991,GO:0043226,GO:0043227,GO:0043228,GO:0043229,GO:0043231,GO:0043232,GO:0044391,GO:0044422,GO:0044424,GO:0044444,GO:0044445,GO:0044446,GO:0044464	-0.406422	8.05937	490.378	1.1792982600929e-108	4.77917251948077e-107	304.891433983207	230.134540863077	303.518825119419	228.913432511997
TR25871|c0_g4	590; 576; 574; 409; 398; 373	ML423	MLP-like protein 423	ARATH		AT1G24020	GO:0005575,GO:0006950,GO:0006952,GO:0008150,GO:0009607,GO:0016020,GO:0050896	1.32963	4.77516	488.506	3.01260683221238e-108	1.21838427742761e-106	15.5090852522972	39.0582979524045	15.5052749319665	38.9156888987989
TR18949|c0_g1	1822; 1753	CDF3	Cyclic dof factor 3	ARATH		AT3G47500	GO:0001071,GO:0003006,GO:0003674,GO:0003676,GO:0003677,GO:0003700,GO:0005488,GO:0005575,GO:0005634,GO:0006139,GO:0006351,GO:0006355,GO:0006725,GO:0006807,GO:0008150,GO:0008152,GO:0009058,GO:0009059,GO:0009791,GO:0009889,GO:0009908,GO:0009987,GO:0010468,GO:0010556,GO:0016070,GO:0018130,GO:0019219,GO:0019222,GO:0019438,GO:0022414,GO:0031323,GO:0031326,GO:0032501,GO:0032502,GO:0032774,GO:0034641,GO:…	-1.41795	4.59924	487.598	4.74822184612345e-108	1.91640554632644e-106	35.2684737515796	13.1838571733719	35.183473460399	13.1745821792809
TR29066|c0_g1	1898; 1822; 1775; 1769; 1699; 1693; 1650; 1646; 1574; 1570; 1521; 1445	RSLE1	Zinc finger BED domain-containing protein RICESLEEPER 1	ORYSJ			GO:0003674,GO:0003676,GO:0003677,GO:0005488,GO:0005575,GO:0005634,GO:0006139,GO:0006351,GO:0006355,GO:0006725,GO:0006807,GO:0008150,GO:0008152,GO:0009058,GO:0009059,GO:0009791,GO:0009889,GO:0009987,GO:0010468,GO:0010556,GO:0016070,GO:0018130,GO:0019219,GO:0019222,GO:0019438,GO:0031323,GO:0031326,GO:0032501,GO:0032502,GO:0032774,GO:0034641,GO:0034645,GO:0034654,GO:0043167,GO:0043169,GO:0043170,GO:…	-7.35474	2.00342	487.117	6.0422491457961e-108	2.43372462037076e-106	7.82236661413241	0	7.85491500511234	0.0810743518724978
TR44773|c0_g1	1125	YP20	Uncharacterized N-acetyltransferase p20	BACLI			GO:0003674,GO:0003824,GO:0008080,GO:0016407,GO:0016410,GO:0016740,GO:0016746,GO:0016747	-0.313394	8.792	486.403	8.64015942695137e-108	3.47306367878084e-106	492.537800738407	396.547105388189	490.277611569095	394.386184683765
TR27759|c0_g2	1655; 1639; 888	HSFA3	Heat stress transcription factor A-3	ARATH	K09419	AT5G03720	GO:0001071,GO:0003674,GO:0003676,GO:0003677,GO:0003700,GO:0005488,GO:0005575,GO:0005634,GO:0006139,GO:0006351,GO:0006355,GO:0006725,GO:0006807,GO:0006950,GO:0008150,GO:0008152,GO:0009058,GO:0009059,GO:0009266,GO:0009408,GO:0009628,GO:0009719,GO:0009889,GO:0009987,GO:0010033,GO:0010200,GO:0010243,GO:0010468,GO:0010556,GO:0016070,GO:0018130,GO:0019219,GO:0019222,GO:0019438,GO:0031323,GO:0031326,GO:…	2.4348	3.33684	485.882	1.12176700810558e-107	4.50001149790048e-106	3.07468745526592	16.8609874054008	3.15014820517526	16.8634651894795
TR38433|c0_g5	1430; 481; 235	RS27; RS272	40S ribosomal protein S27; 40S ribosomal protein S27-2	ARATH; HORVU	K02978	AT3G61110	GO:0000028,GO:0003674,GO:0003735,GO:0005198,GO:0005488,GO:0005575,GO:0005618,GO:0005840,GO:0005911,GO:0006412,GO:0008150,GO:0008152,GO:0009058,GO:0009059,GO:0009506,GO:0009987,GO:0015935,GO:0016043,GO:0019538,GO:0022607,GO:0022618,GO:0022626,GO:0022627,GO:0030054,GO:0030312,GO:0030529,GO:0032991,GO:0034622,GO:0034645,GO:0043167,GO:0043169,GO:0043170,GO:0043226,GO:0043228,GO:0043229,GO:0043232,GO:…	-0.489229	7.51598	485.429	1.40773163718783e-107	5.63576118265682e-106	214.32380202883	152.735433784029	213.391857638885	151.973872584997
TR22594|c0_g1	1023	HIP26	Heavy metal-associated isoprenylated plant protein 26	ARATH		AT4G38580	GO:0003674,GO:0005488,GO:0005575,GO:0005737,GO:0005886,GO:0005911,GO:0006810,GO:0006811,GO:0006812,GO:0006873,GO:0006875,GO:0006950,GO:0008150,GO:0009266,GO:0009408,GO:0009506,GO:0009628,GO:0009987,GO:0010286,GO:0016020,GO:0019725,GO:0030001,GO:0030003,GO:0030054,GO:0031090,GO:0031965,GO:0042592,GO:0043167,GO:0043169,GO:0044422,GO:0044424,GO:0044428,GO:0044446,GO:0044464,GO:0044699,GO:0044763,GO:…	0.340238	8.5514	484.081	2.76586892633704e-107	1.1050650103472e-105	331.659301240816	420.089707483496	330.19280732428	417.816672374917
TR41889|c0_g1	3136	PDR1	Pleiotropic drug resistance protein 1	TOBAC			GO:0000166,GO:0001882,GO:0001883,GO:0003674,GO:0003824,GO:0005488,GO:0005524,GO:0005575,GO:0006810,GO:0008150,GO:0016020,GO:0016021,GO:0016462,GO:0016787,GO:0016817,GO:0016818,GO:0016887,GO:0017076,GO:0017111,GO:0030554,GO:0031224,GO:0032549,GO:0032550,GO:0032553,GO:0032555,GO:0032559,GO:0035639,GO:0036094,GO:0043167,GO:0043168,GO:0044425,GO:0051179,GO:0051234,GO:0097159,GO:0097367,GO:1901265,GO:…	1.27887	4.85568	481.501	1.00736182525463e-106	4.01667792576881e-105	16.8203490199841	40.8968630684189	16.8144274328186	40.7398618159301
TR21247|c0_g2	4041; 4035; 4020; 3947; 3273	FPGS1; NEDD1	Folylpolyglutamate synthase {ECO:0000250|UniProtKB:Q05932, ECO:0000312|EMBL:CAC80839.2}; Protein NEDD1 {ECO:0000303|PubMed:19383896}	ARATH	K16547,K01930	AT5G05970,AT5G05980	GO:0000166,GO:0000776,GO:0000777,GO:0000919,GO:0001882,GO:0001883,GO:0003674,GO:0003824,GO:0004326,GO:0005488,GO:0005524,GO:0005575,GO:0005635,GO:0005828,GO:0005829,GO:0005874,GO:0005876,GO:0006082,GO:0006520,GO:0006575,GO:0006725,GO:0006730,GO:0006732,GO:0006760,GO:0006807,GO:0007275,GO:0007346,GO:0008150,GO:0008152,GO:0008652,GO:0009058,GO:0009108,GO:0009396,GO:0009507,GO:0009524,GO:0009536,GO:…	-0.337862	8.56067	481.122	1.21761582527593e-106	4.8452796806211e-105	422.724309107075	334.618851114629	420.810706992633	332.810214436603
TR44475|c0_g1	939; 928	RS91	40S ribosomal protein S9-1	ARATH			GO:0003674,GO:0003676,GO:0003723,GO:0003735,GO:0005198,GO:0005488,GO:0005575,GO:0005618,GO:0005622,GO:0005730,GO:0005774,GO:0005829,GO:0005840,GO:0005911,GO:0006412,GO:0008150,GO:0008152,GO:0009058,GO:0009059,GO:0009506,GO:0009507,GO:0009536,GO:0009987,GO:0015935,GO:0016020,GO:0019538,GO:0019843,GO:0022626,GO:0022627,GO:0030054,GO:0030312,GO:0030529,GO:0031090,GO:0032991,GO:0034645,GO:0043170,GO:…	-0.257531	9.34123	479.884	2.26440891625059e-106	8.99274378624009e-105	708.263298518902	592.735456182413	704.978621708832	589.491612464931
TR31226|c0_g1	1005	AHP1	Histidine-containing phosphotransfer protein 1	ARATH	K14490	AT3G21510	GO:0000160,GO:0003674,GO:0003824,GO:0004871,GO:0005488,GO:0005515,GO:0005575,GO:0005634,GO:0005737,GO:0005829,GO:0006793,GO:0006796,GO:0007165,GO:0008150,GO:0008152,GO:0009736,GO:0009755,GO:0009927,GO:0009987,GO:0016301,GO:0016310,GO:0016740,GO:0016772,GO:0019899,GO:0019900,GO:0019901,GO:0035556,GO:0043226,GO:0043227,GO:0043229,GO:0043231,GO:0043424,GO:0044237,GO:0044424,GO:0044444,GO:0044464,GO:…	-0.756211	6.25882	475.785	1.76560611360586e-105	6.99780327066545e-104	96.4004949209844	57.085204699668	96.018153734368	56.8331206626209
TR12947|c0_g2	2061; 2061; 1334; 692	C86B1	Cytochrome P450 86B1	ARATH	K15402	AT5G23190	GO:0000038,GO:0003674,GO:0003824,GO:0004497,GO:0005488,GO:0005506,GO:0005575,GO:0005783,GO:0005789,GO:0006082,GO:0006629,GO:0006631,GO:0006633,GO:0006725,GO:0008150,GO:0008152,GO:0008610,GO:0009058,GO:0009698,GO:0009699,GO:0009987,GO:0010345,GO:0016020,GO:0016021,GO:0016043,GO:0016053,GO:0016491,GO:0016705,GO:0019438,GO:0019748,GO:0019752,GO:0020037,GO:0031090,GO:0031224,GO:0032787,GO:0042761,GO:…	1.94074	3.79697	473.317	6.08007048240694e-105	2.40496520458799e-103	5.65199899865059	21.8834091857329	5.72754219122775	21.8495378296382
TR23208|c0_g1	1004; 999	PSBR	Photosystem II 10 kDa polypeptide, chloroplastic	SOLTU	K03541		GO:0005575,GO:0008150,GO:0008152,GO:0009521,GO:0009523,GO:0009535,GO:0009654,GO:0009987,GO:0015979,GO:0016020,GO:0032991,GO:0034357,GO:0042651,GO:0043234,GO:0044237,GO:0044422,GO:0044424,GO:0044425,GO:0044434,GO:0044435,GO:0044436,GO:0044444,GO:0044446,GO:0044464,GO:0055035,GO:1902494,GO:1990204	-1.13967	5.12863	473.253	6.27821795095297e-105	2.47839532139512e-103	48.155031468503	21.8385661341228	48.0295323750098	21.8090006537019
TR19103|c0_g2	4158; 2848; 2758; 2375; 1690; 1352; 1044; 287; 251	ABIL2; ABIL3; RUTD	Protein ABIL2; Protein ABIL3; Putative aminoacrylate hydrolase RutD {ECO:0000255|HAMAP-Rule:MF_00832}	ARATH; METC4	K09023	AT5G24310	GO:0000902,GO:0000904,GO:0003674,GO:0003824,GO:0005575,GO:0005737,GO:0005856,GO:0006139,GO:0006206,GO:0006208,GO:0006212,GO:0006725,GO:0006807,GO:0008150,GO:0008152,GO:0009056,GO:0009112,GO:0009653,GO:0009987,GO:0010090,GO:0015630,GO:0016043,GO:0016787,GO:0016810,GO:0016811,GO:0019740,GO:0019860,GO:0032502,GO:0032989,GO:0034641,GO:0043226,GO:0043228,GO:0043229,GO:0043232,GO:0044237,GO:0044238,GO:…	-0.35913	8.3613	473.028	7.02791938355684e-105	2.76883257304067e-103	370.545054351532	289.013467627149	368.894628130719	287.489651739877
TR26044|c0_g1	997	NLTL2; LTPG2	Non-specific lipid-transfer protein-like protein At2g13820; Non-specific lipid transfer protein GPI-anchored 2	ARATH; ARATH		AT2G13820	GO:0003674,GO:0005488,GO:0005575,GO:0005576,GO:0005886,GO:0006810,GO:0006869,GO:0008150,GO:0008289,GO:0016020,GO:0031224,GO:0031225,GO:0031226,GO:0044425,GO:0044459,GO:0044464,GO:0044699,GO:0044765,GO:0046658,GO:0051179,GO:0051234,GO:0071702,GO:1902578	1.42139	4.55596	472.651	8.49136048941674e-105	3.33875577021372e-103	12.7056937489665	34.1255622752925	12.7233258676559	34.0106906105128
TR48638|c0_g1	1960	UFOG5	Anthocyanidin 3-O-glucosyltransferase 5	MANES			GO:0003674,GO:0003824,GO:0008150,GO:0008152,GO:0008194,GO:0009058,GO:0009718,GO:0009812,GO:0009813,GO:0016740,GO:0016757,GO:0016758,GO:0035251,GO:0042440,GO:0044699,GO:0044710,GO:0044711,GO:0046148,GO:0046283,GO:0046527,GO:0047213,GO:0071704,GO:1901576	0.901347	5.76782	472.534	9.00040136574081e-105	3.53190007653239e-103	37.9362172789427	70.9417076471916	37.8426894777548	70.6157604809456
TR1484|c0_g1	2304; 1004	ADO3	Adagio protein 3	ARATH	K12116	AT1G68050	GO:0000975,GO:0001047,GO:0001067,GO:0003006,GO:0003674,GO:0003676,GO:0003677,GO:0004871,GO:0004872,GO:0005488,GO:0005515,GO:0005575,GO:0005634,GO:0005737,GO:0006355,GO:0006464,GO:0007623,GO:0008150,GO:0008152,GO:0009314,GO:0009416,GO:0009628,GO:0009637,GO:0009791,GO:0009881,GO:0009889,GO:0009908,GO:0009909,GO:0009911,GO:0009987,GO:0010468,GO:0010556,GO:0016567,GO:0018298,GO:0019219,GO:0019222,GO:…	1.11997	5.17804	472.123	1.10608938124377e-104	4.33189195021893e-103	22.74364397057	49.5067289775597	22.7056136866529	49.2932059384786
TR42521|c0_g1	833; 787	UBC28	Ubiquitin-conjugating enzyme E2 28	ARATH	K06689	AT1G64230	GO:0000166,GO:0001882,GO:0001883,GO:0003674,GO:0003824,GO:0005488,GO:0005524,GO:0006464,GO:0008150,GO:0008152,GO:0009987,GO:0016567,GO:0016740,GO:0017076,GO:0019538,GO:0030554,GO:0032446,GO:0032549,GO:0032550,GO:0032553,GO:0032555,GO:0032559,GO:0035639,GO:0036094,GO:0036211,GO:0043167,GO:0043168,GO:0043170,GO:0043412,GO:0044237,GO:0044238,GO:0044260,GO:0044267,GO:0070647,GO:0071704,GO:0097159,GO:…	-0.433653	7.81523	470.737	2.21540491110286e-104	8.65930554700696e-103	259.494578026046	192.197319200925	258.353063840023	191.213858891286
TR24724|c0_g1	2481	AIR3	Subtilisin-like protease SBT5.3	ARATH		AT2G04160	GO:0003674,GO:0003824,GO:0004175,GO:0004252,GO:0005575,GO:0005576,GO:0005618,GO:0006508,GO:0008150,GO:0008152,GO:0008233,GO:0008236,GO:0009653,GO:0009719,GO:0009725,GO:0009733,GO:0009886,GO:0010015,GO:0010033,GO:0010101,GO:0010102,GO:0016787,GO:0017171,GO:0019538,GO:0030312,GO:0032502,GO:0042221,GO:0043170,GO:0044238,GO:0044464,GO:0044699,GO:0044767,GO:0050896,GO:0070011,GO:0071704	1.30151	4.77685	470.562	2.41840545360215e-104	9.43416158937674e-103	15.7351652122432	38.878925745964	15.7507410258763	38.7535401950539
TR51367|c0_g1	1201; 1063	EXP11	Expansin-A11	ARATH		AT1G20190	GO:0005575,GO:0005576,GO:0005618,GO:0008150,GO:0009664,GO:0009987,GO:0016020,GO:0016043,GO:0030312,GO:0044464,GO:0045229,GO:0071554,GO:0071555,GO:0071669,GO:0071840	-4.49479	2.28872	468.69	6.17834496364037e-104	2.40542754704246e-102	9.22406236579775	0.358744412880868	9.24588953726765	0.445908935298738
TR14131|c0_g1	2257; 2245; 2168; 1951; 1934; 1644	HKT1; HKT4	Cation transporter HKT4; Sodium transporter HKT1	ARATH; ORYSJ		AT4G10310	GO:0003674,GO:0005215,GO:0005575,GO:0005886,GO:0006810,GO:0006811,GO:0006812,GO:0006813,GO:0006814,GO:0006950,GO:0006970,GO:0008150,GO:0008324,GO:0009628,GO:0009651,GO:0009987,GO:0015075,GO:0015077,GO:0015079,GO:0015081,GO:0015672,GO:0016020,GO:0016021,GO:0022857,GO:0022890,GO:0022891,GO:0022892,GO:0030001,GO:0031224,GO:0034220,GO:0035725,GO:0044425,GO:0044464,GO:0044699,GO:0044763,GO:0044765,GO:…	0.720324	6.376	468.343	7.3526716688133e-104	2.85701753844849e-102	62.7145808890269	103.40807701291	62.5120319156857	102.923889702136
TR3165|c0_g1	2116; 2023; 1805; 1529; 1416; 1390; 1297; 938	DTX15; DTX16	Protein DETOXIFICATION 15 {ECO:0000303|PubMed:11739388}; Protein DETOXIFICATION 16 {ECO:0000303|PubMed:11739388}	ARATH	K03327	AT5G52450,AT2G34360	GO:0003674,GO:0005215,GO:0005575,GO:0005774,GO:0006810,GO:0006855,GO:0008150,GO:0009605,GO:0009607,GO:0009624,GO:0009987,GO:0015238,GO:0015291,GO:0015297,GO:0015893,GO:0016020,GO:0016021,GO:0022804,GO:0022857,GO:0031090,GO:0031224,GO:0043207,GO:0044422,GO:0044424,GO:0044425,GO:0044437,GO:0044444,GO:0044446,GO:0044464,GO:0044699,GO:0044763,GO:0044765,GO:0050896,GO:0051179,GO:0051234,GO:0051704,GO:…	1.20554	4.96886	467.678	1.02553961373054e-103	3.9771269129742e-102	18.8550686594984	43.5874461650254	18.8599782153999	43.4153154277226
TR4510|c0_g2	1850; 1846; 1806; 1657; 1617; 1409; 1377; 1250; 1206; 921; 794	TPIS	Triosephosphate isomerase, cytosolic	ARATH; LACSA	K01803	AT3G55440	GO:0003674,GO:0003824,GO:0004807,GO:0005488,GO:0005507,GO:0005575,GO:0005576,GO:0005618,GO:0005737,GO:0005739,GO:0005773,GO:0005774,GO:0005829,GO:0005886,GO:0005911,GO:0005975,GO:0005996,GO:0006006,GO:0006066,GO:0006071,GO:0006081,GO:0006082,GO:0006090,GO:0006091,GO:0006094,GO:0006096,GO:0006098,GO:0006139,GO:0006725,GO:0006732,GO:0006733,GO:0006739,GO:0006753,GO:0006793,GO:0006796,GO:0006807,GO:…	-0.283909	9.01652	466.873	1.53566009855005e-103	5.9437844087825e-102	570.21887497586	468.565046274023	567.59943115067	466.015374563117
TR34946|c2_g1	1111; 1076	ISPF	2-C-methyl-D-erythritol 2,4-cyclodiphosphate synthase, chloroplastic	ARATH; CATRO			GO:0003674,GO:0003824,GO:0005488,GO:0005575,GO:0006081,GO:0006082,GO:0006090,GO:0006629,GO:0006644,GO:0006720,GO:0006721,GO:0006793,GO:0006796,GO:0008150,GO:0008152,GO:0008299,GO:0008610,GO:0008654,GO:0008685,GO:0009058,GO:0009240,GO:0009507,GO:0009536,GO:0009987,GO:0016114,GO:0016829,GO:0016849,GO:0019288,GO:0019637,GO:0019682,GO:0019752,GO:0032787,GO:0043167,GO:0043169,GO:0043226,GO:0043227,GO:…	0.644791	6.67305	464.018	6.41929219646076e-103	2.47974880033651e-101	79.6253618929894	124.573997372881	79.3264593485043	123.962684013049
TR25136|c0_g1	1977; 1977	4CLLA	Oxalate--CoA ligase {ECO:0000305}	ARATH		AT3G48990	GO:0000166,GO:0001882,GO:0001883,GO:0003006,GO:0003674,GO:0003824,GO:0005488,GO:0005524,GO:0005575,GO:0005576,GO:0005737,GO:0005911,GO:0006082,GO:0006950,GO:0006952,GO:0008150,GO:0008152,GO:0009056,GO:0009506,GO:0009507,GO:0009532,GO:0009536,GO:0009570,GO:0009605,GO:0009607,GO:0009620,GO:0009719,GO:0009725,GO:0009735,GO:0009987,GO:0010029,GO:0010030,GO:0010033,GO:0010035,GO:0010038,GO:0010214,GO:…	0.687768	6.48661	462.29	1.52596776536486e-102	5.88328856152441e-101	68.6830918316019	110.717494425358	68.4441291851716	110.180044194724
TR7692|c0_g1	4567; 4475	GDAP2; PP181; TRUA	Ganglioside-induced differentiation-associated protein 2; Pentatricopeptide repeat-containing protein At2g33680; Protein GDAP2 homolog; tRNA pseudouridine synthase A, mitochondrial	ARATH; MOUSE; NEMVE; RAT	K06173	AT2G33680	GO:0000785,GO:0000790,GO:0000988,GO:0000989,GO:0001101,GO:0001522,GO:0003674,GO:0003676,GO:0003712,GO:0003713,GO:0003723,GO:0003824,GO:0005488,GO:0005575,GO:0005667,GO:0005730,GO:0005739,GO:0005765,GO:0005774,GO:0006139,GO:0006355,GO:0006357,GO:0006399,GO:0006400,GO:0006725,GO:0006807,GO:0008033,GO:0008150,GO:0008152,GO:0008270,GO:0009451,GO:0009889,GO:0009891,GO:0009893,GO:0009982,GO:0009987,GO:…	0.250097	9.37237	461.993	1.77094173242086e-102	6.81451501191926e-101	606.61774852717	721.793758716306	603.846591018011	717.832311479095
TR52202|c0_g1	1154	PSAN	Photosystem I reaction center subunit N, chloroplastic	ARATH			GO:0005575,GO:0008150,GO:0008152,GO:0009521,GO:0009522,GO:0009535,GO:0009987,GO:0015979,GO:0016020,GO:0032991,GO:0034357,GO:0042651,GO:0043234,GO:0044237,GO:0044422,GO:0044424,GO:0044425,GO:0044434,GO:0044435,GO:0044436,GO:0044444,GO:0044446,GO:0044464,GO:0055035	-1.28403	4.77573	461.073	2.80770100589383e-102	1.07829865956973e-100	38.8405371187268	15.9192833215885	38.7427318220905	15.9311101429458
TR14183|c2_g2	3313; 1088	ISPG	4-hydroxy-3-methylbut-2-en-1-yl diphosphate synthase (ferredoxin), chloroplastic	ARATH			GO:0003674,GO:0003824,GO:0005488,GO:0005506,GO:0005575,GO:0006081,GO:0006082,GO:0006090,GO:0006629,GO:0006644,GO:0006720,GO:0006721,GO:0006793,GO:0006796,GO:0007165,GO:0008150,GO:0008152,GO:0008299,GO:0008610,GO:0008654,GO:0009058,GO:0009240,GO:0009507,GO:0009526,GO:0009532,GO:0009536,GO:0009570,GO:0009605,GO:0009607,GO:0009617,GO:0009862,GO:0009863,GO:0009941,GO:0009987,GO:0016114,GO:0016491,GO:…	0.357845	8.33589	460.809	3.20440540406929e-102	1.228272763877e-100	283.68513374027	363.72199160959	282.40874104318	361.753758055085
TR37505|c0_g1	1482	6OMT	(RS)-norcoclaurine 6-O-methyltransferase {ECO:0000303|PubMed:12946416}	PAPSO			GO:0003674,GO:0003824,GO:0005488,GO:0005515,GO:0006807,GO:0008150,GO:0008152,GO:0008168,GO:0008171,GO:0008757,GO:0009058,GO:0009820,GO:0009821,GO:0009987,GO:0016740,GO:0016741,GO:0030786,GO:0034641,GO:0042802,GO:0044237,GO:0044249,GO:0044271,GO:0046983,GO:0071704,GO:1901564,GO:1901566,GO:1901576	-0.670357	6.54328	458.662	9.40010567045711e-102	3.59617556122488e-100	114.803403660591	72.1524700406645	114.346288746297	71.831875759033
TR28468|c2_g1	2914; 2911	MKP1	Protein-tyrosine-phosphatase MKP1	ARATH		AT3G55270	GO:0000188,GO:0001932,GO:0001933,GO:0003674,GO:0003824,GO:0004721,GO:0004725,GO:0005575,GO:0005829,GO:0006464,GO:0006469,GO:0006470,GO:0006793,GO:0006796,GO:0006950,GO:0006952,GO:0006970,GO:0008138,GO:0008150,GO:0008152,GO:0009314,GO:0009411,GO:0009416,GO:0009628,GO:0009651,GO:0009892,GO:0009966,GO:0009968,GO:0009987,GO:0010224,GO:0010225,GO:0010563,GO:0010605,GO:0010646,GO:0010648,GO:0016311,GO:…	0.719636	6.34711	458.2	1.1844268491552e-101	4.52250228703441e-100	61.4937491053184	101.345296638845	61.2847014461369	100.856493729387
TR46788|c0_g1	2725; 2678; 2502; 2231; 2210; 2201	FK126; SL30A	F-box/kelch-repeat protein At1g15670; Serine/arginine-rich SC35-like splicing factor SCL30A	ARATH	K12900	AT1G15670,AT3G13570	GO:0000166,GO:0000375,GO:0000377,GO:0000398,GO:0003674,GO:0003676,GO:0003723,GO:0005488,GO:0005515,GO:0005575,GO:0005681,GO:0005829,GO:0006139,GO:0006396,GO:0006397,GO:0006725,GO:0006807,GO:0008150,GO:0008152,GO:0008380,GO:0009966,GO:0009968,GO:0009987,GO:0010646,GO:0010648,GO:0016070,GO:0016071,GO:0016604,GO:0016607,GO:0019222,GO:0023051,GO:0023057,GO:0030529,GO:0031323,GO:0032991,GO:0034641,GO:…	-0.335447	8.50961	457.817	1.43517599310755e-101	5.46940051065623e-100	407.712599766659	323.273559057272	405.878186279789	321.540879526326
TR44433|c0_g1	1238; 1205	CABO; CALL3; CML10	Calmodulin-like protein 3; Probable calcium-binding protein CML10; Squidulin	DORPE; HUMAN; ORYSJ	K13448		GO:0003674,GO:0005488,GO:0005509,GO:0043167,GO:0043169,GO:0046872	0.953663	5.56772	457.761	1.47647067622957e-101	5.61467902077904e-100	32.2390022883029	62.5112139444912	32.1560583021786	62.224565062142
TR53854|c0_g1	1326	PER15	Peroxidase 15 {ECO:0000303|PubMed:17936696}	IPOBA			GO:0003674,GO:0003824,GO:0004601,GO:0005488,GO:0005575,GO:0005576,GO:0006950,GO:0006979,GO:0008150,GO:0008152,GO:0009056,GO:0009987,GO:0016209,GO:0016491,GO:0016684,GO:0020037,GO:0042743,GO:0042744,GO:0043167,GO:0043169,GO:0044237,GO:0044248,GO:0044699,GO:0044710,GO:0044712,GO:0044763,GO:0046872,GO:0046906,GO:0050896,GO:0055114,GO:0072593,GO:0097159,GO:0098869,GO:1901363	0.656985	6.60083	457.757	1.47896374266875e-101	5.61467902077904e-100	75.329842654015	118.878929818397	75.0717137207351	118.287479381974
TR18074|c0_g1	1638	LHTL7	Lysine histidine transporter-like 7	ARATH		AT4G35180	GO:0003333,GO:0003674,GO:0005215,GO:0005342,GO:0005575,GO:0005886,GO:0006810,GO:0006811,GO:0006820,GO:0006865,GO:0008150,GO:0008509,GO:0008514,GO:0009987,GO:0015075,GO:0015171,GO:0015711,GO:0015849,GO:0016020,GO:0016021,GO:0022857,GO:0022891,GO:0022892,GO:0031224,GO:0034220,GO:0044425,GO:0044464,GO:0044699,GO:0044763,GO:0044765,GO:0046942,GO:0046943,GO:0051179,GO:0051234,GO:0055085,GO:0071702,GO:…	2.84292	2.94051	455.36	4.91566127215547e-101	1.86259387056032e-99	1.80863967956819	13.2735432765921	1.88190671997483	13.2961937070896
TR46090|c0_g2	1071	FQRL1	Probable NAD(P)H dehydrogenase (quinone) FQR1-like 1 {ECO:0000305}	ARATH	K03809	AT4G27270	GO:0000166,GO:0003674,GO:0003824,GO:0003955,GO:0005488,GO:0005575,GO:0005886,GO:0005911,GO:0006355,GO:0008150,GO:0009506,GO:0009889,GO:0009890,GO:0009892,GO:0010181,GO:0010468,GO:0010556,GO:0010558,GO:0010605,GO:0010629,GO:0016020,GO:0016491,GO:0016651,GO:0016655,GO:0019219,GO:0019222,GO:0030054,GO:0031323,GO:0031324,GO:0031326,GO:0031327,GO:0032553,GO:0036094,GO:0043167,GO:0043168,GO:0044464,GO:…	0.742973	6.24628	454.47	7.67977596168882e-101	2.90439160749594e-99	56.7460699464519	95.0672694134299	56.5799346461998	94.6137686352049
TR44203|c1_g1	2086; 1104	ANTL1; AVT1	Amino acid transporter ANTL1 {ECO:0000305}; Vacuolar amino acid transporter 1	ARATH; YEAST	K15015,K14209	AT2G42005	GO:0000322,GO:0000323,GO:0000324,GO:0000329,GO:0003333,GO:0003674,GO:0005215,GO:0005302,GO:0005342,GO:0005575,GO:0005773,GO:0005774,GO:0005886,GO:0006810,GO:0006811,GO:0006812,GO:0006820,GO:0006865,GO:0006868,GO:0007034,GO:0008150,GO:0008324,GO:0008509,GO:0008514,GO:0009987,GO:0015075,GO:0015171,GO:0015173,GO:0015175,GO:0015179,GO:0015186,GO:0015188,GO:0015658,GO:0015711,GO:0015801,GO:0015803,GO:…	-1.01473	5.36743	449.604	8.79601801184188e-100	3.32020359886991e-98	55.2991582027973	27.3542614821662	55.1071380827413	27.2815194050955
TR49153|c1_g1	562							1.71	4.02063	448.755	1.34575544686999e-99	5.07012085373054e-98	7.50585467020798	24.7085214371698	7.56853789555095	24.6466029692393
TR27772|c1_g2	2529; 2480; 2444; 2395; 1700; 699; 675; 600; 423							-0.90979	5.65541	446.483	4.20218994584714e-99	1.58016694794787e-97	65.8797003282712	35.0672663591048	65.662180120861	34.9430456570465
TR50283|c0_g1	1956; 1447; 1318; 1155							-0.837532	5.88182	445.96	5.46110288859595e-99	2.04967189286564e-97	75.7367865819178	42.3766837715525	75.4808238772514	42.2397373255713
TR26125|c0_g1	1904	DTX40	Protein DETOXIFICATION 40 {ECO:0000303|PubMed:11739388}	ARATH	K03327	AT3G21690	GO:0003674,GO:0005215,GO:0005575,GO:0005773,GO:0005774,GO:0006810,GO:0006855,GO:0008150,GO:0009987,GO:0015238,GO:0015291,GO:0015297,GO:0015893,GO:0016020,GO:0016021,GO:0022804,GO:0022857,GO:0031090,GO:0031224,GO:0043226,GO:0043227,GO:0043229,GO:0043231,GO:0044422,GO:0044424,GO:0044425,GO:0044437,GO:0044444,GO:0044446,GO:0044464,GO:0044699,GO:0044763,GO:0044765,GO:0051179,GO:0051234,GO:0055085,GO:…	1.52976	4.28556	445.691	6.25020853316381e-99	2.34140609644059e-97	9.94751823762503	28.8340821852997	9.98228781899693	28.7408577388005
TR26936|c0_g1	727							0.855489	5.81981	443.42	1.94999952387186e-98	7.29115859708844e-97	40.1518008864138	72.7354297115959	40.0518843229426	72.3993962221405
TR39905|c0_g1	973; 963							-0.416024	7.83874	440.739	7.47492498400053e-98	2.78965326568622e-96	262.388401513355	196.726467413546	261.216834935637	195.71348542021
TR33729|c0_g1	1739	UGT2	7-deoxyloganetin glucosyltransferase	GARJA			GO:0003674,GO:0003824,GO:0008150,GO:0008152,GO:0008194,GO:0016740,GO:0016757,GO:0016758,GO:0035251,GO:0046527	0.546156	7.06623	440.415	8.79333233133468e-98	3.27551629342217e-96	109.015756685972	159.282519319105	108.577835539417	158.459820734797
TR8608|c0_g1	1489; 1474; 1411	SRG1	Protein SRG1	ARATH		AT1G17020	GO:0003674,GO:0003824,GO:0005488,GO:0007568,GO:0008150,GO:0008152,GO:0010260,GO:0016491,GO:0016679,GO:0016682,GO:0032502,GO:0043167,GO:0043169,GO:0044699,GO:0044710,GO:0044767,GO:0046872,GO:0055114	-0.580848	6.88717	439.94	1.11582557563061e-97	4.14865205108291e-96	142.204294806049	95.11211246504	141.633936185932	94.6543058111412
TR24591|c0_g2	800; 582							1.49551	4.32381	439.929	1.12189859056671e-97	4.16342029386899e-96	10.3996781575171	29.4170418562311	10.4323089911648	29.3489153778442
TR24434|c1_g1	3665; 3648; 3364; 3323; 3319; 3302	DIOX2; MAOC; MAOX	NADP-dependent malic enzyme; NADP-dependent malic enzyme, chloroplastic; Probable 2-oxoglutarate-dependent dioxygenase At3g49630	ARATH; FLAPR; POPTR; VITVI	K00029	AT3G50210	GO:0000166,GO:0003674,GO:0003824,GO:0004470,GO:0004471,GO:0004473,GO:0005488,GO:0005506,GO:0005575,GO:0005737,GO:0006082,GO:0006108,GO:0008150,GO:0008152,GO:0008948,GO:0009507,GO:0009536,GO:0009987,GO:0016491,GO:0016614,GO:0016615,GO:0016616,GO:0016829,GO:0016830,GO:0016831,GO:0019752,GO:0036094,GO:0043167,GO:0043169,GO:0043226,GO:0043227,GO:0043229,GO:0043231,GO:0043436,GO:0043648,GO:0044237,GO:…	0.2115	9.78548	439.801	1.19593062388685e-97	4.42986115393753e-96	819.585070796324	949.461931740826	815.806563109089	944.191901907109
TR44429|c0_g1	447	PRAX	Periaxin {ECO:0000305}	BOVIN			GO:0005575,GO:0005634,GO:0005737,GO:0005886,GO:0005912,GO:0016020,GO:0030054,GO:0043226,GO:0043227,GO:0043229,GO:0043231,GO:0044424,GO:0044464,GO:0070161	1.81197	3.84499	437.467	3.85307896316406e-97	1.42456092934743e-95	6.28502288649945	22.1973105470037	6.34120742600215	22.1738352371281
TR8907|c0_g1	892; 822	F16P2	Fructose-1,6-bisphosphatase, cytosolic	SOLTU	K03841		GO:0003674,GO:0003824,GO:0005488,GO:0005575,GO:0005737,GO:0005975,GO:0008150,GO:0008152,GO:0016787,GO:0016788,GO:0016791,GO:0019203,GO:0042132,GO:0042578,GO:0043167,GO:0043169,GO:0044238,GO:0044424,GO:0044464,GO:0046872,GO:0050308,GO:0071704	-0.583694	6.85582	434.622	1.60281054468955e-96	5.91487831733944e-95	139.26525532675	92.9596459877548	138.688343059015	92.50583548652
TR41913|c1_g1	2074; 2071; 678; 654	DCE; DCE3	Glutamate decarboxylase; Glutamate decarboxylase 3	ARATH; PETHY	K01580	AT2G02000	GO:0003674,GO:0003824,GO:0004351,GO:0005488,GO:0006082,GO:0006520,GO:0006536,GO:0006807,GO:0008150,GO:0008152,GO:0009064,GO:0009987,GO:0016829,GO:0016830,GO:0016831,GO:0019752,GO:0030170,GO:0043167,GO:0043168,GO:0043436,GO:0043648,GO:0044237,GO:0044238,GO:0044281,GO:0044699,GO:0044710,GO:0044763,GO:0048037,GO:0071704,GO:0097159,GO:1901363,GO:1901564,GO:1901605	0.4636	7.51193	434.478	1.72282331642314e-96	6.34594603374672e-95	153.598724787328	211.928261909373	152.966287521432	210.833852044431
TR50092|c0_g1	9453; 9078; 8227; 7852; 6531; 6476; 6101	POLX	Retrovirus-related Pol polyprotein from transposon TNT 1-94	TOBAC			GO:0003674,GO:0003676,GO:0003824,GO:0003964,GO:0004175,GO:0004190,GO:0004518,GO:0004519,GO:0005488,GO:0006139,GO:0006259,GO:0006725,GO:0006807,GO:0008150,GO:0008152,GO:0008233,GO:0008270,GO:0009987,GO:0015074,GO:0016740,GO:0016772,GO:0016779,GO:0016787,GO:0016788,GO:0034061,GO:0034641,GO:0043167,GO:0043169,GO:0043170,GO:0044237,GO:0044238,GO:0044260,GO:0046483,GO:0046872,GO:0046914,GO:0070001,GO:…	-3.3338	2.58196	433.721	2.51731494632701e-96	9.25521897798932e-95	10.7614060934307	1.03139018703249	10.8005081320295	1.09450375027872
TR36384|c0_g1	1223	BGAL5	Beta-galactosidase 5	ARATH		AT1G45130	GO:0003674,GO:0003824,GO:0004553,GO:0004565,GO:0005575,GO:0005576,GO:0005618,GO:0005975,GO:0008150,GO:0008152,GO:0009341,GO:0015925,GO:0016787,GO:0016798,GO:0030312,GO:0032991,GO:0043234,GO:0044238,GO:0044464,GO:0048046,GO:0071704,GO:1902494	-1.45926	4.35655	433.421	2.925976254288e-96	1.07377910057825e-94	30.0234186808319	10.8968615412564	29.9468634569908	10.904500326851
TR46080|c0_g1	1437; 1401	6PGL1	Probable 6-phosphogluconolactonase 1	ARATH	K01057	AT1G13700	GO:0003674,GO:0003824,GO:0005575,GO:0005829,GO:0005975,GO:0006081,GO:0006098,GO:0006139,GO:0006725,GO:0006732,GO:0006733,GO:0006739,GO:0006753,GO:0006793,GO:0006796,GO:0006807,GO:0008150,GO:0008152,GO:0009056,GO:0009117,GO:0009987,GO:0016787,GO:0016788,GO:0017057,GO:0019362,GO:0019637,GO:0019682,GO:0019693,GO:0034641,GO:0044237,GO:0044238,GO:0044281,GO:0044424,GO:0044444,GO:0044464,GO:0044699,GO:…	-0.474023	7.43949	432.543	4.54358773202881e-96	1.66433046368974e-94	202.341564151691	145.739917732852	201.486752084262	145.001478323962
TR50711|c0_g1	440							0.951347	5.49228	432.407	4.86522810970076e-96	1.77886024815387e-94	30.6112265766916	59.2825142285634	30.5605286917652	59.0221281631784
TR8911|c0_g1	1736; 684	LAC4	Laccase-4	ARATH	K05909	AT2G38080	GO:0003674,GO:0003824,GO:0005488,GO:0005507,GO:0005575,GO:0005576,GO:0006725,GO:0008150,GO:0008152,GO:0009056,GO:0009058,GO:0009698,GO:0009699,GO:0009808,GO:0009809,GO:0009832,GO:0009834,GO:0009987,GO:0016491,GO:0016679,GO:0016682,GO:0016722,GO:0019438,GO:0019439,GO:0019748,GO:0042546,GO:0043167,GO:0043169,GO:0044085,GO:0044237,GO:0044248,GO:0044249,GO:0044550,GO:0044699,GO:0044710,GO:0044711,GO:…	2.46752	3.14092	431.92	6.20722531797548e-96	2.26535145720663e-94	2.62252753537387	14.7533639797257	2.70012703300737	14.7555320407946
TR17756|c0_g2	734	BABL	Chemocyanin	LILLO			GO:0003674,GO:0005488,GO:0009055,GO:0043167,GO:0043169,GO:0046872	-0.382161	8.04618	430.103	1.54311961198976e-95	5.62132377772077e-94	299.917674864395	230.224226966297	298.568592225572	228.99450686387
TR31593|c0_g2	2967; 2911	Y1770	Uncharacterized protein sll1770	SYNY3			GO:0000166,GO:0001882,GO:0001883,GO:0003674,GO:0003824,GO:0004672,GO:0005488,GO:0005524,GO:0016301,GO:0016740,GO:0016772,GO:0016773,GO:0017076,GO:0030554,GO:0032549,GO:0032550,GO:0032553,GO:0032555,GO:0032559,GO:0035639,GO:0036094,GO:0043167,GO:0043168,GO:0097159,GO:0097367,GO:1901265,GO:1901363	-1.12709	5.01825	429.382	2.21541668018181e-95	8.05558024791981e-94	44.4925361173774	20.3587454309892	44.3475409663634	20.3091251440607
TR10463|c0_g1	428							0.528242	7.11989	428.123	4.16227478489942e-95	1.51069229692952e-93	113.989515804785	164.484313305878	113.528068433264	163.648579254637
TR31611|c3_g1	3867; 3817; 3386; 3369; 2982; 1432; 1288	NFD4	Protein NUCLEAR FUSION DEFECTIVE 4 {ECO:0000303|PubMed:16698901}	ARATH		AT1G31470	GO:0000741,GO:0005575,GO:0006810,GO:0006950,GO:0006970,GO:0006996,GO:0008150,GO:0009628,GO:0009651,GO:0009987,GO:0010197,GO:0016021,GO:0016043,GO:0031224,GO:0044425,GO:0048284,GO:0050896,GO:0051179,GO:0051234,GO:0071840	-0.473342	7.42807	427.915	4.6206398579455e-95	1.67398939789591e-93	200.71378844008	144.6188414426	199.850311458197	143.906974573684
TR46860|c0_g1	939; 891; 861; 746	MCCB	Methylcrotonoyl-CoA carboxylase beta chain, mitochondrial	ARATH	K01969	AT4G34030	GO:0000166,GO:0001882,GO:0001883,GO:0003674,GO:0003824,GO:0004485,GO:0005488,GO:0005524,GO:0005575,GO:0005739,GO:0005759,GO:0006082,GO:0006520,GO:0006551,GO:0006552,GO:0006807,GO:0008150,GO:0008152,GO:0008270,GO:0009056,GO:0009063,GO:0009081,GO:0009083,GO:0009987,GO:0016054,GO:0016421,GO:0016874,GO:0016885,GO:0017076,GO:0019752,GO:0030554,GO:0031974,GO:0032549,GO:0032550,GO:0032553,GO:0032555,GO:…	-0.536303	7.07083	427.217	6.55457291570762e-95	2.37029145019303e-93	159.522019737914	110.044848651206	158.857473775267	109.490912203808
TR41080|c0_g1	1649; 1642	UVB31	UV-B-induced protein At3g17800, chloroplastic {ECO:0000305}	ARATH			GO:0000302,GO:0001101,GO:0005575,GO:0006950,GO:0006979,GO:0008150,GO:0009314,GO:0009411,GO:0009416,GO:0009507,GO:0009536,GO:0009611,GO:0009628,GO:0010035,GO:0010193,GO:0010224,GO:0042221,GO:0043226,GO:0043227,GO:0043229,GO:0043231,GO:0044424,GO:0044444,GO:0044464,GO:0050896,GO:1901700	0.851169	5.77713	426.327	1.02381079348166e-94	3.69560264015047e-93	39.0666170786728	70.5381201827006	38.9472869003487	70.2103887215831
TR12519|c0_g1	1933; 1760; 1009; 836; 836							-1.06125	5.16391	424.638	2.38729954710448e-94	8.60165729544898e-93	48.5167594044166	23.2287007340362	48.3568205002228	23.1872646355344
TR53867|c0_g2	849							0.168282	10.3973	424.379	2.71823501007282e-94	9.77627281208947e-93	1272.83017449611	1430.98661993017	1266.89142168393	1423.01702406608
TR19530|c0_g1	1112; 1069; 861	AGP30; AGP31	Non-classical arabinogalactan protein 30 {ECO:0000303|PubMed:14535889}; Non-classical arabinogalactan protein 31 {ECO:0000303|PubMed:17885091}	ARATH		AT2G33790	GO:0005575,GO:0005576,GO:0005618,GO:0008150,GO:0030312,GO:0044464,GO:0048580,GO:0050789,GO:0050793,GO:0051239,GO:0065007,GO:0080050,GO:2000026,GO:2000033,GO:2000034,GO:2000241,GO:2000280	0.864679	5.72676	424.268	2.87336448798824e-94	1.03154826192868e-92	37.4840573590507	68.3408106538053	37.3926683055869	68.0213812210256
TR31127|c0_g3	735	PSK6	Putative phytosulfokines 6	ARATH		AT3G44735	GO:0005575,GO:0005576,GO:0007275,GO:0008150,GO:0008283,GO:0009987,GO:0030154,GO:0032501,GO:0032502,GO:0044699,GO:0044707,GO:0044763,GO:0044767,GO:0048869	-0.622378	6.63941	424.125	3.08706272165018e-94	1.1062626031635e-92	121.133642539079	78.6995555757403	120.646585156647	78.3583610847691
TR17875|c0_g2	1637; 1541; 1345	MIOX2	Inositol oxygenase 2	ARATH	K00469	AT2G19800	GO:0003674,GO:0003824,GO:0005488,GO:0005506,GO:0005575,GO:0005737,GO:0005975,GO:0005996,GO:0006020,GO:0006066,GO:0006082,GO:0006766,GO:0006767,GO:0008150,GO:0008152,GO:0009056,GO:0009058,GO:0009110,GO:0009987,GO:0016051,GO:0016052,GO:0016053,GO:0016491,GO:0016701,GO:0019310,GO:0019751,GO:0019752,GO:0019852,GO:0019853,GO:0042364,GO:0043167,GO:0043169,GO:0043436,GO:0044237,GO:0044238,GO:0044248,GO:…	-0.672075	6.42206	423.776	3.67803658311063e-94	1.31566156981053e-92	105.579341294793	66.2780302797403	105.182221240332	65.9945224242132
TR41998|c0_g1	1886; 1787; 984; 909	MTP10; MTP9	Metal tolerance protein 10; Metal tolerance protein 9	ARATH		AT1G16310	GO:0003674,GO:0005215,GO:0005575,GO:0005774,GO:0006810,GO:0006811,GO:0006812,GO:0008150,GO:0008324,GO:0009987,GO:0015075,GO:0016020,GO:0016021,GO:0022857,GO:0022891,GO:0022892,GO:0031090,GO:0031224,GO:0044422,GO:0044424,GO:0044425,GO:0044437,GO:0044444,GO:0044446,GO:0044464,GO:0044699,GO:0044763,GO:0044765,GO:0051179,GO:0051234,GO:0055085,GO:0098588,GO:1902578	0.574966	6.85941	422.048	8.74505390706338e-94	3.12253573470766e-92	93.3258074657185	139.103146094556	92.949827560496	138.393918646354
TR23616|c0_g1	510							-5.13571	2.00342	420.034	2.39909390342941e-93	8.55087120220514e-92	7.64150264617559	0.179372206440434	7.69127094250583	0.243223055617493
TR50863|c0_g2	4773	PDR1	Pleiotropic drug resistance protein 1	TOBAC			GO:0000166,GO:0001882,GO:0001883,GO:0003674,GO:0003824,GO:0005488,GO:0005524,GO:0005575,GO:0006810,GO:0008150,GO:0016020,GO:0016021,GO:0016462,GO:0016787,GO:0016817,GO:0016818,GO:0016887,GO:0017076,GO:0017111,GO:0030554,GO:0031224,GO:0032549,GO:0032550,GO:0032553,GO:0032555,GO:0032559,GO:0035639,GO:0036094,GO:0043167,GO:0043168,GO:0044425,GO:0051179,GO:0051234,GO:0097159,GO:0097367,GO:1901265,GO:…	1.21242	4.79419	418.57	4.99696422229812e-93	1.77782477546287e-91	16.6394850520273	38.6547104879135	16.6507833702121	38.5103171394364
TR49155|c0_g1	1390	ALS3	Protein ALUMINUM SENSITIVE 3	ARATH	K02069	AT2G37330	GO:0003674,GO:0005215,GO:0005575,GO:0005886,GO:0005887,GO:0006810,GO:0006811,GO:0008150,GO:0009987,GO:0010035,GO:0010038,GO:0010044,GO:0015075,GO:0016020,GO:0016021,GO:0022857,GO:0022891,GO:0022892,GO:0031224,GO:0031226,GO:0034220,GO:0042221,GO:0044425,GO:0044459,GO:0044464,GO:0044699,GO:0044763,GO:0044765,GO:0050896,GO:0051179,GO:0051234,GO:0055085,GO:1902578	1.93198	3.63009	418.274	5.79680072736094e-93	2.05869534075469e-91	5.06419110279092	19.4618843987871	5.11387695645335	19.4173072734632
TR7711|c1_g1	1268; 1268; 1141; 1136; 1132	MYB32; MYB39; MYB4	Myb-related protein Myb4; Transcription factor MYB32; Transcription factor MYB39	ARATH; ORYSJ	K09422	AT4G17785	GO:0001071,GO:0003674,GO:0003676,GO:0003677,GO:0003700,GO:0005488,GO:0005575,GO:0005634,GO:0006139,GO:0006351,GO:0006355,GO:0006725,GO:0006807,GO:0008150,GO:0008152,GO:0009058,GO:0009059,GO:0009889,GO:0009987,GO:0010468,GO:0010556,GO:0016070,GO:0018130,GO:0019219,GO:0019222,GO:0019438,GO:0031323,GO:0031326,GO:0032774,GO:0034641,GO:0034645,GO:0034654,GO:0043170,GO:0043226,GO:0043227,GO:0043229,GO:…	1.77565	3.82662	417.617	8.05610840709303e-93	2.85595528270774e-91	6.33023887848866	21.7937230825127	6.38211844165378	21.7684634777657
TR32104|c0_g1	3199; 3196; 3185; 3182; 3101; 3087; 2900; 2897; 2886; 2883; 2876; 2873; 2862; 2859; 2802; 2788; 2778; 2764	APRR1	Two-component response regulator-like APRR1	ARATH	K12127	AT5G61380	GO:0000160,GO:0001071,GO:0003006,GO:0003674,GO:0003676,GO:0003677,GO:0003700,GO:0005488,GO:0005515,GO:0005575,GO:0005634,GO:0006139,GO:0006351,GO:0006355,GO:0006725,GO:0006807,GO:0007165,GO:0007623,GO:0008150,GO:0008152,GO:0009058,GO:0009059,GO:0009791,GO:0009889,GO:0009892,GO:0009908,GO:0009987,GO:0010031,GO:0010468,GO:0010556,GO:0010605,GO:0010629,GO:0016070,GO:0018130,GO:0019219,GO:0019222,GO:…	0.70307	6.27604	416.894	1.15718422126106e-92	4.09498566298758e-91	58.9616535539229	96.0538165488523	58.748218475736	95.5866608576749
TR33384|c4_g3	863; 846; 787; 770	MD26B	Probable mediator of RNA polymerase II transcription subunit 26b	ARATH		AT5G05140	GO:0003674,GO:0003676,GO:0003677,GO:0003723,GO:0003746,GO:0005488,GO:0005575,GO:0005634,GO:0006139,GO:0006351,GO:0006355,GO:0006725,GO:0006807,GO:0008135,GO:0008150,GO:0008152,GO:0009058,GO:0009059,GO:0009889,GO:0009987,GO:0010468,GO:0010556,GO:0016070,GO:0018130,GO:0019219,GO:0019222,GO:0019438,GO:0031323,GO:0031326,GO:0032774,GO:0034641,GO:0034645,GO:0034654,GO:0043170,GO:0043226,GO:0043227,GO:…	-0.550492	6.95027	413.652	5.87621868546056e-92	2.07574020837383e-90	147.313701900829	100.627807813083	146.706902126734	100.126824562535
TR31226|c0_g2	1218	AHP1	Histidine-containing phosphotransfer protein 1	ARATH	K14490	AT3G21510	GO:0000160,GO:0003674,GO:0003824,GO:0004871,GO:0005488,GO:0005515,GO:0005575,GO:0005634,GO:0005737,GO:0005829,GO:0006793,GO:0006796,GO:0007165,GO:0008150,GO:0008152,GO:0009736,GO:0009755,GO:0009927,GO:0009987,GO:0016301,GO:0016310,GO:0016740,GO:0016772,GO:0019899,GO:0019900,GO:0019901,GO:0035556,GO:0043226,GO:0043227,GO:0043229,GO:0043231,GO:0043424,GO:0044237,GO:0044424,GO:0044444,GO:0044464,GO:…	-0.753842	6.06393	413.09	7.78788462605757e-92	2.74613006467229e-90	84.1469610919099	49.9103164420507	83.8266710701832	49.6985776978411
TR49155|c0_g2	1395	ALS3	Protein ALUMINUM SENSITIVE 3	ARATH	K02069	AT2G37330	GO:0003674,GO:0005215,GO:0005575,GO:0005886,GO:0005887,GO:0006810,GO:0006811,GO:0008150,GO:0009987,GO:0010035,GO:0010038,GO:0010044,GO:0015075,GO:0016020,GO:0016021,GO:0022857,GO:0022891,GO:0022892,GO:0031224,GO:0031226,GO:0034220,GO:0042221,GO:0044425,GO:0044459,GO:0044464,GO:0044699,GO:0044763,GO:0044765,GO:0050896,GO:0051179,GO:0051234,GO:0055085,GO:1902578	2.03129	3.49433	412.237	1.19432125797046e-91	4.20388354692728e-90	4.34073523096365	17.9372206440434	4.41838969037569	17.917431763822
TR30279|c0_g1	2516; 2407; 1355	AP2	Floral homeotic protein APETALA 2	ARATH	K09284	AT4G36920	GO:0001071,GO:0003002,GO:0003006,GO:0003674,GO:0003676,GO:0003677,GO:0003700,GO:0005488,GO:0005575,GO:0005634,GO:0006139,GO:0006351,GO:0006355,GO:0006725,GO:0006807,GO:0007389,GO:0008150,GO:0008152,GO:0009058,GO:0009059,GO:0009791,GO:0009889,GO:0009908,GO:0009987,GO:0010073,GO:0010092,GO:0010093,GO:0010468,GO:0010556,GO:0016070,GO:0018130,GO:0019219,GO:0019222,GO:0019438,GO:0022414,GO:0030154,GO:…	0.498495	7.22519	410.914	2.31828635566842e-91	8.14565260820586e-90	124.117898010367	175.470860950354	123.633089299216	174.553079581488
TR16156|c0_g1	3179; 3159; 2150	SBT16	Subtilisin-like protease SBT1.6 {ECO:0000303|PubMed:16193095}	ARATH		AT4G34980	GO:0003674,GO:0003824,GO:0004175,GO:0004252,GO:0005575,GO:0005618,GO:0006508,GO:0008150,GO:0008152,GO:0008233,GO:0008236,GO:0009664,GO:0009827,GO:0009987,GO:0016020,GO:0016043,GO:0016787,GO:0017171,GO:0019538,GO:0030312,GO:0042545,GO:0043170,GO:0044238,GO:0044464,GO:0045229,GO:0070011,GO:0071554,GO:0071555,GO:0071669,GO:0071704,GO:0071840	0.676396	6.36106	410.216	3.29010919361815e-91	1.15398396265364e-89	63.2571727928974	101.165924432405	63.0438751191568	100.694345025642
TR32979|c0_g1	1754	C71DB	Cytochrome P450 71D11	LOTJA			GO:0003674,GO:0003824,GO:0004497,GO:0005488,GO:0005506,GO:0008150,GO:0008152,GO:0016491,GO:0016705,GO:0020037,GO:0043167,GO:0043169,GO:0044699,GO:0044710,GO:0046872,GO:0046906,GO:0046914,GO:0055114,GO:0097159,GO:1901363	2.29333	3.2192	409.96	3.73949608620485e-91	1.30928611201982e-89	3.07468745526592	15.291480599047	3.15014820517526	15.2825153279658
TR12131|c1_g1	2913; 2906; 2874; 2829; 2822; 2358; 1652; 1568; 1510; 1426; 1024; 629	CBSX3; QKIL3; QKIL4	CBS domain-containing protein CBSX3, mitochondrial; KH domain-containing protein At2g38610; KH domain-containing protein At3g08620	ARATH	K14945	AT5G10860,AT2G38610,AT3G08620	GO:0003674,GO:0003676,GO:0003723,GO:0005488,GO:0005575,GO:0005634,GO:0005739,GO:0005829,GO:0006950,GO:0006970,GO:0008150,GO:0009628,GO:0009651,GO:0009987,GO:0019725,GO:0042592,GO:0043167,GO:0043169,GO:0043226,GO:0043227,GO:0043229,GO:0043231,GO:0044424,GO:0044444,GO:0044464,GO:0044699,GO:0044763,GO:0045454,GO:0046872,GO:0046914,GO:0050789,GO:0050794,GO:0050896,GO:0050897,GO:0065007,GO:0065008,GO:…	-0.343909	8.27723	409.473	4.77370131675459e-91	1.66843807749781e-89	347.93705835693	274.260103647423	346.393569522324	272.815194050955
TR19795|c0_g1	1994	CCD	Carotenoid 9,10(9',10')-cleavage dioxygenase	CROSA			GO:0003674,GO:0003824,GO:0005488,GO:0005575,GO:0005737,GO:0008150,GO:0008152,GO:0016491,GO:0016701,GO:0016702,GO:0043167,GO:0043169,GO:0044424,GO:0044464,GO:0044699,GO:0044710,GO:0046872,GO:0051213,GO:0055114	-1.11618	4.97574	409.417	4.90921304196353e-91	1.7127794868414e-89	43.0908403657121	19.865471863278	42.9565664342081	19.8226790328257
TR30421|c0_g1	790; 782	SILD	Secoisolariciresinol dehydrogenase	PODPE	K19650		GO:0000166,GO:0003674,GO:0003824,GO:0005488,GO:0016491,GO:0036094,GO:0097159,GO:1901265,GO:1901363	1.39194	4.4025	409.263	5.30429155813055e-91	1.84736635865506e-89	11.5752939492364	30.4932750948737	11.618728445062	30.4028819521867
TR41075|c0_g1	1417							-1.059	5.11133	407.783	1.11355121882038e-90	3.87144640409887e-89	46.7533357168376	22.4215258050542	46.5976468272029	22.3765211168094
TR17298|c1_g2	1510	AKR2	Probable aldo-keto reductase 2	ORYSJ			GO:0003674,GO:0003824,GO:0016491	0.953371	5.40177	407.707	1.15693721373829e-90	4.01524076438735e-89	28.712154913145	55.6950700997547	28.6786219717904	55.4548566807885
TR23700|c0_g1	543							-1.92288	3.59094	406.704	1.91231579611519e-90	6.62523813489768e-89	18.990716635466	4.97757872872204	18.9827112623548	5.02660981609486
TR47763|c1_g1	1068; 1052						GO:0006950,GO:0008150,GO:0050896	-0.414886	7.72821	406.016	2.70038088257916e-90	9.3391706719147e-89	242.945524957997	182.287004795091	241.865924532417	181.363325138778
TR51780|c1_g4	1427; 1391; 1051; 606	BEV1L; PRU1	Major allergen Pru ar 1; Major pollen allergen Bet v 1-L	BETPN; PRUAR			GO:0005575,GO:0005737,GO:0006950,GO:0006952,GO:0008150,GO:0009607,GO:0044424,GO:0044464,GO:0050896	0.788626	5.91594	405.45	3.58622716485241e-90	1.23812306142648e-88	44.2212401654422	76.4574029952349	44.1020748724536	76.1288164082754
TR12724|c0_g1	1398; 1390	MSBP2	Membrane steroid-binding protein 2	ARATH	K17278	AT3G48890	GO:0003674,GO:0005488,GO:0005496,GO:0005575,GO:0005634,GO:0005783,GO:0005886,GO:0008289,GO:0009535,GO:0016020,GO:0016021,GO:0020037,GO:0031224,GO:0034357,GO:0042651,GO:0043226,GO:0043227,GO:0043229,GO:0043231,GO:0044422,GO:0044424,GO:0044425,GO:0044434,GO:0044435,GO:0044436,GO:0044444,GO:0044446,GO:0044464,GO:0046906,GO:0055035,GO:0097159,GO:1901363	0.418394	7.69919	403.937	7.65380901729999e-90	2.63783536166668e-88	178.105792445477	238.161447101286	177.349252849802	236.899256171439
TR50863|c0_g1	4774	PDR1	Pleiotropic drug resistance protein 1	TOBAC			GO:0000166,GO:0001882,GO:0001883,GO:0003674,GO:0003824,GO:0005488,GO:0005524,GO:0005575,GO:0006810,GO:0008150,GO:0016020,GO:0016021,GO:0016462,GO:0016787,GO:0016817,GO:0016818,GO:0016887,GO:0017076,GO:0017111,GO:0030554,GO:0031224,GO:0032549,GO:0032550,GO:0032553,GO:0032555,GO:0032559,GO:0035639,GO:0036094,GO:0043167,GO:0043168,GO:0044425,GO:0051179,GO:0051234,GO:0097159,GO:0097367,GO:1901265,GO:…	1.22038	4.72355	403.319	1.04352706179316e-89	3.59020412908941e-88	15.7803812042324	36.8609884235091	15.7916520415279	36.7266813982415
TR8162|c0_g1	1757	ACCH1	1-aminocyclopropane-1-carboxylate oxidase homolog 1	ARATH		AT1G06620	GO:0003674,GO:0003824,GO:0005488,GO:0008150,GO:0008152,GO:0016491,GO:0043167,GO:0043169,GO:0044699,GO:0044710,GO:0046872,GO:0055114	0.353377	8.17601	402.305	1.73464650173382e-89	5.95762386912635e-88	254.339954939276	325.112124173286	253.23918688357	323.365052443457
TR23233|c0_g1	898; 863; 819; 815	DNAJ8	Chaperone protein dnaJ 8, chloroplastic	ARATH		AT1G80920	GO:0005575,GO:0005634,GO:0008150,GO:0009314,GO:0009416,GO:0009507,GO:0009532,GO:0009536,GO:0009570,GO:0009628,GO:0043226,GO:0043227,GO:0043229,GO:0043231,GO:0044422,GO:0044424,GO:0044434,GO:0044435,GO:0044444,GO:0044446,GO:0044464,GO:0050896	-0.403256	7.79085	400.817	3.65692160783127e-89	1.25379265575073e-87	252.847827203633	191.255615117113	251.725479304459	190.281503844752
TR23035|c0_g1	688							-0.146636	10.7154	400.807	3.67489585461905e-89	1.25777912177868e-87	1771.42691816107	1600.98662858409	1763.14204153816	1592.05704772024
TR49174|c0_g2	839	DIR20	Dirigent protein 20	ARATH		AT1G55210	GO:0005575,GO:0005576,GO:0048046	1.29789	4.55202	400.449	4.39725186260395e-89	1.50241965795211e-87	13.474365612783	33.2287012430904	13.5006351650368	33.1188727399153
TR40369|c0_g1	630; 518							-1.10924	4.9555	399.039	8.91365167630091e-89	3.04030697537444e-87	42.412600485874	19.6412566052275	42.3019901837821	19.6199931531445
TR45348|c0_g1	1346; 1320	GALM	Aldose 1-epimerase	BOVIN	K01785		GO:0003674,GO:0003824,GO:0004034,GO:0005488,GO:0005575,GO:0005737,GO:0005975,GO:0005996,GO:0006006,GO:0006012,GO:0008150,GO:0008152,GO:0016853,GO:0016854,GO:0016857,GO:0019318,GO:0030246,GO:0031982,GO:0031988,GO:0043226,GO:0043227,GO:0043230,GO:0044238,GO:0044421,GO:0044424,GO:0044464,GO:0044699,GO:0044710,GO:0044723,GO:0065010,GO:0070062,GO:0071704,GO:1903561	-1.12738	4.91057	398.623	1.09845504114144e-88	3.74022054128866e-87	41.2822006861439	18.8789247278557	41.1564817455365	18.8497868103557
TR6223|c0_g2	2164; 1840; 567	CASL2; FOX1; THCAS	Cannabidiolic acid synthase-like 2; Flavin-dependent oxidoreductase FOX1 {ECO:0000303|PubMed:26352477}; Tetrahydrocannabinolic acid synthase	ARATH; CANSA		AT1G26380	GO:0000166,GO:0001666,GO:0003674,GO:0003824,GO:0005488,GO:0005575,GO:0005576,GO:0005783,GO:0005886,GO:0006950,GO:0008150,GO:0008152,GO:0009628,GO:0009987,GO:0016020,GO:0016491,GO:0016614,GO:0033554,GO:0036094,GO:0036293,GO:0036294,GO:0042221,GO:0043167,GO:0043168,GO:0043226,GO:0043227,GO:0043229,GO:0043231,GO:0044424,GO:0044444,GO:0044464,GO:0044699,GO:0044710,GO:0048037,GO:0050660,GO:0050662,GO:…	0.537634	6.96677	398.556	1.13595897264386e-88	3.86128627116353e-87	102.097709911624	148.295971674629	101.704784909944	147.555320407946
TR14212|c0_g1	1088; 1087; 940; 887; 873; 806; 741; 700; 687; 676; 656; 600; 597; 597; 549; 531; 505; 484; 406; 361; 347; 324; 311; 310; 299; 286; 226							-1.83475	3.66699	397.113	2.34128947458079e-88	7.94474889002867e-87	19.7593884992824	5.51569534804334	19.7600205597357	5.5535931032661
TR24692|c0_g1	3631; 1205	ARAK	L-arabinokinase	ARATH	K12446	AT4G16130	GO:0000166,GO:0001882,GO:0001883,GO:0003674,GO:0003824,GO:0005488,GO:0005524,GO:0005575,GO:0005829,GO:0005911,GO:0005975,GO:0006793,GO:0006796,GO:0008150,GO:0008152,GO:0009506,GO:0009702,GO:0009987,GO:0016021,GO:0016301,GO:0016310,GO:0016740,GO:0016772,GO:0016773,GO:0017076,GO:0019200,GO:0030054,GO:0030554,GO:0031224,GO:0032549,GO:0032550,GO:0032553,GO:0032555,GO:0032559,GO:0035639,GO:0036094,GO:…	-0.295136	8.65506	392.56	2.2943727896603e-87	7.77223685003386e-86	445.377521093666	363.139031938658	443.352676616679	361.186237591978
TR12466|c0_g1	1763; 1760; 1741; 1663; 1660	PPAF2	Purple acid phosphatase 2	IPOBA			GO:0003674,GO:0003824,GO:0003993,GO:0005488,GO:0005575,GO:0005576,GO:0016787,GO:0016788,GO:0016791,GO:0042578,GO:0043167,GO:0043169,GO:0046872	1.09258	4.97378	391.239	4.44715935019267e-87	1.50391393929638e-85	19.9854684592285	42.6905851328232	19.9645756379939	42.5234975571251
TR31127|c2_g1	1072; 904; 483							-0.292154	8.67848	391.002	5.00847750027848e-87	1.69085176529844e-85	452.250351876025	369.506745267294	450.184816230501	367.510037038032
TR4412|c0_g1	1715	6OMT	(RS)-norcoclaurine 6-O-methyltransferase	COPJA	K13383		GO:0003674,GO:0003824,GO:0005488,GO:0005515,GO:0008168,GO:0008171,GO:0008757,GO:0016740,GO:0016741,GO:0030786,GO:0046983	-0.638792	6.44791	390.748	5.68915414671427e-87	1.91738040349382e-85	106.528877126566	68.4304967570255	106.12317460032	68.1429927488344
TR25284|c0_g2	2039; 2016; 1908	DTX42; DTX43	Protein DETOXIFICATION 42 {ECO:0000303|PubMed:11739388}; Protein DETOXIFICATION 43 {ECO:0000303|PubMed:11739388}	ARATH		AT1G51340,AT3G08040	GO:0000302,GO:0001101,GO:0003674,GO:0005215,GO:0005342,GO:0005575,GO:0005886,GO:0006810,GO:0006811,GO:0006812,GO:0006820,GO:0006842,GO:0006855,GO:0006873,GO:0006875,GO:0006879,GO:0006950,GO:0006979,GO:0008150,GO:0008324,GO:0008509,GO:0008514,GO:0009719,GO:0009723,GO:0009725,GO:0009737,GO:0009987,GO:0010033,GO:0010035,GO:0010038,GO:0010039,GO:0010044,GO:0015075,GO:0015137,GO:0015142,GO:0015238,GO:…	2.53878	2.93649	389.775	9.26329489495043e-87	3.11665050820429e-85	2.17036761548182	12.8699558121011	2.25010586083947	12.8908219477271
TR21481|c2_g1	2352; 1876	STAR7	StAR-related lipid transfer protein 7, mitochondrial	MOUSE			GO:0003674,GO:0005488,GO:0005575,GO:0005739,GO:0008289,GO:0043226,GO:0043227,GO:0043229,GO:0043231,GO:0044424,GO:0044444,GO:0044464,GO:1903955	-0.333596	8.28813	388.358	1.88496439011864e-86	6.33124395236969e-85	349.474402084563	277.443960311741	347.907277101434	275.977093773982
TR39367|c0_g2	2892; 2870; 2833; 2802; 2745; 2714; 2290; 1888; 1555; 1525; 848; 848; 787	CD48E; CDC48	Cell division control protein 48 homolog E; Cell division cycle protein 48 homolog	ARATH; SOYBN	K13525		GO:0000166,GO:0001882,GO:0001883,GO:0003674,GO:0003678,GO:0003824,GO:0004386,GO:0005488,GO:0005524,GO:0005575,GO:0005886,GO:0006139,GO:0006259,GO:0006281,GO:0006310,GO:0006725,GO:0006807,GO:0006950,GO:0006974,GO:0007049,GO:0008150,GO:0008152,GO:0009378,GO:0009987,GO:0016020,GO:0016462,GO:0016787,GO:0016817,GO:0016818,GO:0016887,GO:0017076,GO:0017111,GO:0030554,GO:0032549,GO:0032550,GO:0032553,GO:…	0.32542	8.35881	387.726	2.58803105273213e-86	8.67800530828977e-85	291.869228290316	365.919301138485	290.590944173505	363.942765555643
TR44227|c0_g1	2286; 2197; 2196	ASO	L-ascorbate oxidase	CUCMA; CUCPM; CUCSA	K00423		GO:0003674,GO:0003824,GO:0005488,GO:0005507,GO:0005575,GO:0005576,GO:0008150,GO:0008152,GO:0008447,GO:0016491,GO:0016679,GO:0016682,GO:0043167,GO:0043169,GO:0044699,GO:0044710,GO:0046872,GO:0046914,GO:0055114	1.05345	5.05166	385.8	6.79417996008576e-86	2.27432878832803e-84	21.4775961948722	44.663679403668	21.478283217104	44.5098191780013
TR51849|c0_g1	1854	PCS1L	Aspartic proteinase PCS1	ARATH		AT5G02190	GO:0003674,GO:0003824,GO:0004175,GO:0004190,GO:0005575,GO:0005783,GO:0008150,GO:0008219,GO:0008233,GO:0009987,GO:0012501,GO:0016265,GO:0016787,GO:0043226,GO:0043227,GO:0043229,GO:0043231,GO:0044424,GO:0044444,GO:0044464,GO:0044699,GO:0044763,GO:0070001,GO:0070011	0.729835	6.05977	385.753	6.95925569886218e-86	2.32565885639716e-84	50.144535116028	83.2287037883613	49.9932611262879	82.8579876136927
TR50171|c0_g1	2731	BGAL3; TRXH	Beta-galactosidase 3; Thioredoxin H-type	ARATH; RICCO	K03671	AT4G36360	GO:0003674,GO:0003824,GO:0004553,GO:0004565,GO:0005488,GO:0005575,GO:0005576,GO:0005618,GO:0005737,GO:0005975,GO:0006662,GO:0008150,GO:0008152,GO:0009987,GO:0015035,GO:0015036,GO:0015925,GO:0016491,GO:0016667,GO:0016787,GO:0016798,GO:0018904,GO:0019725,GO:0030246,GO:0030312,GO:0042592,GO:0044238,GO:0044281,GO:0044424,GO:0044464,GO:0044699,GO:0044710,GO:0044763,GO:0045454,GO:0048046,GO:0050789,GO:…	0.308396	8.5046	385.518	7.82813205552859e-86	2.61161772633687e-84	325.057766410392	402.735446510384	323.606133804368	400.547835426075
TR27486|c0_g1	2193; 2119; 1788; 1714; 1508; 1114; 1103; 999	AB17I; U82A1	ABC transporter I family member 17; UDP-glycosyltransferase 82A1	ARATH		AT1G67940,AT3G22250	GO:0000166,GO:0001882,GO:0001883,GO:0003674,GO:0003824,GO:0005215,GO:0005488,GO:0005524,GO:0005575,GO:0005774,GO:0005886,GO:0008150,GO:0008152,GO:0016020,GO:0016462,GO:0016740,GO:0016757,GO:0016758,GO:0016787,GO:0016817,GO:0016818,GO:0016887,GO:0017076,GO:0017111,GO:0030554,GO:0031090,GO:0032549,GO:0032550,GO:0032553,GO:0032555,GO:0032559,GO:0035639,GO:0036094,GO:0043167,GO:0043168,GO:0044422,GO:…	0.738465	6.02442	385.067	9.81105442590708e-86	3.26765824467564e-84	48.7428393643626	81.3901386723468	48.6022865941326	81.0338146965615
TR35754|c0_g1	4958; 3661	Y1561	Probable LRR receptor-like serine/threonine-protein kinase At1g56130	ARATH		AT1G56130	GO:0000166,GO:0001882,GO:0001883,GO:0003674,GO:0003824,GO:0004672,GO:0004674,GO:0005488,GO:0005524,GO:0005575,GO:0005886,GO:0006464,GO:0006468,GO:0006793,GO:0006796,GO:0008150,GO:0008152,GO:0009987,GO:0016020,GO:0016021,GO:0016301,GO:0016310,GO:0016740,GO:0016772,GO:0016773,GO:0017076,GO:0019538,GO:0030554,GO:0031224,GO:0032549,GO:0032550,GO:0032553,GO:0032555,GO:0032559,GO:0035639,GO:0036094,GO:…	0.683473	6.24057	385.031	9.99289824188491e-86	3.32263866542673e-84	58.0121177221496	93.2287042974155	57.8072651157486	92.7895957180737
TR14224|c0_g1	4025; 3832; 358	NHX7	Sodium/hydrogen exchanger 7	ARATH		AT2G01980	GO:0000302,GO:0003674,GO:0005215,GO:0005575,GO:0005886,GO:0006810,GO:0006811,GO:0006812,GO:0006813,GO:0006814,GO:0006950,GO:0006970,GO:0006979,GO:0008150,GO:0008324,GO:0009526,GO:0009628,GO:0009651,GO:0009941,GO:0009987,GO:0010035,GO:0010163,GO:0015075,GO:0015077,GO:0015078,GO:0015291,GO:0015297,GO:0015298,GO:0015299,GO:0015672,GO:0016020,GO:0016021,GO:0019222,GO:0022804,GO:0022857,GO:0022890,GO:…	-0.504081	7.09382	384.23	1.49327454665682e-85	4.9568210537853e-84	160.607203545655	113.273548367134	159.921160182209	112.733886278708
TR41192|c0_g1	933	NUD18	Nudix hydrolase 18, mitochondrial	ARATH		AT1G14860	GO:0003674,GO:0003824,GO:0005488,GO:0005575,GO:0005739,GO:0016787,GO:0043167,GO:0043169,GO:0043226,GO:0043227,GO:0043229,GO:0043231,GO:0044424,GO:0044444,GO:0044464,GO:0046872	-0.632019	6.45232	383.867	1.7911838976256e-85	5.93576777579374e-84	106.664525102534	68.8340842215165	106.245907647275	68.5483645081969
TR50098|c0_g1	1315; 1235; 1196; 929; 929							-0.472474	7.27435	383.254	2.43570512305492e-85	8.05815833448738e-84	180.366592044937	130.044849669314	179.599358710641	129.394665588506
TR17764|c0_g1	235	BGAL	Beta-galactosidase	MALDO			GO:0003674,GO:0003824,GO:0004553,GO:0004565,GO:0005575,GO:0005576,GO:0005975,GO:0008150,GO:0008152,GO:0015925,GO:0016787,GO:0016798,GO:0044238,GO:0048046,GO:0071704	-0.991081	5.20045	382.951	2.83453700754099e-85	9.3620033130733e-84	48.9689193243087	24.6188353339495	48.8068416723907	24.5655286173668
TR36004|c0_g1	3026; 3013; 1575; 1345	ARFI	Auxin response factor 9	ARATH		AT4G23980	GO:0001071,GO:0003674,GO:0003676,GO:0003677,GO:0003700,GO:0005488,GO:0005575,GO:0005634,GO:0006139,GO:0006351,GO:0006355,GO:0006725,GO:0006807,GO:0007165,GO:0008150,GO:0008152,GO:0009058,GO:0009059,GO:0009719,GO:0009725,GO:0009734,GO:0009755,GO:0009889,GO:0009987,GO:0010033,GO:0010468,GO:0010556,GO:0016070,GO:0018130,GO:0019219,GO:0019222,GO:0019438,GO:0031323,GO:0031326,GO:0032774,GO:0034641,GO:…	0.381352	7.88156	381.513	5.82930131926838e-85	1.92211754149653e-83	205.099739663032	267.309430647856	204.227790132921	265.883336965856
TR17122|c1_g3	1508	UGT1	Crocetin glucosyltransferase, chloroplastic	GARJA			GO:0003674,GO:0003824,GO:0005575,GO:0008150,GO:0008152,GO:0009507,GO:0009536,GO:0016740,GO:0016757,GO:0016758,GO:0043226,GO:0043227,GO:0043229,GO:0043231,GO:0044424,GO:0044444,GO:0044464	0.720259	6.07952	381.198	6.826057502529e-85	2.24704288251856e-83	51.0488549558121	84.1704078721736	50.8933034706237	83.7903426602265
TR23075|c3_g1	5183; 2408; 1433; 1026	LORF1; LORF2	LINE-1 retrotransposable element ORF1 protein; LINE-1 retrotransposable element ORF2 protein	HUMAN			GO:0000166,GO:0001171,GO:0003674,GO:0003676,GO:0003677,GO:0003697,GO:0003723,GO:0003727,GO:0003824,GO:0003964,GO:0004518,GO:0004519,GO:0004520,GO:0004536,GO:0005488,GO:0005515,GO:0005575,GO:0005730,GO:0005737,GO:0006139,GO:0006259,GO:0006260,GO:0006278,GO:0006310,GO:0006725,GO:0006807,GO:0008150,GO:0008152,GO:0009036,GO:0009058,GO:0009059,GO:0009987,GO:0010494,GO:0015666,GO:0016740,GO:0016772,GO:…	-0.937799	5.34446	381.159	6.95997089267903e-85	2.28732575754926e-83	53.4453025312399	27.8923781014875	53.266142378418	27.8085026922667
TR46357|c0_g1	1713	KAO1; KAO2	Ent-kaurenoic acid oxidase 1; Ent-kaurenoic acid oxidase 2	ARATH	K04123	AT1G05160	GO:0003674,GO:0003824,GO:0004497,GO:0005488,GO:0005506,GO:0005575,GO:0005783,GO:0005789,GO:0006066,GO:0006082,GO:0006629,GO:0006694,GO:0006720,GO:0006721,GO:0007275,GO:0008150,GO:0008152,GO:0008202,GO:0008299,GO:0008610,GO:0009058,GO:0009685,GO:0009686,GO:0009987,GO:0010268,GO:0010817,GO:0016020,GO:0016021,GO:0016053,GO:0016101,GO:0016102,GO:0016114,GO:0016125,GO:0016128,GO:0016129,GO:0016131,GO:…	-1.19201	4.69406	380.188	1.13261105166526e-84	3.71605185610108e-83	35.9919296234069	15.7399111151481	35.9198717421283	15.7284242632646
TR20583|c0_g1	1109	GSTX6	Probable glutathione S-transferase	SOYBN	K00799		GO:0003674,GO:0003824,GO:0004364,GO:0005488,GO:0005515,GO:0005575,GO:0005737,GO:0006518,GO:0006575,GO:0006749,GO:0006790,GO:0006807,GO:0008150,GO:0008152,GO:0009056,GO:0009404,GO:0009407,GO:0009987,GO:0016740,GO:0016765,GO:0019748,GO:0034641,GO:0043603,GO:0044237,GO:0044248,GO:0044424,GO:0044464,GO:0044699,GO:0044710,GO:0044712,GO:0044763,GO:0071704,GO:0090487,GO:1901564	0.621781	6.48799	380.175	1.13982322960567e-84	3.73353337869347e-83	70.7178114711161	108.878929309343	70.4487689521013	108.355871277593
TR17764|c0_g2	235	BGAL	Beta-galactosidase	MALDO			GO:0003674,GO:0003824,GO:0004553,GO:0004565,GO:0005575,GO:0005576,GO:0005975,GO:0008150,GO:0008152,GO:0015925,GO:0016787,GO:0016798,GO:0044238,GO:0048046,GO:0071704	-1.38397	4.30208	379.737	1.41978204988701e-84	4.6428747331041e-83	28.4860749531989	10.8968615412564	28.4331558778806	10.904500326851
TR54572|c0_g1	4773; 3122; 1419; 1066; 783	CKX2; EF2	Cytokinin dehydrogenase 2; Elongation factor 2 {ECO:0000305}	ARATH	K03234,K00279	AT1G56070,AT2G19500	GO:0000166,GO:0001882,GO:0001883,GO:0003674,GO:0003676,GO:0003723,GO:0003746,GO:0003824,GO:0003924,GO:0005488,GO:0005507,GO:0005525,GO:0005575,GO:0005576,GO:0005615,GO:0005730,GO:0005774,GO:0005788,GO:0005829,GO:0005886,GO:0005911,GO:0006412,GO:0006725,GO:0006807,GO:0006950,GO:0008131,GO:0008135,GO:0008150,GO:0008152,GO:0009056,GO:0009058,GO:0009059,GO:0009266,GO:0009308,GO:0009409,GO:0009506,GO:…	0.22084	9.44457	378.981	2.07428542563198e-84	6.77201223719093e-83	644.825261758048	751.838603295078	641.852924558372	747.708210144111
TR15624|c0_g1	736							1.12464	4.84928	378.627	2.4770536133638e-84	8.07364662105765e-83	18.0411808036927	39.4170423652853	18.0417579023674	39.2805234822252
TR33763|c1_g1	2953; 1586; 1401; 1165							-0.210396	9.58024	378.132	3.17511157413706e-84	1.03318860533127e-82	823.383214123417	711.973130413692	819.570376549039	708.062852078459
TR5646|c0_g1	2863; 2862	COPT5; DGDG2	Copper transporter 5; Digalactosyldiacylglycerol synthase 2, chloroplastic	ARATH; LOTJA	K09480,K14686	AT4G00550,AT5G20650	GO:0000041,GO:0001101,GO:0003674,GO:0003824,GO:0005215,GO:0005375,GO:0005575,GO:0005768,GO:0005770,GO:0005773,GO:0005774,GO:0005794,GO:0005911,GO:0006629,GO:0006643,GO:0006664,GO:0006810,GO:0006811,GO:0006812,GO:0006825,GO:0006950,GO:0007154,GO:0008150,GO:0008152,GO:0008194,GO:0008324,GO:0008378,GO:0008610,GO:0009058,GO:0009247,GO:0009267,GO:0009506,GO:0009527,GO:0009605,GO:0009707,GO:0009719,GO:…	0.529898	6.92929	377.425	4.52487119539476e-84	1.46998971277275e-82	99.7916943201747	144.170410926499	99.413768033453	143.461065638385
TR31747|c0_g1	908							-5.63178	1.7791	377.213	5.0310400684953e-84	1.63175320846761e-82	6.55631883843468	0.0896861032202169	6.62758453556354	0.162148703744996
TR18925|c0_g1	1961; 1947; 1947; 480; 467	LAC5	Laccase-5	ARATH	K05909	AT2G40370	GO:0003674,GO:0003824,GO:0005488,GO:0005507,GO:0005575,GO:0005576,GO:0006725,GO:0008150,GO:0008152,GO:0009056,GO:0009698,GO:0009808,GO:0009987,GO:0010035,GO:0010038,GO:0016491,GO:0016679,GO:0016682,GO:0016722,GO:0019439,GO:0019748,GO:0042221,GO:0043167,GO:0043169,GO:0044237,GO:0044248,GO:0044699,GO:0044710,GO:0044712,GO:0044763,GO:0046271,GO:0046274,GO:0046688,GO:0046872,GO:0046914,GO:0048046,GO:…	1.76097	3.69941	376.922	5.82334732419576e-84	1.88564173077757e-82	5.8328629666074	19.9103149148882	5.89118625383425	19.863216208762
TR49060|c0_g1	1508; 1501; 1296; 1289	EXPA1	Expansin-A1	ARATH			GO:0005575,GO:0005576,GO:0005618,GO:0008150,GO:0009664,GO:0009987,GO:0016020,GO:0016043,GO:0030312,GO:0044464,GO:0045229,GO:0071554,GO:0071555,GO:0071669,GO:0071840	0.978479	5.21381	375.842	1.00037571591515e-83	3.23400417003109e-82	24.9140115860518	49.1479845646789	24.8738975161891	48.9689085309887
TR51388|c0_g1	1991	BAM3	Beta-amylase 3, chloroplastic	ARATH	K01177	AT4G17090	GO:0000023,GO:0000024,GO:0000272,GO:0003674,GO:0003824,GO:0004553,GO:0005575,GO:0005975,GO:0005976,GO:0005982,GO:0005983,GO:0005984,GO:0006073,GO:0006950,GO:0008150,GO:0008152,GO:0009056,GO:0009057,GO:0009058,GO:0009251,GO:0009266,GO:0009311,GO:0009312,GO:0009409,GO:0009532,GO:0009570,GO:0009628,GO:0009987,GO:0016051,GO:0016052,GO:0016160,GO:0016161,GO:0016787,GO:0016798,GO:0034637,GO:0043170,GO:…	-0.451297	7.37674	375.822	1.01066558357057e-83	3.2619478615013e-82	192.439261906055	140.807182055741	191.62719731222	140.096480035676
TR4675|c0_g1	2606; 2455; 1191; 1047; 1040	FXL14	F-box/LRR-repeat protein 14	HUMAN; MOUSE	K10280		GO:0003674,GO:0003824,GO:0004842,GO:0005488,GO:0005515,GO:0005575,GO:0005654,GO:0005737,GO:0005794,GO:0006464,GO:0008150,GO:0008152,GO:0009987,GO:0016567,GO:0016740,GO:0019538,GO:0019787,GO:0032446,GO:0036211,GO:0042787,GO:0043170,GO:0043226,GO:0043227,GO:0043229,GO:0043231,GO:0043412,GO:0044237,GO:0044238,GO:0044260,GO:0044267,GO:0044422,GO:0044424,GO:0044428,GO:0044444,GO:0044446,GO:0044464,GO:…	-0.319177	8.35212	371.838	7.44870800743166e-83	2.40017961924021e-81	363.717439561162	291.659207672145	362.062488516897	290.084030999797
TR53387|c0_g1	2076; 2005; 1987; 1909; 1901; 1830; 1691; 1565; 1524; 1512; 1358; 1260; 514; 497	HERC4; HERC5; UVR8	E3 ISG15--protein ligase HERC5; Probable E3 ubiquitin-protein ligase HERC4; Ultraviolet-B receptor UVR8	ARATH; HUMAN; MOUSE	K10615	AT5G63860	GO:0000079,GO:0000785,GO:0001817,GO:0001818,GO:0001932,GO:0002252,GO:0002376,GO:0002682,GO:0002697,GO:0002831,GO:0003674,GO:0003676,GO:0003682,GO:0003723,GO:0003824,GO:0004842,GO:0004871,GO:0004872,GO:0005085,GO:0005488,GO:0005515,GO:0005575,GO:0005634,GO:0005829,GO:0006464,GO:0006950,GO:0006952,GO:0006955,GO:0007165,GO:0007166,GO:0007276,GO:0007283,GO:0008150,GO:0008152,GO:0009314,GO:0009411,GO:…	-2.21878	3.13742	371.249	1.00036090953352e-82	3.21820651691976e-81	14.3786854525671	3.04932750948737	14.4006775093726	3.12136254709116
TR2595|c2_g1	2358; 2249; 1019						GO:0003674,GO:0003824,GO:0008150,GO:0008152,GO:0016491,GO:0044699,GO:0044710,GO:0055114	0.954172	5.26445	371.214	1.01843173654332e-82	3.27103107343257e-81	26.0896273777711	50.6278052678124	26.0603169700862	50.4282468646936
TR8893|c0_g1	1174; 1174; 1111; 1111	LHY	Protein LHY	ARATH	K12133	AT1G01060	GO:0000975,GO:0001067,GO:0001071,GO:0001101,GO:0003674,GO:0003676,GO:0003677,GO:0003700,GO:0005488,GO:0005575,GO:0005634,GO:0006139,GO:0006351,GO:0006355,GO:0006725,GO:0006807,GO:0006950,GO:0006970,GO:0007623,GO:0008150,GO:0008152,GO:0009058,GO:0009059,GO:0009266,GO:0009314,GO:0009409,GO:0009416,GO:0009628,GO:0009648,GO:0009651,GO:0009719,GO:0009723,GO:0009725,GO:0009733,GO:0009737,GO:0009739,GO:…	-2.48538	2.89769	371.177	1.03760505649715e-82	3.32721996838252e-81	12.5248297810097	2.19730952889531	12.5596818050494	2.27008185242994
TR44728|c0_g1	1566	GALM	Aldose 1-epimerase	BOVIN	K01785		GO:0003674,GO:0003824,GO:0004034,GO:0005488,GO:0005575,GO:0005737,GO:0005975,GO:0005996,GO:0006006,GO:0006012,GO:0008150,GO:0008152,GO:0016853,GO:0016854,GO:0016857,GO:0019318,GO:0030246,GO:0031982,GO:0031988,GO:0043226,GO:0043227,GO:0043230,GO:0044238,GO:0044421,GO:0044424,GO:0044464,GO:0044699,GO:0044710,GO:0044723,GO:0065010,GO:0070062,GO:0071704,GO:1903561	-1.73126	3.70888	371.09	1.08367562647525e-82	3.46933762356381e-81	20.0306844512177	6.00896891575453	20.0054866536455	6.04003921450108
TR48411|c0_g2	766; 761	ALFC3	Probable fructose-bisphosphate aldolase 3, chloroplastic	ARATH	K01623	AT2G01140	GO:0003674,GO:0003824,GO:0004332,GO:0005575,GO:0005739,GO:0005975,GO:0006082,GO:0006090,GO:0006091,GO:0006096,GO:0006950,GO:0006979,GO:0008150,GO:0008152,GO:0009056,GO:0009507,GO:0009532,GO:0009534,GO:0009536,GO:0009570,GO:0009579,GO:0009987,GO:0010035,GO:0010038,GO:0010287,GO:0016052,GO:0016829,GO:0016830,GO:0016832,GO:0019752,GO:0031976,GO:0031984,GO:0032787,GO:0042221,GO:0043226,GO:0043227,GO:…	0.65363	6.30832	369.976	1.8946268236009e-82	6.05577738117725e-81	61.5841810892968	96.9506775810545	61.3665234774401	96.4784787282724
TR20323|c0_g1	648; 557	VAS; YLS3	Lipid transfer-like protein VAS; Protein YLS3	ARATH		AT5G13900,AT2G44290	GO:0003674,GO:0005488,GO:0005575,GO:0005886,GO:0006810,GO:0006869,GO:0008150,GO:0008289,GO:0016020,GO:0031224,GO:0031225,GO:0044425,GO:0044464,GO:0044699,GO:0044765,GO:0051179,GO:0051234,GO:0071702,GO:1902578	0.921498	5.3437	367.132	7.88309289946501e-82	2.51560792252332e-80	27.9886990413177	53.0941731063684	27.9422236900611	52.8604774208686
TR2819|c0_g1	1820; 1809; 1580; 1576	PAT	Bifunctional aspartate aminotransferase and glutamate/aspartate-prephenate aminotransferase	PETHY			GO:0003674,GO:0003824,GO:0004069,GO:0005488,GO:0005515,GO:0005575,GO:0006082,GO:0006520,GO:0006558,GO:0006725,GO:0006807,GO:0008150,GO:0008152,GO:0008483,GO:0008652,GO:0009058,GO:0009072,GO:0009073,GO:0009094,GO:0009095,GO:0009507,GO:0009536,GO:0009987,GO:0016053,GO:0016740,GO:0016769,GO:0019438,GO:0019752,GO:0030170,GO:0033853,GO:0033854,GO:0042802,GO:0043167,GO:0043168,GO:0043226,GO:0043227,GO:…	0.600329	6.53049	365.58	1.71616939649382e-81	5.46773777014758e-80	73.4759869824576	111.47982630273	73.2307180164119	110.950250537513
TR46357|c0_g2	1894	KAO2	Ent-kaurenoic acid oxidase 2	ARATH	K04123	AT2G32440	GO:0003674,GO:0003824,GO:0004497,GO:0005488,GO:0005506,GO:0005575,GO:0005783,GO:0005789,GO:0006066,GO:0006082,GO:0006629,GO:0006694,GO:0006720,GO:0006721,GO:0007275,GO:0008150,GO:0008152,GO:0008202,GO:0008299,GO:0008610,GO:0009058,GO:0009685,GO:0009686,GO:0009987,GO:0010268,GO:0010817,GO:0016020,GO:0016021,GO:0016053,GO:0016101,GO:0016102,GO:0016114,GO:0016125,GO:0016128,GO:0016129,GO:0016131,GO:…	-1.24727	4.51674	365.239	2.03588614269942e-81	6.47594794380007e-80	32.1937862963137	13.5426015862528	32.115147286527	13.5394167627071
TR47791|c0_g1	1568; 1552	NUD18	Nudix hydrolase 18, mitochondrial	ARATH		AT1G14860	GO:0003674,GO:0003824,GO:0005488,GO:0005575,GO:0005739,GO:0016787,GO:0043167,GO:0043169,GO:0043226,GO:0043227,GO:0043229,GO:0043231,GO:0044424,GO:0044444,GO:0044464,GO:0046872	-0.404307	7.64574	364.323	3.22273383074517e-81	1.02347622313906e-79	228.702487481397	172.869963956968	227.710713116955	171.999237497504
TR44676|c0_g1	1398; 1398	CNMT	(S)-coclaurine N-methyltransferase	THLFG	K13384		GO:0003674,GO:0003824,GO:0004719,GO:0005575,GO:0005737,GO:0006139,GO:0006399,GO:0006400,GO:0006464,GO:0006629,GO:0006725,GO:0006807,GO:0008033,GO:0008150,GO:0008152,GO:0008168,GO:0008171,GO:0008173,GO:0008175,GO:0008176,GO:0008276,GO:0008610,GO:0008757,GO:0009058,GO:0009451,GO:0009987,GO:0010340,GO:0016070,GO:0016423,GO:0016740,GO:0016741,GO:0019538,GO:0030794,GO:0034470,GO:0034641,GO:0034660,GO:…	-0.868995	5.48644	363.752	4.29183425471512e-81	1.36082047081103e-79	58.0121177221496	31.7488805399568	57.8072651157486	31.6595344062104
TR1397|c0_g1	1987; 1987; 1900; 1430	PLT1; PLT5	Polyol transporter 5; Putative polyol transporter 1	ARATH		AT3G18830,AT2G16120	GO:0003674,GO:0005215,GO:0005351,GO:0005354,GO:0005355,GO:0005365,GO:0005402,GO:0005575,GO:0005886,GO:0005887,GO:0006810,GO:0006811,GO:0006812,GO:0006818,GO:0008150,GO:0008324,GO:0008643,GO:0008645,GO:0009791,GO:0009987,GO:0010311,GO:0015075,GO:0015144,GO:0015145,GO:0015146,GO:0015148,GO:0015149,GO:0015166,GO:0015168,GO:0015291,GO:0015293,GO:0015294,GO:0015295,GO:0015575,GO:0015576,GO:0015591,GO:…	0.845536	5.56479	363.249	5.52339513837728e-81	1.74851631720803e-79	33.7763460159359	60.7623349316969	33.7106768969404	60.5220036728196
TR3178|c1_g1	3615; 3435; 3035; 2855; 1275; 1102	H2B3	Histone H2B.3	SOLLC				-0.378979	7.8237	362.557	7.81200868230327e-81	2.46906819867949e-79	256.781618506693	197.533642342528	255.652936807016	196.524228938935
TR49153|c0_g1	1146							1.15789	4.70534	361.556	1.29033778369132e-80	4.07175539162592e-79	16.0516771561677	35.9192843396969	16.0780291510893	35.7943263517078
TR33410|c0_g1	4070; 4068; 3650; 1566	ATP5H; SAMC2	ATP synthase subunit d, mitochondrial; Probable S-adenosylmethionine carrier 2, chloroplastic	ARATH	K15111	AT1G34065	GO:0000276,GO:0003674,GO:0003735,GO:0003824,GO:0005198,GO:0005215,GO:0005488,GO:0005507,GO:0005509,GO:0005575,GO:0005730,GO:0005739,GO:0005753,GO:0005774,GO:0005840,GO:0006139,GO:0006163,GO:0006164,GO:0006412,GO:0006725,GO:0006753,GO:0006754,GO:0006793,GO:0006796,GO:0006807,GO:0006810,GO:0006811,GO:0006812,GO:0006818,GO:0006950,GO:0006970,GO:0008150,GO:0008152,GO:0008270,GO:0008324,GO:0009058,GO:…	-0.354065	8.01211	360.992	1.71226365292172e-80	5.39458327662159e-79	290.422316546662	227.30942861164	289.118147610046	226.116367372396
TR2202|c0_g1	774; 502; 454; 406							0.907871	5.35127	358.76	5.24343533454768e-80	1.64935171467828e-78	28.3052109852421	53.1838592095886	28.2695118152741	52.9820889486773
TR14830|c0_g1	2378; 2370	RH7	DEAD-box ATP-dependent RNA helicase 7	SPIOL			GO:0000166,GO:0001882,GO:0001883,GO:0003674,GO:0003676,GO:0003723,GO:0003824,GO:0004386,GO:0005488,GO:0005524,GO:0005575,GO:0005634,GO:0016462,GO:0016787,GO:0016817,GO:0016818,GO:0017076,GO:0017111,GO:0030554,GO:0032549,GO:0032550,GO:0032553,GO:0032555,GO:0032559,GO:0035639,GO:0036094,GO:0043167,GO:0043168,GO:0043226,GO:0043227,GO:0043229,GO:0043231,GO:0044424,GO:0044464,GO:0097159,GO:0097367,GO:…	0.382919	7.77664	357.64	9.19214057433986e-80	2.88685657308547e-78	190.585406234498	248.654721178051	189.786201607897	247.357847562991
TR39448|c1_g1	1994	C71D8	Cytochrome P450 71D8	SOYBN			GO:0003674,GO:0003824,GO:0004497,GO:0005488,GO:0005506,GO:0005575,GO:0008150,GO:0008152,GO:0009058,GO:0016020,GO:0016491,GO:0016705,GO:0016709,GO:0019748,GO:0020037,GO:0043167,GO:0043169,GO:0044550,GO:0044699,GO:0044710,GO:0044711,GO:0046872,GO:0046906,GO:0046914,GO:0055114,GO:0097159,GO:1901363	-0.668068	6.18971	356.505	1.62404749798832e-79	5.09236539044849e-78	89.7537440985713	56.5022450287366	89.4314802144561	56.2656001995135
TR25968|c0_g2	1512; 1374	SEN22	tRNA-splicing endonuclease subunit Sen2-2	ARATH	K15322	AT5G60230	GO:0000213,GO:0000394,GO:0003674,GO:0003676,GO:0003824,GO:0004518,GO:0004519,GO:0004521,GO:0004540,GO:0004549,GO:0005488,GO:0005575,GO:0005634,GO:0006139,GO:0006388,GO:0006396,GO:0006397,GO:0006399,GO:0006725,GO:0006807,GO:0008033,GO:0008150,GO:0008152,GO:0008380,GO:0009987,GO:0016070,GO:0016071,GO:0016787,GO:0016788,GO:0016829,GO:0016892,GO:0016894,GO:0034470,GO:0034641,GO:0034660,GO:0043170,GO:…	-0.769601	5.79391	356.481	1.64407714289928e-79	5.14702634136413e-78	70.039571591278	41.0762352748593	69.7941927016753	40.9425476956114
TR15001|c5_g1	2805; 2708; 2293; 1953; 1906; 1528	AB14G	ABC transporter G family member 14	ARATH		AT1G31770	GO:0000166,GO:0001882,GO:0001883,GO:0003002,GO:0003674,GO:0003824,GO:0005215,GO:0005488,GO:0005524,GO:0005575,GO:0005886,GO:0006810,GO:0007389,GO:0008150,GO:0009987,GO:0010051,GO:0010222,GO:0010588,GO:0015399,GO:0015405,GO:0016020,GO:0016021,GO:0016462,GO:0016787,GO:0016817,GO:0016818,GO:0016820,GO:0016887,GO:0017076,GO:0017111,GO:0022804,GO:0022857,GO:0030554,GO:0031224,GO:0032501,GO:0032502,GO:…	-0.669677	6.18251	356.394	1.71721812625856e-79	5.36752549023122e-78	89.3468001706684	56.1883436674659	89.0223700579398	55.9413027920235
TR50640|c0_g2	1068							-0.708024	6.02371	355.736	2.38852977688483e-79	7.45409363598845e-78	80.846193676698	49.5067289775597	80.5537898180531	49.2932059384786
TR15185|c0_g1	1951; 1519; 1515	C71D7	Cytochrome P450 71D7	SOLCH			GO:0003674,GO:0003824,GO:0004497,GO:0005488,GO:0005506,GO:0008150,GO:0008152,GO:0016491,GO:0016705,GO:0020037,GO:0043167,GO:0043169,GO:0044699,GO:0044710,GO:0046872,GO:0046906,GO:0046914,GO:0055114,GO:0097159,GO:1901363	1.26827	4.44136	355.579	2.58413483514824e-79	8.05185535033531e-78	12.6604777569773	30.582961198094	12.6824148520043	30.4839563040592
TR32152|c0_g1	1811; 1760; 230	AB17B; AB17C	Protein ABHD17B {ECO:0000305}; Protein ABHD17C {ECO:0000305}	CHICK; XENTR			GO:0003674,GO:0003824,GO:0005575,GO:0005576,GO:0016787	0.795807	5.70149	355.528	2.65110415192428e-79	8.24755588362377e-78	37.9814332709319	66.0089719700796	37.8836004934064	65.7107621926595
TR34893|c0_g1	915; 915	PCL1	Transcription factor LUX	ARATH		AT3G46640	GO:0003674,GO:0003676,GO:0003677,GO:0005488,GO:0005575,GO:0005634,GO:0006139,GO:0006351,GO:0006355,GO:0006725,GO:0006807,GO:0007623,GO:0008150,GO:0008152,GO:0009058,GO:0009059,GO:0009889,GO:0009987,GO:0010468,GO:0010556,GO:0016070,GO:0018130,GO:0019219,GO:0019222,GO:0019438,GO:0031323,GO:0031326,GO:0032774,GO:0034641,GO:0034645,GO:0034654,GO:0042752,GO:0042753,GO:0043170,GO:0043226,GO:0043227,GO:…	2.7037	2.68149	355.461	2.7409121340955e-79	8.51358240773832e-78	1.62777571161137	10.9417045928665	1.71826265736832	10.9450375027872
TR17119|c0_g2	1142	EXP17	Putative expansin-A17	ARATH		AT4G01630	GO:0005575,GO:0005576,GO:0005618,GO:0008150,GO:0009664,GO:0009987,GO:0016020,GO:0016043,GO:0030312,GO:0044464,GO:0045229,GO:0071554,GO:0071555,GO:0071669,GO:0071840	-1.97488	3.33532	355.246	3.05380995343275e-79	9.47063409188995e-78	16.0064611641785	4.03587464490976	15.9962071197861	4.09425476956114
TR47750|c0_g1	802; 801							0.732409	5.92536	353.802	6.29913957717286e-79	1.95046951563804e-77	45.6229359171075	75.8744433243035	45.493049404609	75.5207587692317
TR43223|c2_g1	1979; 1200	RVE7; RZ1A	Glycine-rich RNA-binding protein RZ1A {ECO:0000305}; Protein REVEILLE 7	ARATH	K12885	AT1G18330,AT3G26420	GO:0000166,GO:0001071,GO:0003674,GO:0003676,GO:0003677,GO:0003700,GO:0003723,GO:0005488,GO:0005575,GO:0005634,GO:0005737,GO:0005829,GO:0006139,GO:0006351,GO:0006355,GO:0006725,GO:0006807,GO:0006950,GO:0006970,GO:0007623,GO:0008150,GO:0008152,GO:0008270,GO:0009058,GO:0009059,GO:0009266,GO:0009409,GO:0009628,GO:0009651,GO:0009719,GO:0009723,GO:0009725,GO:0009889,GO:0009987,GO:0010033,GO:0010035,GO:…	-1.79851	3.54807	353.605	6.95041362358698e-79	2.14877296066495e-77	18.0863967956819	5.15695093516247	18.082668918019	5.22929569577611
TR563|c0_g1	412	DIRL1	Putative lipid-transfer protein DIR1	ARATH		AT5G48485	GO:0003674,GO:0005488,GO:0005504,GO:0005515,GO:0005575,GO:0005576,GO:0005783,GO:0005911,GO:0006810,GO:0006869,GO:0007165,GO:0008150,GO:0008270,GO:0008289,GO:0009506,GO:0009862,GO:0009863,GO:0030054,GO:0031406,GO:0033293,GO:0036094,GO:0043167,GO:0043168,GO:0043169,GO:0043177,GO:0043226,GO:0043227,GO:0043229,GO:0043231,GO:0043621,GO:0044424,GO:0044444,GO:0044464,GO:0044699,GO:0044765,GO:0046872,GO:…	-1.98589	3.31376	353.073	9.07791336155817e-79	2.80213409791274e-77	15.7803812042324	3.94618854168954	15.7916520415279	4.01318041768864
TR47842|c0_g1	1734	ROMT	Trans-resveratrol di-O-methyltransferase	VITVI			GO:0003674,GO:0003824,GO:0005488,GO:0005515,GO:0006725,GO:0008150,GO:0008152,GO:0008168,GO:0008171,GO:0008757,GO:0009058,GO:0009987,GO:0016740,GO:0016741,GO:0019438,GO:0044237,GO:0044249,GO:0046983	1.4332	4.11534	353.005	9.39404642150985e-79	2.89520712185164e-77	9.26927835778696	25.1569519532708	9.3277115685709	25.0925119045381
TR37703|c0_g1	1059							1.47427	4.04232	352.682	1.10434835838816e-78	3.39827195934444e-77	8.63625446993809	24.0807187146282	8.67313531814487	24.0385453301956
TR25688|c1_g1	2564; 2147	ALDH	Probable aldehyde dehydrogenase	LINUS			GO:0003674,GO:0003824,GO:0004029,GO:0008150,GO:0008152,GO:0016491,GO:0016620,GO:0016903,GO:0044699,GO:0044710,GO:0055114	-0.142874	10.6013	351.866	1.66269633589602e-78	5.10847337805448e-77	1634.69375838572	1481.2556807851	1627.0310924652	1472.99936199548
TR5658|c0_g1	3355; 3272	MFPA	Glyoxysomal fatty acid beta-oxidation multifunctional protein MFP-a	BRANA; CUCSA	K10527		GO:0003674,GO:0003824,GO:0003857,GO:0004165,GO:0004300,GO:0005575,GO:0005777,GO:0006082,GO:0006629,GO:0006631,GO:0006635,GO:0008150,GO:0008152,GO:0008692,GO:0009056,GO:0009062,GO:0009514,GO:0009987,GO:0016042,GO:0016054,GO:0016491,GO:0016614,GO:0016616,GO:0016829,GO:0016835,GO:0016836,GO:0016853,GO:0016854,GO:0016856,GO:0016860,GO:0016863,GO:0018812,GO:0019395,GO:0019752,GO:0030258,GO:0032787,GO:…	-0.298794	8.46001	351.419	2.0798560485775e-78	6.3802642901951e-77	389.490554995009	316.771316573806	387.713695330467	315.054931376526
TR13133|c1_g2	4746; 4622; 1830; 1261; 230	CK3; IP5P3	Probable choline kinase 3; Type IV inositol polyphosphate 5-phosphatase 3 {ECO:0000305}	ARATH	K14156	AT4G09760	GO:0000166,GO:0001882,GO:0001883,GO:0003674,GO:0003824,GO:0004103,GO:0004439,GO:0005488,GO:0005524,GO:0006629,GO:0006644,GO:0006650,GO:0006793,GO:0006796,GO:0008150,GO:0008152,GO:0009987,GO:0016301,GO:0016311,GO:0016740,GO:0016772,GO:0016773,GO:0016787,GO:0016788,GO:0016791,GO:0017076,GO:0019637,GO:0030258,GO:0030554,GO:0032549,GO:0032550,GO:0032553,GO:0032555,GO:0032559,GO:0034485,GO:0034593,GO:…	-0.325346	8.21479	351.184	2.3403948956444e-78	7.16840890988949e-77	331.297573304903	264.52916144803	329.824608183415	263.126809002192
TR2257|c1_g1	2002	DHSO	Sorbitol dehydrogenase	ARATH	K00008	AT5G51970	GO:0003674,GO:0003824,GO:0003939,GO:0005488,GO:0005575,GO:0005737,GO:0005829,GO:0005886,GO:0005911,GO:0008150,GO:0008152,GO:0008270,GO:0009506,GO:0016020,GO:0016491,GO:0016614,GO:0016616,GO:0030054,GO:0031090,GO:0031966,GO:0043167,GO:0043169,GO:0044422,GO:0044424,GO:0044429,GO:0044444,GO:0044446,GO:0044464,GO:0044699,GO:0044710,GO:0046872,GO:0046914,GO:0055114	-0.167832	10.1268	350.518	3.26901513017766e-78	9.99723346214979e-77	1186.15111785281	1056.36776677932	1180.61008967464	1050.52091438789
TR18968|c0_g1	1988; 1977; 1923; 1690; 1679; 1666	BZP02; BZP06; BZP34; BZP61	Basic leucine zipper 2; Basic leucine zipper 34 {ECO:0000303|PubMed:11906833}; Basic leucine zipper 6; Basic leucine zipper 61 {ECO:0000303|PubMed:11906833}	ARATH; ORYSJ		AT2G42380,AT3G58120	GO:0001071,GO:0003674,GO:0003676,GO:0003677,GO:0003700,GO:0005488,GO:0005575,GO:0005634,GO:0006139,GO:0006351,GO:0006355,GO:0006725,GO:0006807,GO:0007275,GO:0008150,GO:0008152,GO:0009058,GO:0009059,GO:0009555,GO:0009889,GO:0009891,GO:0009893,GO:0009987,GO:0010468,GO:0010556,GO:0010557,GO:0010604,GO:0010628,GO:0016070,GO:0018130,GO:0019219,GO:0019222,GO:0019438,GO:0031323,GO:0031325,GO:0031326,GO:…	-1.41658	4.12421	349.782	4.72803734173806e-78	1.44369053931007e-76	25.3209555139546	9.46188388973288	25.2830076727053	9.48569916908224
TR14735|c0_g1	933	PR4B	Pathogenesis-related protein PR-4B	TOBAC			GO:0005575,GO:0005576,GO:0005618,GO:0006950,GO:0006952,GO:0008150,GO:0009605,GO:0009607,GO:0009617,GO:0009620,GO:0030312,GO:0042742,GO:0043207,GO:0044464,GO:0050832,GO:0050896,GO:0051704,GO:0051707,GO:0098542	0.671401	6.15007	349.279	6.08212211482295e-78	1.85429867614533e-76	54.7565662989269	87.264578433271	54.5752948792701	86.8711680313814
TR14151|c0_g1	2393; 2381; 2296; 2284; 2284; 2278; 1740; 1308; 1067; 1039; 917; 719; 673; 614; 289	NUCL2	Nucleolin 2	ORYSJ	K11294		GO:0000166,GO:0003674,GO:0003676,GO:0003723,GO:0005488,GO:0005575,GO:0005730,GO:0006139,GO:0006364,GO:0006725,GO:0006807,GO:0008150,GO:0008152,GO:0009987,GO:0016070,GO:0016072,GO:0034470,GO:0034641,GO:0034660,GO:0036094,GO:0043170,GO:0043226,GO:0043228,GO:0043229,GO:0043232,GO:0044237,GO:0044238,GO:0044260,GO:0044422,GO:0044424,GO:0044428,GO:0044446,GO:0044464,GO:0046483,GO:0071704,GO:0090304,GO:…	0.399196	7.6204	348.508	8.95647431396333e-78	2.72642782611077e-76	169.921697895431	224.215258050542	169.207960735128	223.035542001241
TR6766|c0_g1	4422; 2923; 2679; 2280							0.403004	7.59118	347.999	1.1559851428231e-77	3.51352110051003e-76	166.259202544306	219.955168147582	165.566880342134	218.819675703872
TR29095|c0_g1	821; 751	DNJ11	Chaperone protein dnaJ 11, chloroplastic	ARATH		AT4G36040	GO:0005575,GO:0005634,GO:0009507,GO:0009532,GO:0009536,GO:0009570,GO:0043226,GO:0043227,GO:0043229,GO:0043231,GO:0044422,GO:0044424,GO:0044434,GO:0044435,GO:0044444,GO:0044446,GO:0044464	-0.751421	5.81653	345.762	3.54906954157021e-77	1.07705836302139e-75	70.8082434550945	42.0627824102817	70.5715019990562	41.9154399180814
TR15192|c0_g1	2228; 2049; 1437	TYDC1	Tyrosine decarboxylase 1	ARATH	K01592	AT2G20340	GO:0003674,GO:0003824,GO:0004837,GO:0005488,GO:0006082,GO:0006520,GO:0006558,GO:0006559,GO:0006725,GO:0006807,GO:0006950,GO:0008150,GO:0008152,GO:0009056,GO:0009063,GO:0009072,GO:0009074,GO:0009611,GO:0009987,GO:0016054,GO:0016829,GO:0016830,GO:0016831,GO:0019439,GO:0019752,GO:0030170,GO:0043167,GO:0043168,GO:0043436,GO:0044237,GO:0044238,GO:0044248,GO:0044281,GO:0044282,GO:0044699,GO:0044710,GO:…	-0.491521	7.01265	345.57	3.90727452185859e-77	1.18395197553015e-75	151.24749320389	107.62332386426	150.63435962929	107.09921882357
TR30344|c0_g1	3205	ATAD1; YJNA	ATPase family AAA domain-containing protein 1; Uncharacterized AAA domain-containing protein C24B10.10c	RAT; SCHPO			GO:0000166,GO:0001882,GO:0001883,GO:0002090,GO:0002092,GO:0003008,GO:0003674,GO:0003678,GO:0003824,GO:0004386,GO:0005488,GO:0005524,GO:0005575,GO:0005777,GO:0006139,GO:0006259,GO:0006281,GO:0006310,GO:0006725,GO:0006807,GO:0006950,GO:0006974,GO:0007610,GO:0007611,GO:0007612,GO:0007613,GO:0008150,GO:0008152,GO:0008568,GO:0009378,GO:0009893,GO:0009987,GO:0010604,GO:0010646,GO:0010648,GO:0016462,GO:…	-1.37304	4.18653	345.456	4.13700500933512e-77	1.25164928656479e-75	26.2252753537387	10.0896866122744	26.1830500170411	10.1342939840622
TR31320|c0_g1	882	CXXS1	Thioredoxin-like protein CXXS1	ARATH	K03671	AT1G11530	GO:0000103,GO:0003674,GO:0003756,GO:0003824,GO:0005575,GO:0005829,GO:0005886,GO:0006457,GO:0006662,GO:0006790,GO:0006950,GO:0006979,GO:0008150,GO:0008152,GO:0009987,GO:0015035,GO:0015036,GO:0016020,GO:0016491,GO:0016667,GO:0016671,GO:0016853,GO:0016860,GO:0016864,GO:0018904,GO:0019538,GO:0019725,GO:0033554,GO:0034599,GO:0042221,GO:0042592,GO:0043170,GO:0044237,GO:0044238,GO:0044260,GO:0044267,GO:…	-0.173599	10.0059	345.278	4.52288284308158e-77	1.3663105076425e-75	1092.87052637908	969.417089707324	1087.7829951611	964.055118115871
TR7509|c0_g1	3029	NIA	Nitrate reductase [NADH]	CUCMA			GO:0003674,GO:0003824,GO:0005488,GO:0006082,GO:0006807,GO:0006809,GO:0008150,GO:0008152,GO:0008940,GO:0009058,GO:0009703,GO:0009987,GO:0016491,GO:0016661,GO:0020037,GO:0030151,GO:0034641,GO:0042126,GO:0042128,GO:0043167,GO:0043169,GO:0043436,GO:0043546,GO:0044237,GO:0044249,GO:0044271,GO:0044281,GO:0044699,GO:0044710,GO:0044763,GO:0046209,GO:0046857,GO:0046872,GO:0046906,GO:0046914,GO:0048037,GO:…	2.41755	2.86206	345.07	5.01928865228723e-77	1.51396108405443e-75	2.21558360747103	12.0627808831192	2.2910168764911	12.0800784290022
TR48411|c0_g1	892	ALFC3	Probable fructose-bisphosphate aldolase 3, chloroplastic	ARATH	K01623	AT2G01140	GO:0003674,GO:0003824,GO:0004332,GO:0005575,GO:0005739,GO:0005975,GO:0006082,GO:0006090,GO:0006091,GO:0006096,GO:0006950,GO:0006979,GO:0008150,GO:0008152,GO:0009056,GO:0009507,GO:0009532,GO:0009534,GO:0009536,GO:0009570,GO:0009579,GO:0009987,GO:0010035,GO:0010038,GO:0010287,GO:0016052,GO:0016829,GO:0016830,GO:0016832,GO:0019752,GO:0031976,GO:0031984,GO:0032787,GO:0042221,GO:0043226,GO:0043227,GO:…	0.442545	7.30949	344.46	6.8154836097511e-77	2.05262064885163e-75	134.608008151862	183.049336672463	134.065398290381	182.09299430563
TR45341|c0_g1	1758; 1748	ANXD1	Annexin D1	ARATH		AT1G35720	GO:0000166,GO:0001101,GO:0001882,GO:0001883,GO:0003674,GO:0003824,GO:0004601,GO:0005488,GO:0005507,GO:0005509,GO:0005515,GO:0005524,GO:0005543,GO:0005544,GO:0005575,GO:0005576,GO:0005618,GO:0005739,GO:0005773,GO:0005774,GO:0005829,GO:0005886,GO:0005911,GO:0006810,GO:0006811,GO:0006812,GO:0006813,GO:0006816,GO:0006950,GO:0006970,GO:0008150,GO:0008270,GO:0008289,GO:0009266,GO:0009408,GO:0009409,GO:…	-0.137886	10.6727	344.287	7.43406258161524e-77	2.23552076145477e-75	1714.7712801986	1559.19290448347	1706.72575095457	1550.50644238558
TR39309|c3_g1	1035	SWT10	Bidirectional sugar transporter SWEET10 {ECO:0000303|PubMed:21107422}	ARATH	K15382	AT5G50790	GO:0003674,GO:0005215,GO:0005575,GO:0005887,GO:0006810,GO:0008150,GO:0008515,GO:0008643,GO:0009987,GO:0015144,GO:0015154,GO:0015157,GO:0015766,GO:0015770,GO:0015772,GO:0016021,GO:0022857,GO:0022891,GO:0022892,GO:0031224,GO:0031226,GO:0034219,GO:0044425,GO:0044459,GO:0044464,GO:0044699,GO:0044763,GO:0044765,GO:0051119,GO:0051179,GO:0051234,GO:0055085,GO:0071702,GO:1901476,GO:1902578	0.707733	5.98088	344.072	8.28067880808108e-77	2.48633654454156e-75	47.928951508557	78.3408111628595	47.7840662811001	77.9935265013429
TR17870|c0_g1	2046; 2022; 1355	AMT11; AMT15	Ammonium transporter 1 member 1; Putative ammonium transporter 1 member 5	ARATH; SOLLC			GO:0003674,GO:0005215,GO:0005575,GO:0005887,GO:0006810,GO:0006811,GO:0006812,GO:0006820,GO:0006950,GO:0006995,GO:0007154,GO:0008150,GO:0008324,GO:0008509,GO:0008519,GO:0009267,GO:0009605,GO:0009987,GO:0009991,GO:0015075,GO:0015077,GO:0015101,GO:0015103,GO:0015672,GO:0015695,GO:0015696,GO:0015698,GO:0016020,GO:0016021,GO:0019740,GO:0022857,GO:0022890,GO:0022891,GO:0022892,GO:0031224,GO:0031226,GO:…	0.607089	6.4076	343.138	1.32306050340723e-76	3.96657942451152e-75	67.2813960799366	102.556059032318	67.0531546530163	102.072609007475
TR20982|c0_g1	2843; 846; 746	PRPX; YDJ7	Pathogen-related protein; Uncharacterized protein C57A10.07	HORVU; SCHPO			GO:0005575,GO:0005634,GO:0005737,GO:0005829,GO:0006950,GO:0006952,GO:0008150,GO:0009607,GO:0016021,GO:0031224,GO:0043226,GO:0043227,GO:0043229,GO:0043231,GO:0044424,GO:0044425,GO:0044444,GO:0044464,GO:0050896	0.619285	6.34559	341.72	2.69372010675597e-76	8.06366334676482e-75	64.1162766406922	98.5650274390184	63.903006447841	98.0999657657223
TR47245|c0_g1	410							-1.19957	4.52145	341.14	3.60246046239737e-76	1.07677162870782e-74	31.9677063363677	13.9013459991336	31.9105922082689	13.9042513461334
TR1723|c0_g3	1610; 1309	PLA14	Phospholipase A1-Ibeta2, chloroplastic	ARATH		AT4G16820	GO:0003674,GO:0003824,GO:0004620,GO:0004806,GO:0005575,GO:0006629,GO:0008150,GO:0008152,GO:0008970,GO:0009056,GO:0009507,GO:0009536,GO:0016042,GO:0016298,GO:0016787,GO:0016788,GO:0043226,GO:0043227,GO:0043229,GO:0043231,GO:0044238,GO:0044424,GO:0044444,GO:0044464,GO:0044699,GO:0044710,GO:0044712,GO:0047714,GO:0052689,GO:0071704,GO:1901575	0.819283	5.55891	340.535	4.87958741031615e-76	1.45630698358788e-74	34.0476419678711	60.1345322091554	33.9561429908502	59.8734088578396
TR34697|c3_g1	2250; 1082; 266	DER22; TOM1	Derlin-2.2; Tobamovirus multiplication protein 1	ARATH; TOBAC	K13989	AT4G04860	GO:0005575,GO:0005774,GO:0005789,GO:0008150,GO:0009705,GO:0009987,GO:0016020,GO:0016021,GO:0016032,GO:0031090,GO:0031224,GO:0044403,GO:0044419,GO:0044422,GO:0044424,GO:0044425,GO:0044432,GO:0044437,GO:0044444,GO:0044446,GO:0044464,GO:0044764,GO:0046786,GO:0051704,GO:0098588,GO:0098589	-0.315992	8.25297	340.28	5.54529554115204e-76	1.65249807126331e-74	339.210371903014	272.600910737849	337.679523188527	271.153169837569
TR24381|c0_g1	905							-1.55818	3.84177	339.837	6.92571831647021e-76	2.06076516332568e-74	21.3419482189046	7.21973130922746	21.3146391544975	7.25615449258855
TR28856|c0_g1	1780; 1657	AROD6	Arogenate dehydratase/prephenate dehydratase 6, chloroplastic	ARATH	K05359	AT1G08250	GO:0003674,GO:0003824,GO:0004664,GO:0005488,GO:0005575,GO:0006082,GO:0006520,GO:0006558,GO:0006725,GO:0006807,GO:0008150,GO:0008152,GO:0008652,GO:0009058,GO:0009072,GO:0009073,GO:0009094,GO:0009095,GO:0009507,GO:0009532,GO:0009536,GO:0009570,GO:0009987,GO:0016053,GO:0016597,GO:0016829,GO:0016835,GO:0016836,GO:0019438,GO:0019752,GO:0031406,GO:0036094,GO:0043167,GO:0043168,GO:0043177,GO:0043226,GO:…	0.822115	5.54609	339.761	7.19321053788857e-76	2.13714922382815e-74	33.6859140319575	59.6412586414442	33.6288548656372	59.3869627466046
TR24684|c0_g1	3745	GCSP; GCSP1	Glycine dehydrogenase (decarboxylating) 1, mitochondrial; Glycine dehydrogenase (decarboxylating), mitochondrial	ARATH; SOLTU			GO:0003674,GO:0003824,GO:0004375,GO:0005575,GO:0005739,GO:0006082,GO:0006520,GO:0006544,GO:0006546,GO:0006807,GO:0008150,GO:0008152,GO:0009056,GO:0009063,GO:0009069,GO:0009071,GO:0009987,GO:0016054,GO:0016491,GO:0016638,GO:0016642,GO:0019752,GO:0043226,GO:0043227,GO:0043229,GO:0043231,GO:0043436,GO:0044237,GO:0044238,GO:0044248,GO:0044281,GO:0044282,GO:0044424,GO:0044444,GO:0044464,GO:0044699,GO:…	0.63723	6.2564	339.635	7.66063391342529e-76	2.27261650093337e-74	59.8207574017178	93.0941751425851	59.6073498044202	92.667984190265
TR51844|c0_g1	1443; 1416							0.936463	5.18357	338.694	1.22805743126683e-75	3.63773006209487e-74	24.8687955940626	47.6681638615453	24.8329865005374	47.4690330213475
TR36190|c0_g1	480	OPR1	12-oxophytodienoate reductase 1	ARATH	K05894	AT1G76680	GO:0000166,GO:0003674,GO:0003824,GO:0005488,GO:0005575,GO:0005737,GO:0006082,GO:0006629,GO:0006631,GO:0006633,GO:0008150,GO:0008152,GO:0008610,GO:0009058,GO:0009987,GO:0010181,GO:0016053,GO:0016491,GO:0016627,GO:0016628,GO:0016629,GO:0019752,GO:0031407,GO:0031408,GO:0032553,GO:0032787,GO:0036094,GO:0043167,GO:0043168,GO:0043436,GO:0044237,GO:0044238,GO:0044249,GO:0044255,GO:0044281,GO:0044283,GO:…	1.52997	3.88521	337.354	2.40567408803467e-75	7.11540946307211e-74	7.50585467020798	21.7937230825127	7.56853789555095	21.7684634777657
TR23387|c1_g1	2240; 2147; 1590; 242	ASOL	L-ascorbate oxidase homolog	BRANA			GO:0003674,GO:0003824,GO:0005488,GO:0005507,GO:0005575,GO:0005576,GO:0008150,GO:0008152,GO:0016491,GO:0043167,GO:0043169,GO:0044699,GO:0044710,GO:0046872,GO:0046914,GO:0055114	-0.936581	5.17206	337.315	2.452521571074e-75	7.2431624402345e-74	47.3863596046865	24.7533644887799	47.2522230776289	24.6871401451756
TR34941|c1_g2	427							-0.497216	6.94265	336.758	3.24365389345921e-75	9.56540017956565e-74	144.329446429541	102.287000722657	143.720397984165	101.788848775921
TR25090|c0_g1	1838							-0.421372	7.41367	336.634	3.45157651445898e-75	1.01634311719218e-73	195.694813329278	146.188348248954	194.859167548698	145.447387259261
TR21220|c1_g2	1723; 1705	KCS1	3-ketoacyl-CoA synthase 1 {ECO:0000303|PubMed:10074711}	ARATH	K15397	AT1G01120	GO:0003674,GO:0003824,GO:0004312,GO:0005575,GO:0005783,GO:0005789,GO:0005840,GO:0006082,GO:0006629,GO:0006631,GO:0006633,GO:0006950,GO:0008150,GO:0008152,GO:0008610,GO:0009058,GO:0009266,GO:0009314,GO:0009409,GO:0009416,GO:0009628,GO:0009922,GO:0009987,GO:0010025,GO:0010166,GO:0016020,GO:0016021,GO:0016053,GO:0016740,GO:0016746,GO:0016747,GO:0019752,GO:0022626,GO:0030529,GO:0031090,GO:0031224,GO:…	1.36351	4.17035	335.597	5.8053081819977e-75	1.70688119054375e-73	9.99273422961423	25.7847546758124	10.0231988346486	25.741106719518
TR57|c0_g1	1214; 992	PER26; PER61	Probable peroxidase 26; Probable peroxidase 61	ARATH	K00430	AT2G43480,AT5G24070	GO:0003674,GO:0003824,GO:0004601,GO:0005488,GO:0005575,GO:0005576,GO:0006950,GO:0006979,GO:0008150,GO:0008152,GO:0009056,GO:0009987,GO:0016209,GO:0016491,GO:0016684,GO:0020037,GO:0042743,GO:0042744,GO:0043167,GO:0043169,GO:0044237,GO:0044248,GO:0044699,GO:0044710,GO:0044712,GO:0044763,GO:0046872,GO:0046906,GO:0050896,GO:0055114,GO:0072593,GO:0097159,GO:1901363	2.37505	2.85355	334.286	1.12001646149433e-74	3.2882024025827e-73	2.26079959946023	11.9282517282888	2.33192789214273	11.9584669011934
TR19713|c2_g1	1357; 1353	EF100	Ethylene-responsive transcription factor 1A	ARATH	K09286	AT4G17500	GO:0000160,GO:0001071,GO:0001944,GO:0003674,GO:0003676,GO:0003677,GO:0003700,GO:0005488,GO:0005575,GO:0005634,GO:0006139,GO:0006351,GO:0006355,GO:0006725,GO:0006807,GO:0006950,GO:0006952,GO:0007165,GO:0008150,GO:0008152,GO:0009058,GO:0009059,GO:0009719,GO:0009755,GO:0009873,GO:0009889,GO:0009987,GO:0010033,GO:0010200,GO:0010243,GO:0010468,GO:0010556,GO:0016070,GO:0018130,GO:0019219,GO:0019222,GO:…	1.15585	4.59414	333.574	1.60100088610004e-74	4.69334830766931e-73	14.8760613644483	33.2287012430904	14.8916096971921	33.1188727399153
TR45299|c0_g1	1127; 1127; 469	ATCA7	Alpha carbonic anhydrase 7	ARATH	K01674	AT1G08080	GO:0003674,GO:0003824,GO:0004089,GO:0005488,GO:0005575,GO:0006730,GO:0008150,GO:0008152,GO:0008270,GO:0009532,GO:0009570,GO:0009987,GO:0016829,GO:0016835,GO:0016836,GO:0043167,GO:0043169,GO:0044237,GO:0044281,GO:0044422,GO:0044424,GO:0044434,GO:0044435,GO:0044444,GO:0044446,GO:0044464,GO:0044699,GO:0044710,GO:0044763,GO:0046872,GO:0046914	1.90812	3.33226	333.013	2.12108293798602e-74	6.20878885998063e-73	4.15987126300683	15.7399111151481	4.21383461211756	15.7284242632646
TR16499|c0_g1	2670; 2658	C3H20	Zinc finger CCCH domain-containing protein 20	ARATH		AT2G19810	GO:0001071,GO:0003674,GO:0003676,GO:0003677,GO:0003700,GO:0005488,GO:0005575,GO:0005886,GO:0006355,GO:0006950,GO:0006979,GO:0008150,GO:0009889,GO:0010468,GO:0010556,GO:0016020,GO:0019219,GO:0019222,GO:0031323,GO:0031326,GO:0043167,GO:0043169,GO:0044464,GO:0046872,GO:0050789,GO:0050794,GO:0050896,GO:0051171,GO:0051252,GO:0060255,GO:0065007,GO:0080090,GO:0097159,GO:1901363,GO:1903506,GO:2000112,GO:…	-0.364697	7.80974	332.715	2.46347408115394e-74	7.2003931956088e-73	253.209555139546	196.726467413546	252.093678445324	195.71348542021
TR1436|c1_g1	1539; 1283; 1075	CYSEP	Vignain	PHAVU; RICCO	K16292		GO:0003674,GO:0003824,GO:0005575,GO:0005788,GO:0006508,GO:0008150,GO:0008152,GO:0008233,GO:0008234,GO:0016023,GO:0016787,GO:0019538,GO:0031410,GO:0031974,GO:0031982,GO:0031988,GO:0043170,GO:0043226,GO:0043227,GO:0043229,GO:0043231,GO:0043233,GO:0044238,GO:0044422,GO:0044424,GO:0044432,GO:0044444,GO:0044446,GO:0044464,GO:0070011,GO:0070013,GO:0071704	0.171784	9.98117	332.231	3.13897843100558e-74	9.16128653420288e-73	952.610519228564	1073.58749859761	948.194609757753	1067.62760263299
TR29481|c0_g1	784	DIR21	Dirigent protein 21	ARATH		AT1G65870	GO:0005575,GO:0005576,GO:0005618,GO:0030312,GO:0044464,GO:0048046	1.08969	4.74442	331.952	3.61174076481141e-74	1.05255686376864e-72	17.0464289799302	36.3677148557979	17.0598935267284	36.2402352870065
TR31728|c0_g1	1176; 817	BH036; BH118	Transcription factor bHLH118; Transcription factor bHLH36	ARATH		AT5G51780,AT4G25400	GO:0001071,GO:0003674,GO:0003676,GO:0003677,GO:0003700,GO:0005488,GO:0005515,GO:0005575,GO:0005634,GO:0006139,GO:0006351,GO:0006355,GO:0006725,GO:0006807,GO:0008150,GO:0008152,GO:0009058,GO:0009059,GO:0009889,GO:0009987,GO:0010468,GO:0010556,GO:0016070,GO:0018130,GO:0019219,GO:0019222,GO:0019438,GO:0031323,GO:0031326,GO:0032774,GO:0034641,GO:0034645,GO:0034654,GO:0043170,GO:0043226,GO:0043227,GO:…	-1.39544	4.08294	330.874	6.19921500968741e-74	1.80396246471329e-72	24.5070676581489	9.28251168329245	24.4647873596728	9.32355046533725
TR12726|c0_g1	1005; 945	21KD	21 kDa protein	DAUCA			GO:0003674,GO:0004857,GO:0030234	-0.640046	6.19961	330.174	8.81005504944176e-74	2.55995397235759e-72	89.7085281065821	57.5784782673792	89.3496581831528	57.3195667738559
TR28572|c0_g1	608	GASA3	Gibberellin-regulated protein 3	ARATH		AT4G09600	GO:0001101,GO:0005575,GO:0005576,GO:0007165,GO:0008150,GO:0009719,GO:0009725,GO:0009739,GO:0009740,GO:0009755,GO:0010033,GO:0010476,GO:0033993,GO:0042221,GO:0050789,GO:0050794,GO:0050896,GO:0065007,GO:1901700	-1.5698	3.77685	329.028	1.5651506782391e-73	4.54122854914556e-72	20.4376283791205	6.86098689634659	20.4145968101618	6.89131990916231
TR43390|c0_g1	519; 519	HSP82	Heat shock protein 82	TOBAC			GO:0000166,GO:0001882,GO:0001883,GO:0003674,GO:0005488,GO:0005515,GO:0005524,GO:0005575,GO:0005737,GO:0006457,GO:0006950,GO:0008150,GO:0008152,GO:0009987,GO:0017076,GO:0019538,GO:0030554,GO:0032549,GO:0032550,GO:0032553,GO:0032555,GO:0032559,GO:0035639,GO:0036094,GO:0043167,GO:0043168,GO:0043170,GO:0044237,GO:0044238,GO:0044260,GO:0044267,GO:0044424,GO:0044464,GO:0050896,GO:0051082,GO:0071704,GO:…	1.00456	4.94352	327.34	3.64842949327958e-73	1.05703110041406e-71	20.3924123871313	40.9865491716391	20.3736857945101	40.8209361678026
TR49007|c1_g1	1492; 1475; 1438; 1421; 783; 729	SPD1; SPD2	Spermidine synthase 1; Spermidine synthase 2	HYONI; PEA			GO:0003674,GO:0003824,GO:0004766,GO:0006576,GO:0006595,GO:0006596,GO:0006807,GO:0008150,GO:0008152,GO:0008216,GO:0008295,GO:0009058,GO:0009308,GO:0009309,GO:0009987,GO:0016740,GO:0016765,GO:0034641,GO:0042401,GO:0044106,GO:0044237,GO:0044249,GO:0044271,GO:0071704,GO:0097164,GO:1901564,GO:1901566,GO:1901576	0.351934	7.8888	326.999	4.33006834180388e-73	1.25268561065004e-71	208.536155054212	266.278040460824	207.623404432006	264.86990756745
TR44255|c0_g1	1579; 1529; 1496	IAA26	Auxin-responsive protein IAA26	ARATH	K14484	AT3G16500	GO:0001071,GO:0003674,GO:0003700,GO:0005575,GO:0005634,GO:0006139,GO:0006351,GO:0006355,GO:0006725,GO:0006807,GO:0007165,GO:0008150,GO:0008152,GO:0009058,GO:0009059,GO:0009719,GO:0009725,GO:0009733,GO:0009734,GO:0009755,GO:0009889,GO:0009987,GO:0010033,GO:0010468,GO:0010556,GO:0016070,GO:0018130,GO:0019219,GO:0019222,GO:0019438,GO:0031323,GO:0031326,GO:0032774,GO:0034641,GO:0034645,GO:0034654,GO:…	-0.427988	7.32708	326.943	4.45241712596083e-73	1.28620335546889e-71	184.662111283912	137.309424030152	183.854104338411	136.610282905159
TR48004|c0_g1	1612	Y3028	Uncharacterized acetyltransferase At3g50280	ARATH		AT3G50280	GO:0003674,GO:0003824,GO:0016740,GO:0016746,GO:0016747	2.01159	3.18399	326.831	4.70965055051471e-73	1.35853194992067e-71	3.52684737515797	14.3946195668448	3.60016937734316	14.3906974573684
TR27918|c0_g1	1744	3AT1	Coumaroyl-CoA:anthocyanidin 3-O-glucoside-6''-O-coumaroyltransferase 1	ARATH		AT1G03940	GO:0003674,GO:0003824,GO:0016740,GO:0016746,GO:0016747	1.50618	3.87579	326.092	6.82153224645427e-73	1.96485907744163e-71	7.55107066219718	21.5695078244622	7.60944891120258	21.5252404221482
TR38810|c0_g1	1737; 1716; 1634; 1302	BCAT2	Branched-chain-amino-acid aminotransferase 2, chloroplastic	ARATH	K00826	AT1G10070	GO:0003674,GO:0003824,GO:0004084,GO:0005575,GO:0006082,GO:0006520,GO:0006549,GO:0006551,GO:0006573,GO:0006807,GO:0008150,GO:0008152,GO:0008483,GO:0008652,GO:0009058,GO:0009081,GO:0009082,GO:0009097,GO:0009098,GO:0009099,GO:0009507,GO:0009536,GO:0009987,GO:0016053,GO:0016740,GO:0016769,GO:0019752,GO:0043226,GO:0043227,GO:0043229,GO:0043231,GO:0043436,GO:0044237,GO:0044238,GO:0044249,GO:0044281,GO:…	-0.348751	7.90511	325.264	1.03342331511101e-72	2.97232943912261e-71	269.216016303725	211.479831393271	268.008063533807	210.387943109132
TR36006|c0_g4	6189; 4871; 4565	PSA; Y1666	Puromycin-sensitive aminopeptidase; Uncharacterized protein At1g76660	ARATH		AT1G76660	GO:0003674,GO:0003824,GO:0004177,GO:0005488,GO:0005575,GO:0005886,GO:0008233,GO:0008237,GO:0008238,GO:0008270,GO:0016020,GO:0016787,GO:0043167,GO:0043169,GO:0044464,GO:0046872,GO:0046914,GO:0070011	-0.195052	9.58121	325.254	1.03857292534977e-72	2.9828115451676e-71	819.856366748259	716.502278626313	816.052029202999	712.562478607383
TR25300|c0_g1	898; 584; 500	NAC81; NC100	NAC domain-containing protein 100; Protein ATAF2	ARATH		AT5G08790,AT5G61430	GO:0001071,GO:0001101,GO:0003674,GO:0003676,GO:0003677,GO:0003700,GO:0005488,GO:0005515,GO:0005575,GO:0005634,GO:0006139,GO:0006351,GO:0006355,GO:0006725,GO:0006807,GO:0006950,GO:0008150,GO:0008152,GO:0008361,GO:0009058,GO:0009059,GO:0009314,GO:0009416,GO:0009605,GO:0009607,GO:0009611,GO:0009620,GO:0009628,GO:0009719,GO:0009725,GO:0009743,GO:0009744,GO:0009751,GO:0009753,GO:0009889,GO:0009987,GO:…	1.14927	4.57291	325.232	1.05003000017244e-72	3.01135231742652e-71	14.6951973964915	32.6905846237691	14.7279656345856	32.5918894527441
TR2513|c0_g2	1106; 459	CAB6; CB121	Chlorophyll a-b binding protein 1B-21, chloroplastic; Chlorophyll a-b binding protein 6, chloroplastic	ARATH; HORVU			GO:0003674,GO:0005488,GO:0005575,GO:0006091,GO:0006464,GO:0006950,GO:0008150,GO:0008152,GO:0009266,GO:0009314,GO:0009409,GO:0009416,GO:0009507,GO:0009521,GO:0009522,GO:0009523,GO:0009526,GO:0009534,GO:0009535,GO:0009536,GO:0009579,GO:0009628,GO:0009637,GO:0009639,GO:0009642,GO:0009644,GO:0009645,GO:0009765,GO:0009768,GO:0009941,GO:0009987,GO:0010114,GO:0010218,GO:0010287,GO:0016020,GO:0016021,GO:…	-1.19599	4.4583	324.692	1.37679040948073e-72	3.94275369142769e-71	30.5660105847024	13.3183863282022	30.5196176761136	13.3367308830259
TR27466|c0_g1	1690; 1464; 1462	ALMTD	Aluminum-activated malate transporter 13	ARATH		AT5G46600	GO:0005575,GO:0005886,GO:0006810,GO:0006811,GO:0006820,GO:0006835,GO:0008150,GO:0015711,GO:0015740,GO:0015743,GO:0015849,GO:0016020,GO:0016021,GO:0031224,GO:0044425,GO:0044464,GO:0044699,GO:0044765,GO:0046942,GO:0051179,GO:0051234,GO:0071702,GO:1902578	-0.902383	5.21879	324.617	1.42938614439463e-72	4.08746684321334e-71	48.5619753964058	25.9641268822528	48.3977315158745	25.903255423263
TR53293|c0_g1	4272; 3318; 3221; 3202; 3020; 2566; 2541; 2529; 2522; 2473; 2351; 1684; 1671	AI5L4; AI5L7; DJ1C	ABSCISIC ACID-INSENSITIVE 5-like protein 4; ABSCISIC ACID-INSENSITIVE 5-like protein 7; Protein DJ-1 homolog C	ARATH		AT4G34020	GO:0000302,GO:0000988,GO:0000989,GO:0001071,GO:0003674,GO:0003676,GO:0003677,GO:0003700,GO:0003712,GO:0003713,GO:0003824,GO:0005488,GO:0005575,GO:0005634,GO:0005829,GO:0006081,GO:0006082,GO:0006089,GO:0006139,GO:0006351,GO:0006355,GO:0006357,GO:0006725,GO:0006807,GO:0006950,GO:0006979,GO:0006996,GO:0007165,GO:0008150,GO:0008152,GO:0009056,GO:0009058,GO:0009059,GO:0009438,GO:0009507,GO:0009536,GO:…	-0.412021	7.42197	323.861	2.08861214953642e-72	5.96398083103216e-71	196.282621225138	147.578482848867	195.431921767821	146.825651241093
TR17824|c0_g1	1736; 1732; 1604	FAD2	Delta(12)-fatty-acid desaturase FAD2 {ECO:0000303|PubMed:12481086}	VERFO			GO:0003674,GO:0003824,GO:0005575,GO:0005789,GO:0006082,GO:0006629,GO:0006631,GO:0006633,GO:0006636,GO:0008150,GO:0008152,GO:0008610,GO:0009058,GO:0009987,GO:0016020,GO:0016021,GO:0016053,GO:0016491,GO:0016705,GO:0016717,GO:0019752,GO:0031090,GO:0031224,GO:0032787,GO:0033559,GO:0043436,GO:0044237,GO:0044238,GO:0044249,GO:0044255,GO:0044281,GO:0044283,GO:0044422,GO:0044424,GO:0044425,GO:0044432,GO:…	0.616072	6.28239	323.752	2.20576326775869e-72	6.28944038520488e-71	61.4485331133292	94.2600944844479	61.2437904304853	93.8030251164799
TR4330|c0_g1	1997	LHTL8	Lysine histidine transporter-like 8	ARATH		AT1G47670	GO:0005575,GO:0005886,GO:0006810,GO:0006811,GO:0006820,GO:0006865,GO:0008150,GO:0015711,GO:0015849,GO:0016020,GO:0016021,GO:0031224,GO:0044425,GO:0044464,GO:0044699,GO:0044765,GO:0046942,GO:0051179,GO:0051234,GO:0071702,GO:0071705,GO:1902578	1.51352	3.85248	323.581	2.40357891593696e-72	6.84363841625327e-71	7.41542268622957	21.2556064631914	7.44580484859607	21.2009430146582
TR23396|c0_g1	3266; 3226; 2944; 2904; 2840; 2667; 2588; 2105; 1956; 1778; 1753; 1530	SMAL1; ZRAB3	DNA annealing helicase and endonuclease ZRANB3; SWI/SNF-related matrix-associated actin-dependent regulator of chromatin subfamily A-like protein 1	DANRE; MOUSE; XENLA; XENTR	K14440		GO:0000018,GO:0000166,GO:0000278,GO:0000733,GO:0001525,GO:0001882,GO:0001883,GO:0003674,GO:0003676,GO:0003824,GO:0004386,GO:0004518,GO:0004519,GO:0004520,GO:0004536,GO:0005488,GO:0005515,GO:0005524,GO:0005575,GO:0005634,GO:0005657,GO:0006139,GO:0006259,GO:0006275,GO:0006281,GO:0006355,GO:0006357,GO:0006725,GO:0006807,GO:0006950,GO:0006974,GO:0006996,GO:0007049,GO:0008094,GO:0008150,GO:0008152,GO:…	-0.841449	5.4025	322.612	3.9086982758625e-72	1.1113152615892e-70	54.349622371024	30.3139028884333	54.1661847227538	30.2407332484417
TR30257|c0_g2	2360; 2332; 2268; 2240; 2038; 2010	NAT4	Nucleobase-ascorbate transporter 4	ARATH		AT1G49960	GO:0003674,GO:0005215,GO:0005575,GO:0006810,GO:0008150,GO:0009987,GO:0016020,GO:0016021,GO:0031224,GO:0044425,GO:0044699,GO:0044763,GO:0044765,GO:0051179,GO:0051234,GO:0055085,GO:1902578	1.31299	4.20338	320.847	9.4710099324923e-72	2.68892555633524e-70	10.4901101414955	26.1434990886932	10.5141310224681	26.065404127008
TR39904|c0_g1	1058; 973	CYB5	Cytochrome b5	TOBAC			GO:0003674,GO:0005488,GO:0005575,GO:0005789,GO:0008150,GO:0008152,GO:0016020,GO:0016021,GO:0020037,GO:0031090,GO:0031224,GO:0043167,GO:0043169,GO:0044422,GO:0044424,GO:0044425,GO:0044432,GO:0044444,GO:0044446,GO:0044464,GO:0044699,GO:0044710,GO:0046872,GO:0046906,GO:0055114,GO:0097159,GO:0098588,GO:0098589,GO:1901363	0.5584	6.54526	320.501	1.12632605280179e-71	3.19319075656268e-70	75.555922613961	111.345297147899	75.2762687989932	110.788101833768
TR24381|c0_g2	806							-1.32383	4.16348	318.325	3.35484956942649e-71	9.49757913104639e-70	25.5470354739006	10.1793727154946	25.5284737666151	10.2153683359347
TR45884|c0_g1	973; 884; 784; 695	LTPG2; NLTL2	Non-specific lipid transfer protein GPI-anchored 2; Non-specific lipid-transfer protein-like protein At2g13820	ARATH		AT2G13820,AT3G43720	GO:0003674,GO:0005488,GO:0005575,GO:0005576,GO:0005886,GO:0006810,GO:0006869,GO:0008150,GO:0008289,GO:0016020,GO:0031224,GO:0031225,GO:0031226,GO:0032502,GO:0042335,GO:0044425,GO:0044459,GO:0044464,GO:0044699,GO:0044765,GO:0044767,GO:0046658,GO:0048856,GO:0051179,GO:0051234,GO:0071702,GO:1902578	2.71365	2.51607	318.072	3.81029722488673e-71	1.07715634958032e-69	1.44691174365455	9.73094219939353	1.51370757911019	9.76945940063598
TR53851|c0_g2	1300; 710; 284	EXLB1	Expansin-like B1	ORYSJ			GO:0005575,GO:0005576	1.75146	3.4653	317.249	5.75594169792209e-71	1.62486462432652e-69	4.97375911881251	16.8609874054008	5.03205492515009	16.8634651894795
TR33810|c0_g1	1326	HIDM	2-hydroxyisoflavanone dehydratase	GLYEC			GO:0003674,GO:0003824,GO:0006725,GO:0008150,GO:0008152,GO:0009058,GO:0009698,GO:0009699,GO:0009717,GO:0009812,GO:0009813,GO:0009987,GO:0016787,GO:0016788,GO:0016829,GO:0016835,GO:0016836,GO:0018130,GO:0019438,GO:0019748,GO:0033987,GO:0044237,GO:0044249,GO:0044550,GO:0044699,GO:0044710,GO:0044711,GO:0044763,GO:0046287,GO:0046483,GO:0052689,GO:0071704,GO:1901360,GO:1901362,GO:1901576	1.26516	4.28239	316.932	6.74866214676221e-71	1.90239314029e-69	11.3492139892904	27.3542614821662	11.3732623511522	27.2815194050955
TR30318|c0_g1	861	RS252	40S ribosomal protein S25-2	ARATH			GO:0005575,GO:0005774,GO:0005840,GO:0005911,GO:0009506,GO:0015935,GO:0016020,GO:0022626,GO:0022627,GO:0030054,GO:0030529,GO:0031090,GO:0032991,GO:0043226,GO:0043228,GO:0043229,GO:0043232,GO:0044391,GO:0044422,GO:0044424,GO:0044437,GO:0044444,GO:0044445,GO:0044446,GO:0044464,GO:0098588	-0.272152	8.57825	316.72	7.50382702325122e-71	2.112263353974e-69	419.242677723906	347.30943472029	417.333270662245	345.457813328713
TR17213|c1_g1	1537; 1522	FLA7	Fasciclin-like arabinogalactan protein 7	ARATH		AT2G04780	GO:0005575,GO:0005886,GO:0016020,GO:0031224,GO:0031225,GO:0031226,GO:0044425,GO:0044459,GO:0044464,GO:0046658	-0.916004	5.13742	315.667	1.27256882213738e-70	3.57709168060942e-69	46.0298798450104	24.394620075899	45.9021595611252	24.3223055617493
TR6812|c1_g1	4582; 4422; 3542; 3317; 3314; 3223; 2915; 2690; 2687; 2340; 1874; 1781	ABAH4; C16B1; KAO1; Y4OU; Y4OV; Y5696	Abscisic acid 8'-hydroxylase 4; Cytochrome P450 716B1; Ent-kaurenoic acid oxidase 1; UPF0261 protein SACE_5696 {ECO:0000255|HAMAP-Rule:MF_00677}; UPF0261 protein y4oU {ECO:0000255|HAMAP-Rule:MF_00677}; Uncharacterized protein y4oV	ARATH; HORVU; PICSI; RHISN; SACEN	K09843	AT3G19270	GO:0003674,GO:0003824,GO:0004497,GO:0005488,GO:0005506,GO:0005575,GO:0005789,GO:0006066,GO:0006082,GO:0006629,GO:0006694,GO:0006714,GO:0006720,GO:0006721,GO:0007275,GO:0008150,GO:0008152,GO:0008202,GO:0008299,GO:0008300,GO:0008610,GO:0009056,GO:0009058,GO:0009685,GO:0009686,GO:0009687,GO:0009987,GO:0010268,GO:0010295,GO:0010817,GO:0016020,GO:0016021,GO:0016042,GO:0016053,GO:0016054,GO:0016101,GO:…	0.68985	5.92714	315.41	1.44821231462039e-70	4.06504581286575e-69	46.5272557568916	75.1121114469316	46.3930917489447	74.7910896023792
TR31127|c2_g2	3695; 3693; 3687; 3685; 3448; 858	C3H18; C3H46	Zinc finger CCCH domain-containing protein 18; Zinc finger CCCH domain-containing protein 46	ARATH		AT2G05160,AT3G51950	GO:0000166,GO:0003674,GO:0003676,GO:0003677,GO:0003723,GO:0003824,GO:0004518,GO:0005488,GO:0016787,GO:0016788,GO:0036094,GO:0043167,GO:0043169,GO:0046872,GO:0097159,GO:1901265,GO:1901363	-0.493595	6.86868	315.339	1.50006500172357e-70	4.20463764344497e-69	136.959239735301	97.3094219939353	136.397326182524	96.8433133116986
TR19749|c0_g1	2223	SCP49	Serine carboxypeptidase-like 49	ARATH	K16298	AT3G10410	GO:0003674,GO:0003824,GO:0004180,GO:0004185,GO:0005575,GO:0005576,GO:0005773,GO:0005829,GO:0006508,GO:0008150,GO:0008152,GO:0008233,GO:0008236,GO:0008238,GO:0016787,GO:0017171,GO:0019538,GO:0043170,GO:0043226,GO:0043227,GO:0043229,GO:0043231,GO:0044238,GO:0044424,GO:0044444,GO:0044464,GO:0051603,GO:0070008,GO:0070011,GO:0071704	0.277807	8.508	313.926	3.04838478534367e-70	8.53246345920274e-69	329.669797593291	399.865491207337	328.18816755735	397.710233110538
TR51858|c0_g1	953; 882; 513; 505	ERG1	Elicitor-responsive protein 1	ORYSJ			GO:0003674,GO:0005488,GO:0005515,GO:0005543,GO:0005544,GO:0005575,GO:0005737,GO:0005886,GO:0008289,GO:0016020,GO:0043167,GO:0043168,GO:0044424,GO:0044464	1.20107	4.40396	313.645	3.50826003298668e-70	9.80580946032399e-69	12.7509097409557	29.372198804621	12.7642368833076	29.3083782019079
TR2779|c3_g1	1627; 1344							-0.24719	8.84045	313.597	3.59518575074296e-70	1.00346191580948e-68	498.868039616895	420.493294947987	496.577907979446	418.22204413428
TR36799|c1_g1	2215; 1879; 1719	T184C	Transmembrane protein 184C	BOVIN			GO:0003674,GO:0005215,GO:0005575,GO:0006810,GO:0008150,GO:0016021,GO:0031224,GO:0044425,GO:0051179,GO:0051234	0.388038	7.53964	311.532	1.01269642827175e-69	2.82258862434053e-68	161.375875409472	211.300459186831	160.69846947959	210.185257229451
TR22711|c0_g2	1711; 1603	FENR2	Ferredoxin--NADP reductase, root isozyme, chloroplastic	PEA			GO:0003674,GO:0003824,GO:0004324,GO:0005575,GO:0008150,GO:0008152,GO:0009507,GO:0009536,GO:0009987,GO:0015979,GO:0016491,GO:0016730,GO:0016731,GO:0043226,GO:0043227,GO:0043229,GO:0043231,GO:0044237,GO:0044424,GO:0044444,GO:0044464,GO:0044699,GO:0044710,GO:0055114	0.421447	7.30354	311.465	1.04726364467031e-69	2.91483478180217e-68	135.195816047722	181.165928504838	134.638152509504	180.228284212563
TR21244|c0_g2	4292; 4274; 1590	NORK	Nodulation receptor kinase	PEA			GO:0000166,GO:0001882,GO:0001883,GO:0003674,GO:0003824,GO:0004672,GO:0004674,GO:0005488,GO:0005524,GO:0005575,GO:0006464,GO:0006468,GO:0006793,GO:0006796,GO:0008150,GO:0008152,GO:0009877,GO:0009987,GO:0016021,GO:0016301,GO:0016310,GO:0016740,GO:0016772,GO:0016773,GO:0017076,GO:0019538,GO:0030554,GO:0031224,GO:0032549,GO:0032550,GO:0032553,GO:0032555,GO:0032559,GO:0035639,GO:0036094,GO:0036211,GO:…	0.357499	7.77249	311.2	1.19596605623314e-69	3.32404759275907e-68	191.941885994174	246.053824184665	191.1362651244	244.763468303071
TR11353|c0_g1	680	E13B	Glucan endo-1,3-beta-glucosidase, basic isoform	PRUPE			GO:0003674,GO:0003824,GO:0004553,GO:0005975,GO:0006950,GO:0006952,GO:0008150,GO:0008152,GO:0008422,GO:0009607,GO:0015926,GO:0016787,GO:0016798,GO:0042973,GO:0044238,GO:0050896,GO:0071704	-4.28268	1.76101	310.795	1.46596499597962e-69	4.0687714741356e-68	6.28502288649945	0.269058309660651	6.34120742600215	0.36483458342624
TR21448|c1_g1	1401; 1285; 1263; 582	PER4	Peroxidase 4 {ECO:0000250|UniProtKB:Q42578}	VITVI	K00430		GO:0003674,GO:0003824,GO:0004601,GO:0005488,GO:0005575,GO:0005576,GO:0006950,GO:0006979,GO:0008150,GO:0008152,GO:0009056,GO:0009987,GO:0016209,GO:0016491,GO:0016684,GO:0020037,GO:0042743,GO:0042744,GO:0043167,GO:0043169,GO:0044237,GO:0044248,GO:0044699,GO:0044710,GO:0044712,GO:0044763,GO:0046872,GO:0046906,GO:0050896,GO:0055114,GO:0072593,GO:0097159,GO:1901363	0.929238	5.07838	310.237	1.93955413760892e-69	5.37568452377565e-68	23.195803890462	44.2152488875669	23.1556348588207	44.0639102427025
TR6944|c0_g1	858	CYSEP	Vignain	PHAVU; VIGMU			GO:0003674,GO:0003824,GO:0005575,GO:0005788,GO:0006508,GO:0008150,GO:0008152,GO:0008233,GO:0008234,GO:0016787,GO:0019538,GO:0031974,GO:0043170,GO:0043233,GO:0044238,GO:0044422,GO:0044424,GO:0044432,GO:0044444,GO:0044446,GO:0044464,GO:0070011,GO:0070013,GO:0071704	0.470348	6.98088	309.322	3.06837456069065e-69	8.49245512139757e-68	105.986285222696	146.905837074715	105.550420381197	146.177056426113
TR49289|c0_g1	1946; 1905	AROA	3-phosphoshikimate 1-carboxyvinyltransferase, chloroplastic	ARATH; PETHY	K00800	AT2G45300	GO:0003674,GO:0003824,GO:0003866,GO:0005575,GO:0006082,GO:0006520,GO:0006725,GO:0006807,GO:0008150,GO:0008152,GO:0008652,GO:0009058,GO:0009072,GO:0009073,GO:0009423,GO:0009507,GO:0009532,GO:0009536,GO:0009570,GO:0009987,GO:0016053,GO:0016740,GO:0016765,GO:0019438,GO:0019752,GO:0043226,GO:0043227,GO:0043229,GO:0043231,GO:0043436,GO:0043648,GO:0043650,GO:0044237,GO:0044238,GO:0044249,GO:0044281,GO:…	0.670971	5.9755	309.044	3.52801081184981e-69	9.7509888784418e-68	48.5167594044166	77.309420975827	48.3568205002228	76.9395599270004
TR46330|c0_g1	787; 666							0.399808	7.44207	308.904	3.78421030119675e-69	1.04445258410607e-67	150.11709340416	198.161445065069	149.488851191044	197.132286577978
TR54017|c0_g1	592	SAG21	Protein SENESCENCE-ASSOCIATED GENE 21, mitochondrial {ECO:0000303|PubMed:9617813}	ARATH		AT4G02380	GO:0000302,GO:0001101,GO:0005575,GO:0005739,GO:0006950,GO:0006979,GO:0007154,GO:0008150,GO:0009266,GO:0009409,GO:0009414,GO:0009415,GO:0009605,GO:0009628,GO:0009987,GO:0009991,GO:0010035,GO:0031668,GO:0033554,GO:0042221,GO:0042631,GO:0043226,GO:0043227,GO:0043229,GO:0043231,GO:0044424,GO:0044444,GO:0044464,GO:0044699,GO:0044763,GO:0050896,GO:0051716,GO:0070887,GO:0071214,GO:0071229,GO:0071462,GO:…	1.93522	3.19076	308.642	4.31668957061953e-69	1.1897612965364e-67	3.70771134311478	14.3049334636246	3.76381343994966	14.3096231054959
TR2727|c0_g1	1060; 1034; 376	GUAA	Probable GMP synthase [glutamine-hydrolyzing]	HELHP	K03790		GO:0000166,GO:0001882,GO:0001883,GO:0003674,GO:0003824,GO:0003905,GO:0003922,GO:0005488,GO:0005524,GO:0006082,GO:0006139,GO:0006163,GO:0006164,GO:0006177,GO:0006259,GO:0006281,GO:0006284,GO:0006520,GO:0006541,GO:0006725,GO:0006753,GO:0006793,GO:0006796,GO:0006807,GO:0006950,GO:0006974,GO:0008080,GO:0008150,GO:0008152,GO:0008725,GO:0009058,GO:0009064,GO:0009116,GO:0009117,GO:0009119,GO:0009123,GO:…	-2.77192	2.41557	307.611	7.23769028545992e-69	1.99207372759666e-67	9.17884637380855	1.30044849669314	9.20497852161602	1.37826398183246
TR12112|c0_g1	2544; 2148	LACS4	Long chain acyl-CoA synthetase 4	ARATH	K01897	AT4G23850	GO:0000166,GO:0001676,GO:0001882,GO:0001883,GO:0003674,GO:0003824,GO:0004467,GO:0005488,GO:0005524,GO:0005575,GO:0005794,GO:0005886,GO:0006082,GO:0006629,GO:0006631,GO:0008150,GO:0008152,GO:0009987,GO:0015645,GO:0016020,GO:0016874,GO:0016877,GO:0017076,GO:0019752,GO:0030554,GO:0032549,GO:0032550,GO:0032553,GO:0032555,GO:0032559,GO:0032787,GO:0035639,GO:0036094,GO:0043167,GO:0043168,GO:0043226,GO:…	0.383685	7.55038	306.923	1.02217955333009e-68	2.80950516065776e-67	162.868003145115	212.600907683524	162.171266043048	211.48244685941
TR29831|c0_g1	2787	SBT17	Subtilisin-like protease SBT1.7 {ECO:0000303|PubMed:16193095}	ARATH		AT5G67360	GO:0003006,GO:0003674,GO:0003824,GO:0004175,GO:0004252,GO:0005575,GO:0005576,GO:0005618,GO:0006508,GO:0008150,GO:0008152,GO:0008233,GO:0008236,GO:0009505,GO:0009987,GO:0010191,GO:0010214,GO:0016787,GO:0017171,GO:0019538,GO:0022414,GO:0030312,GO:0032502,GO:0043170,GO:0044237,GO:0044238,GO:0044464,GO:0044699,GO:0044702,GO:0048046,GO:0048359,GO:0048609,GO:0048856,GO:0070011,GO:0071704,GO:0080001	-0.163994	9.99765	306.444	1.29989402933186e-68	3.56786703313982e-67	1083.19430409339	967.264623230039	1078.16890648297	961.90664779125
TR19170|c0_g1	2796; 2794; 2791; 2788; 2770; 2765; 2676; 2673; 2668; 2665; 2228	PLY12	Probable pectate lyase 12	ARATH	K01728	AT3G53190	GO:0000272,GO:0003674,GO:0003824,GO:0005488,GO:0005575,GO:0005975,GO:0005976,GO:0008150,GO:0008152,GO:0009056,GO:0009057,GO:0010393,GO:0016052,GO:0016829,GO:0016835,GO:0016837,GO:0030570,GO:0031224,GO:0031225,GO:0043167,GO:0043169,GO:0043170,GO:0044238,GO:0044425,GO:0045488,GO:0045490,GO:0046872,GO:0071704,GO:1901575	0.730661	5.72268	305.953	1.66264409930554e-68	4.55720859141603e-67	39.6544249745325	65.8744428152493	39.5609521351231	65.5891506648507
TR52897|c0_g1	1091; 1040; 944	DIR23	Dirigent protein 23	ARATH		AT2G21100	GO:0005575,GO:0005576,GO:0048046	0.94235	5.01873	305.66	1.92588766762459e-68	5.2714524736625e-67	22.1106200827211	42.5560559779929	22.0919484518785	42.4018860293163
TR6239|c0_g1	2329; 2222; 2176; 1899	PMGI	2,3-bisphosphoglycerate-independent phosphoglycerate mutase	RICCO			GO:0003674,GO:0003824,GO:0004619,GO:0005488,GO:0005575,GO:0005737,GO:0005975,GO:0005996,GO:0006006,GO:0006007,GO:0006082,GO:0006090,GO:0006091,GO:0006096,GO:0008150,GO:0008152,GO:0009056,GO:0009987,GO:0016052,GO:0016853,GO:0016866,GO:0016868,GO:0019318,GO:0019320,GO:0019752,GO:0030145,GO:0032787,GO:0043167,GO:0043169,GO:0043436,GO:0044237,GO:0044238,GO:0044281,GO:0044424,GO:0044464,GO:0044699,GO:…	0.336353	7.91868	305.145	2.4942658299772e-68	6.81777461415976e-67	214.188154052863	270.582973415394	213.26912459193	269.126311040756
TR41231|c0_g2	1407	ACCH1	1-aminocyclopropane-1-carboxylate oxidase homolog 1	ARATH		AT1G06620	GO:0003674,GO:0003824,GO:0005488,GO:0008150,GO:0008152,GO:0016491,GO:0043167,GO:0043169,GO:0044699,GO:0044710,GO:0046872,GO:0055114	-3.15184	2.17377	305.027	2.64636249622894e-68	7.22354897903153e-67	7.95801459010002	0.85201798059206	8.01855906771885	0.932355046533724
TR3762|c0_g3	1575	YHE5	Putative glutamine amidotransferase PB2B2.05	SCHPO			GO:0003674,GO:0003824,GO:0005575,GO:0005634,GO:0005737,GO:0005829,GO:0006082,GO:0006520,GO:0006541,GO:0006807,GO:0008150,GO:0008152,GO:0009064,GO:0009987,GO:0016787,GO:0016874,GO:0019752,GO:0043226,GO:0043227,GO:0043229,GO:0043231,GO:0043436,GO:0044237,GO:0044238,GO:0044281,GO:0044424,GO:0044444,GO:0044464,GO:0044699,GO:0044710,GO:0044763,GO:0071704,GO:1901564,GO:1901605	0.30009	8.24383	304.756	3.03152667951477e-68	8.2635163972413e-67	272.155055783023	335.246653837171	270.953656660724	333.458809251583
TR38348|c0_g1	1858; 1833; 1688; 1661	CSE	Caffeoylshikimate esterase	ARATH	K18368	AT1G52760	GO:0000302,GO:0003674,GO:0003824,GO:0003846,GO:0004620,GO:0004622,GO:0005575,GO:0005886,GO:0005911,GO:0006629,GO:0006725,GO:0006950,GO:0006979,GO:0008150,GO:0008152,GO:0008374,GO:0009058,GO:0009506,GO:0009698,GO:0009699,GO:0009808,GO:0009809,GO:0009987,GO:0010035,GO:0010038,GO:0010043,GO:0016020,GO:0016298,GO:0016411,GO:0016740,GO:0016746,GO:0016747,GO:0016787,GO:0016788,GO:0019438,GO:0019748,GO:…	0.536244	6.58646	304.59	3.29387107101206e-68	8.96629711734147e-67	78.4497461012701	113.856508038065	78.1809509102587	113.301406741816
TR4636|c5_g1	2988; 2902; 2090; 2072; 1983; 1688; 1543; 1430; 1142; 625; 291	SD11; SLSG6; Y1137; Y4729	G-type lectin S-receptor-like serine/threonine-protein kinase At1g61370; G-type lectin S-receptor-like serine/threonine-protein kinase At4g27290; G-type lectin S-receptor-like serine/threonine-protein kinase SD1-1; S-locus-specific glycoprotein S6	ARATH; BRAOL		AT4G27290,AT4G27300	GO:0000166,GO:0001882,GO:0001883,GO:0003674,GO:0003824,GO:0004672,GO:0004674,GO:0005488,GO:0005515,GO:0005516,GO:0005524,GO:0005575,GO:0005886,GO:0005911,GO:0006464,GO:0006468,GO:0006793,GO:0006796,GO:0008037,GO:0008150,GO:0008152,GO:0009506,GO:0009987,GO:0016020,GO:0016021,GO:0016301,GO:0016310,GO:0016740,GO:0016772,GO:0016773,GO:0017076,GO:0019538,GO:0019899,GO:0030054,GO:0030246,GO:0030554,GO:…	0.583398	6.34313	303.538	5.58570633984047e-68	1.51840799090012e-66	64.9753804884871	97.4439511487656	64.7621377765252	96.9649248395073
TR17136|c0_g1	1335	MOB1A	MOB kinase activator-like 1A	MEDSF			GO:0003674,GO:0005488,GO:0005575,GO:0005737,GO:0005856,GO:0009524,GO:0043167,GO:0043169,GO:0043226,GO:0043228,GO:0043229,GO:0043232,GO:0044424,GO:0044444,GO:0044464,GO:0046872	-0.430291	7.19582	301.685	1.41454192223351e-67	3.83999688669883e-66	168.700866111723	125.246643147033	167.980630265579	124.611278828029
TR34706|c0_g1	3538; 3524; 3436; 3422; 2164	KINB1	SNF1-related protein kinase regulatory subunit beta-1	ARATH			GO:0000166,GO:0001882,GO:0001883,GO:0003674,GO:0005488,GO:0005515,GO:0005524,GO:0005975,GO:0006082,GO:0006629,GO:0006631,GO:0006633,GO:0006807,GO:0007154,GO:0008150,GO:0008152,GO:0008610,GO:0009058,GO:0009605,GO:0009743,GO:0009744,GO:0009987,GO:0009991,GO:0010033,GO:0016053,GO:0017076,GO:0019752,GO:0030554,GO:0031667,GO:0031668,GO:0031669,GO:0032549,GO:0032550,GO:0032553,GO:0032555,GO:0032559,GO:…	-0.448033	7.07998	301.557	1.50831743402648e-67	4.08896396581433e-66	156.492548274637	114.753369070268	155.830058617046	114.193224612413
TR53384|c3_g1	478; 478	HSP83	Heat shock protein 83	IPONI			GO:0000166,GO:0001882,GO:0001883,GO:0003674,GO:0005488,GO:0005515,GO:0005524,GO:0005575,GO:0005737,GO:0006457,GO:0006950,GO:0008150,GO:0008152,GO:0009987,GO:0017076,GO:0019538,GO:0030554,GO:0032549,GO:0032550,GO:0032553,GO:0032555,GO:0032559,GO:0035639,GO:0036094,GO:0043167,GO:0043168,GO:0043170,GO:0044237,GO:0044238,GO:0044260,GO:0044267,GO:0044424,GO:0044464,GO:0050896,GO:0051082,GO:0071704,GO:…	0.948451	4.98161	301.546	1.51708133425685e-67	4.10710393455848e-66	21.4775961948722	41.5246657909604	21.478283217104	41.3884566309101
TR21731|c0_g1	625; 621	SCRK	Fructokinase	SOLTU			GO:0000166,GO:0000271,GO:0001882,GO:0001883,GO:0003674,GO:0003824,GO:0004396,GO:0004747,GO:0005488,GO:0005524,GO:0005975,GO:0005976,GO:0005982,GO:0005996,GO:0006014,GO:0006073,GO:0008150,GO:0008152,GO:0008865,GO:0009058,GO:0009059,GO:0009250,GO:0009987,GO:0016051,GO:0016301,GO:0016740,GO:0016772,GO:0016773,GO:0017076,GO:0019200,GO:0019252,GO:0019321,GO:0030554,GO:0032549,GO:0032550,GO:0032553,GO:…	0.92581	5.04513	301.032	1.96352022446326e-67	5.30846934354549e-66	22.6984279785807	43.1838587005344	22.6647026710012	43.0099436683601
TR660|c0_g1	1244; 1242	Y1736	REF/SRPP-like protein At1g67360	ARATH		AT1G67360	GO:0005575,GO:0005773,GO:0043226,GO:0043227,GO:0043229,GO:0043231,GO:0044424,GO:0044444,GO:0044464	-0.519616	6.65326	300.505	2.55663309172267e-67	6.9025610325161e-66	118.82762694763	82.9148024270905	118.355568280156	82.5336902062027
TR35799|c1_g3	1213; 1079; 996; 859; 840	APRR5	Two-component response regulator-like APRR5	ARATH	K12130	AT5G24470	GO:0000160,GO:0005575,GO:0005634,GO:0006139,GO:0006351,GO:0006355,GO:0006725,GO:0006807,GO:0007165,GO:0008150,GO:0008152,GO:0009058,GO:0009059,GO:0009889,GO:0009987,GO:0010468,GO:0010556,GO:0016070,GO:0018130,GO:0019219,GO:0019222,GO:0019438,GO:0031323,GO:0031326,GO:0032774,GO:0034641,GO:0034645,GO:0034654,GO:0035556,GO:0043170,GO:0043226,GO:0043227,GO:0043229,GO:0043231,GO:0044237,GO:0044238,GO:…	-1.84718	3.25033	300.244	2.91427251758011e-67	7.85743380692315e-66	14.7856293804699	4.08071769651987	14.8097876658889	4.13479194549739
TR17242|c0_g1	732							-0.989232	4.85462	300.101	3.1312265323535e-67	8.4309125260393e-66	38.4788091828132	19.3721982955668	38.3745326812259	19.3362329215907
TR30657|c0_g1	2482; 2482; 2402; 2383; 2383; 2303	HPSE3	Heparanase-like protein 3	ARATH			GO:0003674,GO:0003824,GO:0004553,GO:0004566,GO:0005575,GO:0005576,GO:0005618,GO:0005765,GO:0005774,GO:0009505,GO:0016020,GO:0016787,GO:0016798,GO:0030312,GO:0031090,GO:0044422,GO:0044424,GO:0044437,GO:0044444,GO:0044446,GO:0044464,GO:0098588	0.576859	6.35392	299.139	5.07448925500221e-67	1.36446612708791e-65	65.6536203683252	97.9820677680869	65.4167140269512	97.5324453026148
TR21494|c0_g1	1698; 1698	ATL6	E3 ubiquitin-protein ligase ATL6	ARATH	K10664	AT3G05200	GO:0000151,GO:0000152,GO:0002376,GO:0003674,GO:0003824,GO:0004842,GO:0005488,GO:0005515,GO:0005575,GO:0005680,GO:0005886,GO:0006464,GO:0006950,GO:0006952,GO:0006955,GO:0008150,GO:0008152,GO:0008270,GO:0009605,GO:0009607,GO:0009617,GO:0009719,GO:0009814,GO:0009816,GO:0009987,GO:0010033,GO:0010200,GO:0010243,GO:0016020,GO:0016021,GO:0016567,GO:0016740,GO:0016874,GO:0019538,GO:0019787,GO:0031224,GO:…	0.756127	5.59158	298.475	7.07871370305736e-67	1.90079768907165e-65	35.8110656554501	60.5381196736464	35.7153166638702	60.2787806172021
TR2482|c1_g1	2765; 2748; 1995; 1827; 1810; 470	SRK2E; SRK2I	Serine/threonine-protein kinase SRK2E; Serine/threonine-protein kinase SRK2I	ARATH	K14498	AT5G66880	GO:0000166,GO:0001101,GO:0001882,GO:0001883,GO:0003674,GO:0003824,GO:0004672,GO:0004674,GO:0005488,GO:0005515,GO:0005524,GO:0005575,GO:0005634,GO:0005737,GO:0005829,GO:0005975,GO:0005984,GO:0005985,GO:0006082,GO:0006464,GO:0006468,GO:0006629,GO:0006631,GO:0006633,GO:0006636,GO:0006638,GO:0006639,GO:0006641,GO:0006793,GO:0006796,GO:0006950,GO:0006952,GO:0006970,GO:0007165,GO:0008150,GO:0008152,GO:…	0.381913	7.52321	298.446	7.18512895889298e-67	1.92676184815131e-65	159.928963665817	208.520189987004	159.266583931783	207.428729265786
TR15624|c0_g2	735							0.768409	5.54378	297.855	9.66485874805164e-67	2.58822305148837e-65	34.454585895774	58.7443976092421	34.3652531473665	58.4951448760072
TR18958|c0_g1	1761; 1404; 1285	LIP2	Triacylglycerol lipase 2	ARATH		AT5G14180	GO:0002213,GO:0003674,GO:0003824,GO:0004806,GO:0005575,GO:0005576,GO:0006629,GO:0006950,GO:0006952,GO:0008150,GO:0008152,GO:0009056,GO:0009605,GO:0009607,GO:0009625,GO:0016042,GO:0016298,GO:0016787,GO:0016788,GO:0043207,GO:0044238,GO:0044699,GO:0044710,GO:0044712,GO:0050896,GO:0051704,GO:0051707,GO:0052689,GO:0071704,GO:0098542,GO:1901575	-0.469062	6.93081	297.715	1.03654415299598e-66	2.77209115788412e-65	141.978214846103	102.600902083928	141.388470092022	102.113146183411
TR2728|c1_g1	1584; 1561	SAPK3	Serine/threonine-protein kinase SAPK3	ORYSJ	K14498		GO:0000166,GO:0001882,GO:0001883,GO:0003674,GO:0003824,GO:0004672,GO:0004674,GO:0005488,GO:0005524,GO:0005575,GO:0005737,GO:0006464,GO:0006468,GO:0006793,GO:0006796,GO:0007165,GO:0008150,GO:0008152,GO:0009738,GO:0009755,GO:0009987,GO:0016301,GO:0016310,GO:0016740,GO:0016772,GO:0016773,GO:0017076,GO:0019538,GO:0030554,GO:0032549,GO:0032550,GO:0032553,GO:0032555,GO:0032559,GO:0035556,GO:0035639,GO:…	0.587902	6.29286	297.582	1.10801605425596e-66	2.95923910339494e-65	62.6241489050485	94.2152514328378	62.4302098843824	93.7624879405437
TR33364|c1_g3	564; 563	PMA4	Plasma membrane ATPase 4	NICPL				0.908332	5.07929	297.293	1.28128684872963e-66	3.41739723839502e-65	23.421883850408	44.0358766811265	23.4011009527305	43.8612243630213
TR28911|c0_g1	1778; 1364; 965	AMT2; AMT21	Ammonium transporter 2; Ammonium transporter 2 member 1	ARATH; ORYSJ	K03320	AT2G38290	GO:0000165,GO:0002237,GO:0002682,GO:0003674,GO:0005215,GO:0005575,GO:0005737,GO:0005886,GO:0005887,GO:0005911,GO:0006082,GO:0006605,GO:0006612,GO:0006725,GO:0006793,GO:0006796,GO:0006810,GO:0006811,GO:0006812,GO:0006820,GO:0006862,GO:0006865,GO:0006886,GO:0006888,GO:0006950,GO:0006952,GO:0006984,GO:0006995,GO:0007154,GO:0007165,GO:0008104,GO:0008150,GO:0008152,GO:0008324,GO:0008509,GO:0008519,GO:…	1.13326	4.47989	297.051	1.44616218431777e-66	3.85196182884747e-65	13.8813095406858	30.5381181464838	13.9097453215531	30.4434191281229
TR954|c0_g1	3719; 3705; 3622; 3608; 3565; 3468; 3452; 3243; 3229; 2643; 618	ETFQO	Electron transfer flavoprotein-ubiquinone oxidoreductase, mitochondrial	ARATH; ORYSJ	K00311	AT2G43400	GO:0000166,GO:0003674,GO:0003824,GO:0004174,GO:0005488,GO:0005575,GO:0005739,GO:0005743,GO:0006082,GO:0006520,GO:0006551,GO:0006552,GO:0006629,GO:0006720,GO:0006721,GO:0006807,GO:0008150,GO:0008152,GO:0008299,GO:0008610,GO:0009056,GO:0009058,GO:0009063,GO:0009081,GO:0009083,GO:0009314,GO:0009416,GO:0009628,GO:0009642,GO:0009646,GO:0009987,GO:0016020,GO:0016054,GO:0016108,GO:0016109,GO:0016114,GO:…	-0.436452	7.13116	296.684	1.73838131333685e-66	4.62409429347602e-65	161.601955369418	119.461889489329	160.903024557848	118.854999845082
TR1063|c0_g1	1295; 1292	PER27	Peroxidase 27	ARATH	K00430	AT3G01190	GO:0003674,GO:0003824,GO:0004601,GO:0005488,GO:0005575,GO:0005576,GO:0006950,GO:0006979,GO:0008150,GO:0008152,GO:0009056,GO:0009987,GO:0016209,GO:0016491,GO:0016684,GO:0020037,GO:0042743,GO:0042744,GO:0043167,GO:0043169,GO:0044237,GO:0044248,GO:0044699,GO:0044710,GO:0044712,GO:0044763,GO:0046872,GO:0046906,GO:0050896,GO:0055114,GO:0072593,GO:0097159,GO:1901363	1.37217	3.97525	296.317	2.09027872862845e-66	5.55268814547318e-65	8.6814704619273	22.5560549598845	8.7140463337965	22.4981326446181
TR22726|c0_g1	5299; 5222; 4834; 4816; 4659; 4641; 2093	YCF45	Uncharacterized protein ycf45	PORPU			GO:0000166,GO:0001882,GO:0001883,GO:0003674,GO:0003676,GO:0003824,GO:0005488,GO:0005524,GO:0005575,GO:0006810,GO:0008150,GO:0009507,GO:0009536,GO:0016462,GO:0016787,GO:0016817,GO:0016818,GO:0016887,GO:0017076,GO:0017111,GO:0030554,GO:0032549,GO:0032550,GO:0032553,GO:0032555,GO:0032559,GO:0035639,GO:0036094,GO:0043167,GO:0043168,GO:0043226,GO:0043227,GO:0043229,GO:0043231,GO:0044424,GO:0044444,GO:…	-0.502084	6.72486	295.159	3.73622507537914e-66	9.91174997574141e-65	124.253545986334	87.7578520009822	123.755822346171	87.3576141426164
TR49044|c0_g1	2653; 2571; 1528; 1446; 1021	ANTL1; AVT1	Amino acid transporter ANTL1 {ECO:0000305}; Vacuolar amino acid transporter 1	ARATH; YEAST	K15015,K14209	AT2G42005	GO:0000322,GO:0000323,GO:0000324,GO:0000329,GO:0003333,GO:0003674,GO:0005215,GO:0005302,GO:0005342,GO:0005575,GO:0005773,GO:0005774,GO:0005886,GO:0006810,GO:0006811,GO:0006812,GO:0006820,GO:0006865,GO:0006868,GO:0007034,GO:0008150,GO:0008324,GO:0008509,GO:0008514,GO:0009987,GO:0015075,GO:0015171,GO:0015173,GO:0015175,GO:0015179,GO:0015186,GO:0015188,GO:0015658,GO:0015711,GO:0015801,GO:0015803,GO:…	-0.501077	6.72778	294.588	4.97622322674217e-66	1.31836651984425e-64	124.47962594628	87.9820672590328	123.960377424429	87.5603000222976
TR23405|c0_g1	2491; 1447	COB23; RAE1	Coatomer subunit beta'-3; Protein RAE1 {ECO:0000303|PubMed:21189294}	ARATH	K14298	AT1G80670	GO:0000139,GO:0000151,GO:0003674,GO:0005198,GO:0005488,GO:0005515,GO:0005575,GO:0005635,GO:0005643,GO:0005829,GO:0006810,GO:0006886,GO:0008104,GO:0008150,GO:0012506,GO:0015031,GO:0015931,GO:0016020,GO:0016192,GO:0030117,GO:0030659,GO:0030660,GO:0030662,GO:0030663,GO:0031090,GO:0031461,GO:0031967,GO:0031975,GO:0032991,GO:0033036,GO:0043234,GO:0044422,GO:0044424,GO:0044425,GO:0044428,GO:0044431,GO:…	0.819573	5.34787	294.32	5.69357709561161e-66	1.50640343529687e-64	29.390394792983	51.9282537645056	29.3331982222164	51.7254364946536
TR3190|c1_g1	1391; 1375	PUMP1	Mitochondrial uncoupling protein 1	ARATH	K15103	AT3G54110	GO:0003674,GO:0003735,GO:0005198,GO:0005215,GO:0005575,GO:0005739,GO:0005743,GO:0005774,GO:0005911,GO:0006412,GO:0006810,GO:0006811,GO:0006812,GO:0006818,GO:0006839,GO:0008150,GO:0008152,GO:0009058,GO:0009059,GO:0009506,GO:0009507,GO:0009536,GO:0009853,GO:0009987,GO:0015672,GO:0015992,GO:0016020,GO:0016021,GO:0017077,GO:0019538,GO:0019866,GO:0022857,GO:0030054,GO:0031090,GO:0031224,GO:0031966,GO:…	-0.221676	9.06006	293.864	7.15680108096959e-66	1.89101769362099e-64	576.187385918435	494.349800949835	573.531528420156	491.634869754827
TR6411|c0_g1	1424	CDSP	Thioredoxin-like protein CDSP32, chloroplastic	ARATH		AT1G76080	GO:0000103,GO:0001101,GO:0003674,GO:0003824,GO:0005575,GO:0006457,GO:0006662,GO:0006790,GO:0006950,GO:0006979,GO:0008150,GO:0008152,GO:0009414,GO:0009415,GO:0009507,GO:0009526,GO:0009532,GO:0009536,GO:0009570,GO:0009628,GO:0009941,GO:0009987,GO:0010035,GO:0015035,GO:0015036,GO:0016491,GO:0016667,GO:0016671,GO:0018904,GO:0019538,GO:0019725,GO:0031967,GO:0031975,GO:0033554,GO:0034599,GO:0042221,GO:…	-0.878427	5.1479	293.543	8.40467556167319e-66	2.21778236492247e-64	45.939447861032	24.9775797468304	45.820337529822	24.9303632007931
TR43912|c1_g1	741; 680; 246	RL31	60S ribosomal protein L31	NICGU; PANGI; PERFR			GO:0003674,GO:0003735,GO:0005198,GO:0005575,GO:0005622,GO:0005840,GO:0006412,GO:0008150,GO:0008152,GO:0009058,GO:0009059,GO:0009987,GO:0019538,GO:0030529,GO:0032991,GO:0034645,GO:0043170,GO:0043226,GO:0043228,GO:0043229,GO:0043232,GO:0044237,GO:0044238,GO:0044249,GO:0044260,GO:0044267,GO:0044424,GO:0044444,GO:0044464,GO:0071704,GO:1901576	-0.309616	8.09822	293.518	8.51268005131564e-66	2.24329495448035e-64	304.077546127401	245.470864513734	302.741515822038	244.155410664027
TR1780|c1_g1	2254; 2212; 589; 469	RL261	60S ribosomal protein L26-1	ARATH	K02898	AT3G49910	GO:0003674,GO:0003735,GO:0005198,GO:0005575,GO:0005634,GO:0005730,GO:0005774,GO:0005829,GO:0005840,GO:0005886,GO:0006412,GO:0006950,GO:0008150,GO:0008152,GO:0009058,GO:0009059,GO:0009266,GO:0009409,GO:0009507,GO:0009536,GO:0009628,GO:0009987,GO:0015934,GO:0016020,GO:0019538,GO:0022625,GO:0022626,GO:0030529,GO:0031090,GO:0032991,GO:0034645,GO:0043170,GO:0043226,GO:0043227,GO:0043228,GO:0043229,GO:…	0.491063	6.78247	293.46	8.76243754857084e-66	2.30604548340011e-64	91.5623837781395	128.789244224231	91.2315649031277	128.138013134483
TR47762|c0_g1	965; 964	CYP1; YL217	Peptidyl-prolyl cis-trans isomerase 1 {ECO:0000250|UniProtKB:O49886}; Putative uncharacterized protein YLR217W	SOYBN; YEAST			GO:0000413,GO:0003674,GO:0003755,GO:0003824,GO:0005488,GO:0005575,GO:0005737,GO:0006457,GO:0006464,GO:0008150,GO:0008152,GO:0009987,GO:0016853,GO:0016859,GO:0018193,GO:0018208,GO:0019538,GO:0033218,GO:0036211,GO:0042277,GO:0043170,GO:0043412,GO:0044237,GO:0044238,GO:0044260,GO:0044267,GO:0044424,GO:0044464,GO:0071704	0.17798	9.69748	293.271	9.63369642127236e-66	2.53197562308162e-64	780.744533677597	883.677175028797	777.145653318302	878.80543712194
TR52297|c0_g1	740; 717	APRR1	Two-component response regulator-like APRR1	ARATH	K12127	AT5G61380	GO:0000160,GO:0001071,GO:0003006,GO:0003674,GO:0003676,GO:0003677,GO:0003700,GO:0005488,GO:0005575,GO:0005634,GO:0006139,GO:0006351,GO:0006355,GO:0006725,GO:0006807,GO:0007165,GO:0007623,GO:0008150,GO:0008152,GO:0009058,GO:0009059,GO:0009791,GO:0009889,GO:0009892,GO:0009908,GO:0009987,GO:0010031,GO:0010468,GO:0010556,GO:0010605,GO:0010629,GO:0016070,GO:0018130,GO:0019219,GO:0019222,GO:0019438,GO:…	2.4285	2.62009	293.15	1.02373512399866e-65	2.68706741089821e-64	1.85385567155739	10.1793727154946	1.92281773562646	10.2153683359347
TR49546|c0_g1	1959	QRT3	Polygalacturonase QRT3	ARATH		AT4G20050	GO:0003006,GO:0003674,GO:0003824,GO:0004553,GO:0004650,GO:0005575,GO:0005576,GO:0005618,GO:0007049,GO:0008150,GO:0009556,GO:0009987,GO:0010208,GO:0010584,GO:0010927,GO:0016043,GO:0016787,GO:0016798,GO:0022414,GO:0030312,GO:0032502,GO:0044464,GO:0044699,GO:0044702,GO:0044763,GO:0044767,GO:0045229,GO:0048236,GO:0048646,GO:0048856,GO:0048869,GO:0051321,GO:0071554,GO:0071555,GO:0071840	1.86257	3.20589	293.093	1.0533978279439e-65	2.76126782491591e-64	3.8885753110716	14.3049334636246	3.9683685182078	14.3096231054959
TR35305|c0_g1	1247; 505							-0.544929	6.4823	293.083	1.05875431614361e-65	2.7716425737144e-64	106.30279716662	72.8699588664262	105.87770850641	72.5615449258855
TR15173|c0_g1	2507; 2072; 1135	UVB31	UV-B-induced protein At3g17800, chloroplastic {ECO:0000305}	ARATH			GO:0000302,GO:0001101,GO:0005575,GO:0006950,GO:0006979,GO:0008150,GO:0009314,GO:0009411,GO:0009416,GO:0009507,GO:0009536,GO:0009611,GO:0009628,GO:0010035,GO:0010193,GO:0010224,GO:0042221,GO:0043226,GO:0043227,GO:0043229,GO:0043231,GO:0044424,GO:0044444,GO:0044464,GO:0050896,GO:1901700	-0.295497	8.22977	293.031	1.08676548864156e-65	2.84121790084563e-64	331.659301240816	270.358758157344	330.19280732428	268.923625161075
TR2753|c0_g1	529							-1.79221	3.28714	293.011	1.09772781607782e-65	2.8660964599755e-64	15.0569253324052	4.30493295457041	15.0552537597986	4.37801500111488
TR51965|c0_g1	1208; 719	DIR23	Dirigent protein 23	ARATH		AT2G21100	GO:0005575,GO:0005576,GO:0048046	1.34273	4.0063	291.237	2.67357283246115e-65	6.97134116064246e-64	8.99798240585173	22.9147993727654	9.04133445900951	22.8629672280444
TR41155|c0_g1	349	AGL62	Agamous-like MADS-box protein AGL62	ARATH		AT5G60440	GO:0001071,GO:0003006,GO:0003674,GO:0003676,GO:0003677,GO:0003700,GO:0005488,GO:0005515,GO:0005575,GO:0005634,GO:0006139,GO:0006351,GO:0006725,GO:0006807,GO:0008150,GO:0008152,GO:0009058,GO:0009059,GO:0009888,GO:0009960,GO:0009987,GO:0016070,GO:0018130,GO:0019438,GO:0022414,GO:0032502,GO:0032774,GO:0034641,GO:0034645,GO:0034654,GO:0043170,GO:0043226,GO:0043227,GO:0043229,GO:0043231,GO:0044237,GO:…	-6.64451	1.31686	290.981	3.03939109109231e-65	7.91479806204681e-64	4.74767915886649	0	4.82749984689196	0.0810743518724978
TR41916|c0_g1	1359; 1344; 899; 676; 604							0.567903	6.35749	290.825	3.28737101909853e-65	8.54932171725401e-64	66.060564296228	97.9820677680869	65.8258241834675	97.5324453026148
TR5147|c0_g2	1574; 1477; 1471; 1407; 1380; 717	HD1; KNAT7	Homeobox protein HD1; Homeobox protein knotted-1-like 7	ARATH; BRANA		AT1G62990	GO:0001071,GO:0003674,GO:0003676,GO:0003677,GO:0003700,GO:0005488,GO:0005575,GO:0005634,GO:0006355,GO:0008150,GO:0009888,GO:0009889,GO:0009890,GO:0009892,GO:0010087,GO:0010089,GO:0010468,GO:0010556,GO:0010558,GO:0010605,GO:0010629,GO:0019219,GO:0019222,GO:0031323,GO:0031324,GO:0031326,GO:0031327,GO:0032502,GO:0043226,GO:0043227,GO:0043229,GO:0043231,GO:0044087,GO:0044424,GO:0044464,GO:0045892,GO:…	-0.701077	5.75131	288.868	8.77227309647498e-65	2.27837661799272e-63	66.7840201680553	41.0762352748593	66.5622224651967	40.9425476956114
TR47754|c0_g1	1525	GDU3	Protein GLUTAMINE DUMPER 3	ARATH		AT5G57685	GO:0005575,GO:0005623,GO:0006810,GO:0006811,GO:0006820,GO:0006865,GO:0008150,GO:0009605,GO:0009607,GO:0009615,GO:0009987,GO:0015711,GO:0015849,GO:0016021,GO:0016032,GO:0019048,GO:0031224,GO:0032879,GO:0032890,GO:0032940,GO:0035821,GO:0043207,GO:0043269,GO:0044003,GO:0044070,GO:0044403,GO:0044419,GO:0044425,GO:0044699,GO:0044763,GO:0044764,GO:0044765,GO:0046903,GO:0046942,GO:0050789,GO:0050896,GO:…	-0.755174	5.54014	288.163	1.24965476773694e-64	3.24141472935118e-63	58.5094936340309	34.6636788946138	58.2981973035681	34.5376738976841
TR21218|c0_g2	511							1.14459	4.40541	287.297	1.92977265970123e-64	4.99899409115023e-63	13.1126376768694	29.0582974433503	13.1324360241722	28.984080794418
TR28599|c0_g1	662							-2.03075	2.9664	287.006	2.23277776384088e-64	5.77636513655805e-63	12.4343977970313	3.00448445787727	12.4778597737462	3.08082537115492
TR36198|c0_g2	1278	TRNH	Tropinone reductase homolog	DATST			GO:0003674,GO:0003824,GO:0016491	3.91173	1.77008	285.715	4.26719553309409e-64	1.10251647821807e-62	0.361727935913637	6.18834112219497	0.450021172167894	6.24272509418233
TR48416|c0_g1	2027; 2019	AAP3	Amino acid permease 3	ARATH		AT1G77380	GO:0003333,GO:0003674,GO:0005215,GO:0005342,GO:0005575,GO:0005886,GO:0006810,GO:0006811,GO:0006820,GO:0006865,GO:0008150,GO:0008509,GO:0008514,GO:0009987,GO:0015075,GO:0015171,GO:0015291,GO:0015293,GO:0015711,GO:0015802,GO:0015849,GO:0016020,GO:0016021,GO:0022804,GO:0022857,GO:0022891,GO:0022892,GO:0031090,GO:0031224,GO:0031965,GO:0034220,GO:0044422,GO:0044424,GO:0044425,GO:0044428,GO:0044446,GO:…	0.391497	7.38876	285.562	4.60968170635521e-64	1.18945393717241e-62	145.143334285347	190.493283239741	144.538618297197	189.511297501964
TR4330|c0_g2	2091	LHTL8	Lysine histidine transporter-like 8	ARATH		AT1G47670	GO:0005575,GO:0005886,GO:0006810,GO:0006811,GO:0006820,GO:0006865,GO:0008150,GO:0015711,GO:0015849,GO:0016020,GO:0016021,GO:0031224,GO:0044425,GO:0044464,GO:0044699,GO:0044765,GO:0046942,GO:0051179,GO:0051234,GO:0071702,GO:0071705,GO:1902578	1.53989	3.62885	285.35	5.12666603122936e-64	1.32113316958221e-62	6.23980689451025	18.2511220053141	6.30029641035052	18.241729171312
TR45155|c0_g1	986	CML23	Probable calcium-binding protein CML23	ARATH	K13448	AT1G66400	GO:0003674,GO:0005488,GO:0005509,GO:0008150,GO:0009909,GO:0019222,GO:0031323,GO:0043167,GO:0043169,GO:0046872,GO:0048580,GO:0048831,GO:0050789,GO:0050793,GO:0050794,GO:0051171,GO:0051239,GO:0065007,GO:0080164,GO:2000026,GO:2000241,GO:2000377	0.82988	5.26766	285.131	5.72206634554901e-64	1.47265180220448e-62	27.6721870973933	49.2376706678991	27.6149355648481	49.0499828828612
TR19900|c2_g1	2833; 2736	CRK10; SD18	Cysteine-rich receptor-like protein kinase 10; Receptor-like serine/threonine-protein kinase SD1-8	ARATH		AT4G21380,AT4G23180	GO:0000166,GO:0001882,GO:0001883,GO:0003674,GO:0003824,GO:0004672,GO:0004674,GO:0004675,GO:0004871,GO:0004872,GO:0004888,GO:0005488,GO:0005515,GO:0005524,GO:0005575,GO:0005773,GO:0005886,GO:0005911,GO:0006464,GO:0006468,GO:0006793,GO:0006796,GO:0006950,GO:0006952,GO:0007165,GO:0007166,GO:0007167,GO:0007178,GO:0008037,GO:0008150,GO:0008152,GO:0009506,GO:0009605,GO:0009607,GO:0009617,GO:0009987,GO:…	0.586461	6.23751	284.999	6.11451642201927e-64	1.5716131249696e-62	60.318133313599	90.6278073040292	60.0982819922397	90.1952164581538
TR12914|c0_g2	1830; 842; 776	PLT3; PLT6	Probable polyol transporter 3; Probable polyol transporter 6	ARATH		AT2G18480,AT4G36670	GO:0003674,GO:0005215,GO:0005351,GO:0005355,GO:0005402,GO:0005575,GO:0005887,GO:0006810,GO:0006811,GO:0006812,GO:0006818,GO:0008150,GO:0008324,GO:0008643,GO:0008645,GO:0009791,GO:0009987,GO:0010311,GO:0015075,GO:0015144,GO:0015145,GO:0015149,GO:0015291,GO:0015293,GO:0015294,GO:0015295,GO:0015672,GO:0015749,GO:0015758,GO:0015992,GO:0016021,GO:0022804,GO:0022857,GO:0022891,GO:0022892,GO:0031224,GO:…	3.38029	1.97231	283.985	1.01655562062558e-63	2.60946667538045e-62	0.633023887848866	6.95067299956681	0.695487266077655	7.01293143697106
TR50128|c0_g1	879							0.982166	4.79863	283.673	1.18933279057882e-63	3.04903077760678e-62	18.6289886995523	36.8609884235091	18.6145121214902	36.7266813982415
TR35976|c0_g1	2634; 2513	FXL14	F-box/LRR-repeat protein 14	MOUSE	K10280		GO:0003674,GO:0003824,GO:0004842,GO:0005488,GO:0005515,GO:0005575,GO:0005654,GO:0005737,GO:0005794,GO:0006464,GO:0008150,GO:0008152,GO:0009987,GO:0016567,GO:0016740,GO:0019538,GO:0019787,GO:0032446,GO:0036211,GO:0042787,GO:0043170,GO:0043226,GO:0043227,GO:0043229,GO:0043231,GO:0043412,GO:0044237,GO:0044238,GO:0044260,GO:0044267,GO:0044422,GO:0044424,GO:0044428,GO:0044444,GO:0044446,GO:0044464,GO:…	-0.219415	9.03763	283.475	1.31353313740981e-63	3.36308607029071e-62	566.872891568659	487.130069640608	564.285638882888	484.45978961411
TR29046|c0_g1	1082; 1067; 1058	ERD10; ERD14	Dehydrin ERD10; Dehydrin ERD14	ARATH			GO:0001101,GO:0003674,GO:0003779,GO:0005488,GO:0005515,GO:0005575,GO:0005634,GO:0005737,GO:0005829,GO:0005911,GO:0006950,GO:0008092,GO:0008150,GO:0009266,GO:0009409,GO:0009414,GO:0009415,GO:0009506,GO:0009628,GO:0009631,GO:0009719,GO:0009725,GO:0009737,GO:0010029,GO:0010033,GO:0010035,GO:0016020,GO:0030054,GO:0033993,GO:0042221,GO:0043226,GO:0043227,GO:0043229,GO:0043231,GO:0044424,GO:0044444,GO:…	0.212724	9.12797	283.468	1.31802107795761e-63	3.37022241314657e-62	519.305667996016	602.107653968926	516.951593773956	598.815162930269
TR49315|c1_g1	5246; 5150; 5127; 4428; 4158; 1843; 1705; 1592; 1544; 1305							-0.664396	5.87316	283.139	1.55415402465037e-63	3.96890081269283e-62	71.9838592468139	45.4260112810399	71.7170104373017	45.2394883448538
TR1125|c0_g1	1900; 1888	ASPG1; NEP2	Aspartic proteinase nepenthesin-2; Protein ASPARTIC PROTEASE IN GUARD CELL 1	ARATH; NEPGR			GO:0003674,GO:0003824,GO:0004175,GO:0004190,GO:0005575,GO:0005576,GO:0008233,GO:0016787,GO:0070001,GO:0070011	1.56284	3.58067	283.106	1.58047652322662e-63	4.03092706058971e-62	5.96851094257502	17.7130053859928	6.01391930078913	17.7147458841408
TR7759|c0_g1	1739; 1733	1MMP	Metalloendoproteinase 1-MMP {ECO:0000303|PubMed:10574937}	ARATH		AT4G16640	GO:0003674,GO:0003824,GO:0004175,GO:0004222,GO:0005488,GO:0005575,GO:0005886,GO:0006508,GO:0008150,GO:0008152,GO:0008233,GO:0008237,GO:0008270,GO:0016020,GO:0016787,GO:0019538,GO:0031012,GO:0031224,GO:0031225,GO:0043167,GO:0043169,GO:0043170,GO:0044238,GO:0044425,GO:0044464,GO:0046872,GO:0046914,GO:0070011,GO:0071704	1.22504	4.2017	282.519	2.12164025151409e-63	5.40418314450574e-62	10.9422700613875	25.650225520982	10.964152194636	25.5789580157731
TR19554|c0_g1	1261	E1312; TM256	Glucan endo-1,3-beta-glucosidase 12; Transmembrane protein 256 homolog	ARATH; BUFGR		AT4G29360	GO:0003674,GO:0003824,GO:0004553,GO:0005575,GO:0005576,GO:0005618,GO:0005886,GO:0005975,GO:0006950,GO:0006952,GO:0008150,GO:0008152,GO:0008422,GO:0009987,GO:0015926,GO:0016020,GO:0016021,GO:0016043,GO:0016787,GO:0016798,GO:0030312,GO:0031224,GO:0031225,GO:0031226,GO:0042973,GO:0044238,GO:0044425,GO:0044459,GO:0044464,GO:0045229,GO:0046658,GO:0050896,GO:0071554,GO:0071555,GO:0071704,GO:0071840	-0.447413	6.986	281.758	3.10890189409971e-63	7.9087431110878e-62	146.590246029002	107.53363776104	145.970503845004	107.018144471697
TR48357|c3_g1	1830; 1828; 1475; 1158; 950							2.00036	2.9821	281.286	3.93884767658981e-63	1.00071980008949e-61	3.07468745526592	12.4663683476101	3.15014820517526	12.4854501883647
TR53235|c2_g1	3157; 1817	HOX32	Homeobox-leucine zipper protein HOX32	ORYSJ	K09338		GO:0003674,GO:0003676,GO:0003677,GO:0005488,GO:0005575,GO:0005634,GO:0006139,GO:0006351,GO:0006355,GO:0006725,GO:0006807,GO:0008150,GO:0008152,GO:0008289,GO:0009058,GO:0009059,GO:0009889,GO:0009987,GO:0010468,GO:0010556,GO:0016070,GO:0018130,GO:0019219,GO:0019222,GO:0019438,GO:0031323,GO:0031326,GO:0032774,GO:0034641,GO:0034645,GO:0034654,GO:0043170,GO:0043226,GO:0043227,GO:0043229,GO:0043231,GO:…	0.752546	5.51842	281.104	4.31546394615383e-63	1.09500062766876e-61	34.0928579598603	57.488792164159	33.9970540065018	57.2384924219834
TR24910|c2_g2	1297; 854	RL141	60S ribosomal protein L14-1	ARATH	K02875	AT2G20450	GO:0003674,GO:0003735,GO:0005198,GO:0005575,GO:0005622,GO:0005773,GO:0005783,GO:0005840,GO:0005911,GO:0006412,GO:0008150,GO:0008152,GO:0009058,GO:0009059,GO:0009506,GO:0009987,GO:0015934,GO:0019538,GO:0022625,GO:0030054,GO:0030529,GO:0032991,GO:0034645,GO:0043170,GO:0043226,GO:0043227,GO:0043228,GO:0043229,GO:0043231,GO:0043232,GO:0044237,GO:0044238,GO:0044249,GO:0044260,GO:0044267,GO:0044391,GO:…	-0.359412	7.60828	281.073	4.38193058128285e-63	1.11044396840514e-61	219.840153051513	171.434986305445	218.873933736203	170.539899163799
TR17619|c0_g1	1976; 1962; 1432; 1300; 767; 761							1.01129	4.70238	280.331	6.35999619106265e-63	1.60965574097431e-61	17.1820769558978	34.7085219462239	17.1826265736832	34.5782110736203
TR23409|c1_g1	1809; 1760; 1404; 1364; 1315; 975	GBLP	Guanine nucleotide-binding protein subunit beta-like protein	MEDSA			GO:0003674,GO:0005488,GO:0005515	0.290171	8.21152	278.733	1.4182087111315e-62	3.58477576894042e-61	267.136080672221	326.81616013447	265.962512751226	325.06761383278
TR2705|c0_g1	241							-6.58515	1.26003	278.59	1.52393371686283e-62	3.84710757542302e-61	4.56681519090967	0	4.62294476863382	0.0810743518724978
TR51355|c1_g1	1831; 1214	RK1	50S ribosomal protein L1, chloroplastic	ARATH	K02863	AT3G63490	GO:0003674,GO:0003676,GO:0003723,GO:0003735,GO:0005198,GO:0005488,GO:0005575,GO:0005634,GO:0006412,GO:0008150,GO:0008152,GO:0009058,GO:0009059,GO:0009507,GO:0009526,GO:0009532,GO:0009535,GO:0009536,GO:0009570,GO:0009941,GO:0009987,GO:0015934,GO:0016020,GO:0019538,GO:0019843,GO:0030529,GO:0031967,GO:0031975,GO:0032991,GO:0034357,GO:0034645,GO:0042651,GO:0043170,GO:0043226,GO:0043227,GO:0043229,GO:…	-0.682829	5.77263	278.515	1.58226590859389e-62	3.98928288938996e-61	67.4622600478934	42.0179393586716	67.2167987156228	41.8749027421451
TR12722|c0_g1	1962	PME41; PME7	Probable pectinesterase/pectinesterase inhibitor 41; Probable pectinesterase/pectinesterase inhibitor 7	ARATH; ARATH	K01051	AT4G02330	GO:0000272,GO:0003674,GO:0003824,GO:0004857,GO:0005575,GO:0005576,GO:0005618,GO:0005975,GO:0005976,GO:0006950,GO:0008150,GO:0008152,GO:0009056,GO:0009057,GO:0009266,GO:0009409,GO:0009605,GO:0009607,GO:0009620,GO:0009628,GO:0009719,GO:0009725,GO:0009741,GO:0009892,GO:0009987,GO:0010033,GO:0010393,GO:0014070,GO:0016043,GO:0016052,GO:0016787,GO:0016788,GO:0019222,GO:0030234,GO:0030312,GO:0030599,GO:…	1.32825	3.96837	278.163	1.88718794085409e-62	4.75202076542638e-61	8.81711843789491	22.2421535986138	8.87769039640301	22.2143724130644
TR4703|c0_g2	2658; 2578; 2547	PMT9	Probable methyltransferase PMT9	ARATH		AT5G14430	GO:0000139,GO:0003674,GO:0003824,GO:0005575,GO:0005618,GO:0005768,GO:0005774,GO:0005794,GO:0005802,GO:0008150,GO:0008152,GO:0008168,GO:0009505,GO:0016020,GO:0016021,GO:0016740,GO:0016741,GO:0030312,GO:0031090,GO:0031224,GO:0043226,GO:0043227,GO:0043229,GO:0043231,GO:0044422,GO:0044424,GO:0044425,GO:0044431,GO:0044437,GO:0044444,GO:0044446,GO:0044464,GO:0098588	0.549539	6.38452	277.821	2.24105034520173e-62	5.63590034148004e-61	67.823987983807	99.3273593163902	67.5849978564874	98.870172108511
TR53332|c0_g1	2200; 2142	ILV5	Ketol-acid reductoisomerase, chloroplastic	ARATH; SPIOL			GO:0000166,GO:0000287,GO:0003674,GO:0003824,GO:0004455,GO:0005488,GO:0005515,GO:0005575,GO:0006082,GO:0006520,GO:0006549,GO:0006573,GO:0006807,GO:0008150,GO:0008152,GO:0008652,GO:0009058,GO:0009081,GO:0009082,GO:0009097,GO:0009099,GO:0009507,GO:0009536,GO:0009987,GO:0016053,GO:0016491,GO:0016614,GO:0016616,GO:0019752,GO:0036094,GO:0042802,GO:0042803,GO:0043167,GO:0043168,GO:0043169,GO:0043226,GO:…	0.395835	7.31415	277.146	3.14407220287411e-62	7.8968414251402e-61	137.59226362315	181.121085453228	137.010991417298	180.187747036626
TR24885|c0_g2	5039; 4971; 4959; 4796; 4728; 3711; 1661	ACA11; ACA4; PT310; PT504	Calcium-transporting ATPase 4, plasma membrane-type; Probable sugar phosphate/phosphate translocator At3g10290; Probable sugar phosphate/phosphate translocator At5g04160; Putative calcium-transporting ATPase 11, plasma membrane-type	ARATH	K01537	AT3G57330,AT2G41560,AT3G10290	GO:0000166,GO:0000325,GO:0001882,GO:0001883,GO:0003674,GO:0003824,GO:0005215,GO:0005388,GO:0005488,GO:0005515,GO:0005516,GO:0005524,GO:0005575,GO:0005773,GO:0005774,GO:0005794,GO:0005886,GO:0005887,GO:0006810,GO:0006950,GO:0006952,GO:0008150,GO:0008324,GO:0008643,GO:0009507,GO:0009536,GO:0009605,GO:0009607,GO:0009617,GO:0009624,GO:0009705,GO:0009987,GO:0010941,GO:0015075,GO:0015085,GO:0015399,GO:…	0.535901	6.45038	276.805	3.73189092080012e-62	9.36137751613873e-61	71.3960513509542	103.587449219351	71.1442562181789	103.086038405881
TR51141|c0_g1	718							-1.06256	4.54014	275.904	5.86511557710825e-62	1.46939311493747e-60	31.4251144324973	15.0224222893863	31.3787490047977	15.0392922723483
TR41155|c0_g2	350	AGL62	Agamous-like MADS-box protein AGL62	ARATH		AT5G60440	GO:0001071,GO:0003006,GO:0003674,GO:0003676,GO:0003677,GO:0003700,GO:0005488,GO:0005575,GO:0005634,GO:0006139,GO:0006351,GO:0006725,GO:0006807,GO:0008150,GO:0008152,GO:0009058,GO:0009059,GO:0009888,GO:0009960,GO:0009987,GO:0016070,GO:0018130,GO:0019438,GO:0022414,GO:0032502,GO:0032774,GO:0034641,GO:0034645,GO:0034654,GO:0043170,GO:0043226,GO:0043227,GO:0043229,GO:0043231,GO:0044237,GO:0044238,GO:…	-6.57162	1.24709	275.837	6.0654962052875e-62	1.51767598863867e-60	4.52159919892047	0	4.5820337529822	0.0810743518724978
TR28944|c2_g1	2636; 937	MAOP4; MAOX	NADP-dependent malic enzyme; NADP-dependent malic enzyme 4, chloroplastic	ARATH; VITVI	K00029	AT1G79750	GO:0000166,GO:0003674,GO:0003824,GO:0004470,GO:0004471,GO:0004473,GO:0005488,GO:0005515,GO:0005575,GO:0005737,GO:0006082,GO:0006108,GO:0006461,GO:0006629,GO:0006631,GO:0006633,GO:0008150,GO:0008152,GO:0008270,GO:0008610,GO:0008948,GO:0009058,GO:0009507,GO:0009536,GO:0009987,GO:0016043,GO:0016053,GO:0016491,GO:0016614,GO:0016615,GO:0016616,GO:0016829,GO:0016830,GO:0016831,GO:0019752,GO:0022607,GO:…	-0.267645	8.42498	275.476	7.26796600751072e-62	1.81625828967011e-60	376.423133310129	312.825128032117	374.744903368901	311.163362486647
TR6244|c0_g2	2166; 2153	HACL	2-hydroxyacyl-CoA lyase	ARATH	K12261	AT5G17380	GO:0000287,GO:0003674,GO:0003824,GO:0005488,GO:0005575,GO:0005829,GO:0006082,GO:0006083,GO:0006091,GO:0008150,GO:0008152,GO:0009058,GO:0009061,GO:0009987,GO:0015947,GO:0015948,GO:0015975,GO:0015980,GO:0016829,GO:0016830,GO:0016831,GO:0019385,GO:0019752,GO:0019842,GO:0030976,GO:0032787,GO:0036094,GO:0043167,GO:0043168,GO:0043169,GO:0043436,GO:0043446,GO:0043447,GO:0044237,GO:0044249,GO:0044281,GO:…	0.443799	6.97917	275.473	7.27848646587054e-62	1.81659655282313e-60	106.981037046458	145.605388578022	106.573195772488	144.879866796154
TR39071|c0_g1	615							-1.35905	3.88626	275.168	8.48199266607912e-62	2.11431004608415e-60	21.206300242937	8.25112149625995	21.1919061075427	8.26958389099477
TR43254|c1_g1	1097	OS13	Osmotin-like protein OSML13	SOLCO				0.493313	6.67108	274.099	1.45096946962353e-61	3.61229421853387e-60	84.6895529957804	119.282517282888	84.3585142736544	118.692851141337
TR971|c1_g2	3663; 3218; 3204; 3073; 2791; 2628; 2614; 2519; 2201; 2114; 1964; 806	PAE8	Pectin acetylesterase 8 {ECO:0000303|PubMed:25115560}	ARATH		AT4G19420	GO:0003674,GO:0003824,GO:0005575,GO:0005576,GO:0005618,GO:0008150,GO:0009987,GO:0016043,GO:0016787,GO:0030312,GO:0044464,GO:0045229,GO:0071554,GO:0071555,GO:0071840	-0.398731	7.27435	273.961	1.55477160535577e-61	3.86586059012991e-60	176.478016733866	133.901352107784	175.712812223737	133.24569730245
TR1737|c0_g1	1972; 1398	ISPE	4-diphosphocytidyl-2-C-methyl-D-erythritol kinase, chloroplastic/chromoplastic	SOLLC			GO:0000166,GO:0001882,GO:0001883,GO:0003674,GO:0003824,GO:0005488,GO:0005524,GO:0005575,GO:0006081,GO:0006082,GO:0006090,GO:0006629,GO:0006644,GO:0006720,GO:0006721,GO:0006793,GO:0006796,GO:0008150,GO:0008152,GO:0008299,GO:0008610,GO:0008654,GO:0009058,GO:0009240,GO:0009507,GO:0009509,GO:0009536,GO:0009987,GO:0016114,GO:0016301,GO:0016740,GO:0016772,GO:0016773,GO:0017076,GO:0019288,GO:0019637,GO:…	0.555706	6.33226	273.861	1.63454620010466e-61	4.05912306359323e-60	65.2466764404223	95.9641304456321	65.0076038704349	95.5055865058024
TR28794|c0_g2	1475	U89B2	UDP-glycosyltransferase 89B2 {ECO:0000303|PubMed:15610349}	STERE			GO:0003674,GO:0003824,GO:0008150,GO:0008152,GO:0016740,GO:0016757,GO:0016758	0.52648	6.48506	273.831	1.6594565703693e-61	4.1158261395505e-60	73.4307709904684	105.829601799856	73.1488959851087	105.315583082375
TR34969|c0_g2	608							-0.930075	4.88678	273.027	2.48460350478875e-61	6.15467345679984e-60	38.7953211267376	20.3587454309892	38.7018208064389	20.3091251440607
TR21220|c2_g3	558; 530	KCS2; KCS20	3-ketoacyl-CoA synthase 2 {ECO:0000303|PubMed:18465198}; 3-ketoacyl-CoA synthase 20 {ECO:0000303|PubMed:18465198}	ARATH	K15397	AT1G04220	GO:0003674,GO:0003824,GO:0004312,GO:0005575,GO:0006082,GO:0006629,GO:0006631,GO:0006633,GO:0006725,GO:0006950,GO:0006970,GO:0008150,GO:0008152,GO:0008610,GO:0009058,GO:0009611,GO:0009628,GO:0009698,GO:0009699,GO:0009922,GO:0009987,GO:0010345,GO:0016020,GO:0016021,GO:0016053,GO:0016740,GO:0016746,GO:0016747,GO:0019438,GO:0019748,GO:0019752,GO:0031224,GO:0032787,GO:0043436,GO:0044237,GO:0044238,GO:…	2.62926	2.35956	273.002	2.51518341612644e-61	6.22264541290607e-60	1.35647975967614	8.65470896075093	1.43188554780694	8.67495565035726
TR43254|c0_g2	2693; 2692; 1299	PABP2; PABP8	Polyadenylate-binding protein 2; Polyadenylate-binding protein 8	ARATH	K13126	AT4G34110,AT1G49760	GO:0000166,GO:0000184,GO:0000956,GO:0003674,GO:0003676,GO:0003723,GO:0003743,GO:0005488,GO:0005575,GO:0005634,GO:0005829,GO:0006139,GO:0006401,GO:0006402,GO:0006413,GO:0006417,GO:0006446,GO:0006725,GO:0006807,GO:0006950,GO:0006970,GO:0008135,GO:0008150,GO:0008152,GO:0009056,GO:0009057,GO:0009628,GO:0009651,GO:0009889,GO:0009894,GO:0009987,GO:0010035,GO:0010038,GO:0010468,GO:0010556,GO:0010608,GO:…	0.285483	8.22638	272.639	3.01772991047155e-61	7.45665257304423e-60	270.391632095444	329.730958489127	269.194482987704	327.945753324254
TR43242|c0_g1	2621; 2235; 2205	SMBP2	DNA-binding protein SMUBP-2	HUMAN; MESAU; MOUSE; RAT	K19036		GO:0000049,GO:0000122,GO:0000166,GO:0000981,GO:0000982,GO:0001071,GO:0001078,GO:0001227,GO:0001882,GO:0001883,GO:0003674,GO:0003676,GO:0003677,GO:0003678,GO:0003697,GO:0003700,GO:0003723,GO:0003724,GO:0003824,GO:0004003,GO:0004004,GO:0004386,GO:0005488,GO:0005515,GO:0005524,GO:0005575,GO:0005634,GO:0005737,GO:0006139,GO:0006259,GO:0006260,GO:0006281,GO:0006310,GO:0006351,GO:0006355,GO:0006357,GO:…	0.760215	5.441	271.661	4.93086129351203e-61	1.21687270552338e-59	32.1937862963137	54.573993809502	32.115147286527	54.3603529305098
TR2459|c1_g3	4532; 4254; 4210; 4144; 519							-1.60424	3.44703	271.432	5.53043333486622e-61	1.3631417586697e-59	16.3229731081029	5.3363231416029	16.3234952449991	5.3914443995211
TR19721|c0_g1	1162; 1159							0.45201	6.90556	271.414	5.58162325764782e-61	1.37405003846965e-59	101.329038047808	138.699558630065	100.927475612563	137.988546886991
TR41155|c0_g4	348	AGL23	Agamous-like MADS-box protein AGL23 {ECO:0000305}	ARATH		AT1G65360	GO:0001071,GO:0003674,GO:0003676,GO:0003677,GO:0003700,GO:0005488,GO:0005515,GO:0005575,GO:0005634,GO:0006139,GO:0006351,GO:0006725,GO:0006807,GO:0006996,GO:0007275,GO:0008150,GO:0008152,GO:0009058,GO:0009059,GO:0009553,GO:0009657,GO:0009658,GO:0009987,GO:0016043,GO:0016070,GO:0018130,GO:0019438,GO:0032501,GO:0032502,GO:0032774,GO:0034641,GO:0034645,GO:0034654,GO:0043170,GO:0043226,GO:0043227,GO:…	-6.54417	1.22086	270.332	9.60457015875008e-61	2.3614611269969e-59	4.43116721494206	0	4.50021172167894	0.0810743518724978
TR1408|c0_g1	3154; 2123	DTX42	Protein DETOXIFICATION 42 {ECO:0000303|PubMed:11739388}	ARATH		AT1G51340	GO:0003674,GO:0005215,GO:0005342,GO:0005575,GO:0005886,GO:0006810,GO:0006811,GO:0006820,GO:0006842,GO:0006855,GO:0008150,GO:0008509,GO:0008514,GO:0009987,GO:0010035,GO:0010038,GO:0010044,GO:0015075,GO:0015137,GO:0015142,GO:0015238,GO:0015291,GO:0015297,GO:0015711,GO:0015746,GO:0015849,GO:0015893,GO:0016020,GO:0016021,GO:0022804,GO:0022857,GO:0022891,GO:0022892,GO:0031224,GO:0042221,GO:0044425,GO:…	-0.613933	6.02774	270.138	1.05893732951507e-60	2.60036692180919e-59	79.0375539971298	51.6591954548449	78.7537051293815	51.4416762630998
TR3344|c0_g1	2165; 2071; 1877	ERDL3; ERDL5	Sugar transporter ERD6-like 3; Sugar transporter ERD6-like 5	ARATH		AT1G54730	GO:0001101,GO:0003674,GO:0005215,GO:0005351,GO:0005355,GO:0005402,GO:0005575,GO:0005774,GO:0005887,GO:0006810,GO:0006811,GO:0006812,GO:0006818,GO:0006950,GO:0006970,GO:0008150,GO:0008324,GO:0008643,GO:0008645,GO:0009414,GO:0009415,GO:0009628,GO:0009651,GO:0009705,GO:0009719,GO:0009725,GO:0009737,GO:0009987,GO:0010033,GO:0010035,GO:0015075,GO:0015144,GO:0015145,GO:0015149,GO:0015291,GO:0015293,GO:…	-0.500804	6.60353	269.972	1.15061546288218e-60	2.82199834504161e-59	114.170379772742	80.7174928981952	113.732623511522	80.3446827056453
TR38367|c0_g1	1634; 1530	TECR	Very-long-chain enoyl-CoA reductase {ECO:0000305}	ARATH	K10258	AT3G55360	GO:0003674,GO:0003824,GO:0004312,GO:0005575,GO:0005737,GO:0005783,GO:0005789,GO:0005886,GO:0006082,GO:0006629,GO:0006631,GO:0006633,GO:0006643,GO:0006665,GO:0006807,GO:0008150,GO:0008152,GO:0008610,GO:0009058,GO:0009922,GO:0009923,GO:0009987,GO:0010025,GO:0010166,GO:0016020,GO:0016021,GO:0016053,GO:0016491,GO:0016627,GO:0016740,GO:0016746,GO:0016747,GO:0019752,GO:0031090,GO:0031224,GO:0032787,GO:…	0.453624	6.88769	269.965	1.15494359896888e-60	2.82911215089818e-59	100.017774280121	137.040365720491	99.6183231117112	136.367059849541
TR41138|c0_g1	2062	AROF	Phospho-2-dehydro-3-deoxyheptonate aldolase 1, chloroplastic	TOBAC			GO:0003674,GO:0003824,GO:0003849,GO:0005575,GO:0006082,GO:0006520,GO:0006725,GO:0006807,GO:0008150,GO:0008152,GO:0008652,GO:0009058,GO:0009072,GO:0009073,GO:0009423,GO:0009507,GO:0009536,GO:0009987,GO:0016053,GO:0016740,GO:0016765,GO:0019438,GO:0019752,GO:0043226,GO:0043227,GO:0043229,GO:0043231,GO:0043436,GO:0043648,GO:0043650,GO:0044237,GO:0044238,GO:0044249,GO:0044281,GO:0044283,GO:0044424,GO:…	0.605743	6.06807	269.944	1.16687681172073e-60	2.85481454047773e-59	53.1740065793047	80.9865512078559	53.0206762845083	80.6284429371991
TR19171|c0_g1	2746; 2725; 2560; 2540; 2457; 2437	C3H66	Zinc finger CCCH domain-containing protein 66	ARATH		AT5G58620	GO:0001071,GO:0003674,GO:0003676,GO:0003677,GO:0003700,GO:0005488,GO:0005515,GO:0006355,GO:0008150,GO:0009889,GO:0010468,GO:0010556,GO:0019219,GO:0019222,GO:0031323,GO:0031326,GO:0043167,GO:0043169,GO:0046872,GO:0050789,GO:0050794,GO:0051171,GO:0051252,GO:0060255,GO:0065007,GO:0080090,GO:0097159,GO:1901363,GO:1903506,GO:2000112,GO:2001141	0.571263	6.22993	269.288	1.62253491655179e-60	3.96470708277518e-59	60.3633493055883	89.7757893234371	60.180104023543	89.3439357634926
[truncated: 19,006 more rows]
