# Supplementary material for: Aluminum Responsive Genes in Flax (Linum usitatissimum L.)
Source: Biomed Res Int. 2019 Feb 28;2019:5023125. doi: 10.1155/2019/5023125 (PMC6421055; doi:10.1155/2019/5023125)
Supplement: Supplementary Materials — S1 Table. Gene expression alterations in all analyzed flax genotypes under aluminum stress. S2 Table. Gene expression alterations in resistant flax genotypes under aluminum stress. S3 Table. Gene expression alterations in sensitive flax genotypes under aluminum stress. S4 Table. Gene expression alterations in resistant flax cultivar Hermes under aluminum stress. S5 Table. Gene expression alterations in resistant flax cultivar TMP1919 under aluminum stress. S6 Table. Gene expression alterations in sensitive flax cultivar Lira under aluminum stress. S7 Table. Gene expression alterations in sensitive flax cultivar Orshanskiy under aluminum stress. S8 Table. Diverse expression alterations between groups of resistant and sensitive to aluminum flax genotypes. S9 Table. GO enrichment analysis for tops of up- and downregulated genes in the pool of all studied flax cultivars after aluminum exposure. S10 Table. GO enrichment analysis for tops of up- and downregulated genes in the pool of resistant flax cultivars after aluminum exposure. S11 Table. GO enrichment analysis for tops of up- and downregulated genes in the pool of sensitive flax cultivars after aluminum exposure. S12 Table. GO enrichment analysis for tops of up- and downregulated genes in resistant flax cultivar Hermes after aluminum exposure. S13 Table. GO enrichment analysis for tops of up- and downregulated genes in resistant flax cultivar TMP1919 after aluminum exposure. S14 Table. GO enrichment analysis for tops of up- and downregulated genes in sensitive flax cultivar Lira after aluminum exposure. S15 Table. GO enrichment analysis for tops of up- and downregulated genes in sensitive flax cultivar Orshanskiy after aluminum exposure. S16 Figure. Hierarchical cluster dendrogram showing coexpression modules identified using weighted gene coexpression network analysis (WGCNA) for flax under aluminum stress. Symbols in Supplementary Tables: Gene-gene identifier (generated by Trinity). Transcript lengths: comma-separ [file 5023125.f1.zip › 5023125.f1/S6 Table.xlsx]

## Sheet: S6 Table
S6 Table. Genes expression alterations in sensitive flax cultivar Lira under aluminum stress.
Gene	Transcript lengths	Blast symbol	Blast name	Blast species	KEGG Orthology	KEGG A.Thaliana	Gene Ontology	logFC	logCPM	LR	PValue	FDR	Lira-C	Lira-Al4	Lira-C.1	Lira-Al4.1
TR14411|c0_g1	970; 335							7.26274	5.84844	6056.73	0	0	0.669028631418777	110.06260499887	0.74453691175017	109.418525661211
TR36551|c0_g1	541							7.23133	4.6769	2681.86	0	0	0.257318704391837	48.7379549221137	0.372268455875085	48.4927866557884
TR32237|c0_g2	463	PIP21	Kunitz-type trypsin inhibitor-like 1 protein	PEA			GO:0003674,GO:0004857,GO:0004866,GO:0004867,GO:0005575,GO:0005576,GO:0030234,GO:0030414,GO:0061134,GO:0061135	6.12048	4.50763	2260.4	0	0	0.566101149662042	43.0124281788362	0.651469797781399	42.8103720080176
TR35721|c0_g1	2559; 2462; 1897; 1800	AGL62	Agamous-like MADS-box protein AGL62	ARATH		AT5G60440	GO:0001071,GO:0003006,GO:0003674,GO:0003676,GO:0003677,GO:0003700,GO:0005488,GO:0005515,GO:0005575,GO:0005634,GO:0006139,GO:0006351,GO:0006725,GO:0006807,GO:0008150,GO:0008152,GO:0009058,GO:0009059,GO:0009888,GO:0009960,GO:0009987,GO:0016070,GO:0018130,GO:0019438,GO:0022414,GO:0032502,GO:0032774,GO:0034641,GO:0034645,GO:0034654,GO:0043170,GO:0043226,GO:0043227,GO:0043229,GO:0043231,GO:0044237,GO:…	-5.96605	6.22487	8280.51	0	0	153.722194003684	2.41323854468718	153.00233536466	2.47804548549403
TR9449|c0_g1	1143	EGC2	EG45-like domain containing protein 2	ARATH		AT2G18660	GO:0002376,GO:0005575,GO:0005576,GO:0005618,GO:0006091,GO:0006950,GO:0006952,GO:0006955,GO:0008150,GO:0008152,GO:0009060,GO:0009605,GO:0009607,GO:0009627,GO:0009814,GO:0009987,GO:0010230,GO:0015980,GO:0030312,GO:0043207,GO:0044237,GO:0044464,GO:0044699,GO:0044710,GO:0044763,GO:0045087,GO:0045333,GO:0048046,GO:0050896,GO:0051704,GO:0051707,GO:0055114,GO:0098542	-5.28466	6.63963	10376.8	0	0	202.921530283403	5.15770590923339	201.909103755249	5.21244050397021
TR17254|c0_g2	541	ICI	Proteinase inhibitor	LINUS			GO:0003674,GO:0004857,GO:0004866,GO:0004867,GO:0006950,GO:0008150,GO:0009611,GO:0030234,GO:0030414,GO:0050896,GO:0061134,GO:0061135	4.87193	5.42203	3789.52	0	0	2.67611452567511	79.826145586025	2.74547986207875	79.3829053801364
TR32133|c1_g1	3190; 3186	LHY	Protein LHY	ARATH	K12133	AT1G01060	GO:0000975,GO:0001067,GO:0001071,GO:0001101,GO:0003674,GO:0003676,GO:0003677,GO:0003700,GO:0005488,GO:0005575,GO:0005634,GO:0006139,GO:0006351,GO:0006355,GO:0006725,GO:0006807,GO:0006950,GO:0006970,GO:0007623,GO:0008150,GO:0008152,GO:0009058,GO:0009059,GO:0009266,GO:0009314,GO:0009409,GO:0009416,GO:0009628,GO:0009648,GO:0009651,GO:0009719,GO:0009723,GO:0009725,GO:0009733,GO:0009737,GO:0009739,GO:…	-4.6279	6.21445	7075.61	0	0	148.730211138482	5.96211875746245	148.023244767331	6.02421402508032
TR4177|c0_g1	900; 883; 624; 384; 363; 310	MIRA	Miraculin	SYNDU			GO:0003674,GO:0004857,GO:0004866,GO:0030234,GO:0030414,GO:0061134,GO:0061135	4.40658	6.49272	7419.5	0	0	7.77102487263348	165.992957152209	7.81763757337678	164.960924474008
TR20281|c0_g1	1196; 1091; 908; 889; 886	MIRA	Miraculin	SYNDU			GO:0003674,GO:0004857,GO:0004866,GO:0030234,GO:0030414,GO:0061134,GO:0061135	3.76201	6.58317	6889.83	0	0	12.6600802560784	172.712170355063	12.7036610567373	171.626012331544
TR31676|c0_g1	3001; 2868; 2854; 2742; 2728; 1412; 1289; 760; 746							-3.56891	7.64081	15031	0	0	382.632913430662	32.2238323319994	380.691029689259	32.0864165449314
TR25344|c0_g1	752; 622; 525	ICI	Proteinase inhibitor	LINUS			GO:0003674,GO:0004857,GO:0004866,GO:0004867,GO:0006950,GO:0008150,GO:0009611,GO:0030234,GO:0030414,GO:0050896,GO:0061134,GO:0061135	3.14021	5.83045	3371.51	0	0	11.1676317706057	99.0374171378485	11.2145872332369	98.4382206651423
TR51921|c0_g1	1495	ROMT	Trans-resveratrol di-O-methyltransferase	VITVI			GO:0003674,GO:0003824,GO:0005488,GO:0005515,GO:0006725,GO:0008150,GO:0008152,GO:0008168,GO:0008171,GO:0008757,GO:0009058,GO:0009987,GO:0016740,GO:0016741,GO:0019438,GO:0044237,GO:0044249,GO:0046983	-3.10556	4.87802	1883.06	0	0	54.4486378493127	6.29334757732147	54.2581274437936	6.32328848022615
TR35181|c1_g1	499							-3.03933	6.5909	6021.39	0	0	178.064543439151	21.6245100965106	177.19978499654	21.5760856926636
TR1137|c0_g1	1573; 1559	GLNA2	Glutamine synthetase cytosolic isozyme 2	VITVI	K01915		GO:0000166,GO:0001882,GO:0001883,GO:0003674,GO:0003824,GO:0004356,GO:0005488,GO:0005524,GO:0005575,GO:0005737,GO:0006082,GO:0006520,GO:0006541,GO:0006542,GO:0006807,GO:0008150,GO:0008152,GO:0008652,GO:0009058,GO:0009064,GO:0009084,GO:0009987,GO:0016053,GO:0016211,GO:0016874,GO:0016879,GO:0016880,GO:0017076,GO:0019752,GO:0030554,GO:0032549,GO:0032550,GO:0032553,GO:0032555,GO:0032559,GO:0035639,GO:…	2.98441	7.15742	7966.38	0	0	31.0326357496556	246.103013155256	30.9448153946164	244.514729542799
TR50096|c0_g1	955; 953	GL116; GL120	Germin-like protein subfamily 1 member 16; Germin-like protein subfamily 1 member 20	ARATH		AT5G39130	GO:0003674,GO:0005488,GO:0005575,GO:0005576,GO:0030145,GO:0043167,GO:0043169,GO:0045735,GO:0046872,GO:0046914,GO:0048046	2.68121	7.02356	6332.83	0	0	34.0689964614792	218.942249926816	33.9694965986015	217.555303657511
TR23405|c0_g1	2491; 1447	COB23; RAE1	Coatomer subunit beta'-3; Protein RAE1 {ECO:0000303|PubMed:21189294}	ARATH	K14298	AT1G80670	GO:0000139,GO:0000151,GO:0003674,GO:0005198,GO:0005488,GO:0005515,GO:0005575,GO:0005635,GO:0005643,GO:0005829,GO:0006810,GO:0006886,GO:0008104,GO:0008150,GO:0012506,GO:0015031,GO:0015931,GO:0016020,GO:0016192,GO:0030117,GO:0030659,GO:0030660,GO:0030662,GO:0030663,GO:0031090,GO:0031461,GO:0031967,GO:0031975,GO:0032991,GO:0033036,GO:0043234,GO:0044422,GO:0044424,GO:0044425,GO:0044428,GO:0044431,GO:…	2.38578	6.81869	4675.17	0	0	35.2526625016817	184.683726272825	35.1793690801955	183.503540693049
TR27033|c0_g1	941	MIRA	Miraculin	SYNDU			GO:0003674,GO:0004857,GO:0004866,GO:0030234,GO:0030414,GO:0061134,GO:0061135	2.34503	6.77912	4437.02	0	0	35.149735019925	178.910881126711	35.0397684092424	177.778401123115
TR32178|c2_g1	2561; 1268	USPAL	Universal stress protein A-like protein	ARATH		AT3G01520	GO:0000166,GO:0001882,GO:0001883,GO:0003674,GO:0005488,GO:0005575,GO:0005886,GO:0006950,GO:0008150,GO:0016020,GO:0016208,GO:0017076,GO:0030554,GO:0032549,GO:0032550,GO:0032553,GO:0032555,GO:0032559,GO:0036094,GO:0043167,GO:0043168,GO:0043169,GO:0044464,GO:0050896,GO:0097159,GO:0097367,GO:1901265,GO:1901363	2.04387	7.25381	5015.98	0	0	58.1540271925552	240.140894397793	57.9342784455601	238.61869028421
TR15681|c0_g1	594; 594	PIP24	Aquaporin PIP2-4	MAIZE	K09872		GO:0003674,GO:0005215,GO:0005575,GO:0005886,GO:0006810,GO:0008150,GO:0016020,GO:0016021,GO:0031224,GO:0044425,GO:0044464,GO:0051179,GO:0051234	-1.9616	5.86504	1920.12	0	0	95.2079206249797	24.4162958638938	94.7888555771935	24.3532056333034
TR11766|c0_g1	1943	BGL24	Beta-glucosidase 24	ORYSJ			GO:0003674,GO:0003824,GO:0004553,GO:0005975,GO:0008150,GO:0008152,GO:0008422,GO:0015926,GO:0016787,GO:0016798,GO:0044238,GO:0071704	1.92034	8.15889	8512.43	0	0	116.822691793894	442.663658540168	116.28735890398	439.767623830863
TR27316|c0_g1	752	NLTP1	Non-specific lipid-transfer protein 1	PRUDU			GO:0003674,GO:0005488,GO:0006810,GO:0006869,GO:0008150,GO:0008289,GO:0044699,GO:0044765,GO:0051179,GO:0051234,GO:0071702,GO:1902578	-1.76328	5.79136	1527.19	0	0	87.6427507158597	25.7885295461669	87.250419345723	25.7204031425415
TR25871|c0_g4	590; 576; 574; 409; 398; 373	ML423	MLP-like protein 423	ARATH		AT1G24020	GO:0005575,GO:0006950,GO:0006952,GO:0008150,GO:0009607,GO:0016020,GO:0050896	-1.7284	7.30574	4220.68	0	0	249.238897073933	75.2362605108357	247.977325169791	74.8113387086216
TR12133|c1_g1	3064; 2698; 2350; 575	LOX21	Linoleate 13S-lipoxygenase 2-1, chloroplastic	SOLTU	K00454		GO:0003674,GO:0003824,GO:0005488,GO:0005515,GO:0005575,GO:0006082,GO:0006629,GO:0006631,GO:0006633,GO:0008150,GO:0008152,GO:0008610,GO:0009058,GO:0009532,GO:0009534,GO:0009570,GO:0009579,GO:0009987,GO:0016053,GO:0016165,GO:0016491,GO:0016701,GO:0016702,GO:0019752,GO:0031407,GO:0031408,GO:0031976,GO:0031984,GO:0032787,GO:0043167,GO:0043169,GO:0043436,GO:0044237,GO:0044238,GO:0044249,GO:0044255,GO:…	1.7	6.86229	2839.49	0	0	53.6252179952589	174.462951260032	53.4205234180747	173.377734140255
TR6333|c0_g1	914							1.61631	6.06689	1502.01	0	0	32.2677655307364	99.1320539435225	32.2012214331948	98.5663954316333
TR44664|c0_g1	767; 605; 497	PIP21; PIP24	Aquaporin PIP2-1; Probable aquaporin PIP2-4	ARATH; MAIZE	K09872	AT5G60660	GO:0001101,GO:0003674,GO:0005215,GO:0005372,GO:0005575,GO:0005773,GO:0005886,GO:0005911,GO:0006810,GO:0006811,GO:0006833,GO:0008150,GO:0008643,GO:0009506,GO:0009719,GO:0009725,GO:0009737,GO:0009987,GO:0010033,GO:0015144,GO:0015166,GO:0015168,GO:0015250,GO:0015254,GO:0015267,GO:0015665,GO:0015791,GO:0015793,GO:0015850,GO:0016020,GO:0016021,GO:0016049,GO:0022803,GO:0022838,GO:0022857,GO:0022891,GO:…	-1.58879	9.98016	22636.4	0	0	1553.07277222737	516.669640577242	1544.82102476763	513.25448995241
TR19736|c2_g1	540	PIP24	Aquaporin PIP2-4	MAIZE	K09872		GO:0003674,GO:0005215,GO:0005575,GO:0005886,GO:0006810,GO:0008150,GO:0016020,GO:0016021,GO:0031224,GO:0044425,GO:0044464,GO:0051179,GO:0051234	-1.52344	8.20596	6319.92	0	0	448.403574273215	156.056092556438	446.070677252321	155.091467454195
TR20973|c0_g1	240							1.50829	7.04813	2635.34	0	0	67.5718917732964	192.443944338094	67.2875233994216	191.236751604677
TR32890|c0_g1	1447	CHI5	Chitinase 5	ORYSJ	K01183		GO:0000272,GO:0003674,GO:0003824,GO:0004553,GO:0004568,GO:0005488,GO:0005975,GO:0005976,GO:0006022,GO:0006026,GO:0006030,GO:0006032,GO:0006040,GO:0006807,GO:0006950,GO:0006952,GO:0008061,GO:0008150,GO:0008152,GO:0009056,GO:0009057,GO:0009987,GO:0016052,GO:0016787,GO:0016798,GO:0016998,GO:0043170,GO:0044036,GO:0044237,GO:0044238,GO:0044248,GO:0044260,GO:0046348,GO:0050896,GO:0071704,GO:0097367,GO:…	1.48397	8.20104	5695.97	0	0	152.281209259089	426.386127964239	151.559795098144	423.574878330825
TR23054|c0_g1	1385	E13B	Glucan endo-1,3-beta-glucosidase, basic isoform	PRUPE			GO:0003674,GO:0003824,GO:0004553,GO:0005975,GO:0006950,GO:0006952,GO:0008150,GO:0008152,GO:0008422,GO:0009607,GO:0015926,GO:0016787,GO:0016798,GO:0042973,GO:0044238,GO:0050896,GO:0071704	-1.47898	6.46183	1789.6	0	0	132.570596502675	47.5549948511886	131.969167607718	47.3392137573688
TR2644|c0_g1	2699; 2673; 2593; 2488	DTX42	Protein DETOXIFICATION 42 {ECO:0000303|PubMed:11739388}	ARATH		AT1G51340	GO:0003674,GO:0005215,GO:0005342,GO:0005575,GO:0005886,GO:0006810,GO:0006811,GO:0006820,GO:0006842,GO:0006855,GO:0008150,GO:0008509,GO:0008514,GO:0009987,GO:0010035,GO:0010038,GO:0010044,GO:0015075,GO:0015137,GO:0015142,GO:0015238,GO:0015291,GO:0015297,GO:0015711,GO:0015746,GO:0015849,GO:0015893,GO:0016020,GO:0016021,GO:0022804,GO:0022857,GO:0022891,GO:0022892,GO:0031224,GO:0042221,GO:0044425,GO:…	1.46094	7.28413	2936.64	0	0	81.5700292922124	224.857050281441	81.2475904947373	223.408617993936
TR3339|c1_g1	1243; 1238; 911; 906	GRP1	Glycine-rich RNA-binding protein; Glycine-rich RNA-binding protein GRP1A	DAUCA; SINAL			GO:0000166,GO:0003674,GO:0003676,GO:0003723,GO:0005488,GO:0005575,GO:0005634,GO:0036094,GO:0043226,GO:0043227,GO:0043229,GO:0043231,GO:0044424,GO:0044464,GO:0097159,GO:1901265,GO:1901363	1.45589	10.9092	32583.2	0	0	1010.38762466499	2773.85209270799	1005.03176374876	2755.11660572556
TR4296|c0_g1	1368	PRPX	Pathogen-related protein	HORVU			GO:0006950,GO:0006952,GO:0008150,GO:0009607,GO:0050896	1.3859	9.25735	10429.6	0	0	333.279185928307	871.746935466117	331.598127070732	865.90599749151
TR8948|c0_g1	1591; 1563	THI42	Thiamine thiazole synthase 2, chloroplastic {ECO:0000255|HAMAP-Rule:MF_03158}	VITVI	K03146		GO:0003674,GO:0003824,GO:0005488,GO:0005575,GO:0006725,GO:0006766,GO:0006767,GO:0006772,GO:0006790,GO:0006807,GO:0006950,GO:0008150,GO:0008152,GO:0009058,GO:0009110,GO:0009228,GO:0009507,GO:0009536,GO:0009987,GO:0016491,GO:0018130,GO:0019438,GO:0034641,GO:0042364,GO:0042723,GO:0042724,GO:0043167,GO:0043169,GO:0043226,GO:0043227,GO:0043229,GO:0043231,GO:0044237,GO:0044249,GO:0044271,GO:0044272,GO:…	1.31037	7.04622	2054.61	0	0	74.7253517553895	185.535457523891	74.4071576180326	184.358039136323
TR53555|c0_g1	1229	CHI4	Chitinase 4	ORYSJ	K01183		GO:0000272,GO:0003674,GO:0003824,GO:0004553,GO:0004568,GO:0005488,GO:0005975,GO:0005976,GO:0006022,GO:0006026,GO:0006030,GO:0006032,GO:0006040,GO:0006807,GO:0006950,GO:0006952,GO:0008061,GO:0008150,GO:0008152,GO:0009056,GO:0009057,GO:0009987,GO:0016052,GO:0016787,GO:0016798,GO:0016998,GO:0043170,GO:0044036,GO:0044237,GO:0044238,GO:0044248,GO:0044260,GO:0046348,GO:0050896,GO:0071704,GO:0097367,GO:…	1.28565	6.99526	1916.74	0	0	73.0270483064034	178.248423486992	72.7319495665947	177.13752729066
TR46782|c0_g3	1532; 1522; 1469	TIC32	Short-chain dehydrogenase TIC 32, chloroplastic	ARATH		AT4G23430	GO:0003674,GO:0003824,GO:0005575,GO:0005886,GO:0006810,GO:0008104,GO:0008150,GO:0009507,GO:0009526,GO:0009528,GO:0009536,GO:0009706,GO:0009941,GO:0015031,GO:0016020,GO:0016491,GO:0019866,GO:0031090,GO:0031967,GO:0031969,GO:0031975,GO:0033036,GO:0042170,GO:0043226,GO:0043227,GO:0043229,GO:0043231,GO:0044422,GO:0044424,GO:0044434,GO:0044435,GO:0044444,GO:0044446,GO:0044464,GO:0045184,GO:0051179,GO:…	1.25279	8.06997	3853.46	0	0	156.501236011115	373.294879981121	155.747815226739	370.852324380831
TR12456|c0_g1	1368; 1340						GO:0003674,GO:0005488,GO:0005515	1.22594	6.88589	1630.7	0	0	69.7333688901879	163.343126593336	69.4746005776877	162.311979299859
TR50249|c0_g1	2029	SCGT	Scopoletin glucosyltransferase	TOBAC			GO:0003674,GO:0003824,GO:0005488,GO:0005515,GO:0008150,GO:0008152,GO:0008194,GO:0016740,GO:0016757,GO:0016758,GO:0035251,GO:0042802,GO:0046527,GO:0050275	1.21278	7.39861	2281.98	0	0	100.199903490181	232.522631541036	99.7679461745228	231.013654139073
TR23022|c0_g1	901	PR4B; WIN1	Pathogenesis-related protein PR-4B; Wound-induced protein WIN1	TOBAC; SOLTU			GO:0005575,GO:0005576,GO:0005618,GO:0006950,GO:0006952,GO:0008150,GO:0009605,GO:0009607,GO:0009617,GO:0009620,GO:0030312,GO:0042742,GO:0043207,GO:0044464,GO:0050832,GO:0050896,GO:0051704,GO:0051707,GO:0098542	-1.14245	9.09491	6881.58	0	0	766.861202828553	347.600987240628	762.824599645033	345.345545849108
TR49120|c1_g1	2121	INV1	Beta-fructofuranosidase, insoluble isoenzyme CWINV1	ARATH	K01193	AT3G13790	GO:0003674,GO:0003824,GO:0004553,GO:0004564,GO:0004575,GO:0005575,GO:0005576,GO:0005618,GO:0005886,GO:0005975,GO:0006950,GO:0008150,GO:0008152,GO:0009611,GO:0009628,GO:0015926,GO:0016020,GO:0016787,GO:0016798,GO:0030312,GO:0044238,GO:0044464,GO:0048046,GO:0050896,GO:0071704,GO:0080167,GO:0090599	1.11166	8.10602	3177.27	0	0	172.043285756382	372.111919910196	171.196956145555	369.656026560248
TR51326|c0_g1	1375; 836	ALL12	Isoflavone reductase-like protein	OLEEU			GO:0003674,GO:0003824,GO:0003854,GO:0005488,GO:0005575,GO:0005737,GO:0006629,GO:0006694,GO:0008150,GO:0008152,GO:0008202,GO:0008610,GO:0009058,GO:0016229,GO:0016491,GO:0016614,GO:0016616,GO:0033764,GO:0044238,GO:0044424,GO:0044464,GO:0044699,GO:0044710,GO:0044711,GO:0048037,GO:0050662,GO:0055114,GO:0071704,GO:1901360,GO:1901362,GO:1901576	1.06485	8.07129	2864.97	0	0	171.78596705199	359.714498366901	170.964288360633	357.351248977105
TR34119|c0_g1	1423; 1297	ACCO; ACCO3	1-aminocyclopropane-1-carboxylate oxidase; 1-aminocyclopropane-1-carboxylate oxidase 3	PETHY; PRUMU			GO:0003674,GO:0003824,GO:0005488,GO:0008150,GO:0008152,GO:0009058,GO:0009692,GO:0009693,GO:0009815,GO:0009987,GO:0016491,GO:0016638,GO:0016641,GO:0019842,GO:0030246,GO:0031406,GO:0031418,GO:0036094,GO:0043167,GO:0043168,GO:0043169,GO:0043177,GO:0043449,GO:0043450,GO:0044237,GO:0044249,GO:0044699,GO:0044710,GO:0046872,GO:0048029,GO:0055114,GO:0071704,GO:1900673,GO:1900674,GO:1901576	-1.0598	7.63794	2188.98	0	0	273.890028954671	131.450523081196	272.500509700562	130.652811976565
TR18909|c0_g2	2047; 1986; 1899; 500	RCA1; RCA2	Ribulose bisphosphate carboxylase/oxygenase activase 1, chloroplastic; Ribulose bisphosphate carboxylase/oxygenase activase 2, chloroplastic	LARTR			GO:0000166,GO:0001882,GO:0001883,GO:0003674,GO:0005488,GO:0005524,GO:0005575,GO:0009532,GO:0009570,GO:0017076,GO:0030554,GO:0032549,GO:0032550,GO:0032553,GO:0032555,GO:0032559,GO:0035639,GO:0036094,GO:0043167,GO:0043168,GO:0044422,GO:0044424,GO:0044434,GO:0044435,GO:0044444,GO:0044446,GO:0044464,GO:0097159,GO:0097367,GO:1901265,GO:1901363	-1.05976	7.21252	1629.67	0	0	203.899341360092	97.8544570669234	202.886308451921	97.2846477667226
TR5671|c0_g1	2667; 2641	PALY	Phenylalanine ammonia-lyase	POPTR			GO:0003674,GO:0003824,GO:0005575,GO:0005737,GO:0006082,GO:0006520,GO:0006558,GO:0006559,GO:0006725,GO:0006807,GO:0008150,GO:0008152,GO:0009056,GO:0009058,GO:0009063,GO:0009072,GO:0009074,GO:0009698,GO:0009699,GO:0009800,GO:0009803,GO:0009987,GO:0016053,GO:0016054,GO:0016829,GO:0016840,GO:0016841,GO:0019438,GO:0019439,GO:0019748,GO:0019752,GO:0032787,GO:0042537,GO:0043436,GO:0044237,GO:0044238,GO:…	1.03883	8.56377	3844.9	0	0	244.761551617515	503.325850977207	243.556637256274	500.009764081667
TR19550|c0_g1	1099	CHI4	Chitinase 4	ORYSJ	K01183		GO:0000272,GO:0003674,GO:0003824,GO:0004553,GO:0004568,GO:0005488,GO:0005975,GO:0005976,GO:0006022,GO:0006026,GO:0006030,GO:0006032,GO:0006040,GO:0006807,GO:0006950,GO:0006952,GO:0008061,GO:0008150,GO:0008152,GO:0009056,GO:0009057,GO:0009987,GO:0016052,GO:0016787,GO:0016798,GO:0016998,GO:0043170,GO:0044036,GO:0044237,GO:0044238,GO:0044248,GO:0044260,GO:0046348,GO:0050896,GO:0071704,GO:0097367,GO:…	-1.03419	8.69534	4339.99	0	0	566.718714552582	276.907293402145	563.754042865832	275.105773812001
TR31220|c0_g2	1519	TIP21	Aquaporin TIP2-1	ARATH	K09873	AT3G16240	GO:0000322,GO:0000325,GO:0000326,GO:0003674,GO:0005215,GO:0005275,GO:0005372,GO:0005575,GO:0005618,GO:0005773,GO:0005774,GO:0005794,GO:0005886,GO:0005911,GO:0006810,GO:0006811,GO:0006812,GO:0006820,GO:0006833,GO:0008150,GO:0008324,GO:0008509,GO:0008519,GO:0008643,GO:0009505,GO:0009506,GO:0009507,GO:0009526,GO:0009536,GO:0009705,GO:0009941,GO:0009987,GO:0015075,GO:0015077,GO:0015101,GO:0015103,GO:…	-1.00156	9.02197	5107.12	0	0	705.15617751539	352.427464330003	701.446837982629	350.130737131441
TR35957|c0_g2	2647	SIR1	Sulfite reductase 1 [ferredoxin], chloroplastic	TOBAC			GO:0003674,GO:0003676,GO:0003677,GO:0003824,GO:0005488,GO:0005575,GO:0006275,GO:0006323,GO:0006355,GO:0006790,GO:0006996,GO:0008150,GO:0008152,GO:0009295,GO:0009532,GO:0009570,GO:0009889,GO:0009890,GO:0009892,GO:0009987,GO:0010468,GO:0010556,GO:0010558,GO:0010605,GO:0010629,GO:0016043,GO:0016491,GO:0016667,GO:0016673,GO:0019219,GO:0019222,GO:0019418,GO:0019424,GO:0020037,GO:0031323,GO:0031324,GO:…	1.00095	7.32808	1525.65	0	0	105.757987505045	211.891807904102	105.305439455665	210.548416422665
TR39892|c1_g1	1702; 894; 874							-0.989871	7.36889	1595.74	0	0	223.455562893871	112.570480349232	222.337335271394	111.896571146705
TR31127|c2_g1	1072; 904; 483							-0.980008	7.88831	2244.04	0	0	319.589830854662	162.112848119574	317.963794874307	161.115681479276
TR31220|c0_g1	1518	TIP21	Aquaporin TIP2-1	ARATH	K09873	AT3G16240	GO:0000322,GO:0000325,GO:0000326,GO:0003674,GO:0005215,GO:0005275,GO:0005372,GO:0005575,GO:0005618,GO:0005773,GO:0005774,GO:0005794,GO:0005886,GO:0005911,GO:0006810,GO:0006811,GO:0006812,GO:0006820,GO:0006833,GO:0008150,GO:0008324,GO:0008509,GO:0008519,GO:0008643,GO:0009505,GO:0009506,GO:0009507,GO:0009526,GO:0009536,GO:0009705,GO:0009941,GO:0009987,GO:0015075,GO:0015077,GO:0015101,GO:0015103,GO:…	-0.974633	9.05985	4975.44	0	0	719.154315034306	366.197119555571	715.36037152096	363.802712223822
TR20551|c0_g1	1345	YAI5	Uncharacterized protein C24B11.05	SCHPO	K18551		GO:0003674,GO:0003824,GO:0005575,GO:0005634,GO:0005737,GO:0005829,GO:0006139,GO:0006206,GO:0006725,GO:0006793,GO:0006796,GO:0006807,GO:0008150,GO:0008152,GO:0008252,GO:0009112,GO:0009987,GO:0016311,GO:0016787,GO:0016788,GO:0016791,GO:0016798,GO:0016799,GO:0034641,GO:0042578,GO:0043226,GO:0043227,GO:0043229,GO:0043231,GO:0044237,GO:0044238,GO:0044281,GO:0044424,GO:0044444,GO:0044464,GO:0044699,GO:…	-0.966645	8.67339	3759.38	0	0	549.015187690424	281.118631254638	546.164358325734	279.292816184043
TR2281|c1_g1	1625	PER42	Peroxidase 42	ARATH	K00430	AT4G21960	GO:0003674,GO:0003824,GO:0004601,GO:0005488,GO:0005575,GO:0005576,GO:0005618,GO:0006950,GO:0006979,GO:0008150,GO:0008152,GO:0009056,GO:0009505,GO:0009664,GO:0009987,GO:0016043,GO:0016209,GO:0016491,GO:0016684,GO:0020037,GO:0030312,GO:0042743,GO:0042744,GO:0043167,GO:0043169,GO:0044237,GO:0044248,GO:0044464,GO:0044699,GO:0044710,GO:0044712,GO:0044763,GO:0045229,GO:0046872,GO:0046906,GO:0048511,GO:…	0.943689	8.88013	3992.42	0	0	318.869338482365	613.861640004447	317.265791519541	609.770089120187
TR29839|c0_g1	2043	SAMT	Salicylate carboxymethyltransferase	CLABR			GO:0003674,GO:0003824,GO:0005488,GO:0008168,GO:0016740,GO:0016741,GO:0043167,GO:0043169,GO:0046872	-0.939862	8.95061	4308.26	0	0	660.948824100873	344.761883070408	657.472626632384	342.525700986304
TR44414|c0_g1	876; 816; 248; 228						GO:0003674,GO:0005198,GO:0005199,GO:0008150,GO:0009664,GO:0009987,GO:0016043,GO:0045229,GO:0071554,GO:0071555,GO:0071669,GO:0071840	0.931358	7.82845	1885.35	0	0	154.648541339494	295.219515300065	153.933006504348	293.306590653733
TR35793|c0_g1	2168; 2147; 1675	GH35	Jasmonic acid-amido synthetase JAR1 {ECO:0000305}	ORYSJ	K14506		GO:0002218,GO:0002252,GO:0002253,GO:0002376,GO:0002682,GO:0002684,GO:0003674,GO:0003824,GO:0006082,GO:0006950,GO:0007165,GO:0007275,GO:0008150,GO:0008152,GO:0009314,GO:0009411,GO:0009416,GO:0009611,GO:0009628,GO:0009636,GO:0009694,GO:0009719,GO:0009725,GO:0009733,GO:0009755,GO:0009864,GO:0009867,GO:0009987,GO:0010033,GO:0010046,GO:0010224,GO:0016874,GO:0016879,GO:0016881,GO:0019752,GO:0031347,GO:…	0.922332	7.60137	1581.52	0	0	132.673523984431	251.686584690022	132.062234721686	250.068969424079
TR53932|c2_g1	1370; 1296; 1176; 1100; 866; 406; 279	NUDT2	Nudix hydrolase 2	ARATH		AT5G47650	GO:0000166,GO:0000210,GO:0003674,GO:0003824,GO:0004551,GO:0005488,GO:0006950,GO:0006979,GO:0008150,GO:0016462,GO:0016787,GO:0016817,GO:0016818,GO:0036094,GO:0043167,GO:0043169,GO:0046872,GO:0047631,GO:0048037,GO:0050662,GO:0050896,GO:0051287,GO:0097159,GO:1901265,GO:1901363	-0.921201	8.48142	3003.92	0	0	475.164719529966	251.071445453141	472.687871847389	249.470820513787
TR49147|c0_g1	1407	CSE	Caffeoylshikimate esterase	ARATH	K18368	AT1G52760	GO:0000302,GO:0003674,GO:0003824,GO:0003846,GO:0004620,GO:0004622,GO:0005575,GO:0005886,GO:0005911,GO:0006629,GO:0006725,GO:0006950,GO:0006979,GO:0008150,GO:0008152,GO:0008374,GO:0009058,GO:0009506,GO:0009698,GO:0009699,GO:0009808,GO:0009809,GO:0009987,GO:0010035,GO:0010038,GO:0010043,GO:0016020,GO:0016298,GO:0016411,GO:0016740,GO:0016746,GO:0016747,GO:0016787,GO:0016788,GO:0019438,GO:0019748,GO:…	0.909284	7.58405	1521.2	0	0	131.901567871256	247.948430865899	131.271164252952	246.351901195838
TR43855|c1_g1	955	GSTX1; GST23	Probable glutathione S-transferase; Glutathione transferase GST 23	TOBAC; MAIZE			GO:0003674,GO:0003824,GO:0004364,GO:0005488,GO:0005515,GO:0007165,GO:0008150,GO:0009734,GO:0009755,GO:0016740,GO:0016765,GO:0050789,GO:0050794,GO:0065007	0.893386	10.7058	11825.7	0	0	1157.47099609536	2151.66241380423	1151.33326690767	2137.14333154995
TR35963|c0_g1	2779; 2741; 2089; 270	METE; METE1; METE2	5-methyltetrahydropteroyltriglutamate--homocysteine methyltransferase; 5-methyltetrahydropteroyltriglutamate--homocysteine methyltransferase 1; 5-methyltetrahydropteroyltriglutamate--homocysteine methyltransferase 2	ARATH; MESCR	K00549	AT5G17920,AT3G03780	GO:0000096,GO:0000097,GO:0003674,GO:0003824,GO:0003871,GO:0005488,GO:0005507,GO:0005575,GO:0005576,GO:0005737,GO:0005774,GO:0005777,GO:0005829,GO:0005886,GO:0005911,GO:0006082,GO:0006520,GO:0006555,GO:0006575,GO:0006790,GO:0006807,GO:0006950,GO:0006970,GO:0008150,GO:0008152,GO:0008168,GO:0008172,GO:0008270,GO:0008652,GO:0008705,GO:0009058,GO:0009066,GO:0009067,GO:0009086,GO:0009506,GO:0009507,GO:…	0.865188	8.89673	3426.88	0	0	334.565779450267	609.934212568976	332.85453310931	605.882121203291
TR38323|c0_g1	2166; 2145; 2142; 2121; 1948; 1927; 1924; 1903	B2	B2 protein	DAUCA				0.858036	8.54734	2653.68	0	0	263.442889556363	477.915868653736	262.123526493044	474.759335082926
TR3168|c2_g1	1443; 1436	PIP12	Probable aquaporin PIP1-2	ORYSJ			GO:0003674,GO:0005215,GO:0005372,GO:0005575,GO:0005773,GO:0005886,GO:0005911,GO:0006810,GO:0006811,GO:0006833,GO:0008150,GO:0008643,GO:0009506,GO:0009987,GO:0015144,GO:0015166,GO:0015168,GO:0015250,GO:0015254,GO:0015267,GO:0015665,GO:0015791,GO:0015793,GO:0015850,GO:0016020,GO:0016021,GO:0022803,GO:0022838,GO:0022857,GO:0022891,GO:0022892,GO:0030054,GO:0031224,GO:0034220,GO:0042044,GO:0043226,GO:…	-0.857948	11.6952	19226.2	0	0	4338.70213849164	2395.58878042898	4315.47554117494	2379.43636514024
TR21477|c0_g1	3442; 3430; 3402; 3353; 3326; 3236	PRSP1	Ribosome-binding factor PSRP1, chloroplastic	SPIOL			GO:0003674,GO:0003676,GO:0003723,GO:0005488,GO:0005575,GO:0008150,GO:0008152,GO:0009532,GO:0009570,GO:0019843,GO:0044238,GO:0044422,GO:0044424,GO:0044434,GO:0044435,GO:0044444,GO:0044446,GO:0044464,GO:0097159,GO:1901363	-0.83484	8.06102	1858.58	0	0	347.174395965467	194.762546077107	345.418593495094	193.543897401517
TR4656|c0_g1	2080; 2077; 1055	HQGT	Hydroquinone glucosyltransferase	RAUSE			GO:0003674,GO:0003824,GO:0008150,GO:0008152,GO:0008194,GO:0016740,GO:0016757,GO:0016758,GO:0035251,GO:0046527,GO:0050505	0.833864	8.39675	2265.45	0	0	239.975423715827	428.089590466371	238.763680886883	425.283875217372
TR50253|c1_g1	6350	ART2	Putative uncharacterized protein ART2	YEAST				-0.826682	13.2168	154678	0	0	12356.2897936734	6971.89347400411	12289.9312015891	6924.68448460225
TR22782|c1_g1	5101; 4965; 4938; 4933; 4036; 4033; 3658; 3495; 2363; 2289; 1747; 1361; 1109; 608	PDR1	Pleiotropic drug resistance protein 1	TOBAC			GO:0000166,GO:0001882,GO:0001883,GO:0003674,GO:0003824,GO:0005488,GO:0005524,GO:0005575,GO:0006810,GO:0008150,GO:0016020,GO:0016021,GO:0016462,GO:0016787,GO:0016817,GO:0016818,GO:0016887,GO:0017076,GO:0017111,GO:0030554,GO:0031224,GO:0032549,GO:0032550,GO:0032553,GO:0032555,GO:0032559,GO:0035639,GO:0036094,GO:0043167,GO:0043168,GO:0044425,GO:0051179,GO:0051234,GO:0097159,GO:0097367,GO:1901265,GO:…	0.813023	10.2176	7326.14	0	0	856.150793252521	1505.34034945359	851.657159928226	1495.2013760405
TR50922|c0_g1	1754; 1679; 627	BCAT2	Branched-chain-amino-acid aminotransferase 2, chloroplastic	ARATH	K00826	AT1G10070	GO:0003674,GO:0003824,GO:0004084,GO:0005575,GO:0006082,GO:0006520,GO:0006549,GO:0006551,GO:0006573,GO:0006807,GO:0008150,GO:0008152,GO:0008483,GO:0008652,GO:0009058,GO:0009081,GO:0009082,GO:0009097,GO:0009098,GO:0009099,GO:0009507,GO:0009536,GO:0009987,GO:0016053,GO:0016740,GO:0016769,GO:0019752,GO:0043226,GO:0043227,GO:0043229,GO:0043231,GO:0043436,GO:0044237,GO:0044238,GO:0044249,GO:0044281,GO:…	-0.812371	8.38967	2212.55	0	0	433.479089418489	247.002062809159	431.226472574302	245.411952908237
TR19736|c3_g1	1263; 1242	PIP12	Aquaporin PIP1-2	ARATH			GO:0003674,GO:0005215,GO:0005575,GO:0005886,GO:0006810,GO:0008150,GO:0016020,GO:0016021,GO:0031224,GO:0044425,GO:0044464,GO:0051179,GO:0051234	-0.805525	9.23098	3872.69	0	0	775.352720073484	443.941255416768	771.293707016192	441.00664657361
TR20329|c0_g1	1444; 1415	TIP; TIP23	Aquaporin TIP2-3; Probable aquaporin TIP-type	ANTMA; MAIZE	K09873		GO:0003674,GO:0005215,GO:0005575,GO:0005886,GO:0006810,GO:0008150,GO:0016020,GO:0016021,GO:0031224,GO:0044425,GO:0044464,GO:0051179,GO:0051234	-0.793124	9.99906	6258.86	0	0	1316.18517296425	760.122823173625	1309.22162575569	755.034824476733
TR24449|c0_g1	1690; 1367	B561P	Cytochrome b561 and DOMON domain-containing protein At5g35735	ARATH		AT5G35735	GO:0003674,GO:0005488,GO:0005575,GO:0005886,GO:0008150,GO:0008152,GO:0016020,GO:0016021,GO:0031224,GO:0043167,GO:0043169,GO:0044425,GO:0044464,GO:0044699,GO:0044710,GO:0046872,GO:0055114	0.776953	8.68783	2418.76	0	0	301.320202842841	516.764277382916	299.815707650397	513.339939796738
TR40644|c0_g1	1245	NAC29	NAC transcription factor 29	ARATH		AT1G69490	GO:0001071,GO:0003006,GO:0003674,GO:0003676,GO:0003677,GO:0003700,GO:0005488,GO:0005575,GO:0005634,GO:0006139,GO:0006351,GO:0006355,GO:0006725,GO:0006807,GO:0007568,GO:0008150,GO:0008152,GO:0009058,GO:0009059,GO:0009791,GO:0009825,GO:0009835,GO:0009889,GO:0009908,GO:0009987,GO:0010150,GO:0010260,GO:0010468,GO:0010556,GO:0016049,GO:0016070,GO:0018130,GO:0019219,GO:0019222,GO:0019438,GO:0021700,GO:…	-0.761576	8.07993	1575.63	0	0	344.961455107697	203.611087407626	343.184982759844	202.302506445073
TR13119|c0_g1	4860; 3483; 2598; 1598; 1290; 710; 505	AB29G; AB36G	ABC transporter G family member 29; ABC transporter G family member 36	ARATH		AT1G59870	GO:0000041,GO:0000166,GO:0001101,GO:0001882,GO:0001883,GO:0002376,GO:0003674,GO:0003824,GO:0005215,GO:0005488,GO:0005524,GO:0005575,GO:0005739,GO:0005774,GO:0005886,GO:0006082,GO:0006725,GO:0006790,GO:0006807,GO:0006810,GO:0006811,GO:0006812,GO:0006855,GO:0006950,GO:0006952,GO:0006955,GO:0008150,GO:0008152,GO:0008324,GO:0009056,GO:0009507,GO:0009526,GO:0009536,GO:0009605,GO:0009607,GO:0009617,GO:…	0.720822	8.88564	2398.63	0	0	354.430783429316	584.618867051179	352.631294827674	580.759866971041
TR44543|c0_g1	1548; 1497	EXOL2	Protein EXORDIUM-like 2	ARATH		AT5G64260	GO:0005575,GO:0005576,GO:0005615,GO:0005618,GO:0005794,GO:0005829,GO:0005911,GO:0009505,GO:0009506,GO:0030054,GO:0030312,GO:0043226,GO:0043227,GO:0043229,GO:0043231,GO:0044421,GO:0044424,GO:0044444,GO:0044464,GO:0048046	0.720166	9.15036	2868.22	0	0	425.965383250247	702.299734906807	423.7811034568	697.612529088734
TR50161|c0_g1	709; 683	ERLI1; ERLL2	Lipid transfer protein EARLI 1; pEARLI1-like lipid transfer protein 2	ARATH		AT4G12480,AT4G12490	GO:0001101,GO:0005575,GO:0005576,GO:0005618,GO:0006950,GO:0006952,GO:0006970,GO:0008150,GO:0009266,GO:0009409,GO:0009505,GO:0009605,GO:0009607,GO:0009620,GO:0009628,GO:0009651,GO:0009719,GO:0009725,GO:0009737,GO:0010033,GO:0030312,GO:0033993,GO:0042221,GO:0043207,GO:0044464,GO:0050832,GO:0050896,GO:0051704,GO:0051707,GO:0097305,GO:0098542,GO:1901700	0.701648	8.79235	2136.16	0	0	335.08041685905	545.391911099303	333.366402236139	541.794737957756
TR12551|c0_g1	1286; 1243; 1223; 1212; 1200; 1184; 922; 859; 681; 400	GRP1; GRP2	Glycine-rich RNA-binding protein; Glycine-rich RNA-binding protein GRP1A; Glycine-rich RNA-binding protein GRP2A	DAUCA; SINAL			GO:0000166,GO:0003674,GO:0003676,GO:0003723,GO:0005488,GO:0005575,GO:0005634,GO:0036094,GO:0043226,GO:0043227,GO:0043229,GO:0043231,GO:0044424,GO:0044464,GO:0097159,GO:1901265,GO:1901363	0.679112	10.132	4908.68	0	0	856.716894402183	1372.80150310715	852.215562612038	1363.56589085417
TR11682|c0_g1	909							-0.671329	8.82212	2054.19	0	0	562.910397727583	353.705061206602	559.984824750097	351.412484796352
TR53857|c7_g1	1746							-0.669838	14.4415	3.34958e+06	0	0	27668.0392985097	17403.9451554641	27519.2941307679	17285.9908083631
TR14183|c2_g2	3313; 1088	ISPG	4-hydroxy-3-methylbut-2-en-1-yl diphosphate synthase (ferredoxin), chloroplastic	ARATH			GO:0003674,GO:0003824,GO:0005488,GO:0005506,GO:0005575,GO:0006081,GO:0006082,GO:0006090,GO:0006629,GO:0006644,GO:0006720,GO:0006721,GO:0006793,GO:0006796,GO:0007165,GO:0008150,GO:0008152,GO:0008299,GO:0008610,GO:0008654,GO:0009058,GO:0009240,GO:0009507,GO:0009526,GO:0009532,GO:0009536,GO:0009570,GO:0009605,GO:0009607,GO:0009617,GO:0009862,GO:0009863,GO:0009941,GO:0009987,GO:0016114,GO:0016491,GO:…	0.653728	8.90098	2006.99	0	0	368.995022097894	580.97535003273	367.103231049818	577.128248587127
TR25141|c0_g1	1698; 505	AGAL3	Alpha-galactosidase 3 {ECO:0000303|PubMed:15034167}	ARATH	K07407	AT3G56310	GO:0003674,GO:0003824,GO:0004553,GO:0004557,GO:0005575,GO:0005576,GO:0005618,GO:0005773,GO:0005975,GO:0008150,GO:0008152,GO:0009987,GO:0015925,GO:0016043,GO:0016787,GO:0016798,GO:0030312,GO:0043226,GO:0043227,GO:0043229,GO:0043231,GO:0044238,GO:0044424,GO:0044444,GO:0044464,GO:0045229,GO:0048046,GO:0052692,GO:0071554,GO:0071555,GO:0071704,GO:0071840	-0.632101	9.2231	2399.04	0	0	735.1080747066	474.650898857983	731.228314452636	471.512240998485
TR3153|c1_g1	2702; 2375; 2272; 2196; 1737	FBK28	F-box/kelch-repeat protein At1g67480	ARATH		AT1G67480	GO:0003674,GO:0005488,GO:0005515	-0.631576	9.40328	2704.88	0	0	832.786254893742	537.915603451057	828.390381436033	534.360601501273
TR28780|c0_g1	2946	RAVL2	AP2/ERF and B3 domain-containing transcription factor At1g50680	ARATH	K09287	AT1G50680	GO:0000160,GO:0001071,GO:0003674,GO:0003676,GO:0003677,GO:0003700,GO:0005488,GO:0005575,GO:0005634,GO:0006139,GO:0006351,GO:0006355,GO:0006725,GO:0006807,GO:0007165,GO:0008150,GO:0008152,GO:0009058,GO:0009059,GO:0009755,GO:0009873,GO:0009889,GO:0009987,GO:0010468,GO:0010556,GO:0016070,GO:0018130,GO:0019219,GO:0019222,GO:0019438,GO:0031323,GO:0031326,GO:0032774,GO:0034641,GO:0034645,GO:0034654,GO:…	-0.629495	8.88735	1893.23	0	0	582.003445593457	376.4652129712	578.970515999726	374.013968620944
TR13433|c0_g1	2928; 1572; 310	PDCD4	Programmed cell death protein 4	CHICK; RAT	K16865		GO:0001932,GO:0001933,GO:0003674,GO:0003676,GO:0003723,GO:0005488,GO:0005575,GO:0005634,GO:0005654,GO:0005737,GO:0005829,GO:0006355,GO:0006469,GO:0006915,GO:0007568,GO:0007569,GO:0008150,GO:0008219,GO:0009889,GO:0009890,GO:0009892,GO:0009966,GO:0009968,GO:0009987,GO:0010468,GO:0010556,GO:0010558,GO:0010563,GO:0010605,GO:0010629,GO:0010646,GO:0010648,GO:0010660,GO:0010661,GO:0010941,GO:0010942,GO:…	-0.628132	9.93809	3813.6	0	0	1205.38373885312	780.469736393537	1198.98362925968	775.243712660159
TR20047|c9_g1	3068	YCX91	Uncharacterized protein ORF91	PHAAO			GO:0005575,GO:0009507,GO:0009536,GO:0043226,GO:0043227,GO:0043229,GO:0043231,GO:0044424,GO:0044444,GO:0044464	-0.627895	14.1181	1.21464e+06	0	0	21850.1148559511	14149.8112739605	21732.6601855316	14053.8931716021
TR1381|c0_g1	690							0.623727	9.8525	3473.3	0	0	723.117023081941	1115.05816285399	719.315723864633	1107.6008821715
TR29107|c1_g1	642	ML328	MLP-like protein 328	ARATH		AT2G01520	GO:0003006,GO:0003674,GO:0005488,GO:0005507,GO:0005575,GO:0005829,GO:0006950,GO:0006952,GO:0008150,GO:0009607,GO:0010033,GO:0010035,GO:0010038,GO:0010043,GO:0010228,GO:0014070,GO:0022414,GO:0032502,GO:0042221,GO:0043167,GO:0043169,GO:0044424,GO:0044444,GO:0044464,GO:0046872,GO:0046914,GO:0050896,GO:0080184,GO:1990267	0.621117	8.6866	1568.83	0	0	322.574727825607	496.559319371515	320.941942521308	493.259226379804
TR1481|c0_g1	2480; 2452	S38A1	Sodium-coupled neutral amino acid transporter 1	HUMAN	K14990		GO:0001504,GO:0001505,GO:0003333,GO:0003674,GO:0005215,GO:0005283,GO:0005290,GO:0005342,GO:0005343,GO:0005416,GO:0005575,GO:0005886,GO:0005887,GO:0006810,GO:0006811,GO:0006812,GO:0006820,GO:0006836,GO:0006865,GO:0006867,GO:0006868,GO:0007154,GO:0007267,GO:0007268,GO:0008150,GO:0008324,GO:0008509,GO:0008514,GO:0009987,GO:0015075,GO:0015077,GO:0015081,GO:0015171,GO:0015174,GO:0015175,GO:0015179,GO:…	-0.620439	9.07502	2091.54	0	0	661.154679064386	430.360873802547	657.705294417306	427.548296092048
TR43297|c0_g1	2262	AROF	Phospho-2-dehydro-3-deoxyheptonate aldolase 1, chloroplastic	TOBAC			GO:0003674,GO:0003824,GO:0003849,GO:0005575,GO:0006082,GO:0006520,GO:0006725,GO:0006807,GO:0008150,GO:0008152,GO:0008652,GO:0009058,GO:0009072,GO:0009073,GO:0009423,GO:0009507,GO:0009536,GO:0009987,GO:0016053,GO:0016740,GO:0016765,GO:0019438,GO:0019752,GO:0043226,GO:0043227,GO:0043229,GO:0043231,GO:0043436,GO:0043648,GO:0043650,GO:0044237,GO:0044238,GO:0044249,GO:0044281,GO:0044283,GO:0044424,GO:…	0.61464	8.64098	1489.73	0	0	313.414181949258	480.281788795586	311.821365352368	477.109205801929
TR48805|c0_g1	2297; 2133	RD21A	Cysteine proteinase RD21a	ARATH		AT1G47128	GO:0000323,GO:0003674,GO:0003824,GO:0004175,GO:0004197,GO:0005575,GO:0005576,GO:0005615,GO:0005764,GO:0005773,GO:0005911,GO:0006508,GO:0006950,GO:0006952,GO:0008150,GO:0008152,GO:0008233,GO:0008234,GO:0009506,GO:0009507,GO:0009536,GO:0009605,GO:0009607,GO:0009620,GO:0016787,GO:0019538,GO:0030054,GO:0043170,GO:0043207,GO:0043226,GO:0043227,GO:0043229,GO:0043231,GO:0044238,GO:0044421,GO:0044424,GO:…	-0.575217	8.87017	1566.77	0	0	566.15261340292	380.250685198161	563.195640182019	377.773761771349
TR43902|c1_g1	1423; 1240	HMGB2	High mobility group B protein 2	ARATH		AT1G20693	GO:0000785,GO:0001071,GO:0003674,GO:0003676,GO:0003677,GO:0003682,GO:0003700,GO:0005198,GO:0005488,GO:0005575,GO:0005634,GO:0005829,GO:0006325,GO:0006333,GO:0006355,GO:0008150,GO:0009889,GO:0010468,GO:0010556,GO:0016043,GO:0019219,GO:0019222,GO:0030527,GO:0031323,GO:0031326,GO:0032991,GO:0043226,GO:0043227,GO:0043229,GO:0043231,GO:0043933,GO:0044422,GO:0044424,GO:0044427,GO:0044444,GO:0044446,GO:…	0.571351	9.20152	1895.54	0	0	470.996156518819	700.406998793327	468.546385275779	695.732632513531
TR44475|c0_g1	939; 928	RS91	40S ribosomal protein S9-1	ARATH			GO:0003674,GO:0003676,GO:0003723,GO:0003735,GO:0005198,GO:0005488,GO:0005575,GO:0005618,GO:0005622,GO:0005730,GO:0005774,GO:0005829,GO:0005840,GO:0005911,GO:0006412,GO:0008150,GO:0008152,GO:0009058,GO:0009059,GO:0009506,GO:0009507,GO:0009536,GO:0009987,GO:0015935,GO:0016020,GO:0019538,GO:0019843,GO:0022626,GO:0022627,GO:0030054,GO:0030312,GO:0030529,GO:0031090,GO:0032991,GO:0034645,GO:0043170,GO:…	-0.570368	9.39405	2199.33	0	0	812.921250914692	547.852468046827	808.660153274653	544.230058521086
TR51836|c3_g1	1451	PIP24	Aquaporin PIP2-4	MAIZE	K09872		GO:0003674,GO:0005215,GO:0005575,GO:0005886,GO:0006810,GO:0008150,GO:0016020,GO:0016021,GO:0031224,GO:0044425,GO:0044464,GO:0051179,GO:0051234	-0.568632	10.8344	5450.31	0	0	2205.37568786068	1488.06913241809	2193.59187624394	1478.06868225286
TR21218|c0_g1	2788; 1499	SPE1; SPE2	Arginine decarboxylase; Arginine decarboxylase 2	ARATH; PEA; SOLLC	K01583	AT4G34710	GO:0001101,GO:0003674,GO:0003824,GO:0006082,GO:0006520,GO:0006525,GO:0006527,GO:0006576,GO:0006595,GO:0006596,GO:0006807,GO:0006950,GO:0006970,GO:0006979,GO:0008150,GO:0008152,GO:0008216,GO:0008295,GO:0008792,GO:0009056,GO:0009058,GO:0009063,GO:0009064,GO:0009065,GO:0009266,GO:0009308,GO:0009309,GO:0009409,GO:0009445,GO:0009446,GO:0009611,GO:0009628,GO:0009651,GO:0009719,GO:0009725,GO:0009737,GO:…	0.556131	9.4189	2082.53	0	0	551.176664807315	811.037424626241	548.304901947016	805.621132318543
TR29919|c0_g1	1454; 1435; 1363	GLOD5	Glyoxalase domain-containing protein 5	XENLA				-0.554978	10.0344	3180.4	0	0	1261.53068015142	859.302195519985	1254.82389764094	853.558494986203
TR43690|c0_g1	1466	OPR1; OPR11	12-oxophytodienoate reductase 1; Putative 12-oxophytodienoate reductase 11	ARATH; ORYSJ	K05894	AT1G76680	GO:0000166,GO:0003674,GO:0003824,GO:0005488,GO:0005575,GO:0005737,GO:0006082,GO:0006629,GO:0006631,GO:0006633,GO:0008150,GO:0008152,GO:0008610,GO:0009058,GO:0009987,GO:0010181,GO:0016053,GO:0016491,GO:0016627,GO:0016628,GO:0016629,GO:0019752,GO:0031407,GO:0031408,GO:0032553,GO:0032787,GO:0036094,GO:0043167,GO:0043168,GO:0043436,GO:0044237,GO:0044238,GO:0044249,GO:0044255,GO:0044281,GO:0044283,GO:…	0.546648	10.2267	3418.27	0	0	968.856385776145	1416.28711531435	963.756498703611	1406.76078716166
TR34191|c0_g1	2407; 2327; 815	XYLA	Xylose isomerase	ARATH	K01805	AT5G57655	GO:0003674,GO:0003824,GO:0005488,GO:0005575,GO:0005773,GO:0005774,GO:0005783,GO:0005794,GO:0005975,GO:0005996,GO:0006081,GO:0006098,GO:0006139,GO:0006725,GO:0006732,GO:0006733,GO:0006739,GO:0006753,GO:0006793,GO:0006796,GO:0006807,GO:0008150,GO:0008152,GO:0009045,GO:0009056,GO:0009117,GO:0009987,GO:0016020,GO:0016853,GO:0016860,GO:0016861,GO:0019321,GO:0019362,GO:0019637,GO:0019682,GO:0019693,GO:…	-0.5402	11.2489	6186.43	0	0	2914.80335586897	2005.92173306626	2899.22673435516	1992.39129525937
TR28141|c0_g1	2876; 2755	GSH1	Glutamate--cysteine ligase, chloroplastic	MEDTR; SOLLC	K01919		GO:0000096,GO:0000097,GO:0000166,GO:0000271,GO:0001882,GO:0001883,GO:0002213,GO:0002376,GO:0003006,GO:0003674,GO:0003824,GO:0004357,GO:0005488,GO:0005524,GO:0005575,GO:0005975,GO:0005976,GO:0005996,GO:0006006,GO:0006007,GO:0006073,GO:0006082,GO:0006090,GO:0006091,GO:0006094,GO:0006096,GO:0006518,GO:0006520,GO:0006534,GO:0006575,GO:0006725,GO:0006749,GO:0006750,GO:0006790,GO:0006807,GO:0006950,GO:…	0.533997	9.73798	2379.51	0	0	694.14293696742	1005.84728910618	690.511452091298	999.122304797896
TR40677|c0_g1	1359	ERLI1; ERLL2	Lipid transfer protein EARLI 1; pEARLI1-like lipid transfer protein 2	ARATH		AT4G12490	GO:0005575,GO:0005576,GO:0005618,GO:0006950,GO:0006952,GO:0008150,GO:0009605,GO:0009607,GO:0009620,GO:0030312,GO:0043207,GO:0044464,GO:0050832,GO:0050896,GO:0051704,GO:0051707,GO:0098542	0.52976	9.71229	2303.27	0	0	683.129696419449	986.967246374221	679.529532642983	980.366063968036
TR14341|c0_g1	762							0.529418	9.74624	2352.54	0	0	699.49516601877	1010.38985577854	695.816277587518	1003.60842162508
TR14393|c1_g3	230							0.527431	10.0621	2869.48	0	0	871.486988034274	1257.06068976784	866.87363306212	1248.63585023385
TR32160|c3_g1	4113; 898; 741; 644; 521; 521	IQD14; STR15; STY17	Protein IQ-DOMAIN 14; Rhodanese-like domain-containing protein 15, chloroplastic; Serine/threonine-protein kinase STY17 {ECO:0000305}	ARATH		AT4G35770,AT4G35780,AT2G43680	GO:0000166,GO:0001101,GO:0001882,GO:0001883,GO:0003674,GO:0003824,GO:0004672,GO:0004674,GO:0004712,GO:0004713,GO:0005488,GO:0005515,GO:0005524,GO:0005575,GO:0005829,GO:0006464,GO:0006468,GO:0006793,GO:0006796,GO:0006950,GO:0006979,GO:0006996,GO:0007568,GO:0008150,GO:0008152,GO:0009507,GO:0009536,GO:0009579,GO:0009611,GO:0009657,GO:0009658,GO:0009719,GO:0009725,GO:0009753,GO:0009987,GO:0010033,GO:…	-0.526598	9.84615	2536.83	0	0	1097.87598415821	762.678016926824	1092.04951530956	757.598319806555
TR25688|c1_g1	2564; 2147	ALDH	Probable aldehyde dehydrogenase	LINUS			GO:0003674,GO:0003824,GO:0004029,GO:0008150,GO:0008152,GO:0016491,GO:0016620,GO:0016903,GO:0044699,GO:0044710,GO:0055114	-0.523993	10.6079	4059.75	0	0	1860.10545030771	1294.53686481474	1850.17422569917	1285.84925743842
TR25147|c0_g1	1914; 1286	SAHH	Adenosylhomocysteinase	CATRO; PETCR			GO:0000166,GO:0003674,GO:0003824,GO:0004013,GO:0005488,GO:0006730,GO:0008150,GO:0008152,GO:0009987,GO:0016787,GO:0016801,GO:0016802,GO:0036094,GO:0044237,GO:0044281,GO:0044699,GO:0044710,GO:0044763,GO:0048037,GO:0050662,GO:0051287,GO:0055114,GO:0097159,GO:1901265,GO:1901363	0.52241	9.32463	1729.38	0	0	523.746490919145	752.883107539564	521.036237554166	747.857037553233
TR34912|c0_g1	1256; 1248; 1180; 996	MYB48	Transcription factor MYB48	ARATH		AT3G46130	GO:0001071,GO:0001101,GO:0003674,GO:0003676,GO:0003677,GO:0003700,GO:0005488,GO:0005575,GO:0005634,GO:0006139,GO:0006351,GO:0006355,GO:0006725,GO:0006807,GO:0008150,GO:0008152,GO:0009058,GO:0009059,GO:0009751,GO:0009889,GO:0009987,GO:0010033,GO:0010468,GO:0010556,GO:0014070,GO:0016070,GO:0018130,GO:0019219,GO:0019222,GO:0019438,GO:0031323,GO:0031326,GO:0032774,GO:0034641,GO:0034645,GO:0034654,GO:…	-0.512158	9.34206	1716.79	0	0	770.720983394431	540.802026024114	766.686884874737	537.223171286241
TR51823|c0_g1	1138; 1135	TIP11	Aquaporin TIP1-1	ARATH	K09873	AT2G36830	GO:0000322,GO:0000325,GO:0000326,GO:0003674,GO:0005215,GO:0005372,GO:0005575,GO:0005773,GO:0005774,GO:0006810,GO:0006811,GO:0006833,GO:0008150,GO:0008643,GO:0009526,GO:0009705,GO:0009941,GO:0009987,GO:0015144,GO:0015166,GO:0015168,GO:0015204,GO:0015250,GO:0015254,GO:0015267,GO:0015665,GO:0015791,GO:0015793,GO:0015840,GO:0015850,GO:0016020,GO:0016021,GO:0019755,GO:0022803,GO:0022838,GO:0022857,GO:…	-0.510371	11.6194	6679.39	0	0	3734.98099424752	2624.04202932603	3715.00652184843	2606.34842675159
TR41059|c0_g1	1112; 1078	TSJT1	Stem-specific protein TSJT1	TOBAC				-0.476686	11.7972	6388.32	0	0	4181.94358377614	3007.46304751427	4159.54159172026	2987.15565799656
TR17188|c0_g1	1403; 1363; 1363							-0.475081	10.3881	2924.63	0	0	1573.91558728311	1133.13379273772	1565.52845762569	1125.54534948026
TR23036|c0_g1	10795	B; CAPSD; G; H; VGA; VGD	A' protein; Capsid protein F; Internal scaffolding protein B; Major spike protein G; Minor spike protein H; Scaffolding protein D	BPPHS; BPS13			GO:0003674,GO:0003676,GO:0003677,GO:0003824,GO:0004518,GO:0004519,GO:0005198,GO:0005488,GO:0005575,GO:0006139,GO:0006259,GO:0006260,GO:0006725,GO:0006807,GO:0008150,GO:0008152,GO:0009058,GO:0009059,GO:0009987,GO:0016032,GO:0016043,GO:0016787,GO:0016788,GO:0019028,GO:0019030,GO:0019048,GO:0019062,GO:0019069,GO:0019076,GO:0022607,GO:0022610,GO:0030260,GO:0030430,GO:0033643,GO:0033646,GO:0034641,GO:…	-0.471634	10.2377	2624.02	0	0	1416.59093141794	1022.31409329346	1409.08263904418	1015.48594998659
TR17638|c1_g1	1608; 1596; 1541; 1269; 1211	METK; METK1; METK2	S-adenosylmethionine synthase; S-adenosylmethionine synthase 1; S-adenosylmethionine synthase 2	CARPA; ELAUM; MEDSF; POPTR	K00789		GO:0000166,GO:0001882,GO:0001883,GO:0003674,GO:0003824,GO:0004478,GO:0005488,GO:0005524,GO:0005575,GO:0005737,GO:0006139,GO:0006556,GO:0006575,GO:0006725,GO:0006730,GO:0006732,GO:0006790,GO:0006807,GO:0008150,GO:0008152,GO:0009058,GO:0009108,GO:0009116,GO:0009119,GO:0009163,GO:0009987,GO:0016740,GO:0016765,GO:0017076,GO:0018130,GO:0019438,GO:0030554,GO:0032549,GO:0032550,GO:0032553,GO:0032555,GO:…	0.465901	11.0422	4058.76	0	0	1764.17703731044	2438.4592533993	1754.78043388118	2421.99038761527
TR3242|c1_g1	2290; 1628; 1548; 1318	AL7B4	Aldehyde dehydrogenase family 7 member B4	ARATH	K14085	AT1G54100	GO:0001101,GO:0003674,GO:0003824,GO:0004029,GO:0005575,GO:0005829,GO:0006081,GO:0006950,GO:0006970,GO:0008150,GO:0008152,GO:0009269,GO:0009414,GO:0009415,GO:0009628,GO:0009651,GO:0009719,GO:0009725,GO:0009737,GO:0009987,GO:0010033,GO:0010035,GO:0016491,GO:0016620,GO:0016903,GO:0033993,GO:0042221,GO:0044237,GO:0044424,GO:0044444,GO:0044464,GO:0044699,GO:0044710,GO:0044763,GO:0050896,GO:0055114,GO:…	-0.462168	10.2274	2504.23	0	0	1402.43840267639	1018.76521308069	1394.98297127791	1011.939781447
TR45164|c0_g1	5882; 5782; 5688	ASNS; ASNS1; PLDB1; SSG1	Asparagine synthetase [glutamine-hydrolyzing]; Asparagine synthetase [glutamine-hydrolyzing] 1; Granule-bound starch synthase 1, chloroplastic/amyloplastic; Phospholipase D beta 1 {ECO:0000303|PubMed:11891260}	ANTMA; ARATH; TRIVS	K01115,K01953	AT2G42010,AT3G47340	GO:0000166,GO:0000271,GO:0001882,GO:0001883,GO:0002376,GO:0003674,GO:0003824,GO:0004066,GO:0004373,GO:0004620,GO:0004630,GO:0005488,GO:0005515,GO:0005524,GO:0005543,GO:0005546,GO:0005575,GO:0005737,GO:0005829,GO:0005911,GO:0005975,GO:0005976,GO:0005982,GO:0006073,GO:0006082,GO:0006520,GO:0006528,GO:0006529,GO:0006541,GO:0006629,GO:0006807,GO:0006950,GO:0006952,GO:0006955,GO:0007154,GO:0008081,GO:…	-0.439054	10.0531	2023.89	0	0	1234.04904252237	910.926573015156	1227.50869969111	904.828401582631
TR35780|c1_g1	1911; 1883; 1549	DCAM	S-adenosylmethionine decarboxylase proenzyme	VICFA			GO:0003674,GO:0003824,GO:0004014,GO:0006139,GO:0006557,GO:0006576,GO:0006595,GO:0006596,GO:0006597,GO:0006725,GO:0006790,GO:0006807,GO:0008150,GO:0008152,GO:0008215,GO:0008216,GO:0008295,GO:0009058,GO:0009116,GO:0009119,GO:0009163,GO:0009308,GO:0009309,GO:0009987,GO:0016829,GO:0016830,GO:0016831,GO:0018130,GO:0019438,GO:0034641,GO:0034654,GO:0042278,GO:0042401,GO:0042451,GO:0042455,GO:0044106,GO:…	-0.435417	12.7358	13917.3	0	0	7915.27773831555	5857.450450387	7872.77983840328	5817.80992610753
TR24107|c0_g2	959; 942	MT4A	Metallothionein-like protein 4A	ORYSJ			GO:0003674,GO:0005488,GO:0043167,GO:0043169,GO:0046872	0.427924	11.8821	5320.41	0	0	3207.94082391216	4318.75062693332	3190.75946886234	4289.53946031233
TR29486|c0_g1	869	SUI1	Protein translation factor SUI1 homolog	PIMBR			GO:0003674,GO:0003676,GO:0003723,GO:0003743,GO:0005488,GO:0006413,GO:0006417,GO:0008135,GO:0008150,GO:0008152,GO:0009889,GO:0009987,GO:0010468,GO:0010556,GO:0010608,GO:0019222,GO:0031323,GO:0031326,GO:0032268,GO:0044237,GO:0050789,GO:0050794,GO:0051246,GO:0060255,GO:0065007,GO:0080090,GO:0097159,GO:1901363,GO:2000112	-0.423162	10.0917	1928.09	0	0	1261.22189770615	941.304987636512	1254.54469629904	934.992196630197
TR53384|c5_g1	2487; 1497; 230	HS901; HSP83	Heat shock protein 83; Heat shock protein 90-1 {ECO:0000305}	ARATH; IPONI	K04079	AT5G52640	GO:0000166,GO:0001882,GO:0001883,GO:0002376,GO:0003674,GO:0005488,GO:0005515,GO:0005524,GO:0005575,GO:0005737,GO:0006457,GO:0006950,GO:0006952,GO:0006955,GO:0008150,GO:0008152,GO:0009605,GO:0009607,GO:0009617,GO:0009814,GO:0009816,GO:0009987,GO:0017076,GO:0019538,GO:0030554,GO:0032549,GO:0032550,GO:0032553,GO:0032555,GO:0032559,GO:0035639,GO:0036094,GO:0042742,GO:0043167,GO:0043168,GO:0043170,GO:…	-0.415662	10.8508	2957.08	0	0	2129.77545251036	1597.8005085971	2118.39364815717	1587.05995869244
TR35808|c0_g1	3014; 2365	PCKA	Phosphoenolpyruvate carboxykinase [ATP]	ARATH	K01610	AT4G37870	GO:0000166,GO:0001882,GO:0001883,GO:0002376,GO:0003674,GO:0003824,GO:0004611,GO:0004612,GO:0005488,GO:0005524,GO:0005575,GO:0005634,GO:0005730,GO:0005829,GO:0005975,GO:0005996,GO:0006006,GO:0006094,GO:0006950,GO:0006952,GO:0006955,GO:0007154,GO:0008150,GO:0008152,GO:0009058,GO:0009267,GO:0009605,GO:0009607,GO:0009620,GO:0009814,GO:0009817,GO:0009987,GO:0009991,GO:0010035,GO:0010038,GO:0016020,GO:…	-0.394817	11.7954	4389.44	0	0	4072.63459815048	3099.87588825494	4050.83920260474	3078.92879080417
TR44547|c0_g1	1603; 1328	UGE1	Bifunctional UDP-glucose 4-epimerase and UDP-xylose 4-epimerase 1	ARATH; PEA	K01784	AT1G12780	GO:0000271,GO:0003674,GO:0003824,GO:0003854,GO:0003978,GO:0005488,GO:0005575,GO:0005829,GO:0005886,GO:0005975,GO:0005976,GO:0005996,GO:0006012,GO:0006139,GO:0006629,GO:0006694,GO:0006725,GO:0006753,GO:0006793,GO:0006796,GO:0006807,GO:0008150,GO:0008152,GO:0008202,GO:0008610,GO:0009058,GO:0009059,GO:0009117,GO:0009165,GO:0009225,GO:0009226,GO:0009987,GO:0016020,GO:0016043,GO:0016051,GO:0016229,GO:…	-0.393889	11.4999	3760.28	0	0	3317.14688205605	2526.47148267613	3299.41532442088	2509.40557836218
TR24434|c1_g1	3665; 3648; 3364; 3323; 3319; 3302	DIOX2; MAOC; MAOX	NADP-dependent malic enzyme; NADP-dependent malic enzyme, chloroplastic; Probable 2-oxoglutarate-dependent dioxygenase At3g49630	ARATH; FLAPR; POPTR; VITVI	K00029	AT3G50210	GO:0000166,GO:0003674,GO:0003824,GO:0004470,GO:0004471,GO:0004473,GO:0005488,GO:0005506,GO:0005575,GO:0005737,GO:0006082,GO:0006108,GO:0008150,GO:0008152,GO:0008948,GO:0009507,GO:0009536,GO:0009987,GO:0016491,GO:0016614,GO:0016615,GO:0016616,GO:0016829,GO:0016830,GO:0016831,GO:0019752,GO:0036094,GO:0043167,GO:0043169,GO:0043226,GO:0043227,GO:0043229,GO:0043231,GO:0043436,GO:0043648,GO:0044237,GO:…	0.385926	10.2379	1736.18	0	0	1043.99344745856	1365.23055865323	1038.48939122053	1356.04630455336
TR46020|c1_g1	991; 920	TCTP	Translationally-controlled tumor protein homolog	HEVBR			GO:0005575,GO:0005737,GO:0044424,GO:0044464	-0.364507	11.6574	3488.33	0	0	3665.71079902523	2849.37226363584	3646.09032395455	2830.141569045
TR43684|c0_g1	1270; 744; 708; 537; 525; 513; 440; 386; 310; 299	RL40; RUB2; UBIQ; UBIQP; UBQ11	Polyubiquitin; Polyubiquitin 11; Ubiquitin; Ubiquitin-60S ribosomal protein L40; Ubiquitin-NEDD8-like protein RUB2	ARATH; AVESA; HORVU; NICSY; ORYSJ	K08770	AT4G05050	GO:0003674,GO:0003735,GO:0005198,GO:0005488,GO:0005515,GO:0005575,GO:0005634,GO:0005737,GO:0005840,GO:0006412,GO:0006508,GO:0006511,GO:0008150,GO:0008152,GO:0009056,GO:0009057,GO:0009058,GO:0009059,GO:0009987,GO:0019538,GO:0019941,GO:0030529,GO:0032991,GO:0034645,GO:0043170,GO:0043226,GO:0043227,GO:0043228,GO:0043229,GO:0043231,GO:0043232,GO:0043632,GO:0044237,GO:0044238,GO:0044248,GO:0044249,GO:…	-0.312844	11.3122	2159.17	0	0	2838.22530944196	2286.61449869536	2823.05130157172	2271.17141237744
TR40671|c0_g1	2812	BXL1	Beta-D-xylosidase 1	ARATH		AT5G49360	GO:0000272,GO:0003006,GO:0003674,GO:0003824,GO:0004553,GO:0005575,GO:0005576,GO:0005578,GO:0005618,GO:0005975,GO:0005976,GO:0008150,GO:0008152,GO:0009044,GO:0009056,GO:0009057,GO:0009505,GO:0009987,GO:0010214,GO:0010383,GO:0010410,GO:0016052,GO:0016787,GO:0016798,GO:0022414,GO:0030312,GO:0031012,GO:0031221,GO:0031222,GO:0032502,GO:0043170,GO:0044036,GO:0044237,GO:0044238,GO:0044260,GO:0044421,GO:…	-0.212841	13.0572	7146.95	0	0	9205.47372213622	7948.54530855986	9156.03573936168	7894.71111740668
TR14221|c0_g1	2566; 243	BGAL; BGAL4	Beta-galactosidase; Beta-galactosidase 4	ARATH; MALDO		AT5G56870	GO:0003674,GO:0003824,GO:0004553,GO:0004565,GO:0005575,GO:0005576,GO:0005618,GO:0005975,GO:0008150,GO:0008152,GO:0009341,GO:0015925,GO:0016787,GO:0016798,GO:0030312,GO:0032991,GO:0043234,GO:0044238,GO:0044464,GO:0048046,GO:0071704,GO:1902494	-0.143181	13.5892	14646.9	0	0	12998.7631347989	11779.064655021	12928.9300060987	11699.2372613168
TR43698|c0_g1	1244	GL113	Germin-like protein subfamily 1 member 13	ARATH		AT5G39100	GO:0003674,GO:0005488,GO:0005575,GO:0005576,GO:0030145,GO:0043167,GO:0043169,GO:0045735,GO:0046872,GO:0046914,GO:0048046	0.32322	10.5399	1473.75	1.97626258336499e-322	3.20450977892633e-320	1320.096417271	1652.83181109653	1313.08391098539	1641.7051341398
TR24109|c1_g1	1452	MIOX4	Inositol oxygenase 4	ARATH	K00469	AT4G26260	GO:0003674,GO:0003824,GO:0005488,GO:0005506,GO:0005575,GO:0005737,GO:0005975,GO:0005996,GO:0006020,GO:0006066,GO:0006082,GO:0006766,GO:0006767,GO:0008150,GO:0008152,GO:0009056,GO:0009058,GO:0009110,GO:0009987,GO:0016051,GO:0016052,GO:0016053,GO:0016491,GO:0016701,GO:0019310,GO:0019751,GO:0019752,GO:0019852,GO:0019853,GO:0042364,GO:0043167,GO:0043169,GO:0043436,GO:0044237,GO:0044238,GO:0044248,GO:…	-0.23422	11.6664	1449.77	3.21956889981157e-317	5.17738608576128e-315	3535.61046208472	3007.98354994548	3516.68050198097	2987.66835706253
TR3190|c1_g1	1391; 1375	PUMP1	Mitochondrial uncoupling protein 1	ARATH	K15103	AT3G54110	GO:0003674,GO:0003735,GO:0005198,GO:0005215,GO:0005575,GO:0005739,GO:0005743,GO:0005774,GO:0005911,GO:0006412,GO:0006810,GO:0006811,GO:0006812,GO:0006818,GO:0006839,GO:0008150,GO:0008152,GO:0009058,GO:0009059,GO:0009506,GO:0009507,GO:0009536,GO:0009853,GO:0009987,GO:0015672,GO:0015992,GO:0016020,GO:0016021,GO:0017077,GO:0019538,GO:0019866,GO:0022857,GO:0030054,GO:0031090,GO:0031224,GO:0031966,GO:…	-0.447689	9.46011	1423.62	1.54891577275082e-311	2.47039369722831e-309	820.22910211942	601.842765683848	815.919388164217	597.849835836517
TR12535|c3_g1	829; 812; 737; 737; 726; 621; 533; 359	R15A1; R15A4	40S ribosomal protein S15a-1; 40S ribosomal protein S15a-4	ARATH	K02957	AT1G07770,AT5G59850,AT3G46040	GO:0003674,GO:0003735,GO:0005198,GO:0005575,GO:0005618,GO:0005774,GO:0005829,GO:0005840,GO:0005886,GO:0005911,GO:0006412,GO:0008150,GO:0008152,GO:0009058,GO:0009059,GO:0009506,GO:0009987,GO:0015935,GO:0016020,GO:0019538,GO:0022626,GO:0022627,GO:0030054,GO:0030312,GO:0030529,GO:0031090,GO:0032991,GO:0034645,GO:0043170,GO:0043226,GO:0043228,GO:0043229,GO:0043232,GO:0044237,GO:0044238,GO:0044249,GO:…	-0.490782	9.17253	1406.87	6.74274696537248e-308	1.06666967847332e-305	680.865291820801	484.871673870776	677.295921907733	481.680772473443
TR48238|c0_g1	1343							1.09698	6.94668	1388.14	7.93412562496312e-304	1.24501787427849e-301	77.5043937628214	165.992957152209	77.1991710370957	164.960924474008
TR2461|c1_g1	5216; 5216; 5016; 4908; 4820; 4626; 4012; 3973; 3192; 3185; 2978; 2944; 2847; 2688; 2685; 2513; 2449; 1540; 1100; 723; 268							-0.966449	7.20728	1362.86	2.4768177425936e-298	3.8555135708309e-296	198.59857604962	101.687247696721	197.628016512686	101.087165839291
TR30559|c0_g2	420	ICI	Proteinase inhibitor	LINUS				3.72845	4.25436	1355.11	1.1967463863652e-296	1.84811834808683e-294	2.52172330304	34.1638868483166	2.60587919112559	34.0090380422974
TR48263|c0_g1	1356	DNAJ8	Chaperone protein dnaJ 8, chloroplastic	ARATH		AT1G80920	GO:0005575,GO:0005634,GO:0008150,GO:0009314,GO:0009416,GO:0009507,GO:0009532,GO:0009536,GO:0009570,GO:0009628,GO:0043226,GO:0043227,GO:0043229,GO:0043231,GO:0044422,GO:0044424,GO:0044434,GO:0044435,GO:0044444,GO:0044446,GO:0044464,GO:0050896	-0.793791	7.7305	1340.71	1.60852939527667e-293	2.46446968293649e-291	273.066609100618	157.617599850059	271.709439231828	156.629564652088
TR20286|c1_g1	3081; 422	TBL2	Protein trichome birefringence-like 2	ARATH		AT1G60790	GO:0003674,GO:0003824,GO:0005575,GO:0005794,GO:0008150,GO:0008374,GO:0009987,GO:0016021,GO:0016407,GO:0016413,GO:0016740,GO:0016746,GO:0016747,GO:0031224,GO:0043226,GO:0043227,GO:0043229,GO:0043231,GO:0044424,GO:0044425,GO:0044444,GO:0044464,GO:0071554	-0.236026	11.4663	1331.07	1.9965004279507e-291	3.03499260367692e-289	3079.48732667975	2616.66035848346	3063.0248549402	2598.99974013944
TR44253|c0_g1	2479; 2476; 2473; 2470	INVA	Acid beta-fructofuranosidase	VIGRR			GO:0003674,GO:0003824,GO:0004553,GO:0004564,GO:0004575,GO:0005575,GO:0005773,GO:0005975,GO:0005984,GO:0005985,GO:0008150,GO:0008152,GO:0009311,GO:0009987,GO:0015926,GO:0016787,GO:0016798,GO:0043226,GO:0043227,GO:0043229,GO:0043231,GO:0044237,GO:0044238,GO:0044262,GO:0044424,GO:0044444,GO:0044464,GO:0044699,GO:0044710,GO:0044723,GO:0044763,GO:0071704,GO:0090599	-1.11548	6.77973	1329.44	4.51582947365101e-291	6.81155115490709e-289	153.001701631386	70.6463754356463	152.25779845291	70.2397720371067
TR17618|c2_g1	521	BGL32	Beta-glucosidase 32	ARATH	K01188	AT5G24550	GO:0003674,GO:0003824,GO:0004553,GO:0005975,GO:0008150,GO:0008152,GO:0008422,GO:0009605,GO:0009607,GO:0015926,GO:0016787,GO:0016798,GO:0043207,GO:0044238,GO:0050896,GO:0051704,GO:0051707,GO:0071704	2.62149	4.80441	1316.69	2.66461796984095e-288	3.98831818901271e-286	7.51370616824164	46.6086267944485	7.58496978845486	46.3992654697676
TR12175|c1_g1	640; 636; 624; 602	HMGB1; HMGB3	High mobility group B protein 1; High mobility group B protein 3	ARATH	K10802	AT3G51880	GO:0000785,GO:0001071,GO:0003674,GO:0003676,GO:0003677,GO:0003682,GO:0003700,GO:0005198,GO:0005488,GO:0005575,GO:0005634,GO:0006325,GO:0006333,GO:0006355,GO:0008150,GO:0009889,GO:0010468,GO:0010556,GO:0016043,GO:0019219,GO:0019222,GO:0030527,GO:0031323,GO:0031326,GO:0032991,GO:0043226,GO:0043227,GO:0043229,GO:0043231,GO:0043933,GO:0044422,GO:0044424,GO:0044427,GO:0044446,GO:0044464,GO:0044877,GO:…	2.01885	5.35101	1313.96	1.04524871890724e-287	1.55255340248069e-285	15.6964409679021	63.8798438299548	15.7283422607223	63.5319592574073
TR6184|c1_g1	1966; 449; 356	TBB; TBB1; TBB2	Tubulin beta chain; Tubulin beta-1 chain; Tubulin beta-2 chain	AVESA; DAUCA; ELEIN; HORVU; MAIZE			GO:0000166,GO:0001882,GO:0001883,GO:0003674,GO:0003824,GO:0003924,GO:0005198,GO:0005200,GO:0005488,GO:0005525,GO:0005575,GO:0005737,GO:0005874,GO:0007017,GO:0008150,GO:0009987,GO:0016462,GO:0016787,GO:0016817,GO:0016818,GO:0017076,GO:0017111,GO:0019001,GO:0032549,GO:0032550,GO:0032553,GO:0032555,GO:0032561,GO:0032991,GO:0035639,GO:0036094,GO:0043167,GO:0043168,GO:0043234,GO:0044422,GO:0044424,GO:…	0.912911	7.35926	1311.47	3.63050485247006e-287	5.35169419843654e-285	112.654128782746	212.317673529635	112.145872332369	210.975665644302
TR26619|c0_g1	1170; 1169	NRT31	High-affinity nitrate transporter 3.1	ARATH		AT5G50200	GO:0001101,GO:0003674,GO:0005215,GO:0005575,GO:0005886,GO:0006082,GO:0006807,GO:0006810,GO:0006811,GO:0006820,GO:0006950,GO:0008150,GO:0008152,GO:0008509,GO:0009611,GO:0009987,GO:0010035,GO:0010167,GO:0015075,GO:0015103,GO:0015112,GO:0015698,GO:0015706,GO:0016020,GO:0016021,GO:0022857,GO:0022891,GO:0022892,GO:0031224,GO:0042126,GO:0042128,GO:0042221,GO:0043436,GO:0044237,GO:0044281,GO:0044425,GO:…	1.6839	5.76987	1309.59	9.31018999085652e-287	1.36208779580516e-284	25.3201605121568	81.5296080881572	25.2677214425214	81.0491773445203
TR19508|c0_g1	1573	MTDH	Probable mannitol dehydrogenase	FRAAN			GO:0003674,GO:0003824,GO:0005488,GO:0008150,GO:0008152,GO:0008270,GO:0016491,GO:0016614,GO:0016616,GO:0031320,GO:0043167,GO:0043169,GO:0044699,GO:0044710,GO:0046029,GO:0046872,GO:0046914,GO:0055114	0.680482	8.16131	1303.35	2.11295995956246e-285	3.06820708157958e-283	218.360652546913	350.2508177995	217.265177560096	347.951766101093
TR9355|c0_g1	1018	MLP28	MLP-like protein 28	ARATH			GO:0006950,GO:0006952,GO:0008150,GO:0009607,GO:0050896	0.228018	11.5773	1302.89	2.66054833850582e-285	3.83473700523306e-283	2813.26539511596	3297.38290169659	2798.24891569904	3275.12163337984
TR49084|c0_g1	1991; 1982	SERB1	Phosphoserine aminotransferase 1, chloroplastic	ARATH	K00831	AT4G35630	GO:0003674,GO:0003824,GO:0004648,GO:0005575,GO:0006082,GO:0006520,GO:0006563,GO:0006564,GO:0006807,GO:0008150,GO:0008152,GO:0008483,GO:0008652,GO:0009058,GO:0009069,GO:0009070,GO:0009507,GO:0009532,GO:0009536,GO:0009570,GO:0009719,GO:0009725,GO:0009735,GO:0009987,GO:0010033,GO:0016053,GO:0016740,GO:0016769,GO:0019752,GO:0042221,GO:0043226,GO:0043227,GO:0043229,GO:0043231,GO:0043436,GO:0044237,GO:…	1.40471	6.20944	1300.8	7.57815874014984e-285	1.08423391739585e-282	39.8329354398564	105.614675132192	39.6931241076809	104.975133756187
TR34188|c0_g1	2904; 2237; 2229; 1463	C72A1; C7A14; C7A15	Cytochrome P450 72A14; Cytochrome P450 72A15; Secologanin synthase	ARATH; CATRO	K13400	AT3G14690,AT3G14680	GO:0003674,GO:0003824,GO:0004497,GO:0005488,GO:0005506,GO:0005575,GO:0005774,GO:0006807,GO:0008150,GO:0008152,GO:0009820,GO:0016020,GO:0016021,GO:0016491,GO:0016627,GO:0016634,GO:0016705,GO:0020037,GO:0031090,GO:0031224,GO:0043167,GO:0043169,GO:0044422,GO:0044424,GO:0044425,GO:0044437,GO:0044444,GO:0044446,GO:0044464,GO:0044699,GO:0044710,GO:0046872,GO:0046906,GO:0046914,GO:0050616,GO:0055114,GO:…	0.96102	7.20132	1294.71	1.59153232582674e-283	2.26044058364501e-281	98.7074550047087	192.34930753242	98.2788723510224	191.15130176035
TR27277|c5_g1	894	MLP31	MLP-like protein 31	ARATH		AT1G70840	GO:0006950,GO:0006952,GO:0008150,GO:0009607,GO:0050896	-0.206237	11.9247	1288.88	2.94840516210159e-282	4.15725127856324e-280	4189.35436246262	3633.9587010762	4166.89389372379	3609.40142438855
TR26111|c0_g1	3276	YCX91	Uncharacterized protein ORF91	PHAAO				-0.610563	8.40495	1279.66	2.97711183008435e-280	4.16752820070369e-278	414.283114070858	271.512995478727	412.147714210703	269.76515854154
TR49243|c0_g1	2023; 2009; 1457	DTX40	Protein DETOXIFICATION 40 {ECO:0000303|PubMed:11739388}	ARATH	K03327	AT3G21690	GO:0003674,GO:0005215,GO:0005575,GO:0005773,GO:0005774,GO:0006810,GO:0006855,GO:0008150,GO:0009987,GO:0015238,GO:0015291,GO:0015297,GO:0015893,GO:0016020,GO:0016021,GO:0022804,GO:0022857,GO:0031090,GO:0031224,GO:0043226,GO:0043227,GO:0043229,GO:0043231,GO:0044422,GO:0044424,GO:0044425,GO:0044437,GO:0044444,GO:0044446,GO:0044464,GO:0044699,GO:0044763,GO:0044765,GO:0051179,GO:0051234,GO:0055085,GO:…	1.2839	6.41175	1275.58	2.29043713001526e-279	3.18338040541692e-277	48.736162611814	118.863827926553	48.5810334916986	118.134409782603
TR1676|c0_g2	984	ADT	ADP,ATP carrier protein	NEUCR	K05863		GO:0000295,GO:0003674,GO:0003735,GO:0005198,GO:0005215,GO:0005337,GO:0005346,GO:0005347,GO:0005471,GO:0005575,GO:0005743,GO:0006412,GO:0006810,GO:0006811,GO:0006820,GO:0006839,GO:0006862,GO:0008150,GO:0008152,GO:0008509,GO:0008514,GO:0009058,GO:0009059,GO:0009987,GO:0015075,GO:0015211,GO:0015215,GO:0015216,GO:0015217,GO:0015291,GO:0015297,GO:0015301,GO:0015605,GO:0015711,GO:0015748,GO:0015858,GO:…	6.85101	3.62037	1266.9	1.76104687555771e-277	2.43024468826963e-275	0.154391222635102	23.2806541958058	0.232667784921928	23.1996327348838
TR45842|c1_g1	5628; 5575; 3609; 3474; 3421; 2513	ATESY; ISPS; SAUBS; TPS10; TPS4	Alpha-terpineol synthase, chloroplastic; Beta-bisabolene synthase; Isoprene synthase, chloroplastic; Terpene synthase 10; Tricyclene synthase TPS4, chloroplastic	MAGGA; MEDTR; POPAL; RICCO; SANAS	K12742		GO:0000287,GO:0003674,GO:0003824,GO:0005488,GO:0005575,GO:0006629,GO:0006644,GO:0006720,GO:0006721,GO:0006793,GO:0006796,GO:0006950,GO:0008150,GO:0008152,GO:0008299,GO:0008610,GO:0009058,GO:0009266,GO:0009314,GO:0009408,GO:0009409,GO:0009416,GO:0009507,GO:0009532,GO:0009536,GO:0009570,GO:0009628,GO:0009642,GO:0009646,GO:0009987,GO:0010333,GO:0010334,GO:0016114,GO:0016829,GO:0016835,GO:0016838,GO:…	-0.417871	9.48496	1262.34	1.72830685981802e-276	2.36826724495346e-274	826.816460951851	619.35057473354	822.480619699016	615.238879157139
TR31654|c1_g1	2232; 1711; 562	PTR7	Protein NRT1/ PTR FAMILY 6.3	ARATH		AT1G12110	GO:0001101,GO:0003674,GO:0005215,GO:0005575,GO:0005886,GO:0006082,GO:0006807,GO:0006810,GO:0006811,GO:0006820,GO:0006857,GO:0006950,GO:0007165,GO:0008150,GO:0008152,GO:0008509,GO:0009414,GO:0009415,GO:0009628,GO:0009635,GO:0009636,GO:0009734,GO:0009755,GO:0009987,GO:0010035,GO:0010167,GO:0015075,GO:0015103,GO:0015112,GO:0015291,GO:0015293,GO:0015698,GO:0015706,GO:0015833,GO:0016020,GO:0016021,GO:…	-0.522465	8.81745	1249.75	9.40131699079634e-274	1.2792365455029e-271	537.384382251913	374.383203246372	534.577502636622	371.920447434923
TR3306|c0_g2	2074; 2056	KSB	Ent-kaur-16-ene synthase, chloroplastic	CUCMA			GO:0000287,GO:0003674,GO:0003824,GO:0005488,GO:0005575,GO:0006082,GO:0006629,GO:0006720,GO:0006721,GO:0008150,GO:0008152,GO:0008299,GO:0008610,GO:0009058,GO:0009507,GO:0009536,GO:0009685,GO:0009686,GO:0009899,GO:0009987,GO:0010333,GO:0016053,GO:0016101,GO:0016102,GO:0016114,GO:0016829,GO:0016835,GO:0016838,GO:0019752,GO:0043167,GO:0043169,GO:0043226,GO:0043227,GO:0043229,GO:0043231,GO:0043436,GO:…	4.46455	3.88774	1226.37	1.13068566728135e-268	1.52783900791392e-266	1.18366604020245	27.1607632284401	1.25640603857841	27.0448757296159
TR40906|c0_g1	773	DFSD2	Defensin SD2	HELAN			GO:0001906,GO:0005575,GO:0005576,GO:0005618,GO:0006950,GO:0006952,GO:0008150,GO:0009605,GO:0009607,GO:0009620,GO:0030312,GO:0031640,GO:0035821,GO:0043207,GO:0044364,GO:0044464,GO:0050832,GO:0050896,GO:0051704,GO:0051707,GO:0065007,GO:0065008,GO:0098542	-2.07893	5.07918	1222.02	9.98560741621794e-268	1.3399996489984e-265	56.0954775574205	13.249152794361	55.8868019382471	13.244725870744
TR49873|c0_g1	1391; 1374	PCAP1	Plasma membrane-associated cation-binding protein 1	ARATH		AT4G20260	GO:0000226,GO:0001101,GO:0001558,GO:0002237,GO:0003674,GO:0005488,GO:0005507,GO:0005509,GO:0005515,GO:0005516,GO:0005543,GO:0005546,GO:0005547,GO:0005575,GO:0005874,GO:0005881,GO:0005886,GO:0005911,GO:0006464,GO:0006497,GO:0006498,GO:0006499,GO:0006950,GO:0006970,GO:0006996,GO:0007010,GO:0007017,GO:0007154,GO:0008017,GO:0008092,GO:0008150,GO:0008152,GO:0008289,GO:0009267,GO:0009414,GO:0009415,GO:…	-0.331879	10.1268	1215.75	2.30526957407003e-266	3.07232434056539e-264	1255.56088620953	998.276344652264	1248.91413590393	991.602718497086
TR18955|c0_g1	1204; 1204; 479; 260	PMA2; PMA4	ATPase 2, plasma membrane-type; Plasma membrane ATPase 4	ARATH; NICPL			GO:0000166,GO:0000287,GO:0001882,GO:0001883,GO:0003674,GO:0003824,GO:0005215,GO:0005488,GO:0005524,GO:0005575,GO:0005886,GO:0006139,GO:0006163,GO:0006164,GO:0006725,GO:0006753,GO:0006754,GO:0006793,GO:0006796,GO:0006807,GO:0006810,GO:0006811,GO:0006812,GO:0006818,GO:0008150,GO:0008152,GO:0008324,GO:0008553,GO:0009058,GO:0009116,GO:0009117,GO:0009119,GO:0009123,GO:0009124,GO:0009126,GO:0009127,GO:…	1.1825	6.53992	1201.38	3.05673097851566e-263	4.04611369931685e-261	56.0440138165421	127.381140437214	55.8402683812627	126.593944371014
TR43722|c0_g1	1180	EXLB1	Expansin-like B1	ARATH		AT4G17030	GO:0000003,GO:0005575,GO:0005576,GO:0008150,GO:0019953,GO:0022414,GO:0044703,GO:0051704	0.940073	7.15054	1199.21	9.07893731067766e-263	1.19363487967004e-260	96.2371954425471	184.825681481336	95.81259383085	183.674440381704
TR34617|c0_g1	2281; 2254; 2244; 2220; 2217; 2193; 1975; 1906; 1889; 1745; 1718; 1525; 750; 321	DHQSD; HEM1	Bifunctional 3-dehydroquinate dehydratase/shikimate dehydrogenase, chloroplastic; Glutamyl-tRNA reductase {ECO:0000255|HAMAP-Rule:MF_00087}	ARATH; IGNH4	K13832,K02492	AT3G06350	GO:0000166,GO:0003006,GO:0003674,GO:0003824,GO:0003855,GO:0004764,GO:0005488,GO:0005575,GO:0006082,GO:0006520,GO:0006725,GO:0006778,GO:0006779,GO:0006782,GO:0006807,GO:0008150,GO:0008152,GO:0008652,GO:0008883,GO:0009058,GO:0009072,GO:0009073,GO:0009423,GO:0009507,GO:0009532,GO:0009536,GO:0009570,GO:0009790,GO:0009793,GO:0009987,GO:0016053,GO:0016491,GO:0016614,GO:0016616,GO:0016620,GO:0016829,GO:…	1.02739	6.90883	1197.52	2.10509928946691e-262	2.74906187747967e-260	78.0704949124834	159.321062352191	77.7575737209084	158.338561538636
TR7692|c0_g1	4567; 4475	GDAP2; PP181; TRUA	Ganglioside-induced differentiation-associated protein 2; Pentatricopeptide repeat-containing protein At2g33680; Protein GDAP2 homolog; tRNA pseudouridine synthase A, mitochondrial	ARATH; MOUSE; NEMVE; RAT	K06173	AT2G33680	GO:0000785,GO:0000790,GO:0000988,GO:0000989,GO:0001101,GO:0001522,GO:0003674,GO:0003676,GO:0003712,GO:0003713,GO:0003723,GO:0003824,GO:0005488,GO:0005575,GO:0005667,GO:0005730,GO:0005739,GO:0005765,GO:0005774,GO:0006139,GO:0006355,GO:0006357,GO:0006399,GO:0006400,GO:0006725,GO:0006807,GO:0008033,GO:0008150,GO:0008152,GO:0008270,GO:0009451,GO:0009889,GO:0009891,GO:0009893,GO:0009982,GO:0009987,GO:…	0.470911	9.08273	1197.46	2.17053693202634e-262	2.81562050822457e-260	452.572137284363	627.725932035689	450.212163823931	623.570238979059
TR49863|c0_g1	1069; 961; 946; 916; 632; 524	HSP11; HSP12; HSP14; HSP16	17.5 kDa class I heat shock protein; 17.6 kDa class I heat shock protein; 18.1 kDa class I heat shock protein; 18.2 kDa class I heat shock protein; 18.5 kDa class I heat shock protein	MEDSA; SOLPE; SOYBN	K13993		GO:0005575,GO:0005737,GO:0044424,GO:0044464	-0.894616	7.2323	1195.89	4.77523597505894e-262	6.15341335117197e-260	198.444184826985	106.797635203117	197.488415841733	106.17143157677
TR23035|c0_g1	688							-0.378139	9.70063	1194.66	8.81021526239076e-262	1.12782347747105e-259	948.270889424798	730.170274177802	943.281733630481	725.298278650805
TR43254|c1_g1	1097	OS13	Osmotin-like protein OSML13	SOLCO				-0.546195	8.60814	1181.72	5.71746809714972e-259	7.27127413296334e-257	468.062723288752	320.771452832047	465.661304742747	318.685194418965
TR5660|c0_g1	2031; 1750; 1732	APR1	5'-adenylylsulfate reductase 1, chloroplastic	ARATH	K05907	AT4G04610	GO:0000096,GO:0000097,GO:0000103,GO:0003674,GO:0003824,GO:0005488,GO:0005575,GO:0006082,GO:0006520,GO:0006534,GO:0006790,GO:0006807,GO:0008150,GO:0008152,GO:0008652,GO:0009058,GO:0009069,GO:0009070,GO:0009507,GO:0009532,GO:0009536,GO:0009570,GO:0009973,GO:0009987,GO:0016053,GO:0016491,GO:0016667,GO:0016671,GO:0019344,GO:0019419,GO:0019725,GO:0019752,GO:0033741,GO:0042592,GO:0043167,GO:0043169,GO:…	0.853331	7.38059	1171.3	1.05116077096995e-256	1.32814845983982e-254	117.543184166191	212.55426554382	116.985362258745	211.189290255121
TR17254|c0_g1	482	ICI	Proteinase inhibitor	LINUS			GO:0003674,GO:0004857,GO:0004866,GO:0004867,GO:0006950,GO:0008150,GO:0009611,GO:0030234,GO:0030414,GO:0050896,GO:0061134,GO:0061135	4.35467	3.83903	1162.93	6.94615550455452e-255	8.71988992307238e-253	1.23512978108082	26.167076768863	1.3029395955628	26.062202519851
TR4580|c1_g1	2150; 1839	6GPD3	6-phosphogluconate dehydrogenase, decarboxylating 3	ARATH	K00033	AT3G02360	GO:0000166,GO:0003674,GO:0003824,GO:0004616,GO:0005488,GO:0005575,GO:0005777,GO:0005829,GO:0005975,GO:0006081,GO:0006082,GO:0006098,GO:0006139,GO:0006725,GO:0006732,GO:0006733,GO:0006739,GO:0006753,GO:0006793,GO:0006796,GO:0006807,GO:0006950,GO:0006970,GO:0008150,GO:0008152,GO:0009056,GO:0009117,GO:0009532,GO:0009570,GO:0009628,GO:0009651,GO:0009987,GO:0016491,GO:0016614,GO:0016616,GO:0019362,GO:…	0.643674	8.14417	1156.52	1.71862468301292e-253	2.14365378731188e-251	219.286999882724	342.869146956928	218.195848699784	340.645804411102
TR10042|c0_g1	432	COB21	Coatomer subunit beta'-1	ORYSJ	K17302		GO:0003674,GO:0005198,GO:0005575,GO:0006810,GO:0006886,GO:0006888,GO:0006890,GO:0006891,GO:0008104,GO:0008150,GO:0015031,GO:0016192,GO:0016482,GO:0030117,GO:0030120,GO:0030126,GO:0032991,GO:0033036,GO:0043234,GO:0044422,GO:0044424,GO:0044425,GO:0044431,GO:0044433,GO:0044444,GO:0044446,GO:0044464,GO:0044699,GO:0044765,GO:0045184,GO:0046907,GO:0048193,GO:0051179,GO:0051234,GO:0051649,GO:0071702,GO:…	3.47583	4.12585	1154.2	5.47979435732293e-253	6.79145468820316e-251	2.72757826655347	30.8515986497263	2.79201341906314	30.7192190356933
TR5651|c0_g1	2949; 2863; 2582; 1785	FBL3	F-box/LRR-repeat protein 3	ARATH	K10268	AT5G01720	GO:0003674,GO:0005488,GO:0005515	1.0448	6.80411	1148.97	7.52431260239042e-252	9.26633383653879e-250	71.997773488836	148.721740116702	71.7082113129382	147.785505764204
TR31703|c0_g1	876; 431							0.544886	8.60185	1146.64	2.4087372077629e-251	2.94774896783965e-249	314.28906554419	458.893870713261	312.705502935071	455.874919486575
TR49129|c0_g1	943	XTH2	Xyloglucan endotransglucosylase/hydrolase 2 {ECO:0000250|UniProtKB:Q38857}	SOYBN	K08235		GO:0003674,GO:0003824,GO:0004553,GO:0005575,GO:0005576,GO:0005618,GO:0005975,GO:0005976,GO:0006073,GO:0008150,GO:0008152,GO:0009987,GO:0010383,GO:0010410,GO:0010411,GO:0016740,GO:0016757,GO:0016758,GO:0016762,GO:0016787,GO:0016798,GO:0030312,GO:0042546,GO:0043170,GO:0044036,GO:0044042,GO:0044085,GO:0044237,GO:0044238,GO:0044260,GO:0044262,GO:0044264,GO:0044464,GO:0048046,GO:0071554,GO:0071704,GO:…	1.57352	5.72875	1134.73	9.32813595002694e-249	1.13441793322265e-246	26.0921166253323	77.8387726668709	26.0587919112559	77.4175589606067
TR479|c0_g1	1096; 1084	PRU1	Major allergen Pru ar 1	PRUAR			GO:0006950,GO:0006952,GO:0008150,GO:0009607,GO:0050896	-0.448228	9.11192	1127.9	2.8557787701193e-247	3.45141262788704e-245	644.428963278917	472.663525938829	641.046281016896	469.546894578955
TR19979|c0_g1	1099; 1085	EF1B1	Elongation factor 1-beta 1	ARATH	K03232	AT5G12110	GO:0003674,GO:0003676,GO:0003723,GO:0003746,GO:0005488,GO:0005575,GO:0005853,GO:0005886,GO:0006414,GO:0008135,GO:0008150,GO:0008152,GO:0009058,GO:0009059,GO:0009987,GO:0016020,GO:0032991,GO:0034645,GO:0043170,GO:0043234,GO:0044237,GO:0044249,GO:0044260,GO:0044424,GO:0044444,GO:0044464,GO:0071704,GO:0097159,GO:1901363,GO:1901576	-0.458029	9.03387	1116.44	8.84376641738401e-245	1.06223461079912e-242	612.315588970816	446.070583544433	609.124260925608	443.142892681795
TR29134|c1_g2	679							0.865376	7.26208	1108	6.03095472255435e-243	7.19940595039647e-241	107.662145917545	196.324053370728	107.16678173504	195.08199459941
TR29870|c0_g1	1562; 957							0.185986	12.0144	1099.06	5.27807975186045e-241	6.2622485251037e-239	3871.1025888708	4406.95212982149	3850.372639116	4377.1255507479
TR23030|c0_g1	1375	NQR	NADPH:quinone oxidoreductase	ARATH		AT3G27890	GO:0003674,GO:0003824,GO:0003955,GO:0005575,GO:0005829,GO:0005886,GO:0006950,GO:0006952,GO:0006970,GO:0008150,GO:0009507,GO:0009532,GO:0009536,GO:0009570,GO:0009605,GO:0009607,GO:0009617,GO:0009628,GO:0009651,GO:0009719,GO:0009725,GO:0009735,GO:0010033,GO:0016020,GO:0016491,GO:0016651,GO:0016655,GO:0042221,GO:0042742,GO:0043207,GO:0043226,GO:0043227,GO:0043229,GO:0043231,GO:0044422,GO:0044424,GO:…	0.786446	7.51291	1098.8	6.03294090418221e-241	7.11448267355014e-239	132.827915207066	229.304980148119	132.20183539264	227.85200989896
TR53854|c0_g1	1326	PER15	Peroxidase 15 {ECO:0000303|PubMed:17936696}	IPOBA			GO:0003674,GO:0003824,GO:0004601,GO:0005488,GO:0005575,GO:0005576,GO:0006950,GO:0006979,GO:0008150,GO:0008152,GO:0009056,GO:0009987,GO:0016209,GO:0016491,GO:0016684,GO:0020037,GO:0042743,GO:0042744,GO:0043167,GO:0043169,GO:0044237,GO:0044248,GO:0044699,GO:0044710,GO:0044712,GO:0044763,GO:0046872,GO:0046906,GO:0050896,GO:0055114,GO:0072593,GO:0097159,GO:0098869,GO:1901363	0.850377	7.27685	1082.85	1.76721754916679e-237	2.07147705251128e-235	109.514840589166	197.648968650164	109.028124014416	196.406467186484
TR33364|c1_g1	3099; 3088; 3053; 2578; 1710; 1113; 1026; 906; 840; 765; 717	PMA1; PMA11	ATPase 11, plasma membrane-type; Plasma membrane ATPase	ARATH; ORYSJ	K01535	AT5G62670	GO:0000166,GO:0001882,GO:0001883,GO:0003674,GO:0003824,GO:0005215,GO:0005488,GO:0005524,GO:0005575,GO:0005886,GO:0005887,GO:0006139,GO:0006163,GO:0006164,GO:0006725,GO:0006753,GO:0006754,GO:0006793,GO:0006796,GO:0006807,GO:0006810,GO:0006811,GO:0006812,GO:0006818,GO:0006873,GO:0006885,GO:0008150,GO:0008152,GO:0008324,GO:0008553,GO:0009058,GO:0009116,GO:0009117,GO:0009119,GO:0009123,GO:0009124,GO:…	0.337843	9.90218	1075.57	6.73203824104922e-236	7.84383234097818e-234	843.439249255564	1066.79339196025	839.000032428473	1059.66351950384
TR21481|c2_g1	2352; 1876	STAR7	StAR-related lipid transfer protein 7, mitochondrial	MOUSE			GO:0003674,GO:0005488,GO:0005575,GO:0005739,GO:0008289,GO:0043226,GO:0043227,GO:0043229,GO:0043231,GO:0044424,GO:0044444,GO:0044464,GO:1903955	-0.54811	8.44923	1066.54	6.17953119865432e-234	7.15722131329856e-232	419.480951899573	287.080750012101	417.31293903597	285.231580364796
TR668|c0_g1	935; 903; 903	P21; TLP	Protein P21; Thaumatin-like protein	ACTDE; SOYBN			GO:0001906,GO:0005575,GO:0005576,GO:0006950,GO:0006952,GO:0008150,GO:0009605,GO:0009607,GO:0009620,GO:0031640,GO:0035821,GO:0043207,GO:0044364,GO:0050832,GO:0050896,GO:0051704,GO:0051707,GO:0065007,GO:0065008,GO:0098542	1.94796	5.12779	1063.62	2.67103330873039e-233	3.07532343912875e-231	13.9981375189159	54.1795712483691	14.0066006523001	53.918851770577
TR13257|c0_g1	4284; 3740	AB15B	ABC transporter B family member 15	ARATH	K05658	AT3G28345	GO:0000166,GO:0001882,GO:0001883,GO:0003674,GO:0003824,GO:0005215,GO:0005488,GO:0005524,GO:0005575,GO:0005886,GO:0006810,GO:0008150,GO:0009987,GO:0015399,GO:0015405,GO:0016020,GO:0016021,GO:0016301,GO:0016462,GO:0016740,GO:0016772,GO:0016787,GO:0016817,GO:0016818,GO:0016820,GO:0016887,GO:0017076,GO:0017111,GO:0022804,GO:0022857,GO:0030554,GO:0031224,GO:0032549,GO:0032550,GO:0032553,GO:0032555,GO:…	1.51131	5.73193	1061.03	9.76087339464516e-233	1.11721808537062e-230	27.0184639611429	77.2236334299898	26.9894630509437	76.7766851281513
TR51798|c0_g1	1490; 1049; 961; 844							2.20045	4.84961	1058.29	3.84332498500025e-232	4.37329927240555e-230	9.98396573040328	46.0881243632415	10.0047147516429	45.8438414816396
TR27717|c1_g1	2508; 2492; 2227	EDL16	Sugar transporter ERD6-like 16	ARATH		AT5G18840	GO:0003674,GO:0005215,GO:0005575,GO:0006810,GO:0008150,GO:0008643,GO:0009987,GO:0016021,GO:0022857,GO:0022891,GO:0022892,GO:0031224,GO:0044425,GO:0044699,GO:0044763,GO:0044765,GO:0051179,GO:0051234,GO:0055085,GO:0071702,GO:1902578	0.309516	10.1431	1056.3	1.03828030569091e-231	1.17458477837987e-229	1008.07175632546	1250.24683975931	1002.75161945653	1241.84258760982
TR14777|c0_g1	599; 354	DIRL1	Putative lipid-transfer protein DIR1	ARATH		AT5G48485	GO:0003674,GO:0005488,GO:0005504,GO:0005515,GO:0005575,GO:0005576,GO:0005783,GO:0005911,GO:0006810,GO:0006869,GO:0007165,GO:0008150,GO:0008270,GO:0008289,GO:0009506,GO:0009862,GO:0009863,GO:0030054,GO:0031406,GO:0033293,GO:0036094,GO:0043167,GO:0043168,GO:0043169,GO:0043177,GO:0043226,GO:0043227,GO:0043229,GO:0043231,GO:0043621,GO:0044424,GO:0044444,GO:0044464,GO:0044699,GO:0044765,GO:0046872,GO:…	-0.742245	7.56866	1051.7	1.03759338435194e-230	1.167022663163e-228	240.695916088124	143.989899833002	239.508217798633	143.085764326199
TR6223|c0_g2	2164; 1840; 567	CASL2; FOX1; THCAS	Cannabidiolic acid synthase-like 2; Flavin-dependent oxidoreductase FOX1 {ECO:0000303|PubMed:26352477}; Tetrahydrocannabinolic acid synthase	ARATH; CANSA		AT1G26380	GO:0000166,GO:0001666,GO:0003674,GO:0003824,GO:0005488,GO:0005575,GO:0005576,GO:0005783,GO:0005886,GO:0006950,GO:0008150,GO:0008152,GO:0009628,GO:0009987,GO:0016020,GO:0016491,GO:0016614,GO:0033554,GO:0036094,GO:0036293,GO:0036294,GO:0042221,GO:0043167,GO:0043168,GO:0043226,GO:0043227,GO:0043229,GO:0043231,GO:0044424,GO:0044444,GO:0044464,GO:0044699,GO:0044710,GO:0048037,GO:0050660,GO:0050662,GO:…	1.02247	6.7158	1038.13	9.23217569313221e-228	1.03241192320096e-225	68.4467753682287	139.210741146464	68.1716609821249	138.343297966029
TR45253|c2_g1	2077; 1959							-0.651623	7.90257	1027.45	1.9352830485268e-225	2.15181357475626e-223	295.865046309734	188.469198499785	294.371281483223	187.263333843454
TR2743|c0_g1	2485; 2473; 2468; 2455; 2438	IQM1	IQ domain-containing protein IQM1 {ECO:0000305}	ARATH			GO:0003674,GO:0005488,GO:0005515,GO:0005575,GO:0005634,GO:0005737,GO:0043226,GO:0043227,GO:0043229,GO:0043231,GO:0044424,GO:0044464	1.13123	6.4287	1025.54	5.03350838545162e-225	5.56488671387032e-223	53.2135080682319	116.687181396051	53.0017214052152	115.998163674419
TR31809|c0_g1	1743	ENPP1	Ectonucleotide pyrophosphatase/phosphodiesterase family member 1	HUMAN	K01513		GO:0000166,GO:0001558,GO:0001871,GO:0001882,GO:0001883,GO:0001932,GO:0001933,GO:0002376,GO:0003674,GO:0003676,GO:0003824,GO:0004518,GO:0004527,GO:0004528,GO:0004551,GO:0004872,GO:0005044,GO:0005102,GO:0005158,GO:0005488,GO:0005509,GO:0005515,GO:0005524,GO:0005575,GO:0005615,GO:0005765,GO:0005774,GO:0005886,GO:0005887,GO:0005979,GO:0006082,GO:0006091,GO:0006109,GO:0006139,GO:0006163,GO:0006725,GO:…	0.658279	7.90672	1024.84	7.14628101145709e-225	7.85606417632385e-223	184.806293494217	291.907227101475	183.900617202292	290.016771647129
TR24060|c0_g1	805							-0.58585	8.19983	1023.84	1.18326474111527e-224	1.29348119846185e-222	356.798115509721	237.869611061617	354.957972676894	236.354269409534
TR12321|c0_g1	1920; 832	AMO	Primary amine oxidase	ARATH	K00276	AT1G62810	GO:0003674,GO:0003824,GO:0005488,GO:0005507,GO:0006807,GO:0006809,GO:0007165,GO:0008131,GO:0008150,GO:0008152,GO:0009058,GO:0009308,GO:0009738,GO:0009755,GO:0009987,GO:0016491,GO:0016638,GO:0016641,GO:0034641,GO:0043167,GO:0043169,GO:0044237,GO:0044249,GO:0044271,GO:0044699,GO:0044710,GO:0046209,GO:0046872,GO:0046914,GO:0048037,GO:0048038,GO:0050789,GO:0050794,GO:0052593,GO:0052594,GO:0052595,GO:…	-0.754539	7.48029	1021.37	4.06499995114076e-224	4.41881391336854e-222	227.160952237114	134.715492876949	226.013486273161	133.899906061005
TR43182|c0_g1	1911; 1900	DNJH	DnaJ protein homolog	CUCSA			GO:0000166,GO:0001882,GO:0001883,GO:0003674,GO:0005488,GO:0005515,GO:0005524,GO:0005575,GO:0005886,GO:0006457,GO:0006950,GO:0008150,GO:0008152,GO:0009266,GO:0009408,GO:0009628,GO:0009987,GO:0016020,GO:0017076,GO:0019538,GO:0030554,GO:0031072,GO:0032549,GO:0032550,GO:0032553,GO:0032555,GO:0032559,GO:0035639,GO:0036094,GO:0043167,GO:0043168,GO:0043169,GO:0043170,GO:0044237,GO:0044238,GO:0044260,GO:…	-0.307611	10.0896	1020.32	6.86497614345659e-224	7.42103921107658e-222	1214.02964732069	981.620266853639	1207.59233730179	975.068173619738
TR14932|c0_g1	1813; 1715; 1708	TPS9	Probable alpha,alpha-trehalose-phosphate synthase [UDP-forming] 9	ARATH	K16055	AT1G23870	GO:0003674,GO:0003824,GO:0005975,GO:0005984,GO:0005991,GO:0005992,GO:0008150,GO:0008152,GO:0009058,GO:0009311,GO:0009312,GO:0009987,GO:0016051,GO:0016740,GO:0016757,GO:0034637,GO:0044237,GO:0044238,GO:0044249,GO:0044262,GO:0044699,GO:0044710,GO:0044711,GO:0044723,GO:0044763,GO:0046351,GO:0071704,GO:1901576	-0.487373	8.71416	1014.55	1.23453354190307e-222	1.32715766068231e-220	494.978259768138	353.326513983906	492.418100008769	351.027960496879
TR13098|c0_g1	3721; 3715; 3629; 3602; 2550; 1729; 314; 260	TPS10; TPS9	Probable alpha,alpha-trehalose-phosphate synthase [UDP-forming] 10; Probable alpha,alpha-trehalose-phosphate synthase [UDP-forming] 9	ARATH	K16055	AT1G60140,AT1G23870	GO:0003674,GO:0003824,GO:0005975,GO:0005984,GO:0005991,GO:0005992,GO:0008150,GO:0008152,GO:0009058,GO:0009311,GO:0009312,GO:0009987,GO:0016051,GO:0016740,GO:0016757,GO:0034637,GO:0044237,GO:0044238,GO:0044249,GO:0044262,GO:0044699,GO:0044710,GO:0044711,GO:0044723,GO:0044763,GO:0046351,GO:0071704,GO:1901576	-0.389206	9.36649	1012.15	4.09586002131114e-222	4.37896946674023e-220	754.818687463015	576.764012180237	750.865475500046	572.941206215086
TR4510|c0_g2	1850; 1846; 1806; 1657; 1617; 1409; 1377; 1250; 1206; 921; 794	TPIS	Triosephosphate isomerase, cytosolic	ARATH; LACSA	K01803	AT3G55440	GO:0003674,GO:0003824,GO:0004807,GO:0005488,GO:0005507,GO:0005575,GO:0005576,GO:0005618,GO:0005737,GO:0005739,GO:0005773,GO:0005774,GO:0005829,GO:0005886,GO:0005911,GO:0005975,GO:0005996,GO:0006006,GO:0006066,GO:0006071,GO:0006081,GO:0006082,GO:0006090,GO:0006091,GO:0006094,GO:0006096,GO:0006098,GO:0006139,GO:0006725,GO:0006732,GO:0006733,GO:0006739,GO:0006753,GO:0006793,GO:0006796,GO:0006807,GO:…	-0.447683	8.95627	1011.92	4.60184951453549e-222	4.89304851660282e-220	578.400983731972	424.398755045085	575.387432111928	421.609531911295
TR33784|c0_g2	1951; 1871	LHT1	Lysine histidine transporter 1	ARATH		AT5G40780	GO:0003333,GO:0003674,GO:0005215,GO:0005342,GO:0005575,GO:0005886,GO:0006810,GO:0006811,GO:0006820,GO:0006865,GO:0008150,GO:0008509,GO:0008514,GO:0009628,GO:0009987,GO:0015075,GO:0015171,GO:0015291,GO:0015293,GO:0015711,GO:0015849,GO:0016020,GO:0016021,GO:0022804,GO:0022857,GO:0022891,GO:0022892,GO:0031224,GO:0034220,GO:0043090,GO:0044425,GO:0044464,GO:0044699,GO:0044763,GO:0044765,GO:0046942,GO:…	0.928498	6.9368	1010.13	1.12650861656365e-221	1.19128286201605e-219	83.4227239638336	158.942515129495	83.0623992171283	157.954037239163
TR660|c0_g1	1244; 1242	Y1736	REF/SRPP-like protein At1g67360	ARATH		AT1G67360	GO:0005575,GO:0005773,GO:0043226,GO:0043227,GO:0043229,GO:0043231,GO:0044424,GO:0044444,GO:0044464	-0.895054	6.98437	1007.9	3.43810954741447e-221	3.61614786884275e-219	167.102766632059	89.9049653903068	166.310932662194	89.3805371664399
TR26303|c0_g1	2204; 1626	INT1	Inositol transporter 1	ARATH	K08150	AT2G43330	GO:0003674,GO:0005215,GO:0005365,GO:0005366,GO:0005575,GO:0005773,GO:0005774,GO:0006810,GO:0006811,GO:0006812,GO:0006818,GO:0008150,GO:0008324,GO:0009705,GO:0009987,GO:0015075,GO:0015166,GO:0015291,GO:0015293,GO:0015294,GO:0015295,GO:0015665,GO:0015672,GO:0015791,GO:0015798,GO:0015850,GO:0015992,GO:0016020,GO:0016021,GO:0022804,GO:0022857,GO:0022891,GO:0022892,GO:0031090,GO:0031224,GO:0043226,GO:…	-0.784725	7.34842	1006.02	8.81655429257458e-221	9.22325340994173e-219	208.99425170705	121.371703276914	207.958466163219	120.655180190261
TR47999|c0_g1	1616; 1584; 1429; 1397	CREG2	Protein CREG2	HUMAN			GO:0000166,GO:0003674,GO:0003824,GO:0005488,GO:0005575,GO:0005576,GO:0005783,GO:0005794,GO:0010181,GO:0016491,GO:0032553,GO:0036094,GO:0043167,GO:0043168,GO:0043226,GO:0043227,GO:0043229,GO:0043231,GO:0044424,GO:0044444,GO:0044464,GO:0048037,GO:0050662,GO:0097159,GO:0097367,GO:1901265,GO:1901363	-0.394977	9.28762	988.227	6.50516554542934e-217	6.76885086539915e-215	715.963563099848	544.871408668096	712.196089646022	541.282038891791
TR14393|c1_g1	427							0.590218	8.16002	987.933	7.53798030961071e-217	7.80180962044708e-215	226.903633532722	341.875460497351	225.780818488239	339.663131201337
TR53385|c1_g1	2687; 2665; 1552	PAL1; PALY	Phenylalanine ammonia-lyase; Phenylalanine ammonia-lyase G1	CAMSI; POPKI			GO:0003674,GO:0003824,GO:0005575,GO:0005737,GO:0006082,GO:0006520,GO:0006558,GO:0006559,GO:0006725,GO:0006807,GO:0008150,GO:0008152,GO:0009056,GO:0009058,GO:0009063,GO:0009072,GO:0009074,GO:0009698,GO:0009699,GO:0009800,GO:0009803,GO:0009987,GO:0016053,GO:0016054,GO:0016829,GO:0016840,GO:0016841,GO:0019438,GO:0019439,GO:0019748,GO:0019752,GO:0032787,GO:0042537,GO:0043436,GO:0044237,GO:0044238,GO:…	0.36874	9.51083	987.292	1.03877593983643e-216	1.06944456282208e-214	635.062562439054	820.643060402153	631.739569620019	815.148789961046
TR3228|c0_g1	1552; 855	GDL38	GDSL esterase/lipase At2g23540	ARATH		AT2G23540	GO:0003674,GO:0003824,GO:0005575,GO:0005576,GO:0006629,GO:0008150,GO:0008152,GO:0009056,GO:0016042,GO:0016787,GO:0016788,GO:0044238,GO:0044699,GO:0044710,GO:0044712,GO:0071704,GO:1901575	1.4134	5.7941	985.681	2.32641206315366e-216	2.38249083814968e-214	29.694578486818	79.258324751981	29.6418757990536	78.8274813920084
TR51348|c1_g1	942; 928; 928; 363	SUI1; SUI11	Protein translation factor SUI1 homolog; Protein translation factor SUI1 homolog 1	ARATH; SALBA	K03113	AT4G27130	GO:0003674,GO:0003676,GO:0003723,GO:0003743,GO:0005488,GO:0006413,GO:0006417,GO:0008135,GO:0008150,GO:0008152,GO:0009889,GO:0009987,GO:0010468,GO:0010556,GO:0010608,GO:0019222,GO:0031323,GO:0031326,GO:0032268,GO:0044237,GO:0050789,GO:0050794,GO:0051246,GO:0060255,GO:0065007,GO:0080090,GO:0097159,GO:1901363,GO:2000112	-0.244011	10.7865	985.252	2.88381200109532e-216	2.93786460300067e-214	1927.42002337662	1628.69942564966	1917.1360141997	1617.73645280597
TR12146|c0_g2	1932; 1932; 1910	GGLO6	Probable L-gulonolactone oxidase 6 {ECO:0000303|PubMed:20622436}	ARATH		AT2G46760	GO:0000166,GO:0003674,GO:0003824,GO:0003885,GO:0005488,GO:0005575,GO:0005975,GO:0005996,GO:0006082,GO:0006766,GO:0006767,GO:0008150,GO:0008152,GO:0009058,GO:0009110,GO:0009987,GO:0016020,GO:0016051,GO:0016053,GO:0016491,GO:0016614,GO:0016899,GO:0019752,GO:0019852,GO:0019853,GO:0036094,GO:0042364,GO:0043167,GO:0043168,GO:0043436,GO:0044237,GO:0044238,GO:0044249,GO:0044281,GO:0044283,GO:0044699,GO:…	2.1937	4.74584	980.105	3.79053951330666e-215	3.84147488801672e-213	9.3149370989845	42.8231545674882	9.35324495386151	42.6394723193628
TR12292|c0_g1	1604; 1596	FLA2	Fasciclin-like arabinogalactan protein 2	ARATH		AT4G12730	GO:0005575,GO:0005774,GO:0005886,GO:0016020,GO:0031090,GO:0031224,GO:0031225,GO:0031226,GO:0044422,GO:0044424,GO:0044425,GO:0044437,GO:0044444,GO:0044446,GO:0044459,GO:0044464,GO:0046658,GO:0098588	1.15835	6.29255	974.5	6.2674963821305e-214	6.31880541987022e-212	47.758351535125	106.75031680028	47.6038287950265	106.128706654606
TR7744|c0_g1	1882; 1817; 1764; 1699	RVE8	Protein REVEILLE 8	ARATH		AT3G09600	GO:0001071,GO:0001101,GO:0003674,GO:0003676,GO:0003677,GO:0003700,GO:0005488,GO:0005575,GO:0005634,GO:0006139,GO:0006325,GO:0006351,GO:0006355,GO:0006464,GO:0006473,GO:0006475,GO:0006725,GO:0006807,GO:0006950,GO:0006970,GO:0006996,GO:0007623,GO:0008150,GO:0008152,GO:0009058,GO:0009059,GO:0009314,GO:0009416,GO:0009628,GO:0009648,GO:0009651,GO:0009719,GO:0009723,GO:0009725,GO:0009733,GO:0009737,GO:…	-1.89917	4.95786	969.605	7.26455971730168e-213	7.28627850408537e-211	50.1771473564082	13.438426405709	50.0235737582145	13.4156255593987
TR34178|c0_g1	2334; 1868						GO:0003674,GO:0003824,GO:0008150,GO:0008152,GO:0008168,GO:0016740,GO:0016741	0.40742	9.18769	966.96	2.73008183412038e-212	2.72420165786227e-210	499.661460188069	663.214734163442	497.071455707207	658.818299764103
TR35186|c0_g1	1672	ACCH1	1-aminocyclopropane-1-carboxylate oxidase homolog 1	ARATH		AT1G06620	GO:0003674,GO:0003824,GO:0005488,GO:0008150,GO:0008152,GO:0016491,GO:0043167,GO:0043169,GO:0044699,GO:0044710,GO:0046872,GO:0055114	1.07271	6.48086	964.155	1.11105087273726e-211	1.10300142253682e-209	56.7645061888393	119.526285566271	56.5382717360285	118.818008537222
TR13035|c0_g1	1673							-0.385928	9.31435	960.888	5.70210262179084e-211	5.63205648806123e-209	727.285586093088	556.984919794369	723.457210436243	553.287742019788
TR14846|c0_g1	2015; 1916; 1772; 651						GO:0003674,GO:0005488,GO:0005515	-0.581645	8.12585	959.062	1.42175882132474e-210	1.39720116895641e-208	338.528487497901	226.371239172225	336.809885452983	224.903990269665
TR413|c0_g1	803	RL192; RL19B	60S ribosomal protein L19-2; 60S ribosomal protein L19-B	ARATH; SCHPO	K02885	AT3G16780	GO:0003674,GO:0003735,GO:0005198,GO:0005575,GO:0005622,GO:0005840,GO:0005886,GO:0006412,GO:0008150,GO:0008152,GO:0009058,GO:0009059,GO:0009987,GO:0015934,GO:0016020,GO:0019538,GO:0022625,GO:0030529,GO:0032991,GO:0034645,GO:0043170,GO:0043226,GO:0043228,GO:0043229,GO:0043232,GO:0044237,GO:0044238,GO:0044249,GO:0044260,GO:0044267,GO:0044391,GO:0044422,GO:0044424,GO:0044444,GO:0044445,GO:0044446,GO:…	7.38124	3.192	958.09	2.31325511531707e-210	2.26187527808239e-208	0.0514637408783674	17.2712170355063	0.139600670953157	17.2608685541308
TR34647|c1_g1	2160; 2063	SERA1	D-3-phosphoglycerate dehydrogenase 1, chloroplastic	ARATH	K00058	AT4G34200	GO:0000166,GO:0001882,GO:0001883,GO:0003006,GO:0003674,GO:0003824,GO:0004617,GO:0005488,GO:0005524,GO:0005575,GO:0005739,GO:0006082,GO:0006520,GO:0006563,GO:0006564,GO:0006807,GO:0007275,GO:0008150,GO:0008152,GO:0008652,GO:0009058,GO:0009069,GO:0009070,GO:0009507,GO:0009532,GO:0009536,GO:0009555,GO:0009561,GO:0009570,GO:0009790,GO:0009793,GO:0009987,GO:0016020,GO:0016053,GO:0016491,GO:0016597,GO:…	1.34939	5.85866	949.756	1.49930707189334e-208	1.45867585024503e-206	32.1133743081013	81.9554737136902	32.0150872052573	81.4764265661572
TR2535|c2_g1	4386; 4261; 1707	AB21B; AB4B	ABC transporter B family member 21; ABC transporter B family member 4	ARATH	K05658	AT2G47000,AT3G62150	GO:0000166,GO:0001882,GO:0001883,GO:0003674,GO:0003824,GO:0005215,GO:0005488,GO:0005524,GO:0005575,GO:0005886,GO:0005911,GO:0006810,GO:0006855,GO:0007165,GO:0008150,GO:0008559,GO:0009506,GO:0009605,GO:0009606,GO:0009628,GO:0009629,GO:0009630,GO:0009719,GO:0009725,GO:0009733,GO:0009734,GO:0009735,GO:0009755,GO:0009914,GO:0009926,GO:0009966,GO:0009987,GO:0010033,GO:0010315,GO:0010328,GO:0010329,GO:…	0.980718	6.68824	942.183	6.63768844871751e-207	6.42567869826594e-205	68.498239109107	135.33063211383	68.2181945391093	134.498054971297
TR21509|c1_g1	1329; 1313; 1229; 1212; 931; 916							-0.814603	7.14792	941.255	1.05598379563202e-206	1.01719468789147e-204	183.313845008745	104.289759852756	182.411543378792	103.650661169112
TR31363|c0_g1	610	RS25	40S ribosomal protein S25	NEUCR	K02975		GO:0005575,GO:0005840,GO:0030529,GO:0032991,GO:0043226,GO:0043228,GO:0043229,GO:0043232,GO:0044424,GO:0044444,GO:0044464	6.82369	3.19569	940.84	1.29996264763402e-206	1.24604301466319e-204	0.102927481756735	17.2712170355063	0.186134227937542	17.2608685541308
TR38841|c1_g1	1574; 1572	PER12	Peroxidase 12	ARATH	K00430	AT1G71695	GO:0003674,GO:0003824,GO:0004601,GO:0005488,GO:0005575,GO:0005576,GO:0005618,GO:0005773,GO:0005911,GO:0006950,GO:0006979,GO:0008150,GO:0008152,GO:0009056,GO:0009505,GO:0009506,GO:0009987,GO:0016020,GO:0016209,GO:0016491,GO:0016684,GO:0020037,GO:0030054,GO:0030312,GO:0042743,GO:0042744,GO:0043167,GO:0043169,GO:0043226,GO:0043227,GO:0043229,GO:0043231,GO:0044237,GO:0044248,GO:0044424,GO:0044444,GO:…	0.705234	7.58669	937.956	5.50483518226341e-206	5.25064132237654e-204	144.973358054361	236.592014185018	144.30056020858	235.072521744624
TR23153|c0_g1	1291; 1276; 1043; 1028	DNAJ; DNAJ1	Chaperone protein DnaJ 1 {ECO:0000255|HAMAP-Rule:MF_01152}; Chaperone protein DnaJ {ECO:0000255|HAMAP-Rule:MF_01152}	THET2; THET8	K03686		GO:0000166,GO:0001882,GO:0001883,GO:0003674,GO:0005488,GO:0005524,GO:0005575,GO:0005737,GO:0006139,GO:0006259,GO:0006260,GO:0006457,GO:0006725,GO:0006807,GO:0006950,GO:0008150,GO:0008152,GO:0008270,GO:0009058,GO:0009059,GO:0009266,GO:0009408,GO:0009628,GO:0009987,GO:0017076,GO:0019538,GO:0030554,GO:0032549,GO:0032550,GO:0032553,GO:0032555,GO:0032559,GO:0034641,GO:0034645,GO:0035639,GO:0036094,GO:…	1.21636	6.10025	932.139	1.0123837100284e-204	9.60924986816221e-203	40.6048915530319	94.4948504654961	40.4841945764155	93.9521038379548
TR27853|c0_g1	679	PER15	Peroxidase 15 {ECO:0000303|PubMed:17936696}	IPOBA			GO:0003674,GO:0003824,GO:0004601,GO:0005488,GO:0005575,GO:0005576,GO:0006950,GO:0006979,GO:0008150,GO:0008152,GO:0009056,GO:0009987,GO:0016209,GO:0016491,GO:0016684,GO:0020037,GO:0042743,GO:0042744,GO:0043167,GO:0043169,GO:0044237,GO:0044248,GO:0044699,GO:0044710,GO:0044712,GO:0044763,GO:0046872,GO:0046906,GO:0050896,GO:0055114,GO:0072593,GO:0097159,GO:0098869,GO:1901363	2.49556	4.403	930.892	1.8893343490812e-204	1.78459552254475e-202	6.12418516452572	34.8263444880346	6.18896307892329	34.6926367969165
TR45330|c0_g1	1886; 1865; 1857	PUMP4; PUMP5	Mitochondrial uncoupling protein 4; Mitochondrial uncoupling protein 5	ARATH	K13577	AT4G24570	GO:0003674,GO:0003735,GO:0005198,GO:0005215,GO:0005310,GO:0005342,GO:0005575,GO:0005743,GO:0006412,GO:0006810,GO:0006811,GO:0006820,GO:0006835,GO:0006839,GO:0008150,GO:0008152,GO:0008509,GO:0008514,GO:0009058,GO:0009059,GO:0009987,GO:0015075,GO:0015711,GO:0015849,GO:0016020,GO:0016021,GO:0019538,GO:0019866,GO:0022857,GO:0022891,GO:0022892,GO:0031090,GO:0031224,GO:0031966,GO:0034645,GO:0043170,GO:…	1.47228	5.60276	926.965	1.34944789679726e-203	1.26848102298943e-201	25.2172330304	70.1258730044393	25.1746543285526	69.7270729711424
TR49856|c0_g1	1218; 1218	LHY	Protein LHY	ARATH	K12133	AT1G01060	GO:0000975,GO:0001067,GO:0001071,GO:0001101,GO:0003674,GO:0003676,GO:0003677,GO:0003700,GO:0005488,GO:0005575,GO:0005634,GO:0006139,GO:0006351,GO:0006355,GO:0006725,GO:0006807,GO:0006950,GO:0006970,GO:0007623,GO:0008150,GO:0008152,GO:0009058,GO:0009059,GO:0009266,GO:0009314,GO:0009409,GO:0009416,GO:0009628,GO:0009648,GO:0009651,GO:0009719,GO:0009723,GO:0009725,GO:0009733,GO:0009737,GO:0009739,GO:…	-2.79341	4.05145	924.598	4.41218634925421e-203	4.12751547998983e-201	29.7975059685747	4.25865625533032	29.7349429130224	4.31521713853271
TR49015|c0_g1	2546; 2526; 1150	MPK18	Mitogen-activated protein kinase 18	ARATH		AT1G53510	GO:0000165,GO:0000166,GO:0000226,GO:0001882,GO:0001883,GO:0003674,GO:0003824,GO:0004672,GO:0004674,GO:0004702,GO:0004707,GO:0004871,GO:0005057,GO:0005488,GO:0005524,GO:0005575,GO:0005737,GO:0006464,GO:0006468,GO:0006793,GO:0006796,GO:0006996,GO:0007010,GO:0007017,GO:0007165,GO:0008150,GO:0008152,GO:0009987,GO:0016020,GO:0016043,GO:0016301,GO:0016310,GO:0016740,GO:0016772,GO:0016773,GO:0017076,GO:…	-0.62251	7.87385	920.737	3.04750775639652e-202	2.83724430258198e-200	287.630847769196	186.955009609001	286.181375453972	185.767961567725
TR15646|c0_g1	521; 511; 497; 487	EXTN	Extensin	DAUCA			GO:0003674,GO:0005198,GO:0005199,GO:0005575,GO:0005576,GO:0005618,GO:0008150,GO:0009505,GO:0009530,GO:0009664,GO:0009987,GO:0016043,GO:0030312,GO:0044464,GO:0045229,GO:0071554,GO:0071555,GO:0071669,GO:0071840	1.03688	6.50373	919.755	4.98107240174704e-202	4.61531937110447e-200	58.6686646013389	120.519972025848	58.4461475723883	119.800681746987
TR28587|c0_g1	1604	DLO2	Protein DMR6-LIKE OXYGENASE 2 {ECO:0000303|PubMed:25376907}	ARATH		AT4G10490	GO:0003674,GO:0003824,GO:0005488,GO:0008150,GO:0008152,GO:0016491,GO:0043167,GO:0043169,GO:0044699,GO:0044710,GO:0046872,GO:0055114	-1.65215	5.21627	916.035	3.20656919987309e-201	2.95703428867918e-199	57.6393897837715	18.3122218979204	57.4224093187319	18.2862666860594
TR49796|c2_g1	818; 734; 696; 676; 620; 600	RL44	60S ribosomal protein L44	GOSHI			GO:0003674,GO:0003735,GO:0005198,GO:0005575,GO:0005622,GO:0005840,GO:0006412,GO:0008150,GO:0008152,GO:0009058,GO:0009059,GO:0009987,GO:0019538,GO:0030529,GO:0032991,GO:0034645,GO:0043170,GO:0043226,GO:0043228,GO:0043229,GO:0043232,GO:0044237,GO:0044238,GO:0044249,GO:0044260,GO:0044267,GO:0044424,GO:0044444,GO:0044464,GO:0071704,GO:1901576	-0.433799	8.90013	914.785	5.99547312940913e-201	5.50282623358693e-199	553.955706814747	410.392507805332	551.050381809094	407.681207285932
TR12938|c2_g4	800; 795; 781; 762; 438; 400	RL282	60S ribosomal protein L28-2	ARATH	K02903	AT4G29410	GO:0003674,GO:0003735,GO:0005198,GO:0005575,GO:0005886,GO:0005911,GO:0006412,GO:0008150,GO:0008152,GO:0009058,GO:0009059,GO:0009506,GO:0009987,GO:0015934,GO:0016020,GO:0019538,GO:0022625,GO:0030054,GO:0030529,GO:0032991,GO:0034645,GO:0043170,GO:0044237,GO:0044238,GO:0044249,GO:0044260,GO:0044267,GO:0044391,GO:0044422,GO:0044424,GO:0044444,GO:0044445,GO:0044446,GO:0044464,GO:0071704,GO:1901576	-0.558134	8.17259	913.145	1.36234983056217e-200	1.24453535225721e-198	347.277323447223	236.024193350974	345.511660609063	234.517097756496
TR747|c1_g1	771; 759; 742							3.44356	3.80199	912.022	2.38997197888462e-200	2.17308760584752e-198	2.2129408577698	24.5582510724049	2.2801442922349	24.4813803997945
TR50834|c0_g2	980	CHI4	Endochitinase PR4	PHAVU			GO:0000272,GO:0003674,GO:0003824,GO:0004553,GO:0004568,GO:0005488,GO:0005975,GO:0005976,GO:0006022,GO:0006026,GO:0006030,GO:0006032,GO:0006040,GO:0006807,GO:0006950,GO:0006952,GO:0008061,GO:0008150,GO:0008152,GO:0009056,GO:0009057,GO:0009987,GO:0016052,GO:0016787,GO:0016798,GO:0016998,GO:0043170,GO:0044036,GO:0044237,GO:0044238,GO:0044248,GO:0044260,GO:0046348,GO:0050896,GO:0071704,GO:0097367,GO:…	2.49825	4.37072	911.591	2.96531643129008e-200	2.68368033116476e-198	5.96979394189062	34.0692500426426	6.04936240797013	33.92358819797
TR53996|c0_g1	1991; 1917; 1901	COL10	Zinc finger protein CONSTANS-LIKE 10	ARATH		AT5G48250	GO:0001071,GO:0003674,GO:0003700,GO:0005488,GO:0005515,GO:0005575,GO:0005634,GO:0005886,GO:0006355,GO:0008150,GO:0008270,GO:0009889,GO:0010468,GO:0010556,GO:0016020,GO:0019219,GO:0019222,GO:0031323,GO:0031326,GO:0043167,GO:0043169,GO:0043226,GO:0043227,GO:0043229,GO:0043231,GO:0044424,GO:0044464,GO:0046872,GO:0046914,GO:0050789,GO:0050794,GO:0051171,GO:0051252,GO:0060255,GO:0065007,GO:0080090,GO:…	1.71477	5.20396	911.264	3.4933723262966e-200	3.14694623727219e-198	16.7771795263478	55.2678945136202	16.7986140713632	54.9869748246693
TR735|c0_g1	1328; 1288	BBX24	B-box zinc finger protein 24 {ECO:0000303|PubMed:19920209}	ARATH		AT1G06040	GO:0000988,GO:0000989,GO:0001071,GO:0003674,GO:0003676,GO:0003677,GO:0003700,GO:0003712,GO:0005488,GO:0005575,GO:0005622,GO:0005634,GO:0006139,GO:0006351,GO:0006355,GO:0006725,GO:0006807,GO:0008150,GO:0008152,GO:0008270,GO:0009058,GO:0009059,GO:0009314,GO:0009416,GO:0009628,GO:0009889,GO:0009987,GO:0010468,GO:0010556,GO:0016070,GO:0018130,GO:0019219,GO:0019222,GO:0019438,GO:0031323,GO:0031326,GO:…	-1.45008	5.53447	907.6	2.18637880292898e-199	1.96048657822084e-197	69.2187314814042	25.3153455177969	68.9627314508595	25.2504289987409
TR7688|c0_g1	1718; 1336	PAE11; PAE7	Pectin acetylesterase 11 {ECO:0000303|PubMed:25115560}; Pectin acetylesterase 7 {ECO:0000303|PubMed:25115560}	ARATH		AT5G45280	GO:0003674,GO:0003824,GO:0005575,GO:0005576,GO:0005618,GO:0005829,GO:0005886,GO:0005911,GO:0008150,GO:0009505,GO:0009506,GO:0009987,GO:0016020,GO:0016043,GO:0016787,GO:0030054,GO:0030312,GO:0044424,GO:0044444,GO:0044464,GO:0045229,GO:0071554,GO:0071555,GO:0071840	0.452048	8.793	906.499	3.7937254229473e-199	3.38616097613342e-197	373.112121368164	510.802158625454	371.198184064444	507.443900538149
TR44845|c0_g1	2956	POT5	Potassium transporter 5	ARATH	K03549	AT4G13420	GO:0003674,GO:0005215,GO:0005575,GO:0005886,GO:0006810,GO:0006811,GO:0006812,GO:0006813,GO:0008150,GO:0008324,GO:0009674,GO:0009987,GO:0015075,GO:0015077,GO:0015079,GO:0015291,GO:0015293,GO:0015672,GO:0016020,GO:0016021,GO:0022804,GO:0022820,GO:0022857,GO:0022890,GO:0022891,GO:0022892,GO:0030001,GO:0031224,GO:0034220,GO:0044425,GO:0044464,GO:0044699,GO:0044763,GO:0044765,GO:0046873,GO:0051179,GO:…	2.11874	4.7063	904.584	9.89453890898032e-199	8.79123004981457e-197	9.46932832161961	41.3089656767041	9.49284562481467	41.10137512147
TR6437|c0_g1	583	RS26	40S ribosomal protein S26E	NEUCR	K02976		GO:0003674,GO:0003676,GO:0003723,GO:0003729,GO:0003735,GO:0005198,GO:0005488,GO:0005575,GO:0005622,GO:0005840,GO:0006412,GO:0008150,GO:0008152,GO:0009058,GO:0009059,GO:0009987,GO:0015935,GO:0019538,GO:0022627,GO:0030529,GO:0032991,GO:0034645,GO:0043170,GO:0043226,GO:0043228,GO:0043229,GO:0043232,GO:0044237,GO:0044238,GO:0044249,GO:0044260,GO:0044267,GO:0044391,GO:0044422,GO:0044424,GO:0044444,GO:…	6.7663	3.13933	902.214	3.23906799898951e-198	2.86480841474263e-196	0.102927481756735	16.6087593957883	0.186134227937542	16.5772697995118
TR17574|c0_g2	3022	BGAL1	Beta-galactosidase 1	ARATH		AT3G13750	GO:0003674,GO:0003824,GO:0004553,GO:0004565,GO:0005488,GO:0005575,GO:0005576,GO:0005618,GO:0005911,GO:0005975,GO:0008150,GO:0008152,GO:0009341,GO:0009505,GO:0009506,GO:0015925,GO:0016787,GO:0016798,GO:0030054,GO:0030246,GO:0030312,GO:0032991,GO:0043234,GO:0044238,GO:0044464,GO:0048046,GO:0071704,GO:1902494	-0.343347	9.56604	901.433	4.78923718578069e-198	4.21669579913668e-196	854.298098580899	673.861374801768	849.79581764885	669.371355538535
TR37962|c0_g1	1129	CB23	Chlorophyll a-b binding protein 13, chloroplastic	SOLLC	K08914		GO:0003674,GO:0005488,GO:0005575,GO:0006091,GO:0006464,GO:0008150,GO:0008152,GO:0009314,GO:0009416,GO:0009521,GO:0009522,GO:0009523,GO:0009526,GO:0009535,GO:0009628,GO:0009765,GO:0009768,GO:0009941,GO:0009987,GO:0010287,GO:0016020,GO:0016021,GO:0016168,GO:0018298,GO:0019538,GO:0031224,GO:0031409,GO:0031967,GO:0031975,GO:0032991,GO:0034357,GO:0036211,GO:0042651,GO:0043167,GO:0043169,GO:0043170,GO:…	-2.26192	4.44236	895.592	8.91498992363471e-197	7.81386819522902e-195	36.8995022097894	7.66558125959458	36.808043574649	7.69048598946424
TR1772|c2_g1	1502; 1414; 1414; 830	DBR; P2	2-alkenal reductase (NADP(+)-dependent); NADP-dependent alkenal double bond reductase P2	ARATH; TOBAC	K08070	AT5G16990	GO:0003674,GO:0003824,GO:0005488,GO:0005575,GO:0005829,GO:0005886,GO:0006950,GO:0006979,GO:0008150,GO:0008152,GO:0008270,GO:0016020,GO:0016491,GO:0016627,GO:0016628,GO:0032440,GO:0043167,GO:0043169,GO:0044424,GO:0044444,GO:0044464,GO:0044699,GO:0044710,GO:0046872,GO:0046914,GO:0050896,GO:0055114	0.766607	7.28164	891.28	7.71696601237204e-196	6.73348541115404e-194	114.146577268219	194.383998854411	113.63494615587	193.159373102043
TR2257|c1_g1	2002	DHSO	Sorbitol dehydrogenase	ARATH	K00008	AT5G51970	GO:0003674,GO:0003824,GO:0003939,GO:0005488,GO:0005575,GO:0005737,GO:0005829,GO:0005886,GO:0005911,GO:0008150,GO:0008152,GO:0008270,GO:0009506,GO:0016020,GO:0016491,GO:0016614,GO:0016616,GO:0030054,GO:0031090,GO:0031966,GO:0043167,GO:0043169,GO:0044422,GO:0044424,GO:0044429,GO:0044444,GO:0044446,GO:0044464,GO:0044699,GO:0044710,GO:0046872,GO:0046914,GO:0055114	-0.277064	10.1992	888.096	3.79893241909702e-195	3.29998334869597e-193	1296.93773387574	1071.09936661841	1290.04980027812	1063.93601172021
TR12198|c0_g1	622							-0.327534	9.67006	879.35	3.02711889571671e-193	2.61785242101581e-191	913.5328643319	728.514130078507	908.707300791082	723.674731608585
TR26917|c0_g3	557; 552	EF1A	Elongation factor 1-alpha	COCIM; PODAS; PODCU			GO:0000166,GO:0001882,GO:0001883,GO:0003674,GO:0003676,GO:0003723,GO:0003746,GO:0003824,GO:0003924,GO:0005488,GO:0005525,GO:0005575,GO:0005737,GO:0008135,GO:0016462,GO:0016787,GO:0016817,GO:0016818,GO:0017076,GO:0017111,GO:0019001,GO:0032549,GO:0032550,GO:0032553,GO:0032555,GO:0032561,GO:0035639,GO:0036094,GO:0043167,GO:0043168,GO:0044424,GO:0044464,GO:0097159,GO:0097367,GO:1901265,GO:1901363	6.34947	3.12779	876.217	1.45190934060098e-192	1.25005539599176e-190	0.154391222635102	16.4194857844402	0.232667784921928	16.406370110857
TR14293|c0_g1	1280	GSTX6	Probable glutathione S-transferase	SOYBN	K00799		GO:0003674,GO:0003824,GO:0004364,GO:0005488,GO:0005515,GO:0005575,GO:0005737,GO:0006518,GO:0006575,GO:0006749,GO:0006790,GO:0006807,GO:0008150,GO:0008152,GO:0009056,GO:0009404,GO:0009407,GO:0009987,GO:0016740,GO:0016765,GO:0019748,GO:0034641,GO:0043603,GO:0044237,GO:0044248,GO:0044424,GO:0044464,GO:0044699,GO:0044710,GO:0044712,GO:0044763,GO:0071704,GO:0090487,GO:1901564	0.303676	9.90094	870.016	3.23618312800159e-191	2.77399344954427e-189	854.298098580899	1055.24770166802	849.79581764885	1048.17051544181
TR49169|c0_g1	1531						GO:0003674,GO:0005488,GO:0005515	1.18289	6.0545	858.344	1.11548861320638e-188	9.5198146648113e-187	39.9873266624915	90.9459702527209	39.8792583356185	90.4059352983685
TR8902|c1_g1	658; 637; 512							1.41466	5.5888	856.082	3.4617232190152e-188	2.94140656749335e-186	25.7318704391837	68.7536393221662	25.6865234553809	68.3598754619043
TR9218|c0_g1	743							6.69017	3.06462	853.317	1.38160040853181e-187	1.16883394561791e-185	0.102927481756735	15.7570281447222	0.186134227937542	15.722771356238
TR44202|c0_g1	2209; 2195; 2182; 2168; 467	G6PD; G6PD6	Glucose-6-phosphate 1-dehydrogenase, cytoplasmic isoform; Glucose-6-phosphate 1-dehydrogenase, cytoplasmic isoform 2	ARATH; SOLTU	K00036	AT5G40760	GO:0000166,GO:0003674,GO:0003824,GO:0004345,GO:0005488,GO:0005575,GO:0005737,GO:0005829,GO:0005975,GO:0005996,GO:0006006,GO:0006081,GO:0006098,GO:0006139,GO:0006725,GO:0006732,GO:0006733,GO:0006739,GO:0006753,GO:0006793,GO:0006796,GO:0006807,GO:0008150,GO:0008152,GO:0009051,GO:0009056,GO:0009117,GO:0009987,GO:0016491,GO:0016614,GO:0016616,GO:0019318,GO:0019362,GO:0019637,GO:0019682,GO:0019693,GO:…	0.45741	8.66946	852.312	2.28486972870315e-187	1.9246318260219e-185	341.71923943236	469.587829754423	339.974167327921	466.47070018317
TR8671|c0_g1	518	PER53	Peroxidase 53	ARATH	K00430	AT5G06720	GO:0002215,GO:0003006,GO:0003674,GO:0003824,GO:0004601,GO:0005488,GO:0005575,GO:0005576,GO:0005794,GO:0006950,GO:0006952,GO:0006979,GO:0008150,GO:0008152,GO:0009056,GO:0009605,GO:0009607,GO:0009624,GO:0009791,GO:0009908,GO:0009987,GO:0016209,GO:0016491,GO:0016684,GO:0020037,GO:0022414,GO:0032501,GO:0032502,GO:0042743,GO:0042744,GO:0043167,GO:0043169,GO:0043207,GO:0043226,GO:0043227,GO:0043229,GO:…	4.59066	3.32766	846.962	3.32631989466753e-186	2.78980743579486e-184	0.720492372297144	18.4068587035944	0.791070468734556	18.3717165303868
TR27485|c0_g1	1709; 1520; 1520; 1516	C74B2	Linolenate hydroperoxide lyase, chloroplastic {ECO:0000305|PubMed:9701595}	ARATH			GO:0003674,GO:0003824,GO:0004497,GO:0005488,GO:0005506,GO:0005575,GO:0006082,GO:0006629,GO:0006631,GO:0006690,GO:0008150,GO:0008152,GO:0009507,GO:0009536,GO:0009987,GO:0010597,GO:0016491,GO:0016705,GO:0016829,GO:0019372,GO:0019752,GO:0020037,GO:0032787,GO:0043167,GO:0043169,GO:0043226,GO:0043227,GO:0043229,GO:0043231,GO:0043436,GO:0044237,GO:0044238,GO:0044255,GO:0044281,GO:0044424,GO:0044444,GO:…	0.615526	7.80954	841.07	6.35328561622925e-185	5.30567517255746e-183	176.005993804017	269.904169782268	175.152308489227	268.14161149932
TR53691|c0_g1	870	GST23	Glutathione transferase GST 23	MAIZE	K00799		GO:0003674,GO:0003824,GO:0004364,GO:0005488,GO:0005515,GO:0006950,GO:0006952,GO:0008150,GO:0016740,GO:0016765,GO:0050896	0.349155	9.42753	838.13	2.76822062539976e-184	2.30188192004395e-182	604.184317912034	770.201642977907	601.027422010325	765.075181185201
TR17618|c0_g2	2196; 2137; 2128; 1965; 1965; 650	BGL24; BGL32	Beta-glucosidase 24; Beta-glucosidase 32	ARATH; ORYSJ	K01188	AT5G24550	GO:0003674,GO:0003824,GO:0004553,GO:0005975,GO:0008150,GO:0008152,GO:0008422,GO:0009605,GO:0009607,GO:0015926,GO:0016787,GO:0016798,GO:0043207,GO:0044238,GO:0050896,GO:0051704,GO:0051707,GO:0071704	0.454727	8.65872	836.311	6.88099748704502e-184	5.69746591927328e-182	339.557762315468	465.755039124626	337.83362370664	462.668182110601
TR2202|c0_g1	774; 502; 454; 406							1.05801	6.30968	834.583	1.63434675145856e-183	1.34750504618139e-181	50.7432485060703	105.80394874354	50.5819764420272	105.188758367005
TR49793|c0_g1	1213; 1210	TSJT1	Stem-specific protein TSJT1	TOBAC				-0.528298	8.1977	833.584	2.69396962745824e-183	2.21178316502457e-181	350.262220418169	243.02731697085	348.489808256064	241.481260069177
TR30299|c0_g1	691; 485							0.545926	8.13237	832.371	4.94423820948873e-183	4.0422263479089e-181	226.852169791844	331.46541187321	225.734284931255	329.323700037724
TR2586|c1_g2	1961; 1263	TBA5	Tubulin alpha-5 chain	ARATH	K07374	AT5G19770,AT5G19780	GO:0000166,GO:0001882,GO:0001883,GO:0003674,GO:0003824,GO:0003924,GO:0005198,GO:0005200,GO:0005488,GO:0005525,GO:0005575,GO:0005737,GO:0005874,GO:0007017,GO:0008150,GO:0009987,GO:0016462,GO:0016787,GO:0016817,GO:0016818,GO:0017076,GO:0017111,GO:0019001,GO:0032549,GO:0032550,GO:0032553,GO:0032555,GO:0032561,GO:0032991,GO:0035639,GO:0036094,GO:0043167,GO:0043168,GO:0043234,GO:0044422,GO:0044424,GO:…	0.596649	7.87248	826.904	7.63441172843532e-182	6.2154972138868e-180	185.372394643879	280.550810420594	184.459019886105	278.737392195915
TR21510|c0_g1	1334; 1329; 1211; 1206	XTH33	Probable xyloglucan endotransglucosylase/hydrolase protein 33	ARATH	K08235	AT1G10550	GO:0003674,GO:0003824,GO:0004553,GO:0005575,GO:0005576,GO:0005618,GO:0005887,GO:0005975,GO:0005976,GO:0006073,GO:0008150,GO:0008152,GO:0009664,GO:0009827,GO:0009831,GO:0009987,GO:0010383,GO:0010410,GO:0010411,GO:0016021,GO:0016043,GO:0016740,GO:0016757,GO:0016758,GO:0016762,GO:0016787,GO:0016798,GO:0030312,GO:0031224,GO:0031226,GO:0042545,GO:0042546,GO:0042547,GO:0043170,GO:0044036,GO:0044042,GO:…	1.71352	5.06462	826.185	1.09442063822392e-181	8.87301532440039e-180	15.2332672999968	50.1575070072238	15.2630066908785	49.9027090871902
TR23233|c0_g1	898; 863; 819; 815	DNAJ8	Chaperone protein dnaJ 8, chloroplastic	ARATH		AT1G80920	GO:0005575,GO:0005634,GO:0008150,GO:0009314,GO:0009416,GO:0009507,GO:0009532,GO:0009536,GO:0009570,GO:0009628,GO:0043226,GO:0043227,GO:0043229,GO:0043231,GO:0044422,GO:0044424,GO:0044434,GO:0044435,GO:0044444,GO:0044446,GO:0044464,GO:0050896	-0.536345	8.14112	825.91	1.25557184709028e-181	1.01373099587895e-179	337.60214016209	232.948497166569	335.879214313295	231.44090336071
TR32403|c0_g1	2628	DIOXL; SPZX	Extradiol ring-cleavage dioxygenase; Serpin-ZX	ARATH	K13963,K15777	AT1G47710,AT4G15093	GO:0003674,GO:0003824,GO:0004857,GO:0004866,GO:0004867,GO:0004869,GO:0005488,GO:0005506,GO:0005575,GO:0005576,GO:0005615,GO:0006725,GO:0008150,GO:0008152,GO:0008198,GO:0008270,GO:0009892,GO:0009987,GO:0010466,GO:0010605,GO:0010951,GO:0010955,GO:0016491,GO:0016701,GO:0019222,GO:0030162,GO:0030234,GO:0030414,GO:0031323,GO:0031324,GO:0032268,GO:0032269,GO:0043086,GO:0043167,GO:0043169,GO:0044092,GO:…	0.615297	7.77958	823.195	4.88776151332167e-181	3.93000262505013e-179	172.403531942531	264.320598247502	171.56922460143	262.630096540204
TR15173|c0_g1	2507; 2072; 1135	UVB31	UV-B-induced protein At3g17800, chloroplastic {ECO:0000305}	ARATH			GO:0000302,GO:0001101,GO:0005575,GO:0006950,GO:0006979,GO:0008150,GO:0009314,GO:0009411,GO:0009416,GO:0009507,GO:0009536,GO:0009611,GO:0009628,GO:0010035,GO:0010193,GO:0010224,GO:0042221,GO:0043226,GO:0043227,GO:0043229,GO:0043231,GO:0044424,GO:0044444,GO:0044464,GO:0050896,GO:1901700	-0.498677	8.34297	822.161	8.20308175418709e-181	6.56854176020462e-179	383.970970693499	271.93886110426	381.993969284822	270.192407763177
TR54760|c0_g1	514	EF1A	Elongation factor 1-alpha	SORMA			GO:0000166,GO:0001882,GO:0001883,GO:0003674,GO:0003676,GO:0003723,GO:0003746,GO:0003824,GO:0003924,GO:0005488,GO:0005525,GO:0005575,GO:0005737,GO:0008135,GO:0016462,GO:0016787,GO:0016817,GO:0016818,GO:0017076,GO:0017111,GO:0019001,GO:0032549,GO:0032550,GO:0032553,GO:0032555,GO:0032561,GO:0035639,GO:0036094,GO:0043167,GO:0043168,GO:0044424,GO:0044464,GO:0097159,GO:0097367,GO:1901265,GO:1901363	8.05731	2.94696	821.696	1.0352971559833e-180	8.25607051685372e-179	0	14.5740680737971	0.0930671139687712	14.5691984578184
TR23210|c0_g1	2058; 2041							-0.314835	9.68457	820.533	1.85329368767622e-180	1.47189341121648e-178	918.988020865007	739.350044328181	914.151726958255	734.441411993835
TR42702|c0_g1	434	RL29	60S ribosomal protein L29	YEAST	K02905		GO:0002181,GO:0003674,GO:0003735,GO:0005198,GO:0005575,GO:0006412,GO:0008150,GO:0008152,GO:0009058,GO:0009059,GO:0009987,GO:0015934,GO:0019538,GO:0022625,GO:0030529,GO:0032991,GO:0034645,GO:0043170,GO:0044237,GO:0044238,GO:0044249,GO:0044260,GO:0044267,GO:0044391,GO:0044422,GO:0044424,GO:0044444,GO:0044445,GO:0044446,GO:0044464,GO:0071704,GO:1901576	8.05285	2.94257	819.101	3.79424849985458e-180	3.00115802073863e-178	0	14.5267496709601	0.0930671139687712	14.5264735356547
TR11648|c1_g1	1812; 1811; 1797; 1796; 1766; 1766; 1758; 1751; 1568; 1191; 1176; 849; 840; 834; 825; 588	EF1A	Elongation factor 1-alpha	MANES; ORYSJ	K03231		GO:0000166,GO:0001882,GO:0001883,GO:0003674,GO:0003676,GO:0003723,GO:0003746,GO:0003824,GO:0003924,GO:0005488,GO:0005525,GO:0005575,GO:0005622,GO:0005737,GO:0008135,GO:0016462,GO:0016787,GO:0016817,GO:0016818,GO:0017076,GO:0017111,GO:0019001,GO:0032549,GO:0032550,GO:0032553,GO:0032555,GO:0032561,GO:0035639,GO:0036094,GO:0043167,GO:0043168,GO:0044424,GO:0044464,GO:0097159,GO:0097367,GO:1901265,GO:…	-0.160142	11.9986	811.957	1.35636931229984e-178	1.06851150116317e-176	4341.32678927644	3888.05852431091	4318.08142036606	3861.77753960947
TR21442|c0_g1	4031; 553	AGLU; CSPLB; CSPLC	Alpha-glucosidase; CASP-like protein 1B1	POPTR; RICCO; SPIOL			GO:0003674,GO:0003824,GO:0004553,GO:0004558,GO:0005488,GO:0005575,GO:0005886,GO:0005975,GO:0008150,GO:0008152,GO:0015926,GO:0016020,GO:0016021,GO:0016787,GO:0016798,GO:0030246,GO:0031224,GO:0032450,GO:0044238,GO:0044425,GO:0044464,GO:0071704,GO:0090599	1.20543	5.92212	810.358	3.02048360528281e-178	2.36986169320939e-176	36.0760823557356	83.3277073959633	35.9704395489301	82.8436240753953
TR7769|c0_g1	1606; 1600; 1587; 1581	1433D	14-3-3-like protein D	SOYBN	K06630			-0.261914	10.2315	810.174	3.31124741175906e-178	2.58756032682763e-176	1319.73617108485	1101.43046283693	1312.71164252952	1094.05708184562
TR53499|c0_g2	665	RLA1	60S acidic ribosomal protein P1	ALTAL; ASPFU			GO:0003674,GO:0003735,GO:0005198,GO:0005575,GO:0005840,GO:0006414,GO:0008150,GO:0008152,GO:0009058,GO:0009059,GO:0009987,GO:0030529,GO:0032991,GO:0034645,GO:0043170,GO:0043226,GO:0043228,GO:0043229,GO:0043232,GO:0044237,GO:0044249,GO:0044260,GO:0044424,GO:0044444,GO:0044464,GO:0071704,GO:1901576	7.14542	2.96003	808.204	8.88100764727666e-178	6.8904850211696e-176	0.0514637408783674	14.6687048794711	0.139600670953157	14.6546483021457
TR19732|c0_g1	1906; 1886; 1733; 1713; 1133	GDL53; GDL54	GDSL esterase/lipase At3g26430; GDSL esterase/lipase At3g27950	ARATH		AT3G26430,AT3G27950	GO:0003674,GO:0003824,GO:0005575,GO:0005576,GO:0006629,GO:0008150,GO:0008152,GO:0009056,GO:0016042,GO:0016298,GO:0016787,GO:0016788,GO:0044238,GO:0044699,GO:0044710,GO:0044712,GO:0071704,GO:1901575	-1.15119	5.97729	808.202	8.88843529814766e-178	6.8904850211696e-176	88.3632430881569	39.79477678592	87.9949562574732	39.6060028457408
TR13112|c0_g1	2924; 2910	TLC1	ADP,ATP carrier protein 1, chloroplastic; Plastidic ATP/ADP-transporter	ARATH; SOLTU	K03301		GO:0000166,GO:0000295,GO:0001882,GO:0001883,GO:0003674,GO:0005215,GO:0005337,GO:0005346,GO:0005347,GO:0005471,GO:0005488,GO:0005524,GO:0005575,GO:0006810,GO:0008150,GO:0008509,GO:0008514,GO:0015075,GO:0015211,GO:0015215,GO:0015216,GO:0015217,GO:0015291,GO:0015297,GO:0015301,GO:0015605,GO:0015932,GO:0016020,GO:0016021,GO:0017076,GO:0022804,GO:0022857,GO:0022891,GO:0022892,GO:0030554,GO:0031090,GO:…	0.480339	8.44967	806.509	2.07431230540564e-177	1.6016654301025e-175	290.615744740141	405.755304327306	289.159523100972	403.109640614417
TR54152|c0_g1	1693; 1657; 1631; 1588; 1566	DLO2	Protein DMR6-LIKE OXYGENASE 2 {ECO:0000303|PubMed:25376907}	ARATH		AT4G10490	GO:0003674,GO:0003824,GO:0005488,GO:0008150,GO:0008152,GO:0016491,GO:0043167,GO:0043169,GO:0044699,GO:0044710,GO:0046872,GO:0055114	1.49287	5.35884	801.652	2.36013130284675e-176	1.81515552928032e-174	21.0486700192523	59.3845955604395	21.0331677569423	59.0885673523836
TR48260|c0_g1	1571	7SB1	Basic 7S globulin	SOYBN			GO:0003674,GO:0003824,GO:0004175,GO:0004190,GO:0005488,GO:0005515,GO:0006508,GO:0008150,GO:0008152,GO:0008233,GO:0009056,GO:0009057,GO:0016787,GO:0019538,GO:0030163,GO:0042802,GO:0043170,GO:0044238,GO:0045735,GO:0070001,GO:0070011,GO:0071704,GO:1901575	2.2821	4.36827	799.341	7.5046279373212e-176	5.74901773245653e-174	6.7932137959445	33.2648371944135	6.84043287670469	33.1118146768599
TR23371|c2_g1	2033; 2031; 2027; 2025; 583	NDA1; NDA2	Internal alternative NAD(P)H-ubiquinone oxidoreductase A1, mitochondrial; Internal alternative NAD(P)H-ubiquinone oxidoreductase A2, mitochondrial	ARATH	K17871	AT1G07180,AT2G29990	GO:0003674,GO:0003824,GO:0003954,GO:0003959,GO:0005575,GO:0005739,GO:0005759,GO:0005777,GO:0008150,GO:0008152,GO:0009314,GO:0009416,GO:0009628,GO:0009987,GO:0016491,GO:0016651,GO:0031224,GO:0031300,GO:0031304,GO:0031974,GO:0042579,GO:0043226,GO:0043227,GO:0043229,GO:0043231,GO:0043233,GO:0044422,GO:0044424,GO:0044425,GO:0044429,GO:0044444,GO:0044446,GO:0044455,GO:0044464,GO:0044699,GO:0044710,GO:…	1.53663	5.27892	797.188	2.20463797941688e-175	1.6822684628821e-173	19.4532940520229	56.5928097930563	19.4510268194732	56.3114474117437
TR21505|c0_g1	1832; 1832	C71A1	Cytochrome P450 71A1	PERAE			GO:0003006,GO:0003674,GO:0003824,GO:0004497,GO:0005488,GO:0005506,GO:0005575,GO:0005789,GO:0007568,GO:0008150,GO:0008152,GO:0009835,GO:0016020,GO:0016021,GO:0016491,GO:0016705,GO:0020037,GO:0021700,GO:0022414,GO:0031090,GO:0031224,GO:0032502,GO:0043167,GO:0043169,GO:0044422,GO:0044424,GO:0044425,GO:0044432,GO:0044444,GO:0044446,GO:0044464,GO:0044699,GO:0044702,GO:0044710,GO:0044767,GO:0046872,GO:…	0.729591	7.24404	789.599	9.85239392171556e-174	7.48858909877896e-172	113.065838709773	187.664785651556	112.564674345229	186.494285244508
TR26338|c0_g1	1195; 1177; 1169; 1160; 1151; 1134; 1128; 1090; 1090; 1072; 1072; 978; 952; 906; 888; 888; 871; 689; 604; 568; 386	SILD; TPRL1; TPRL2	Secoisolariciresinol dehydrogenase; Tropinone reductase-like 1; Tropinone reductase-like 2	ERYCB; FORIN; PODPE	K19650		GO:0000166,GO:0003674,GO:0003824,GO:0005488,GO:0016491,GO:0036094,GO:0048037,GO:0050662,GO:0097159,GO:1901265,GO:1901363	1.38858	5.51651	787.908	2.29615628123374e-173	1.73846727316133e-171	24.8055231033731	65.0628039008799	24.7558523156932	64.7282570779907
TR24434|c0_g1	1075; 978; 771; 324	MAOP1; MAOX	NADP-dependent malic enzyme; NADP-dependent malic enzyme 1	ARATH; MESCR; POPTR; VITVI	K00029		GO:0000166,GO:0003674,GO:0003824,GO:0004470,GO:0004471,GO:0004473,GO:0005488,GO:0005575,GO:0005737,GO:0006082,GO:0006108,GO:0008150,GO:0008152,GO:0008948,GO:0009987,GO:0016491,GO:0016614,GO:0016615,GO:0016616,GO:0016829,GO:0016830,GO:0016831,GO:0019752,GO:0036094,GO:0043167,GO:0043169,GO:0043436,GO:0043648,GO:0044237,GO:0044281,GO:0044424,GO:0044464,GO:0044699,GO:0044710,GO:0044763,GO:0046872,GO:…	-0.680898	7.38746	783.653	1.93270140718536e-172	1.45761643337259e-170	208.68546926178	130.267563010271	207.679264821313	129.456514155981
TR43388|c0_g1	726; 617	RS12	40S ribosomal protein S12	BLUGH			GO:0003674,GO:0003735,GO:0005198,GO:0005575,GO:0005840,GO:0006412,GO:0008150,GO:0008152,GO:0009058,GO:0009059,GO:0009987,GO:0019538,GO:0030529,GO:0032991,GO:0034645,GO:0043170,GO:0043226,GO:0043228,GO:0043229,GO:0043232,GO:0044237,GO:0044238,GO:0044249,GO:0044260,GO:0044267,GO:0044424,GO:0044444,GO:0044464,GO:0071704,GO:1901576	7.09828	2.91374	781.094	6.96188899389649e-172	5.23028710591652e-170	0.0514637408783674	14.1955208511011	0.139600670953157	14.1846741583452
TR2730|c1_g2	802; 604; 598; 574; 373	RL321	60S ribosomal protein L32-1	ARATH	K02912	AT4G18100	GO:0003674,GO:0003735,GO:0005198,GO:0005575,GO:0005622,GO:0005730,GO:0005829,GO:0005840,GO:0006412,GO:0008150,GO:0008152,GO:0009058,GO:0009059,GO:0009987,GO:0015934,GO:0019538,GO:0022625,GO:0022626,GO:0030529,GO:0032991,GO:0034645,GO:0043170,GO:0043226,GO:0043228,GO:0043229,GO:0043232,GO:0044237,GO:0044238,GO:0044249,GO:0044260,GO:0044267,GO:0044391,GO:0044422,GO:0044424,GO:0044428,GO:0044444,GO:…	-0.453398	8.53037	774.721	1.69142084789213e-170	1.26583334070327e-168	431.266148560719	315.187881297281	429.039395396035	313.130954537686
TR41392|c0_g1	820	SNAK2; GASA1	Snakin-2; Gibberellin-regulated protein 1	SOLTU; ARATH			GO:0005575,GO:0005576,GO:0005618,GO:0006950,GO:0006952,GO:0008150,GO:0030312,GO:0044464,GO:0050896	2.73516	3.95895	773.561	3.02265152248653e-170	2.25343882469513e-168	3.85978056587756	26.119758366026	3.95535234367278	26.0194775976873
TR27768|c0_g2	2234; 2193; 1934; 1914; 516	SCGT	Scopoletin glucosyltransferase	TOBAC			GO:0003674,GO:0003824,GO:0005488,GO:0005515,GO:0008150,GO:0008152,GO:0008194,GO:0016740,GO:0016757,GO:0016758,GO:0035251,GO:0042802,GO:0046527,GO:0050275	0.995374	6.36398	773.548	3.04303652691332e-170	2.2599772801786e-168	54.2942466266776	108.406460899575	54.1185267728405	107.752253696827
TR49003|c0_g1	1659; 1555; 1545; 1486; 1482; 1472; 1382; 1372	GDL80	GDSL esterase/lipase At5g37690	ARATH		AT5G37690	GO:0003674,GO:0003824,GO:0005575,GO:0005576,GO:0006629,GO:0008150,GO:0008152,GO:0009056,GO:0016042,GO:0016787,GO:0016788,GO:0044238,GO:0044699,GO:0044710,GO:0044712,GO:0071704,GO:1901575	1.60722	5.11664	769.073	2.85957037545551e-169	2.11564716219062e-167	16.7257157854694	51.1511934668009	16.7520805143788	50.885382296955
TR18505|c0_g1	657	RL12; YD417	60S ribosomal protein L12; Putative uncharacterized protein YDR417C	NEUCR; YEAST	K02870		GO:0000027,GO:0003674,GO:0003676,GO:0003723,GO:0003735,GO:0005198,GO:0005488,GO:0005575,GO:0005840,GO:0006412,GO:0008150,GO:0008152,GO:0009058,GO:0009059,GO:0009987,GO:0015934,GO:0016021,GO:0016043,GO:0019538,GO:0019843,GO:0022607,GO:0022618,GO:0022625,GO:0030529,GO:0031224,GO:0032991,GO:0034622,GO:0034645,GO:0043170,GO:0043226,GO:0043228,GO:0043229,GO:0043232,GO:0043933,GO:0044237,GO:0044238,GO:…	7.96082	2.85195	767.222	7.22515869911017e-169	5.3252703775487e-167	0	13.627700017057	0.0930671139687712	13.6292501702172
TR39905|c0_g1	973; 963							-0.568447	7.8628	764.018	3.59205713800433e-168	2.63751878457691e-166	280.992025195886	189.604840167873	279.573610362189	188.416906741874
TR18862|c0_g1	981	MAL12	Major allergen Mal d 1	MALDO			GO:0006950,GO:0006952,GO:0008150,GO:0009607,GO:0050896	0.256831	10.2026	757.46	9.58077297221505e-167	7.00837144711881e-165	1072.65875112781	1282.61262729982	1066.96792809498	1274.01445399908
TR23183|c0_g1	1839	TBA3; TBA6	Tubulin alpha-3 chain; Tubulin alpha-6 chain	ELEIN; MAIZE			GO:0000166,GO:0001882,GO:0001883,GO:0003674,GO:0003824,GO:0003924,GO:0005198,GO:0005200,GO:0005488,GO:0005525,GO:0005575,GO:0005737,GO:0005874,GO:0007017,GO:0008150,GO:0009987,GO:0016462,GO:0016787,GO:0016817,GO:0016818,GO:0017076,GO:0017111,GO:0019001,GO:0032549,GO:0032550,GO:0032553,GO:0032555,GO:0032561,GO:0032991,GO:0035639,GO:0036094,GO:0043167,GO:0043168,GO:0043234,GO:0044422,GO:0044424,GO:…	0.762276	7.05792	754.941	3.38049317235766e-166	2.46358187819234e-164	97.9354988915332	166.276867569231	97.4878018822879	165.21727400699
TR35180|c0_g1	962							-0.926737	6.46566	751.908	1.54332929022416e-165	1.12052616899932e-163	117.543184166191	61.8451525079637	116.985362258745	61.5238879157139
TR33694|c0_g1	2142	C76A2	Cytochrome P450 76A2	SOLME			GO:0003674,GO:0003824,GO:0004497,GO:0005488,GO:0005506,GO:0008150,GO:0008152,GO:0016491,GO:0016705,GO:0020037,GO:0043167,GO:0043169,GO:0044699,GO:0044710,GO:0046872,GO:0046906,GO:0046914,GO:0055114,GO:0097159,GO:1901363	1.12582	5.99195	750.775	2.72216358109247e-165	1.96906538888094e-163	39.3697617719511	86.0721747605095	39.2743220948215	85.5780190938715
TR25871|c0_g3	327; 290; 232							-2.50528	3.95678	743.685	9.47132298522847e-164	6.82566676468798e-162	27.0699277020213	4.73184028370036	27.035996607928	4.7851912823333
TR8264|c0_g1	541	RL39	60S ribosomal protein L39	DEBHA				7.03055	2.84727	743.67	9.54301613522616e-164	6.85195601325574e-162	0.0514637408783674	13.533063211383	0.139600670953157	13.5438003258898
TR51388|c0_g1	1991	BAM3	Beta-amylase 3, chloroplastic	ARATH	K01177	AT4G17090	GO:0000023,GO:0000024,GO:0000272,GO:0003674,GO:0003824,GO:0004553,GO:0005575,GO:0005975,GO:0005976,GO:0005982,GO:0005983,GO:0005984,GO:0006073,GO:0006950,GO:0008150,GO:0008152,GO:0009056,GO:0009057,GO:0009058,GO:0009251,GO:0009266,GO:0009311,GO:0009312,GO:0009409,GO:0009532,GO:0009570,GO:0009628,GO:0009987,GO:0016051,GO:0016052,GO:0016160,GO:0016161,GO:0016787,GO:0016798,GO:0034637,GO:0043170,GO:…	-0.649615	7.44255	742.456	1.75276683666961e-163	1.25387268779108e-161	214.912581908062	137.081413018799	213.868227900236	136.249776780008
TR12765|c0_g1	2541; 2483; 2343; 2337							0.263275	10.0862	738.756	1.11767122901145e-162	7.96617097952554e-161	986.971622565331	1185.46794627545	981.764985256568	1177.4988548313
TR14393|c1_g4	435							0.603413	7.67599	737.657	1.93756166001224e-162	1.37595163432548e-160	161.287363912804	245.25128190419	160.494238039146	243.660231099525
TR25663|c1_g3	1900; 1889; 1241; 1208; 1070	UXS4	UDP-glucuronic acid decarboxylase 4	ARATH			GO:0000139,GO:0003674,GO:0003824,GO:0003854,GO:0005488,GO:0005575,GO:0006139,GO:0006629,GO:0006694,GO:0006725,GO:0006753,GO:0006793,GO:0006796,GO:0006807,GO:0008150,GO:0008152,GO:0008202,GO:0008610,GO:0009058,GO:0009117,GO:0009165,GO:0009225,GO:0009226,GO:0009987,GO:0016020,GO:0016021,GO:0016229,GO:0016491,GO:0016614,GO:0016616,GO:0016829,GO:0016830,GO:0016831,GO:0018130,GO:0019438,GO:0019637,GO:…	1.18823	5.81494	732.849	2.15107681879911e-161	1.52202373600702e-159	33.760214016209	77.0816782214788	33.6902952566952	76.6485103616602
TR24692|c0_g1	3631; 1205	ARAK	L-arabinokinase	ARATH	K12446	AT4G16130	GO:0000166,GO:0001882,GO:0001883,GO:0003674,GO:0003824,GO:0005488,GO:0005524,GO:0005575,GO:0005829,GO:0005911,GO:0005975,GO:0006793,GO:0006796,GO:0008150,GO:0008152,GO:0009506,GO:0009702,GO:0009987,GO:0016021,GO:0016301,GO:0016310,GO:0016740,GO:0016772,GO:0016773,GO:0017076,GO:0019200,GO:0030054,GO:0030554,GO:0031224,GO:0032549,GO:0032550,GO:0032553,GO:0032555,GO:0032559,GO:0035639,GO:0036094,GO:…	-0.42971	8.60259	731.937	3.39705898390429e-161	2.39492658365253e-159	450.101877722202	334.399152849104	447.792418860743	332.228994744855
TR1121|c2_g1	1100	CAMT5	Caffeoyl-CoA O-methyltransferase 5	TOBAC			GO:0003674,GO:0003824,GO:0005488,GO:0006725,GO:0008150,GO:0008152,GO:0008168,GO:0008171,GO:0008757,GO:0009058,GO:0009698,GO:0009699,GO:0009808,GO:0009809,GO:0009987,GO:0016740,GO:0016741,GO:0019438,GO:0019748,GO:0042409,GO:0043167,GO:0043169,GO:0044237,GO:0044249,GO:0044550,GO:0044699,GO:0044710,GO:0044711,GO:0044763,GO:0046872,GO:0071704,GO:1901360,GO:1901362,GO:1901576	0.797062	6.89002	731.89	3.47640054284876e-161	2.44201450407044e-159	85.7900560442385	149.242242547909	85.435610623332	148.298204830169
TR19775|c0_g1	1310; 1296	BCP; STEL; UMEC	Blue copper protein; Stellacyanin; Umecyanin {ECO:0000303|PubMed:5490233}	ARMRU; PEA; TOXVR			GO:0003674,GO:0005488,GO:0008150,GO:0008152,GO:0009055,GO:0043167,GO:0043169,GO:0044699,GO:0044710,GO:0046872,GO:0055114	0.833783	6.76102	729.296	1.27453000789515e-160	8.92079312720282e-159	77.1441475766728	137.649233852843	76.8269025812207	136.805200768136
TR47974|c1_g1	819; 815	RS201	40S ribosomal protein S20-1	ARATH	K02969	AT3G45030,AT5G62300	GO:0003674,GO:0003676,GO:0003723,GO:0003735,GO:0005198,GO:0005488,GO:0005575,GO:0005618,GO:0005829,GO:0006412,GO:0008150,GO:0008152,GO:0009058,GO:0009059,GO:0009987,GO:0015935,GO:0019538,GO:0022627,GO:0030312,GO:0030529,GO:0032991,GO:0034645,GO:0043170,GO:0044237,GO:0044238,GO:0044249,GO:0044260,GO:0044267,GO:0044391,GO:0044422,GO:0044424,GO:0044444,GO:0044445,GO:0044446,GO:0044464,GO:0071704,GO:…	-0.559273	7.83245	724.491	1.41256093612251e-159	9.85147336740923e-158	274.404666363455	186.33987037212	273.01237882739	185.169812657433
TR28137|c0_g1	652	RL44	60S ribosomal protein L44	CYBJA			GO:0003674,GO:0003735,GO:0005198,GO:0005575,GO:0005622,GO:0005840,GO:0006412,GO:0008150,GO:0008152,GO:0009058,GO:0009059,GO:0009636,GO:0009719,GO:0009987,GO:0010033,GO:0010243,GO:0014070,GO:0019538,GO:0030529,GO:0032991,GO:0034645,GO:0042221,GO:0043170,GO:0043226,GO:0043228,GO:0043229,GO:0043232,GO:0044237,GO:0044238,GO:0044249,GO:0044260,GO:0044267,GO:0044424,GO:0044444,GO:0044464,GO:0046677,GO:…	7.8676	2.76024	717.952	3.73274564187997e-158	2.59399159641787e-156	0	12.775968765991	0.0930671139687712	12.7747517269434
TR32958|c0_g1	521	RS15	40S ribosomal protein S15	PODAS			GO:0003674,GO:0003676,GO:0003723,GO:0003735,GO:0005198,GO:0005488,GO:0005575,GO:0005840,GO:0006412,GO:0008150,GO:0008152,GO:0009058,GO:0009059,GO:0009987,GO:0015935,GO:0019538,GO:0030529,GO:0032991,GO:0034645,GO:0043170,GO:0043226,GO:0043228,GO:0043229,GO:0043232,GO:0044237,GO:0044238,GO:0044249,GO:0044260,GO:0044267,GO:0044391,GO:0044422,GO:0044424,GO:0044444,GO:0044446,GO:0044464,GO:0071704,GO:…	6.97943	2.79714	716.582	7.4101271233703e-158	5.13118340094446e-156	0.0514637408783674	13.059879183013	0.139600670953157	13.0738261820892
TR17824|c0_g1	1736; 1732; 1604	FAD2	Delta(12)-fatty-acid desaturase FAD2 {ECO:0000303|PubMed:12481086}	VERFO			GO:0003674,GO:0003824,GO:0005575,GO:0005789,GO:0006082,GO:0006629,GO:0006631,GO:0006633,GO:0006636,GO:0008150,GO:0008152,GO:0008610,GO:0009058,GO:0009987,GO:0016020,GO:0016021,GO:0016053,GO:0016491,GO:0016705,GO:0016717,GO:0019752,GO:0031090,GO:0031224,GO:0032787,GO:0033559,GO:0043436,GO:0044237,GO:0044238,GO:0044249,GO:0044255,GO:0044281,GO:0044283,GO:0044422,GO:0044424,GO:0044425,GO:0044432,GO:…	0.726043	7.11006	712.811	4.89711503827489e-157	3.37900937640967e-155	103.184800461127	170.86675264442	102.746093821523	169.788840678505
TR31288|c0_g1	1398; 1134	SAU72	Auxin-responsive protein SAUR72 {ECO:0000305}	ARATH	K14488	AT3G12830	GO:0005575,GO:0005737,GO:0007165,GO:0007275,GO:0008150,GO:0009719,GO:0009725,GO:0009733,GO:0009734,GO:0009755,GO:0010033,GO:0032501,GO:0032502,GO:0040008,GO:0042221,GO:0044424,GO:0044464,GO:0044699,GO:0044707,GO:0044767,GO:0050789,GO:0050794,GO:0050896,GO:0065007	0.81955	6.76894	709.642	2.39309147956599e-156	1.64539837489028e-154	78.0704949124834	137.933144269865	77.7575737209084	137.104275223282
TR53525|c0_g1	658	NLTP2	Non-specific lipid-transfer protein	GOSHI			GO:0003674,GO:0005488,GO:0006810,GO:0006869,GO:0008150,GO:0008289,GO:0044699,GO:0044765,GO:0051179,GO:0051234,GO:0071702,GO:1902578	4.53906	3.08267	707.814	5.97802603436339e-156	4.09578980903672e-154	0.617564890540409	15.4731177277002	0.698003354765784	15.4664218232559
TR46092|c0_g2	926; 920; 920; 756; 508	RL34	60S ribosomal protein L34	PEA			GO:0003674,GO:0003735,GO:0005198,GO:0005575,GO:0005622,GO:0005840,GO:0006412,GO:0008150,GO:0008152,GO:0009058,GO:0009059,GO:0009987,GO:0019538,GO:0030529,GO:0032991,GO:0034645,GO:0043170,GO:0043226,GO:0043228,GO:0043229,GO:0043232,GO:0044237,GO:0044238,GO:0044249,GO:0044260,GO:0044267,GO:0044424,GO:0044444,GO:0044464,GO:0071704,GO:1901576	-0.380604	8.90024	705.334	2.06949315080825e-155	1.4129192185413e-153	544.846624679276	418.815183510319	542.022871754124	416.055292030015
TR25611|c0_g1	1013	PLYB	Pectate lyase B	COLGL			GO:0000272,GO:0003674,GO:0003824,GO:0005488,GO:0005575,GO:0005576,GO:0005975,GO:0005976,GO:0008150,GO:0008152,GO:0009056,GO:0009057,GO:0009405,GO:0010393,GO:0016052,GO:0016829,GO:0016835,GO:0016837,GO:0030570,GO:0043167,GO:0043169,GO:0043170,GO:0044238,GO:0045488,GO:0045490,GO:0046872,GO:0051704,GO:0071704,GO:1901575	7.84203	2.73511	704.989	2.45936752117327e-155	1.67322983311152e-153	0	12.5393767518059	0.0930671139687712	12.5611271161249
TR17370|c0_g1	435	RLA2	60S acidic ribosomal protein P2	PODAS; RHOGU			GO:0000036,GO:0003674,GO:0003735,GO:0005198,GO:0005488,GO:0005575,GO:0005840,GO:0006082,GO:0006414,GO:0006629,GO:0006631,GO:0006633,GO:0008150,GO:0008152,GO:0008610,GO:0009058,GO:0009059,GO:0009987,GO:0016053,GO:0019752,GO:0030529,GO:0032787,GO:0032991,GO:0034645,GO:0043170,GO:0043226,GO:0043228,GO:0043229,GO:0043232,GO:0043436,GO:0044237,GO:0044238,GO:0044249,GO:0044255,GO:0044260,GO:0044281,GO:…	6.42683	2.80682	703.004	6.64313501676771e-155	4.50390666049708e-153	0.102927481756735	13.10719758585	0.186134227937542	13.1165511042529
TR44483|c0_g1	1527; 1523; 1519	MYB36	Transcription factor MYB36 {ECO:0000303|PubMed:9839469}	ARATH	K09422	AT5G57620	GO:0001071,GO:0003674,GO:0003676,GO:0003677,GO:0003700,GO:0005488,GO:0005575,GO:0006355,GO:0008150,GO:0008285,GO:0009889,GO:0009890,GO:0009891,GO:0009892,GO:0009893,GO:0009987,GO:0010468,GO:0010556,GO:0010557,GO:0010558,GO:0010604,GO:0010605,GO:0010628,GO:0010629,GO:0019219,GO:0019222,GO:0022603,GO:0030154,GO:0031323,GO:0031324,GO:0031325,GO:0031326,GO:0031327,GO:0031328,GO:0032502,GO:0032844,GO:…	0.933894	6.39259	700.106	2.83553996065197e-154	1.91576168591549e-152	57.0218248932311	109.068918539293	56.8174730779348	108.435852451446
TR43920|c0_g1	871; 802; 757							1.62916	4.94531	698.635	5.92171386155204e-154	3.98701412865328e-152	14.6671661503347	45.5676219320344	14.7046040070659	45.3311424156753
TR42829|c0_g2	1363	DHE1	Glutamate dehydrogenase 1	ARATH	K00261	AT5G18170	GO:0000166,GO:0001882,GO:0001883,GO:0003674,GO:0003824,GO:0004353,GO:0005488,GO:0005507,GO:0005524,GO:0005575,GO:0005739,GO:0006082,GO:0006520,GO:0006807,GO:0006950,GO:0006970,GO:0008150,GO:0008152,GO:0008270,GO:0009314,GO:0009416,GO:0009628,GO:0009642,GO:0009646,GO:0009651,GO:0009987,GO:0010035,GO:0010038,GO:0016491,GO:0016638,GO:0016639,GO:0017076,GO:0019752,GO:0030554,GO:0032549,GO:0032550,GO:…	1.29944	5.50689	695.552	2.77303999630816e-153	1.86061421545394e-151	25.7833341800621	63.5959334129328	25.7330570123652	63.2328848022615
TR19190|c0_g1	2102; 2073; 1734; 1705; 624	JMJ30	Putative lysine-specific demethylase JMJD5	ARATH			GO:0001071,GO:0003674,GO:0003700,GO:0003824,GO:0005488,GO:0005515,GO:0005575,GO:0005634,GO:0005737,GO:0006325,GO:0006355,GO:0006464,GO:0006479,GO:0006482,GO:0006996,GO:0007623,GO:0008150,GO:0008152,GO:0008168,GO:0008170,GO:0008213,GO:0008214,GO:0008276,GO:0008757,GO:0009889,GO:0009987,GO:0010452,GO:0010468,GO:0010556,GO:0016043,GO:0016278,GO:0016279,GO:0016491,GO:0016568,GO:0016569,GO:0016570,GO:…	2.46375	4.00804	694.511	4.67028711275359e-153	3.12283321786802e-151	4.7346641608098	26.356350380211	4.79295636939172	26.2758271306695
TR34007|c0_g1	735	RL14A	60S ribosomal protein L14-A	YEAST	K02875		GO:0002181,GO:0003674,GO:0003676,GO:0003723,GO:0003735,GO:0005198,GO:0005488,GO:0005575,GO:0005622,GO:0005840,GO:0006412,GO:0006914,GO:0006950,GO:0007154,GO:0008150,GO:0008152,GO:0009056,GO:0009058,GO:0009059,GO:0009267,GO:0009605,GO:0009987,GO:0009991,GO:0015934,GO:0016236,GO:0019538,GO:0022613,GO:0022625,GO:0030529,GO:0031667,GO:0031668,GO:0031669,GO:0032991,GO:0033554,GO:0034645,GO:0042273,GO:…	7.8081	2.70176	688.139	1.13489780970498e-151	7.56261697987655e-150	0	12.2554663347839	0.0930671139687712	12.2620526609791
TR713|c0_g1	1607	SGAT	Serine--glyoxylate aminotransferase	ARATH	K00830	AT2G13360	GO:0003674,GO:0003824,GO:0004760,GO:0005575,GO:0005576,GO:0005777,GO:0005886,GO:0008150,GO:0008152,GO:0008453,GO:0008483,GO:0009058,GO:0009507,GO:0009532,GO:0009536,GO:0009570,GO:0009853,GO:0009987,GO:0016020,GO:0016740,GO:0016769,GO:0042579,GO:0043094,GO:0043226,GO:0043227,GO:0043229,GO:0043231,GO:0044237,GO:0044249,GO:0044422,GO:0044424,GO:0044434,GO:0044435,GO:0044444,GO:0044446,GO:0044464,GO:…	-0.648455	7.33698	687.629	1.46545570643866e-151	9.7320263262401e-150	199.679314608066	127.475777242888	198.698288323327	126.679394215341
TR47830|c0_g1	902; 817; 597; 521	IF1A	Eukaryotic translation initiation factor 1A	ONOVI			GO:0003674,GO:0003676,GO:0003723,GO:0003743,GO:0005488,GO:0006413,GO:0008135,GO:0008150,GO:0008152,GO:0009987,GO:0044237,GO:0097159,GO:1901363	-0.352671	9.08491	687.4	1.64353670109704e-151	1.08775296360361e-149	613.808037456288	481.038883240978	610.613334749108	477.878254400875
TR28944|c2_g1	2636; 937	MAOP4; MAOX	NADP-dependent malic enzyme; NADP-dependent malic enzyme 4, chloroplastic	ARATH; VITVI	K00029	AT1G79750	GO:0000166,GO:0003674,GO:0003824,GO:0004470,GO:0004471,GO:0004473,GO:0005488,GO:0005515,GO:0005575,GO:0005737,GO:0006082,GO:0006108,GO:0006461,GO:0006629,GO:0006631,GO:0006633,GO:0008150,GO:0008152,GO:0008270,GO:0008610,GO:0008948,GO:0009058,GO:0009507,GO:0009536,GO:0009987,GO:0016043,GO:0016053,GO:0016491,GO:0016614,GO:0016615,GO:0016616,GO:0016829,GO:0016830,GO:0016831,GO:0019752,GO:0022607,GO:…	-0.38934	8.79482	686.517	2.5566364970087e-151	1.68634010029815e-149	507.84419498773	388.010903263429	505.214828179475	385.464247760813
TR47972|c1_g1	2897; 2851; 2688; 2642; 2303; 2257; 2094; 2048	DF184; POLX	Putative defensin-like protein 184; Retrovirus-related Pol polyprotein from transposon TNT 1-94	ARATH; TOBAC			GO:0003674,GO:0003676,GO:0003824,GO:0003964,GO:0004175,GO:0004190,GO:0004518,GO:0004519,GO:0005488,GO:0006139,GO:0006259,GO:0006725,GO:0006807,GO:0008150,GO:0008152,GO:0008233,GO:0008270,GO:0009987,GO:0015074,GO:0016740,GO:0016772,GO:0016779,GO:0016787,GO:0016788,GO:0034061,GO:0034641,GO:0043167,GO:0043169,GO:0043170,GO:0044237,GO:0044238,GO:0044260,GO:0046483,GO:0046872,GO:0046914,GO:0070001,GO:…	1.70618	4.80501	684.878	5.81030195041259e-151	3.81948835645703e-149	12.7630077378351	41.8294681079112	12.796728170706	41.6140741874343
TR28137|c0_g2	653	RL44	60S ribosomal protein L44	CYBJA			GO:0003674,GO:0003735,GO:0005198,GO:0005575,GO:0005622,GO:0005840,GO:0006412,GO:0008150,GO:0008152,GO:0009058,GO:0009059,GO:0009636,GO:0009719,GO:0009987,GO:0010033,GO:0010243,GO:0014070,GO:0019538,GO:0030529,GO:0032991,GO:0034645,GO:0042221,GO:0043170,GO:0043226,GO:0043228,GO:0043229,GO:0043232,GO:0044237,GO:0044238,GO:0044249,GO:0044260,GO:0044267,GO:0044424,GO:0044444,GO:0044464,GO:0046677,GO:…	7.79749	2.69135	682.955	1.52168836794979e-150	9.9693643985074e-149	0	12.1608295291099	0.0930671139687712	12.1766028166517
TR32104|c0_g2	1748; 1604; 1531; 1277; 285	APRR1	Two-component response regulator-like APRR1	ARATH	K12127	AT5G61380	GO:0000160,GO:0001071,GO:0003006,GO:0003674,GO:0003676,GO:0003677,GO:0003700,GO:0005488,GO:0005515,GO:0005575,GO:0005634,GO:0006139,GO:0006351,GO:0006355,GO:0006725,GO:0006807,GO:0007165,GO:0007623,GO:0008150,GO:0008152,GO:0009058,GO:0009059,GO:0009791,GO:0009889,GO:0009892,GO:0009908,GO:0009987,GO:0010031,GO:0010468,GO:0010556,GO:0010605,GO:0010629,GO:0016070,GO:0018130,GO:0019219,GO:0019222,GO:…	2.2622	4.15931	682.263	2.15209304289227e-150	1.40521565196637e-148	5.91833020101225	28.6749521192242	6.00282885098575	28.5829729275088
TR42829|c0_g1	1284	DHE1	Glutamate dehydrogenase 1	ARATH	K00261	AT5G18170	GO:0000166,GO:0001882,GO:0001883,GO:0003674,GO:0003824,GO:0004353,GO:0005488,GO:0005507,GO:0005524,GO:0005575,GO:0005739,GO:0006082,GO:0006520,GO:0006807,GO:0006950,GO:0006970,GO:0008150,GO:0008152,GO:0008270,GO:0009314,GO:0009416,GO:0009628,GO:0009642,GO:0009646,GO:0009651,GO:0009987,GO:0010035,GO:0010038,GO:0016491,GO:0016638,GO:0016639,GO:0017076,GO:0019752,GO:0030554,GO:0032549,GO:0032550,GO:…	1.20001	5.68316	680.893	4.27358316113385e-150	2.78111642639941e-148	30.6209258226286	70.5044202271353	30.5725469387414	70.1115972706156
TR19142|c1_g1	1996; 1968; 1611; 1400; 1308; 899; 452; 409	WRK25; WRK26; WRK33	Probable WRKY transcription factor 25; Probable WRKY transcription factor 26; Probable WRKY transcription factor 33	ARATH	K13424,K13423	AT2G38470,AT2G30250,AT5G07100	GO:0000975,GO:0001067,GO:0001071,GO:0001101,GO:0003674,GO:0003676,GO:0003677,GO:0003700,GO:0005488,GO:0005575,GO:0005634,GO:0006139,GO:0006351,GO:0006355,GO:0006725,GO:0006790,GO:0006807,GO:0006950,GO:0006952,GO:0006970,GO:0008150,GO:0008152,GO:0009058,GO:0009059,GO:0009266,GO:0009403,GO:0009404,GO:0009408,GO:0009409,GO:0009414,GO:0009415,GO:0009605,GO:0009607,GO:0009617,GO:0009620,GO:0009628,GO:…	0.677533	7.23556	680.51	5.1760385669339e-150	3.35717861451333e-148	115.021460863151	184.163223841618	114.519083738573	182.990841627085
TR27270|c0_g1	903	KIC	Calcium-binding protein KIC	ARATH		AT2G46600	GO:0000902,GO:0000904,GO:0003674,GO:0005488,GO:0005509,GO:0008150,GO:0009653,GO:0009987,GO:0010091,GO:0016043,GO:0032502,GO:0032989,GO:0043167,GO:0043169,GO:0044699,GO:0044763,GO:0044767,GO:0046872,GO:0048869,GO:0071840	-0.441307	8.42001	680.462	5.30275746447932e-150	3.42794201806772e-148	398.020571953294	293.326779186585	395.954036380137	291.426694078531
TR18468|c0_g1	871	ML328	MLP-like protein 328	ARATH		AT2G01520	GO:0003006,GO:0003674,GO:0005488,GO:0005507,GO:0005575,GO:0005829,GO:0006950,GO:0006952,GO:0008150,GO:0009607,GO:0010033,GO:0010035,GO:0010038,GO:0010043,GO:0010228,GO:0014070,GO:0022414,GO:0032502,GO:0042221,GO:0043167,GO:0043169,GO:0044424,GO:0044444,GO:0044464,GO:0046872,GO:0046914,GO:0050896,GO:0080184,GO:1990267	-0.980122	6.16402	678.873	1.1751728959715e-149	7.57169344695812e-148	96.5974416286957	48.9745469362987	96.1848622867251	48.7491361887705
TR54219|c0_g1	360	COB23	Coatomer subunit beta'-3	ARATH			GO:0000139,GO:0003674,GO:0005198,GO:0005575,GO:0006810,GO:0006886,GO:0008104,GO:0008150,GO:0012506,GO:0015031,GO:0016020,GO:0016192,GO:0030117,GO:0030659,GO:0030660,GO:0030662,GO:0030663,GO:0031090,GO:0032991,GO:0033036,GO:0043234,GO:0044422,GO:0044424,GO:0044425,GO:0044431,GO:0044433,GO:0044444,GO:0044446,GO:0044464,GO:0045184,GO:0046907,GO:0051179,GO:0051234,GO:0051649,GO:0071702,GO:0098588	4.0235	3.15268	674.368	1.12127501554611e-148	7.20058391171489e-147	0.926347335810614	15.9936201589072	1.02373825365648	15.9791208892201
TR12630|c0_g1	1615	SHT	Spermidine hydroxycinnamoyl transferase	ARATH		AT2G19070	GO:0003674,GO:0003824,GO:0006807,GO:0007275,GO:0008150,GO:0008152,GO:0009058,GO:0009555,GO:0009987,GO:0010208,GO:0010584,GO:0010927,GO:0016043,GO:0016410,GO:0016740,GO:0016746,GO:0016747,GO:0032501,GO:0032502,GO:0034641,GO:0043603,GO:0043604,GO:0044237,GO:0044249,GO:0044271,GO:0044699,GO:0044707,GO:0044763,GO:0044767,GO:0045229,GO:0048229,GO:0048646,GO:0048856,GO:0050734,GO:0071704,GO:0071840,GO:…	-1.38156	5.22758	672.096	3.49852978858018e-148	2.23928923112477e-146	55.1691302216099	21.1513260681406	54.9561307985594	21.106111548863
TR24724|c0_g1	2481	AIR3	Subtilisin-like protease SBT5.3	ARATH		AT2G04160	GO:0003674,GO:0003824,GO:0004175,GO:0004252,GO:0005575,GO:0005576,GO:0005618,GO:0006508,GO:0008150,GO:0008152,GO:0008233,GO:0008236,GO:0009653,GO:0009719,GO:0009725,GO:0009733,GO:0009886,GO:0010015,GO:0010033,GO:0010101,GO:0010102,GO:0016787,GO:0017171,GO:0019538,GO:0030312,GO:0032502,GO:0042221,GO:0043170,GO:0044238,GO:0044464,GO:0044699,GO:0044767,GO:0050896,GO:0070011,GO:0071704	1.32344	5.40778	670.876	6.44177215655373e-148	4.1096394302368e-146	23.7762482858058	59.6211875746245	23.7321140620367	59.302191963202
TR17069|c0_g1	985	TLP1; TP1A	Thaumatin-like protein 1; Thaumatin-like protein 1a	MALDO; PRUPE			GO:0005575,GO:0005576	1.3648	5.32892	670.848	6.53362047205431e-148	4.15461395899453e-146	22.0264810959413	56.8767202100783	22.0103724536144	56.5677969447258
TR17115|c0_g1	1279; 1049							-0.471167	8.21019	670.324	8.49458086917871e-148	5.38395943167685e-146	347.277323447223	250.692898230445	345.511660609063	249.086296214314
TR26936|c0_g1	727							-1.24813	5.48369	666.749	5.08971471269032e-147	3.21544379478988e-145	64.0723573935674	26.971489617092	63.8440401825771	26.8739760409611
TR35760|c2_g1	1495; 984; 981	ENDO2; USPAL	Endonuclease 2; Universal stress protein A-like protein	ARATH		AT3G01520,AT1G68290	GO:0000166,GO:0001882,GO:0001883,GO:0003674,GO:0003676,GO:0003824,GO:0004518,GO:0004519,GO:0005488,GO:0005575,GO:0005886,GO:0006139,GO:0006259,GO:0006308,GO:0006725,GO:0006807,GO:0006950,GO:0008150,GO:0008152,GO:0009056,GO:0009057,GO:0009987,GO:0016020,GO:0016208,GO:0016787,GO:0016788,GO:0017076,GO:0019439,GO:0030554,GO:0032549,GO:0032550,GO:0032553,GO:0032555,GO:0032559,GO:0034641,GO:0034655,GO:…	-0.383034	8.79155	663.08	3.19545247950889e-146	2.01220434777618e-144	505.682717870838	388.058221666266	503.074284558193	385.506972682977
TR14936|c1_g1	931; 923						GO:0003674,GO:0005488,GO:0006810,GO:0006811,GO:0006812,GO:0008150,GO:0030001,GO:0043167,GO:0043169,GO:0044699,GO:0044765,GO:0046872,GO:0051179,GO:0051234,GO:1902578	-0.701986	7.05906	662.421	4.44389775546904e-146	2.78933427502956e-144	167.154230372937	102.822889364809	166.357466219179	102.198013815547
TR35737|c0_g2	742	ERLI1	Lipid transfer protein EARLI 1	ARATH		AT4G12480	GO:0001101,GO:0005575,GO:0005576,GO:0005618,GO:0006950,GO:0006952,GO:0006970,GO:0008150,GO:0009266,GO:0009409,GO:0009505,GO:0009605,GO:0009607,GO:0009620,GO:0009628,GO:0009651,GO:0009719,GO:0009725,GO:0009737,GO:0010033,GO:0030312,GO:0033993,GO:0042221,GO:0043207,GO:0044464,GO:0050832,GO:0050896,GO:0051704,GO:0051707,GO:0097305,GO:0098542,GO:1901700	0.706645	7.07868	662.009	5.46333666320964e-146	3.41818664928402e-144	101.846743198289	166.371504374905	101.396620668976	165.345448773481
TR18861|c0_g1	1491	Y8948	Putative methyltransferase DDB_G0268948	DICDI				1.35505	5.32176	659.093	2.35283952338931e-145	1.46735741814452e-143	22.0264810959413	56.4981729873823	22.0103724536144	56.1832726452526
TR31143|c0_g1	2271; 2262; 2142; 377	BAM1	Beta-amylase 1, chloroplastic	ARATH	K01177	AT3G23920	GO:0000272,GO:0001101,GO:0003674,GO:0003824,GO:0004553,GO:0005575,GO:0005634,GO:0005829,GO:0005975,GO:0005976,GO:0005982,GO:0005983,GO:0006073,GO:0006950,GO:0008150,GO:0008152,GO:0009056,GO:0009057,GO:0009251,GO:0009414,GO:0009415,GO:0009507,GO:0009536,GO:0009628,GO:0009987,GO:0010035,GO:0016052,GO:0016160,GO:0016161,GO:0016787,GO:0016798,GO:0042221,GO:0043170,GO:0043226,GO:0043227,GO:0043229,GO:…	-0.678332	7.14792	658.823	2.69350706864476e-145	1.67444921858434e-143	176.623558694557	110.441152221566	175.757244730024	109.76032503852
TR8372|c2_g1	992; 868; 848	SAMT	Salicylate carboxymethyltransferase	CLABR			GO:0003674,GO:0003824,GO:0005488,GO:0008168,GO:0016740,GO:0016741,GO:0043167,GO:0043169,GO:0046872	-1.81382	4.50912	657.272	5.85726779214272e-145	3.62964065922016e-143	36.2304735783707	10.2680934156298	36.1100402198832	10.2967062414493
TR13030|c0_g1	2495	INVA	Acid beta-fructofuranosidase	VIGRR			GO:0003674,GO:0003824,GO:0004553,GO:0004564,GO:0004575,GO:0005575,GO:0005773,GO:0005975,GO:0005984,GO:0005985,GO:0008150,GO:0008152,GO:0009311,GO:0009987,GO:0015926,GO:0016787,GO:0016798,GO:0043226,GO:0043227,GO:0043229,GO:0043231,GO:0044237,GO:0044238,GO:0044262,GO:0044424,GO:0044444,GO:0044464,GO:0044699,GO:0044710,GO:0044723,GO:0044763,GO:0071704,GO:0090599	-0.475394	8.15167	655.242	1.61805901470447e-144	9.99498168511735e-143	333.896750818848	240.330168009141	332.203063311529	238.789589972865
TR9650|c0_g1	504	BGL46	Beta-glucosidase 46	ARATH	K05350	AT1G61820	GO:0003674,GO:0003824,GO:0004553,GO:0005975,GO:0006725,GO:0008150,GO:0008152,GO:0008422,GO:0009058,GO:0009698,GO:0009699,GO:0009808,GO:0009809,GO:0009987,GO:0015926,GO:0016787,GO:0016798,GO:0019438,GO:0019748,GO:0044237,GO:0044238,GO:0044249,GO:0044550,GO:0044699,GO:0044710,GO:0044711,GO:0044763,GO:0047782,GO:0071704,GO:1901360,GO:1901362,GO:1901576	6.32981	2.71211	654.28	2.62055029827119e-144	1.61362872480256e-142	0.102927481756735	12.2554663347839	0.186134227937542	12.2620526609791
TR44269|c0_g1	2322; 2169	STP13	Sugar transport protein 13	ARATH		AT5G26340	GO:0001101,GO:0003674,GO:0005215,GO:0005351,GO:0005355,GO:0005356,GO:0005358,GO:0005402,GO:0005575,GO:0005886,GO:0005887,GO:0005911,GO:0006810,GO:0006950,GO:0006970,GO:0008150,GO:0008324,GO:0008643,GO:0008645,GO:0009414,GO:0009415,GO:0009506,GO:0009628,GO:0009651,GO:0009679,GO:0009719,GO:0009725,GO:0009737,GO:0009987,GO:0010033,GO:0010035,GO:0015075,GO:0015144,GO:0015145,GO:0015149,GO:0015291,GO:…	0.648858	7.29889	653.96	3.07581985842821e-144	1.88799062477275e-142	121.711747177339	191.024392252983	121.17338238734	189.826829173276
TR22557|c0_g1	827	RS14; RS142	40S ribosomal protein S14; 40S ribosomal protein S14-2	ARATH; LUPLU	K02955	AT3G11510	GO:0003674,GO:0003735,GO:0005198,GO:0005575,GO:0005730,GO:0005840,GO:0006412,GO:0008150,GO:0008152,GO:0009058,GO:0009059,GO:0009987,GO:0015935,GO:0019538,GO:0022626,GO:0022627,GO:0030529,GO:0032991,GO:0034645,GO:0043170,GO:0043226,GO:0043228,GO:0043229,GO:0043232,GO:0044237,GO:0044238,GO:0044249,GO:0044260,GO:0044267,GO:0044391,GO:0044422,GO:0044424,GO:0044428,GO:0044444,GO:0044445,GO:0044446,GO:…	-0.415401	8.53315	652.36	6.85154830359324e-144	4.1923719148213e-142	427.046121808693	320.440224012188	424.851375267441	318.343395041656
TR21729|c0_g4	883; 685	DFC	Protein DOWNSTREAM OF FLC	ARATH		AT5G10130	GO:0005575,GO:0005615,GO:0044421	-2.85318	3.50763	650.903	1.42121109309947e-143	8.66894214718791e-142	20.4825688695902	2.79178576738321	20.4747650731297	2.86256978496724
TR29107|c1_g5	875	ML328	MLP-like protein 328	ARATH		AT2G01520	GO:0003006,GO:0003674,GO:0005488,GO:0005507,GO:0005575,GO:0005829,GO:0006950,GO:0006952,GO:0008150,GO:0009607,GO:0010033,GO:0010035,GO:0010038,GO:0010043,GO:0010228,GO:0014070,GO:0022414,GO:0032502,GO:0042221,GO:0043167,GO:0043169,GO:0044424,GO:0044444,GO:0044464,GO:0046872,GO:0046914,GO:0050896,GO:0080184,GO:1990267	0.40825	8.60302	650.881	1.43724576371442e-143	8.73935252198599e-142	333.021867223916	442.285111317472	331.318925728826	439.38309953139
TR47831|c0_g1	2013; 1048; 936; 936	HACD2; TIP13	Aquaporin TIP1-3; Very-long-chain (3R)-3-hydroxyacyl-CoA dehydratase 2 {ECO:0000305}	ARATH; BOVIN	K09873,K10703	AT4G01470	GO:0000038,GO:0000325,GO:0003674,GO:0003824,GO:0005215,GO:0005372,GO:0005488,GO:0005515,GO:0005575,GO:0005773,GO:0005774,GO:0005783,GO:0005789,GO:0006082,GO:0006629,GO:0006631,GO:0006633,GO:0006643,GO:0006665,GO:0006807,GO:0006810,GO:0006811,GO:0006833,GO:0008150,GO:0008152,GO:0008610,GO:0008643,GO:0009058,GO:0009705,GO:0009987,GO:0015144,GO:0015166,GO:0015168,GO:0015204,GO:0015250,GO:0015254,GO:…	-0.460545	8.23096	649.951	2.28922207421857e-143	1.3876536797553e-141	351.188567753979	255.377420111308	349.373945838767	253.743312730156
TR52935|c0_g1	577	RL22	60S ribosomal protein L22	SCHPO	K02891		GO:0002181,GO:0003674,GO:0003735,GO:0005198,GO:0005575,GO:0005622,GO:0005730,GO:0005829,GO:0005840,GO:0006412,GO:0008150,GO:0008152,GO:0009058,GO:0009059,GO:0009987,GO:0015934,GO:0019538,GO:0022625,GO:0030529,GO:0032991,GO:0034645,GO:0043170,GO:0043226,GO:0043228,GO:0043229,GO:0043232,GO:0044237,GO:0044238,GO:0044249,GO:0044260,GO:0044267,GO:0044391,GO:0044422,GO:0044424,GO:0044428,GO:0044444,GO:…	6.84174	2.66231	648.265	5.32649122434363e-143	3.21872255413908e-141	0.0514637408783674	11.8769191120879	0.139600670953157	11.8775283615059
TR28864|c0_g1	1900; 1845	CDC25	Dual specificity phosphatase Cdc25	ARATH	K18065	AT5G03455	GO:0000280,GO:0003674,GO:0003824,GO:0004721,GO:0004725,GO:0005488,GO:0005575,GO:0005634,GO:0005739,GO:0006464,GO:0006468,GO:0006470,GO:0006793,GO:0006796,GO:0006996,GO:0007067,GO:0008150,GO:0008152,GO:0009507,GO:0009536,GO:0009987,GO:0016043,GO:0016310,GO:0016311,GO:0016491,GO:0016787,GO:0016788,GO:0016791,GO:0019538,GO:0022402,GO:0035335,GO:0036211,GO:0042221,GO:0042578,GO:0043167,GO:0043169,GO:…	-0.461371	8.21684	645.933	1.71240287999701e-142	1.03157694238334e-140	347.843424596885	252.82222635811	346.070063292876	251.179817400335
TR11699|c0_g1	824	RL2	60S ribosomal protein L2	ASHGO	K02938		GO:0002181,GO:0003674,GO:0003676,GO:0003723,GO:0003735,GO:0005198,GO:0005488,GO:0005575,GO:0005622,GO:0005840,GO:0006412,GO:0008150,GO:0008152,GO:0009058,GO:0009059,GO:0009987,GO:0015934,GO:0019538,GO:0019843,GO:0022625,GO:0030529,GO:0032991,GO:0034645,GO:0043170,GO:0043226,GO:0043228,GO:0043229,GO:0043232,GO:0044237,GO:0044238,GO:0044249,GO:0044260,GO:0044267,GO:0044391,GO:0044422,GO:0044424,GO:…	6.83628	2.65696	645.688	1.93549607700445e-142	1.16237292180101e-140	0.0514637408783674	11.8296007092509	0.139600670953157	11.8348034393422
TR33364|c1_g3	564; 563	PMA4	Plasma membrane ATPase 4	NICPL				1.82212	4.5601	643.79	5.00912181049607e-142	2.99899975965023e-140	10.08689321216	35.8673493504487	10.1443154225961	35.718034928845
TR24958|c0_g2	1500; 1414; 1409; 1373; 1333; 1328; 1323; 1242; 1216; 1153; 1085; 1061; 1004; 1004; 974; 812; 767; 731; 678; 230							-0.684909	7.08565	643.011	7.39615507149206e-142	4.41455169880652e-140	169.470098712464	105.472719923681	168.637610511413	104.846958989696
TR30912|c0_g1	1548	AHNL	Aliphatic (R)-hydroxynitrile lyase	LINUS			GO:0003674,GO:0003824,GO:0005488,GO:0008150,GO:0008152,GO:0008270,GO:0016491,GO:0016829,GO:0016830,GO:0016832,GO:0043167,GO:0043169,GO:0044699,GO:0044710,GO:0046872,GO:0046914,GO:0052919,GO:0052920,GO:0052921,GO:0055114	4.98022	2.85195	641.438	1.62639791378678e-141	9.67781364112023e-140	0.360246186148572	13.296471197198	0.465335569843856	13.2874507929077
TR2513|c0_g2	1106; 459	CAB6; CB121	Chlorophyll a-b binding protein 1B-21, chloroplastic; Chlorophyll a-b binding protein 6, chloroplastic	ARATH; HORVU			GO:0003674,GO:0005488,GO:0005575,GO:0006091,GO:0006464,GO:0006950,GO:0008150,GO:0008152,GO:0009266,GO:0009314,GO:0009409,GO:0009416,GO:0009507,GO:0009521,GO:0009522,GO:0009523,GO:0009526,GO:0009534,GO:0009535,GO:0009536,GO:0009579,GO:0009628,GO:0009637,GO:0009639,GO:0009642,GO:0009644,GO:0009645,GO:0009765,GO:0009768,GO:0009941,GO:0009987,GO:0010114,GO:0010218,GO:0010287,GO:0016020,GO:0016021,GO:…	-1.90496	4.35183	639.373	4.57314763924325e-141	2.71293618184132e-139	32.9367941621552	8.75390452484566	32.8526912309762	8.80133396572018
TR32852|c0_g1	494	RL43	60S ribosomal protein L43	ASHGO	K02921		GO:0003674,GO:0003735,GO:0005198,GO:0005488,GO:0005575,GO:0005622,GO:0005840,GO:0006412,GO:0008150,GO:0008152,GO:0009058,GO:0009059,GO:0009987,GO:0019538,GO:0030529,GO:0032991,GO:0034645,GO:0043167,GO:0043169,GO:0043170,GO:0043226,GO:0043228,GO:0043229,GO:0043232,GO:0044237,GO:0044238,GO:0044249,GO:0044260,GO:0044267,GO:0044424,GO:0044444,GO:0044464,GO:0046872,GO:0071704,GO:1901576	7.70408	2.59963	638.899	5.79900637304836e-141	3.42969805491717e-139	0	11.4037350837179	0.0930671139687712	11.4075542177053
TR33691|c0_g1	1057							-0.93942	6.19062	637.673	1.07148300671766e-140	6.31785343779156e-139	97.4208614827495	50.8199646469418	96.9759327554596	50.5435829196455
TR28934|c0_g1	1330; 1330	PERN1	Peroxidase N1	TOBAC			GO:0003674,GO:0003824,GO:0004601,GO:0005488,GO:0005575,GO:0005576,GO:0006950,GO:0006979,GO:0008150,GO:0008152,GO:0009056,GO:0009987,GO:0016209,GO:0016491,GO:0016684,GO:0020037,GO:0042743,GO:0042744,GO:0043167,GO:0043169,GO:0044237,GO:0044248,GO:0044699,GO:0044710,GO:0044712,GO:0044763,GO:0046872,GO:0046906,GO:0050896,GO:0055114,GO:0072593,GO:0097159,GO:1901363	-0.815525	6.58088	636.563	1.86786277314798e-140	1.09803244229345e-138	123.718833071595	70.3151466157873	123.127791780684	69.9406975819609
TR8608|c0_g1	1489; 1474; 1411	SRG1	Protein SRG1	ARATH		AT1G17020	GO:0003674,GO:0003824,GO:0005488,GO:0007568,GO:0008150,GO:0008152,GO:0010260,GO:0016491,GO:0016679,GO:0016682,GO:0032502,GO:0043167,GO:0043169,GO:0044699,GO:0044710,GO:0044767,GO:0046872,GO:0055114	-0.675658	7.10638	635.181	3.73274323605565e-140	2.18770234599912e-138	171.47718460672	107.412774439998	170.638553461742	106.769580487062
TR53851|c0_g2	1300; 710; 284	EXLB1	Expansin-like B1	ORYSJ			GO:0005575,GO:0005576	1.92429	4.41255	634.426	5.44868071765448e-140	3.18379667880243e-138	8.59444472668736	32.8389715688805	8.65524159909572	32.684565455223
TR24751|c0_g1	3455							0.730672	6.92351	634.007	6.72060799167169e-140	3.91525719466909e-138	90.4732564641699	150.283247410323	90.0889663217706	149.366327884261
TR41977|c0_g2	1976	RBP47; RB47B	Polyadenylate-binding protein RBP47; Polyadenylate-binding protein RBP47B	NICPL; ARATH			GO:0000166,GO:0003674,GO:0003676,GO:0003723,GO:0003727,GO:0005488,GO:0005575,GO:0005634,GO:0006139,GO:0006396,GO:0006397,GO:0006725,GO:0006807,GO:0006950,GO:0008143,GO:0008150,GO:0008152,GO:0009266,GO:0009408,GO:0009628,GO:0009987,GO:0010494,GO:0016070,GO:0016071,GO:0030529,GO:0032991,GO:0033554,GO:0034605,GO:0034641,GO:0035770,GO:0036094,GO:0036464,GO:0043170,GO:0043226,GO:0043227,GO:0043228,GO:…	-0.31854	9.24905	627.309	1.92343205738451e-138	1.11719823798769e-136	680.299190671139	545.91241353051	676.73751922392	542.30743702372
TR1750|c1_g1	1706; 1688; 1678; 1660	SMT1	Cycloartenol-C-24-methyltransferase	ARATH	K00559	AT5G13710	GO:0003006,GO:0003674,GO:0003824,GO:0003838,GO:0005575,GO:0005773,GO:0005783,GO:0005911,GO:0006066,GO:0006629,GO:0006694,GO:0008150,GO:0008152,GO:0008168,GO:0008169,GO:0008202,GO:0008610,GO:0008757,GO:0009058,GO:0009506,GO:0009790,GO:0009793,GO:0016125,GO:0016126,GO:0016740,GO:0016741,GO:0022414,GO:0030054,GO:0032502,GO:0043226,GO:0043227,GO:0043229,GO:0043231,GO:0044238,GO:0044281,GO:0044283,GO:…	-0.673639	7.08938	624.061	9.78169591851263e-138	5.66464997566722e-136	169.367171230707	106.229814369073	168.544543397445	105.616007588642
TR32215|c0_g1	2890	AB22G	ABC transporter G family member 22	ARATH		AT5G06530	GO:0000166,GO:0001101,GO:0001882,GO:0001883,GO:0003674,GO:0003824,GO:0005215,GO:0005488,GO:0005524,GO:0005575,GO:0005886,GO:0006810,GO:0006833,GO:0006950,GO:0008150,GO:0009414,GO:0009415,GO:0009628,GO:0009987,GO:0010035,GO:0010148,GO:0015399,GO:0015405,GO:0016020,GO:0016021,GO:0016462,GO:0016787,GO:0016817,GO:0016818,GO:0016820,GO:0016887,GO:0017076,GO:0017111,GO:0022804,GO:0022857,GO:0030554,GO:…	-1.44201	5.00594	622.445	2.1974198260642e-137	1.26876542954176e-135	47.8612790168817	17.6024458553653	47.6968959089953	17.5599430092767
TR5726|c0_g3	818; 725; 673; 550; 460; 445; 438; 416; 416; 388; 345; 318							0.605921	7.4168	621.326	3.84889982796712e-137	2.21573647492853e-135	134.577682396931	205.030639492736	133.970110558046	203.712428876475
TR19629|c0_g1	541	RS28	40S ribosomal protein S28	NEUCR				7.66086	2.55724	619.468	9.75889342380187e-137	5.60143210148486e-135	0	11.0725062638588	0.0930671139687712	11.0657548403958
TR13512|c0_g1	4373; 3246	GT645	Glycosyltransferase family protein 64 protein C5 {ECO:0000303|PubMed:24905498}	ARATH		AT5G04500	GO:0003674,GO:0003824,GO:0005488,GO:0005575,GO:0005975,GO:0006022,GO:0006023,GO:0006024,GO:0006029,GO:0006082,GO:0006464,GO:0006486,GO:0006790,GO:0006807,GO:0008150,GO:0008152,GO:0009058,GO:0009059,GO:0009100,GO:0009101,GO:0009987,GO:0015012,GO:0016021,GO:0016740,GO:0019538,GO:0030166,GO:0030201,GO:0030203,GO:0031224,GO:0034645,GO:0036211,GO:0043167,GO:0043169,GO:0043170,GO:0043412,GO:0043413,GO:…	0.650284	7.21309	618.81	1.35711944863903e-136	7.76671477400535e-135	114.609750936124	180.046522794799	114.100281725714	178.931974021535
TR4631|c1_g1	1089; 1061; 754	21KD	21 kDa protein	DAUCA			GO:0003674,GO:0004857,GO:0030234	0.588454	7.48633	615.925	5.75570615653916e-136	3.28429707900114e-134	142.297243528686	214.163091240278	141.64814746047	212.812837297341
TR25871|c0_g5	330							-2.65681	3.5601	612.961	2.53897283583922e-135	1.44454191344326e-133	20.8428150557388	3.26496979575325	20.8470335290048	3.33254392876784
TR20350|c0_g1	738	RL31; RL31B	60S ribosomal protein L31; 60S ribosomal protein L31-B	CYAPA; YEAST	K02910		GO:0002181,GO:0003674,GO:0003735,GO:0005198,GO:0005575,GO:0005622,GO:0005840,GO:0006412,GO:0006417,GO:0006448,GO:0006450,GO:0008150,GO:0008152,GO:0009058,GO:0009059,GO:0009889,GO:0009987,GO:0010468,GO:0010556,GO:0010608,GO:0015934,GO:0019222,GO:0019538,GO:0022625,GO:0030529,GO:0031323,GO:0031326,GO:0032268,GO:0032991,GO:0034645,GO:0043170,GO:0043226,GO:0043228,GO:0043229,GO:0043232,GO:0044237,GO:…	7.6432	2.53992	611.697	4.78248328335049e-135	2.71304838855492e-133	0	10.9305510553478	0.0930671139687712	10.9375800739047
TR17875|c0_g2	1637; 1541; 1345	MIOX2	Inositol oxygenase 2	ARATH	K00469	AT2G19800	GO:0003674,GO:0003824,GO:0005488,GO:0005506,GO:0005575,GO:0005737,GO:0005975,GO:0005996,GO:0006020,GO:0006066,GO:0006082,GO:0006766,GO:0006767,GO:0008150,GO:0008152,GO:0009056,GO:0009058,GO:0009110,GO:0009987,GO:0016051,GO:0016052,GO:0016053,GO:0016491,GO:0016701,GO:0019310,GO:0019751,GO:0019752,GO:0019852,GO:0019853,GO:0042364,GO:0043167,GO:0043169,GO:0043436,GO:0044237,GO:0044238,GO:0044248,GO:…	-0.646096	7.17399	609.759	1.26223432095836e-134	7.13969634221156e-133	178.218934661786	113.942714031505	177.339385667494	113.263768655943
TR44203|c1_g1	2086; 1104	ANTL1; AVT1	Amino acid transporter ANTL1 {ECO:0000305}; Vacuolar amino acid transporter 1	ARATH; YEAST	K15015,K14209	AT2G42005	GO:0000322,GO:0000323,GO:0000324,GO:0000329,GO:0003333,GO:0003674,GO:0005215,GO:0005302,GO:0005342,GO:0005575,GO:0005773,GO:0005774,GO:0005886,GO:0006810,GO:0006811,GO:0006812,GO:0006820,GO:0006865,GO:0006868,GO:0007034,GO:0008150,GO:0008324,GO:0008509,GO:0008514,GO:0009987,GO:0015075,GO:0015171,GO:0015173,GO:0015175,GO:0015179,GO:0015186,GO:0015188,GO:0015658,GO:0015711,GO:0015801,GO:0015803,GO:…	-0.93459	6.13885	609.128	1.7311021924103e-134	9.76341636519411e-133	93.8698633621422	49.1165021448097	93.4393824246463	48.8773109552616
TR14224|c0_g1	4025; 3832; 358	NHX7	Sodium/hydrogen exchanger 7	ARATH		AT2G01980	GO:0000302,GO:0003674,GO:0005215,GO:0005575,GO:0005886,GO:0006810,GO:0006811,GO:0006812,GO:0006813,GO:0006814,GO:0006950,GO:0006970,GO:0006979,GO:0008150,GO:0008324,GO:0009526,GO:0009628,GO:0009651,GO:0009941,GO:0009987,GO:0010035,GO:0010163,GO:0015075,GO:0015077,GO:0015078,GO:0015291,GO:0015297,GO:0015298,GO:0015299,GO:0015672,GO:0016020,GO:0016021,GO:0019222,GO:0022804,GO:0022857,GO:0022890,GO:…	-0.617477	7.29567	606.939	5.18282737004471e-134	2.91466632850664e-132	192.319999662459	125.441085920896	191.392519876778	124.671322873648
TR13269|c2_g1	1453; 1451; 882	PYL8	Abscisic acid receptor PYL8	ARATH	K14496	AT5G53160	GO:0001101,GO:0003674,GO:0004857,GO:0004864,GO:0004872,GO:0005488,GO:0005515,GO:0005575,GO:0005634,GO:0005737,GO:0005886,GO:0007165,GO:0008150,GO:0008289,GO:0009719,GO:0009725,GO:0009737,GO:0009738,GO:0009755,GO:0009787,GO:0009789,GO:0009892,GO:0009966,GO:0009967,GO:0010033,GO:0010427,GO:0010646,GO:0010647,GO:0010921,GO:0016020,GO:0019208,GO:0019212,GO:0019220,GO:0019222,GO:0019840,GO:0019888,GO:…	-0.36812	8.77496	605.751	9.39353937332904e-134	5.26742043591459e-132	497.551446812056	385.78693833009	494.97744564291	383.242551808301
TR18861|c0_g2	1370	Y8948	Putative methyltransferase DDB_G0268948	DICDI			GO:0003674,GO:0003824,GO:0005575,GO:0008150,GO:0008152,GO:0008168,GO:0008757,GO:0016023,GO:0016740,GO:0016741,GO:0030139,GO:0031410,GO:0031982,GO:0031988,GO:0032259,GO:0043226,GO:0043227,GO:0043229,GO:0043231,GO:0044424,GO:0044444,GO:0044464,GO:0045335	1.27632	5.35266	605.091	1.30740931980938e-133	7.31022142093419e-132	23.4160020996572	56.8767202100783	23.406379163146	56.5677969447258
TR50578|c0_g2	2790; 2774	RFS6	Probable galactinol--sucrose galactosyltransferase 6	ARATH	K06617	AT5G20250	GO:0003674,GO:0003824,GO:0005975,GO:0008150,GO:0008152,GO:0008378,GO:0016740,GO:0016757,GO:0016758,GO:0044238,GO:0047274,GO:0071704	-0.188731	10.8308	604.888	1.4474210465429e-133	8.06989075175697e-132	1951.04188043979	1713.06813790804	1940.63546047682	1701.52002516896
TR51330|c0_g1	1164; 1162	CSP4; GRP2	Cold shock domain-containing protein 4; Glycine-rich protein 2	ARATH; NICSY		AT2G21060	GO:0003006,GO:0003674,GO:0003676,GO:0003677,GO:0003723,GO:0005488,GO:0005575,GO:0005634,GO:0005730,GO:0005829,GO:0006355,GO:0006950,GO:0008150,GO:0008270,GO:0009266,GO:0009409,GO:0009628,GO:0009790,GO:0009793,GO:0009889,GO:0010154,GO:0010468,GO:0010556,GO:0019219,GO:0019222,GO:0022414,GO:0031323,GO:0031326,GO:0032502,GO:0043167,GO:0043169,GO:0043226,GO:0043227,GO:0043228,GO:0043229,GO:0043231,GO:…	0.664981	7.11493	603.66	2.67690259978707e-133	1.48820487961877e-131	106.375552395585	168.832061322429	105.910375696462	167.780769336811
TR48111|c0_g1	960; 535	POLX	Retrovirus-related Pol polyprotein from transposon TNT 1-94	TOBAC			GO:0003674,GO:0003676,GO:0003824,GO:0003964,GO:0004175,GO:0004190,GO:0004518,GO:0004519,GO:0005488,GO:0006139,GO:0006259,GO:0006725,GO:0006807,GO:0008150,GO:0008152,GO:0008233,GO:0008270,GO:0009987,GO:0015074,GO:0016740,GO:0016772,GO:0016779,GO:0016787,GO:0016788,GO:0034061,GO:0034641,GO:0043167,GO:0043169,GO:0043170,GO:0044237,GO:0044238,GO:0044260,GO:0046483,GO:0046872,GO:0046914,GO:0070001,GO:…	6.2201	2.60519	603.053	3.62925322521428e-133	2.01190909561879e-131	0.102927481756735	11.3564166808809	0.186134227937542	11.3648292955416
TR24651|c0_g1	4890; 4871; 4807; 4788; 4334; 3611; 2371; 2370	ACOX2	Acyl-coenzyme A oxidase 2, peroxisomal	ARATH			GO:0000062,GO:0000166,GO:0001676,GO:0003674,GO:0003824,GO:0003995,GO:0003997,GO:0005488,GO:0005575,GO:0005777,GO:0006082,GO:0006629,GO:0006631,GO:0006635,GO:0008150,GO:0008152,GO:0009055,GO:0009056,GO:0009062,GO:0009987,GO:0016042,GO:0016054,GO:0016491,GO:0016627,GO:0016634,GO:0019395,GO:0019752,GO:0030258,GO:0032787,GO:0033539,GO:0034440,GO:0036094,GO:0042579,GO:0042592,GO:0043167,GO:0043168,GO:…	-0.460656	8.11737	601.142	9.45070005914053e-133	5.22419664064649e-131	324.581813719863	236.024193350974	322.942885471636	234.517097756496
TR31169|c0_g1	1255	PER1	Cationic peroxidase 1	ARAHY			GO:0003674,GO:0003824,GO:0004601,GO:0005488,GO:0005575,GO:0005576,GO:0006950,GO:0006979,GO:0008150,GO:0008152,GO:0009056,GO:0009987,GO:0016209,GO:0016491,GO:0016684,GO:0020037,GO:0042743,GO:0042744,GO:0043167,GO:0043169,GO:0044237,GO:0044248,GO:0044699,GO:0044710,GO:0044712,GO:0044763,GO:0046872,GO:0046906,GO:0050896,GO:0055114,GO:0072593,GO:0097159,GO:1901363	2.28845	3.95242	600.833	1.10330613891167e-132	6.08162347052216e-131	5.04344660608001	24.8894798922639	5.11869126828242	24.823179777104
TR14297|c0_g1	1488	PER1; PER70	Cationic peroxidase 1; Peroxidase 70	ARAHY; MAIZE			GO:0003674,GO:0003824,GO:0004601,GO:0005488,GO:0005575,GO:0005576,GO:0006950,GO:0006979,GO:0008150,GO:0008152,GO:0009056,GO:0009987,GO:0016209,GO:0016491,GO:0016684,GO:0020037,GO:0042743,GO:0042744,GO:0043167,GO:0043169,GO:0044237,GO:0044248,GO:0044699,GO:0044710,GO:0044712,GO:0044763,GO:0046872,GO:0046906,GO:0050896,GO:0055114,GO:0072593,GO:0097159,GO:1901363	0.630731	7.25403	600.025	1.65322783112308e-132	9.08714890903752e-131	118.932705169907	184.305179050129	118.381368968277	183.16174131574
TR53934|c0_g1	2769; 2700; 2055; 2005; 1570; 1098; 1018	Y2028	von Willebrand factor A domain-containing protein DDB_G0292028	DICDI				0.945159	6.13092	597.184	6.85921730520517e-132	3.75962395280795e-130	47.2951778672197	91.1825622669059	47.1384932251826	90.6622848313506
TR24059|c0_g1	1371	PCR10	Protein PLANT CADMIUM RESISTANCE 10	ARATH		AT2G40935	GO:0005575,GO:0016021,GO:0031224,GO:0044425	-0.399531	8.51467	596.11	1.17454691571449e-131	6.41975670954285e-130	419.532415640451	318.263577481686	417.359472592955	316.207148933471
TR38944|c0_g1	731	RL10	60S ribosomal protein L10	YEAST	K02866		GO:0000027,GO:0002181,GO:0003674,GO:0003735,GO:0005198,GO:0005575,GO:0005840,GO:0006412,GO:0006415,GO:0008150,GO:0008152,GO:0009058,GO:0009059,GO:0009987,GO:0015934,GO:0016043,GO:0019538,GO:0022411,GO:0022607,GO:0022618,GO:0022625,GO:0030529,GO:0032984,GO:0032991,GO:0034622,GO:0034645,GO:0043170,GO:0043226,GO:0043228,GO:0043229,GO:0043232,GO:0043241,GO:0043624,GO:0043933,GO:0044237,GO:0044238,GO:…	6.72246	2.54572	594.183	3.08398801956183e-131	1.68090304998975e-129	0.0514637408783674	10.9305510553478	0.139600670953157	10.9375800739047
TR24248|c0_g1	1413	PR1	Pathogenesis-related protein 1	ARATH	K13449	AT2G14610	GO:0001101,GO:0002376,GO:0005575,GO:0005576,GO:0005618,GO:0006950,GO:0006952,GO:0006955,GO:0007584,GO:0008150,GO:0009414,GO:0009415,GO:0009605,GO:0009607,GO:0009627,GO:0009628,GO:0009719,GO:0009814,GO:0009991,GO:0010033,GO:0010035,GO:0010243,GO:0010266,GO:0014070,GO:0030312,GO:0031667,GO:0033273,GO:0042221,GO:0043207,GO:0044464,GO:0045087,GO:0048046,GO:0050896,GO:0051704,GO:0051707,GO:0098542,GO:…	0.740358	6.78755	591.747	1.04470282964203e-130	5.67816415060742e-129	81.9817392192393	137.081413018799	81.6198589506124	136.249776780008
TR50283|c0_g1	1956; 1447; 1318; 1155							-0.824887	6.44061	590.443	2.00694913426775e-130	1.08777761154824e-128	112.499737560111	63.5486150100958	112.006271661416	63.1901598800978
TR2753|c0_g2	1914	R3HD1	R3H domain-containing protein 1	HUMAN			GO:0003674,GO:0003676,GO:0003723,GO:0005488,GO:0044822,GO:0097159,GO:1901363	-0.303498	9.29983	589.51	3.20308350454253e-130	1.73126663420524e-128	701.244933208635	568.625246892272	697.584552752925	564.866195926148
TR13106|c3_g1	4379; 4298; 4164; 4068; 4065; 4005; 3987							0.59617	7.3821	587.706	7.90476047596146e-130	4.26068779338665e-128	131.953031612134	199.636341569318	131.317697809936	198.371813606014
TR2492|c0_g2	2005; 1257; 1224; 1218; 954; 946	DXS2	Probable 1-deoxy-D-xylulose-5-phosphate synthase 2, chloroplastic	ORYSJ	K01662		GO:0003674,GO:0003824,GO:0005488,GO:0005575,GO:0006629,GO:0006720,GO:0006721,GO:0006725,GO:0006766,GO:0006767,GO:0006772,GO:0006790,GO:0006793,GO:0006796,GO:0006807,GO:0008150,GO:0008152,GO:0008299,GO:0008610,GO:0008661,GO:0009058,GO:0009110,GO:0009228,GO:0009507,GO:0009536,GO:0009987,GO:0016114,GO:0016491,GO:0016624,GO:0016740,GO:0016744,GO:0016903,GO:0018130,GO:0019438,GO:0019637,GO:0034641,GO:…	0.596874	7.37368	585.626	2.24028602652935e-129	1.20418468243669e-127	131.12961175808	198.50069990123	130.526627341202	197.260965629758
TR29467|c0_g1	1711	CYSX; SAT3	Putative uncharacterized protein CysX; Serine acetyltransferase 3, mitochondrial	ARATH; ECOLI	K00640	AT3G13110	GO:0000096,GO:0000097,GO:0003674,GO:0003824,GO:0005488,GO:0005575,GO:0005737,GO:0005739,GO:0006082,GO:0006520,GO:0006534,GO:0006535,GO:0006563,GO:0006790,GO:0006807,GO:0008150,GO:0008152,GO:0008270,GO:0008374,GO:0008652,GO:0009001,GO:0009058,GO:0009069,GO:0009070,GO:0009987,GO:0010035,GO:0010038,GO:0016053,GO:0016407,GO:0016412,GO:0016413,GO:0016740,GO:0016746,GO:0016747,GO:0019344,GO:0019752,GO:…	0.808955	6.52625	584.982	3.09372655679043e-129	1.65833970639196e-127	66.2852982513373	116.261315770518	66.0311173608432	115.570914452782
TR50670|c0_g1	806	RL9B	60S ribosomal protein L9-B	YEAST	K02940		GO:0002181,GO:0003674,GO:0003676,GO:0003723,GO:0003735,GO:0005198,GO:0005488,GO:0005575,GO:0005840,GO:0006412,GO:0008150,GO:0008152,GO:0009058,GO:0009059,GO:0009987,GO:0015934,GO:0019538,GO:0019843,GO:0022625,GO:0030529,GO:0032991,GO:0034645,GO:0043170,GO:0043226,GO:0043228,GO:0043229,GO:0043232,GO:0044237,GO:0044238,GO:0044249,GO:0044260,GO:0044267,GO:0044391,GO:0044422,GO:0044424,GO:0044444,GO:…	7.57964	2.47764	584.502	3.93338293711993e-129	2.10263091182636e-127	0	10.4573670269778	0.0930671139687712	10.4676059301041
TR28363|c0_g1	1906	C734A	Cytochrome P450 734A1	ARATH	K15639	AT2G26710	GO:0003674,GO:0003824,GO:0004497,GO:0005488,GO:0005506,GO:0005575,GO:0006066,GO:0006629,GO:0008150,GO:0008152,GO:0008202,GO:0008395,GO:0009719,GO:0009725,GO:0009741,GO:0010033,GO:0010268,GO:0010817,GO:0014070,GO:0016021,GO:0016128,GO:0016131,GO:0016491,GO:0016705,GO:0020037,GO:0031224,GO:0033993,GO:0040008,GO:0042221,GO:0042445,GO:0042592,GO:0043167,GO:0043169,GO:0044238,GO:0044281,GO:0044425,GO:…	0.792086	6.58282	584.385	4.17152239234446e-129	2.22382144411613e-127	69.476050185796	120.425335220174	69.1953992357814	119.71523190266
TR16754|c0_g1	1874	TPS3	Probable terpene synthase 3	RICCO			GO:0000287,GO:0003674,GO:0003824,GO:0005488,GO:0008150,GO:0008152,GO:0010333,GO:0016829,GO:0016835,GO:0016838,GO:0043167,GO:0043169,GO:0046872	1.70148	4.58212	583.852	5.44647982604001e-129	2.89556296325373e-127	10.9617768070923	35.7727125447747	10.981919448315	35.6325850845176
TR14328|c0_g1	1551	PER5	Peroxidase 5 {ECO:0000250|UniProtKB:P22195}	VITVI			GO:0003674,GO:0003824,GO:0004601,GO:0005488,GO:0005575,GO:0005576,GO:0006950,GO:0006979,GO:0008150,GO:0008152,GO:0009056,GO:0009987,GO:0016209,GO:0016491,GO:0016684,GO:0020037,GO:0042743,GO:0042744,GO:0043167,GO:0043169,GO:0044237,GO:0044248,GO:0044699,GO:0044710,GO:0044712,GO:0044763,GO:0046872,GO:0046906,GO:0050896,GO:0055114,GO:0072593,GO:0097159,GO:1901363	0.67804	7.00856	582.225	1.23083747813899e-128	6.5257862805527e-127	98.2442813368034	157.333689433037	97.8135367811786	156.373215119106
TR46015|c0_g1	1298; 1275; 1248; 1225	HYES	Bifunctional epoxide hydrolase 2	HUMAN; MOUSE; PIG	K08726		GO:0000287,GO:0003674,GO:0003824,GO:0004301,GO:0005488,GO:0005575,GO:0005777,GO:0006629,GO:0006725,GO:0006793,GO:0006796,GO:0008150,GO:0008152,GO:0009056,GO:0009636,GO:0009987,GO:0016311,GO:0016787,GO:0016788,GO:0016791,GO:0016801,GO:0016803,GO:0019439,GO:0030258,GO:0033885,GO:0042221,GO:0042577,GO:0042578,GO:0042579,GO:0043167,GO:0043169,GO:0043226,GO:0043227,GO:0043229,GO:0043231,GO:0044237,GO:…	0.563421	7.52708	582.079	1.32364744646964e-128	6.99878587320825e-127	147.958255025306	218.847613121142	147.27870785558	217.469853813183
TR12728|c0_g1	1480; 1365; 1361	USPAL	Universal stress protein A-like protein	ARATH		AT3G01520	GO:0000166,GO:0001882,GO:0001883,GO:0003674,GO:0005488,GO:0005575,GO:0005886,GO:0006950,GO:0008150,GO:0016020,GO:0016208,GO:0017076,GO:0030554,GO:0032549,GO:0032550,GO:0032553,GO:0032555,GO:0032559,GO:0036094,GO:0043167,GO:0043168,GO:0043169,GO:0044464,GO:0050896,GO:0097159,GO:0097367,GO:1901265,GO:1901363	0.409674	8.42777	580.821	2.48654841811393e-128	1.31119943413715e-126	294.73284401041	391.843693893227	293.254476115598	389.266765833382
TR15013|c0_g1	2812; 2796; 2782; 2766; 2766; 779; 763; 759; 743	KS1; KSL4; KSL7	Ent-cassa-12,15-diene synthase; Ent-kaur-16-ene synthase, chloroplastic; Syn-pimara-7,15-diene synthase	ORYSI; ORYSJ	K04121		GO:0000287,GO:0003674,GO:0003824,GO:0005488,GO:0005575,GO:0006082,GO:0006629,GO:0006720,GO:0006721,GO:0006950,GO:0006952,GO:0008150,GO:0008152,GO:0008299,GO:0008610,GO:0009058,GO:0009507,GO:0009536,GO:0009685,GO:0009686,GO:0009899,GO:0009987,GO:0010333,GO:0016053,GO:0016101,GO:0016102,GO:0016114,GO:0016829,GO:0016835,GO:0016838,GO:0019752,GO:0034277,GO:0034279,GO:0043167,GO:0043169,GO:0043226,GO:…	0.647926	7.12755	579.072	5.96959793174387e-128	3.13936315015871e-126	108.12531958545	169.589155767821	107.632117304884	168.507093013594
TR52124|c0_g2	901	YLS9	Protein YLS9	ARATH		AT2G35980	GO:0002252,GO:0002376,GO:0003674,GO:0004871,GO:0005575,GO:0005911,GO:0006950,GO:0006952,GO:0007165,GO:0007568,GO:0008150,GO:0009506,GO:0009507,GO:0009536,GO:0009605,GO:0009607,GO:0009615,GO:0010150,GO:0010260,GO:0030054,GO:0031224,GO:0031225,GO:0031226,GO:0032502,GO:0043207,GO:0043226,GO:0043227,GO:0043229,GO:0043231,GO:0044424,GO:0044425,GO:0044444,GO:0044459,GO:0044464,GO:0044699,GO:0044767,GO:…	1.08831	5.70436	577.703	1.18505438934051e-127	6.21530682150609e-126	32.8338666803984	69.9365993930913	32.7596241170075	69.5561732824877
TR19773|c0_g2	1279; 1191							2.49917	3.70953	575.436	3.68855632298126e-127	1.92935292829488e-125	3.75685308412082	21.4825548879996	3.81575167271962	21.4051860040088
TR23411|c0_g2	2111; 1858	TKTC; TKTC2	Transketolase, chloroplastic; Transketolase-2, chloroplastic	ARATH; SOLTU	K00615	AT2G45290	GO:0003674,GO:0003824,GO:0004802,GO:0005488,GO:0005575,GO:0005975,GO:0008150,GO:0008152,GO:0009058,GO:0009507,GO:0009532,GO:0009535,GO:0009536,GO:0009570,GO:0010035,GO:0010038,GO:0016020,GO:0016051,GO:0016740,GO:0016744,GO:0019253,GO:0019685,GO:0034357,GO:0042221,GO:0042651,GO:0043167,GO:0043169,GO:0043226,GO:0043227,GO:0043229,GO:0043231,GO:0044238,GO:0044422,GO:0044424,GO:0044434,GO:0044435,GO:…	0.716592	6.83711	575.172	4.21014740790009e-127	2.1962747523571e-125	85.7385923033601	141.056158857108	85.3890770663476	140.180469619068
TR13035|c0_g4	691							-0.343321	8.89741	573.314	1.06787896269073e-126	5.55582589733589e-125	537.384382251913	423.878252613878	534.577502636622	421.096832845331
TR43912|c1_g1	741; 680; 246	RL31	60S ribosomal protein L31	NICGU; PANGI; PERFR			GO:0003674,GO:0003735,GO:0005198,GO:0005575,GO:0005622,GO:0005840,GO:0006412,GO:0008150,GO:0008152,GO:0009058,GO:0009059,GO:0009987,GO:0019538,GO:0030529,GO:0032991,GO:0034645,GO:0043170,GO:0043226,GO:0043228,GO:0043229,GO:0043232,GO:0044237,GO:0044238,GO:0044249,GO:0044260,GO:0044267,GO:0044424,GO:0044444,GO:0044464,GO:0071704,GO:1901576	-0.456147	8.07593	572.862	1.33902347374706e-126	6.94792500057877e-125	314.958094175609	229.730845773652	313.356972732853	228.279259120597
TR50557|c0_g1	947	S38AA	Putative sodium-coupled neutral amino acid transporter 10	RAT			GO:0003333,GO:0003674,GO:0005215,GO:0005342,GO:0005575,GO:0005794,GO:0006810,GO:0006811,GO:0006812,GO:0006814,GO:0006820,GO:0006865,GO:0008150,GO:0008509,GO:0008514,GO:0009987,GO:0015075,GO:0015171,GO:0015672,GO:0015711,GO:0015849,GO:0016021,GO:0022857,GO:0022891,GO:0022892,GO:0030001,GO:0031224,GO:0032502,GO:0034220,GO:0043226,GO:0043227,GO:0043229,GO:0043231,GO:0044424,GO:0044425,GO:0044444,GO:…	-0.423177	8.28267	569.43	7.4710843002473e-126	3.86628612537798e-124	359.834476221545	268.531936099995	357.982653880879	266.817138912245
TR1617|c0_g2	968; 552	RS16	40S ribosomal protein S16	GOSHI			GO:0003674,GO:0003735,GO:0005198,GO:0005575,GO:0005840,GO:0006412,GO:0008150,GO:0008152,GO:0009058,GO:0009059,GO:0009987,GO:0019538,GO:0030529,GO:0032991,GO:0034645,GO:0043170,GO:0043226,GO:0043228,GO:0043229,GO:0043232,GO:0044237,GO:0044238,GO:0044249,GO:0044260,GO:0044267,GO:0044424,GO:0044444,GO:0044464,GO:0071704,GO:1901576	-0.450134	8.10516	569.376	7.67561785045699e-126	3.96159607783003e-124	320.824960635743	234.98318848856	319.173667355901	233.491699624567
TR24093|c0_g1	671	DIRL1	Putative lipid-transfer protein DIR1	ARATH		AT5G48485	GO:0003674,GO:0005488,GO:0005504,GO:0005515,GO:0005575,GO:0005576,GO:0005783,GO:0005911,GO:0006810,GO:0006869,GO:0007165,GO:0008150,GO:0008270,GO:0008289,GO:0009506,GO:0009862,GO:0009863,GO:0030054,GO:0031406,GO:0033293,GO:0036094,GO:0043167,GO:0043168,GO:0043169,GO:0043177,GO:0043226,GO:0043227,GO:0043229,GO:0043231,GO:0043621,GO:0044424,GO:0044444,GO:0044464,GO:0044699,GO:0044765,GO:0046872,GO:…	-1.16823	5.42949	567.907	1.60141576777575e-125	8.24347830935991e-124	60.6242867547168	26.971489617092	60.4005569657325	26.8739760409611
TR13473|c0_g1	3088; 2972; 2850; 1223; 777; 602	Y2060	BTB/POZ domain-containing protein At2g30600	ARATH		AT2G30600	GO:0003674,GO:0005488,GO:0005515,GO:0006464,GO:0008150,GO:0008152,GO:0009987,GO:0016567,GO:0019538,GO:0032446,GO:0036211,GO:0043170,GO:0043412,GO:0044237,GO:0044238,GO:0044260,GO:0044267,GO:0070647,GO:0071704	-0.247646	9.84629	565.282	5.96541414783278e-125	3.06266565932798e-123	1005.65296050418	847.661868422082	1000.33187449334	841.980041079843
TR49971|c0_g1	532							7.53247	2.43145	565.082	6.59263035577992e-125	3.37577372270436e-123	0	10.1261382071188	0.0930671139687712	10.1258065527946
TR30309|c0_g1	1882; 1846	ACCH1	1-aminocyclopropane-1-carboxylate oxidase homolog 1	ARATH		AT1G06620	GO:0003674,GO:0003824,GO:0005488,GO:0008150,GO:0008152,GO:0016491,GO:0043167,GO:0043169,GO:0044699,GO:0044710,GO:0046872,GO:0055114	0.314382	9.14769	563.58	1.3992386867836e-124	7.14603316730584e-123	504.601979312393	627.962524049874	502.004012747552	623.783863589877
TR36589|c0_g1	361	MIRA	Miraculin	SYNDU			GO:0003674,GO:0004857,GO:0004866,GO:0030234,GO:0030414,GO:0061134,GO:0061135	4.35269	2.79714	561.369	4.23395222738649e-124	2.15665556126927e-122	0.566101149662042	12.5866951546429	0.651469797781399	12.6038520382886
TR49155|c0_g1	1390	ALS3	Protein ALUMINUM SENSITIVE 3	ARATH	K02069	AT2G37330	GO:0003674,GO:0005215,GO:0005575,GO:0005886,GO:0005887,GO:0006810,GO:0006811,GO:0008150,GO:0009987,GO:0010035,GO:0010038,GO:0010044,GO:0015075,GO:0016020,GO:0016021,GO:0022857,GO:0022891,GO:0022892,GO:0031224,GO:0031226,GO:0034220,GO:0042221,GO:0044425,GO:0044459,GO:0044464,GO:0044699,GO:0044763,GO:0044765,GO:0050896,GO:0051179,GO:0051234,GO:0055085,GO:1902578	2.11353	4.01849	558.392	1.88071739110246e-123	9.554830025084e-122	5.86686646013389	25.5519375319819	5.90976173701697	25.4640536095594
TR38420|c0_g1	1949; 1917; 1656; 1624; 1180	SPS1; SPS2	Solanesyl diphosphate synthase 1; Solanesyl diphosphate synthase 2, chloroplastic	ARATH	K05356	AT1G78510,AT1G17050	GO:0003674,GO:0003824,GO:0005488,GO:0005575,GO:0005783,GO:0006629,GO:0006720,GO:0006732,GO:0008150,GO:0008152,GO:0008299,GO:0008610,GO:0009058,GO:0009108,GO:0009507,GO:0009532,GO:0009536,GO:0009570,GO:0009987,GO:0010236,GO:0015979,GO:0016740,GO:0016765,GO:0042180,GO:0042181,GO:0043167,GO:0043169,GO:0043226,GO:0043227,GO:0043229,GO:0043231,GO:0044237,GO:0044238,GO:0044249,GO:0044255,GO:0044281,GO:…	-0.976614	5.88689	556.272	5.44070666520407e-123	2.75690808050888e-121	79.6144071388344	40.4572344256381	79.2931811013931	40.2896016003599
TR21549|c0_g1	1661; 1512; 825; 676; 531; 459; 382	RL393	60S ribosomal protein L39-3	ORYSJ	K02924		GO:0003674,GO:0003676,GO:0003723,GO:0003735,GO:0005198,GO:0005488,GO:0005575,GO:0006412,GO:0008150,GO:0008152,GO:0009058,GO:0009059,GO:0009987,GO:0015934,GO:0019538,GO:0022625,GO:0030529,GO:0032991,GO:0034645,GO:0043170,GO:0044237,GO:0044238,GO:0044249,GO:0044260,GO:0044267,GO:0044391,GO:0044422,GO:0044424,GO:0044444,GO:0044445,GO:0044446,GO:0044464,GO:0071704,GO:0097159,GO:1901363,GO:1901576	1.02004	5.82123	555.574	7.71478156186855e-123	3.89907063976203e-121	36.7965747280327	74.7630764824656	36.7149764606803	74.341364564821
TR17804|c0_g1	1937; 1061	HPPD	4-hydroxyphenylpyruvate dioxygenase	ARATH; DAUCA			GO:0003674,GO:0003824,GO:0003868,GO:0005488,GO:0005515,GO:0005575,GO:0005737,GO:0006082,GO:0006520,GO:0006558,GO:0006559,GO:0006570,GO:0006572,GO:0006725,GO:0006807,GO:0008150,GO:0008152,GO:0009056,GO:0009063,GO:0009072,GO:0009074,GO:0009987,GO:0016054,GO:0016491,GO:0016701,GO:0016702,GO:0019439,GO:0019752,GO:0042802,GO:0043167,GO:0043169,GO:0043436,GO:0044237,GO:0044238,GO:0044248,GO:0044281,GO:…	-0.512822	7.69396	554.545	1.29203734506378e-122	6.51307322804431e-121	245.842290175961	172.428259938041	244.626909066915	171.326937876398
TR24591|c0_g2	800; 582							1.25328	5.27151	553.471	2.21248609069482e-122	1.1124174251354e-120	22.3867272820898	53.517113608651	22.3826409094895	53.235253015958
TR37765|c0_g1	1434	PER72	Peroxidase 72	ARATH	K00430	AT5G66390	GO:0003674,GO:0003824,GO:0004601,GO:0005488,GO:0005575,GO:0005576,GO:0006725,GO:0006950,GO:0006979,GO:0008150,GO:0008152,GO:0009056,GO:0009058,GO:0009698,GO:0009699,GO:0009808,GO:0009809,GO:0009987,GO:0016209,GO:0016491,GO:0016684,GO:0019438,GO:0019748,GO:0020037,GO:0042743,GO:0042744,GO:0043167,GO:0043169,GO:0044237,GO:0044248,GO:0044249,GO:0044550,GO:0044699,GO:0044710,GO:0044711,GO:0044712,GO:…	0.316551	9.10086	553.413	2.27748667664419e-122	1.14214782871502e-120	488.082118490437	608.278068469681	485.53113357508	604.258574161071
TR10690|c0_g1	1048; 1018	14KD	14 kDa proline-rich protein DC2.15	DAUCA			GO:0005575,GO:0016021,GO:0031224,GO:0044425	-1.82196	4.24727	551.928	4.793326461368e-122	2.39764900476346e-120	30.2092158956017	8.51731251066064	30.1537449258819	8.54498443273804
TR42716|c0_g1	763	RS5	40S ribosomal protein S5	NEUCR	K02989		GO:0000028,GO:0003674,GO:0003676,GO:0003723,GO:0003729,GO:0003735,GO:0005198,GO:0005488,GO:0005575,GO:0006412,GO:0008150,GO:0008152,GO:0009058,GO:0009059,GO:0009987,GO:0015935,GO:0016043,GO:0019538,GO:0019843,GO:0022607,GO:0022618,GO:0022627,GO:0030529,GO:0032991,GO:0034622,GO:0034645,GO:0043170,GO:0043933,GO:0044237,GO:0044238,GO:0044249,GO:0044260,GO:0044267,GO:0044391,GO:0044422,GO:0044424,GO:…	7.49358	2.39339	549.549	1.57762414790484e-121	7.8711309410083e-120	0	9.84222779009674	0.0930671139687712	9.86945701981244
TR6231|c0_g1	2794; 233	SUT13	Sulfate transporter 1.3	ARATH	K17470	AT1G22150	GO:0003674,GO:0005215,GO:0005575,GO:0005887,GO:0006810,GO:0006811,GO:0006820,GO:0008150,GO:0008271,GO:0008272,GO:0008509,GO:0009987,GO:0015075,GO:0015103,GO:0015116,GO:0015291,GO:0015293,GO:0015698,GO:0016021,GO:0022804,GO:0022857,GO:0022891,GO:0022892,GO:0031224,GO:0031226,GO:0034220,GO:0044425,GO:0044459,GO:0044464,GO:0044699,GO:0044763,GO:0044765,GO:0051179,GO:0051234,GO:0055085,GO:0072348,GO:…	0.558189	7.46489	547.454	4.50767089981374e-121	2.24322916543672e-119	142.039924824294	209.336614150904	141.368946118564	207.984921092844
TR44714|c0_g1	1339; 1270	CHIX	Endochitinase	PEA			GO:0000272,GO:0003674,GO:0003824,GO:0004553,GO:0004568,GO:0005488,GO:0005975,GO:0005976,GO:0006022,GO:0006026,GO:0006030,GO:0006032,GO:0006040,GO:0006807,GO:0006950,GO:0006952,GO:0008061,GO:0008150,GO:0008152,GO:0009056,GO:0009057,GO:0009987,GO:0016052,GO:0016787,GO:0016798,GO:0016998,GO:0043170,GO:0044036,GO:0044237,GO:0044238,GO:0044248,GO:0044260,GO:0046348,GO:0050896,GO:0071704,GO:0097367,GO:…	0.533668	7.58959	546.716	6.52116313382321e-121	3.23695898617174e-119	156.501236011115	226.749786394921	155.747815226739	225.288514569138
TR4590|c3_g1	1545; 1464; 998	BH149	Transcription factor bHLH149	ARATH		AT1G09250	GO:0001071,GO:0003674,GO:0003676,GO:0003677,GO:0003700,GO:0005488,GO:0005575,GO:0005634,GO:0006139,GO:0006351,GO:0006725,GO:0006807,GO:0008150,GO:0008152,GO:0009058,GO:0009059,GO:0009987,GO:0016070,GO:0018130,GO:0019438,GO:0032774,GO:0034641,GO:0034645,GO:0034654,GO:0043170,GO:0043226,GO:0043227,GO:0043229,GO:0043231,GO:0044237,GO:0044238,GO:0044249,GO:0044260,GO:0044271,GO:0044424,GO:0044464,GO:…	-0.634355	7.06739	546.271	8.1520462312553e-121	4.03619632487953e-119	164.941289515168	106.324451174747	164.170389040912	105.70145743297
TR46860|c0_g1	939; 891; 861; 746	MCCB	Methylcrotonoyl-CoA carboxylase beta chain, mitochondrial	ARATH	K01969	AT4G34030	GO:0000166,GO:0001882,GO:0001883,GO:0003674,GO:0003824,GO:0004485,GO:0005488,GO:0005524,GO:0005575,GO:0005739,GO:0005759,GO:0006082,GO:0006520,GO:0006551,GO:0006552,GO:0006807,GO:0008150,GO:0008152,GO:0008270,GO:0009056,GO:0009063,GO:0009081,GO:0009083,GO:0009987,GO:0016054,GO:0016421,GO:0016874,GO:0016885,GO:0017076,GO:0019752,GO:0030554,GO:0031974,GO:0032549,GO:0032550,GO:0032553,GO:0032555,GO:…	-0.61346	7.16025	545.484	1.20900844205268e-120	5.97078331610687e-119	174.873791504693	114.368579657038	174.035503121602	113.69101787758
TR23166|c1_g1	1532; 1436; 757; 720; 638; 434; 383; 249							0.563067	7.43418	545.101	1.46430488498405e-120	7.21327707646069e-119	138.746245408079	205.172594701248	138.111597129657	203.88332856513
TR22018|c0_g1	763	RL27A	60S ribosomal protein L27-A	SCHPO	K02901		GO:0002181,GO:0003674,GO:0003735,GO:0005198,GO:0005575,GO:0005622,GO:0005634,GO:0005829,GO:0005840,GO:0006412,GO:0008150,GO:0008152,GO:0009058,GO:0009059,GO:0009987,GO:0015934,GO:0019538,GO:0022625,GO:0030529,GO:0032991,GO:0034645,GO:0043170,GO:0043226,GO:0043227,GO:0043228,GO:0043229,GO:0043231,GO:0043232,GO:0044237,GO:0044238,GO:0044249,GO:0044260,GO:0044267,GO:0044391,GO:0044422,GO:0044424,GO:…	7.48039	2.38048	544.373	2.10958964664986e-120	1.03657564001295e-118	0	9.74759098442274	0.0930671139687712	9.78400717548506
TR50308|c1_g1	960; 919; 903; 882							-0.561591	7.404	542.748	4.76036925618113e-120	2.33318047825623e-118	204.002268841848	138.311691492561	202.97937556589	137.446074600591
TR15109|c3_g3	524							-1.50016	4.705	541.936	7.15041042937149e-120	3.49579613403795e-118	39.2668342901943	13.864292031242	39.1347214238683	13.8428747810356
TR52385|c0_g1	824							7.47374	2.37399	541.784	7.71414399535365e-120	3.76195022209502e-118	0	9.70027258158573	0.0930671139687712	9.74128225332137
TR24061|c0_g2	1956; 1867; 1848; 1759; 1671	TRL11; TRL12	Thioredoxin-like 1-1, chloroplastic; Thioredoxin-like 1-2, chloroplastic	ARATH; ORYSJ			GO:0000103,GO:0003674,GO:0003824,GO:0005575,GO:0006457,GO:0006662,GO:0006790,GO:0006950,GO:0006979,GO:0008150,GO:0008152,GO:0009507,GO:0009532,GO:0009536,GO:0009570,GO:0009987,GO:0015035,GO:0015036,GO:0016020,GO:0016491,GO:0016667,GO:0016671,GO:0018904,GO:0019538,GO:0019725,GO:0031090,GO:0031969,GO:0033554,GO:0034599,GO:0042170,GO:0042221,GO:0042592,GO:0043170,GO:0043226,GO:0043227,GO:0043229,GO:…	-0.605798	7.18529	541.48	8.98201857028547e-120	4.36930293351537e-118	177.549906030368	116.734499798888	176.687915869712	116.040888596583
TR23208|c0_g1	1004; 999	PSBR	Photosystem II 10 kDa polypeptide, chloroplastic	SOLTU	K03541		GO:0005575,GO:0008150,GO:0008152,GO:0009521,GO:0009523,GO:0009535,GO:0009654,GO:0009987,GO:0015979,GO:0016020,GO:0032991,GO:0034357,GO:0042651,GO:0043234,GO:0044237,GO:0044422,GO:0044424,GO:0044425,GO:0044434,GO:0044435,GO:0044436,GO:0044444,GO:0044446,GO:0044464,GO:0055035,GO:1902494,GO:1990204	-1.26562	5.14697	541.425	9.23554132133258e-120	4.48142551198228e-118	50.8976397287054	21.1513260681406	50.7215771129803	21.106111548863
TR3222|c0_g1	1667; 1504	S38A6; S38A7	Probable sodium-coupled neutral amino acid transporter 6; Putative sodium-coupled neutral amino acid transporter 7	DANRE; RAT	K14993,K14994		GO:0000099,GO:0000101,GO:0003333,GO:0003674,GO:0005215,GO:0005290,GO:0005310,GO:0005313,GO:0005342,GO:0005575,GO:0005886,GO:0005887,GO:0006810,GO:0006811,GO:0006812,GO:0006814,GO:0006820,GO:0006835,GO:0006865,GO:0006867,GO:0006868,GO:0008150,GO:0008324,GO:0008509,GO:0008514,GO:0009987,GO:0015075,GO:0015171,GO:0015172,GO:0015174,GO:0015175,GO:0015179,GO:0015180,GO:0015182,GO:0015183,GO:0015186,GO:…	-0.438596	8.10455	540.541	1.43814905958656e-119	6.96107074662569e-118	319.538367113783	235.9295565453	317.917261317323	234.431647912168
TR11353|c0_g1	680	E13B	Glucan endo-1,3-beta-glucosidase, basic isoform	PRUPE			GO:0003674,GO:0003824,GO:0004553,GO:0005975,GO:0006950,GO:0006952,GO:0008150,GO:0008152,GO:0008422,GO:0009607,GO:0015926,GO:0016787,GO:0016798,GO:0042973,GO:0044238,GO:0050896,GO:0071704	1.2033	5.34313	540.38	1.55874979196462e-119	7.52609266800187e-118	24.1364944719543	55.6937601391532	24.1043825179118	55.4142240463062
TR34635|c1_g3	1410	PER10	Peroxidase 10	ARATH	K00430	AT1G49570	GO:0003674,GO:0003824,GO:0004601,GO:0005488,GO:0005575,GO:0005576,GO:0006950,GO:0006979,GO:0008150,GO:0008152,GO:0009056,GO:0009987,GO:0016209,GO:0016491,GO:0016684,GO:0020037,GO:0042743,GO:0042744,GO:0043167,GO:0043169,GO:0044237,GO:0044248,GO:0044699,GO:0044710,GO:0044712,GO:0044763,GO:0046872,GO:0046906,GO:0050896,GO:0055114,GO:0072593,GO:0097159,GO:1901363	-0.321045	9.00156	538.546	3.90685952164233e-119	1.88167506366625e-117	573.511928348527	459.414373144468	570.501408628568	456.387618552539
TR38274|c0_g1	2671	RNHX1; VICHY	Putative ribonuclease H protein At1g65750; Vicianin hydrolase {ECO:0000312|EMBL:ABD03937.1}	ARATH; VICSN			GO:0003674,GO:0003676,GO:0003824,GO:0004518,GO:0004519,GO:0004521,GO:0004523,GO:0004540,GO:0004553,GO:0005488,GO:0005975,GO:0008150,GO:0008152,GO:0008422,GO:0009056,GO:0015926,GO:0016052,GO:0016787,GO:0016788,GO:0016798,GO:0016891,GO:0016893,GO:0043167,GO:0043169,GO:0044238,GO:0046872,GO:0050392,GO:0071704,GO:0097159,GO:1901363,GO:1901575	0.381668	8.51992	538.186	4.67716394517758e-119	2.24711743321643e-117	317.788599923919	414.36725364364	316.1955197089	411.654625047155
TR3812|c0_g1	2848; 2762; 855	RFS2	Probable galactinol--sucrose galactosyltransferase 2	ARATH	K06617	AT3G57520	GO:0003674,GO:0003824,GO:0004553,GO:0004557,GO:0005575,GO:0005911,GO:0005975,GO:0006950,GO:0006979,GO:0008150,GO:0008152,GO:0009056,GO:0009311,GO:0009313,GO:0009506,GO:0009628,GO:0015925,GO:0016052,GO:0016740,GO:0016757,GO:0016787,GO:0016798,GO:0030054,GO:0033530,GO:0034484,GO:0044238,GO:0044699,GO:0044710,GO:0044712,GO:0044723,GO:0044724,GO:0050896,GO:0052692,GO:0071704,GO:0080167,GO:1901575	-0.279561	9.40699	537.841	5.56066967172888e-119	2.6650125732143e-117	749.466458411665	617.883704245593	745.514116446842	613.786231803574
TR39457|c0_g2	1915	C79D1	Valine N-monooxygenase 1	MANES	K13401		GO:0003674,GO:0003824,GO:0004497,GO:0005488,GO:0005506,GO:0005575,GO:0005783,GO:0008150,GO:0008152,GO:0009058,GO:0016020,GO:0016021,GO:0016137,GO:0016138,GO:0016491,GO:0016705,GO:0019748,GO:0019756,GO:0020037,GO:0031090,GO:0031224,GO:0042341,GO:0043167,GO:0043169,GO:0043226,GO:0043227,GO:0043229,GO:0043231,GO:0044422,GO:0044424,GO:0044425,GO:0044444,GO:0044464,GO:0044550,GO:0044699,GO:0044710,GO:…	-1.73254	4.33018	536.898	8.91718494069399e-119	4.26315932619223e-117	31.5472731584392	9.46368056740071	31.4566845214447	9.48493272033923
TR24577|c1_g3	1059							-0.604426	7.17668	535.861	1.49941631515513e-118	7.15089280889427e-117	176.417703731044	116.119360562007	175.571110502087	115.400014764127
TR40484|c0_g1	545	RS29	40S ribosomal protein S29	NEUCR				7.457	2.35761	535.314	1.97209360591824e-118	9.38215094962277e-117	0	9.60563577591173	0.0930671139687712	9.6131074868303
TR31334|c0_g1	1291	CB5	Chlorophyll a-b binding protein CP26, chloroplastic	ARATH	K08916	AT4G10340	GO:0003674,GO:0005488,GO:0005575,GO:0006091,GO:0006464,GO:0008150,GO:0008152,GO:0009314,GO:0009416,GO:0009503,GO:0009507,GO:0009517,GO:0009521,GO:0009522,GO:0009526,GO:0009534,GO:0009535,GO:0009536,GO:0009579,GO:0009628,GO:0009637,GO:0009639,GO:0009765,GO:0009768,GO:0009783,GO:0009941,GO:0009987,GO:0010114,GO:0010196,GO:0010218,GO:0010287,GO:0015979,GO:0016020,GO:0016021,GO:0016168,GO:0018298,GO:…	-1.3191	5.02057	535.051	2.24950325150214e-118	1.06758132360314e-116	47.1407866445846	18.8800427319644	46.9988925542295	18.8416906741874
TR38433|c0_g5	1430; 481; 235	RS27; RS272	40S ribosomal protein S27; 40S ribosomal protein S27-2	ARATH; HORVU	K02978	AT3G61110	GO:0000028,GO:0003674,GO:0003735,GO:0005198,GO:0005488,GO:0005575,GO:0005618,GO:0005840,GO:0005911,GO:0006412,GO:0008150,GO:0008152,GO:0009058,GO:0009059,GO:0009506,GO:0009987,GO:0015935,GO:0016043,GO:0019538,GO:0022607,GO:0022618,GO:0022626,GO:0022627,GO:0030054,GO:0030312,GO:0030529,GO:0032991,GO:0034622,GO:0034645,GO:0043167,GO:0043169,GO:0043170,GO:0043226,GO:0043228,GO:0043229,GO:0043232,GO:…	-0.540645	7.48981	534.369	3.16537699673733e-118	1.4985865110101e-116	215.169900612454	148.011964074147	214.100895685158	147.101907009585
TR18958|c0_g1	1761; 1404; 1285	LIP2	Triacylglycerol lipase 2	ARATH		AT5G14180	GO:0002213,GO:0003674,GO:0003824,GO:0004806,GO:0005575,GO:0005576,GO:0006629,GO:0006950,GO:0006952,GO:0008150,GO:0008152,GO:0009056,GO:0009605,GO:0009607,GO:0009625,GO:0016042,GO:0016298,GO:0016787,GO:0016788,GO:0043207,GO:0044238,GO:0044699,GO:0044710,GO:0044712,GO:0050896,GO:0051704,GO:0051707,GO:0052689,GO:0071704,GO:0098542,GO:1901575	-0.865549	6.16049	533.518	4.84883557498488e-118	2.29001559752563e-116	93.6125446577503	51.3877854809859	93.2067146397244	51.1417318299372
TR8893|c0_g1	1174; 1174; 1111; 1111	LHY	Protein LHY	ARATH	K12133	AT1G01060	GO:0000975,GO:0001067,GO:0001071,GO:0001101,GO:0003674,GO:0003676,GO:0003677,GO:0003700,GO:0005488,GO:0005575,GO:0005634,GO:0006139,GO:0006351,GO:0006355,GO:0006725,GO:0006807,GO:0006950,GO:0006970,GO:0007623,GO:0008150,GO:0008152,GO:0009058,GO:0009059,GO:0009266,GO:0009314,GO:0009409,GO:0009416,GO:0009628,GO:0009648,GO:0009651,GO:0009719,GO:0009723,GO:0009725,GO:0009733,GO:0009737,GO:0009739,GO:…	-2.8702	3.2067	531.632	1.2469459767474e-117	5.87483651708256e-116	16.6227883037127	2.22396493333917	16.6124798434257	2.30714579683927
TR30318|c0_g1	861	RS252	40S ribosomal protein S25-2	ARATH			GO:0005575,GO:0005774,GO:0005840,GO:0005911,GO:0009506,GO:0015935,GO:0016020,GO:0022626,GO:0022627,GO:0030054,GO:0030529,GO:0031090,GO:0032991,GO:0043226,GO:0043228,GO:0043229,GO:0043232,GO:0044391,GO:0044422,GO:0044424,GO:0044437,GO:0044444,GO:0044445,GO:0044446,GO:0044464,GO:0098588	-0.377419	8.51176	531.204	1.54558283530966e-117	7.26423932595538e-116	415.77556255633	320.298268803677	413.636788034204	318.215220275165
TR18949|c0_g1	1822; 1753	CDF3	Cyclic dof factor 3	ARATH		AT3G47500	GO:0001071,GO:0003006,GO:0003674,GO:0003676,GO:0003677,GO:0003700,GO:0005488,GO:0005575,GO:0005634,GO:0006139,GO:0006351,GO:0006355,GO:0006725,GO:0006807,GO:0008150,GO:0008152,GO:0009058,GO:0009059,GO:0009791,GO:0009889,GO:0009908,GO:0009987,GO:0010468,GO:0010556,GO:0016070,GO:0018130,GO:0019219,GO:0019222,GO:0019438,GO:0022414,GO:0031323,GO:0031326,GO:0032501,GO:0032502,GO:0032774,GO:0034641,GO:…	-1.31547	4.99909	524.469	4.51008517181989e-116	2.11463222345232e-114	46.4202942722874	18.6434507177794	46.2543556424793	18.5853411412052
TR39912|c0_g1	682; 647							-0.365001	8.58963	524.357	4.77058738938665e-116	2.23139638035302e-114	437.133015020853	339.651495564012	434.856090019084	337.441435248825
TR46012|c0_g1	1095; 1091	DNJ11	Chaperone protein dnaJ 11, chloroplastic	ARATH		AT4G36040	GO:0005575,GO:0005634,GO:0009507,GO:0009532,GO:0009536,GO:0009570,GO:0043226,GO:0043227,GO:0043229,GO:0043231,GO:0044422,GO:0044424,GO:0044434,GO:0044435,GO:0044444,GO:0044446,GO:0044464	-0.362769	8.60185	522.364	1.29459331323549e-115	6.04081455370173e-114	440.529621918825	342.821828554091	438.253039678944	340.603079488938
TR44570|c0_g2	1681; 1422; 1063; 1062; 996	PCL1	Transcription factor LUX	ARATH		AT3G46640	GO:0003674,GO:0003676,GO:0003677,GO:0005488,GO:0005575,GO:0005634,GO:0006139,GO:0006351,GO:0006355,GO:0006725,GO:0006807,GO:0007623,GO:0008150,GO:0008152,GO:0009058,GO:0009059,GO:0009889,GO:0009987,GO:0010468,GO:0010556,GO:0016070,GO:0018130,GO:0019219,GO:0019222,GO:0019438,GO:0031323,GO:0031326,GO:0032774,GO:0034641,GO:0034645,GO:0034654,GO:0042752,GO:0042753,GO:0043170,GO:0043226,GO:0043227,GO:…	3.10794	3.16778	522.119	1.46397378187178e-115	6.81483297790934e-114	1.74976718986449	15.4257993248632	1.81480872239104	15.4236969010922
TR45241|c0_g1	694; 686							2.23997	3.78984	519.755	4.7845628042123e-115	2.22190985786069e-113	4.63173667905307	22.0976941248807	4.69988925542295	22.0460598364641
TR52568|c0_g1	881	ATP9	ATP synthase subunit 9, mitochondrial	NEUCR; PODAS	K02128		GO:0003674,GO:0005215,GO:0005488,GO:0005575,GO:0006139,GO:0006163,GO:0006164,GO:0006725,GO:0006753,GO:0006754,GO:0006793,GO:0006796,GO:0006807,GO:0006810,GO:0006811,GO:0006812,GO:0006818,GO:0008150,GO:0008152,GO:0008289,GO:0008324,GO:0009058,GO:0009116,GO:0009117,GO:0009119,GO:0009123,GO:0009124,GO:0009126,GO:0009127,GO:0009141,GO:0009142,GO:0009144,GO:0009145,GO:0009150,GO:0009152,GO:0009156,GO:…	6.53625	2.36418	518.313	9.85472489929569e-115	4.56555326405942e-113	0.0514637408783674	9.60563577591173	0.139600670953157	9.6131074868303
TR29134|c1_g1	679							0.585654	7.24627	516.649	2.2678266732101e-114	1.04815609043521e-112	120.631008618893	181.182164462887	120.056577019715	180.042821997791
TR52272|c0_g1	836							-0.356788	8.63067	515.473	4.08676108504281e-114	1.88436486238775e-112	448.557965495851	350.534728216522	446.256811480258	348.250840556239
TR28132|c0_g1	694	RS30	40S ribosomal protein S30-B	SCHPO				6.52272	2.35101	513.174	1.29320085301951e-113	5.94872392388975e-112	0.0514637408783674	9.51099897023772	0.139600670953157	9.52765764250292
TR6190|c0_g1	2041; 2006	XB31	Putative E3 ubiquitin-protein ligase XBAT31	ARATH			GO:0003674,GO:0003824,GO:0005488,GO:0005515,GO:0006464,GO:0008150,GO:0008152,GO:0008270,GO:0009987,GO:0016567,GO:0016874,GO:0019538,GO:0032446,GO:0036211,GO:0043167,GO:0043169,GO:0043170,GO:0043412,GO:0044237,GO:0044238,GO:0044260,GO:0044267,GO:0046872,GO:0046914,GO:0070647,GO:0071704	0.441463	8.03545	513.137	1.3174523249732e-113	6.04598758003031e-112	221.60286822225	301.181634057528	220.522526549003	299.245354834486
TR23427|c0_g1	3127; 3022; 330	PHO1	Phosphate transporter PHO1	ARATH		AT3G23430	GO:0003674,GO:0005215,GO:0005575,GO:0005794,GO:0005802,GO:0005886,GO:0006810,GO:0006811,GO:0006817,GO:0006820,GO:0006950,GO:0007154,GO:0008150,GO:0008509,GO:0009267,GO:0009605,GO:0009987,GO:0009991,GO:0015075,GO:0015103,GO:0015114,GO:0015698,GO:0016020,GO:0016021,GO:0016036,GO:0022857,GO:0022891,GO:0022892,GO:0031224,GO:0031667,GO:0031668,GO:0031669,GO:0033554,GO:0034220,GO:0035435,GO:0042594,GO:…	-0.504808	7.62054	510.856	4.13086375479402e-113	1.89125522213605e-111	233.079282438126	164.38413145575	231.923248010178	163.337377431788
TR26534|c0_g1	1710; 1487; 1487	AKR2; ALKR2; ALKR3; ALKR4	Probable aldo-keto reductase 2; Probable aldo-keto reductase 3; Probable aldo-keto reductase 4	ARATH; ORYSI		AT1G60680,AT1G60710,AT1G60690	GO:0003674,GO:0003824,GO:0005575,GO:0005829,GO:0005886,GO:0008150,GO:0009526,GO:0009941,GO:0010035,GO:0010038,GO:0016020,GO:0016491,GO:0031967,GO:0031975,GO:0042221,GO:0044422,GO:0044424,GO:0044434,GO:0044435,GO:0044444,GO:0044446,GO:0044464,GO:0046686,GO:0050896	0.501285	7.66614	509.99	6.3741073391484e-113	2.91144085927581e-111	167.308621595573	237.017879810551	166.497066890132	235.49977096626
TR27759|c0_g2	1655; 1639; 888	HSFA3	Heat stress transcription factor A-3	ARATH	K09419	AT5G03720	GO:0001071,GO:0003674,GO:0003676,GO:0003677,GO:0003700,GO:0005488,GO:0005575,GO:0005634,GO:0006139,GO:0006351,GO:0006355,GO:0006725,GO:0006807,GO:0006950,GO:0008150,GO:0008152,GO:0009058,GO:0009059,GO:0009266,GO:0009408,GO:0009628,GO:0009719,GO:0009889,GO:0009987,GO:0010033,GO:0010200,GO:0010243,GO:0010468,GO:0010556,GO:0016070,GO:0018130,GO:0019219,GO:0019222,GO:0019438,GO:0031323,GO:0031326,GO:…	2.65547	3.41729	509.818	6.94870991191977e-113	3.16646364089309e-111	2.77904200743184	17.7444010638763	2.83854697604752	17.7308426979314
TR21059|c0_g1	3126	AK3; LIRP1	Aspartokinase 3, chloroplastic; Light-regulated protein	ARATH; ORYSJ	K00928	AT3G02020	GO:0000166,GO:0001882,GO:0001883,GO:0003674,GO:0003824,GO:0004072,GO:0005488,GO:0005524,GO:0005575,GO:0006082,GO:0006520,GO:0006553,GO:0006566,GO:0006807,GO:0006810,GO:0006811,GO:0006812,GO:0006873,GO:0008150,GO:0008152,GO:0008652,GO:0009058,GO:0009066,GO:0009067,GO:0009085,GO:0009088,GO:0009089,GO:0009507,GO:0009536,GO:0009987,GO:0016053,GO:0016301,GO:0016597,GO:0016740,GO:0016772,GO:0016774,GO:…	-0.773828	6.40718	509.642	7.58846754443843e-113	3.4499159224225e-111	108.43410203072	63.4539782044218	107.957852203775	63.1047100357704
TR41080|c0_g1	1649; 1642	UVB31	UV-B-induced protein At3g17800, chloroplastic {ECO:0000305}	ARATH			GO:0000302,GO:0001101,GO:0005575,GO:0006950,GO:0006979,GO:0008150,GO:0009314,GO:0009411,GO:0009416,GO:0009507,GO:0009536,GO:0009611,GO:0009628,GO:0010035,GO:0010193,GO:0010224,GO:0042221,GO:0043226,GO:0043227,GO:0043229,GO:0043231,GO:0044424,GO:0044444,GO:0044464,GO:0050896,GO:1901700	0.832555	6.24749	509.283	9.08359941701756e-113	4.12001579152279e-111	54.0369279222858	96.3402681761393	53.8393254309342	95.7892754909935
TR26040|c0_g2	2413	BAM9	Inactive beta-amylase 9	ARATH		AT5G18670	GO:0000272,GO:0003674,GO:0003824,GO:0004553,GO:0005575,GO:0005737,GO:0005975,GO:0005976,GO:0008150,GO:0008152,GO:0009056,GO:0009057,GO:0016052,GO:0016160,GO:0016161,GO:0016787,GO:0016798,GO:0043170,GO:0044238,GO:0044424,GO:0044464,GO:0071704,GO:1901575	-0.944504	5.84697	507.583	2.12805949559614e-112	9.62971666635107e-111	76.8353651314026	39.936731994431	76.5011676823299	39.7341776122319
TR14202|c0_g1	3900; 3892; 3865; 3462; 3207; 2767; 2463; 2388; 2109; 269	AVT1	Vacuolar amino acid transporter 1	YEAST	K15015		GO:0000322,GO:0000323,GO:0000324,GO:0000329,GO:0003333,GO:0003674,GO:0005215,GO:0005302,GO:0005342,GO:0005575,GO:0005773,GO:0005774,GO:0006810,GO:0006811,GO:0006812,GO:0006820,GO:0006865,GO:0006868,GO:0007034,GO:0008150,GO:0008324,GO:0008509,GO:0008514,GO:0009987,GO:0015075,GO:0015171,GO:0015173,GO:0015175,GO:0015179,GO:0015186,GO:0015188,GO:0015658,GO:0015711,GO:0015801,GO:0015803,GO:0015804,GO:…	-0.468588	7.82361	507.405	2.3268129902586e-112	1.05046698757429e-110	265.398511709741	191.923441906886	264.077935886388	190.724052538713
TR51335|c0_g1	965; 964; 947; 946; 478	RBM18	Probable RNA-binding protein 18	BOVIN; DANRE; MOUSE			GO:0000166,GO:0002230,GO:0002682,GO:0002697,GO:0002831,GO:0003674,GO:0003676,GO:0003723,GO:0005488,GO:0008150,GO:0031347,GO:0032101,GO:0036094,GO:0043900,GO:0048583,GO:0050688,GO:0050691,GO:0050789,GO:0065007,GO:0080134,GO:0097159,GO:0098792,GO:1901265,GO:1901363	-0.459826	7.8745	506.297	4.05480569797986e-112	1.82635206646509e-110	274.198811399942	199.494386360807	272.826244599453	198.243638839523
TR26423|c0_g1	610	FKB1B	FK506-binding protein 1B	NEUCR			GO:0000003,GO:0000413,GO:0000746,GO:0000747,GO:0003674,GO:0003755,GO:0003824,GO:0005488,GO:0005527,GO:0005528,GO:0005575,GO:0005634,GO:0005789,GO:0005829,GO:0006457,GO:0006464,GO:0008144,GO:0008150,GO:0008152,GO:0009987,GO:0016020,GO:0016853,GO:0016859,GO:0018193,GO:0018208,GO:0019538,GO:0019953,GO:0022414,GO:0031090,GO:0036211,GO:0043170,GO:0043226,GO:0043227,GO:0043229,GO:0043231,GO:0043412,GO:…	7.37022	2.27282	502.97	2.14696216583343e-111	9.64794222235265e-110	0	9.03781494186768	0.0930671139687712	9.05768349870232
TR29886|c0_g1	998	LOR11; LOR4	Protein LURP-one-related 11; Protein LURP-one-related 4	ARATH; ARATH		AT3G14260		-0.651621	6.86967	502.049	3.40517645756876e-111	1.52668026523901e-109	144.510184386456	92.0342935179719	143.835224638736	91.5167832746244
TR51383|c0_g1	1554; 1547; 1446; 1439	CCR1	Cinnamoyl-CoA reductase 1	ARATH			GO:0003674,GO:0003824,GO:0003854,GO:0005488,GO:0005575,GO:0005829,GO:0006629,GO:0006694,GO:0006725,GO:0006950,GO:0007623,GO:0008150,GO:0008152,GO:0008202,GO:0008610,GO:0009058,GO:0009266,GO:0009409,GO:0009628,GO:0009698,GO:0009699,GO:0009808,GO:0009809,GO:0009987,GO:0016229,GO:0016491,GO:0016614,GO:0016616,GO:0016620,GO:0016621,GO:0016903,GO:0019438,GO:0019748,GO:0033764,GO:0044237,GO:0044238,GO:…	0.661997	6.85253	498.849	1.69205137110016e-110	7.56872082272803e-109	88.7749530151838	140.630293231575	88.4137582703327	139.753220397431
TR4703|c0_g2	2658; 2578; 2547	PMT9	Probable methyltransferase PMT9	ARATH		AT5G14430	GO:0000139,GO:0003674,GO:0003824,GO:0005575,GO:0005618,GO:0005768,GO:0005774,GO:0005794,GO:0005802,GO:0008150,GO:0008152,GO:0008168,GO:0009505,GO:0016020,GO:0016021,GO:0016740,GO:0016741,GO:0030312,GO:0031090,GO:0031224,GO:0043226,GO:0043227,GO:0043229,GO:0043231,GO:0044422,GO:0044424,GO:0044425,GO:0044431,GO:0044437,GO:0044444,GO:0044446,GO:0044464,GO:0098588	0.722274	6.60658	497.682	3.03557165632455e-110	1.35472828643952e-108	72.8726570837683	120.378016817337	72.5923488956416	119.629782058333
TR53387|c0_g1	2076; 2005; 1987; 1909; 1901; 1830; 1691; 1565; 1524; 1512; 1358; 1260; 514; 497	HERC4; HERC5; UVR8	E3 ISG15--protein ligase HERC5; Probable E3 ubiquitin-protein ligase HERC4; Ultraviolet-B receptor UVR8	ARATH; HUMAN; MOUSE	K10615	AT5G63860	GO:0000079,GO:0000785,GO:0001817,GO:0001818,GO:0001932,GO:0002252,GO:0002376,GO:0002682,GO:0002697,GO:0002831,GO:0003674,GO:0003676,GO:0003682,GO:0003723,GO:0003824,GO:0004842,GO:0004871,GO:0004872,GO:0005085,GO:0005488,GO:0005515,GO:0005575,GO:0005634,GO:0005829,GO:0006464,GO:0006950,GO:0006952,GO:0006955,GO:0007165,GO:0007166,GO:0007276,GO:0007283,GO:0008150,GO:0008152,GO:0009314,GO:0009411,GO:…	-2.80734	3.15268	497.117	4.029381501136e-110	1.79413513155845e-108	15.9022959314155	2.22396493333917	15.9144764886599	2.30714579683927
TR53372|c0_g2	1082; 1070; 1068; 1068; 1056; 1048; 1042; 1037; 1037; 1036; 1030; 1025; 973; 959; 675	P2B15	F-box protein PP2-B15	ARATH		AT1G09155	GO:0003674,GO:0005488,GO:0005515,GO:0030246	1.67672	4.38615	497.097	4.06957257363e-110	1.80789367894275e-108	9.67518328513308	31.0881906639113	9.72551340973659	30.9755685686754
TR21048|c0_g1	847	CML45	Probable calcium-binding protein CML45	ARATH		AT5G39670	GO:0003674,GO:0005488,GO:0005509,GO:0043167,GO:0043169,GO:0046872	1.54136	4.58775	495.713	8.14077342986099e-110	3.60827265144043e-108	11.9910516246596	35.0156180993826	12.0056577019715	34.8635364855712
TR38256|c0_g1	2014; 2014; 1905; 600	ATP7; HBD	3-hydroxybutyryl-CoA dehydrogenase; Probable 3-hydroxybutyryl-CoA dehydrogenase; Probable ATP synthase 24 kDa subunit, mitochondrial	ARATH; BRADU; DEIRA	K00074	AT2G21870	GO:0000166,GO:0003674,GO:0003824,GO:0003857,GO:0004616,GO:0005488,GO:0005507,GO:0005575,GO:0005730,GO:0005739,GO:0005753,GO:0006082,GO:0006629,GO:0006631,GO:0006810,GO:0006811,GO:0006812,GO:0006818,GO:0007275,GO:0008150,GO:0008152,GO:0008270,GO:0008691,GO:0009507,GO:0009536,GO:0009555,GO:0009987,GO:0015672,GO:0015992,GO:0016020,GO:0016469,GO:0016491,GO:0016614,GO:0016616,GO:0019605,GO:0019752,GO:…	-0.497724	7.60961	493.01	3.15427872559241e-109	1.39490807824039e-107	230.814877839478	163.579718607521	229.689637274927	162.568328832841
TR48397|c0_g1	1403; 1389; 1387; 1373	CH10C	20 kDa chaperonin, chloroplastic	ARATH	K04078	AT5G20720	GO:0000166,GO:0001882,GO:0001883,GO:0003674,GO:0005488,GO:0005507,GO:0005524,GO:0005575,GO:0005576,GO:0005737,GO:0005739,GO:0006457,GO:0006950,GO:0008150,GO:0008152,GO:0009266,GO:0009409,GO:0009507,GO:0009526,GO:0009532,GO:0009535,GO:0009536,GO:0009570,GO:0009579,GO:0009628,GO:0009893,GO:0009941,GO:0009987,GO:0010035,GO:0010038,GO:0016020,GO:0017076,GO:0019222,GO:0019538,GO:0030554,GO:0031323,GO:…	-0.486632	7.67293	492.643	3.79037815062027e-109	1.67240766564102e-107	240.387133642854	171.671165492649	239.182482899742	170.600614199615
TR52304|c0_g1	882; 865							0.24926	9.62914	491.449	6.89660193559702e-109	3.03606516884269e-107	722.911168118427	859.917334756866	719.129589636695	854.156643896495
TR33373|c1_g1	4435	GIGAN	Protein GIGANTEA	ARATH	K12124	AT1G22770	GO:0000302,GO:0003006,GO:0005575,GO:0005634,GO:0005654,GO:0005737,GO:0006355,GO:0006950,GO:0006979,GO:0007165,GO:0007602,GO:0007623,GO:0008150,GO:0009266,GO:0009314,GO:0009409,GO:0009416,GO:0009581,GO:0009582,GO:0009583,GO:0009585,GO:0009605,GO:0009628,GO:0009637,GO:0009639,GO:0009791,GO:0009889,GO:0009908,GO:0009987,GO:0010035,GO:0010218,GO:0010378,GO:0010468,GO:0010556,GO:0019219,GO:0019222,GO:…	0.584226	7.17703	490.091	1.36176115337224e-108	5.98129763483455e-107	115.021460863151	172.617533549389	114.519083738573	171.540562487216
TR10984|c0_g2	464	RS27A	Ubiquitin-40S ribosomal protein S27a	NEUCR	K02977		GO:0003674,GO:0003735,GO:0005198,GO:0005488,GO:0005575,GO:0005634,GO:0005840,GO:0006412,GO:0008150,GO:0008152,GO:0009058,GO:0009059,GO:0009987,GO:0019538,GO:0030529,GO:0032991,GO:0034645,GO:0043167,GO:0043169,GO:0043170,GO:0043226,GO:0043227,GO:0043228,GO:0043229,GO:0043231,GO:0043232,GO:0044237,GO:0044238,GO:0044249,GO:0044260,GO:0044267,GO:0044424,GO:0044444,GO:0044464,GO:0046872,GO:0071704,GO:…	7.33399	2.23746	490.036	1.39933058424002e-108	6.13247173606807e-107	0	8.80122292768266	0.0930671139687712	8.84405888788387
TR1436|c1_g1	1539; 1283; 1075	CYSEP	Vignain	PHAVU; RICCO	K16292		GO:0003674,GO:0003824,GO:0005575,GO:0005788,GO:0006508,GO:0008150,GO:0008152,GO:0008233,GO:0008234,GO:0016023,GO:0016787,GO:0019538,GO:0031410,GO:0031974,GO:0031982,GO:0031988,GO:0043170,GO:0043226,GO:0043227,GO:0043229,GO:0043231,GO:0043233,GO:0044238,GO:0044422,GO:0044424,GO:0044432,GO:0044444,GO:0044446,GO:0044464,GO:0070011,GO:0070013,GO:0071704	-0.279616	9.26763	489.794	1.5798274047418e-108	6.90792845875641e-107	680.453581893774	560.959665632677	676.877119894873	557.261159781011
TR34149|c0_g2	845	PER4	Peroxidase 4 {ECO:0000250|UniProtKB:Q42578}	VITVI	K00430		GO:0003674,GO:0003824,GO:0004601,GO:0005488,GO:0005575,GO:0005576,GO:0006950,GO:0006979,GO:0008150,GO:0008152,GO:0009056,GO:0009987,GO:0016209,GO:0016491,GO:0016684,GO:0020037,GO:0042743,GO:0042744,GO:0043167,GO:0043169,GO:0044237,GO:0044248,GO:0044699,GO:0044710,GO:0044712,GO:0044763,GO:0046872,GO:0046906,GO:0050896,GO:0055114,GO:0072593,GO:0097159,GO:1901363	6.44948	2.27979	486.208	9.52773639517303e-108	4.15674203536495e-106	0.0514637408783674	9.03781494186768	0.139600670953157	9.05768349870232
TR33726|c0_g1	1530; 1530; 512	XTH31; XTH32	Probable xyloglucan endotransglucosylase/hydrolase protein 32; Xyloglucan endotransglucosylase/hydrolase protein 31 {ECO:0000303|PubMed:12514239}	ARATH	K08235	AT3G44990	GO:0003674,GO:0003824,GO:0004553,GO:0005575,GO:0005576,GO:0005618,GO:0005886,GO:0005975,GO:0005976,GO:0006073,GO:0008150,GO:0008152,GO:0009056,GO:0009987,GO:0010383,GO:0010410,GO:0010411,GO:0016020,GO:0016043,GO:0016740,GO:0016757,GO:0016758,GO:0016762,GO:0016787,GO:0016798,GO:0016998,GO:0030312,GO:0033946,GO:0042546,GO:0043170,GO:0044036,GO:0044042,GO:0044085,GO:0044237,GO:0044238,GO:0044248,GO:…	-0.374605	8.4046	486.072	1.01964235694343e-107	4.43852370948663e-106	385.669274142486	297.680072247589	383.669177336259	295.741911217064
TR33093|c0_g1	814	RS27	40S ribosomal protein S27	NEUCR				7.31553	2.21945	483.571	3.57114777176793e-107	1.55105788712188e-105	0	8.70658612200866	0.0930671139687712	8.7158841213928
TR13322|c1_g1	2340; 2330; 2033; 1501; 1480; 1094; 904; 436; 226	AFB2; AFB3	Protein AUXIN SIGNALING F-BOX 2; Protein AUXIN SIGNALING F-BOX 3	ARATH		AT3G26810,AT1G12820	GO:0000151,GO:0000822,GO:0001101,GO:0002237,GO:0003006,GO:0003674,GO:0005488,GO:0005515,GO:0005575,GO:0005634,GO:0005774,GO:0006464,GO:0006950,GO:0006952,GO:0007165,GO:0008150,GO:0008152,GO:0009605,GO:0009607,GO:0009734,GO:0009755,GO:0009791,GO:0009987,GO:0010011,GO:0010033,GO:0010035,GO:0010152,GO:0010167,GO:0016020,GO:0016567,GO:0019005,GO:0019538,GO:0021700,GO:0022414,GO:0031090,GO:0031461,GO:…	-0.355756	8.54486	483.114	4.48887845506215e-107	1.94531396388862e-105	422.517312611397	330.424407010796	420.337620239955	328.255576983632
TR26117|c0_g1	1688							0.460245	7.82644	481.916	8.18323149261097e-107	3.53842929740498e-105	190.209986286446	261.907359702815	189.298509812481	260.237500899037
TR4612|c0_g1	1954; 1729; 1530; 1011							0.197826	10.3091	481.869	8.37589353606115e-107	3.61370590742079e-105	1181.60749056732	1356.28738051703	1175.34458231161	1347.15952074332
TR34157|c2_g1	2442; 2373; 2301; 1576; 1435	STT7	Serine/threonine-protein kinase STN7, chloroplastic	ARATH		AT1G68830	GO:0000166,GO:0001882,GO:0001883,GO:0003674,GO:0003824,GO:0004672,GO:0004674,GO:0005488,GO:0005524,GO:0005575,GO:0006464,GO:0006468,GO:0006793,GO:0006796,GO:0007623,GO:0008150,GO:0008152,GO:0009507,GO:0009535,GO:0009536,GO:0009987,GO:0010109,GO:0016020,GO:0016301,GO:0016310,GO:0016740,GO:0016772,GO:0016773,GO:0017076,GO:0019222,GO:0019538,GO:0030554,GO:0031323,GO:0032549,GO:0032550,GO:0032553,GO:…	-0.942858	5.77265	480.453	1.70266487454265e-106	7.32974626744488e-105	72.9241208246466	37.9493590752769	72.6388824526259	37.7688311927021
TR49075|c0_g1	1877; 1572; 1561; 1485; 1289; 1166; 1080; 1069; 1055; 967; 299	BCA5	Beta carbonic anhydrase 5, chloroplastic	ARATH	K01673	AT4G33580	GO:0003674,GO:0003824,GO:0004089,GO:0005488,GO:0005575,GO:0008150,GO:0008270,GO:0009507,GO:0009536,GO:0015976,GO:0016829,GO:0016835,GO:0016836,GO:0043167,GO:0043169,GO:0043226,GO:0043227,GO:0043229,GO:0043231,GO:0044424,GO:0044444,GO:0044464,GO:0044699,GO:0046872,GO:0046914	-0.59596	7.05501	479.007	3.51416581682709e-106	1.5094622177444e-104	161.750537580709	107.081545620139	160.95957360899	106.427781109752
TR19248|c0_g1	598	RL15; SRP1	60S ribosomal protein L15; Stress-related protein 1	MAIZE; NEUCR				6.42785	2.25878	478.507	4.51487734983428e-106	1.9350326756184e-104	0.0514637408783674	8.89585973335667	0.139600670953157	8.92950873221125
TR12131|c1_g1	2913; 2906; 2874; 2829; 2822; 2358; 1652; 1568; 1510; 1426; 1024; 629	CBSX3; QKIL3; QKIL4	CBS domain-containing protein CBSX3, mitochondrial; KH domain-containing protein At2g38610; KH domain-containing protein At3g08620	ARATH	K14945	AT5G10860,AT2G38610,AT3G08620	GO:0003674,GO:0003676,GO:0003723,GO:0005488,GO:0005575,GO:0005634,GO:0005739,GO:0005829,GO:0006950,GO:0006970,GO:0008150,GO:0009628,GO:0009651,GO:0009987,GO:0019725,GO:0042592,GO:0043167,GO:0043169,GO:0043226,GO:0043227,GO:0043229,GO:0043231,GO:0044424,GO:0044444,GO:0044464,GO:0044699,GO:0044763,GO:0045454,GO:0046872,GO:0046914,GO:0050789,GO:0050794,GO:0050896,GO:0050897,GO:0065007,GO:0065008,GO:…	-0.402158	8.17738	478.474	4.58915249958989e-106	1.96254350191253e-104	332.301374851619	251.639266287185	330.62092237406	250.026244501915
TR24078|c0_g1	691	RS4	40S ribosomal protein S4	CANAX			GO:0003674,GO:0003676,GO:0003723,GO:0003735,GO:0005198,GO:0005488,GO:0005575,GO:0005840,GO:0006412,GO:0008150,GO:0008152,GO:0009058,GO:0009059,GO:0009987,GO:0019538,GO:0019843,GO:0030529,GO:0032991,GO:0034645,GO:0043170,GO:0043226,GO:0043228,GO:0043229,GO:0043232,GO:0044237,GO:0044238,GO:0044249,GO:0044260,GO:0044267,GO:0044424,GO:0044444,GO:0044464,GO:0071704,GO:0097159,GO:1901363,GO:1901576	7.29306	2.19753	475.813	1.74156528282497e-105	7.43144238447551e-104	0	8.56463091349765	0.0930671139687712	8.58770935490173
TR19746|c5_g1	1965; 893; 230	4CL1	4-coumarate--CoA ligase 1	ARATH; TOBAC			GO:0000166,GO:0001882,GO:0001883,GO:0003674,GO:0003824,GO:0005488,GO:0005524,GO:0005575,GO:0005737,GO:0006725,GO:0008150,GO:0008152,GO:0009698,GO:0009987,GO:0016207,GO:0016405,GO:0016874,GO:0016877,GO:0016878,GO:0017076,GO:0019748,GO:0030554,GO:0032549,GO:0032550,GO:0032553,GO:0032555,GO:0032559,GO:0035639,GO:0036094,GO:0043167,GO:0043168,GO:0044237,GO:0044424,GO:0044464,GO:0044699,GO:0044710,GO:…	0.566288	7.21514	473.524	5.48121312410982e-105	2.33377341288685e-103	119.035632651664	176.403005776349	118.474436082246	175.300355637621
TR31593|c0_g2	2967; 2911	Y1770	Uncharacterized protein sll1770	SYNY3			GO:0000166,GO:0001882,GO:0001883,GO:0003674,GO:0003824,GO:0004672,GO:0005488,GO:0005524,GO:0016301,GO:0016740,GO:0016772,GO:0016773,GO:0017076,GO:0030554,GO:0032549,GO:0032550,GO:0032553,GO:0032555,GO:0032559,GO:0035639,GO:0036094,GO:0043167,GO:0043168,GO:0097159,GO:0097367,GO:1901265,GO:1901363	-1.16511	5.17481	473.46	5.65991879110018e-105	2.40460043312723e-103	50.7432485060703	22.6181965560877	50.5819764420272	22.5587589024284
TR15096|c2_g2	1653; 1383; 1317; 1317; 604; 538	CALR; CALR1	Calreticulin; Calreticulin-1	ARATH; RICCO	K08057		GO:0003674,GO:0005488,GO:0005509,GO:0005515,GO:0005575,GO:0005576,GO:0005739,GO:0005774,GO:0005783,GO:0005788,GO:0005911,GO:0006457,GO:0006950,GO:0006970,GO:0006979,GO:0008150,GO:0008152,GO:0009506,GO:0009507,GO:0009536,GO:0009628,GO:0009651,GO:0009987,GO:0010035,GO:0010038,GO:0016020,GO:0019538,GO:0030054,GO:0030246,GO:0031090,GO:0031974,GO:0042221,GO:0043167,GO:0043169,GO:0043170,GO:0043226,GO:…	-0.383347	8.29986	473.408	5.80934589175407e-105	2.46270702313182e-103	359.628621258032	275.913606942568	357.796519652941	274.123100602236
TR46858|c1_g1	5420; 5364	ENDB1; NDB4	External alternative NAD(P)H-ubiquinone oxidoreductase B1, mitochondrial; External alternative NAD(P)H-ubiquinone oxidoreductase B4, mitochondrial	ARATH; SOLTU	K17871	AT2G20800	GO:0003674,GO:0003676,GO:0003677,GO:0003690,GO:0003824,GO:0005488,GO:0005509,GO:0005575,GO:0005739,GO:0005743,GO:0005758,GO:0005777,GO:0006355,GO:0008150,GO:0008152,GO:0009536,GO:0009889,GO:0010468,GO:0010556,GO:0016020,GO:0016491,GO:0019219,GO:0019222,GO:0019866,GO:0019898,GO:0031090,GO:0031312,GO:0031314,GO:0031323,GO:0031326,GO:0031966,GO:0031970,GO:0031974,GO:0042579,GO:0043167,GO:0043169,GO:…	-0.596192	7.03468	472.661	8.44525773040686e-105	3.5723440199621e-103	159.486132982061	105.567356729355	158.725962873739	104.932408834023
TR6038|c0_g1	1005							2.61797	3.33437	472.011	1.16965324780969e-104	4.93690084509348e-103	2.67611452567511	16.7033962014623	2.74547986207875	16.6627196438392
TR27316|c0_g2	752	NLTP	Non-specific lipid-transfer protein	HELAN			GO:0003674,GO:0005488,GO:0006810,GO:0006869,GO:0008150,GO:0008289,GO:0044699,GO:0044765,GO:0051179,GO:0051234,GO:0071702,GO:1902578	-1.67067	4.23208	471.071	1.87419141219764e-104	7.89351006461941e-103	29.128477337156	9.13245174754169	29.083473115241	9.1431333430297
TR4091|c0_g1	2533; 2533	DXS	Probable 1-deoxy-D-xylulose-5-phosphate synthase, chloroplastic	CAPAN			GO:0003674,GO:0003824,GO:0005488,GO:0005575,GO:0006629,GO:0006720,GO:0006721,GO:0006725,GO:0006766,GO:0006767,GO:0006772,GO:0006790,GO:0006793,GO:0006796,GO:0006807,GO:0008150,GO:0008152,GO:0008299,GO:0008610,GO:0008661,GO:0009058,GO:0009110,GO:0009228,GO:0009507,GO:0009536,GO:0009987,GO:0016114,GO:0016491,GO:0016624,GO:0016740,GO:0016744,GO:0016903,GO:0018130,GO:0019438,GO:0019637,GO:0019842,GO:…	-0.859961	5.9885	467.61	1.06111661166688e-103	4.45943996324281e-102	82.9595502959283	45.7095771405454	82.5970636472845	45.5020421043301
TR6838|c2_g1	2624; 2300; 2243; 2236; 1151	NPY2; NPY5	BTB/POZ domain-containing protein NPY2; BTB/POZ domain-containing protein NPY5	ARATH		AT4G37590,AT2G14820	GO:0003006,GO:0003674,GO:0005488,GO:0005515,GO:0005575,GO:0006464,GO:0008150,GO:0008152,GO:0009605,GO:0009606,GO:0009628,GO:0009629,GO:0009630,GO:0009791,GO:0009908,GO:0009958,GO:0009987,GO:0016567,GO:0019538,GO:0022414,GO:0032446,GO:0032501,GO:0032502,GO:0036211,GO:0043170,GO:0043412,GO:0044237,GO:0044238,GO:0044260,GO:0044267,GO:0044464,GO:0044699,GO:0044702,GO:0044707,GO:0044767,GO:0048367,GO:…	-0.727925	6.45164	466.58	1.77843020315198e-103	7.45790838209723e-102	110.441187924977	66.718948000175	109.958795154103	66.3518041202109
TR4525|c0_g1	1955; 1137; 701; 466; 421; 347; 251; 235	ACPA; TIGD2; TIGD6	Acetate permease A {ECO:0000303|PubMed:18302536}; Tigger transposable element-derived protein 2; Tigger transposable element-derived protein 6	EMENI; HUMAN; MOUSE			GO:0003674,GO:0003676,GO:0003677,GO:0005488,GO:0005575,GO:0005634,GO:0043226,GO:0043227,GO:0043229,GO:0043231,GO:0044424,GO:0044464,GO:0097159,GO:1901363	7.26255	2.16778	465.47	3.10126025813372e-103	1.29772735704873e-101	0	8.37535730214963	0.0930671139687712	8.41680966624697
TR30559|c0_g1	502; 395	ICI	Proteinase inhibitor	LINUS			GO:0003674,GO:0004857,GO:0004866,GO:0004867,GO:0006950,GO:0008150,GO:0009611,GO:0030234,GO:0030414,GO:0050896,GO:0061134,GO:0061135	3.78654	2.70176	465.127	3.68333624082144e-103	1.53799048441853e-101	0.771956113175511	11.5456902922289	0.884137582703327	11.5357289841964
TR9712|c0_g1	1391	ASPGB	Probable isoaspartyl peptidase/L-asparaginase 2	ARATH	K13051	AT3G16150	GO:0003674,GO:0003824,GO:0004067,GO:0008233,GO:0008238,GO:0008242,GO:0008798,GO:0016787,GO:0016810,GO:0016811,GO:0070011	0.344597	8.59662	463.585	7.97552318067596e-103	3.32307773125466e-101	340.226790946887	432.348246721702	338.485093504421	429.513642511578
TR51310|c0_g1	1494; 1462	PERN1	Peroxidase N1	TOBAC			GO:0003674,GO:0003824,GO:0004601,GO:0005488,GO:0005575,GO:0005576,GO:0006950,GO:0006979,GO:0008150,GO:0008152,GO:0009056,GO:0009987,GO:0016209,GO:0016491,GO:0016684,GO:0020037,GO:0042743,GO:0042744,GO:0043167,GO:0043169,GO:0044237,GO:0044248,GO:0044699,GO:0044710,GO:0044712,GO:0044763,GO:0046872,GO:0046906,GO:0050896,GO:0055114,GO:0072593,GO:0097159,GO:1901363	0.737321	6.44468	462.814	1.17379047389061e-102	4.88025962413751e-101	64.6899222841079	107.980595274042	64.4489764233741	107.32500447519
TR48820|c0_g1	1718; 1658; 1627; 1550; 1534; 1530; 1214; 1034; 1001; 768	AMSH1; AMSH2	AMSH-like ubiquitin thioesterase 1; AMSH-like ubiquitin thioesterase 2	ARATH	K11866	AT1G10600	GO:0003674,GO:0003824,GO:0005488,GO:0005515,GO:0006464,GO:0008150,GO:0008152,GO:0008233,GO:0008237,GO:0009987,GO:0016579,GO:0016787,GO:0019538,GO:0036211,GO:0043167,GO:0043169,GO:0043170,GO:0043412,GO:0044237,GO:0044238,GO:0044260,GO:0044267,GO:0046872,GO:0070011,GO:0070536,GO:0070646,GO:0070647,GO:0071108,GO:0071704	-0.529872	7.33687	461.862	1.89086887871723e-102	7.84488840982512e-101	192.886100812121	133.674488014535	191.950922560591	132.874507929077
TR38424|c0_g1	1287; 1286	TSJT1	Stem-specific protein TSJT1	TOBAC				-0.416571	8.02486	461.774	1.9762285785271e-102	8.18158631510217e-101	300.290928025274	225.140960698463	298.79196939674	223.707692449082
TR48416|c0_g1	2027; 2019	AAP3	Amino acid permease 3	ARATH		AT1G77380	GO:0003333,GO:0003674,GO:0005215,GO:0005342,GO:0005575,GO:0005886,GO:0006810,GO:0006811,GO:0006820,GO:0006865,GO:0008150,GO:0008509,GO:0008514,GO:0009987,GO:0015075,GO:0015171,GO:0015291,GO:0015293,GO:0015711,GO:0015802,GO:0015849,GO:0016020,GO:0016021,GO:0022804,GO:0022857,GO:0022891,GO:0022892,GO:0031090,GO:0031224,GO:0031965,GO:0034220,GO:0044422,GO:0044424,GO:0044425,GO:0044428,GO:0044446,GO:…	0.501861	7.5143	460.074	4.63228473117971e-102	1.91369418894469e-100	150.531442069225	213.358678392049	149.838053489722	212.001063776231
TR44558|c0_g1	1599; 1580	CHIT1	Chitotriosidase-1	MOUSE	K01183		GO:0000272,GO:0000323,GO:0003674,GO:0003824,GO:0004553,GO:0004568,GO:0005488,GO:0005575,GO:0005576,GO:0005615,GO:0005764,GO:0005773,GO:0005975,GO:0005976,GO:0006022,GO:0006026,GO:0006030,GO:0006032,GO:0006040,GO:0006807,GO:0008061,GO:0008150,GO:0008152,GO:0008843,GO:0009056,GO:0009057,GO:0016052,GO:0016787,GO:0016798,GO:0043170,GO:0043226,GO:0043227,GO:0043229,GO:0043231,GO:0044238,GO:0044421,GO:…	-0.714544	6.48293	459.856	5.167451279052e-102	2.13025989380919e-100	112.448273819233	68.5643657108182	111.959738104432	68.1889757732496
TR43389|c0_g1	718; 585; 450	H4	Histone H4	ASPOR; NEUCR; USTMA	K11254		GO:0000786,GO:0003674,GO:0003676,GO:0003677,GO:0005488,GO:0005575,GO:0005634,GO:0006139,GO:0006325,GO:0006334,GO:0006352,GO:0006461,GO:0006725,GO:0006807,GO:0008150,GO:0008152,GO:0009058,GO:0009059,GO:0009987,GO:0016043,GO:0016070,GO:0018130,GO:0019438,GO:0022607,GO:0032774,GO:0032991,GO:0032993,GO:0034622,GO:0034641,GO:0034654,GO:0034728,GO:0043170,GO:0043226,GO:0043227,GO:0043229,GO:0043231,GO:…	5.21611	2.33771	459.617	5.82412285318649e-102	2.39589392129604e-100	0.20585496351347	9.2744069560527	0.279201341906314	9.31403303168447
TR43388|c1_g1	404	RS12	40S ribosomal protein S12	BLUGH			GO:0003674,GO:0003735,GO:0005198,GO:0005575,GO:0005840,GO:0006412,GO:0008150,GO:0008152,GO:0009058,GO:0009059,GO:0009987,GO:0019538,GO:0030529,GO:0032991,GO:0034645,GO:0043170,GO:0043226,GO:0043228,GO:0043229,GO:0043232,GO:0044237,GO:0044238,GO:0044249,GO:0044260,GO:0044267,GO:0044424,GO:0044444,GO:0044464,GO:0071704,GO:1901576	6.36475	2.19753	456.698	2.51464059168746e-101	1.03227587833449e-99	0.0514637408783674	8.51731251066064	0.139600670953157	8.54498443273804
TR16436|c0_g1	930	P21	Protein P21	SOYBN				-0.783299	6.21309	456.084	3.4202102196175e-101	1.40106211480668e-99	95.0020656614663	55.2205761107832	94.602721349256	54.9442499025056
TR22765|c0_g1	2783; 2698; 2693; 2680; 266	INVA; INVC; INVH	Alkaline/neutral invertase A, mitochondrial {ECO:0000305}; Alkaline/neutral invertase C, mitochondrial {ECO:0000305}; Probable alkaline/neutral invertase A, chloroplastic {ECO:0000305}	ARATH		AT3G06500,AT3G05820,AT1G56560	GO:0000302,GO:0003674,GO:0003824,GO:0004553,GO:0004564,GO:0004575,GO:0005575,GO:0005739,GO:0005975,GO:0005984,GO:0005985,GO:0005987,GO:0006950,GO:0006979,GO:0007623,GO:0008150,GO:0008152,GO:0009056,GO:0009311,GO:0009313,GO:0009507,GO:0009536,GO:0009987,GO:0010029,GO:0010035,GO:0015926,GO:0016052,GO:0016787,GO:0016798,GO:0032502,GO:0033926,GO:0040034,GO:0042221,GO:0042542,GO:0043226,GO:0043227,GO:…	-0.372501	8.32771	455.806	3.9310798993012e-101	1.60695278740762e-99	365.392560236409	282.443546534074	363.52014716202	280.617288771117
TR35935|c0_g1	4411	UFOG6	UDP-glucose flavonoid 3-O-glucosyltransferase 6 {ECO:0000303|PubMed:18487633}	FRAAN			GO:0003674,GO:0003824,GO:0008150,GO:0008152,GO:0008194,GO:0016740,GO:0016757,GO:0016758,GO:0035251,GO:0046527,GO:0047893	0.593923	7.02005	453.857	1.04382271427516e-100	4.2580088835149e-99	102.721626793221	155.204361305372	102.28075825168	154.236969010922
TR51879|c0_g1	1080; 1072	RS142	40S ribosomal protein S14-2	ARATH	K02955	AT3G11510	GO:0003674,GO:0003735,GO:0005198,GO:0005575,GO:0005730,GO:0005840,GO:0006412,GO:0008150,GO:0008152,GO:0009058,GO:0009059,GO:0009987,GO:0015935,GO:0019538,GO:0022626,GO:0022627,GO:0030529,GO:0032991,GO:0034645,GO:0043170,GO:0043226,GO:0043228,GO:0043229,GO:0043232,GO:0044237,GO:0044238,GO:0044249,GO:0044260,GO:0044267,GO:0044391,GO:0044422,GO:0044424,GO:0044428,GO:0044444,GO:0044445,GO:0044446,GO:…	-0.390052	8.18795	453.556	1.21424112698484e-100	4.94282507298556e-99	333.485040891821	254.667644068753	331.784261298669	253.016989053373
TR171|c0_g1	1741	HAT5	Homeobox-leucine zipper protein HAT5	ARATH	K09338	AT3G01470	GO:0001071,GO:0003674,GO:0003676,GO:0003677,GO:0003700,GO:0005488,GO:0005515,GO:0005575,GO:0005634,GO:0006139,GO:0006351,GO:0006355,GO:0006725,GO:0006807,GO:0006950,GO:0006970,GO:0008150,GO:0008152,GO:0009058,GO:0009059,GO:0009314,GO:0009416,GO:0009628,GO:0009637,GO:0009651,GO:0009653,GO:0009887,GO:0009889,GO:0009891,GO:0009893,GO:0009965,GO:0009987,GO:0010468,GO:0010556,GO:0010557,GO:0010604,GO:…	-0.554665	7.1789	453.07	1.54876022799887e-100	6.29139384476033e-99	174.153299132395	118.627235912368	173.290966209852	117.920785171785
TR20076|c0_g1	1912; 1912	STC	Sugar carrier protein C	RICCO			GO:0003674,GO:0005215,GO:0005575,GO:0006810,GO:0008150,GO:0008643,GO:0009987,GO:0015291,GO:0015293,GO:0016021,GO:0022804,GO:0022857,GO:0022891,GO:0022892,GO:0031224,GO:0044425,GO:0044699,GO:0044763,GO:0044765,GO:0051179,GO:0051234,GO:0055085,GO:0071702,GO:1902578	0.304602	8.91832	452.737	1.82973415158098e-100	7.41728481697139e-99	432.089568414773	534.082812821259	429.876999421754	530.558083428705
TR5517|c0_g1	494							0.633631	6.83268	451.977	2.67881667720714e-100	1.08366766954463e-98	88.6720255334271	137.69655225568	88.2741575993795	136.8479256903
TR24660|c0_g1	1070; 1070	LONP2	Lon protease homolog 2, peroxisomal {ECO:0000255|HAMAP-Rule:MF_03121}	ARATH; SPIOL			GO:0000166,GO:0001882,GO:0001883,GO:0003674,GO:0003824,GO:0004175,GO:0004176,GO:0004252,GO:0005488,GO:0005524,GO:0005575,GO:0005782,GO:0006508,GO:0006515,GO:0006605,GO:0006625,GO:0006810,GO:0006886,GO:0006996,GO:0007031,GO:0008104,GO:0008150,GO:0008152,GO:0008233,GO:0008236,GO:0009987,GO:0015031,GO:0016043,GO:0016462,GO:0016482,GO:0016485,GO:0016558,GO:0016787,GO:0016817,GO:0016818,GO:0016887,GO:…	-0.705112	6.49515	451.882	2.80850432519113e-100	1.1337733850533e-98	113.117302450652	69.4160969618842	112.611207902213	69.0434742165234
TR41069|c0_g1	619; 619							-0.458333	7.70711	447.955	2.0102165463534e-99	8.09830094388086e-98	244.041059245218	177.727921055785	242.812100344524	176.624828224695
TR21275|c0_g2	3590; 3582; 2663; 1123	ACO2M; ACOC	Aconitate hydratase 2, mitochondrial; Aconitate hydratase, cytoplasmic; Putative aconitate hydratase, cytoplasmic	ARATH; CUCMA; ORYSJ	K01681	AT2G05710	GO:0000166,GO:0001101,GO:0001882,GO:0001883,GO:0003674,GO:0003824,GO:0003994,GO:0005488,GO:0005507,GO:0005524,GO:0005575,GO:0005618,GO:0005737,GO:0005739,GO:0005774,GO:0005829,GO:0005975,GO:0006081,GO:0006082,GO:0006097,GO:0006099,GO:0006101,GO:0006102,GO:0006950,GO:0006970,GO:0006979,GO:0008150,GO:0008152,GO:0009507,GO:0009532,GO:0009536,GO:0009570,GO:0009628,GO:0009651,GO:0009719,GO:0009725,GO:…	0.520539	7.36418	445.366	7.35568072531898e-99	2.95716602382762e-97	134.577682396931	193.248357186323	133.970110558046	192.005800203624
TR51896|c0_g1	1288; 1223; 1209; 950							-0.456645	7.70452	443.889	1.5416014944488e-98	6.18484162453293e-97	243.474958095556	177.538647444437	242.253697660712	176.411203613877
TR21561|c1_g1	401							0.646218	6.74851	442.928	2.49563861770274e-98	9.99179757680244e-97	83.1654052594418	130.314881413108	82.8297314322064	129.499239078145
TR47795|c0_g1	1060; 1060; 907	BSP	Basic secretory protease {ECO:0000303|PubMed:22773449}	BOSSE			GO:0003674,GO:0003824,GO:0005488,GO:0008233,GO:0008237,GO:0016787,GO:0043167,GO:0043169,GO:0046872,GO:0070011	0.889896	5.86301	442.583	2.9671421877567e-98	1.18551648232792e-96	40.2961091077617	74.7630764824656	40.1584596775248	74.341364564821
TR1484|c0_g1	2304; 1004	ADO3	Adagio protein 3	ARATH	K12116	AT1G68050	GO:0000975,GO:0001047,GO:0001067,GO:0003006,GO:0003674,GO:0003676,GO:0003677,GO:0004871,GO:0004872,GO:0005488,GO:0005515,GO:0005575,GO:0005634,GO:0005737,GO:0006355,GO:0006464,GO:0007623,GO:0008150,GO:0008152,GO:0009314,GO:0009416,GO:0009628,GO:0009637,GO:0009791,GO:0009881,GO:0009889,GO:0009908,GO:0009909,GO:0009911,GO:0009987,GO:0010468,GO:0010556,GO:0016567,GO:0018298,GO:0019219,GO:0019222,GO:…	1.64982	4.25259	440.818	7.18595151219425e-98	2.8652509123827e-96	8.95469091283593	28.2017680908541	8.98097649798642	28.1129987837082
TR19773|c0_g1	1115							2.9961	2.98796	440.613	7.96047528705007e-98	3.16758544244213e-96	1.64683970810776	13.485744808546	1.72174160842227	13.5010754037261
TR50728|c0_g1	566	CYPH	Peptidyl-prolyl cis-trans isomerase, mitochondrial	NEUCR			GO:0000413,GO:0003674,GO:0003755,GO:0003824,GO:0005488,GO:0005575,GO:0005634,GO:0005739,GO:0005829,GO:0006457,GO:0006464,GO:0008150,GO:0008152,GO:0009987,GO:0016853,GO:0016859,GO:0018193,GO:0018208,GO:0019538,GO:0033218,GO:0036211,GO:0042277,GO:0043170,GO:0043226,GO:0043227,GO:0043229,GO:0043231,GO:0043412,GO:0044237,GO:0044238,GO:0044260,GO:0044267,GO:0044424,GO:0044444,GO:0044464,GO:0071704	5.7996	2.19753	439.697	1.25976732945269e-97	5.00256177479395e-96	0.102927481756735	8.46999410782364	0.186134227937542	8.50225951057435
TR43855|c0_g1	957; 894	UBC28	Ubiquitin-conjugating enzyme E2 28	ARATH	K06689	AT1G64230	GO:0000166,GO:0001882,GO:0001883,GO:0003674,GO:0003824,GO:0005488,GO:0005524,GO:0006464,GO:0008150,GO:0008152,GO:0009987,GO:0016567,GO:0016740,GO:0017076,GO:0019538,GO:0030554,GO:0032446,GO:0032549,GO:0032550,GO:0032553,GO:0032555,GO:0032559,GO:0035639,GO:0036094,GO:0036211,GO:0043167,GO:0043168,GO:0043170,GO:0043412,GO:0044237,GO:0044238,GO:0044260,GO:0044267,GO:0070647,GO:0071704,GO:0097159,GO:…	-0.251585	9.42028	439.64	1.29681645693147e-97	5.13919646007588e-96	749.466458411665	629.997215371866	745.514116446842	625.79193493157
TR44227|c0_g1	2286; 2197; 2196	ASO	L-ascorbate oxidase	CUCMA; CUCPM; CUCSA	K00423		GO:0003674,GO:0003824,GO:0005488,GO:0005507,GO:0005575,GO:0005576,GO:0008150,GO:0008152,GO:0008447,GO:0016491,GO:0016679,GO:0016682,GO:0043167,GO:0043169,GO:0044699,GO:0044710,GO:0046872,GO:0046914,GO:0055114	0.949267	5.67492	438.723	2.05339272320026e-97	8.12091780651028e-96	34.3777789067494	66.48235598599	34.2952314974922	66.1381795093924
TR15118|c0_g1	1670; 1510; 1491; 1383; 1332; 1025; 639	BBX19	B-box zinc finger protein 19 {ECO:0000303|PubMed:19920209}	ARATH		AT4G38960	GO:0003674,GO:0005488,GO:0005575,GO:0005622,GO:0005634,GO:0006139,GO:0006351,GO:0006355,GO:0006725,GO:0006807,GO:0008150,GO:0008152,GO:0008270,GO:0009058,GO:0009059,GO:0009889,GO:0009987,GO:0010099,GO:0010100,GO:0010468,GO:0010556,GO:0016070,GO:0018130,GO:0019219,GO:0019222,GO:0019438,GO:0031323,GO:0031326,GO:0032774,GO:0034641,GO:0034645,GO:0034654,GO:0043167,GO:0043169,GO:0043170,GO:0043226,GO:…	-1.11026	5.19431	438.47	2.33059561993803e-97	9.19852526830714e-96	50.7947122469486	23.5172462099908	50.6285099990116	23.4559822678659
TR25377|c0_g1	659	RS6B	40S ribosomal protein S6-B	SCHPO	K02991		GO:0002181,GO:0003674,GO:0003735,GO:0005198,GO:0005575,GO:0005622,GO:0005829,GO:0005840,GO:0006139,GO:0006364,GO:0006412,GO:0006725,GO:0006807,GO:0008150,GO:0008152,GO:0009058,GO:0009059,GO:0009987,GO:0015935,GO:0016070,GO:0016072,GO:0019538,GO:0022613,GO:0022627,GO:0030529,GO:0032991,GO:0034470,GO:0034641,GO:0034645,GO:0034660,GO:0042254,GO:0042274,GO:0043170,GO:0043226,GO:0043228,GO:0043229,GO:…	7.17924	2.08665	438.33	2.50003861982692e-97	9.80761118237746e-96	0	7.9021732737796	0.0930671139687712	7.94683552244638
TR17717|c0_g1	625	RL34B	60S ribosomal protein L34-B	YEAST	K02915		GO:0002181,GO:0003674,GO:0003676,GO:0003723,GO:0003735,GO:0005198,GO:0005488,GO:0005575,GO:0005622,GO:0005840,GO:0006412,GO:0008150,GO:0008152,GO:0009058,GO:0009059,GO:0009987,GO:0015934,GO:0019538,GO:0022613,GO:0022625,GO:0030529,GO:0032991,GO:0034645,GO:0042254,GO:0043170,GO:0043226,GO:0043228,GO:0043229,GO:0043232,GO:0044085,GO:0044237,GO:0044238,GO:0044249,GO:0044260,GO:0044267,GO:0044391,GO:…	7.17924	2.08665	438.33	2.50003861982692e-97	9.80761118237746e-96	0	7.9021732737796	0.0930671139687712	7.94683552244638
TR37662|c0_g1	518							7.17924	2.08665	438.33	2.50003861982692e-97	9.80761118237746e-96	0	7.9021732737796	0.0930671139687712	7.94683552244638
TR1724|c0_g1	1594; 1594; 1570; 1570	AMT12	Ammonium transporter 1 member 2	ARATH; SOLLC	K03320	AT1G64780	GO:0003674,GO:0005215,GO:0005575,GO:0005886,GO:0005887,GO:0006810,GO:0006811,GO:0006812,GO:0006820,GO:0006950,GO:0006995,GO:0007154,GO:0008150,GO:0008324,GO:0008509,GO:0008519,GO:0009267,GO:0009605,GO:0009607,GO:0009624,GO:0009987,GO:0009991,GO:0015075,GO:0015077,GO:0015101,GO:0015103,GO:0015672,GO:0015695,GO:0015696,GO:0015698,GO:0015837,GO:0015843,GO:0016020,GO:0016021,GO:0019740,GO:0019755,GO:…	1.84863	3.97299	437.975	2.98684316255142e-97	1.16937614199045e-95	6.58735883243103	23.8957934326868	6.65429864876714	23.8405065673391
TR35976|c0_g1	2634; 2513	FXL14	F-box/LRR-repeat protein 14	MOUSE	K10280		GO:0003674,GO:0003824,GO:0004842,GO:0005488,GO:0005515,GO:0005575,GO:0005654,GO:0005737,GO:0005794,GO:0006464,GO:0008150,GO:0008152,GO:0009987,GO:0016567,GO:0016740,GO:0019538,GO:0019787,GO:0032446,GO:0036211,GO:0042787,GO:0043170,GO:0043226,GO:0043227,GO:0043229,GO:0043231,GO:0043412,GO:0044237,GO:0044238,GO:0044260,GO:0044267,GO:0044422,GO:0044424,GO:0044428,GO:0044444,GO:0044446,GO:0044464,GO:…	-0.281051	9.08404	436.872	5.19068582093678e-97	2.02811977316843e-95	599.398190010345	493.672896798458	596.280999197917	490.396656594836
TR34126|c2_g1	2183; 2180; 2101; 2098; 2085	AFB3; TIR1	Protein AUXIN SIGNALING F-BOX 3; Protein TRANSPORT INHIBITOR RESPONSE 1	ARATH	K14485	AT1G12820,AT3G62980	GO:0000151,GO:0000160,GO:0000822,GO:0001101,GO:0002237,GO:0003006,GO:0003674,GO:0003824,GO:0004842,GO:0004871,GO:0004872,GO:0005488,GO:0005515,GO:0005575,GO:0005634,GO:0006464,GO:0006950,GO:0006952,GO:0007049,GO:0007154,GO:0007165,GO:0008150,GO:0008152,GO:0009267,GO:0009605,GO:0009607,GO:0009719,GO:0009725,GO:0009733,GO:0009734,GO:0009755,GO:0009791,GO:0009873,GO:0009987,GO:0009991,GO:0010011,GO:…	-0.557127	7.1125	436.478	6.32389090566637e-97	2.46593725936786e-95	166.43373800064	113.185619586113	165.612929307428	112.494720056996
TR32163|c0_g1	3520; 3514; 2498	C3H29	Zinc finger CCCH domain-containing protein 29	ARATH		AT2G40140	GO:0001071,GO:0003674,GO:0003676,GO:0003677,GO:0003700,GO:0005488,GO:0005515,GO:0005575,GO:0005634,GO:0006355,GO:0006950,GO:0006952,GO:0008150,GO:0009266,GO:0009409,GO:0009605,GO:0009607,GO:0009620,GO:0009628,GO:0009719,GO:0009889,GO:0010033,GO:0010200,GO:0010243,GO:0010468,GO:0010556,GO:0019219,GO:0019222,GO:0031323,GO:0031326,GO:0042221,GO:0043167,GO:0043169,GO:0043207,GO:0043226,GO:0043227,GO:…	0.398611	8.08795	435.12	1.24898556628773e-96	4.86055222976533e-95	233.90270229218	308.610623302937	232.760852035897	306.594041446641
TR47750|c0_g1	802; 801							0.732259	6.37215	434.306	1.87791587296308e-96	7.29351039044225e-95	61.6535615722842	102.538978947787	61.424295219389	101.941664282565
TR39899|c0_g1	1392; 1319							-0.636802	6.72493	434.039	2.14661268930008e-96	8.32047603753006e-95	130.151800681391	83.7535730214963	129.54942264453	83.2708732970322
TR35696|c0_g1	1119; 1119	RNLE; RNS1	Extracellular ribonuclease LE; Ribonuclease 1	ARATH; SOLLC	K01166	AT2G02990	GO:0003674,GO:0003676,GO:0003723,GO:0003824,GO:0004518,GO:0004519,GO:0004521,GO:0004540,GO:0005488,GO:0005575,GO:0005576,GO:0005615,GO:0005618,GO:0005886,GO:0006139,GO:0006725,GO:0006807,GO:0006950,GO:0007154,GO:0008150,GO:0008152,GO:0009058,GO:0009267,GO:0009605,GO:0009611,GO:0009718,GO:0009812,GO:0009813,GO:0009987,GO:0009991,GO:0016020,GO:0016036,GO:0016070,GO:0016787,GO:0016788,GO:0016892,GO:…	-1.60679	4.20944	433.324	3.07197831221492e-96	1.18836091449459e-94	28.3565212239805	9.2744069560527	28.2924026465065	9.31403303168447
TR38808|c0_g1	3615; 3376; 3292; 1850; 1739; 1610; 1499; 839	SD11; Y4729	G-type lectin S-receptor-like serine/threonine-protein kinase At4g27290; G-type lectin S-receptor-like serine/threonine-protein kinase SD1-1	ARATH		AT4G27300,AT4G27290	GO:0000166,GO:0001882,GO:0001883,GO:0003674,GO:0003824,GO:0004672,GO:0004674,GO:0005488,GO:0005515,GO:0005516,GO:0005524,GO:0005575,GO:0005886,GO:0005911,GO:0006464,GO:0006468,GO:0006793,GO:0006796,GO:0008037,GO:0008150,GO:0008152,GO:0009506,GO:0009987,GO:0016020,GO:0016021,GO:0016301,GO:0016310,GO:0016740,GO:0016772,GO:0016773,GO:0017076,GO:0019538,GO:0019899,GO:0030054,GO:0030246,GO:0030554,GO:…	0.808426	6.09334	432.659	4.28687413591387e-96	1.65503962175818e-94	49.0964087979625	86.0721747605095	48.9067683905893	85.5780190938715
TR24910|c2_g2	1297; 854	RL141	60S ribosomal protein L14-1	ARATH	K02875	AT2G20450	GO:0003674,GO:0003735,GO:0005198,GO:0005575,GO:0005622,GO:0005773,GO:0005783,GO:0005840,GO:0005911,GO:0006412,GO:0008150,GO:0008152,GO:0009058,GO:0009059,GO:0009506,GO:0009987,GO:0015934,GO:0019538,GO:0022625,GO:0030054,GO:0030529,GO:0032991,GO:0034645,GO:0043170,GO:0043226,GO:0043227,GO:0043228,GO:0043229,GO:0043231,GO:0043232,GO:0044237,GO:0044238,GO:0044249,GO:0044260,GO:0044267,GO:0044391,GO:…	-0.455966	7.6712	432.478	4.69342383780341e-96	1.80840873338572e-94	237.865410339814	173.516583203292	236.669670822585	172.437785852654
TR31084|c1_g1	5469	AB2C	ABC transporter C family member 2	ARATH		AT2G34660	GO:0000166,GO:0000325,GO:0001882,GO:0001883,GO:0003674,GO:0003824,GO:0005215,GO:0005488,GO:0005524,GO:0005575,GO:0005773,GO:0005774,GO:0006810,GO:0008150,GO:0008559,GO:0009987,GO:0015238,GO:0015399,GO:0015405,GO:0016020,GO:0016021,GO:0016462,GO:0016787,GO:0016817,GO:0016818,GO:0016820,GO:0016887,GO:0017076,GO:0017111,GO:0022804,GO:0022857,GO:0022891,GO:0022892,GO:0030554,GO:0031090,GO:0031224,GO:…	0.377133	8.23343	431.322	8.38003977496506e-96	3.22250620437293e-94	261.02409373508	339.272948341316	259.703781529856	337.056910949352
TR21455|c0_g1	6041; 5740; 1890; 1745	RPO1A; RPO1B; RPOT1; RPOT2; S38AA; S38AB	DNA-directed RNA polymerase 1, mitochondrial; DNA-directed RNA polymerase 1A; DNA-directed RNA polymerase 1B, mitochondrial; DNA-directed RNA polymerase 2, chloroplastic/mitochondrial; Putative sodium-coupled neutral amino acid transporter 10; Putative sodium-coupled neutral amino acid transporter 11	BOVIN; NICSY; RAT; TOBAC	K14997		GO:0003333,GO:0003674,GO:0003676,GO:0003677,GO:0003824,GO:0003899,GO:0005215,GO:0005342,GO:0005488,GO:0005575,GO:0005739,GO:0005783,GO:0005794,GO:0006139,GO:0006351,GO:0006725,GO:0006807,GO:0006810,GO:0006811,GO:0006812,GO:0006814,GO:0006820,GO:0006865,GO:0008150,GO:0008152,GO:0008509,GO:0008514,GO:0009058,GO:0009059,GO:0009507,GO:0009536,GO:0009987,GO:0015075,GO:0015171,GO:0015672,GO:0015711,GO:…	-0.394545	8.07643	429.559	2.02722160115567e-95	7.78021260656548e-94	309.091227715475	235.314417308419	307.540278109805	233.790774079713
TR21218|c0_g3	567; 551	SPE1	Arginine decarboxylase	SOYBN	K01583		GO:0003674,GO:0003824,GO:0006082,GO:0006520,GO:0006525,GO:0006527,GO:0006576,GO:0006595,GO:0006596,GO:0006807,GO:0008150,GO:0008152,GO:0008216,GO:0008295,GO:0008792,GO:0009056,GO:0009058,GO:0009063,GO:0009064,GO:0009065,GO:0009308,GO:0009309,GO:0009445,GO:0009446,GO:0009987,GO:0016054,GO:0016829,GO:0016830,GO:0016831,GO:0019752,GO:0034641,GO:0042401,GO:0043436,GO:0044106,GO:0044237,GO:0044238,GO:…	0.853661	5.9321	429.127	2.51713666219697e-95	9.64142621516313e-94	42.9722236334368	77.7914542640339	42.8574059826192	77.3321091162793
TR3712|c0_g1	737	BSP	Basic secretory protease {ECO:0000303|PubMed:22773449}	BOSSE			GO:0003674,GO:0003824,GO:0005488,GO:0008233,GO:0008237,GO:0016787,GO:0043167,GO:0043169,GO:0046872,GO:0070011	1.00612	5.48293	428.169	4.06886773691096e-95	1.55544260166628e-93	29.2828685597911	58.9114115320695	29.2230737861942	58.618593208583
TR38827|c0_g1	1042; 989; 905	CSPL7; CSPL9	CASP-like protein 1E1	POPTR; RICCO			GO:0005575,GO:0005886,GO:0016020,GO:0016021,GO:0031224,GO:0044425,GO:0044464	0.557729	7.11006	427.347	6.14196778064915e-95	2.34334135442885e-93	111.058752815517	163.627037010358	110.5637313949	162.611053755005
TR49284|c0_g1	1865; 1863; 1719	COMT1	Caffeic acid 3-O-methyltransferase	EUCGU; ROSCH			GO:0003674,GO:0003824,GO:0005488,GO:0005515,GO:0006725,GO:0008150,GO:0008152,GO:0008168,GO:0008171,GO:0009058,GO:0009698,GO:0009699,GO:0009808,GO:0009809,GO:0009987,GO:0016740,GO:0016741,GO:0019438,GO:0019748,GO:0044237,GO:0044249,GO:0044550,GO:0044699,GO:0044710,GO:0044711,GO:0044763,GO:0046983,GO:0047763,GO:0071704,GO:1901360,GO:1901362,GO:1901576	0.393832	8.08665	424.501	2.55734548622433e-94	9.73793120762291e-93	234.160020996572	307.900847260382	232.993519820819	305.910442692022
TR45886|c0_g1	818	GASA6	Gibberellin-regulated protein 6	ARATH		AT1G74670	GO:0005575,GO:0005576,GO:0007165,GO:0008150,GO:0009628,GO:0009740,GO:0009743,GO:0009744,GO:0009746,GO:0009749,GO:0009750,GO:0009755,GO:0010033,GO:0010476,GO:0034284,GO:0034285,GO:0042221,GO:0050789,GO:0050794,GO:0050896,GO:0065007,GO:0080167,GO:1901700	-1.12868	5.10098	423.834	3.57273476641465e-94	1.35777877118938e-92	47.8098152760033	21.8611021106957	47.6503623520109	21.789710303482
TR53356|c0_g1	2298; 2284; 2256; 2242; 2238; 2224; 2224; 2210; 2141; 2127							-0.796927	6.05805	423.511	4.20017274924996e-94	1.59311815506639e-92	85.6356648216034	49.3057757561577	85.2494763953945	49.0482106439164
TR53831|c0_g1	1339; 1240	AGP16	Arabinogalactan peptide 16	ARATH		AT2G46330	GO:0005575,GO:0005886,GO:0016020,GO:0031224,GO:0031225,GO:0044425,GO:0044464	1.0525	5.34396	422.787	6.03615458820636e-94	2.28504855987003e-92	25.9891891435756	54.0376160398581	25.9657247972872	53.7479520819223
TR31226|c0_g1	1005	AHP1	Histidine-containing phosphotransfer protein 1	ARATH	K14490	AT3G21510	GO:0000160,GO:0003674,GO:0003824,GO:0004871,GO:0005488,GO:0005515,GO:0005575,GO:0005634,GO:0005737,GO:0005829,GO:0006793,GO:0006796,GO:0007165,GO:0008150,GO:0008152,GO:0009736,GO:0009755,GO:0009927,GO:0009987,GO:0016301,GO:0016310,GO:0016740,GO:0016772,GO:0019899,GO:0019900,GO:0019901,GO:0035556,GO:0043226,GO:0043227,GO:0043229,GO:0043231,GO:0043424,GO:0044237,GO:0044424,GO:0044444,GO:0044464,GO:…	-0.73048	6.29556	421.565	1.11359550459493e-93	4.20744491813749e-92	99.170628672614	59.8104611859725	98.7442079208663	59.4730916518568
TR45775|c0_g1	635	RL6; RL6B	60S ribosomal protein L6; 60S ribosomal protein L6-B	TETTS; YEAST	K02934		GO:0000027,GO:0002181,GO:0003674,GO:0003735,GO:0005198,GO:0005575,GO:0005622,GO:0005840,GO:0006412,GO:0008150,GO:0008152,GO:0009058,GO:0009059,GO:0009987,GO:0015934,GO:0016043,GO:0019538,GO:0022607,GO:0022618,GO:0022625,GO:0030529,GO:0032991,GO:0034622,GO:0034645,GO:0043170,GO:0043226,GO:0043228,GO:0043229,GO:0043232,GO:0043933,GO:0044237,GO:0044238,GO:0044249,GO:0044260,GO:0044267,GO:0044391,GO:…	7.12515	2.03403	421.536	1.13029776537113e-93	4.26227401523089e-92	0	7.61826285675758	0.0930671139687712	7.64776106730055
TR14864|c0_g1	2551; 2548	AHL17	AT-hook motif nuclear-localized protein 17 {ECO:0000312|EMBL:FAA00288.1}	ARATH		AT5G49700	GO:0003674,GO:0003676,GO:0003677,GO:0005488,GO:0005575,GO:0005634,GO:0006139,GO:0006351,GO:0006355,GO:0006725,GO:0006807,GO:0008150,GO:0008152,GO:0009058,GO:0009059,GO:0009889,GO:0009987,GO:0010468,GO:0010556,GO:0016070,GO:0018130,GO:0019219,GO:0019222,GO:0019438,GO:0031323,GO:0031326,GO:0032774,GO:0034641,GO:0034645,GO:0034654,GO:0043170,GO:0043226,GO:0043227,GO:0043229,GO:0043231,GO:0044237,GO:…	-0.810252	6.00305	420.973	1.49881651382776e-93	5.64100033386083e-92	82.7022315915365	47.1764476284926	82.3643958623625	46.9546894578955
TR52163|c0_g1	1201; 477						GO:0003674,GO:0005488,GO:0005575,GO:0005622,GO:0008270,GO:0043167,GO:0043169,GO:0044464,GO:0046872,GO:0046914	-0.906475	5.68939	420.503	1.89681260409597e-93	7.12513120666011e-92	68.1894566638368	36.3878517816557	67.938993197203	36.2307339948093
TR50834|c0_g1	980	CHI5	Endochitinase EP3 {ECO:0000303|PubMed:11525512}	ARATH	K01183	AT3G54420	GO:0000272,GO:0003006,GO:0003674,GO:0003824,GO:0004553,GO:0004568,GO:0005488,GO:0005575,GO:0005618,GO:0005975,GO:0005976,GO:0006022,GO:0006026,GO:0006030,GO:0006032,GO:0006040,GO:0006807,GO:0006950,GO:0006952,GO:0008061,GO:0008150,GO:0008152,GO:0009056,GO:0009057,GO:0009605,GO:0009607,GO:0009611,GO:0009617,GO:0009790,GO:0009793,GO:0009987,GO:0010262,GO:0016052,GO:0016787,GO:0016798,GO:0016998,GO:…	1.73513	4.0626	420.171	2.23959763588464e-93	8.39654928690623e-92	7.46224242736328	25.0314351007749	7.53843623147047	24.9513545435951
TR14140|c0_g1	918; 845; 649; 552	XYLB	Xylulose kinase	RAT	K00854		GO:0000166,GO:0001882,GO:0001883,GO:0003674,GO:0003824,GO:0004856,GO:0005488,GO:0005524,GO:0005575,GO:0005737,GO:0005975,GO:0005996,GO:0005997,GO:0006793,GO:0006796,GO:0008150,GO:0008152,GO:0009987,GO:0016301,GO:0016310,GO:0016740,GO:0016772,GO:0016773,GO:0017076,GO:0019200,GO:0019321,GO:0030554,GO:0032549,GO:0032550,GO:0032553,GO:0032555,GO:0032559,GO:0035639,GO:0036094,GO:0042732,GO:0043167,GO:…	-0.676516	6.50541	419.692	2.84808628554332e-93	1.06573197969427e-91	113.014374968895	70.7410122413203	112.518140788244	70.3679468035978
TR37505|c0_g1	1482	6OMT	(RS)-norcoclaurine 6-O-methyltransferase {ECO:0000303|PubMed:12946416}	PAPSO			GO:0003674,GO:0003824,GO:0005488,GO:0005515,GO:0006807,GO:0008150,GO:0008152,GO:0008168,GO:0008171,GO:0008757,GO:0009058,GO:0009820,GO:0009821,GO:0009987,GO:0016740,GO:0016741,GO:0030786,GO:0034641,GO:0042802,GO:0044237,GO:0044249,GO:0044271,GO:0046983,GO:0071704,GO:1901564,GO:1901566,GO:1901576	-0.525805	7.21877	419.107	3.81848006979456e-93	1.42610336272673e-91	177.498442289489	123.359076196068	176.641382312728	122.620526609791
TR25935|c0_g1	2561; 2386	RIBA1	Bifunctional riboflavin biosynthesis protein RIBA 1, chloroplastic	ARATH	K14652	AT5G64300	GO:0000166,GO:0001882,GO:0001883,GO:0003674,GO:0003824,GO:0003933,GO:0003935,GO:0005488,GO:0005525,GO:0005575,GO:0006766,GO:0006767,GO:0006771,GO:0006807,GO:0008150,GO:0008152,GO:0008686,GO:0009058,GO:0009110,GO:0009231,GO:0009507,GO:0009532,GO:0009536,GO:0009570,GO:0009987,GO:0016020,GO:0016787,GO:0016810,GO:0016814,GO:0016829,GO:0016830,GO:0017076,GO:0018130,GO:0019001,GO:0019238,GO:0032549,GO:…	0.767589	6.18992	418.97	4.08853502666093e-93	1.52403667717947e-91	53.4708267726238	91.1352438640689	53.2809227471215	90.6195599091869
TR8075|c0_g1	541	RS18; RS18B	40S ribosomal protein S18; 40S ribosomal protein S18-B	BRABE; YEAST			GO:0003674,GO:0003676,GO:0003723,GO:0003735,GO:0005198,GO:0005488,GO:0005575,GO:0005622,GO:0005840,GO:0006412,GO:0008150,GO:0008152,GO:0009058,GO:0009059,GO:0009987,GO:0019538,GO:0019843,GO:0030529,GO:0032991,GO:0034645,GO:0043170,GO:0043226,GO:0043228,GO:0043229,GO:0043232,GO:0044237,GO:0044238,GO:0044249,GO:0044260,GO:0044267,GO:0044424,GO:0044444,GO:0044464,GO:0071704,GO:0097159,GO:1901363,GO:…	7.11664	2.02577	418.952	4.12527593805007e-93	1.5347919541602e-91	0	7.57094445392057	0.0930671139687712	7.60503614513686
TR50103|c0_g1	884; 840	RLA11	60S acidic ribosomal protein P1-1	ARATH			GO:0003674,GO:0003735,GO:0005198,GO:0005575,GO:0005634,GO:0005829,GO:0005840,GO:0005886,GO:0006414,GO:0008150,GO:0008152,GO:0009058,GO:0009059,GO:0009987,GO:0016020,GO:0022626,GO:0030529,GO:0032991,GO:0034645,GO:0043170,GO:0043226,GO:0043227,GO:0043228,GO:0043229,GO:0043231,GO:0043232,GO:0044237,GO:0044249,GO:0044260,GO:0044424,GO:0044444,GO:0044445,GO:0044464,GO:0071704,GO:1901576	-0.381756	8.12803	416.921	1.14165137352119e-92	4.23936114999528e-91	319.075193445878	245.062008292842	317.451925747479	243.489331410871
TR13447|c0_g1	3124; 2573	GLPK	Glycerol kinase	ARATH			GO:0000166,GO:0001882,GO:0001883,GO:0002237,GO:0003674,GO:0003824,GO:0004370,GO:0005488,GO:0005524,GO:0005575,GO:0005739,GO:0005829,GO:0005975,GO:0006066,GO:0006071,GO:0006072,GO:0006629,GO:0006638,GO:0006639,GO:0006641,GO:0006793,GO:0006796,GO:0006950,GO:0006952,GO:0008150,GO:0008152,GO:0009056,GO:0009058,GO:0009605,GO:0009607,GO:0009617,GO:0009628,GO:0009636,GO:0009987,GO:0010033,GO:0010188,GO:…	-0.284112	8.98287	416.675	1.29184980701446e-92	4.78796448474047e-91	559.359399606976	459.69828356149	556.448274419283	456.686693007685
TR41055|c0_g1	1450; 1318	ALA9	Putative phospholipid-transporting ATPase 9 {ECO:0000303|PubMed:11402198}	ARATH	K01530	AT1G68710	GO:0000166,GO:0000287,GO:0001882,GO:0001883,GO:0003674,GO:0003824,GO:0004012,GO:0005215,GO:0005319,GO:0005488,GO:0005524,GO:0005548,GO:0005575,GO:0016021,GO:0016462,GO:0016787,GO:0016817,GO:0016818,GO:0016887,GO:0017076,GO:0017111,GO:0022892,GO:0030554,GO:0031224,GO:0032549,GO:0032550,GO:0032553,GO:0032555,GO:0032559,GO:0035639,GO:0036094,GO:0042623,GO:0043167,GO:0043168,GO:0043169,GO:0043492,GO:…	1.2217	4.92823	416.361	1.51167505388601e-92	5.59204813659962e-91	17.9093818256719	41.8767865107482	17.9154194389885	41.6995240317616
TR41889|c0_g1	3136	PDR1	Pleiotropic drug resistance protein 1	TOBAC			GO:0000166,GO:0001882,GO:0001883,GO:0003674,GO:0003824,GO:0005488,GO:0005524,GO:0005575,GO:0006810,GO:0008150,GO:0016020,GO:0016021,GO:0016462,GO:0016787,GO:0016817,GO:0016818,GO:0016887,GO:0017076,GO:0017111,GO:0030554,GO:0031224,GO:0032549,GO:0032550,GO:0032553,GO:0032555,GO:0032559,GO:0035639,GO:0036094,GO:0043167,GO:0043168,GO:0044425,GO:0051179,GO:0051234,GO:0097159,GO:0097367,GO:1901265,GO:…	1.29618	4.77326	415.923	1.88306741093293e-92	6.95269937038574e-91	15.4905860043886	38.1386326866249	15.4956744758004	37.9824558035206
TR18925|c0_g1	1961; 1947; 1947; 480; 467	LAC5	Laccase-5	ARATH	K05909	AT2G40370	GO:0003674,GO:0003824,GO:0005488,GO:0005507,GO:0005575,GO:0005576,GO:0006725,GO:0008150,GO:0008152,GO:0009056,GO:0009698,GO:0009808,GO:0009987,GO:0010035,GO:0010038,GO:0016491,GO:0016679,GO:0016682,GO:0016722,GO:0019439,GO:0019748,GO:0042221,GO:0043167,GO:0043169,GO:0044237,GO:0044248,GO:0044699,GO:0044710,GO:0044712,GO:0044763,GO:0046271,GO:0046274,GO:0046688,GO:0046872,GO:0046914,GO:0048046,GO:…	1.60056	4.24193	415.655	2.15375867219242e-92	7.93709019763637e-91	9.10908213547103	27.7759024653211	9.16711072592397	27.6857495620713
TR23177|c1_g2	1975; 1874	ODBA1; ODBA2	2-oxoisovalerate dehydrogenase subunit alpha 1, mitochondrial; 2-oxoisovalerate dehydrogenase subunit alpha 2, mitochondrial	ARATH	K00166	AT5G09300,AT1G21400	GO:0003674,GO:0003824,GO:0003863,GO:0005488,GO:0005575,GO:0005739,GO:0005759,GO:0006950,GO:0007154,GO:0008150,GO:0008152,GO:0009267,GO:0009314,GO:0009416,GO:0009605,GO:0009628,GO:0009642,GO:0009646,GO:0009743,GO:0009744,GO:0009987,GO:0009991,GO:0010033,GO:0016491,GO:0016624,GO:0016903,GO:0031667,GO:0031668,GO:0031669,GO:0031974,GO:0033554,GO:0034285,GO:0042221,GO:0042594,GO:0043167,GO:0043169,GO:…	-0.512014	7.28207	415.489	2.34041658765699e-92	8.60866275286005e-91	184.703366012461	129.605105370553	183.807550088323	128.815640323526
TR53255|c0_g2	2883	CAAT2; MFAP1	Cationic amino acid transporter 2, vacuolar; Microfibrillar-associated protein 1	ARATH; CHICK		AT1G58030	GO:0003333,GO:0003674,GO:0005215,GO:0005342,GO:0005575,GO:0005578,GO:0005773,GO:0005774,GO:0006810,GO:0006811,GO:0006820,GO:0006865,GO:0008150,GO:0008509,GO:0008514,GO:0009705,GO:0009987,GO:0015075,GO:0015171,GO:0015179,GO:0015291,GO:0015297,GO:0015711,GO:0015807,GO:0015849,GO:0016020,GO:0016021,GO:0022804,GO:0022857,GO:0022891,GO:0022892,GO:0031012,GO:0031090,GO:0031224,GO:0034220,GO:0042592,GO:…	-0.404338	7.95426	414.449	3.94167029698037e-92	1.44711359695555e-90	284.851805761764	215.39336971404	283.435895591893	214.009135117924
TR29875|c0_g1	680; 667; 655; 622	RS30	40S ribosomal protein S30	ARATH	K02983	AT2G19750,AT4G29390,AT5G56670	GO:0003674,GO:0003735,GO:0005198,GO:0005575,GO:0005730,GO:0006412,GO:0008150,GO:0008152,GO:0009058,GO:0009059,GO:0009987,GO:0015935,GO:0019538,GO:0022627,GO:0030529,GO:0032991,GO:0034645,GO:0043170,GO:0043226,GO:0043228,GO:0043229,GO:0043232,GO:0044237,GO:0044238,GO:0044249,GO:0044260,GO:0044267,GO:0044391,GO:0044422,GO:0044424,GO:0044428,GO:0044444,GO:0044445,GO:0044446,GO:0044464,GO:0071704,GO:…	-0.373706	8.17994	414.216	4.43008849053095e-92	1.62336462991998e-90	329.934042771214	254.809599277264	328.247710967856	253.187888742028
TR38433|c0_g4	402; 293	RS271; RS272	40S ribosomal protein S27-1; 40S ribosomal protein S27-2	ARATH	K02978	AT3G61110,AT2G45710	GO:0000028,GO:0003674,GO:0003735,GO:0005198,GO:0005488,GO:0005575,GO:0005618,GO:0005622,GO:0005730,GO:0005829,GO:0005840,GO:0005886,GO:0005911,GO:0006412,GO:0008150,GO:0008152,GO:0009058,GO:0009059,GO:0009506,GO:0009987,GO:0015935,GO:0016020,GO:0016043,GO:0019538,GO:0022607,GO:0022618,GO:0022626,GO:0022627,GO:0030054,GO:0030312,GO:0030529,GO:0032991,GO:0034622,GO:0034645,GO:0043167,GO:0043169,GO:…	-0.555316	7.04481	413.793	5.47513274321238e-92	2.00254009243283e-90	158.714176868885	108.075232079716	157.934892405005	107.410454319517
TR11105|c0_g1	854	YP20	Uncharacterized N-acetyltransferase p20	BACLI			GO:0003674,GO:0003824,GO:0008080,GO:0016407,GO:0016410,GO:0016740,GO:0016746,GO:0016747	1.66093	4.13453	410.647	2.64973322584201e-91	9.67326624923713e-90	8.18273479966042	26.025121560352	8.23643958623625	25.93402775336
TR6241|c2_g1	4094; 708							1.58522	4.24549	409.906	3.84218581172208e-91	1.40002343678817e-89	9.21200961722777	27.7759024653211	9.26017783989274	27.6857495620713
TR23923|c0_g3	350							1.49365	4.39098	409.447	4.83636868374146e-91	1.7589918102475e-89	10.7044581027004	30.2837778156823	10.7492516633931	30.1637950475653
TR41952|c0_g1	2098; 2054; 2051	LAC12; LAC5	Laccase-12; Laccase-5	ARATH	K05909	AT2G40370	GO:0003674,GO:0003824,GO:0005488,GO:0005507,GO:0005575,GO:0005576,GO:0006725,GO:0008150,GO:0008152,GO:0009056,GO:0009698,GO:0009808,GO:0009987,GO:0010035,GO:0010038,GO:0016491,GO:0016679,GO:0016682,GO:0016722,GO:0019439,GO:0019748,GO:0042221,GO:0043167,GO:0043169,GO:0044237,GO:0044248,GO:0044699,GO:0044710,GO:0044712,GO:0044763,GO:0046271,GO:0046274,GO:0046688,GO:0046872,GO:0046914,GO:0048046,GO:…	0.773541	6.13453	409.185	5.51497771164546e-91	2.00206037897756e-89	51.3093496557323	87.8229556654786	51.1403791258398	87.3297409025828
TR1210|c0_g1	1318; 1305	CDA1	Cytidine deaminase 1	ARATH	K01489	AT2G19570	GO:0003674,GO:0003824,GO:0004126,GO:0005488,GO:0005515,GO:0005575,GO:0005829,GO:0006139,GO:0006213,GO:0006216,GO:0006725,GO:0006807,GO:0008150,GO:0008152,GO:0008270,GO:0009056,GO:0009116,GO:0009119,GO:0009164,GO:0009972,GO:0009987,GO:0016787,GO:0016810,GO:0016814,GO:0019239,GO:0019439,GO:0034641,GO:0034655,GO:0042454,GO:0042802,GO:0042803,GO:0043167,GO:0043169,GO:0044237,GO:0044238,GO:0044248,GO:…	-0.607673	6.76785	407.831	1.0872188583878e-90	3.93949805335378e-89	132.982306429701	87.3024532342716	132.341436063593	86.8170418366185
TR37703|c0_g1	1059							1.29801	4.74017	407.487	1.29141902859986e-90	4.67071216700671e-89	15.13033981824	37.2869014355588	15.1234060199253	37.1279573602468
TR54103|c1_g1	5165; 2049	AB3C	ABC transporter C family member 3	ARATH		AT3G13080	GO:0000166,GO:0000325,GO:0001882,GO:0001883,GO:0003674,GO:0003824,GO:0005215,GO:0005488,GO:0005524,GO:0005575,GO:0005576,GO:0005773,GO:0005774,GO:0005911,GO:0006810,GO:0008150,GO:0008559,GO:0009506,GO:0009987,GO:0010290,GO:0015238,GO:0015399,GO:0015405,GO:0015431,GO:0016020,GO:0016021,GO:0016462,GO:0016787,GO:0016817,GO:0016818,GO:0016820,GO:0016887,GO:0017076,GO:0017111,GO:0022804,GO:0022857,GO:…	0.649832	6.61142	407.123	1.54979988293207e-90	5.59480633062934e-89	75.497307868565	118.579917509531	75.1982280867672	117.878060249621
TR12359|c0_g1	1904; 1877; 1767; 1757; 1700; 1676; 1447; 1438; 1272; 835; 655	ARR18; MYBF; ORR24; PCLL	Putative Myb family transcription factor At1g14600; Transcription factor BOA; Two-component response regulator ARR18; Two-component response regulator ORR24 {ECO:0000305}	ARATH; ORYSI; ORYSJ	K14491	AT5G58080,AT5G59570	GO:0000160,GO:0001071,GO:0003674,GO:0003676,GO:0003677,GO:0003700,GO:0005488,GO:0005575,GO:0005634,GO:0006139,GO:0006351,GO:0006355,GO:0006725,GO:0006807,GO:0007165,GO:0007623,GO:0008150,GO:0008152,GO:0009058,GO:0009059,GO:0009736,GO:0009755,GO:0009889,GO:0009909,GO:0009987,GO:0010468,GO:0010556,GO:0016070,GO:0018130,GO:0019219,GO:0019222,GO:0019438,GO:0031323,GO:0031326,GO:0032774,GO:0034641,GO:…	-0.396061	7.98783	407.102	1.56618929052148e-90	5.64350207684573e-89	290.821599703654	221.166214860155	289.34565732891	219.734274687859
TR50091|c1_g1	1626; 1168	Q8OMT; ROMT	8-hydroxyquercetin 8-O-methyltransferase; Trans-resveratrol di-O-methyltransferase	MENPI; VITVI			GO:0003674,GO:0003824,GO:0005488,GO:0005515,GO:0006725,GO:0008150,GO:0008152,GO:0008168,GO:0008171,GO:0008757,GO:0009058,GO:0009987,GO:0016740,GO:0016741,GO:0019438,GO:0044237,GO:0044249,GO:0046983	0.454075	7.62071	406.937	1.70201856194676e-90	6.12160391466916e-89	165.352999442195	226.702467992084	164.542657496788	225.245789646975
TR41927|c0_g1	2038; 2015	AGT22	Alanine--glyoxylate aminotransferase 2 homolog 2, mitochondrial	ARATH			GO:0003674,GO:0003824,GO:0005488,GO:0005575,GO:0005739,GO:0008150,GO:0008152,GO:0008453,GO:0008483,GO:0009058,GO:0009853,GO:0009987,GO:0016740,GO:0016769,GO:0030170,GO:0043094,GO:0043167,GO:0043168,GO:0043226,GO:0043227,GO:0043229,GO:0043231,GO:0044237,GO:0044249,GO:0044424,GO:0044444,GO:0044464,GO:0048037,GO:0097159,GO:1901363	-0.427871	7.76498	406.778	1.84241418263733e-90	6.61433490143123e-89	251.657692895217	187.191601623186	250.397070132979	186.024311100707
TR21476|c0_g1	1550; 1525	PEX13	Peroxisomal membrane protein 13	ARATH	K13344	AT3G07560	GO:0005575,GO:0005778,GO:0006082,GO:0006605,GO:0006625,GO:0006629,GO:0006631,GO:0006635,GO:0006810,GO:0006886,GO:0006996,GO:0007031,GO:0008104,GO:0008150,GO:0008152,GO:0009056,GO:0009062,GO:0009987,GO:0015031,GO:0016020,GO:0016042,GO:0016043,GO:0016054,GO:0016482,GO:0016558,GO:0017038,GO:0019395,GO:0019752,GO:0030258,GO:0031090,GO:0031903,GO:0032787,GO:0033036,GO:0033365,GO:0034440,GO:0034613,GO:…	-0.347644	8.35565	404.977	4.54598865491351e-90	1.62902112794304e-88	369.612586988435	290.676948627713	367.708167290615	288.777748904382
TR21495|c1_g1	2361; 2169; 2117; 2037; 1845; 1793; 871							0.856464	5.83903	404.793	4.98375542522107e-90	1.78260869602852e-88	40.2446453668833	72.9649771746595	40.1119261205404	72.546917833946
TR48821|c0_g2	1516; 1431; 1426	NAC81	Protein ATAF2	ARATH		AT5G08790	GO:0001101,GO:0003674,GO:0003676,GO:0003677,GO:0005488,GO:0005515,GO:0005575,GO:0005634,GO:0006139,GO:0006351,GO:0006355,GO:0006725,GO:0006807,GO:0006950,GO:0008150,GO:0008152,GO:0008361,GO:0009058,GO:0009059,GO:0009314,GO:0009416,GO:0009605,GO:0009607,GO:0009611,GO:0009620,GO:0009628,GO:0009719,GO:0009725,GO:0009743,GO:0009744,GO:0009751,GO:0009753,GO:0009889,GO:0009987,GO:0010033,GO:0010468,GO:…	0.445353	7.6663	404.278	6.45315759569895e-90	2.30395487150661e-88	171.271329643207	233.421681194939	170.452419233805	231.91087750451
TR6957|c0_g1	1032	SILD	Secoisolariciresinol dehydrogenase	FORIN			GO:0003674,GO:0003824,GO:0016491	1.69682	4.06058	404.271	6.47351946473132e-90	2.30699160704656e-88	7.61663364999838	24.8421614894269	7.67803690242363	24.7804548549403
TR44429|c1_g1	1004; 956; 952	SBIR1	Leucine-rich repeat receptor-like serine/threonine/tyrosine-protein kinase SOBIR1	ARATH				0.638794	6.64504	403.112	1.1572301489488e-89	4.11148155469689e-88	77.6587849854564	121.040474457055	77.3387717080489	120.313380812952
TR31627|c0_g2	1390; 1309; 1296	NLP1; NLP5	Protein NLP1; Protein NLP5	ARATH		AT1G76350	GO:0001071,GO:0003674,GO:0003676,GO:0003677,GO:0003700,GO:0005488,GO:0005515,GO:0005575,GO:0005634,GO:0006139,GO:0006351,GO:0006355,GO:0006725,GO:0006807,GO:0008150,GO:0008152,GO:0009058,GO:0009059,GO:0009889,GO:0009987,GO:0010468,GO:0010556,GO:0016070,GO:0018130,GO:0019219,GO:0019222,GO:0019438,GO:0031323,GO:0031326,GO:0032774,GO:0034641,GO:0034645,GO:0034654,GO:0043170,GO:0043226,GO:0043227,GO:…	0.816738	5.96328	403.111	1.15792573336103e-89	4.11148155469689e-88	44.6705270824229	78.785140723611	44.532614034057	78.3575072482079
TR35689|c0_g1	1209							-0.608812	6.73922	401.287	2.88902883207653e-89	1.02394759589335e-87	130.409119385783	85.5516723293025	129.782090429452	85.0653200279072
TR971|c0_g2	1875							-1.01281	5.31117	399.741	6.27062365121785e-89	2.21843263646176e-87	53.8310729587723	26.68757920007	53.6531912029966	26.5749015858153
TR13576|c0_g1	1667	COMT1	Caffeic acid 3-O-methyltransferase 1	POPTM			GO:0003674,GO:0003824,GO:0005488,GO:0005515,GO:0006725,GO:0008150,GO:0008152,GO:0008168,GO:0008171,GO:0009058,GO:0009698,GO:0009699,GO:0009808,GO:0009809,GO:0009987,GO:0016740,GO:0016741,GO:0019438,GO:0019748,GO:0044237,GO:0044249,GO:0044550,GO:0044699,GO:0044710,GO:0044711,GO:0044763,GO:0046983,GO:0047763,GO:0071704,GO:1901360,GO:1901362,GO:1901576	0.423533	7.79243	399.646	6.57529277815115e-89	2.321997221003e-87	188.614610319217	253.200773580806	187.716368875012	251.564341699808
TR26454|c0_g1	800	Y7799	Uncharacterized oxidoreductase AN7799	EMENI			GO:0003674,GO:0003824,GO:0006950,GO:0006970,GO:0008150,GO:0009628,GO:0009987,GO:0016491,GO:0033554,GO:0050896,GO:0051716,GO:0071214,GO:0071470	7.05121	1.9622	399.583	6.78765391283779e-89	2.39264800427532e-87	0	7.23971563406155	0.0930671139687712	7.26323676782734
TR22575|c0_g1	908; 898							-0.292855	8.83264	399.438	7.29945201643378e-89	2.5684039301224e-87	505.476862907325	412.900383155693	502.841616773271	410.20197769359
TR19554|c0_g1	1261	E1312; TM256	Glucan endo-1,3-beta-glucosidase 12; Transmembrane protein 256 homolog	ARATH; BUFGR		AT4G29360	GO:0003674,GO:0003824,GO:0004553,GO:0005575,GO:0005576,GO:0005618,GO:0005886,GO:0005975,GO:0006950,GO:0006952,GO:0008150,GO:0008152,GO:0008422,GO:0009987,GO:0015926,GO:0016020,GO:0016021,GO:0016043,GO:0016787,GO:0016798,GO:0030312,GO:0031224,GO:0031225,GO:0031226,GO:0042973,GO:0044238,GO:0044425,GO:0044459,GO:0044464,GO:0045229,GO:0046658,GO:0050896,GO:0071554,GO:0071555,GO:0071704,GO:0071840	-0.570517	6.91556	399.016	9.01836624734516e-89	3.16749766138704e-87	145.745314167537	98.1856858867824	145.04509712033	97.6264471440321
TR32104|c0_g1	3199; 3196; 3185; 3182; 3101; 3087; 2900; 2897; 2886; 2883; 2876; 2873; 2862; 2859; 2802; 2788; 2778; 2764	APRR1	Two-component response regulator-like APRR1	ARATH	K12127	AT5G61380	GO:0000160,GO:0001071,GO:0003006,GO:0003674,GO:0003676,GO:0003677,GO:0003700,GO:0005488,GO:0005515,GO:0005575,GO:0005634,GO:0006139,GO:0006351,GO:0006355,GO:0006725,GO:0006807,GO:0007165,GO:0007623,GO:0008150,GO:0008152,GO:0009058,GO:0009059,GO:0009791,GO:0009889,GO:0009892,GO:0009908,GO:0009987,GO:0010031,GO:0010468,GO:0010556,GO:0010605,GO:0010629,GO:0016070,GO:0018130,GO:0019219,GO:0019222,GO:…	0.707759	6.34437	398.989	9.14090809585208e-89	3.20475296809171e-87	61.1389241635005	99.9837851945885	60.9124260925608	99.3781689527434
TR34648|c0_g2	929	GSTF1	Glutathione S-transferase PARB	TOBAC			GO:0003674,GO:0003824,GO:0004364,GO:0005488,GO:0005515,GO:0016740,GO:0016765	0.930581	5.59195	398.958	9.2846029558859e-89	3.24927705603647e-87	32.7309391986417	62.5076101476817	32.6665570030387	62.1647617481693
TR14633|c0_g1	3134; 3097; 3084; 3083; 2473; 2321; 2291	PMTO	Probable methyltransferase PMT24	ARATH		AT1G29470	GO:0000139,GO:0003674,GO:0003824,GO:0005575,GO:0005768,GO:0005794,GO:0005802,GO:0008150,GO:0008152,GO:0008168,GO:0016020,GO:0016021,GO:0016740,GO:0016741,GO:0031090,GO:0031224,GO:0043226,GO:0043227,GO:0043229,GO:0043231,GO:0044422,GO:0044424,GO:0044425,GO:0044431,GO:0044444,GO:0044446,GO:0044464,GO:0098588	0.344326	8.38013	398.701	1.05616086234676e-88	3.68954722792517e-87	292.828685597911	372.064601507359	291.346600279238	369.613301638084
TR52172|c0_g1	404; 386	MIRA	Miraculin	SYNDU			GO:0003674,GO:0004857,GO:0004866,GO:0030234,GO:0030414,GO:0061134,GO:0061135	5.03449	2.16402	398.24	1.33097577037253e-88	4.64124131539583e-87	0.20585496351347	8.18608369080162	0.279201341906314	8.20318505542852
TR27703|c0_g1	2683; 2683; 2195	HAK19; HAK5; POT5	Potassium transporter 19; Potassium transporter 5	ARATH; ORYSJ	K03549	AT4G13420	GO:0003674,GO:0005215,GO:0005575,GO:0005886,GO:0006810,GO:0006811,GO:0006812,GO:0006813,GO:0008150,GO:0008324,GO:0009674,GO:0009987,GO:0015075,GO:0015077,GO:0015079,GO:0015291,GO:0015293,GO:0015672,GO:0016020,GO:0016021,GO:0022804,GO:0022820,GO:0022857,GO:0022890,GO:0022891,GO:0022892,GO:0030001,GO:0031224,GO:0034220,GO:0044425,GO:0044464,GO:0044699,GO:0044763,GO:0044765,GO:0046873,GO:0051179,GO:…	0.944425	5.53411	394.053	1.08539401701191e-87	3.77810318121964e-86	31.238490713169	60.2363268115055	31.1774831795384	59.9003408734937
TR17618|c0_g1	610	BGLT	Cyanogenic beta-glucosidase	TRIRP			GO:0003674,GO:0003824,GO:0004553,GO:0005975,GO:0008150,GO:0008152,GO:0008422,GO:0015926,GO:0016787,GO:0016798,GO:0044238,GO:0071704	5.65531	2.05856	393.967	1.13291856884843e-87	3.9364874129737e-86	0.102927481756735	7.66558125959458	0.186134227937542	7.69048598946424
TR16126|c0_g1	2686; 2474; 2460							-0.52584	7.12863	393.761	1.2564537121969e-87	4.35794587021878e-86	166.74252044591	115.882768547822	165.938664206319	115.186390153309
TR11743|c0_g1	722							0.272267	9.02687	390.223	7.40023192641115e-87	2.56216570861403e-85	471.871040113751	570.328709394404	469.430522858482	566.532467890532
TR31611|c3_g1	3867; 3817; 3386; 3369; 2982; 1432; 1288	NFD4	Protein NUCLEAR FUSION DEFECTIVE 4 {ECO:0000303|PubMed:16698901}	ARATH		AT1G31470	GO:0000741,GO:0005575,GO:0006810,GO:0006950,GO:0006970,GO:0006996,GO:0008150,GO:0009628,GO:0009651,GO:0009987,GO:0010197,GO:0016021,GO:0016043,GO:0031224,GO:0044425,GO:0048284,GO:0050896,GO:0051179,GO:0051234,GO:0071840	-0.510822	7.1973	389.965	8.42413458154374e-87	2.91148864454135e-85	174.101835391517	122.270752930817	173.244432652868	121.509678633535
TR46903|c0_g1	548	RS21	40S ribosomal protein S21	NEUCR	K02971		GO:0000447,GO:0000461,GO:0000469,GO:0000478,GO:0000479,GO:0002181,GO:0003674,GO:0003735,GO:0005198,GO:0005575,GO:0005622,GO:0005634,GO:0005840,GO:0006139,GO:0006364,GO:0006396,GO:0006412,GO:0006725,GO:0006807,GO:0008150,GO:0008152,GO:0009058,GO:0009059,GO:0009987,GO:0015935,GO:0016070,GO:0016072,GO:0019538,GO:0022627,GO:0030529,GO:0031123,GO:0031125,GO:0032991,GO:0034470,GO:0034641,GO:0034645,GO:…	7.01505	1.92712	389.256	1.20180982016682e-86	4.14624387957552e-85	0	7.05044202271353	0.0930671139687712	7.09233707917258
TR17298|c1_g1	1551	AKR2	Probable aldo-keto reductase 2	ORYSJ			GO:0003674,GO:0003824,GO:0016491	0.604331	6.74961	389.167	1.25692625684951e-86	4.32872054969516e-85	84.7607812266712	128.989966133672	84.4118723696755	128.217491413234
TR41075|c0_g1	1417							-0.921398	5.5279	387.874	2.40319663493491e-86	8.26173147041758e-85	61.1903879043789	32.3184691376734	60.9589596495452	32.1718663892587
TR13932|c0_g1	542	RL37	60S ribosomal protein L37	EMENI	K02922		GO:0003674,GO:0003676,GO:0003723,GO:0003735,GO:0005198,GO:0005488,GO:0005575,GO:0006412,GO:0008150,GO:0008152,GO:0009058,GO:0009059,GO:0009987,GO:0015934,GO:0019538,GO:0019843,GO:0022625,GO:0030529,GO:0032991,GO:0034645,GO:0043167,GO:0043169,GO:0043170,GO:0044237,GO:0044238,GO:0044249,GO:0044260,GO:0044267,GO:0044391,GO:0044422,GO:0044424,GO:0044444,GO:0044445,GO:0044446,GO:0044464,GO:0046872,GO:…	7.00587	1.91821	386.675	4.38336547156338e-86	1.49897234322235e-84	0	7.00312361987653	0.0930671139687712	7.04961215700888
TR31969|c0_g1	441							7.00587	1.91821	386.675	4.38336547932984e-86	1.49897234322235e-84	0	7.00312361987653	0.0930671139687712	7.04961215700888
TR17451|c0_g1	902	RS11B	40S ribosomal protein S11-B	YEAST	K02949		GO:0000028,GO:0000462,GO:0002181,GO:0003674,GO:0003676,GO:0003723,GO:0003735,GO:0005198,GO:0005488,GO:0005575,GO:0005622,GO:0005840,GO:0006139,GO:0006364,GO:0006412,GO:0006725,GO:0006807,GO:0008150,GO:0008152,GO:0009058,GO:0009059,GO:0009987,GO:0015935,GO:0016043,GO:0016070,GO:0016072,GO:0019538,GO:0019843,GO:0022607,GO:0022618,GO:0022627,GO:0030490,GO:0030529,GO:0032991,GO:0034470,GO:0034622,GO:…	7.00587	1.91821	386.675	4.38336552211695e-86	1.49897234322235e-84	0	7.00312361987653	0.0930671139687712	7.04961215700888
TR24493|c0_g1	2021; 2019	C71E7	2-methylbutanal oxime monooxygenase	MANES	K16265		GO:0003674,GO:0003824,GO:0004497,GO:0005488,GO:0005506,GO:0005575,GO:0005783,GO:0008150,GO:0008152,GO:0016020,GO:0016021,GO:0016491,GO:0016705,GO:0016709,GO:0020037,GO:0031090,GO:0031224,GO:0043167,GO:0043169,GO:0043226,GO:0043227,GO:0043229,GO:0043231,GO:0044422,GO:0044424,GO:0044425,GO:0044444,GO:0044464,GO:0044699,GO:0044710,GO:0046872,GO:0046906,GO:0046914,GO:0055114,GO:0097159,GO:1901363	0.711222	6.28348	386.098	5.85304651483421e-86	1.99804524711656e-84	58.5142733787038	95.9144025506062	58.3065469014352	95.3620262693565
TR40889|c0_g1	829						GO:0003674,GO:0005488,GO:0006810,GO:0006811,GO:0006812,GO:0008150,GO:0030001,GO:0043167,GO:0043169,GO:0044699,GO:0044765,GO:0046872,GO:0051179,GO:0051234,GO:1902578	-1.52337	4.17621	385.482	7.96899976681539e-86	2.71560065608921e-84	27.2757826655347	9.46368056740071	27.2221308358656	9.48493272033923
TR38825|c0_g1	6004; 5735; 3073; 2988; 2804	BGL11; C3H31	Beta-glucosidase 11; DExH-box ATP-dependent RNA helicase DExH8 {ECO:0000305}	ARATH	K01188	AT1G02850,AT2G47680	GO:0000166,GO:0001882,GO:0001883,GO:0003674,GO:0003676,GO:0003677,GO:0003824,GO:0004386,GO:0004553,GO:0005488,GO:0005524,GO:0005575,GO:0005975,GO:0008150,GO:0008152,GO:0008422,GO:0009507,GO:0009536,GO:0015926,GO:0016462,GO:0016787,GO:0016798,GO:0016817,GO:0016818,GO:0017076,GO:0017111,GO:0030554,GO:0032549,GO:0032550,GO:0032553,GO:0032555,GO:0032559,GO:0035639,GO:0036094,GO:0043167,GO:0043168,GO:…	0.652794	6.51762	384.851	1.09357433885866e-85	3.7200645953692e-84	70.6597162259985	111.198246666958	70.3587381603911	110.529373637467
TR1451|c0_g1	1959; 1713; 627	MDAR	Monodehydroascorbate reductase	SOLLC			GO:0000166,GO:0003674,GO:0003824,GO:0005488,GO:0005575,GO:0005737,GO:0008150,GO:0008152,GO:0009987,GO:0016491,GO:0016651,GO:0016655,GO:0016656,GO:0019725,GO:0036094,GO:0042592,GO:0043167,GO:0043168,GO:0044424,GO:0044464,GO:0044699,GO:0044710,GO:0044763,GO:0045454,GO:0048037,GO:0050660,GO:0050662,GO:0050789,GO:0050794,GO:0055114,GO:0065007,GO:0065008,GO:0097159,GO:1901265,GO:1901363	0.229343	9.51042	384.743	1.15456771365975e-85	3.92069434073149e-84	670.984253572155	787.188949596391	667.477341384027	781.951525439858
TR13106|c2_g1	2394; 2376; 2280; 1166; 255							-0.243163	9.32205	384.446	1.33971578926234e-85	4.54149648562135e-84	698.157108755933	590.29707539162	694.513337991955	586.399556696648
TR27478|c2_g1	1204; 509; 508	R10A1; R10A2	60S ribosomal protein L10a-1; 60S ribosomal protein L10a-2	ARATH	K02865	AT1G08360,AT2G27530	GO:0003002,GO:0003674,GO:0003676,GO:0003723,GO:0003735,GO:0005198,GO:0005488,GO:0005575,GO:0005829,GO:0005840,GO:0005886,GO:0005911,GO:0006412,GO:0007389,GO:0008150,GO:0008152,GO:0009058,GO:0009059,GO:0009506,GO:0009955,GO:0009987,GO:0015934,GO:0016020,GO:0019538,GO:0022625,GO:0022626,GO:0030054,GO:0030529,GO:0032501,GO:0032502,GO:0032991,GO:0034645,GO:0043170,GO:0043226,GO:0043228,GO:0043229,GO:…	-0.302	8.68357	383.415	2.24684971109645e-85	7.60333942235038e-84	457.203873963416	371.118233450619	454.818985965385	368.673353350483
TR19569|c0_g1	1121	SAP4	Zinc finger A20 and AN1 domain-containing stress-associated protein 4	ORYSJ			GO:0003674,GO:0003676,GO:0003677,GO:0005488,GO:0008270,GO:0043167,GO:0043169,GO:0046872,GO:0046914,GO:0097159,GO:1901363	-0.354499	8.21769	382.764	3.11301171060401e-85	1.05161426848842e-83	336.624329085401	263.468866996436	334.902009616623	261.77559809693
TR54002|c1_g1	1967; 1869	EDL14; ERDL5; ERDL8	Sugar transporter ERD6-like 14; Sugar transporter ERD6-like 5; Sugar transporter ERD6-like 8	ARATH		AT4G04750,AT3G05150	GO:0003674,GO:0005215,GO:0005575,GO:0005634,GO:0006810,GO:0008150,GO:0008643,GO:0009987,GO:0016021,GO:0022857,GO:0022891,GO:0022892,GO:0031224,GO:0043226,GO:0043227,GO:0043229,GO:0043231,GO:0044424,GO:0044425,GO:0044464,GO:0044699,GO:0044763,GO:0044765,GO:0051179,GO:0051234,GO:0055085,GO:0071702,GO:1902578	1.03638	5.24059	382.379	3.77599526016624e-85	1.27336769102799e-83	24.3938131763462	50.1101886043868	24.3370503028337	49.8599841650265
TR3764|c0_g2	348	PER1A	Peroxidase C1A	ARMRU			GO:0003674,GO:0003824,GO:0004601,GO:0005488,GO:0005575,GO:0005576,GO:0005773,GO:0006950,GO:0006979,GO:0008150,GO:0008152,GO:0009056,GO:0009987,GO:0016209,GO:0016491,GO:0016684,GO:0020037,GO:0042743,GO:0042744,GO:0043167,GO:0043169,GO:0043226,GO:0043227,GO:0043229,GO:0043231,GO:0044237,GO:0044248,GO:0044424,GO:0044444,GO:0044464,GO:0044699,GO:0044710,GO:0044712,GO:0044763,GO:0046872,GO:0046906,GO:…	3.07388	2.73511	380.623	9.10403884623132e-85	3.06481639913441e-83	1.28659352195919	11.3564166808809	1.39600670953157	11.3648292955416
TR19548|c0_g1	1821; 1639; 1599; 1595; 1517; 1236; 704	CYSG; SUMT	Siroheme synthase {ECO:0000255|HAMAP-Rule:MF_01646}; Uroporphyrinogen-III C-methyltransferase	BACSU; CITK8; PSEU5; SACD2; SALTI; TOLAT	K02302,K02303		GO:0000166,GO:0003674,GO:0003824,GO:0004325,GO:0004851,GO:0005488,GO:0006725,GO:0006766,GO:0006767,GO:0006778,GO:0006779,GO:0006783,GO:0006807,GO:0008150,GO:0008152,GO:0008168,GO:0008169,GO:0008757,GO:0009058,GO:0009110,GO:0009235,GO:0009236,GO:0009987,GO:0016491,GO:0016627,GO:0016628,GO:0016740,GO:0016741,GO:0016829,GO:0018130,GO:0019354,GO:0019438,GO:0033013,GO:0033014,GO:0034641,GO:0036094,GO:…	1.44266	4.37236	380.44	9.9822986853862e-85	3.35467301934792e-83	10.8588493253355	29.6213201759642	10.8888523343462	29.5229212151099
TR12467|c0_g4	1948; 1870; 559	PME17; PME2	Pectinesterase 2; Probable pectinesterase/pectinesterase inhibitor 17	ARATH; CITSI	K01051	AT2G45220	GO:0000272,GO:0003674,GO:0003824,GO:0004857,GO:0005575,GO:0005576,GO:0005618,GO:0005975,GO:0005976,GO:0006950,GO:0006952,GO:0008150,GO:0008152,GO:0009056,GO:0009057,GO:0009605,GO:0009607,GO:0009617,GO:0009620,GO:0009892,GO:0009987,GO:0010393,GO:0016020,GO:0016043,GO:0016052,GO:0016787,GO:0016788,GO:0019222,GO:0030234,GO:0030312,GO:0030599,GO:0042545,GO:0042742,GO:0043086,GO:0043170,GO:0043207,GO:…	1.23293	4.7745	380.415	1.01081424897571e-84	3.39110752699473e-83	16.0052234131723	37.7127670610918	16.0075436026287	37.5552065818837
TR26542|c0_g1	1247; 1244; 410	RL5	60S ribosomal protein L5	CUCSA	K02932		GO:0003674,GO:0003676,GO:0003723,GO:0003735,GO:0005198,GO:0005488,GO:0005575,GO:0005840,GO:0006412,GO:0008097,GO:0008150,GO:0008152,GO:0009058,GO:0009059,GO:0009987,GO:0019538,GO:0019843,GO:0030529,GO:0032991,GO:0034645,GO:0043170,GO:0043226,GO:0043228,GO:0043229,GO:0043232,GO:0044237,GO:0044238,GO:0044249,GO:0044260,GO:0044267,GO:0044424,GO:0044444,GO:0044464,GO:0071704,GO:0097159,GO:1901363,GO:…	-0.279645	8.89563	380.339	1.04990637292542e-84	3.51619246202803e-83	525.753576813402	433.436569986953	523.037180504494	430.58176556567
TR36718|c0_g1	635	CYT5	Cysteine proteinase inhibitor 5	ARATH		AT5G47550	GO:0003674,GO:0004857,GO:0004866,GO:0004869,GO:0005575,GO:0005576,GO:0005618,GO:0006950,GO:0006952,GO:0008150,GO:0030234,GO:0030312,GO:0030414,GO:0044464,GO:0050896,GO:0061134,GO:0061135	4.09576	2.31074	379.419	1.66536929758259e-84	5.5678274557323e-83	0.463173667905307	8.84854133051967	0.558402683812627	8.88678381004756
TR34645|c0_g2	1912	CATA1	Catalase isozyme 1	GOSHI			GO:0003674,GO:0003824,GO:0004096,GO:0004601,GO:0005488,GO:0005575,GO:0005777,GO:0006950,GO:0006979,GO:0008150,GO:0008152,GO:0009056,GO:0009987,GO:0016209,GO:0016491,GO:0016684,GO:0020037,GO:0042579,GO:0042743,GO:0042744,GO:0043167,GO:0043169,GO:0043226,GO:0043227,GO:0043229,GO:0043231,GO:0044237,GO:0044248,GO:0044424,GO:0044444,GO:0044464,GO:0044699,GO:0044710,GO:0044712,GO:0044763,GO:0046872,GO:…	-0.2243	9.53972	378.656	2.44085162831802e-84	8.146499311117e-83	806.797065750166	691.132591837274	802.564257309699	686.546774248338
TR15001|c5_g1	2805; 2708; 2293; 1953; 1906; 1528	AB14G	ABC transporter G family member 14	ARATH		AT1G31770	GO:0000166,GO:0001882,GO:0001883,GO:0003002,GO:0003674,GO:0003824,GO:0005215,GO:0005488,GO:0005524,GO:0005575,GO:0005886,GO:0006810,GO:0007389,GO:0008150,GO:0009987,GO:0010051,GO:0010222,GO:0010588,GO:0015399,GO:0015405,GO:0016020,GO:0016021,GO:0016462,GO:0016787,GO:0016817,GO:0016818,GO:0016820,GO:0016887,GO:0017076,GO:0017111,GO:0022804,GO:0022857,GO:0030554,GO:0031224,GO:0032501,GO:0032502,GO:…	0.868435	5.70436	378.508	2.62960475036571e-84	8.76144678640685e-83	36.4363285418841	66.624311194501	36.3427080048052	66.2663542758835
TR12500|c5_g1	640; 527	XTH16	Probable xyloglucan endotransglucosylase/hydrolase protein 16	ARATH	K08235	AT3G23730	GO:0003674,GO:0003824,GO:0004553,GO:0005575,GO:0005576,GO:0005618,GO:0005975,GO:0005976,GO:0006073,GO:0008150,GO:0008152,GO:0009987,GO:0010383,GO:0010410,GO:0010411,GO:0016043,GO:0016740,GO:0016757,GO:0016758,GO:0016762,GO:0016787,GO:0016798,GO:0030312,GO:0042546,GO:0043170,GO:0044036,GO:0044042,GO:0044085,GO:0044237,GO:0044238,GO:0044260,GO:0044262,GO:0044264,GO:0044464,GO:0045229,GO:0048046,GO:…	2.48773	3.11615	377.766	3.81278095675794e-84	1.26818960438626e-82	2.47025956216164	14.1482024482641	2.55934563414121	14.1419492361815
TR41915|c1_g1	3927	GBA2	Non-lysosomal glucosylceramidase	MOUSE	K17108		GO:0000139,GO:0003674,GO:0003824,GO:0004348,GO:0004553,GO:0005575,GO:0005789,GO:0006082,GO:0006629,GO:0006643,GO:0006664,GO:0006665,GO:0006672,GO:0006677,GO:0006678,GO:0006680,GO:0006687,GO:0006807,GO:0008150,GO:0008152,GO:0008202,GO:0008206,GO:0008422,GO:0009056,GO:0009987,GO:0015926,GO:0016020,GO:0016021,GO:0016042,GO:0016137,GO:0016139,GO:0016787,GO:0016798,GO:0019377,GO:0019752,GO:0021954,GO:…	0.468473	7.42075	376.677	6.58410938808301e-84	2.18623891592695e-82	143.069199641861	198.122152678534	142.39268437222	196.876441330285
TR25871|c0_g2	280							-3.4983	2.37399	376.384	7.6250460905123e-84	2.52756638550576e-82	9.67518328513308	0.804412848229061	9.72551340973659	0.897223365437494
TR27686|c0_g1	3008; 2923; 2923; 2445	RLP12; Y4361	Probable LRR receptor-like serine/threonine-protein kinase At4g36180; Receptor-like protein 12	ARATH		AT1G71400,AT4G36180	GO:0000166,GO:0001882,GO:0001883,GO:0003674,GO:0003824,GO:0004672,GO:0004674,GO:0005488,GO:0005515,GO:0005524,GO:0005575,GO:0005886,GO:0016020,GO:0016021,GO:0016301,GO:0016740,GO:0016772,GO:0016773,GO:0017076,GO:0030554,GO:0031224,GO:0032549,GO:0032550,GO:0032553,GO:0032555,GO:0032559,GO:0035639,GO:0036094,GO:0043167,GO:0043168,GO:0044425,GO:0044464,GO:0097159,GO:0097367,GO:1901265,GO:1901363	0.929765	5.50949	376.134	8.64198163606577e-84	2.85979045364911e-82	30.9297082678988	59.0060483377435	30.8517482806477	58.7040430529104
TR23202|c0_g1	1207; 1168; 1001	RAE1C	Ras-related protein RABE1c	ARATH	K07901	AT3G46060	GO:0000139,GO:0000160,GO:0000166,GO:0001882,GO:0001883,GO:0003674,GO:0005488,GO:0005525,GO:0005575,GO:0005773,GO:0005774,GO:0005886,GO:0006810,GO:0006904,GO:0007165,GO:0007264,GO:0008104,GO:0008150,GO:0009306,GO:0009755,GO:0009873,GO:0009987,GO:0015031,GO:0016020,GO:0017076,GO:0019001,GO:0022406,GO:0031090,GO:0032549,GO:0032550,GO:0032553,GO:0032555,GO:0032561,GO:0032940,GO:0033036,GO:0035556,GO:…	-0.316171	8.52135	375.76	1.04233105063558e-83	3.4434087577703e-82	410.42333350498	329.903904579589	408.331962537984	327.742877917668
TR31597|c1_g2	2917; 2863; 1728; 1353; 1353; 1214; 1214; 1072; 1048; 774	RH29; SKP2A	F-box protein SKP2A; Putative DEAD-box ATP-dependent RNA helicase 29	ARATH	K14808,K03875	AT1G77030,AT1G21410	GO:0000151,GO:0000166,GO:0001882,GO:0001883,GO:0003674,GO:0003676,GO:0003677,GO:0003723,GO:0003824,GO:0004386,GO:0004842,GO:0005488,GO:0005515,GO:0005524,GO:0005575,GO:0005634,GO:0006464,GO:0006508,GO:0006511,GO:0007165,GO:0008150,GO:0008152,GO:0009056,GO:0009057,GO:0009719,GO:0009725,GO:0009733,GO:0009734,GO:0009755,GO:0009791,GO:0009987,GO:0010033,GO:0010311,GO:0010498,GO:0016462,GO:0016567,GO:…	-0.449999	7.50494	375.455	1.21461834375363e-83	4.00577012419628e-82	211.567438750969	154.967769291187	210.517811797361	154.023344400103
TR24381|c0_g2	806							-1.20375	4.75337	375.378	1.26242629475499e-83	4.15639438973649e-82	38.1860957317486	16.5614409929513	38.0644496132274	16.5345448773481
TR39411|c0_g1	952							0.718691	6.2115	374.755	1.72548419337856e-83	5.6713634180338e-82	55.4779126668801	91.4191542810909	55.2818656974501	90.8759094421691
TR6675|c0_g1	416							0.991454	5.33018	374.652	1.81720812799476e-83	5.96277162808128e-82	26.5038265523592	52.807337566096	26.4775939241154	52.551654261339
TR31127|c1_g1	1724; 1714; 1551; 1200	TRL11	Thioredoxin-like 1-1, chloroplastic	ARATH			GO:0000103,GO:0003674,GO:0003824,GO:0005575,GO:0006457,GO:0006662,GO:0006790,GO:0006950,GO:0006979,GO:0008150,GO:0008152,GO:0009507,GO:0009532,GO:0009536,GO:0009570,GO:0009987,GO:0015035,GO:0015036,GO:0016020,GO:0016491,GO:0016667,GO:0016671,GO:0018904,GO:0019538,GO:0019725,GO:0031090,GO:0031969,GO:0033554,GO:0034599,GO:0042170,GO:0042221,GO:0042592,GO:0043170,GO:0043226,GO:0043227,GO:0043229,GO:…	-0.36865	8.07223	374.189	2.29118292154896e-83	7.50535981271039e-82	305.694620817503	236.923243004877	304.143328449944	235.414321121933
TR1121|c1_g1	614	CAMT5	Caffeoyl-CoA O-methyltransferase 5	TOBAC			GO:0003674,GO:0003824,GO:0005488,GO:0006725,GO:0008150,GO:0008152,GO:0008168,GO:0008171,GO:0008757,GO:0009058,GO:0009698,GO:0009699,GO:0009808,GO:0009809,GO:0009987,GO:0016740,GO:0016741,GO:0019438,GO:0019748,GO:0042409,GO:0043167,GO:0043169,GO:0044237,GO:0044249,GO:0044550,GO:0044699,GO:0044710,GO:0044711,GO:0044763,GO:0046872,GO:0071704,GO:1901360,GO:1901362,GO:1901576	0.926308	5.51171	374.08	2.42015124713764e-83	7.91450470030322e-82	31.0326357496556	59.0533667405805	30.9448153946164	58.746767975074
TR28856|c0_g1	1780; 1657	AROD6	Arogenate dehydratase/prephenate dehydratase 6, chloroplastic	ARATH	K05359	AT1G08250	GO:0003674,GO:0003824,GO:0004664,GO:0005488,GO:0005575,GO:0006082,GO:0006520,GO:0006558,GO:0006725,GO:0006807,GO:0008150,GO:0008152,GO:0008652,GO:0009058,GO:0009072,GO:0009073,GO:0009094,GO:0009095,GO:0009507,GO:0009532,GO:0009536,GO:0009570,GO:0009987,GO:0016053,GO:0016597,GO:0016829,GO:0016835,GO:0016836,GO:0019438,GO:0019752,GO:0031406,GO:0036094,GO:0043167,GO:0043168,GO:0043177,GO:0043226,GO:…	0.806431	5.89031	374.024	2.48926826163886e-83	8.12687614680688e-82	42.6634411881666	74.7157580796286	42.5316710837285	74.2986396426573
TR48639|c0_g1	461							0.39402	7.90066	373.566	3.13171879374061e-83	1.02072000483425e-81	205.803499772591	270.66126422766	204.794184288281	268.910660098266
TR38301|c0_g2	1656; 1434; 1287; 1098; 373	BCH1; BCH2	Beta-carotene 3-hydroxylase 1, chloroplastic; Beta-carotene hydroxylase 2, chloroplastic	ARATH; CAPAN	K15746	AT4G25700	GO:0003674,GO:0003824,GO:0005488,GO:0005506,GO:0005575,GO:0006082,GO:0006629,GO:0006631,GO:0006633,GO:0006720,GO:0006721,GO:0008150,GO:0008152,GO:0008299,GO:0008610,GO:0009058,GO:0009987,GO:0016020,GO:0016021,GO:0016053,GO:0016108,GO:0016109,GO:0016114,GO:0016116,GO:0016117,GO:0016122,GO:0016123,GO:0016491,GO:0016787,GO:0019752,GO:0031090,GO:0031224,GO:0031969,GO:0032787,GO:0042170,GO:0042440,GO:…	-0.988246	5.28066	373.494	3.24673838363784e-83	1.05643872021447e-81	52.390088214178	26.403668783048	52.2106509364807	26.3185520528332
TR15192|c0_g1	2228; 2049; 1437	TYDC1	Tyrosine decarboxylase 1	ARATH	K01592	AT2G20340	GO:0003674,GO:0003824,GO:0004837,GO:0005488,GO:0006082,GO:0006520,GO:0006558,GO:0006559,GO:0006725,GO:0006807,GO:0006950,GO:0008150,GO:0008152,GO:0009056,GO:0009063,GO:0009072,GO:0009074,GO:0009611,GO:0009987,GO:0016054,GO:0016829,GO:0016830,GO:0016831,GO:0019439,GO:0019752,GO:0030170,GO:0043167,GO:0043168,GO:0043436,GO:0044237,GO:0044238,GO:0044248,GO:0044281,GO:0044282,GO:0044699,GO:0044710,GO:…	-0.577685	6.7828	372.984	4.19214198636131e-83	1.36178128164638e-81	133.188161393215	89.2898261534257	132.574103848515	88.7823882561483
TR8916|c0_g1	1741; 1723; 1538; 1519	RSC5; YJX4	CRAL-TRIO domain-containing protein C23B6.04c; Random slug protein 5	DICDI; SCHPO				-0.500002	7.19304	372.682	4.87852859447245e-83	1.58210682318741e-81	173.021096833071	122.412708139328	172.174160842227	121.68057832219
TR2802|c0_g1	2010; 2000; 605; 599	OAT	Ornithine aminotransferase, mitochondrial	ARATH	K00819	AT5G46180	GO:0002376,GO:0003674,GO:0003824,GO:0004587,GO:0005488,GO:0005515,GO:0005575,GO:0005739,GO:0005759,GO:0006082,GO:0006520,GO:0006525,GO:0006527,GO:0006536,GO:0006560,GO:0006561,GO:0006591,GO:0006593,GO:0006807,GO:0006950,GO:0006952,GO:0006955,GO:0006970,GO:0006972,GO:0008150,GO:0008152,GO:0008219,GO:0008270,GO:0008483,GO:0008652,GO:0009056,GO:0009058,GO:0009063,GO:0009064,GO:0009065,GO:0009084,GO:…	-0.421935	7.6783	372.577	5.1419771657268e-83	1.66476858054429e-81	236.527353076977	176.686916193371	235.366731227022	175.556705170603
TR30555|c0_g1	861	RL17	60S ribosomal protein L17	NEUCR	K02880		GO:0003674,GO:0003735,GO:0005198,GO:0005575,GO:0005840,GO:0006412,GO:0008150,GO:0008152,GO:0009058,GO:0009059,GO:0009987,GO:0015934,GO:0019538,GO:0030529,GO:0032991,GO:0034645,GO:0043170,GO:0043226,GO:0043228,GO:0043229,GO:0043232,GO:0044237,GO:0044238,GO:0044249,GO:0044260,GO:0044267,GO:0044391,GO:0044422,GO:0044424,GO:0044444,GO:0044446,GO:0044464,GO:0071704,GO:1901576	6.08513	1.92712	370.915	1.18288316893534e-82	3.82334563141925e-81	0.0514637408783674	7.00312361987653	0.139600670953157	7.04961215700888
TR2772|c1_g1	2529; 1525; 1525	GAE1; HDDC2	HD domain-containing protein 2; UDP-glucuronate 4-epimerase 1	ARATH; DANRE	K08679,K07023	AT4G30440	GO:0000139,GO:0003674,GO:0003824,GO:0003854,GO:0005488,GO:0005575,GO:0005768,GO:0005794,GO:0005802,GO:0005975,GO:0006629,GO:0006694,GO:0008150,GO:0008152,GO:0008202,GO:0008610,GO:0009058,GO:0016020,GO:0016021,GO:0016229,GO:0016491,GO:0016614,GO:0016616,GO:0016853,GO:0016854,GO:0016857,GO:0031090,GO:0031224,GO:0032580,GO:0033764,GO:0043226,GO:0043227,GO:0043229,GO:0043231,GO:0044238,GO:0044422,GO:…	-0.575364	6.78219	369.879	1.9888122525709e-82	6.41762998516164e-81	133.03377017058	89.3371445562627	132.434503177561	88.825113178312
TR31157|c0_g1	4093; 2827; 1656; 1641; 340	EX84B; SERA2	D-3-phosphoglycerate dehydrogenase 2, chloroplastic; Exocyst complex component EXO84B	ARATH	K00058	AT1G17745	GO:0000166,GO:0003674,GO:0003824,GO:0004617,GO:0005488,GO:0005575,GO:0005576,GO:0005618,GO:0005829,GO:0005856,GO:0006082,GO:0006520,GO:0006563,GO:0006564,GO:0006807,GO:0006810,GO:0006887,GO:0008150,GO:0008152,GO:0008652,GO:0009058,GO:0009069,GO:0009070,GO:0009507,GO:0009524,GO:0009536,GO:0009987,GO:0016053,GO:0016192,GO:0016491,GO:0016597,GO:0016614,GO:0016616,GO:0019752,GO:0030312,GO:0031406,GO:…	0.360197	8.13993	369.216	2.77240430345219e-82	8.93136472459814e-81	246.305463843867	316.418159771043	245.092244636759	314.369977280433
TR48738|c2_g1	1628; 1475; 1475; 1475; 1459; 1128	NAC2	NAC domain-containing protein 2	ARATH		AT1G01720	GO:0001071,GO:0003674,GO:0003676,GO:0003677,GO:0003700,GO:0005488,GO:0005575,GO:0005634,GO:0006139,GO:0006351,GO:0006355,GO:0006725,GO:0006807,GO:0006950,GO:0008150,GO:0008152,GO:0009058,GO:0009059,GO:0009611,GO:0009787,GO:0009788,GO:0009889,GO:0009966,GO:0009968,GO:0009987,GO:0010468,GO:0010556,GO:0010646,GO:0010648,GO:0016070,GO:0018130,GO:0019219,GO:0019222,GO:0019438,GO:0023051,GO:0023057,GO:…	-0.394009	7.85771	368.199	4.61753024750962e-82	1.4850893149759e-80	265.552902932376	202.238853725353	264.217536557342	200.935308935835
TR54552|c1_g1	4266; 4187; 4181; 4180; 3473; 2641; 2045; 891; 592	3HIDH; ALF; HMGD; Y1010; YGBJ	2-(hydroxymethyl)glutarate dehydrogenase {ECO:0000303|PubMed:16894175}; 3-hydroxyisobutyrate dehydrogenase, mitochondrial; Fructose-bisphosphate aldolase; Uncharacterized oxidoreductase HI_1010; Uncharacterized oxidoreductase YgbJ	ECOLI; EUBBA; HAEIN; HUMAN; THECA	K08319,K00020		GO:0000166,GO:0003674,GO:0003824,GO:0004332,GO:0004616,GO:0005488,GO:0005575,GO:0005759,GO:0005975,GO:0006082,GO:0006090,GO:0006091,GO:0006096,GO:0006520,GO:0006573,GO:0006574,GO:0006793,GO:0006796,GO:0006807,GO:0008150,GO:0008152,GO:0008270,GO:0008442,GO:0009056,GO:0009063,GO:0009081,GO:0009083,GO:0009987,GO:0016052,GO:0016054,GO:0016491,GO:0016614,GO:0016616,GO:0016829,GO:0016830,GO:0016832,GO:…	-0.165919	10.4298	368.142	4.74992570223479e-82	1.52514941112351e-80	1466.20197762469	1307.88065441478	1458.40820944763	1299.09398330916
TR8671|c0_g2	518	PER53	Peroxidase 53	ARATH	K00430	AT5G06720	GO:0002215,GO:0003006,GO:0003674,GO:0003824,GO:0004601,GO:0005488,GO:0005575,GO:0005576,GO:0005794,GO:0006950,GO:0006952,GO:0006979,GO:0008150,GO:0008152,GO:0009056,GO:0009605,GO:0009607,GO:0009624,GO:0009791,GO:0009908,GO:0009987,GO:0016209,GO:0016491,GO:0016684,GO:0020037,GO:0022414,GO:0032501,GO:0032502,GO:0042743,GO:0042744,GO:0043167,GO:0043169,GO:0043207,GO:0043226,GO:0043227,GO:0043229,GO:…	3.77996	2.37072	367.983	5.14494380474296e-82	1.64926386412996e-80	0.617564890540409	9.13245174754169	0.698003354765784	9.1431333430297
TR1370|c0_g1	1865	C71DB; C7D55	Cytochrome P450 71D11; Premnaspirodiene oxygenase	HYOMU; LOTJA			GO:0003674,GO:0003824,GO:0004497,GO:0005488,GO:0005506,GO:0005575,GO:0008150,GO:0008152,GO:0016021,GO:0016491,GO:0016705,GO:0020037,GO:0031224,GO:0043167,GO:0043169,GO:0044425,GO:0044699,GO:0044710,GO:0046872,GO:0046906,GO:0046914,GO:0055114,GO:0097159,GO:1901363	0.856283	5.70209	367.936	5.26620144365578e-82	1.68535769228049e-80	36.5907197645192	66.340400777479	36.4823086757583	65.9672798207377
TR2747|c2_g1	1884; 738; 294	CAX3	Vacuolar cation/proton exchanger 3	ARATH	K07300	AT3G51860	GO:0003674,GO:0005215,GO:0005575,GO:0005773,GO:0005774,GO:0006793,GO:0006810,GO:0006811,GO:0006812,GO:0006816,GO:0006873,GO:0006874,GO:0006875,GO:0006882,GO:0008150,GO:0008152,GO:0008324,GO:0009605,GO:0009607,GO:0009624,GO:0009705,GO:0009987,GO:0010035,GO:0010038,GO:0015075,GO:0015077,GO:0015078,GO:0015085,GO:0015291,GO:0015297,GO:0015298,GO:0015299,GO:0015368,GO:0015369,GO:0015491,GO:0016020,GO:…	-0.311842	8.52895	367.49	6.58603611581619e-82	2.10428720429477e-80	412.01870947221	332.175187915765	409.914103475453	330.007298792343
TR24577|c1_g2	1059							-0.57451	6.77696	367.463	6.67654878926212e-82	2.12970961215512e-80	132.519132761796	89.0532341392407	131.922634050733	88.5260387231661
TR39344|c2_g3	5675; 5473; 1072; 557	FRIGI; RBOHC; RBOHD	Protein FRIGIDA {ECO:0000303|PubMed:11030654}; Respiratory burst oxidase homolog protein C; Respiratory burst oxidase homolog protein D	ARATH; SOLTU	K13447	AT5G47910	GO:0003006,GO:0003674,GO:0003824,GO:0004601,GO:0005488,GO:0005509,GO:0005575,GO:0005794,GO:0005886,GO:0006950,GO:0006952,GO:0006970,GO:0007165,GO:0007231,GO:0008150,GO:0008152,GO:0009266,GO:0009408,GO:0009605,GO:0009607,GO:0009611,GO:0009620,GO:0009628,GO:0009791,GO:0009908,GO:0009987,GO:0010941,GO:0016020,GO:0016021,GO:0016174,GO:0016209,GO:0016491,GO:0016604,GO:0016607,GO:0016651,GO:0016684,GO:…	0.586167	6.75118	367.117	7.94334701273656e-82	2.52965051020995e-80	85.5327373398467	128.516782105302	85.1564092814257	127.747517269434
TR2748|c0_g1	669; 422	APA1	Aspartic proteinase A1	ARATH	K08245	AT1G11910	GO:0003674,GO:0003824,GO:0004175,GO:0004190,GO:0005575,GO:0005773,GO:0005829,GO:0005911,GO:0006508,GO:0006629,GO:0006950,GO:0006970,GO:0008150,GO:0008152,GO:0008233,GO:0009056,GO:0009057,GO:0009506,GO:0009628,GO:0009651,GO:0009719,GO:0009725,GO:0009735,GO:0010033,GO:0016787,GO:0019538,GO:0030054,GO:0030163,GO:0042221,GO:0043170,GO:0043226,GO:0043227,GO:0043229,GO:0043231,GO:0044238,GO:0044424,GO:…	-0.351663	8.17919	366.794	9.33658670486654e-82	2.96848536116492e-80	327.463783209052	256.796972196418	325.781432447684	255.153235161558
TR2747|c0_g1	978; 897; 636	CAX3	Vacuolar cation/proton exchanger 3	ARATH	K07300	AT3G51860	GO:0003674,GO:0005215,GO:0005575,GO:0005773,GO:0005774,GO:0006793,GO:0006810,GO:0006811,GO:0006812,GO:0006816,GO:0006873,GO:0006874,GO:0006875,GO:0006882,GO:0008150,GO:0008152,GO:0008324,GO:0009605,GO:0009607,GO:0009624,GO:0009705,GO:0009987,GO:0010035,GO:0010038,GO:0015075,GO:0015077,GO:0015078,GO:0015085,GO:0015291,GO:0015297,GO:0015298,GO:0015299,GO:0015368,GO:0015369,GO:0015491,GO:0016020,GO:…	-0.590683	6.69412	366.454	1.10750692735991e-81	3.5154763120015e-80	125.725918965852	83.5169810073113	125.128734731013	83.0572486862138
TR12112|c0_g1	2544; 2148	LACS4	Long chain acyl-CoA synthetase 4	ARATH	K01897	AT4G23850	GO:0000166,GO:0001676,GO:0001882,GO:0001883,GO:0003674,GO:0003824,GO:0004467,GO:0005488,GO:0005524,GO:0005575,GO:0005794,GO:0005886,GO:0006082,GO:0006629,GO:0006631,GO:0008150,GO:0008152,GO:0009987,GO:0015645,GO:0016020,GO:0016874,GO:0016877,GO:0017076,GO:0019752,GO:0030554,GO:0032549,GO:0032550,GO:0032553,GO:0032555,GO:0032559,GO:0032787,GO:0035639,GO:0036094,GO:0043167,GO:0043168,GO:0043226,GO:…	0.417339	7.70727	365.961	1.41776870281424e-81	4.49298752758299e-80	178.270398402665	238.248158284313	177.385919224478	236.738793709007
TR21789|c0_g1	1941; 1895; 1285; 1248	Y2309	Uncharacterized protein At2g23090	ARATH		AT2G23090		-0.729844	6.09408	365.937	1.43507457950221e-81	4.54043596226893e-80	86.2017659712654	52.0029247178669	85.8544126361915	51.7398807402288
TR48687|c0_g1	662	ATPB	ATP synthase subunit beta, mitochondrial	NEUCR	K02133		GO:0000166,GO:0001882,GO:0001883,GO:0003674,GO:0003824,GO:0005215,GO:0005488,GO:0005524,GO:0005575,GO:0005754,GO:0006139,GO:0006163,GO:0006164,GO:0006725,GO:0006753,GO:0006754,GO:0006793,GO:0006796,GO:0006807,GO:0006810,GO:0006811,GO:0006812,GO:0006818,GO:0006839,GO:0008150,GO:0008152,GO:0008324,GO:0009058,GO:0009116,GO:0009117,GO:0009119,GO:0009123,GO:0009124,GO:0009126,GO:0009127,GO:0009141,GO:…	6.06659	1.90925	365.804	1.53400827446755e-81	4.8455735397061e-80	0.0514637408783674	6.90848681420252	0.139600670953157	6.9641623126815
TR26966|c0_g1	1638	STEL; UMEC	Stellacyanin; Umecyanin {ECO:0000303|PubMed:5490233}	ARMRU; TOXVR			GO:0003674,GO:0005488,GO:0008150,GO:0008152,GO:0009055,GO:0043167,GO:0043169,GO:0044699,GO:0044710,GO:0046872,GO:0055114	0.647531	6.46087	364.235	3.36823676375416e-81	1.06222286789511e-79	68.0865291820801	106.75031680028	67.7993925262498	106.128706654606
TR2819|c0_g1	1820; 1809; 1580; 1576	PAT	Bifunctional aspartate aminotransferase and glutamate/aspartate-prephenate aminotransferase	PETHY			GO:0003674,GO:0003824,GO:0004069,GO:0005488,GO:0005515,GO:0005575,GO:0006082,GO:0006520,GO:0006558,GO:0006725,GO:0006807,GO:0008150,GO:0008152,GO:0008483,GO:0008652,GO:0009058,GO:0009072,GO:0009073,GO:0009094,GO:0009095,GO:0009507,GO:0009536,GO:0009987,GO:0016053,GO:0016740,GO:0016769,GO:0019438,GO:0019752,GO:0030170,GO:0033853,GO:0033854,GO:0042802,GO:0043167,GO:0043168,GO:0043226,GO:0043227,GO:…	0.56404	6.84448	363.346	5.26112834532247e-81	1.65648924503697e-79	92.1200961722777	136.324318573407	91.717640816224	135.480728181062
TR15624|c0_g3	717							0.986708	5.29878	363.296	5.39510620753579e-81	1.69592853935753e-79	25.9891891435756	51.6243774951709	25.9657247972872	51.3553564407556
TR38810|c0_g1	1737; 1716; 1634; 1302	BCAT2	Branched-chain-amino-acid aminotransferase 2, chloroplastic	ARATH	K00826	AT1G10070	GO:0003674,GO:0003824,GO:0004084,GO:0005575,GO:0006082,GO:0006520,GO:0006549,GO:0006551,GO:0006573,GO:0006807,GO:0008150,GO:0008152,GO:0008483,GO:0008652,GO:0009058,GO:0009081,GO:0009082,GO:0009097,GO:0009098,GO:0009099,GO:0009507,GO:0009536,GO:0009987,GO:0016053,GO:0016740,GO:0016769,GO:0019752,GO:0043226,GO:0043227,GO:0043229,GO:0043231,GO:0043436,GO:0044237,GO:0044238,GO:0044249,GO:0044281,GO:…	-0.388434	7.87888	363.194	5.677579488948e-81	1.78184422090242e-79	269.000973571227	205.645778729618	267.661019774186	204.35330270893
TR1438|c2_g1	1934; 1927; 1911; 1904; 1874; 1851	C84A1	Cytochrome P450 84A1	ARATH	K09755	AT4G36220	GO:0003674,GO:0003824,GO:0004497,GO:0005488,GO:0005506,GO:0005575,GO:0005783,GO:0006725,GO:0008150,GO:0008152,GO:0009058,GO:0009314,GO:0009411,GO:0009416,GO:0009628,GO:0009698,GO:0009699,GO:0009808,GO:0009809,GO:0009987,GO:0010224,GO:0016020,GO:0016021,GO:0016491,GO:0016705,GO:0016709,GO:0019438,GO:0019748,GO:0020037,GO:0031224,GO:0043167,GO:0043169,GO:0043226,GO:0043227,GO:0043229,GO:0043231,GO:…	0.506391	7.14578	362.654	7.44110785221641e-81	2.33154712702781e-79	116.359518125989	165.425136318165	115.822023334136	164.40550048588
TR38437|c1_g2	2082; 2075	BT4	BTB/POZ and TAZ domain-containing protein 4	ARATH		AT5G67480	GO:0000302,GO:0000988,GO:0000989,GO:0001101,GO:0003674,GO:0003712,GO:0003824,GO:0004402,GO:0005488,GO:0005515,GO:0005516,GO:0005575,GO:0005634,GO:0005737,GO:0005774,GO:0006355,GO:0006464,GO:0006950,GO:0006970,GO:0006979,GO:0008080,GO:0008150,GO:0008152,GO:0008270,GO:0009611,GO:0009628,GO:0009651,GO:0009719,GO:0009725,GO:0009733,GO:0009739,GO:0009751,GO:0009753,GO:0009889,GO:0009987,GO:0010033,GO:…	-0.22666	9.44318	362.457	8.21529430445972e-81	2.56998708321828e-79	755.178933649164	645.848880322262	751.191210398937	641.557431209972
TR34902|c0_g1	1537; 1448; 1352; 982	USPAL; Y1101	Universal stress protein A-like protein; Universal stress protein Slr1101	ARATH; SYNY3		AT3G01520	GO:0000166,GO:0001882,GO:0001883,GO:0003674,GO:0005488,GO:0005575,GO:0005886,GO:0006950,GO:0008150,GO:0016020,GO:0016208,GO:0017076,GO:0030554,GO:0032549,GO:0032550,GO:0032553,GO:0032555,GO:0032559,GO:0036094,GO:0043167,GO:0043168,GO:0043169,GO:0044464,GO:0050896,GO:0097159,GO:0097367,GO:1901265,GO:1901363	0.865035	5.6479	361.26	1.49693580113966e-80	4.67534138339895e-79	35.0982712790466	64.0217990384658	34.993234852258	63.6601340238984
TR51367|c0_g1	1201; 1063	EXP11	Expansin-A11	ARATH		AT1G20190	GO:0005575,GO:0005576,GO:0005618,GO:0008150,GO:0009664,GO:0009987,GO:0016020,GO:0016043,GO:0030312,GO:0044464,GO:0045229,GO:0071554,GO:0071555,GO:0071669,GO:0071840	-3.01209	2.56582	361.044	1.66826881419172e-80	5.20211131194592e-79	10.7044581027004	1.2775968765991	10.7492516633931	1.36719750923809
TR15624|c0_g2	735							0.831695	5.74899	359.621	3.40496085534235e-80	1.06005965317202e-78	38.237559472627	68.1385000852851	38.1109831702118	67.7617265516127
TR13819|c0_g1	587	RL20B	60S ribosomal protein L20-B	YEAST	K02882		GO:0002181,GO:0003674,GO:0003735,GO:0005198,GO:0005575,GO:0005840,GO:0006412,GO:0008150,GO:0008152,GO:0009058,GO:0009059,GO:0009987,GO:0015934,GO:0019538,GO:0022625,GO:0030529,GO:0032991,GO:0034645,GO:0043170,GO:0043226,GO:0043228,GO:0043229,GO:0043232,GO:0044237,GO:0044238,GO:0044249,GO:0044260,GO:0044267,GO:0044391,GO:0044422,GO:0044424,GO:0044444,GO:0044445,GO:0044446,GO:0044464,GO:0071704,GO:…	6.90576	1.82123	359.581	3.47416527115903e-80	1.07987712214397e-78	0	6.52993959150649	0.0930671139687712	6.57963801320829
TR47994|c0_g1	867; 865	CML13	Probable calcium-binding protein CML13	ARATH	K13448	AT1G12310	GO:0003674,GO:0005488,GO:0005509,GO:0005575,GO:0005634,GO:0005737,GO:0005829,GO:0005886,GO:0016020,GO:0043167,GO:0043169,GO:0043226,GO:0043227,GO:0043229,GO:0043231,GO:0044424,GO:0044444,GO:0044464,GO:0046872	-0.673477	6.28673	357.443	1.01468162319084e-79	3.1489114870889e-78	97.0091515557226	60.8514660483866	96.6036642995845	60.541214705949
TR53658|c0_g2	604							1.77734	3.76646	355.662	2.47842975894087e-79	7.67918570851457e-78	5.91833020101225	20.4888684284225	6.00282885098575	20.4225127942439
TR4124|c0_g1	2361	AATP9; ASD	AAA-ATPase ASD, mitochondrial; AAA-ATPase At3g28580	ARATH		AT5G40010,AT3G28580	GO:0000166,GO:0000302,GO:0000304,GO:0001101,GO:0001882,GO:0001883,GO:0003006,GO:0003674,GO:0003824,GO:0005488,GO:0005524,GO:0005575,GO:0005739,GO:0005783,GO:0006950,GO:0006970,GO:0006979,GO:0008150,GO:0009266,GO:0009409,GO:0009414,GO:0009415,GO:0009628,GO:0009651,GO:0009719,GO:0009725,GO:0009737,GO:0010033,GO:0010035,GO:0010154,GO:0010431,GO:0016020,GO:0016021,GO:0016462,GO:0016787,GO:0016817,GO:…	1.6085	4.00173	354.602	4.2160430482505e-79	1.30422520878948e-77	7.66809739087675	23.5172462099908	7.72457045940801	23.4559822678659
TR46090|c0_g2	1071	FQRL1	Probable NAD(P)H dehydrogenase (quinone) FQR1-like 1 {ECO:0000305}	ARATH	K03809	AT4G27270	GO:0000166,GO:0003674,GO:0003824,GO:0003955,GO:0005488,GO:0005575,GO:0005886,GO:0005911,GO:0006355,GO:0008150,GO:0009506,GO:0009889,GO:0009890,GO:0009892,GO:0010181,GO:0010468,GO:0010556,GO:0010558,GO:0010605,GO:0010629,GO:0016020,GO:0016491,GO:0016651,GO:0016655,GO:0019219,GO:0019222,GO:0030054,GO:0031323,GO:0031324,GO:0031326,GO:0031327,GO:0032553,GO:0036094,GO:0043167,GO:0043168,GO:0044464,GO:…	0.702979	6.19316	354.581	4.2613896856227e-79	1.31616064290232e-77	55.1691302216099	89.9049653903068	54.9561307985594	89.3805371664399
TR14393|c1_g2	407							0.704527	6.18645	354.435	4.58560271180338e-79	1.41405162545594e-77	54.8603477763397	89.5264181676108	54.6769294566531	88.9960128669667
TR1452|c0_g1	1740; 1485; 1147; 509	ISPH	4-hydroxy-3-methylbut-2-enyl diphosphate reductase, chloroplastic	ARATH; ORYSJ	K03527	AT4G34350	GO:0003674,GO:0003824,GO:0005488,GO:0005575,GO:0006081,GO:0006082,GO:0006090,GO:0006629,GO:0006644,GO:0006793,GO:0006796,GO:0008150,GO:0008152,GO:0008610,GO:0008654,GO:0009058,GO:0009240,GO:0009507,GO:0009532,GO:0009536,GO:0009570,GO:0009987,GO:0016491,GO:0016725,GO:0016726,GO:0019288,GO:0019637,GO:0019682,GO:0019752,GO:0032787,GO:0043167,GO:0043169,GO:0043226,GO:0043227,GO:0043229,GO:0043231,GO:…	0.340211	8.24154	353.784	6.35425834844224e-79	1.9563474516454e-77	266.427786527308	337.569485839183	265.101674140045	335.347914062804
TR35824|c2_g1	1780; 1402; 507; 506; 427; 399	G3PC1; G3PC2; G3PC3	Glyceraldehyde-3-phosphate dehydrogenase 1, cytosolic; Glyceraldehyde-3-phosphate dehydrogenase 2, cytosolic; Glyceraldehyde-3-phosphate dehydrogenase 3, cytosolic	HORVU; MAIZE; ORYSJ	K00134		GO:0000166,GO:0003674,GO:0003824,GO:0004365,GO:0005488,GO:0005575,GO:0005737,GO:0005975,GO:0005996,GO:0006006,GO:0006082,GO:0006090,GO:0006091,GO:0006096,GO:0008150,GO:0008152,GO:0009056,GO:0009987,GO:0016052,GO:0016491,GO:0016620,GO:0016903,GO:0019318,GO:0019752,GO:0032787,GO:0036094,GO:0043436,GO:0044237,GO:0044238,GO:0044281,GO:0044424,GO:0044464,GO:0044699,GO:0044710,GO:0044712,GO:0044723,GO:…	0.200391	9.78739	353.474	7.42258523730566e-79	2.28165345256704e-77	822.184724272798	945.421688683331	817.873797557562	939.093789157911
TR23017|c0_g1	1380	CXE7	Probable carboxylesterase 7	ARATH		AT2G03550	GO:0003674,GO:0003824,GO:0008150,GO:0008152,GO:0016787,GO:0016788,GO:0052689	-0.560702	6.78892	353.162	8.68274578864276e-79	2.66480863652068e-77	133.085233911458	90.2835126130028	132.481036734546	89.7650614659131
TR740|c0_g1	965; 962	LOR15	Protein LURP-one-related 15	ARATH		AT5G01750	GO:0005575,GO:0009507,GO:0009536,GO:0043226,GO:0043227,GO:0043229,GO:0043231,GO:0044424,GO:0044444,GO:0044464	0.501361	7.13573	353.156	8.70836886616308e-79	2.66846364405986e-77	115.793416976327	164.052902635891	115.263620650323	163.038302976642
TR24481|c0_g1	1937; 1845; 1813; 1559	CNGC1	Cyclic nucleotide-gated ion channel 1	ARATH	K05391	AT5G53130	GO:0000166,GO:0003674,GO:0005215,GO:0005216,GO:0005488,GO:0005575,GO:0005886,GO:0006810,GO:0006811,GO:0008150,GO:0009987,GO:0015075,GO:0015267,GO:0016020,GO:0016021,GO:0017076,GO:0019001,GO:0022803,GO:0022838,GO:0022857,GO:0022891,GO:0022892,GO:0030551,GO:0030552,GO:0030553,GO:0030554,GO:0031224,GO:0032553,GO:0032555,GO:0032559,GO:0032561,GO:0036094,GO:0042391,GO:0043167,GO:0043168,GO:0044425,GO:…	0.864194	5.61176	351.66	1.84397951252287e-78	5.64153354633176e-77	34.2233876841143	62.4129733420077	34.155630826539	62.0793119038419
TR36019|c2_g3	1084; 789; 619; 471; 299; 242; 224	RL23	60S ribosomal protein L23	ARATH; TOBAC	K02894	AT1G04480,AT2G33370	GO:0003674,GO:0003676,GO:0003723,GO:0003735,GO:0005198,GO:0005488,GO:0005575,GO:0005730,GO:0005840,GO:0006412,GO:0008150,GO:0008152,GO:0009058,GO:0009059,GO:0009987,GO:0015934,GO:0019538,GO:0019843,GO:0022625,GO:0030529,GO:0032991,GO:0034645,GO:0043170,GO:0043226,GO:0043228,GO:0043229,GO:0043232,GO:0044237,GO:0044238,GO:0044249,GO:0044260,GO:0044267,GO:0044391,GO:0044422,GO:0044424,GO:0044428,GO:…	-0.319186	8.39705	351.489	2.00867673454704e-78	6.13576638945311e-77	376.920438193163	302.317275725616	374.967402180179	300.356202810742
TR39838|c0_g1	826; 814	PSBW	Photosystem II reaction center W protein, chloroplastic	SPIOL			GO:0005575,GO:0008150,GO:0008152,GO:0009507,GO:0009521,GO:0009523,GO:0009535,GO:0009536,GO:0009987,GO:0015979,GO:0016020,GO:0016021,GO:0031224,GO:0032991,GO:0034357,GO:0042651,GO:0043226,GO:0043227,GO:0043229,GO:0043231,GO:0043234,GO:0044237,GO:0044422,GO:0044424,GO:0044425,GO:0044434,GO:0044435,GO:0044436,GO:0044444,GO:0044446,GO:0044464,GO:0055035	-0.907542	5.42596	351.004	2.56101828781004e-78	7.81070436429589e-77	56.8159699297176	30.2837778156823	56.5848052930129	30.1637950475653
TR38433|c0_g3	322	RS271	40S ribosomal protein S27-1	ARATH	K02978	AT2G45710	GO:0003674,GO:0003735,GO:0005198,GO:0005488,GO:0005575,GO:0005730,GO:0005829,GO:0005840,GO:0005886,GO:0005911,GO:0006412,GO:0008150,GO:0008152,GO:0009058,GO:0009059,GO:0009506,GO:0009987,GO:0015935,GO:0016020,GO:0019538,GO:0022626,GO:0022627,GO:0030054,GO:0030529,GO:0032991,GO:0034645,GO:0043167,GO:0043169,GO:0043170,GO:0043226,GO:0043228,GO:0043229,GO:0043232,GO:0044237,GO:0044238,GO:0044249,GO:…	-0.696727	6.16426	350.879	2.72785116709738e-78	8.3064989060064e-77	89.7013003509944	55.3625313192942	89.297895853036	55.0724246689967
TR49613|c0_g1	411							3.90251	2.25878	350.403	3.46202452728181e-78	1.05256364456015e-76	0.514637408783674	8.46999410782364	0.604936240797013	8.50225951057435
TR37130|c0_g1	2310	TOLB	Protein TolB {ECO:0000255|HAMAP-Rule:MF_00671}	PELCD	K03641		GO:0005575,GO:0006810,GO:0008104,GO:0008150,GO:0015031,GO:0017038,GO:0033036,GO:0042597,GO:0044464,GO:0044699,GO:0044765,GO:0045184,GO:0051179,GO:0051234,GO:0071702,GO:1902578	0.375617	7.94113	349.554	5.30042801669721e-78	1.60898172151161e-76	213.265742199955	276.907293402145	212.193019848798	275.105773812001
TR19963|c0_g1	1420	ATHB7	Homeobox-leucine zipper protein ATHB-7	ARATH			GO:0001071,GO:0001101,GO:0003674,GO:0003676,GO:0003677,GO:0003700,GO:0005488,GO:0005575,GO:0005634,GO:0006139,GO:0006351,GO:0006355,GO:0006725,GO:0006807,GO:0006950,GO:0008150,GO:0008152,GO:0009058,GO:0009059,GO:0009414,GO:0009415,GO:0009628,GO:0009719,GO:0009725,GO:0009737,GO:0009889,GO:0009891,GO:0009893,GO:0009987,GO:0010033,GO:0010035,GO:0010468,GO:0010556,GO:0010557,GO:0010604,GO:0010628,GO:…	-0.486494	7.17878	349.53	5.36487511836394e-78	1.62600841204245e-76	170.602301011788	121.844887305284	169.800949436023	121.125154334062
TR35754|c0_g1	4958; 3661	Y1561	Probable LRR receptor-like serine/threonine-protein kinase At1g56130	ARATH		AT1G56130	GO:0000166,GO:0001882,GO:0001883,GO:0003674,GO:0003824,GO:0004672,GO:0004674,GO:0005488,GO:0005524,GO:0005575,GO:0005886,GO:0006464,GO:0006468,GO:0006793,GO:0006796,GO:0008150,GO:0008152,GO:0009987,GO:0016020,GO:0016021,GO:0016301,GO:0016310,GO:0016740,GO:0016772,GO:0016773,GO:0017076,GO:0019538,GO:0030554,GO:0031224,GO:0032549,GO:0032550,GO:0032553,GO:0032555,GO:0032559,GO:0035639,GO:0036094,GO:…	0.594744	6.63827	349.202	6.32337981248032e-78	1.91353537155898e-76	78.7909872847805	119.100419940738	78.4555770756742	118.390759315586
TR24474|c0_g1	1833; 991	COBRA	Protein COBRA	ARATH		AT5G60920	GO:0005575,GO:0005618,GO:0005886,GO:0006950,GO:0006970,GO:0008150,GO:0009505,GO:0009628,GO:0009651,GO:0009825,GO:0009897,GO:0009930,GO:0009987,GO:0010215,GO:0016020,GO:0016043,GO:0016049,GO:0016328,GO:0030198,GO:0030312,GO:0031224,GO:0031225,GO:0031226,GO:0040007,GO:0043062,GO:0044425,GO:0044459,GO:0044464,GO:0044699,GO:0044763,GO:0046658,GO:0050896,GO:0071840,GO:0098552	0.558745	6.81374	349.193	6.35150355543486e-78	1.9190614313921e-76	90.3703289824132	133.248622389002	89.9958992078018	132.44725870744
TR16482|c0_g1	1312; 718	XTHB	Probable xyloglucan endotransglucosylase/hydrolase protein B	PHAAN			GO:0003674,GO:0003824,GO:0004553,GO:0005575,GO:0005576,GO:0005618,GO:0005975,GO:0005976,GO:0006073,GO:0008150,GO:0008152,GO:0009987,GO:0010383,GO:0010410,GO:0010411,GO:0016043,GO:0016740,GO:0016757,GO:0016758,GO:0016762,GO:0016787,GO:0016798,GO:0030312,GO:0042546,GO:0043170,GO:0044036,GO:0044042,GO:0044085,GO:0044237,GO:0044238,GO:0044260,GO:0044262,GO:0044264,GO:0044464,GO:0045229,GO:0048046,GO:…	-0.346007	8.1528	348.712	8.08380475899297e-78	2.43867710078272e-76	320.927888117499	252.680271149599	319.313268026854	251.051642633844
TR25962|c0_g1	2801; 1199; 1118; 1115; 1060; 1034; 976; 895; 676; 472; 330	RMR1; STR18	Receptor homology region, transmembrane domain- and RING domain-containing protein 1; Thiosulfate sulfurtransferase 18	ARATH	K15692	AT5G66160	GO:0000139,GO:0000306,GO:0003674,GO:0003824,GO:0004792,GO:0005488,GO:0005515,GO:0005575,GO:0005737,GO:0005774,GO:0006810,GO:0006886,GO:0008104,GO:0008150,GO:0008270,GO:0009705,GO:0010008,GO:0015031,GO:0016020,GO:0016021,GO:0016740,GO:0016782,GO:0016783,GO:0019898,GO:0031090,GO:0031224,GO:0031312,GO:0031902,GO:0032586,GO:0033036,GO:0043167,GO:0043169,GO:0044422,GO:0044424,GO:0044425,GO:0044431,GO:…	-0.543967	6.85429	348.082	1.10876687887874e-77	3.33968822433785e-76	138.591854185443	95.1099897023772	137.925462901719	94.5502527482464
TR2482|c1_g1	2765; 2748; 1995; 1827; 1810; 470	SRK2E; SRK2I	Serine/threonine-protein kinase SRK2E; Serine/threonine-protein kinase SRK2I	ARATH	K14498	AT5G66880	GO:0000166,GO:0001101,GO:0001882,GO:0001883,GO:0003674,GO:0003824,GO:0004672,GO:0004674,GO:0005488,GO:0005515,GO:0005524,GO:0005575,GO:0005634,GO:0005737,GO:0005829,GO:0005975,GO:0005984,GO:0005985,GO:0006082,GO:0006464,GO:0006468,GO:0006629,GO:0006631,GO:0006633,GO:0006636,GO:0006638,GO:0006639,GO:0006641,GO:0006793,GO:0006796,GO:0006950,GO:0006952,GO:0006970,GO:0007165,GO:0008150,GO:0008152,GO:…	0.469328	7.30082	347.863	1.23742758293325e-77	3.72146304616926e-76	131.592785425986	182.365124533812	130.991962911046	181.19639489621
TR51376|c0_g1	1600; 1599; 1582; 1581; 1534	CBSX3	CBS domain-containing protein CBSX3, mitochondrial	ARATH		AT5G10860	GO:0003674,GO:0005488,GO:0005575,GO:0005739,GO:0006950,GO:0006970,GO:0008150,GO:0009628,GO:0009651,GO:0009987,GO:0019725,GO:0042592,GO:0043167,GO:0043169,GO:0043226,GO:0043227,GO:0043229,GO:0043231,GO:0044424,GO:0044444,GO:0044464,GO:0044699,GO:0044763,GO:0045454,GO:0046872,GO:0046914,GO:0050789,GO:0050794,GO:0050896,GO:0050897,GO:0065007,GO:0065008	-0.238327	9.23034	347.121	1.79477053250934e-77	5.38929707122945e-76	654.10414656405	554.902910069541	650.678727312664	551.236945755931
TR511|c0_g1	750; 726; 663; 658; 652; 628; 622; 247	EXTN3	Extensin-3	ARATH		AT1G21310	GO:0003674,GO:0005198,GO:0005199,GO:0005575,GO:0005576,GO:0005618,GO:0008150,GO:0009505,GO:0009530,GO:0009664,GO:0009987,GO:0016043,GO:0030312,GO:0044464,GO:0045229,GO:0071554,GO:0071555,GO:0071669,GO:0071840	0.470693	7.28001	344.84	5.63294778917009e-77	1.68884280557275e-75	129.637163272608	179.809930780614	129.037553517701	178.675624488552
TR15624|c0_g1	736							0.987333	5.2199	344.332	7.26693926233878e-77	2.17538621794751e-75	24.5996681398596	48.8799101306247	24.5697180877556	48.6209614222795
TR43223|c2_g1	1979; 1200	RVE7; RZ1A	Glycine-rich RNA-binding protein RZ1A {ECO:0000305}; Protein REVEILLE 7	ARATH	K12885	AT1G18330,AT3G26420	GO:0000166,GO:0001071,GO:0003674,GO:0003676,GO:0003677,GO:0003700,GO:0003723,GO:0005488,GO:0005575,GO:0005634,GO:0005737,GO:0005829,GO:0006139,GO:0006351,GO:0006355,GO:0006725,GO:0006807,GO:0006950,GO:0006970,GO:0007623,GO:0008150,GO:0008152,GO:0008270,GO:0009058,GO:0009059,GO:0009266,GO:0009409,GO:0009628,GO:0009651,GO:0009719,GO:0009723,GO:0009725,GO:0009889,GO:0009987,GO:0010033,GO:0010035,GO:…	-1.42096	4.192	344.16	7.92487880762389e-77	2.36869879936629e-75	27.0184639611429	10.0788198042818	26.9894630509437	10.0830816306309
TR50473|c0_g1	684; 446	RS23	40S ribosomal protein S23	ASPFU	K02973		GO:0003674,GO:0003735,GO:0005198,GO:0005575,GO:0005622,GO:0005840,GO:0006412,GO:0008150,GO:0008152,GO:0009058,GO:0009059,GO:0009987,GO:0015935,GO:0019538,GO:0030529,GO:0032991,GO:0034645,GO:0043170,GO:0043226,GO:0043228,GO:0043229,GO:0043232,GO:0044237,GO:0044238,GO:0044249,GO:0044260,GO:0044267,GO:0044391,GO:0044422,GO:0044424,GO:0044444,GO:0044446,GO:0044464,GO:0071704,GO:1901576	5.98502	1.83075	344.096	8.18031401990662e-77	2.44129678219851e-75	0.0514637408783674	6.52993959150649	0.139600670953157	6.57963801320829
TR36812|c1_g6	644; 601; 520; 483; 482; 298; 263; 235	RS18	40S ribosomal protein S18	ARATH	K02964	AT1G22780,AT1G34030,AT4G09800	GO:0003674,GO:0003676,GO:0003723,GO:0003735,GO:0005198,GO:0005488,GO:0005575,GO:0005618,GO:0005622,GO:0005730,GO:0005773,GO:0005774,GO:0005829,GO:0005840,GO:0005886,GO:0005911,GO:0006412,GO:0006413,GO:0008150,GO:0008152,GO:0009058,GO:0009059,GO:0009506,GO:0009987,GO:0015935,GO:0016020,GO:0019538,GO:0019843,GO:0022626,GO:0022627,GO:0030054,GO:0030312,GO:0030529,GO:0031090,GO:0032991,GO:0034645,GO:…	-0.330391	8.26285	343.194	1.28631420233751e-76	3.83294054350433e-75	344.652672662427	274.30478124611	342.905781417938	272.54227848218
TR42566|c0_g1	1005; 925							-0.583829	6.63267	343.177	1.29707194457423e-76	3.85908652867361e-75	120.219298691866	80.2520112115581	119.68430856384	79.8101546017733
TR19103|c0_g2	4158; 2848; 2758; 2375; 1690; 1352; 1044; 287; 251	ABIL2; ABIL3; RUTD	Protein ABIL2; Protein ABIL3; Putative aminoacrylate hydrolase RutD {ECO:0000255|HAMAP-Rule:MF_00832}	ARATH; METC4	K09023	AT5G24310	GO:0000902,GO:0000904,GO:0003674,GO:0003824,GO:0005575,GO:0005737,GO:0005856,GO:0006139,GO:0006206,GO:0006208,GO:0006212,GO:0006725,GO:0006807,GO:0008150,GO:0008152,GO:0009056,GO:0009112,GO:0009653,GO:0009987,GO:0010090,GO:0015630,GO:0016043,GO:0016787,GO:0016810,GO:0016811,GO:0019740,GO:0019860,GO:0032502,GO:0032989,GO:0034641,GO:0043226,GO:0043228,GO:0043229,GO:0043232,GO:0044237,GO:0044238,GO:…	-0.318031	8.37281	343.168	1.3030913725504e-76	3.87107663008941e-75	370.487470583367	297.396161830567	368.592304873318	295.485561684082
TR44408|c0_g1	1023; 968							-0.562767	6.73701	343.15	1.31464341842673e-76	3.89944079813221e-75	128.453497232405	87.0185428172496	127.874214593092	86.5179673814727
TR31582|c1_g1	2241; 2129; 2116; 2055; 1968; 1952; 1950; 1878; 1790; 1634; 1514; 693	DTX30; DTX33	Protein DETOXIFICATION 30 {ECO:0000303|PubMed:11739388}; Protein DETOXIFICATION 33 {ECO:0000303|PubMed:11739388}	ARATH	K03327	AT1G47530	GO:0003674,GO:0005215,GO:0005575,GO:0005774,GO:0006810,GO:0006855,GO:0008150,GO:0009987,GO:0015238,GO:0015291,GO:0015297,GO:0015893,GO:0016020,GO:0016021,GO:0022804,GO:0022857,GO:0031090,GO:0031224,GO:0044422,GO:0044424,GO:0044425,GO:0044437,GO:0044444,GO:0044446,GO:0044464,GO:0044699,GO:0044763,GO:0044765,GO:0051179,GO:0051234,GO:0055085,GO:0090484,GO:0098588,GO:1902578	0.432029	7.51605	343.142	1.32033190775732e-76	3.91035285557716e-75	155.163178748278	209.525887762252	154.444875631176	208.198545703662
TR48796|c0_g1	1776; 1217; 1193; 1168; 1156; 739; 538; 464; 367	GDPD1; GDPD2	Glycerophosphodiester phosphodiesterase GDPD1, chloroplastic {ECO:0000305}; Glycerophosphodiester phosphodiesterase GDPD2 {ECO:0000305}	ARATH		AT3G02040,AT5G41080	GO:0000287,GO:0003674,GO:0003824,GO:0005488,GO:0005575,GO:0005623,GO:0005975,GO:0006066,GO:0006071,GO:0006629,GO:0006644,GO:0006650,GO:0006793,GO:0006796,GO:0006873,GO:0008081,GO:0008150,GO:0008152,GO:0008889,GO:0009056,GO:0009395,GO:0009507,GO:0009536,GO:0009987,GO:0016042,GO:0016787,GO:0016788,GO:0019400,GO:0019637,GO:0019725,GO:0019751,GO:0030002,GO:0030320,GO:0030643,GO:0042578,GO:0042592,GO:…	-0.164174	10.3478	342.597	1.73508285813288e-76	5.13088788047866e-75	1384.32316588721	1236.33522932523	1376.97448472495	1228.04243775095
TR10722|c0_g1	1118	CHI4; CHI61	Basic endochitinase CHB4; Endochitinase At2g43610 {ECO:0000305}	BRANA; ARATH			GO:0000272,GO:0003674,GO:0003824,GO:0004553,GO:0004568,GO:0005488,GO:0005575,GO:0005615,GO:0005975,GO:0005976,GO:0006022,GO:0006026,GO:0006030,GO:0006032,GO:0006040,GO:0006807,GO:0006950,GO:0006952,GO:0008061,GO:0008150,GO:0008152,GO:0009056,GO:0009057,GO:0009987,GO:0016052,GO:0016787,GO:0016798,GO:0016998,GO:0043170,GO:0044036,GO:0044237,GO:0044238,GO:0044248,GO:0044260,GO:0044421,GO:0046348,GO:…	-0.57826	6.65629	342.319	1.9942392567863e-76	5.88830158703305e-75	122.020529622609	81.7662001023422	121.452583729246	81.3055268775025
TR51868|c0_g1	749	RS23	40S ribosomal protein S23	FRAAN			GO:0003674,GO:0003735,GO:0005198,GO:0005575,GO:0005622,GO:0005840,GO:0006412,GO:0008150,GO:0008152,GO:0009058,GO:0009059,GO:0009987,GO:0015935,GO:0019538,GO:0030529,GO:0032991,GO:0034645,GO:0043170,GO:0043226,GO:0043228,GO:0043229,GO:0043232,GO:0044237,GO:0044238,GO:0044249,GO:0044260,GO:0044267,GO:0044391,GO:0044422,GO:0044424,GO:0044444,GO:0044446,GO:0044464,GO:0071704,GO:1901576	-0.369018	7.93755	341.559	2.91968562890135e-76	8.6077640859337e-75	278.470301892846	215.771916936736	277.060798285032	214.393659417397
TR19600|c0_g1	1961	PROD2	Proline dehydrogenase 2, mitochondrial	ARATH	K00318	AT5G38710	GO:0001101,GO:0003674,GO:0003824,GO:0004657,GO:0005575,GO:0005739,GO:0006082,GO:0006520,GO:0006536,GO:0006560,GO:0006562,GO:0006807,GO:0006950,GO:0006970,GO:0008150,GO:0008152,GO:0009056,GO:0009063,GO:0009064,GO:0009065,GO:0009414,GO:0009415,GO:0009628,GO:0009987,GO:0010035,GO:0010133,GO:0016054,GO:0016491,GO:0016645,GO:0019752,GO:0042221,GO:0043226,GO:0043227,GO:0043229,GO:0043231,GO:0043436,GO:…	-0.168558	10.2561	340.987	3.8902236572859e-76	1.14517355406156e-74	1301.00336940513	1158.40181985268	1294.09821973576	1150.62487879034
TR14170|c0_g1	1852; 1764; 710; 233	DCR; Y3028	BAHD acyltransferase DCR; Uncharacterized acetyltransferase At3g50280	ARATH		AT3G50280,AT5G23940	GO:0000902,GO:0000904,GO:0003674,GO:0003824,GO:0005575,GO:0005737,GO:0005829,GO:0008150,GO:0008152,GO:0009058,GO:0009059,GO:0009653,GO:0009987,GO:0010090,GO:0010143,GO:0016043,GO:0016740,GO:0016746,GO:0016747,GO:0032502,GO:0032989,GO:0043170,GO:0044424,GO:0044444,GO:0044464,GO:0044699,GO:0044763,GO:0044767,GO:0048869,GO:0051179,GO:0071704,GO:0071840,GO:0090626,GO:1901576	-1.19061	4.64352	340.748	4.38566146617667e-76	1.28906647747531e-74	35.2526625016817	15.4257993248632	35.1793690801955	15.4236969010922
TR31719|c0_g3	1083; 984							-0.210189	9.57552	340.579	4.77213718612308e-76	1.40054668729386e-74	823.162535349487	712.094644294067	818.851002254234	707.353811342055
TR12190|c0_g1	2573; 2561; 2249; 2176; 2163; 2090	STY8	Serine/threonine-protein kinase STY8 {ECO:0000305}	ARATH		AT2G17700	GO:0000166,GO:0001882,GO:0001883,GO:0003674,GO:0003824,GO:0004672,GO:0004674,GO:0004712,GO:0005488,GO:0005515,GO:0005524,GO:0005575,GO:0005829,GO:0006464,GO:0006468,GO:0006793,GO:0006796,GO:0006996,GO:0008150,GO:0008152,GO:0009657,GO:0009658,GO:0009987,GO:0016043,GO:0016301,GO:0016310,GO:0016597,GO:0016740,GO:0016772,GO:0016773,GO:0017076,GO:0019538,GO:0030554,GO:0031406,GO:0032549,GO:0032550,GO:…	0.70185	6.13237	338.882	1.11764649942709e-75	3.27421787914056e-74	52.9047256229617	86.1668115661835	52.7225200633089	85.6634689381989
TR44218|c2_g1	1891; 1886; 1549; 1523	PXMP2	Peroxisomal membrane protein 2	BOVIN	K13347		GO:0005575,GO:0005739,GO:0005778,GO:0016020,GO:0016021,GO:0031090,GO:0031224,GO:0031903,GO:0032991,GO:0042579,GO:0043226,GO:0043227,GO:0043229,GO:0043231,GO:0043234,GO:0044422,GO:0044424,GO:0044425,GO:0044438,GO:0044439,GO:0044444,GO:0044446,GO:0044464,GO:0098588	-0.388036	7.7818	338.88	1.11900241012872e-75	3.27421787914056e-74	251.451837931703	192.301989129583	250.210935905041	191.065851916023
TR50098|c0_g1	1315; 1235; 1196; 929; 929							-0.477037	7.18726	338.178	1.59117566472217e-75	4.64881322585045e-74	171.116938420572	123.027847376209	170.312818562851	122.278727232481
TR518|c0_g3	781; 781; 777; 777	ERD14	Dehydrin ERD14	ARATH		AT1G76180	GO:0001101,GO:0003674,GO:0005488,GO:0005509,GO:0005575,GO:0005829,GO:0005886,GO:0006950,GO:0008150,GO:0009266,GO:0009269,GO:0009409,GO:0009414,GO:0009415,GO:0009507,GO:0009536,GO:0009628,GO:0009719,GO:0009725,GO:0009737,GO:0010033,GO:0010035,GO:0016020,GO:0033993,GO:0042221,GO:0043167,GO:0043169,GO:0043226,GO:0043227,GO:0043229,GO:0043231,GO:0044424,GO:0044444,GO:0044464,GO:0046872,GO:0050896,GO:…	0.806717	5.74269	337.826	1.89796827873575e-75	5.53683159934635e-74	38.4948781770188	67.4287240427301	38.3901845121181	67.0781277969936
TR26117|c0_g2	1353							0.462898	7.2975	337.779	1.9433926642099e-75	5.6608584521252e-74	131.644249166864	181.60803008842	131.03849646803	180.470071219427
TR29443|c0_g1	1042	CHI5	Endochitinase EP3 {ECO:0000303|PubMed:11525512}	ARATH	K01183	AT3G54420	GO:0000272,GO:0003006,GO:0003674,GO:0003824,GO:0004553,GO:0004568,GO:0005488,GO:0005575,GO:0005618,GO:0005975,GO:0005976,GO:0006022,GO:0006026,GO:0006030,GO:0006032,GO:0006040,GO:0006807,GO:0006950,GO:0006952,GO:0008061,GO:0008150,GO:0008152,GO:0009056,GO:0009057,GO:0009605,GO:0009607,GO:0009611,GO:0009617,GO:0009790,GO:0009793,GO:0009987,GO:0010262,GO:0016052,GO:0016787,GO:0016798,GO:0016998,GO:…	0.75928	5.90757	337.299	2.47278497144226e-75	7.1921449886881e-74	44.1044259327609	74.7630764824656	43.9742113502444	74.341364564821
TR30361|c0_g1	1685	E13B	Glucan endo-1,3-beta-glucosidase, basic isoform	PRUPE			GO:0003674,GO:0003824,GO:0004553,GO:0005975,GO:0006950,GO:0006952,GO:0008150,GO:0008152,GO:0008422,GO:0009607,GO:0015926,GO:0016787,GO:0016798,GO:0042973,GO:0044238,GO:0050896,GO:0071704	0.611924	6.50689	336.944	2.95427979855024e-75	8.57975765972995e-74	71.3802085982956	109.210873747804	71.1032750721412	108.564027217937
TR13217|c0_g1	725	ML423	MLP-like protein 423	ARATH		AT1G24020	GO:0005575,GO:0006950,GO:0006952,GO:0008150,GO:0009607,GO:0016020,GO:0050896	-0.590777	6.56795	335.849	5.1145711223471e-75	1.48314940236408e-73	115.175852085786	76.5138573874348	114.658684409526	76.0930863735323
TR44519|c2_g2	964; 858; 852; 837	RS191; RS193	40S ribosomal protein S19-1; 40S ribosomal protein S19-3	ARATH	K02966	AT3G02080,AT5G61170	GO:0003674,GO:0003735,GO:0005198,GO:0005575,GO:0005618,GO:0005773,GO:0005829,GO:0005840,GO:0005911,GO:0006412,GO:0008150,GO:0008152,GO:0009058,GO:0009059,GO:0009506,GO:0009987,GO:0015935,GO:0019538,GO:0022626,GO:0022627,GO:0030054,GO:0030312,GO:0030529,GO:0032991,GO:0034645,GO:0043170,GO:0043226,GO:0043227,GO:0043228,GO:0043229,GO:0043231,GO:0043232,GO:0044237,GO:0044238,GO:0044249,GO:0044260,GO:…	-0.420783	7.53638	335.84	5.13906463097523e-75	1.48803451770113e-73	214.295017017522	160.172793603257	213.216758102455	159.19305998191
TR19464|c0_g1	1839	C71DB	Cytochrome P450 71D11	LOTJA			GO:0003674,GO:0003824,GO:0004497,GO:0005488,GO:0005506,GO:0008150,GO:0008152,GO:0016491,GO:0016705,GO:0020037,GO:0043167,GO:0043169,GO:0044699,GO:0044710,GO:0046872,GO:0046906,GO:0046914,GO:0055114,GO:0097159,GO:1901363	0.561191	6.74521	335.834	5.15472730633865e-75	1.49035191570189e-73	86.0988384895087	127.144548423029	85.7148119652383	126.380319760196
TR36002|c0_g1	5374; 5287; 2071; 709; 698; 326; 273	CTSL2; Y4276	CTD small phosphatase-like protein 2; Uncharacterized protein At4g22758	ARATH; DICDI; RAT	K17616	AT4G22758	GO:0003674,GO:0003824,GO:0004721,GO:0006464,GO:0006470,GO:0006793,GO:0006796,GO:0008150,GO:0008152,GO:0009987,GO:0016311,GO:0016787,GO:0016788,GO:0016791,GO:0019538,GO:0036211,GO:0042578,GO:0043170,GO:0043412,GO:0044237,GO:0044238,GO:0044260,GO:0044267,GO:0071704	-0.340152	8.14178	334.494	1.00926887241059e-74	2.91370233225003e-73	317.891527405676	251.308037467326	316.288586822869	249.684445124606
TR26340|c0_g2	2712; 2619; 2536; 2443	ACR1	ACT domain-containing protein ACR1 {ECO:0000305}	ARATH			GO:0003674,GO:0005488,GO:0005575,GO:0005634,GO:0008150,GO:0008152,GO:0016597,GO:0031406,GO:0036094,GO:0043167,GO:0043168,GO:0043177,GO:0043226,GO:0043227,GO:0043229,GO:0043231,GO:0044424,GO:0044464	-0.926729	5.29664	334	1.29307106116282e-74	3.72749284564537e-73	52.1842332506646	27.4446736454621	51.9779831515587	27.3439501847617
TR34149|c0_g1	841	PER4	Peroxidase 4 {ECO:0000250|UniProtKB:Q42578}	VITVI	K00430		GO:0003674,GO:0003824,GO:0004601,GO:0005488,GO:0005575,GO:0005576,GO:0006950,GO:0006979,GO:0008150,GO:0008152,GO:0009056,GO:0009987,GO:0016209,GO:0016491,GO:0016684,GO:0020037,GO:0042743,GO:0042744,GO:0043167,GO:0043169,GO:0044237,GO:0044248,GO:0044699,GO:0044710,GO:0044712,GO:0044763,GO:0046872,GO:0046906,GO:0050896,GO:0055114,GO:0072593,GO:0097159,GO:1901363	5.0844	1.90475	333.596	1.58326675272599e-74	4.55727876842343e-73	0.154391222635102	6.81385000852851	0.232667784921928	6.83598754619043
TR21296|c0_g1	3083; 2941; 2923; 2846; 2325; 1384; 1327; 877; 782	SD11; SD18; Y4729	G-type lectin S-receptor-like serine/threonine-protein kinase At4g27290; G-type lectin S-receptor-like serine/threonine-protein kinase SD1-1; Receptor-like serine/threonine-protein kinase SD1-8	ARATH		AT4G27300,AT4G27290	GO:0000166,GO:0001882,GO:0001883,GO:0003674,GO:0003824,GO:0004672,GO:0004674,GO:0005488,GO:0005515,GO:0005516,GO:0005524,GO:0005575,GO:0005886,GO:0005911,GO:0006464,GO:0006468,GO:0006793,GO:0006796,GO:0008037,GO:0008150,GO:0008152,GO:0009506,GO:0009987,GO:0016020,GO:0016021,GO:0016301,GO:0016310,GO:0016740,GO:0016772,GO:0016773,GO:0017076,GO:0019538,GO:0019899,GO:0030054,GO:0030246,GO:0030554,GO:…	0.80701	5.71981	332.733	2.44133994662124e-74	7.01677883033324e-73	37.8773132864784	66.387719180316	37.7852482713211	66.0100047429014
TR3079|c0_g1	642	RS2	40S ribosomal protein S2	YEAST	K02981		GO:0003674,GO:0003676,GO:0003723,GO:0003735,GO:0005198,GO:0005488,GO:0005575,GO:0005730,GO:0005840,GO:0006139,GO:0006364,GO:0006405,GO:0006407,GO:0006412,GO:0006417,GO:0006448,GO:0006450,GO:0006725,GO:0006807,GO:0006810,GO:0006913,GO:0008150,GO:0008152,GO:0009058,GO:0009059,GO:0009889,GO:0009891,GO:0009893,GO:0009987,GO:0010468,GO:0010556,GO:0010557,GO:0010604,GO:0010608,GO:0010628,GO:0015931,GO:…	6.79819	1.71725	332.508	2.73296500200473e-74	7.84336770044366e-73	0	6.05675556313646	0.0930671139687712	6.1096638694077
TR48009|c0_g1	1163; 1086	R35A2	60S ribosomal protein L35a-2	ARATH	K02917	AT1G41880	GO:0003674,GO:0003735,GO:0005198,GO:0005575,GO:0005622,GO:0005840,GO:0006412,GO:0008150,GO:0008152,GO:0009058,GO:0009059,GO:0009987,GO:0015934,GO:0016020,GO:0019538,GO:0022625,GO:0030529,GO:0032991,GO:0034645,GO:0043170,GO:0043226,GO:0043228,GO:0043229,GO:0043232,GO:0044237,GO:0044238,GO:0044249,GO:0044260,GO:0044267,GO:0044391,GO:0044422,GO:0044424,GO:0044444,GO:0044445,GO:0044446,GO:0044464,GO:…	-0.319899	8.30947	332.338	2.97499676713635e-74	8.52540310676569e-73	354.791029615465	284.430919453228	352.957029726565	282.582635190647
TR21432|c0_g1	1918; 1099; 920	SAP5	Zinc finger A20 and AN1 domain-containing stress-associated protein 5	ARATH		AT3G12630	GO:0001101,GO:0003674,GO:0003676,GO:0003677,GO:0003824,GO:0004842,GO:0005488,GO:0005575,GO:0005634,GO:0006464,GO:0006950,GO:0006970,GO:0008150,GO:0008152,GO:0008270,GO:0009414,GO:0009415,GO:0009628,GO:0009987,GO:0010035,GO:0016567,GO:0016740,GO:0019538,GO:0019787,GO:0032446,GO:0036211,GO:0042221,GO:0043167,GO:0043169,GO:0043170,GO:0043226,GO:0043227,GO:0043229,GO:0043231,GO:0043412,GO:0044237,GO:…	-0.334757	8.17224	330.902	6.1145950855143e-74	1.74967339961673e-72	324.118640051958	257.175519419114	322.477549901792	255.537759461031
TR46057|c0_g1	2305	RBOHB	Respiratory burst oxidase homolog protein B	SOLTU	K13447		GO:0003674,GO:0003824,GO:0004601,GO:0005488,GO:0005509,GO:0005515,GO:0005575,GO:0005886,GO:0008150,GO:0008152,GO:0016020,GO:0016021,GO:0016174,GO:0016209,GO:0016491,GO:0016651,GO:0016684,GO:0031224,GO:0043167,GO:0043169,GO:0044425,GO:0044464,GO:0044699,GO:0044710,GO:0046872,GO:0050664,GO:0055114	2.72501	2.75024	330.798	6.44200749868321e-74	1.84065465358852e-72	1.64683970810776	11.1671430695328	1.72174160842227	11.1939296068868
TR49390|c0_g1	636	RL21B	60S ribosomal protein L21-B	YEAST				6.78751	1.70694	329.93	9.95272032892678e-74	2.83958991437328e-72	0	6.00943716029945	0.0930671139687712	6.06693894724401
TR4155|c1_g1	1944	MTHR1	Methylenetetrahydrofolate reductase 1	ARATH	K00297	AT3G59970	GO:0000096,GO:0000097,GO:0003674,GO:0003824,GO:0004489,GO:0005575,GO:0005829,GO:0006082,GO:0006520,GO:0006555,GO:0006575,GO:0006725,GO:0006730,GO:0006732,GO:0006760,GO:0006790,GO:0006807,GO:0008150,GO:0008152,GO:0008652,GO:0009058,GO:0009066,GO:0009067,GO:0009086,GO:0009987,GO:0016053,GO:0016491,GO:0016645,GO:0016646,GO:0019752,GO:0034641,GO:0035999,GO:0042558,GO:0043436,GO:0043603,GO:0044237,GO:…	0.405693	7.6376	329.782	1.07240205323851e-73	3.05516825064639e-72	170.653764752666	226.276602366551	169.847482993008	224.818540425338
TR54126|c0_g2	7057	UPL1	E3 ubiquitin-protein ligase UPL1	ARATH	K10592	AT1G55860	GO:0003674,GO:0003824,GO:0004842,GO:0016740,GO:0016874,GO:0019787	0.702847	6.08142	328.007	2.61107030990768e-73	7.42780790792159e-72	51.0520309513405	83.1857521874523	50.8611777839335	82.7154493089043
TR37722|c0_g1	484; 471							0.773956	5.80923	326.824	4.72756098491489e-73	1.34290338167115e-71	40.9136739983021	70.0785546016023	40.8099294753062	69.6843480489787
TR15108|c0_g1	1869; 1866; 859	HAT5	Homeobox-leucine zipper protein HAT5	ARATH	K09338	AT3G01470	GO:0001071,GO:0003674,GO:0003676,GO:0003677,GO:0003700,GO:0005488,GO:0005515,GO:0005575,GO:0005634,GO:0006139,GO:0006351,GO:0006355,GO:0006725,GO:0006807,GO:0006950,GO:0006970,GO:0008150,GO:0008152,GO:0009058,GO:0009059,GO:0009314,GO:0009416,GO:0009628,GO:0009637,GO:0009651,GO:0009653,GO:0009887,GO:0009889,GO:0009891,GO:0009893,GO:0009965,GO:0009987,GO:0010468,GO:0010556,GO:0010557,GO:0010604,GO:…	-0.272959	8.74171	326.123	6.71841310253654e-73	1.90563968147458e-71	471.510793927602	390.518778613791	469.058254402607	387.942293246307
TR35736|c0_g1	2101; 1681	C7A14; C7A15	Cytochrome P450 72A14; Cytochrome P450 72A15	ARATH		AT3G14690,AT3G14680	GO:0003674,GO:0003824,GO:0004497,GO:0005488,GO:0005506,GO:0005575,GO:0008150,GO:0008152,GO:0016021,GO:0016491,GO:0016705,GO:0020037,GO:0031224,GO:0043167,GO:0043169,GO:0044425,GO:0044699,GO:0044710,GO:0046872,GO:0046906,GO:0046914,GO:0055114,GO:0097159,GO:1901363	0.804921	5.69689	325.863	7.6547168901864e-73	2.16805649562223e-71	37.3112121368164	65.2993959150649	37.2268455875085	64.9418816888091
TR37065|c0_g1	2097	PTR27	Protein NRT1/ PTR FAMILY 6.2	ARATH		AT2G26690	GO:0001101,GO:0003674,GO:0005215,GO:0005575,GO:0006082,GO:0006807,GO:0006810,GO:0006857,GO:0006950,GO:0008150,GO:0008152,GO:0009611,GO:0009719,GO:0009725,GO:0009753,GO:0009987,GO:0010033,GO:0015291,GO:0015293,GO:0015833,GO:0016020,GO:0016021,GO:0022804,GO:0022857,GO:0031224,GO:0042126,GO:0042128,GO:0042221,GO:0042886,GO:0043436,GO:0044237,GO:0044281,GO:0044425,GO:0044699,GO:0044710,GO:0044763,GO:…	1.55512	3.96112	325.408	9.61627925615928e-73	2.71967386288296e-71	7.66809739087675	22.6655149589247	7.72457045940801	22.6014838245921
TR14886|c0_g1	1613; 1281; 1194; 1174; 1103; 1081	UBC4; UBC5	Ubiquitin-conjugating enzyme E2 4; Ubiquitin-conjugating enzyme E2 5	ARATH	K10576	AT1G63800	GO:0000166,GO:0001882,GO:0001883,GO:0003674,GO:0003824,GO:0004842,GO:0005488,GO:0005515,GO:0005524,GO:0005575,GO:0005829,GO:0006508,GO:0006511,GO:0008150,GO:0008152,GO:0009056,GO:0009057,GO:0009987,GO:0016740,GO:0017076,GO:0019538,GO:0019787,GO:0019899,GO:0019941,GO:0030554,GO:0031625,GO:0032549,GO:0032550,GO:0032553,GO:0032555,GO:0032559,GO:0035639,GO:0036094,GO:0043167,GO:0043168,GO:0043170,GO:…	-0.271336	8.75427	325.053	1.14874167113104e-72	3.24415318387049e-71	475.37057449348	394.16229563224	472.920539632311	391.573911630221
TR8075|c0_g2	541	RS18; RS18B	40S ribosomal protein S18; 40S ribosomal protein S18-B	BRABE; YEAST			GO:0003674,GO:0003676,GO:0003723,GO:0003735,GO:0005198,GO:0005488,GO:0005575,GO:0005622,GO:0005840,GO:0006412,GO:0008150,GO:0008152,GO:0009058,GO:0009059,GO:0009987,GO:0019538,GO:0019843,GO:0030529,GO:0032991,GO:0034645,GO:0043170,GO:0043226,GO:0043228,GO:0043229,GO:0043232,GO:0044237,GO:0044238,GO:0044249,GO:0044260,GO:0044267,GO:0044424,GO:0044444,GO:0044464,GO:0071704,GO:0097159,GO:1901363,GO:…	5.90901	1.75775	324.965	1.20084081406904e-72	3.38637109567469e-71	0.0514637408783674	6.19871077164747	0.139600670953157	6.23783863589877
TR4124|c0_g2	1841	ASD	AAA-ATPase ASD, mitochondrial	ARATH		AT5G40010	GO:0000166,GO:0001101,GO:0001882,GO:0001883,GO:0003006,GO:0003674,GO:0003824,GO:0005488,GO:0005524,GO:0005575,GO:0005739,GO:0005783,GO:0006950,GO:0006970,GO:0008150,GO:0009266,GO:0009409,GO:0009414,GO:0009415,GO:0009628,GO:0009651,GO:0009719,GO:0009725,GO:0009737,GO:0010033,GO:0010035,GO:0010154,GO:0010431,GO:0016020,GO:0016021,GO:0016462,GO:0016787,GO:0016817,GO:0016818,GO:0016887,GO:0017076,GO:…	1.50071	4.04635	324.746	1.33985475603949e-72	3.77292240854073e-71	8.38858976317389	23.8484750298498	8.4225738141738	23.7550567230118
TR49155|c0_g2	1395	ALS3	Protein ALUMINUM SENSITIVE 3	ARATH	K02069	AT2G37330	GO:0003674,GO:0005215,GO:0005575,GO:0005886,GO:0005887,GO:0006810,GO:0006811,GO:0008150,GO:0009987,GO:0010035,GO:0010038,GO:0010044,GO:0015075,GO:0016020,GO:0016021,GO:0022857,GO:0022891,GO:0022892,GO:0031224,GO:0031226,GO:0034220,GO:0042221,GO:0044425,GO:0044459,GO:0044464,GO:0044699,GO:0044763,GO:0044765,GO:0050896,GO:0051179,GO:0051234,GO:0055085,GO:1902578	1.75861	3.66097	324.715	1.36117482400389e-72	3.82741903547222e-71	5.55808401486368	18.9746795376384	5.63056039511066	18.9271405185148
TR44429|c0_g1	447	PRAX	Periaxin {ECO:0000305}	BOVIN			GO:0005575,GO:0005634,GO:0005737,GO:0005886,GO:0005912,GO:0016020,GO:0030054,GO:0043226,GO:0043227,GO:0043229,GO:0043231,GO:0044424,GO:0044464,GO:0070161	1.45307	4.12295	323.849	2.10169386697695e-72	5.90111966286255e-71	9.05761839459267	24.9367982951009	9.12057716893958	24.8659046992677
TR17920|c0_g2	1822						GO:0003674,GO:0003824,GO:0005488,GO:0005506,GO:0008150,GO:0008152,GO:0016491,GO:0016705,GO:0020037,GO:0043167,GO:0043169,GO:0044699,GO:0044710,GO:0046872,GO:0046906,GO:0046914,GO:0055114,GO:0097159,GO:1901363	5.39755	1.81164	323.104	3.05327776994841e-72	8.56061654865363e-71	0.102927481756735	6.38798438299548	0.186134227937542	6.45146324671722
TR5633|c3_g1	1094; 1001; 870; 828	AI5L5	ABSCISIC ACID-INSENSITIVE 5-like protein 5	ARATH			GO:0001071,GO:0003674,GO:0003676,GO:0003677,GO:0003700,GO:0005488,GO:0005575,GO:0005634,GO:0006139,GO:0006351,GO:0006355,GO:0006725,GO:0006807,GO:0007165,GO:0008150,GO:0008152,GO:0009058,GO:0009059,GO:0009738,GO:0009755,GO:0009889,GO:0009987,GO:0010468,GO:0010556,GO:0016070,GO:0018130,GO:0019219,GO:0019222,GO:0019438,GO:0031323,GO:0031326,GO:0032774,GO:0034641,GO:0034645,GO:0034654,GO:0043170,GO:…	-0.928026	5.2446	323.008	3.20453992639648e-72	8.97178962414716e-71	50.3315385790433	26.450987185885	50.1631744291677	26.3612769749969
TR11327|c0_g3	3289; 1971; 838	AB12A; AB7A	ABC transporter A family member 12; ABC transporter A family member 7	ARATH		AT5G61700,AT3G47780	GO:0000166,GO:0001882,GO:0001883,GO:0003674,GO:0003824,GO:0005215,GO:0005488,GO:0005524,GO:0005575,GO:0005886,GO:0005911,GO:0006810,GO:0006869,GO:0008150,GO:0009506,GO:0009987,GO:0015399,GO:0015405,GO:0016020,GO:0016021,GO:0016462,GO:0016787,GO:0016817,GO:0016818,GO:0016820,GO:0016887,GO:0017076,GO:0017111,GO:0022804,GO:0022857,GO:0030054,GO:0030554,GO:0031224,GO:0032549,GO:0032550,GO:0032553,GO:…	0.818468	5.6381	322.957	3.28790824798038e-72	9.19197107603481e-71	35.6129086878303	62.8861573703777	35.5051039790862	62.5492860476425
TR41913|c1_g1	2074; 2071; 678; 654	DCE; DCE3	Glutamate decarboxylase; Glutamate decarboxylase 3	ARATH; PETHY	K01580	AT2G02000	GO:0003674,GO:0003824,GO:0004351,GO:0005488,GO:0006082,GO:0006520,GO:0006536,GO:0006807,GO:0008150,GO:0008152,GO:0009064,GO:0009987,GO:0016829,GO:0016830,GO:0016831,GO:0019752,GO:0030170,GO:0043167,GO:0043168,GO:0043436,GO:0043648,GO:0044237,GO:0044238,GO:0044281,GO:0044699,GO:0044710,GO:0044763,GO:0048037,GO:0071704,GO:0097159,GO:1901363,GO:1901564,GO:1901605	0.447908	7.32587	322.894	3.39222042936397e-72	9.46998925603503e-71	135.092319805715	184.44713425864	134.481979684874	183.289916082231
TR20034|c0_g1	1377; 1194	ALF	Fructose-bisphosphate aldolase cytoplasmic isozyme	ORYSJ			GO:0003674,GO:0003824,GO:0004332,GO:0005575,GO:0005737,GO:0005975,GO:0006082,GO:0006090,GO:0006091,GO:0006096,GO:0008150,GO:0008152,GO:0009056,GO:0009987,GO:0016052,GO:0016829,GO:0016830,GO:0016832,GO:0019752,GO:0032787,GO:0043436,GO:0044237,GO:0044238,GO:0044281,GO:0044424,GO:0044464,GO:0044699,GO:0044710,GO:0044712,GO:0044723,GO:0044724,GO:0044763,GO:0071704,GO:1901575	0.314178	8.33531	322.393	4.36123106273415e-72	1.21577126101262e-70	287.322065323925	357.490533433562	285.855640555081	355.172277946757
TR29107|c1_g3	910	ML328	MLP-like protein 328	ARATH		AT2G01520	GO:0003006,GO:0003674,GO:0005488,GO:0005507,GO:0005575,GO:0005829,GO:0006950,GO:0006952,GO:0008150,GO:0009607,GO:0010033,GO:0010035,GO:0010038,GO:0010043,GO:0010228,GO:0014070,GO:0022414,GO:0032502,GO:0042221,GO:0043167,GO:0043169,GO:0044424,GO:0044444,GO:0044464,GO:0046872,GO:0046914,GO:0050896,GO:0080184,GO:1990267	0.330946	8.18419	321.941	5.47146982928113e-72	1.52308812500933e-70	257.009921946567	323.515920196593	255.701895629199	321.419589437441
TR50863|c0_g1	4774	PDR1	Pleiotropic drug resistance protein 1	TOBAC			GO:0000166,GO:0001882,GO:0001883,GO:0003674,GO:0003824,GO:0005488,GO:0005524,GO:0005575,GO:0006810,GO:0008150,GO:0016020,GO:0016021,GO:0016462,GO:0016787,GO:0016817,GO:0016818,GO:0016887,GO:0017076,GO:0017111,GO:0030554,GO:0031224,GO:0032549,GO:0032550,GO:0032553,GO:0032555,GO:0032559,GO:0035639,GO:0036094,GO:0043167,GO:0043168,GO:0044425,GO:0051179,GO:0051234,GO:0097159,GO:0097367,GO:1901265,GO:…	1.03599	4.9938	321.902	5.57922104917263e-72	1.5508640453543e-70	20.5340326104686	42.2080153306072	20.5212986301141	41.9985984869075
TR48410|c0_g1	3072; 3062; 3061; 3049; 2981; 1974; 1958; 1927; 1868; 896	AAPC; RRP41	Exosome complex component RRP41 homolog {ECO:0000305}; Putative glucose-6-phosphate 1-epimerase	ARATH; CENCI	K11600	AT3G61620	GO:0000176,GO:0000177,GO:0000178,GO:0000291,GO:0000956,GO:0003674,GO:0003824,GO:0004518,GO:0004527,GO:0005488,GO:0005575,GO:0005730,GO:0005829,GO:0005975,GO:0006139,GO:0006364,GO:0006396,GO:0006401,GO:0006402,GO:0006725,GO:0006807,GO:0008150,GO:0008152,GO:0009056,GO:0009057,GO:0009987,GO:0016070,GO:0016071,GO:0016072,GO:0016073,GO:0016074,GO:0016075,GO:0016180,GO:0016787,GO:0016788,GO:0016853,GO:…	-0.466386	7.17971	321.682	6.22904325607014e-72	1.72902601535824e-70	169.675953675977	122.885892167698	168.870278296335	122.15055246599
TR24456|c1_g1	2522; 2447; 2444; 2369; 2317; 2242; 2239; 2199; 2191; 2164; 2121; 1660; 1582; 1563; 1485; 519; 494	IP5P2	Type I inositol polyphosphate 5-phosphatase 2 {ECO:0000303|PubMed:11402208}	ARATH		AT4G18010	GO:0001101,GO:0003674,GO:0003824,GO:0004439,GO:0004445,GO:0005975,GO:0006066,GO:0006629,GO:0006644,GO:0006650,GO:0006793,GO:0006796,GO:0007165,GO:0008150,GO:0008152,GO:0009056,GO:0009719,GO:0009725,GO:0009737,GO:0009738,GO:0009755,GO:0009791,GO:0009845,GO:0009987,GO:0010033,GO:0016311,GO:0016787,GO:0016788,GO:0016791,GO:0019637,GO:0019751,GO:0030258,GO:0032501,GO:0032502,GO:0032957,GO:0033993,GO:…	1.18276	4.63878	321.006	8.7432091259899e-72	2.42343822184489e-70	14.9244848547266	33.9746132369686	14.9372717919878	33.8381383536426
TR24888|c1_g1	2260; 2232	ALA4	Probable phospholipid-transporting ATPase 4 {ECO:0000303|PubMed:11402198}	ARATH	K01530	AT1G17500	GO:0000166,GO:0000287,GO:0001882,GO:0001883,GO:0003674,GO:0003824,GO:0004012,GO:0005215,GO:0005319,GO:0005488,GO:0005524,GO:0005548,GO:0005575,GO:0005886,GO:0016020,GO:0016021,GO:0016462,GO:0016787,GO:0016817,GO:0016818,GO:0016887,GO:0017076,GO:0017111,GO:0022892,GO:0030554,GO:0031224,GO:0032549,GO:0032550,GO:0032553,GO:0032555,GO:0032559,GO:0035639,GO:0036094,GO:0042623,GO:0043167,GO:0043168,GO:…	0.850177	5.52424	320.804	9.67827490542471e-72	2.67880331592822e-70	32.4221567533715	58.5328643093734	32.340822104148	58.2340689091098
TR48135|c0_g1	1820						GO:0005575,GO:0006810,GO:0008150,GO:0009987,GO:0016021,GO:0031224,GO:0044425,GO:0044699,GO:0044763,GO:0044765,GO:0051179,GO:0051234,GO:0055085,GO:1902578	0.377424	7.80169	320.395	1.18825842913847e-71	3.28425177758186e-70	193.452201961783	251.497311078674	192.509325244403	249.898069735424
TR33729|c0_g1	1739	UGT2	7-deoxyloganetin glucosyltransferase	GARJA			GO:0003674,GO:0003824,GO:0008150,GO:0008152,GO:0008194,GO:0016740,GO:0016757,GO:0016758,GO:0035251,GO:0046527	0.50649	6.96396	319.809	1.59370771889177e-71	4.39863330414128e-70	102.567235570586	145.835317543645	102.094624023742	144.922935979237
TR19736|c3_g2	626; 626	PIP22	Aquaporin PIP2-2	ARATH	K09872	AT2G37170	GO:0001101,GO:0003674,GO:0005215,GO:0005372,GO:0005575,GO:0005773,GO:0005886,GO:0005911,GO:0006810,GO:0006811,GO:0006833,GO:0006950,GO:0008150,GO:0008643,GO:0009414,GO:0009415,GO:0009506,GO:0009507,GO:0009536,GO:0009628,GO:0009719,GO:0009725,GO:0009737,GO:0009987,GO:0010033,GO:0010035,GO:0015144,GO:0015166,GO:0015168,GO:0015250,GO:0015254,GO:0015267,GO:0015665,GO:0015791,GO:0015793,GO:0015850,GO:…	-0.785855	5.69069	319.394	1.96271855582895e-71	5.40943026335973e-70	66.1309070287021	38.3752247008099	65.89151668989	38.1960804143391
TR49266|c2_g1	2480; 2372; 2131; 2088; 2039	CIPKN	CBL-interacting serine/threonine-protein kinase 23	ARATH		AT1G30270	GO:0000166,GO:0001101,GO:0001882,GO:0001883,GO:0003674,GO:0003824,GO:0004672,GO:0004674,GO:0005215,GO:0005216,GO:0005261,GO:0005267,GO:0005488,GO:0005524,GO:0005575,GO:0005634,GO:0005737,GO:0005829,GO:0005886,GO:0006464,GO:0006468,GO:0006793,GO:0006796,GO:0006810,GO:0006811,GO:0006812,GO:0006813,GO:0006950,GO:0007165,GO:0007584,GO:0008150,GO:0008152,GO:0008324,GO:0009414,GO:0009415,GO:0009536,GO:…	0.310823	8.3494	318.691	2.79301071424294e-71	7.68690275498433e-70	290.512817258384	360.660866423641	289.066455987003	358.291197264706
TR39564|c0_g1	971	TRI11	Isotrichodermin C-15 hydroxylase	FUSSP			GO:0003674,GO:0003824,GO:0004497,GO:0005488,GO:0005506,GO:0008150,GO:0008152,GO:0016491,GO:0016705,GO:0020037,GO:0043167,GO:0043169,GO:0044699,GO:0044710,GO:0046872,GO:0046906,GO:0046914,GO:0055114,GO:0097159,GO:1901363	6.73846	1.65964	318.336	3.33754164709793e-71	9.17258267926999e-70	0	5.82016354895144	0.0930671139687712	5.85331433642556
TR46082|c0_g1	1268	Y2766	Uncharacterized protein At2g37660, chloroplastic	ARATH		AT2G37660	GO:0003674,GO:0005488,GO:0005507,GO:0005575,GO:0005576,GO:0006950,GO:0006952,GO:0008150,GO:0009507,GO:0009532,GO:0009536,GO:0009570,GO:0009579,GO:0009605,GO:0009607,GO:0009617,GO:0042742,GO:0043167,GO:0043169,GO:0043207,GO:0043226,GO:0043227,GO:0043229,GO:0043231,GO:0044422,GO:0044424,GO:0044434,GO:0044435,GO:0044444,GO:0044446,GO:0044464,GO:0046872,GO:0046914,GO:0048046,GO:0050896,GO:0051704,GO:…	-0.573909	6.57044	317.759	4.45811396389443e-71	1.22349762354665e-69	114.815605899638	77.1763150271528	114.286415953651	76.7339602059876
TR45852|c0_g1	1015	TIL	Temperature-induced lipocalin-1 {ECO:0000303|PubMed:18671872}	ARATH	K03098	AT5G58070	GO:0001101,GO:0003006,GO:0003674,GO:0005215,GO:0005575,GO:0005737,GO:0005739,GO:0005773,GO:0005774,GO:0005783,GO:0005794,GO:0005886,GO:0005911,GO:0006629,GO:0006873,GO:0006875,GO:0006883,GO:0006950,GO:0006970,GO:0006972,GO:0008150,GO:0008152,GO:0009266,GO:0009314,GO:0009408,GO:0009409,GO:0009414,GO:0009415,GO:0009416,GO:0009506,GO:0009526,GO:0009628,GO:0009642,GO:0009644,GO:0009651,GO:0009719,GO:…	-1.00467	5.00173	317.507	5.05741181872065e-71	1.38601576293896e-69	43.3324698195854	21.5771916936736	43.1831408815099	21.5333607704999
TR9315|c0_g1	246							1.97603	3.35596	316.818	7.14352119729809e-71	1.9549737757669e-69	3.96270804763429	15.8043465475592	4.04841945764155	15.7654962784017
TR41953|c0_g2	3049; 2998; 2963; 2694	WRK41; WRK53	Probable WRKY transcription factor 41; Probable WRKY transcription factor 53	ARATH		AT4G11070,AT4G23810	GO:0000302,GO:0001071,GO:0001101,GO:0002376,GO:0003674,GO:0003676,GO:0003677,GO:0003700,GO:0005488,GO:0005575,GO:0005634,GO:0006139,GO:0006351,GO:0006355,GO:0006725,GO:0006807,GO:0006950,GO:0006952,GO:0006955,GO:0006979,GO:0007568,GO:0008150,GO:0008152,GO:0009058,GO:0009059,GO:0009507,GO:0009536,GO:0009605,GO:0009607,GO:0009617,GO:0009719,GO:0009751,GO:0009814,GO:0009816,GO:0009889,GO:0009891,GO:…	0.821533	5.59998	316.77	7.32022868763523e-71	2.00051980061807e-69	34.6350976111413	61.2773316739196	34.5278992824141	60.9684639275859
TR49049|c0_g1	2047; 1878	PMGI	2,3-bisphosphoglycerate-independent phosphoglycerate mutase	RICCO			GO:0003674,GO:0003824,GO:0004619,GO:0005488,GO:0005575,GO:0005737,GO:0005975,GO:0005996,GO:0006006,GO:0006007,GO:0006082,GO:0006090,GO:0006091,GO:0006096,GO:0008150,GO:0008152,GO:0009056,GO:0009987,GO:0016052,GO:0016853,GO:0016866,GO:0016868,GO:0019318,GO:0019320,GO:0019752,GO:0030145,GO:0032787,GO:0043167,GO:0043169,GO:0043436,GO:0044237,GO:0044238,GO:0044281,GO:0044424,GO:0044464,GO:0044699,GO:…	-0.995029	5.02369	316.526	8.27072222202372e-71	2.25710677413938e-69	43.8985709692474	22.0030573192067	43.7415435653225	21.9606099921368
TR16541|c0_g1	4078; 3973; 3914; 3832	DEGP7	Protease Do-like 7	ARATH		AT3G03380	GO:0003674,GO:0003824,GO:0004175,GO:0004252,GO:0005488,GO:0005515,GO:0005575,GO:0005829,GO:0008150,GO:0008233,GO:0008236,GO:0009314,GO:0009416,GO:0009507,GO:0009536,GO:0009628,GO:0009642,GO:0009644,GO:0009892,GO:0010109,GO:0010205,GO:0016787,GO:0017171,GO:0019222,GO:0031323,GO:0031324,GO:0042548,GO:0043155,GO:0043226,GO:0043227,GO:0043229,GO:0043231,GO:0043467,GO:0044424,GO:0044444,GO:0044464,GO:…	0.547523	6.72652	315.921	1.12041890790551e-70	3.05337690616602e-69	85.4812735989683	125.0625386982	85.1098757244413	124.286798574175
TR1063|c0_g1	1295; 1292	PER27	Peroxidase 27	ARATH	K00430	AT3G01190	GO:0003674,GO:0003824,GO:0004601,GO:0005488,GO:0005575,GO:0005576,GO:0006950,GO:0006979,GO:0008150,GO:0008152,GO:0009056,GO:0009987,GO:0016209,GO:0016491,GO:0016684,GO:0020037,GO:0042743,GO:0042744,GO:0043167,GO:0043169,GO:0044237,GO:0044248,GO:0044699,GO:0044710,GO:0044712,GO:0044763,GO:0046872,GO:0046906,GO:0050896,GO:0055114,GO:0072593,GO:0097159,GO:1901363	1.27821	4.41334	315.803	1.1888336390188e-70	3.23529020252136e-69	12.1454428472947	29.5740017731272	12.191791929909	29.4801962929462
TR44975|c0_g1	515	GBLP	Guanine nucleotide-binding protein subunit beta-like protein	NEUCR	K14753		GO:0000003,GO:0000746,GO:0000747,GO:0001932,GO:0001934,GO:0003674,GO:0005488,GO:0005575,GO:0005622,GO:0006950,GO:0007154,GO:0007165,GO:0008104,GO:0008150,GO:0009267,GO:0009605,GO:0009893,GO:0009987,GO:0009991,GO:0010562,GO:0010604,GO:0019220,GO:0019222,GO:0019953,GO:0022414,GO:0031136,GO:0031137,GO:0031139,GO:0031323,GO:0031325,GO:0031399,GO:0031401,GO:0031667,GO:0031668,GO:0031669,GO:0031952,GO:…	6.72734	1.64891	315.76	1.21489039329339e-70	3.30158341797525e-69	0	5.77284514611444	0.0930671139687712	5.81058941426187
TR12515|c1_g1	2028; 2025; 1898; 1895	MMSA	Methylmalonate-semialdehyde dehydrogenase [acylating], mitochondrial	ARATH			GO:0003674,GO:0003824,GO:0004029,GO:0004491,GO:0005488,GO:0005507,GO:0005575,GO:0005739,GO:0006950,GO:0006979,GO:0008150,GO:0008152,GO:0016491,GO:0016620,GO:0016903,GO:0018478,GO:0043167,GO:0043169,GO:0043226,GO:0043227,GO:0043229,GO:0043231,GO:0044424,GO:0044444,GO:0044464,GO:0044699,GO:0044710,GO:0046872,GO:0046914,GO:0050896,GO:0055114	-0.25272	8.91727	315.36	1.48454446655447e-70	4.02876795400514e-69	528.995792488739	444.319802639464	526.247995936417	441.391170873084
TR17252|c0_g1	256							4.74214	1.8866	314.91	1.86091957397811e-70	5.04314388168051e-69	0.20585496351347	6.6718948000175	0.279201341906314	6.70781277969936
TR9694|c0_g2	777	NDK	Nucleoside diphosphate kinase	ASPFU	K00940		GO:0000166,GO:0001882,GO:0001883,GO:0003674,GO:0003824,GO:0004550,GO:0005488,GO:0005524,GO:0005575,GO:0005634,GO:0005758,GO:0005829,GO:0006139,GO:0006163,GO:0006164,GO:0006165,GO:0006183,GO:0006213,GO:0006220,GO:0006221,GO:0006228,GO:0006241,GO:0006725,GO:0006753,GO:0006793,GO:0006796,GO:0006807,GO:0006950,GO:0006974,GO:0008150,GO:0008152,GO:0009058,GO:0009116,GO:0009117,GO:0009119,GO:0009132,GO:…	5.86677	1.71725	314.771	1.99528231993337e-70	5.39225046961994e-69	0.0514637408783674	6.00943716029945	0.139600670953157	6.06693894724401
TR32854|c0_g1	855							5.86677	1.71725	314.771	1.99528231993337e-70	5.39225046961994e-69	0.0514637408783674	6.00943716029945	0.139600670953157	6.06693894724401
TR12985|c0_g1	1032; 890; 784; 758	RS15	40S ribosomal protein S15	ORYSJ			GO:0003674,GO:0003676,GO:0003723,GO:0003735,GO:0005198,GO:0005488,GO:0005575,GO:0005840,GO:0006412,GO:0008150,GO:0008152,GO:0009058,GO:0009059,GO:0009987,GO:0015935,GO:0019538,GO:0022627,GO:0030529,GO:0032991,GO:0034645,GO:0043170,GO:0043226,GO:0043228,GO:0043229,GO:0043232,GO:0044237,GO:0044238,GO:0044249,GO:0044260,GO:0044267,GO:0044391,GO:0044422,GO:0044424,GO:0044444,GO:0044445,GO:0044446,GO:…	-0.265265	8.77187	314.468	2.32259603587994e-70	6.26811007852315e-69	480.259629876925	399.887822375517	477.760029558687	397.256326277992
TR27497|c0_g1	1212; 1204; 603	RAH1B	Ras-related protein RABH1b	ARATH	K07893	AT2G44610	GO:0000139,GO:0000166,GO:0001882,GO:0001883,GO:0003674,GO:0005488,GO:0005525,GO:0005575,GO:0005768,GO:0005774,GO:0005794,GO:0005802,GO:0005829,GO:0005886,GO:0005911,GO:0006810,GO:0007165,GO:0007264,GO:0008104,GO:0008150,GO:0009506,GO:0015031,GO:0016020,GO:0016192,GO:0017076,GO:0019001,GO:0030054,GO:0031090,GO:0032549,GO:0032550,GO:0032553,GO:0032555,GO:0032561,GO:0033036,GO:0035556,GO:0035639,GO:…	-0.337921	8.06997	314.136	2.7431696473997e-70	7.39288019378162e-69	302.246550178652	239.289163146727	300.6998452331	237.764191840936
TR53985|c2_g1	682; 354	UBC28	Ubiquitin-conjugating enzyme E2 28	ARATH	K06689	AT1G64230	GO:0000166,GO:0001882,GO:0001883,GO:0003674,GO:0003824,GO:0005488,GO:0005524,GO:0006464,GO:0008150,GO:0008152,GO:0009987,GO:0016567,GO:0016740,GO:0017076,GO:0019538,GO:0030554,GO:0032446,GO:0032549,GO:0032550,GO:0032553,GO:0032555,GO:0032559,GO:0035639,GO:0036094,GO:0036211,GO:0043167,GO:0043168,GO:0043170,GO:0043412,GO:0044237,GO:0044238,GO:0044260,GO:0044267,GO:0070647,GO:0071704,GO:0097159,GO:…	-0.244681	9.00344	313.564	3.65519001992555e-70	9.83716285030586e-69	560.079891979273	473.042073161525	557.146277774049	469.931418878429
TR2453|c0_g2	802							0.754248	5.81614	312.545	6.09319326525813e-70	1.63758777010211e-68	41.4797751479641	70.0785546016023	41.3683321591188	69.6843480489787
TR35420|c0_g1	752							5.35146	1.7677	311.754	9.06205561998224e-70	2.43213073453261e-68	0.102927481756735	6.19871077164747	0.186134227937542	6.23783863589877
TR19551|c1_g1	757; 715	ERLL1; PRF1	36.4 kDa proline-rich protein; pEARLI1-like lipid transfer protein 1	ARATH; SOLLC				0.891979	5.34935	311.19	1.20197172956704e-69	3.22148290825282e-68	28.150666260467	52.334153537726	28.1062684185689	52.0816801175384
TR28888|c0_g1	1169; 1166	DI194; DI197	Protein DEHYDRATION-INDUCED 19 homolog 4; Protein DEHYDRATION-INDUCED 19 homolog 7	ARATH		AT5G49230	GO:0005575,GO:0005634,GO:0007165,GO:0008150,GO:0009314,GO:0009416,GO:0009628,GO:0009637,GO:0009639,GO:0009785,GO:0009987,GO:0010017,GO:0010114,GO:0010161,GO:0030522,GO:0043226,GO:0043227,GO:0043229,GO:0043231,GO:0044424,GO:0044464,GO:0050789,GO:0050794,GO:0050896,GO:0051716,GO:0065007,GO:0071214,GO:0071478,GO:0071482,GO:0071483,GO:0071489,GO:0071491	-0.313027	8.27625	311.036	1.29901787441667e-69	3.47679364517187e-68	345.939266184386	278.658074307114	344.162187456516	276.857495620713
TR6235|c2_g1	2445; 2367; 2359; 2298; 2285; 1069; 1058; 997	TGA1; TGA4	Transcription factor TGA1; Transcription factor TGA4	ARATH	K14431	AT5G65210,AT5G10030	GO:0000975,GO:0001067,GO:0001071,GO:0003674,GO:0003676,GO:0003677,GO:0003700,GO:0005488,GO:0005575,GO:0005634,GO:0006139,GO:0006351,GO:0006355,GO:0006725,GO:0006807,GO:0006950,GO:0006952,GO:0008150,GO:0008152,GO:0009058,GO:0009059,GO:0009266,GO:0009409,GO:0009605,GO:0009607,GO:0009617,GO:0009628,GO:0009889,GO:0009987,GO:0010468,GO:0010556,GO:0016070,GO:0018130,GO:0019219,GO:0019222,GO:0019438,GO:…	-0.253672	8.88343	310.468	1.72716726467303e-69	4.61637646099007e-68	516.901813382322	433.862435612486	514.195804677461	431.009014787307
TR37071|c0_g1	2509	CRSP	CO(2)-response secreted protease {ECO:0000303|PubMed:25043023}	ARATH		AT1G20160	GO:0003674,GO:0003824,GO:0004175,GO:0004252,GO:0005575,GO:0005576,GO:0005618,GO:0006508,GO:0008150,GO:0008152,GO:0008233,GO:0008236,GO:0010033,GO:0010037,GO:0016787,GO:0017171,GO:0019538,GO:0030312,GO:0042221,GO:0043170,GO:0044238,GO:0044464,GO:0045682,GO:0045683,GO:0048046,GO:0048519,GO:0048580,GO:0048581,GO:0050789,GO:0050793,GO:0050896,GO:0051093,GO:0051239,GO:0051241,GO:0065007,GO:0070011,GO:…	-0.569621	6.55742	310.277	1.90076195510254e-69	5.07339178633542e-68	113.631939859435	76.6084941931088	113.123077029041	76.1785362178596
TR12500|c7_g1	605; 491; 491; 447	XTH16; XTH22	Probable xyloglucan endotransglucosylase/hydrolase protein 16; Xyloglucan endotransglucosylase/hydrolase protein 22	ARATH	K14504	AT5G57560	GO:0003674,GO:0003824,GO:0004553,GO:0005575,GO:0005576,GO:0005618,GO:0005794,GO:0005975,GO:0005976,GO:0006073,GO:0006950,GO:0008150,GO:0008152,GO:0009266,GO:0009408,GO:0009409,GO:0009605,GO:0009612,GO:0009628,GO:0009664,GO:0009719,GO:0009725,GO:0009733,GO:0009741,GO:0009987,GO:0010033,GO:0010383,GO:0010410,GO:0010411,GO:0014070,GO:0016043,GO:0016740,GO:0016757,GO:0016758,GO:0016762,GO:0016787,GO:…	1.90876	3.403	309.862	2.34046235225861e-69	6.23845430825316e-68	4.2714904929045	16.1828937702552	4.32762079954786	16.1500205778749
TR12722|c0_g1	1962	PME41; PME7	Probable pectinesterase/pectinesterase inhibitor 41; Probable pectinesterase/pectinesterase inhibitor 7	ARATH; ARATH	K01051	AT4G02330	GO:0000272,GO:0003674,GO:0003824,GO:0004857,GO:0005575,GO:0005576,GO:0005618,GO:0005975,GO:0005976,GO:0006950,GO:0008150,GO:0008152,GO:0009056,GO:0009057,GO:0009266,GO:0009409,GO:0009605,GO:0009607,GO:0009620,GO:0009628,GO:0009719,GO:0009725,GO:0009741,GO:0009892,GO:0009987,GO:0010033,GO:0010393,GO:0014070,GO:0016043,GO:0016052,GO:0016787,GO:0016788,GO:0019222,GO:0030234,GO:0030312,GO:0030599,GO:…	1.78258	3.5558	308.544	4.53417301654094e-69	1.20692118407461e-67	5.09491034695838	17.6970826610393	5.1652248252668	17.6453928536041
TR49072|c0_g1	1552; 1532; 1493	EDR2L	Protein ENHANCED DISEASE RESISTANCE 2-like	ARATH		AT5G45560	GO:0003674,GO:0005488,GO:0005575,GO:0005789,GO:0005886,GO:0006950,GO:0006952,GO:0008150,GO:0008289,GO:0010008,GO:0016020,GO:0016021,GO:0031090,GO:0031224,GO:0044422,GO:0044424,GO:0044425,GO:0044432,GO:0044440,GO:0044444,GO:0044446,GO:0044464,GO:0050896,GO:0098588,GO:0098589	-0.386756	7.65403	308.13	5.57932264366859e-69	1.48309371585387e-67	230.042921726302	176.07177695649	228.898566806193	174.958556260311
TR12747|c0_g1	843	RS242	40S ribosomal protein S24-2	ARATH	K02974	AT5G28060	GO:0000166,GO:0003674,GO:0003735,GO:0005198,GO:0005488,GO:0005575,GO:0005618,GO:0005622,GO:0005840,GO:0006412,GO:0008150,GO:0008152,GO:0009058,GO:0009059,GO:0009987,GO:0015935,GO:0016020,GO:0019538,GO:0022626,GO:0022627,GO:0030312,GO:0030529,GO:0032991,GO:0034645,GO:0036094,GO:0043170,GO:0043226,GO:0043228,GO:0043229,GO:0043232,GO:0044237,GO:0044238,GO:0044249,GO:0044260,GO:0044267,GO:0044391,GO:…	-0.29079	8.47418	307.818	6.52627042166315e-69	1.73244433649006e-67	393.954936423903	322.285641722831	391.95215047948	320.180566694694
TR27509|c2_g1	1375; 1280; 1070	PER4; PER52	Peroxidase 4 {ECO:0000250|UniProtKB:Q42578}; Peroxidase 52	ARATH; VITVI	K00430	AT5G05340	GO:0003674,GO:0003824,GO:0004601,GO:0005488,GO:0005575,GO:0005576,GO:0005618,GO:0005794,GO:0005829,GO:0006725,GO:0006950,GO:0006979,GO:0008150,GO:0008152,GO:0009056,GO:0009058,GO:0009698,GO:0009699,GO:0009808,GO:0009809,GO:0009888,GO:0009889,GO:0009891,GO:0009893,GO:0009987,GO:0010087,GO:0010089,GO:0016209,GO:0016491,GO:0016684,GO:0019222,GO:0019438,GO:0019748,GO:0020037,GO:0030312,GO:0031323,GO:…	0.233131	9.13065	307.641	7.12916302590321e-69	1.88990809479598e-67	514.894727488066	605.675556313646	512.241395284117	601.652353909086
TR1111|c2_g1	1929; 1821	MPK3	Mitogen-activated protein kinase 3	ARATH	K04371	AT3G45640	GO:0000166,GO:0000169,GO:0000187,GO:0001882,GO:0001883,GO:0001932,GO:0001934,GO:0002376,GO:0003006,GO:0003674,GO:0003824,GO:0004672,GO:0004674,GO:0004702,GO:0004707,GO:0004871,GO:0005057,GO:0005488,GO:0005524,GO:0005575,GO:0005634,GO:0005737,GO:0006464,GO:0006468,GO:0006725,GO:0006790,GO:0006793,GO:0006796,GO:0006807,GO:0006935,GO:0006950,GO:0006952,GO:0006955,GO:0006970,GO:0006979,GO:0007165,GO:…	0.453927	7.21752	307.492	7.6846686755834e-69	2.03439840938098e-67	125.005426593554	171.387255075627	124.430731376247	170.301539744469
TR12764|c0_g1	1356; 1356	AKRC9	Aldo-keto reductase family 4 member C9	ARATH		AT2G37770	GO:0000166,GO:0001101,GO:0003674,GO:0003824,GO:0004033,GO:0005488,GO:0005575,GO:0006950,GO:0006970,GO:0008106,GO:0008150,GO:0008152,GO:0009266,GO:0009409,GO:0009414,GO:0009415,GO:0009507,GO:0009536,GO:0009628,GO:0009636,GO:0009651,GO:0010035,GO:0016229,GO:0016491,GO:0016614,GO:0016616,GO:0036094,GO:0042221,GO:0043167,GO:0043168,GO:0043226,GO:0043227,GO:0043229,GO:0043231,GO:0044424,GO:0044444,GO:…	0.741523	5.83903	307.339	8.29698685588422e-69	2.19351590002439e-67	42.4061224837748	70.9776042555054	42.2524697418221	70.5815714144162
TR21797|c0_g1	963; 955							0.804621	5.61211	307.017	9.75127146367287e-69	2.57449443880796e-67	35.2011987608033	61.5612420909416	35.0863019662268	61.2248134605681
TR35737|c0_g1	397	ERLI1	Lipid transfer protein EARLI 1	ARATH		AT4G12480	GO:0001101,GO:0005575,GO:0005576,GO:0005618,GO:0006950,GO:0006952,GO:0006970,GO:0008150,GO:0009266,GO:0009409,GO:0009505,GO:0009605,GO:0009607,GO:0009620,GO:0009628,GO:0009651,GO:0009719,GO:0009725,GO:0009737,GO:0010033,GO:0030312,GO:0033993,GO:0042221,GO:0043207,GO:0044464,GO:0050832,GO:0050896,GO:0051704,GO:0051707,GO:0097305,GO:0098542,GO:1901700	2.40374	2.88432	305.948	1.6670023339008e-68	4.39519395840676e-67	2.2129408577698	11.9242375149249	2.2801442922349	11.9202532836696
TR25729|c0_g1	1768; 579	XTH28	Probable xyloglucan endotransglucosylase/hydrolase protein 28	ARATH	K08235	AT1G14720	GO:0003006,GO:0003674,GO:0003824,GO:0004553,GO:0005575,GO:0005576,GO:0005618,GO:0005975,GO:0005976,GO:0006073,GO:0008150,GO:0008152,GO:0009987,GO:0010154,GO:0010383,GO:0010410,GO:0010411,GO:0016043,GO:0016740,GO:0016757,GO:0016758,GO:0016762,GO:0016787,GO:0016798,GO:0022414,GO:0030312,GO:0032502,GO:0042546,GO:0043170,GO:0044036,GO:0044042,GO:0044085,GO:0044237,GO:0044238,GO:0044260,GO:0044262,GO:…	-0.225362	9.20836	305.828	1.77054488147628e-68	4.66187581918343e-67	641.444066307972	549.082746520589	638.068133369896	545.426356341669
TR26040|c0_g1	2413	BAM9	Inactive beta-amylase 9	ARATH		AT5G18670	GO:0000272,GO:0003674,GO:0003824,GO:0004553,GO:0005575,GO:0005737,GO:0005975,GO:0005976,GO:0008150,GO:0008152,GO:0009056,GO:0009057,GO:0016052,GO:0016160,GO:0016161,GO:0016787,GO:0016798,GO:0043170,GO:0044238,GO:0044424,GO:0044464,GO:0071704,GO:1901575	-0.833559	5.46279	305.645	1.94036607559672e-68	5.10211393229203e-67	57.1762161158662	32.0818771234884	56.957073748888	31.9582417784403
TR37016|c0_g1	717	RS8B	40S ribosomal protein S8-B	YEAST	K02995		GO:0000462,GO:0002181,GO:0003674,GO:0003735,GO:0005198,GO:0005575,GO:0006139,GO:0006364,GO:0006412,GO:0006725,GO:0006807,GO:0008150,GO:0008152,GO:0009058,GO:0009059,GO:0009987,GO:0015935,GO:0016070,GO:0016072,GO:0019538,GO:0022627,GO:0030490,GO:0030529,GO:0032991,GO:0034470,GO:0034641,GO:0034645,GO:0034660,GO:0043170,GO:0044237,GO:0044238,GO:0044249,GO:0044260,GO:0044267,GO:0044391,GO:0044422,GO:…	6.68194	1.60519	305.458	2.13119445654155e-68	5.59632681989007e-67	0	5.58357153476642	0.0930671139687712	5.63968972560711
TR42559|c0_g2	788							0.247238	8.9461	304.902	2.8167050338045e-68	7.38644832180161e-67	450.565051390107	535.218454489347	448.257754430587	531.668931404961
TR3165|c0_g1	2116; 2023; 1805; 1529; 1416; 1390; 1297; 938	DTX15; DTX16	Protein DETOXIFICATION 15 {ECO:0000303|PubMed:11739388}; Protein DETOXIFICATION 16 {ECO:0000303|PubMed:11739388}	ARATH	K03327	AT5G52450,AT2G34360	GO:0003674,GO:0005215,GO:0005575,GO:0005774,GO:0006810,GO:0006855,GO:0008150,GO:0009605,GO:0009607,GO:0009624,GO:0009987,GO:0015238,GO:0015291,GO:0015297,GO:0015893,GO:0016020,GO:0016021,GO:0022804,GO:0022857,GO:0031090,GO:0031224,GO:0043207,GO:0044422,GO:0044424,GO:0044425,GO:0044437,GO:0044444,GO:0044446,GO:0044464,GO:0044699,GO:0044763,GO:0044765,GO:0050896,GO:0051179,GO:0051234,GO:0051704,GO:…	0.877023	5.36295	304.245	3.91739491699451e-68	1.02590404165382e-66	28.6138399283723	52.665382357585	28.5716039884128	52.3807545726842
TR17562|c0_g1	411							0.924247	5.21809	303.792	4.91595668481798e-68	1.2856812523278e-66	25.3201605121568	48.1228156852326	25.2677214425214	47.8946377454967
TR51908|c0_g1	903; 854	RL38	60S ribosomal protein L38	ARATH	K02923	AT2G43460,AT3G59540	GO:0003674,GO:0003735,GO:0005198,GO:0005575,GO:0005840,GO:0006412,GO:0008150,GO:0008152,GO:0009058,GO:0009059,GO:0009987,GO:0015934,GO:0019538,GO:0022625,GO:0022626,GO:0030529,GO:0032991,GO:0034645,GO:0043170,GO:0043226,GO:0043228,GO:0043229,GO:0043232,GO:0044237,GO:0044238,GO:0044249,GO:0044260,GO:0044267,GO:0044391,GO:0044422,GO:0044424,GO:0044444,GO:0044445,GO:0044446,GO:0044464,GO:0071704,GO:…	-0.412839	7.44012	302.479	9.49941047997036e-68	2.48106750495655e-66	199.936633312457	150.283247410323	198.977489665233	149.366327884261
TR51360|c1_g6	839; 603; 581; 581; 507	RL35	60S ribosomal protein L35	EUPES			GO:0003674,GO:0003735,GO:0005198,GO:0005575,GO:0005622,GO:0005840,GO:0006412,GO:0008150,GO:0008152,GO:0009058,GO:0009059,GO:0009987,GO:0019538,GO:0030529,GO:0032991,GO:0034645,GO:0043170,GO:0043226,GO:0043228,GO:0043229,GO:0043232,GO:0044237,GO:0044238,GO:0044249,GO:0044260,GO:0044267,GO:0044424,GO:0044444,GO:0044464,GO:0071704,GO:1901576	-0.389962	7.60337	302.424	9.7645804066187e-68	2.54690624064325e-66	222.323360594547	169.778429379169	221.220529903769	168.720717624413
TR35452|c0_g1	719							5.30922	1.72748	301.674	1.42220948094442e-67	3.7045986720504e-66	0.102927481756735	6.00943716029945	0.186134227937542	6.06693894724401
TR21448|c1_g1	1401; 1285; 1263; 582	PER4	Peroxidase 4 {ECO:0000250|UniProtKB:Q42578}	VITVI	K00430		GO:0003674,GO:0003824,GO:0004601,GO:0005488,GO:0005575,GO:0005576,GO:0006950,GO:0006979,GO:0008150,GO:0008152,GO:0009056,GO:0009987,GO:0016209,GO:0016491,GO:0016684,GO:0020037,GO:0042743,GO:0042744,GO:0043167,GO:0043169,GO:0044237,GO:0044248,GO:0044699,GO:0044710,GO:0044712,GO:0044763,GO:0046872,GO:0046906,GO:0050896,GO:0055114,GO:0072593,GO:0097159,GO:1901363	0.720004	5.88546	299.921	3.42779477839209e-67	8.91684903715954e-66	44.2073534145176	72.9176587718225	44.0672784642132	72.5041929117823
TR30719|c0_g1	1103; 843							0.38389	7.65772	299.867	3.52205058005082e-67	9.14980776857528e-66	174.616472800301	228.02738327152	173.756301779696	226.570262234049
TR1050|c0_g1	1737	GDL31	GDSL esterase/lipase At1g74460	ARATH		AT1G74460	GO:0003674,GO:0003824,GO:0005575,GO:0005576,GO:0006629,GO:0008150,GO:0008152,GO:0009056,GO:0016042,GO:0016787,GO:0016788,GO:0044238,GO:0044699,GO:0044710,GO:0044712,GO:0071704,GO:1901575	1.05583	4.8349	298.574	6.7371933939042e-67	1.74789745411451e-65	18.2181642709421	37.9493590752769	18.1946207808948	37.7688311927021
TR24126|c0_g1	805							-1.93035	3.22848	298.559	6.78826027143673e-67	1.7588011765861e-65	15.0788760773617	3.9274274354713	15.0768724629409	3.97341776122319
TR1125|c0_g1	1900; 1888	ASPG1; NEP2	Aspartic proteinase nepenthesin-2; Protein ASPARTIC PROTEASE IN GUARD CELL 1	ARATH; NEPGR			GO:0003674,GO:0003824,GO:0004175,GO:0004190,GO:0005575,GO:0005576,GO:0008233,GO:0016787,GO:0070001,GO:0070011	1.99301	3.25171	298.552	6.81285655532808e-67	1.76282663369114e-65	3.65392560236409	14.7160232823081	3.72268455875085	14.6973732243094
TR25086|c0_g1	2322; 2321	HMOX1	Heme oxygenase 1, chloroplastic	ARATH	K00510	AT2G26670	GO:0003674,GO:0003824,GO:0004392,GO:0005488,GO:0005575,GO:0006629,GO:0006720,GO:0006721,GO:0006725,GO:0006778,GO:0006788,GO:0006807,GO:0007165,GO:0008150,GO:0008152,GO:0008299,GO:0008610,GO:0009058,GO:0009314,GO:0009411,GO:0009416,GO:0009507,GO:0009536,GO:0009628,GO:0009812,GO:0009813,GO:0009987,GO:0010019,GO:0010024,GO:0010075,GO:0010225,GO:0015979,GO:0016108,GO:0016109,GO:0016114,GO:0016116,GO:…	-0.368755	7.74317	298.102	8.53506378536329e-67	2.20551488891898e-65	243.320566872921	188.563835305459	242.114096989758	187.391508609945
TR17430|c0_g1	524	RL30	60S ribosomal protein L30	NEUCR	K02908		GO:0003674,GO:0003676,GO:0003723,GO:0003735,GO:0005198,GO:0005488,GO:0005575,GO:0006412,GO:0008150,GO:0008152,GO:0009058,GO:0009059,GO:0009987,GO:0015934,GO:0019538,GO:0022625,GO:0030529,GO:0032991,GO:0034645,GO:0043170,GO:0044237,GO:0044238,GO:0044249,GO:0044260,GO:0044267,GO:0044391,GO:0044422,GO:0044424,GO:0044444,GO:0044445,GO:0044446,GO:0044464,GO:0071704,GO:0097159,GO:1901363,GO:1901576	6.64693	1.57151	297.735	1.02628544169782e-66	2.64496187080214e-65	0	5.44161632625541	0.0930671139687712	5.51151495911604
TR19440|c0_g1	664	SODC	Superoxide dismutase [Cu-Zn]	COLGL			GO:0003674,GO:0003824,GO:0004784,GO:0005488,GO:0005575,GO:0005737,GO:0006801,GO:0008150,GO:0008152,GO:0009987,GO:0016209,GO:0016491,GO:0016721,GO:0043167,GO:0043169,GO:0044237,GO:0044424,GO:0044464,GO:0044699,GO:0044710,GO:0046872,GO:0055114,GO:0072593	6.64693	1.57151	297.735	1.02628544169782e-66	2.64496187080214e-65	0	5.44161632625541	0.0930671139687712	5.51151495911604
TR16383|c0_g1	898	TLP	Thaumatin-like protein	ACTDE			GO:0001906,GO:0005575,GO:0005576,GO:0006950,GO:0006952,GO:0008150,GO:0009605,GO:0009607,GO:0009620,GO:0031640,GO:0035821,GO:0043207,GO:0044364,GO:0050832,GO:0050896,GO:0051704,GO:0051707,GO:0065007,GO:0065008,GO:0098542	-2.53238	2.62448	297.581	1.10870404152786e-66	2.85359302117052e-65	10.6529943618221	1.79809930780614	10.7027181064087	1.87989657520237
TR26524|c0_g1	1835; 1745							-0.580231	6.44022	296.649	1.76934478990875e-66	4.54794067662409e-65	105.088958873626	70.3151466157873	104.607436100899	69.9406975819609
TR17574|c0_g1	520	BGAL1	Beta-galactosidase 1	ARATH				-0.723444	5.81104	295.545	3.0790268162081e-66	7.90391870577535e-65	70.7111799668768	42.8231545674882	70.4052717173754	42.6394723193628
TR12466|c0_g1	1763; 1760; 1741; 1663; 1660	PPAF2	Purple acid phosphatase 2	IPOBA			GO:0003674,GO:0003824,GO:0003993,GO:0005488,GO:0005575,GO:0005576,GO:0016787,GO:0016788,GO:0016791,GO:0042578,GO:0043167,GO:0043169,GO:0046872	0.769458	5.67756	294.961	4.1270789888017e-66	1.05803297712916e-64	37.4141396185731	63.8798438299548	37.3199127014773	63.5319592574073
TR50171|c0_g1	2731	BGAL3; TRXH	Beta-galactosidase 3; Thioredoxin H-type	ARATH; RICCO	K03671	AT4G36360	GO:0003674,GO:0003824,GO:0004553,GO:0004565,GO:0005488,GO:0005575,GO:0005576,GO:0005618,GO:0005737,GO:0005975,GO:0006662,GO:0008150,GO:0008152,GO:0009987,GO:0015035,GO:0015036,GO:0015925,GO:0016491,GO:0016667,GO:0016787,GO:0016798,GO:0018904,GO:0019725,GO:0030246,GO:0030312,GO:0042592,GO:0044238,GO:0044281,GO:0044424,GO:0044464,GO:0044699,GO:0044710,GO:0044763,GO:0045454,GO:0048046,GO:0050789,GO:…	0.295044	8.3861	294.781	4.51666694790669e-66	1.15638559832064e-64	299.879218098247	368.231810877562	298.373167383881	365.810783565516
TR35756|c0_g2	1890; 1723	CBDAS; THCAS	Cannabidiolic acid synthase; Tetrahydrocannabinolic acid synthase	CANSA			GO:0000166,GO:0003674,GO:0003824,GO:0005488,GO:0005575,GO:0005576,GO:0008150,GO:0008152,GO:0016491,GO:0016614,GO:0036094,GO:0043167,GO:0043168,GO:0044699,GO:0044710,GO:0048037,GO:0048046,GO:0050660,GO:0050662,GO:0055114,GO:0097159,GO:1901265,GO:1901363	1.56822	3.79714	294.464	5.29554025208815e-66	1.35401606077702e-64	6.7932137959445	20.2522764142375	6.84043287670469	20.2088881834255
TR30304|c0_g1	782; 782	CYT5	Cysteine proteinase inhibitor 5	ARATH		AT5G47550	GO:0003674,GO:0004857,GO:0004866,GO:0004869,GO:0005575,GO:0005576,GO:0005618,GO:0006950,GO:0006952,GO:0008150,GO:0030234,GO:0030312,GO:0030414,GO:0044464,GO:0050896,GO:0061134,GO:0061135	-0.248359	8.86544	293.974	6.77214270814617e-66	1.72929596870221e-64	509.593962177594	429.319868940133	506.936569787897	426.480173037956
TR8025|c0_g1	1002							6.6291	1.55437	293.874	7.11954354833519e-66	1.81562356963966e-64	0	5.39429792341841	0.0930671139687712	5.42606511478866
TR17638|c0_g1	2072; 2070	METK2; TRL33	S-adenosylmethionine synthase 2; Thioredoxin-like 3-3	ACTCH; ORYSJ; TOBAC	K03671		GO:0000103,GO:0000166,GO:0001882,GO:0001883,GO:0003674,GO:0003824,GO:0004478,GO:0005488,GO:0005524,GO:0005575,GO:0005737,GO:0006139,GO:0006457,GO:0006556,GO:0006575,GO:0006662,GO:0006725,GO:0006730,GO:0006732,GO:0006790,GO:0006807,GO:0006950,GO:0006979,GO:0008150,GO:0008152,GO:0009058,GO:0009108,GO:0009116,GO:0009119,GO:0009163,GO:0009987,GO:0015035,GO:0015036,GO:0016491,GO:0016667,GO:0016671,GO:…	0.451912	7.1619	293.279	9.59593732844332e-66	2.44394958817867e-64	120.373689914501	164.809997081283	119.823909234793	163.764626653425
TR12222|c0_g1	318	EF1A	Elongation factor 1-alpha	SORMA			GO:0000166,GO:0001882,GO:0001883,GO:0003674,GO:0003676,GO:0003723,GO:0003746,GO:0003824,GO:0003924,GO:0005488,GO:0005525,GO:0005575,GO:0005737,GO:0008135,GO:0016462,GO:0016787,GO:0016817,GO:0016818,GO:0017076,GO:0017111,GO:0019001,GO:0032549,GO:0032550,GO:0032553,GO:0032555,GO:0032561,GO:0035639,GO:0036094,GO:0043167,GO:0043168,GO:0044424,GO:0044464,GO:0097159,GO:0097367,GO:1901265,GO:1901363	5.77268	1.62722	293.132	1.03326345820374e-65	2.62813599604293e-64	0.0514637408783674	5.63088993760342	0.139600670953157	5.6824146477708
TR23540|c0_g1	311	ERLI1	Lipid transfer protein EARLI 1	ARATH		AT4G12480	GO:0001101,GO:0005575,GO:0005576,GO:0005618,GO:0006950,GO:0006952,GO:0006970,GO:0008150,GO:0009266,GO:0009409,GO:0009505,GO:0009605,GO:0009607,GO:0009620,GO:0009628,GO:0009651,GO:0009719,GO:0009725,GO:0009737,GO:0010033,GO:0030312,GO:0033993,GO:0042221,GO:0043207,GO:0044464,GO:0050832,GO:0050896,GO:0051704,GO:0051707,GO:0097305,GO:0098542,GO:1901700	2.40385	2.82123	292.731	1.26298499777595e-65	3.20824570322774e-64	2.11001337601306	11.4037350837179	2.18707717826612	11.4075542177053
TR12151|c2_g1	2295; 2203; 2171; 2079; 2077; 2036; 2034; 2009; 2007; 1820; 1808; 1561	TPPA	Trehalose-phosphate phosphatase A	ARATH	K01087	AT5G51460	GO:0003674,GO:0003824,GO:0004805,GO:0005975,GO:0005984,GO:0005991,GO:0005992,GO:0006793,GO:0006796,GO:0008150,GO:0008152,GO:0009058,GO:0009311,GO:0009312,GO:0009987,GO:0016051,GO:0016311,GO:0016787,GO:0016788,GO:0016791,GO:0019203,GO:0034637,GO:0042578,GO:0044237,GO:0044238,GO:0044249,GO:0044262,GO:0044699,GO:0044710,GO:0044711,GO:0044723,GO:0044763,GO:0046351,GO:0071704,GO:1901576	0.663548	6.07568	292.321	1.55145839887483e-65	3.93589015975312e-64	51.7210595827593	82.0501105193642	51.5591811386993	81.5618764104846
TR41140|c0_g1	1031; 927; 886; 782	ML423	MLP-like protein 423	ARATH		AT1G24020	GO:0005575,GO:0006950,GO:0006952,GO:0008150,GO:0009607,GO:0016020,GO:0050896	-0.922332	5.11713	292.163	1.6798346572439e-65	4.25601858862653e-64	46.0085843452605	24.2743406553828	45.8355536296198	24.1823059446487
TR17706|c0_g1	1858; 1858; 1855; 1613	Y1725	Putative receptor-like protein kinase At1g72540	ARATH		AT1G72540	GO:0000166,GO:0001882,GO:0001883,GO:0003674,GO:0003824,GO:0004672,GO:0004674,GO:0005488,GO:0005524,GO:0006464,GO:0006468,GO:0006793,GO:0006796,GO:0008150,GO:0008152,GO:0009987,GO:0016301,GO:0016310,GO:0016740,GO:0016772,GO:0016773,GO:0017076,GO:0019538,GO:0030554,GO:0032549,GO:0032550,GO:0032553,GO:0032555,GO:0032559,GO:0035639,GO:0036094,GO:0036211,GO:0043167,GO:0043168,GO:0043170,GO:0043412,GO:…	0.902098	5.22668	291.934	1.88439201231844e-65	4.76807539345801e-64	25.7318704391837	48.1701340880696	25.6865234553809	47.9373626676604
TR46843|c0_g1	1437; 1437; 1371; 1371	LAC7; LAC8	Laccase-7; Laccase-8	ARATH	K05909	AT5G01040	GO:0003006,GO:0003674,GO:0003824,GO:0005488,GO:0005507,GO:0005575,GO:0005576,GO:0006725,GO:0008150,GO:0008152,GO:0009056,GO:0009698,GO:0009808,GO:0009987,GO:0010035,GO:0010038,GO:0010228,GO:0016491,GO:0016679,GO:0016682,GO:0016722,GO:0019439,GO:0019748,GO:0022414,GO:0032502,GO:0042221,GO:0043167,GO:0043169,GO:0044237,GO:0044248,GO:0044699,GO:0044710,GO:0044712,GO:0044763,GO:0046271,GO:0046274,GO:…	0.703193	5.91094	291.682	2.13868325932462e-65	5.40448037142058e-64	45.3395557138417	73.9113452313996	45.1840838318384	73.4868661215472
TR36703|c0_g1	623	RS3A	40S ribosomal protein S1 {ECO:0000255|HAMAP-Rule:MF_03122}	NECH7	K02984		GO:0003674,GO:0003735,GO:0005198,GO:0005575,GO:0006412,GO:0008150,GO:0008152,GO:0009058,GO:0009059,GO:0009987,GO:0015935,GO:0019538,GO:0022627,GO:0030529,GO:0032991,GO:0034645,GO:0043170,GO:0044237,GO:0044238,GO:0044249,GO:0044260,GO:0044267,GO:0044391,GO:0044422,GO:0044424,GO:0044444,GO:0044445,GO:0044446,GO:0044464,GO:0071704,GO:1901576	4.64718	1.79714	291.441	2.41322968080779e-65	6.09035319444331e-64	0.20585496351347	6.24602917448447	0.279201341906314	6.28056355806246
TR12175|c4_g1	882							1.51361	3.86938	291.356	2.51822507733276e-65	6.34710149672808e-64	7.35931494560654	21.1040076653036	7.39883556051731	21.0633866266993
TR19896|c0_g1	1365; 1288	PER25	Peroxidase 25	ARATH	K00430	AT2G41480	GO:0003674,GO:0003824,GO:0004601,GO:0005488,GO:0005575,GO:0005576,GO:0006950,GO:0006979,GO:0008150,GO:0008152,GO:0009056,GO:0009987,GO:0016209,GO:0016491,GO:0016684,GO:0020037,GO:0042743,GO:0042744,GO:0043167,GO:0043169,GO:0044237,GO:0044248,GO:0044699,GO:0044710,GO:0044712,GO:0044763,GO:0046872,GO:0046906,GO:0050896,GO:0055114,GO:0072593,GO:0097159,GO:1901363	0.854962	5.36787	290.878	3.2002526978591e-65	8.05569430723704e-64	29.0255498553992	52.570745551911	28.9438724442879	52.2953047283568
TR12586|c0_g1	819							5.7612	1.61625	290.588	3.70171606941165e-65	9.30594202566046e-64	0.0514637408783674	5.58357153476642	0.139600670953157	5.63968972560711
TR4093|c1_g1	2105; 2099; 2099; 2051; 1762; 1541; 646	TPS7	Probable alpha,alpha-trehalose-phosphate synthase [UDP-forming] 7	ARATH	K16055	AT1G06410	GO:0003674,GO:0003824,GO:0005575,GO:0005829,GO:0005975,GO:0005984,GO:0005991,GO:0005992,GO:0008150,GO:0008152,GO:0009058,GO:0009311,GO:0009312,GO:0009987,GO:0016051,GO:0016740,GO:0016757,GO:0034637,GO:0044237,GO:0044238,GO:0044249,GO:0044262,GO:0044424,GO:0044444,GO:0044464,GO:0044699,GO:0044710,GO:0044711,GO:0044723,GO:0044763,GO:0046351,GO:0071704,GO:1901576	-0.350944	7.84712	290.288	4.30408960528295e-65	1.0806319424464e-63	260.046282658391	204.036953033159	258.726576833184	202.72975566671
TR7790|c0_g1	1084	LOR6	Protein LURP-one-related 6	ARATH		AT2G05910		-0.429539	7.26713	290.28	4.31989763200642e-65	1.08320319746883e-63	178.270398402665	132.444209540773	177.385919224478	131.63548518633
TR16613|c0_g1	686; 683	KSB; SBS	Ent-kaur-16-ene synthase, chloroplastic; Santalene and bergamotene synthase, chloroplastic	CUCMA; SOLHA	K15798		GO:0000287,GO:0003674,GO:0003824,GO:0005488,GO:0005575,GO:0006082,GO:0006629,GO:0006720,GO:0006721,GO:0008150,GO:0008152,GO:0008299,GO:0008610,GO:0009058,GO:0009507,GO:0009536,GO:0009685,GO:0009686,GO:0009899,GO:0009987,GO:0010333,GO:0016053,GO:0016101,GO:0016102,GO:0016114,GO:0016829,GO:0016835,GO:0016838,GO:0019752,GO:0043167,GO:0043169,GO:0043226,GO:0043227,GO:0043229,GO:0043231,GO:0043436,GO:…	4.90809	1.73764	289.908	5.20601220965429e-65	1.30371410007018e-63	0.154391222635102	6.00943716029945	0.232667784921928	6.06693894724401
TR7029|c0_g1	2533; 2483; 1938	TPP1; TPP2	Probable thylakoidal processing peptidase 2, chloroplastic; Thylakoidal processing peptidase 1, chloroplastic	ARATH	K03100	AT2G30440,AT1G06870	GO:0003674,GO:0003824,GO:0004175,GO:0004252,GO:0005575,GO:0006465,GO:0006518,GO:0006807,GO:0008150,GO:0008152,GO:0008233,GO:0008236,GO:0009534,GO:0009535,GO:0009579,GO:0009668,GO:0009987,GO:0010027,GO:0016020,GO:0016021,GO:0016043,GO:0016485,GO:0016787,GO:0017171,GO:0019538,GO:0031224,GO:0031976,GO:0031984,GO:0034357,GO:0034641,GO:0042651,GO:0043170,GO:0043603,GO:0044237,GO:0044238,GO:0044260,GO:…	0.320658	8.12089	289.464	6.50693409427016e-65	1.62740261704767e-63	246.974492475285	308.705260108611	245.74371443454	306.679491290968
TR7509|c0_g1	3029	NIA	Nitrate reductase [NADH]	CUCMA			GO:0003674,GO:0003824,GO:0005488,GO:0006082,GO:0006807,GO:0006809,GO:0008150,GO:0008152,GO:0008940,GO:0009058,GO:0009703,GO:0009987,GO:0016491,GO:0016661,GO:0020037,GO:0030151,GO:0034641,GO:0042126,GO:0042128,GO:0043167,GO:0043169,GO:0043436,GO:0043546,GO:0044237,GO:0044249,GO:0044271,GO:0044281,GO:0044699,GO:0044710,GO:0044763,GO:0046209,GO:0046857,GO:0046872,GO:0046906,GO:0046914,GO:0048037,GO:…	2.55439	2.68348	289.385	6.77054509735119e-65	1.69115874845006e-63	1.74976718986449	10.5046854298148	1.81480872239104	10.5103308522678
TR26782|c0_g1	365	RS20	40S ribosomal protein S20	XENLA	K02969		GO:0003674,GO:0003676,GO:0003723,GO:0003735,GO:0005198,GO:0005488,GO:0005575,GO:0006412,GO:0008150,GO:0008152,GO:0009058,GO:0009059,GO:0009987,GO:0015935,GO:0019538,GO:0030529,GO:0032991,GO:0034645,GO:0043170,GO:0044237,GO:0044238,GO:0044249,GO:0044260,GO:0044267,GO:0044391,GO:0044422,GO:0044424,GO:0044444,GO:0044446,GO:0044464,GO:0071704,GO:0097159,GO:1901363,GO:1901576	6.60498	1.53119	288.727	9.41624889982885e-65	2.34899193708807e-63	0	5.2996611177444	0.0930671139687712	5.34061527046128
TR1408|c0_g1	3154; 2123	DTX42	Protein DETOXIFICATION 42 {ECO:0000303|PubMed:11739388}	ARATH		AT1G51340	GO:0003674,GO:0005215,GO:0005342,GO:0005575,GO:0005886,GO:0006810,GO:0006811,GO:0006820,GO:0006842,GO:0006855,GO:0008150,GO:0008509,GO:0008514,GO:0009987,GO:0010035,GO:0010038,GO:0010044,GO:0015075,GO:0015137,GO:0015142,GO:0015238,GO:0015291,GO:0015297,GO:0015711,GO:0015746,GO:0015849,GO:0015893,GO:0016020,GO:0016021,GO:0022804,GO:0022857,GO:0022891,GO:0022892,GO:0031224,GO:0042221,GO:0044425,GO:…	-0.700599	5.86678	288.536	1.03641865227141e-64	2.58215545914176e-63	73.0270483064034	44.9524826951534	72.7319495665947	44.7329935053837
TR38183|c0_g1	942	CYSD	O-acetylhomoserine (thiol)-lyase	EMENI	K17069		GO:0000096,GO:0000097,GO:0003674,GO:0003824,GO:0003961,GO:0004124,GO:0005488,GO:0005575,GO:0005634,GO:0005829,GO:0006082,GO:0006520,GO:0006534,GO:0006535,GO:0006563,GO:0006575,GO:0006790,GO:0006807,GO:0008150,GO:0008152,GO:0008652,GO:0009058,GO:0009069,GO:0009070,GO:0009987,GO:0016053,GO:0016740,GO:0016765,GO:0016829,GO:0016835,GO:0019344,GO:0019752,GO:0030170,GO:0042398,GO:0043167,GO:0043168,GO:…	5.74962	1.60519	288.045	1.3258937662579e-64	3.29913566545347e-63	0.0514637408783674	5.53625313192942	0.139600670953157	5.59696480344342
TR52804|c0_g1	1123; 1011; 905	MSRB1	Peptide methionine sulfoxide reductase B1, chloroplastic	ARATH; ORYSJ	K07305	AT1G53670	GO:0003674,GO:0003824,GO:0005488,GO:0005575,GO:0006950,GO:0006979,GO:0008150,GO:0008152,GO:0009507,GO:0009532,GO:0009536,GO:0009570,GO:0009987,GO:0016491,GO:0016667,GO:0016671,GO:0019538,GO:0030091,GO:0033743,GO:0043167,GO:0043169,GO:0043170,GO:0043226,GO:0043227,GO:0043229,GO:0043231,GO:0044237,GO:0044238,GO:0044260,GO:0044267,GO:0044422,GO:0044424,GO:0044434,GO:0044435,GO:0044444,GO:0044446,GO:…	-1.20226	4.37561	287.979	1.37044926865528e-64	3.40564519406059e-63	29.3343323006694	12.728650363154	29.2696073431786	12.7320268047797
TR34628|c0_g1	1856; 1846	G3PP2	Glyceraldehyde-3-phosphate dehydrogenase GAPCP2, chloroplastic	ARATH	K00134	AT1G16300	GO:0000166,GO:0003674,GO:0003824,GO:0004365,GO:0005488,GO:0005575,GO:0005975,GO:0005996,GO:0006006,GO:0006082,GO:0006090,GO:0006091,GO:0006096,GO:0008150,GO:0008152,GO:0009056,GO:0009532,GO:0009536,GO:0009570,GO:0009987,GO:0016052,GO:0016491,GO:0016620,GO:0016903,GO:0019318,GO:0019752,GO:0032502,GO:0032787,GO:0036094,GO:0042592,GO:0043226,GO:0043227,GO:0043229,GO:0043231,GO:0043436,GO:0044237,GO:…	0.595884	6.35411	287.79	1.50723147137718e-64	3.74077933291545e-63	64.6384585432295	97.8071386640864	64.4024428663897	97.2419228445589
TR2779|c3_g1	1627; 1344							-0.235133	8.99152	287.247	1.97917918154724e-64	4.90584312287214e-63	553.698388110355	470.770789825349	550.817714024173	467.666998003753
TR46860|c0_g2	1856; 1715; 1703; 1689; 1689; 1684; 1670; 299	MCCB	Methylcrotonoyl-CoA carboxylase beta chain, mitochondrial	ARATH	K01969	AT4G34030	GO:0000166,GO:0001882,GO:0001883,GO:0003674,GO:0003824,GO:0004485,GO:0005488,GO:0005524,GO:0005575,GO:0005739,GO:0005759,GO:0006082,GO:0006520,GO:0006551,GO:0006552,GO:0006807,GO:0008150,GO:0008152,GO:0008270,GO:0009056,GO:0009063,GO:0009081,GO:0009083,GO:0009987,GO:0016054,GO:0016421,GO:0016874,GO:0016885,GO:0017076,GO:0019752,GO:0030554,GO:0031974,GO:0032549,GO:0032550,GO:0032553,GO:0032555,GO:…	-0.390963	7.51697	286.298	3.1851893522948e-64	7.88516722861987e-63	209.457425374955	159.841564783398	208.423801733063	158.8512606046
TR21525|c0_g1	1588; 1567; 1561	RAV1; RAV2; RAVL1	AP2/ERF and B3 domain-containing transcription factor RAV1; AP2/ERF and B3 domain-containing transcription repressor RAV2; AP2/ERF and B3 domain-containing transcription repressor TEM1	ARATH	K09287	AT1G13260,AT1G25560	GO:0000160,GO:0001071,GO:0003674,GO:0003676,GO:0003677,GO:0003700,GO:0005488,GO:0005575,GO:0005634,GO:0006139,GO:0006351,GO:0006355,GO:0006725,GO:0006807,GO:0007165,GO:0008150,GO:0008152,GO:0009058,GO:0009059,GO:0009314,GO:0009416,GO:0009628,GO:0009648,GO:0009719,GO:0009725,GO:0009741,GO:0009755,GO:0009791,GO:0009873,GO:0009889,GO:0009890,GO:0009892,GO:0009909,GO:0009910,GO:0009987,GO:0010033,GO:…	-0.89281	5.17761	286.242	3.27652681772563e-64	8.10097316636663e-63	47.6039603124899	25.6465743376559	47.4642281240733	25.5495034538867
TR4636|c5_g1	2988; 2902; 2090; 2072; 1983; 1688; 1543; 1430; 1142; 625; 291	SD11; SLSG6; Y1137; Y4729	G-type lectin S-receptor-like serine/threonine-protein kinase At1g61370; G-type lectin S-receptor-like serine/threonine-protein kinase At4g27290; G-type lectin S-receptor-like serine/threonine-protein kinase SD1-1; S-locus-specific glycoprotein S6	ARATH; BRAOL		AT4G27290,AT4G27300	GO:0000166,GO:0001882,GO:0001883,GO:0003674,GO:0003824,GO:0004672,GO:0004674,GO:0005488,GO:0005515,GO:0005516,GO:0005524,GO:0005575,GO:0005886,GO:0005911,GO:0006464,GO:0006468,GO:0006793,GO:0006796,GO:0008037,GO:0008150,GO:0008152,GO:0009506,GO:0009987,GO:0016020,GO:0016021,GO:0016301,GO:0016310,GO:0016740,GO:0016772,GO:0016773,GO:0017076,GO:0019538,GO:0019899,GO:0030054,GO:0030246,GO:0030554,GO:…	0.534599	6.64402	284.735	6.97847505338465e-64	1.72318740594871e-62	81.1583193651854	117.680867855628	80.8287884818778	116.980836884184
TR49609|c0_g1	1556	PER51	Peroxidase 51	ARATH			GO:0003674,GO:0003824,GO:0004601,GO:0005488,GO:0005575,GO:0005576,GO:0006950,GO:0006970,GO:0006979,GO:0008150,GO:0008152,GO:0009056,GO:0009628,GO:0009651,GO:0009987,GO:0016209,GO:0016491,GO:0016684,GO:0020037,GO:0042743,GO:0042744,GO:0043167,GO:0043169,GO:0044237,GO:0044248,GO:0044699,GO:0044710,GO:0044712,GO:0044763,GO:0046872,GO:0046906,GO:0050896,GO:0055114,GO:0072593,GO:0097159,GO:1901363	-0.605563	6.259	284.571	7.57852142881004e-64	1.86898441016205e-62	93.3552259533585	61.3719684795936	92.9275132978181	61.0539137719133
TR21311|c0_g1	767; 767	LAC7	Laccase-7	ARATH	K05909	AT3G09220	GO:0003674,GO:0003824,GO:0005488,GO:0005507,GO:0005575,GO:0005576,GO:0006725,GO:0008150,GO:0008152,GO:0009056,GO:0009698,GO:0009808,GO:0009987,GO:0016491,GO:0016679,GO:0016682,GO:0016722,GO:0019439,GO:0019748,GO:0043167,GO:0043169,GO:0044237,GO:0044248,GO:0044699,GO:0044710,GO:0044712,GO:0044763,GO:0046271,GO:0046274,GO:0046872,GO:0046914,GO:0048046,GO:0052716,GO:0055114,GO:0071704,GO:1901360,GO:…	1.92805	3.25525	283.992	1.01330638318493e-63	2.49581210177372e-62	3.80831682499919	14.6213864766341	3.86228522970401	14.6119233799821
TR53293|c0_g1	4272; 3318; 3221; 3202; 3020; 2566; 2541; 2529; 2522; 2473; 2351; 1684; 1671	AI5L4; AI5L7; DJ1C	ABSCISIC ACID-INSENSITIVE 5-like protein 4; ABSCISIC ACID-INSENSITIVE 5-like protein 7; Protein DJ-1 homolog C	ARATH		AT4G34020	GO:0000302,GO:0000988,GO:0000989,GO:0001071,GO:0003674,GO:0003676,GO:0003677,GO:0003700,GO:0003712,GO:0003713,GO:0003824,GO:0005488,GO:0005575,GO:0005634,GO:0005829,GO:0006081,GO:0006082,GO:0006089,GO:0006139,GO:0006351,GO:0006355,GO:0006357,GO:0006725,GO:0006807,GO:0006950,GO:0006979,GO:0006996,GO:0007165,GO:0008150,GO:0008152,GO:0009056,GO:0009058,GO:0009059,GO:0009438,GO:0009507,GO:0009536,GO:…	-0.423045	7.27794	283.746	1.14622662265783e-63	2.81963054660886e-62	179.248209479354	133.769124820209	178.36312392115	132.959957773404
TR26553|c0_g1	1811; 1040	Q8OMT; ROMT	8-hydroxyquercetin 8-O-methyltransferase; Trans-resveratrol di-O-methyltransferase	MENPI; VITVI			GO:0003674,GO:0003824,GO:0005488,GO:0005515,GO:0006725,GO:0008150,GO:0008152,GO:0008168,GO:0008171,GO:0008757,GO:0009058,GO:0009812,GO:0009987,GO:0016740,GO:0016741,GO:0019438,GO:0030761,GO:0032259,GO:0044237,GO:0044249,GO:0046983,GO:0071704	0.678797	5.96599	283.067	1.61190475442007e-63	3.9601569080184e-62	47.6039603124899	76.3245837760868	47.4642281240733	75.8794617627138
TR47981|c1_g1	1668; 1653; 1638						GO:0000166,GO:0003674,GO:0003824,GO:0005488,GO:0006629,GO:0006720,GO:0006721,GO:0008150,GO:0008152,GO:0008299,GO:0008610,GO:0009058,GO:0009987,GO:0016108,GO:0016109,GO:0016114,GO:0016116,GO:0016117,GO:0016491,GO:0016705,GO:0036094,GO:0042440,GO:0043167,GO:0043168,GO:0044237,GO:0044238,GO:0044249,GO:0044255,GO:0044699,GO:0044710,GO:0044711,GO:0044763,GO:0046148,GO:0048037,GO:0050660,GO:0050662,GO:…	1.05331	4.76397	282.953	1.70658434356554e-63	4.18748022157608e-62	17.3432806760098	36.1039413646337	17.3570167551758	35.9316595396635
TR8162|c0_g1	1757	ACCH1	1-aminocyclopropane-1-carboxylate oxidase homolog 1	ARATH		AT1G06620	GO:0003674,GO:0003824,GO:0005488,GO:0008150,GO:0008152,GO:0016491,GO:0043167,GO:0043169,GO:0044699,GO:0044710,GO:0046872,GO:0055114	0.305914	8.22177	282.727	1.91170727947879e-63	4.68488668061693e-62	266.427786527308	329.619994162567	265.101674140045	327.486528384685
TR6521|c0_g1	368	UVB31	UV-B-induced protein At3g17800, chloroplastic {ECO:0000305}	ARATH			GO:0000302,GO:0001101,GO:0005575,GO:0006950,GO:0006979,GO:0008150,GO:0009314,GO:0009411,GO:0009416,GO:0009507,GO:0009536,GO:0009611,GO:0009628,GO:0010035,GO:0010193,GO:0010224,GO:0042221,GO:0043226,GO:0043227,GO:0043229,GO:0043231,GO:0044424,GO:0044444,GO:0044464,GO:0050896,GO:1901700	-0.983711	4.89059	282.339	2.32187722665872e-63	5.6829040347579e-62	39.8843991807348	20.1576396085635	39.7861912216497	20.1234383390981
TR8907|c0_g1	892; 822	F16P2	Fructose-1,6-bisphosphatase, cytosolic	SOLTU	K03841		GO:0003674,GO:0003824,GO:0005488,GO:0005575,GO:0005737,GO:0005975,GO:0008150,GO:0008152,GO:0016787,GO:0016788,GO:0016791,GO:0019203,GO:0042132,GO:0042578,GO:0043167,GO:0043169,GO:0044238,GO:0044424,GO:0044464,GO:0046872,GO:0050308,GO:0071704	-0.499525	6.79273	281.795	3.05166601650573e-63	7.45971323482016e-62	131.026684276323	92.744069560527	130.433560227233	92.2003820292435
TR17764|c0_g1	235	BGAL	Beta-galactosidase	MALDO			GO:0003674,GO:0003824,GO:0004553,GO:0004565,GO:0005575,GO:0005576,GO:0005975,GO:0008150,GO:0008152,GO:0015925,GO:0016787,GO:0016798,GO:0044238,GO:0048046,GO:0071704	-1.06898	4.65964	281.547	3.45510795261604e-63	8.43531876311203e-62	34.6865613520196	16.5141225901142	34.5744328393985	16.4918199551844
TR53064|c0_g1	1706; 791; 791							0.298263	8.28716	281.304	3.90256307189966e-63	9.51579852794783e-62	279.653967933049	344.146743833527	278.224137209642	341.884827153849
TR50622|c0_g1	1574; 1293; 410						GO:0003674,GO:0005488,GO:0043167,GO:0043169,GO:0046872	-1.19212	4.35349	279.146	1.15275063622811e-62	2.80728684352023e-61	28.8196948918858	12.5866951546429	28.7577382163503	12.6038520382886
TR53253|c2_g2	1922; 1778; 1741; 1702; 1693; 1617; 1054; 814	THA1	Probable low-specificity L-threonine aldolase 1	ARATH	K01620	AT1G08630	GO:0003674,GO:0003824,GO:0004793,GO:0005488,GO:0005575,GO:0005829,GO:0006082,GO:0006520,GO:0006544,GO:0006545,GO:0006566,GO:0006567,GO:0006807,GO:0008150,GO:0008152,GO:0008652,GO:0008732,GO:0009056,GO:0009058,GO:0009063,GO:0009066,GO:0009068,GO:0009069,GO:0009070,GO:0009987,GO:0016053,GO:0016054,GO:0016829,GO:0016830,GO:0016832,GO:0019752,GO:0030170,GO:0043167,GO:0043168,GO:0043436,GO:0044237,GO:…	-0.271223	8.53315	278.97	1.25923716923704e-62	3.06277960487679e-61	407.798682720183	338.137306673228	405.679549789874	335.946062973096
TR19774|c0_g1	1938; 1838; 1251	GPX4	Probable phospholipid hydroperoxide glutathione peroxidase	NICSY; SPIOL			GO:0003674,GO:0003824,GO:0004601,GO:0004602,GO:0005575,GO:0005737,GO:0006950,GO:0006979,GO:0008150,GO:0008152,GO:0016209,GO:0016491,GO:0016684,GO:0044424,GO:0044464,GO:0044699,GO:0044710,GO:0047066,GO:0050896,GO:0055114	0.280843	8.44657	278.679	1.45739070613567e-62	3.54031315355655e-61	314.494920507703	382.380013325826	312.891637163009	379.86728295737
TR19795|c0_g1	1994	CCD	Carotenoid 9,10(9',10')-cleavage dioxygenase	CROSA			GO:0003674,GO:0003824,GO:0005488,GO:0005575,GO:0005737,GO:0008150,GO:0008152,GO:0016491,GO:0016701,GO:0016702,GO:0043167,GO:0043169,GO:0044424,GO:0044464,GO:0044699,GO:0044710,GO:0046872,GO:0051213,GO:0055114	-0.954202	4.94969	277.558	2.55658219940602e-62	6.20274020399531e-61	41.2739201844507	21.2932812766516	41.1356643741969	21.234286315354
TR20290|c0_g1	1246; 1232	ACCO; ACCO1	1-aminocyclopropane-1-carboxylate oxidase; 1-aminocyclopropane-1-carboxylate oxidase 1	ACTDE; SOLLC	K05933		GO:0003006,GO:0003674,GO:0003824,GO:0005488,GO:0007568,GO:0008150,GO:0008152,GO:0009058,GO:0009692,GO:0009693,GO:0009815,GO:0009835,GO:0009987,GO:0016491,GO:0016638,GO:0016641,GO:0019842,GO:0021700,GO:0022414,GO:0030246,GO:0031406,GO:0031418,GO:0032502,GO:0036094,GO:0043167,GO:0043168,GO:0043169,GO:0043177,GO:0043449,GO:0043450,GO:0044237,GO:0044249,GO:0044699,GO:0044702,GO:0044710,GO:0044767,GO:…	0.603334	6.26516	277.189	3.07792948360941e-62	7.45832526675865e-61	60.5728230138385	92.128930323646	60.3540234087481	91.6022331189518
TR678|c0_g1	1225; 1204	PRX2B	Peroxiredoxin-2B	ARATH			GO:0003674,GO:0003824,GO:0004601,GO:0005575,GO:0005829,GO:0005886,GO:0008150,GO:0008152,GO:0009507,GO:0009536,GO:0010035,GO:0010038,GO:0016020,GO:0016209,GO:0016491,GO:0016684,GO:0042221,GO:0043226,GO:0043227,GO:0043229,GO:0043231,GO:0044424,GO:0044444,GO:0044464,GO:0044699,GO:0044710,GO:0046686,GO:0050896,GO:0051920,GO:0055114	0.456349	7.05106	276.848	3.65240144966217e-62	8.83935664272717e-61	111.26460777903	152.791122760685	110.749865622838	151.844373369755
TR32184|c0_g2	5541; 5039; 4871; 1936; 1784; 1780; 1778; 1647; 853	LRK91; PP373; XYN2; XYNA; XYNC	Beta-1,4-xylanase; Endo-1,4-beta-xylanase 2; Endo-1,4-beta-xylanase C; L-type lectin-domain containing receptor kinase IX.1; Putative pentatricopeptide repeat-containing protein At5g09950	ARATH; ASPFU; DICTH; MAGO7	K01181	AT5G10530,AT5G09950	GO:0000166,GO:0000272,GO:0001882,GO:0001883,GO:0003674,GO:0003824,GO:0004553,GO:0004672,GO:0004674,GO:0005488,GO:0005524,GO:0005575,GO:0005576,GO:0005886,GO:0005975,GO:0005976,GO:0006139,GO:0006464,GO:0006468,GO:0006725,GO:0006793,GO:0006796,GO:0006807,GO:0008150,GO:0008152,GO:0008270,GO:0009056,GO:0009057,GO:0009451,GO:0009987,GO:0010383,GO:0010410,GO:0016020,GO:0016021,GO:0016052,GO:0016070,GO:…	-0.458389	7.01262	276.821	3.70110491612261e-62	8.94609931154208e-61	150.737297032738	109.778694581848	150.024187717659	109.119451206065
TR34149|c1_g1	1158; 1158; 1153; 1132; 1113; 673	PER4; PER52	Peroxidase 4 {ECO:0000250|UniProtKB:Q42578}; Peroxidase 52	ARATH; VITVI	K00430	AT5G05340	GO:0003674,GO:0003824,GO:0004601,GO:0005488,GO:0005575,GO:0005576,GO:0005618,GO:0005794,GO:0005829,GO:0006725,GO:0006950,GO:0006979,GO:0008150,GO:0008152,GO:0009056,GO:0009058,GO:0009698,GO:0009699,GO:0009808,GO:0009809,GO:0009888,GO:0009889,GO:0009891,GO:0009893,GO:0009987,GO:0010087,GO:0010089,GO:0016209,GO:0016491,GO:0016684,GO:0019222,GO:0019438,GO:0019748,GO:0020037,GO:0030312,GO:0031323,GO:…	1.78695	3.39339	276.575	4.187909429815e-62	1.01102160899926e-60	4.52880919729633	15.8043465475592	4.60682214145418	15.7654962784017
TR49060|c0_g1	1508; 1501; 1296; 1289	EXPA1	Expansin-A1	ARATH			GO:0005575,GO:0005576,GO:0005618,GO:0008150,GO:0009664,GO:0009987,GO:0016020,GO:0016043,GO:0030312,GO:0044464,GO:0045229,GO:0071554,GO:0071555,GO:0071669,GO:0071840	1.1479	4.50169	276.287	4.83790467376433e-62	1.16649255442511e-60	13.7922825554025	30.6623250383783	13.8204664243625	30.5483193470385
TR51958|c0_g1	1460; 1331	ERF60	Ethylene-responsive transcription factor ERF060	ARATH		AT4G39780	GO:0000160,GO:0001071,GO:0003674,GO:0003676,GO:0003677,GO:0003700,GO:0005488,GO:0005575,GO:0005634,GO:0006139,GO:0006351,GO:0006355,GO:0006725,GO:0006807,GO:0007165,GO:0008150,GO:0008152,GO:0009058,GO:0009059,GO:0009755,GO:0009873,GO:0009889,GO:0009987,GO:0010468,GO:0010556,GO:0016070,GO:0018130,GO:0019219,GO:0019222,GO:0019438,GO:0031323,GO:0031326,GO:0032774,GO:0034641,GO:0034645,GO:0034654,GO:…	-0.34744	7.80388	276.145	5.19741326152155e-62	1.2516245945877e-60	252.069402822244	198.264107887045	250.815872145838	197.004616096776
TR37073|c0_g1	723							6.54286	1.47157	275.865	5.97920803553571e-62	1.43811409092032e-60	0	5.06306910355938	0.0930671139687712	5.12699065964283
TR31226|c0_g2	1218	AHP1	Histidine-containing phosphotransfer protein 1	ARATH	K14490	AT3G21510	GO:0000160,GO:0003674,GO:0003824,GO:0004871,GO:0005488,GO:0005515,GO:0005575,GO:0005634,GO:0005737,GO:0005829,GO:0006793,GO:0006796,GO:0007165,GO:0008150,GO:0008152,GO:0009736,GO:0009755,GO:0009927,GO:0009987,GO:0016301,GO:0016310,GO:0016740,GO:0016772,GO:0019899,GO:0019900,GO:0019901,GO:0035556,GO:0043226,GO:0043227,GO:0043229,GO:0043231,GO:0043424,GO:0044237,GO:0044424,GO:0044444,GO:0044464,GO:…	-0.645209	6.033	275.561	6.96587743687337e-62	1.67335855761336e-60	80.6951456972801	51.6243774951709	80.363452912034	51.3553564407556
TR426|c0_g1	1373; 1167	PIP28	Probable aquaporin PIP2-8	ARATH	K09872	AT2G16850	GO:0001101,GO:0003674,GO:0005215,GO:0005372,GO:0005575,GO:0005773,GO:0005886,GO:0005911,GO:0006810,GO:0006811,GO:0006833,GO:0008150,GO:0008643,GO:0009506,GO:0009719,GO:0009725,GO:0009737,GO:0009987,GO:0010033,GO:0015144,GO:0015166,GO:0015168,GO:0015250,GO:0015254,GO:0015267,GO:0015665,GO:0015791,GO:0015793,GO:0015850,GO:0016020,GO:0016021,GO:0022803,GO:0022838,GO:0022857,GO:0022891,GO:0022892,GO:…	-0.278051	8.441	275.123	8.67634764217971e-62	2.08168153417426e-60	383.404869543837	316.418159771043	381.435566601009	314.369977280433
TR30673|c0_g1	1751; 1656	EXLA1	Expansin-like A1	ARATH		AT3G45970	GO:0005575,GO:0005576,GO:0005618,GO:0005794,GO:0005911,GO:0009505,GO:0009506,GO:0016020,GO:0016021,GO:0030054,GO:0030312,GO:0031224,GO:0043226,GO:0043227,GO:0043229,GO:0043231,GO:0044424,GO:0044425,GO:0044444,GO:0044464	0.597106	6.28153	274.75	1.04666076990598e-61	2.50811887448653e-60	61.4477066087707	93.027979977549	61.1916274344671	92.4994564843893
TR12121|c1_g1	1697; 1686; 1682; 1671	IST1L	IST1-like protein	DICDI	K19476		GO:0006810,GO:0008104,GO:0008150,GO:0015031,GO:0033036,GO:0045184,GO:0051179,GO:0051234,GO:0071702	0.799229	5.46776	274.19	1.38570253186902e-61	3.31648214822969e-60	31.9075193445878	55.5991233334792	31.8289529773198	55.3287742019788
[truncated: 18,645 more rows]
