# Supplementary material for: Aluminum Responsive Genes in Flax (Linum usitatissimum L.)
Source: Biomed Res Int. 2019 Feb 28;2019:5023125. doi: 10.1155/2019/5023125 (PMC6421055; doi:10.1155/2019/5023125)
Supplement: Supplementary Materials — S1 Table. Gene expression alterations in all analyzed flax genotypes under aluminum stress. S2 Table. Gene expression alterations in resistant flax genotypes under aluminum stress. S3 Table. Gene expression alterations in sensitive flax genotypes under aluminum stress. S4 Table. Gene expression alterations in resistant flax cultivar Hermes under aluminum stress. S5 Table. Gene expression alterations in resistant flax cultivar TMP1919 under aluminum stress. S6 Table. Gene expression alterations in sensitive flax cultivar Lira under aluminum stress. S7 Table. Gene expression alterations in sensitive flax cultivar Orshanskiy under aluminum stress. S8 Table. Diverse expression alterations between groups of resistant and sensitive to aluminum flax genotypes. S9 Table. GO enrichment analysis for tops of up- and downregulated genes in the pool of all studied flax cultivars after aluminum exposure. S10 Table. GO enrichment analysis for tops of up- and downregulated genes in the pool of resistant flax cultivars after aluminum exposure. S11 Table. GO enrichment analysis for tops of up- and downregulated genes in the pool of sensitive flax cultivars after aluminum exposure. S12 Table. GO enrichment analysis for tops of up- and downregulated genes in resistant flax cultivar Hermes after aluminum exposure. S13 Table. GO enrichment analysis for tops of up- and downregulated genes in resistant flax cultivar TMP1919 after aluminum exposure. S14 Table. GO enrichment analysis for tops of up- and downregulated genes in sensitive flax cultivar Lira after aluminum exposure. S15 Table. GO enrichment analysis for tops of up- and downregulated genes in sensitive flax cultivar Orshanskiy after aluminum exposure. S16 Figure. Hierarchical cluster dendrogram showing coexpression modules identified using weighted gene coexpression network analysis (WGCNA) for flax under aluminum stress. Symbols in Supplementary Tables: Gene-gene identifier (generated by Trinity). Transcript lengths: comma-separ [file 5023125.f1.zip › 5023125.f1/S7 Table.xlsx]

## Sheet: S7 Table
S7 Table. Genes expression alterations in sensitive flax cultivar Orshanskiy under aluminum stress.
Gene	Transcript lengths	Blast symbol	Blast name	Blast species	KEGG Orthology	KEGG A.Thaliana	Gene Ontology	logFC	logCPM	LR	PValue	FDR	Orshanskiy-C	Orshanskiy-Al4	Orshanskiy-C.1	Orshanskiy-Al4.1
TR50092|c0_g1	9453; 9078; 8227; 7852; 6531; 6476; 6101	POLX	Retrovirus-related Pol polyprotein from transposon TNT 1-94	TOBAC			GO:0003674,GO:0003676,GO:0003824,GO:0003964,GO:0004175,GO:0004190,GO:0004518,GO:0004519,GO:0005488,GO:0006139,GO:0006259,GO:0006725,GO:0006807,GO:0008150,GO:0008152,GO:0008233,GO:0008270,GO:0009987,GO:0015074,GO:0016740,GO:0016772,GO:0016779,GO:0016787,GO:0016788,GO:0034061,GO:0034641,GO:0043167,GO:0043169,GO:0043170,GO:0044237,GO:0044238,GO:0044260,GO:0046483,GO:0046872,GO:0046914,GO:0070001,GO:…	7.24546	3.41234	1598.89	0	0	0.111988942045809	22.2349417684519	0.168673428672838	22.1987423468519
TR50471|c0_g2	2060	ACEA	Isocitrate lyase {ECO:0000250|UniProtKB:P28297}	GOSHI			GO:0003674,GO:0003824,GO:0004451,GO:0005488,GO:0005575,GO:0005777,GO:0005975,GO:0006081,GO:0006082,GO:0006097,GO:0006099,GO:0006101,GO:0008150,GO:0008152,GO:0009514,GO:0009987,GO:0016829,GO:0016830,GO:0016833,GO:0019752,GO:0032787,GO:0042579,GO:0043167,GO:0043169,GO:0043226,GO:0043227,GO:0043229,GO:0043231,GO:0043436,GO:0044237,GO:0044238,GO:0044262,GO:0044281,GO:0044424,GO:0044444,GO:0044464,GO:…	4.45654	3.92502	1782.25	0	0	1.34386730454971	30.4793583792262	1.41685680085184	30.4149152358396
TR32133|c1_g1	3190; 3186	LHY	Protein LHY	ARATH	K12133	AT1G01060	GO:0000975,GO:0001067,GO:0001071,GO:0001101,GO:0003674,GO:0003676,GO:0003677,GO:0003700,GO:0005488,GO:0005575,GO:0005634,GO:0006139,GO:0006351,GO:0006355,GO:0006725,GO:0006807,GO:0006950,GO:0006970,GO:0007623,GO:0008150,GO:0008152,GO:0009058,GO:0009059,GO:0009266,GO:0009314,GO:0009409,GO:0009416,GO:0009628,GO:0009648,GO:0009651,GO:0009719,GO:0009723,GO:0009725,GO:0009733,GO:0009737,GO:0009739,GO:…	-4.43475	5.94726	6288.17	0	0	112.51155710869	5.16316999866674	111.897952581561	5.20106357192796
TR17254|c0_g2	541	ICI	Proteinase inhibitor	LINUS			GO:0003674,GO:0004857,GO:0004866,GO:0004867,GO:0006950,GO:0008150,GO:0009611,GO:0030234,GO:0030414,GO:0050896,GO:0061134,GO:0061135	-4.04172	5.00026	3021.93	0	0	57.5623162115459	3.45599282168822	57.2814963772958	3.50506458108188
TR6957|c0_g1	1032	SILD	Secoisolariciresinol dehydrogenase	FORIN			GO:0003674,GO:0003824,GO:0016491	-3.89281	4.56143	2154.54	0	0	42.1825015039214	2.78977733798929	41.9996837395367	2.8643538512067
TR19190|c0_g1	2102; 2073; 1734; 1705; 624	JMJ30	Putative lysine-specific demethylase JMJD5	ARATH			GO:0001071,GO:0003674,GO:0003700,GO:0003824,GO:0005488,GO:0005515,GO:0005575,GO:0005634,GO:0005737,GO:0006325,GO:0006355,GO:0006464,GO:0006479,GO:0006482,GO:0006996,GO:0007623,GO:0008150,GO:0008152,GO:0008168,GO:0008170,GO:0008213,GO:0008214,GO:0008276,GO:0008757,GO:0009889,GO:0009987,GO:0010452,GO:0010468,GO:0010556,GO:0016043,GO:0016278,GO:0016279,GO:0016491,GO:0016568,GO:0016569,GO:0016570,GO:…	3.60901	4.64196	2410.93	0	0	3.91961297160332	48.3422610359039	3.98069291667898	48.2040602064917
TR12467|c0_g4	1948; 1870; 559	PME17; PME2	Pectinesterase 2; Probable pectinesterase/pectinesterase inhibitor 17	ARATH; CITSI	K01051	AT2G45220	GO:0000272,GO:0003674,GO:0003824,GO:0004857,GO:0005575,GO:0005576,GO:0005618,GO:0005975,GO:0005976,GO:0006950,GO:0006952,GO:0008150,GO:0008152,GO:0009056,GO:0009057,GO:0009605,GO:0009607,GO:0009617,GO:0009620,GO:0009892,GO:0009987,GO:0010393,GO:0016020,GO:0016043,GO:0016052,GO:0016787,GO:0016788,GO:0019222,GO:0030234,GO:0030312,GO:0030599,GO:0042545,GO:0042742,GO:0043086,GO:0043170,GO:0043207,GO:…	-3.5551	6.93783	10269.4	0	0	216.474624974549	18.3625642694519	215.261029672276	18.3544779676008
TR17069|c0_g1	985	TLP1; TP1A	Thaumatin-like protein 1; Thaumatin-like protein 1a	MALDO; PRUPE			GO:0005575,GO:0005576	-3.41429	4.97518	2522.12	0	0	55.0239001918409	5.12153153093556	54.7513949472032	5.16337470546471
TR30559|c0_g2	420	ICI	Proteinase inhibitor	LINUS				-3.37386	4.34427	1606.23	0	0	35.3885056864757	3.37271588622585	35.2527465926231	3.42968684815539
TR9712|c0_g1	1391	ASPGB	Probable isoaspartyl peptidase/L-asparaginase 2	ARATH	K13051	AT3G16150	GO:0003674,GO:0003824,GO:0004067,GO:0008233,GO:0008238,GO:0008242,GO:0008798,GO:0016787,GO:0016810,GO:0016811,GO:0070011	3.34611	8.88062	41876.5	0	0	88.6205828055836	900.723333960959	88.1487338244251	896.881955225866
TR25871|c0_g4	590; 576; 574; 409; 398; 373	ML423	MLP-like protein 423	ARATH		AT1G24020	GO:0005575,GO:0006950,GO:0006952,GO:0008150,GO:0009607,GO:0016020,GO:0050896	3.27348	7.92718	21114.1	0	0	47.8566079009091	462.68665342891	47.6333762572094	460.746392513183
TR25344|c0_g1	752; 622; 525	ICI	Proteinase inhibitor	LINUS			GO:0003674,GO:0004857,GO:0004866,GO:0004867,GO:0006950,GO:0008150,GO:0009611,GO:0030234,GO:0030414,GO:0050896,GO:0061134,GO:0061135	-3.27053	5.68925	3950.76	0	0	89.6284832839959	9.24373983632271	89.1607743964622	9.27146114995853
TR34648|c0_g2	929	GSTF1	Glutathione S-transferase PARB	TOBAC			GO:0003674,GO:0003824,GO:0004364,GO:0005488,GO:0005515,GO:0016740,GO:0016765	3.13047	4.40981	1742.89	0	0	4.51688732918097	39.8063751510113	4.55418257416663	39.7240652522613
TR20411|c0_g1	655						GO:0003674,GO:0005488,GO:0005515	3.0384	4.31746	1574.86	0	0	4.47955768183236	37.0582362807532	4.52044788843206	36.9727780004444
TR31676|c0_g1	3001; 2868; 2854; 2742; 2728; 1412; 1289; 760; 746							-2.95164	7.30949	10780.1	0	0	270.191987509189	34.8513974910005	268.663037190096	34.7868237455761
TR40995|c0_g1	850	PRS2	Pathogenesis-related protein STH-2	SOLTU			GO:0006950,GO:0006952,GO:0008150,GO:0009607,GO:0050896	-2.77752	4.82389	1779.96	0	0	47.4833114274231	6.87034717564526	47.2622947141292	6.93475142923728
TR48226|c0_g1	1712	CASL1; CASL2	Cannabidiolic acid synthase-like 1; Cannabidiolic acid synthase-like 2	CANSA			GO:0000166,GO:0003674,GO:0003824,GO:0005488,GO:0005575,GO:0005576,GO:0008150,GO:0008152,GO:0016491,GO:0016614,GO:0036094,GO:0043167,GO:0043168,GO:0044699,GO:0044710,GO:0048037,GO:0050660,GO:0050662,GO:0055114,GO:0097159,GO:1901265,GO:1901363	-2.75868	4.70484	1624.33	0	0	43.6383577505169	6.41232403060224	43.4502752261231	6.44479616521508
TR49003|c0_g1	1659; 1555; 1545; 1486; 1482; 1472; 1382; 1372	GDL80	GDSL esterase/lipase At5g37690	ARATH		AT5G37690	GO:0003674,GO:0003824,GO:0005575,GO:0005576,GO:0006629,GO:0008150,GO:0008152,GO:0009056,GO:0016042,GO:0016787,GO:0016788,GO:0044238,GO:0044699,GO:0044710,GO:0044712,GO:0071704,GO:1901575	-2.59492	5.85801	3336.1	0	0	95.8998640385612	15.8226177378497	95.4016912573572	15.8293239145633
TR50184|c0_g1	1361	U74F1	UDP-glycosyltransferase 74F1	ARATH	K13691	AT2G43840	GO:0003674,GO:0003824,GO:0008150,GO:0008152,GO:0016740,GO:0016757,GO:0016758	2.57982	5.76038	3442.12	0	0	16.1637373019451	96.726160539539	16.1251797811233	96.3704315465202
TR23054|c0_g1	1385	E13B	Glucan endo-1,3-beta-glucosidase, basic isoform	PRUPE			GO:0003674,GO:0003824,GO:0004553,GO:0005975,GO:0006950,GO:0006952,GO:0008150,GO:0008152,GO:0008422,GO:0009607,GO:0015926,GO:0016787,GO:0016798,GO:0042973,GO:0044238,GO:0050896,GO:0071704	-2.47629	6.9682	6757.57	0	0	204.939763943831	36.7667670066349	203.791236522523	36.6712670687384
TR4296|c0_g1	1368	PRPX	Pathogen-related protein	HORVU			GO:0006950,GO:0006952,GO:0008150,GO:0009607,GO:0050896	2.47428	9.15006	33890.3	0	0	180.675493167239	1003.32051845059	179.670936222307	999.056472207727
TR24081|c0_g1	2473; 2403; 2371; 2367; 2301; 2297; 2265	ISPS; TPS12; TPS2	Isoprene synthase, chloroplastic; Probable terpene synthase 12; Tricyclene synthase EBOS, chloroplastic	LOTJA; POPAL; RICCO	K12742		GO:0000287,GO:0003674,GO:0003824,GO:0005488,GO:0005575,GO:0006629,GO:0006720,GO:0006721,GO:0006950,GO:0006952,GO:0008150,GO:0008152,GO:0008299,GO:0008610,GO:0009058,GO:0009532,GO:0009570,GO:0009605,GO:0009607,GO:0009611,GO:0009987,GO:0010333,GO:0016114,GO:0016829,GO:0016835,GO:0016838,GO:0043167,GO:0043169,GO:0043207,GO:0044237,GO:0044238,GO:0044249,GO:0044255,GO:0044422,GO:0044424,GO:0044434,GO:…	2.41822	6.83799	6615.77	0	0	37.5162955853461	200.57249906111	37.3780317939009	199.788681121667
TR8899|c0_g2	450; 424	PER15	Peroxidase 15 {ECO:0000303|PubMed:17936696}	IPOBA			GO:0003674,GO:0003824,GO:0004601,GO:0005488,GO:0005575,GO:0005576,GO:0006950,GO:0006979,GO:0008150,GO:0008152,GO:0009056,GO:0009987,GO:0016209,GO:0016491,GO:0016684,GO:0020037,GO:0042743,GO:0042744,GO:0043167,GO:0043169,GO:0044237,GO:0044248,GO:0044699,GO:0044710,GO:0044712,GO:0044763,GO:0046872,GO:0046906,GO:0050896,GO:0055114,GO:0072593,GO:0097159,GO:0098869,GO:1901363	-2.35951	5.43621	2180.23	0	0	69.9557591312821	13.5741404803658	69.5946566704129	13.6056807932318
TR28918|c0_g1	2641; 1768; 1602	C71A1; C71AL	Cytochrome P450 71A1; Cytochrome P450 71A21	ARATH; PERAE		AT3G48320	GO:0003006,GO:0003674,GO:0003824,GO:0004497,GO:0005488,GO:0005506,GO:0005575,GO:0005789,GO:0007568,GO:0008150,GO:0008152,GO:0009058,GO:0009835,GO:0016020,GO:0016021,GO:0016491,GO:0016705,GO:0016709,GO:0019748,GO:0020037,GO:0021700,GO:0022414,GO:0031090,GO:0031224,GO:0032502,GO:0043167,GO:0043169,GO:0044422,GO:0044424,GO:0044425,GO:0044432,GO:0044444,GO:0044446,GO:0044464,GO:0044550,GO:0044699,GO:…	-2.31212	5.17691	1768.44	0	0	58.1222609217749	11.6587709647313	57.8549860347834	11.6835486036063
TR21311|c3_g2	838; 833; 748; 748; 747; 743	LAC12; LAC3	Laccase-12; Laccase-3	ARATH	K05909	AT2G30210,AT5G05390	GO:0003674,GO:0003824,GO:0005488,GO:0005507,GO:0005575,GO:0005576,GO:0006725,GO:0008150,GO:0008152,GO:0009056,GO:0009698,GO:0009808,GO:0009987,GO:0016491,GO:0016679,GO:0016682,GO:0016722,GO:0019439,GO:0019748,GO:0043167,GO:0043169,GO:0044237,GO:0044248,GO:0044699,GO:0044710,GO:0044712,GO:0044763,GO:0046271,GO:0046274,GO:0046872,GO:0046914,GO:0048046,GO:0052716,GO:0055114,GO:0071704,GO:1901360,GO:…	-2.30827	5.06212	1628.99	0	0	53.6427032399426	10.7843631423765	53.4020075178205	10.8167046749516
TR3228|c0_g1	1552; 855	GDL38	GDSL esterase/lipase At2g23540	ARATH		AT2G23540	GO:0003674,GO:0003824,GO:0005575,GO:0005576,GO:0006629,GO:0008150,GO:0008152,GO:0009056,GO:0016042,GO:0016787,GO:0016788,GO:0044238,GO:0044699,GO:0044710,GO:0044712,GO:0071704,GO:1901575	-2.26825	6.49929	4305.06	0	0	144.913691007277	30.0213352341832	144.114577458073	29.9626488382806
TR14821|c0_g1	1994; 1994; 1982; 1982	C86A1	Cytochrome P450 86A1	ARATH	K15401	AT5G58860	GO:0003674,GO:0003824,GO:0004497,GO:0005488,GO:0005506,GO:0005575,GO:0005773,GO:0006082,GO:0006629,GO:0006631,GO:0006725,GO:0008150,GO:0008152,GO:0009058,GO:0009698,GO:0009699,GO:0009987,GO:0010345,GO:0016021,GO:0016491,GO:0016705,GO:0016713,GO:0018685,GO:0019438,GO:0019748,GO:0019752,GO:0020037,GO:0031224,GO:0032787,GO:0043167,GO:0043169,GO:0043226,GO:0043227,GO:0043229,GO:0043231,GO:0043436,GO:…	-2.25294	5.02076	1527.63	0	0	51.813550519861	10.8260016101077	51.5803344881539	10.8543935414149
TR31582|c1_g1	2241; 2129; 2116; 2055; 1968; 1952; 1950; 1878; 1790; 1634; 1514; 693	DTX30; DTX33	Protein DETOXIFICATION 30 {ECO:0000303|PubMed:11739388}; Protein DETOXIFICATION 33 {ECO:0000303|PubMed:11739388}	ARATH	K03327	AT1G47530	GO:0003674,GO:0005215,GO:0005575,GO:0005774,GO:0006810,GO:0006855,GO:0008150,GO:0009987,GO:0015238,GO:0015291,GO:0015297,GO:0015893,GO:0016020,GO:0016021,GO:0022804,GO:0022857,GO:0031090,GO:0031224,GO:0044422,GO:0044424,GO:0044425,GO:0044437,GO:0044444,GO:0044446,GO:0044464,GO:0044699,GO:0044763,GO:0044765,GO:0051179,GO:0051234,GO:0055085,GO:0090484,GO:0098588,GO:1902578	2.25166	7.98602	13160.4	0	0	91.494965651426	435.496734000447	91.0161821118634	433.685786392572
TR1137|c0_g1	1573; 1559	GLNA2	Glutamine synthetase cytosolic isozyme 2	VITVI	K01915		GO:0000166,GO:0001882,GO:0001883,GO:0003674,GO:0003824,GO:0004356,GO:0005488,GO:0005524,GO:0005575,GO:0005737,GO:0006082,GO:0006520,GO:0006541,GO:0006542,GO:0006807,GO:0008150,GO:0008152,GO:0008652,GO:0009058,GO:0009064,GO:0009084,GO:0009987,GO:0016053,GO:0016211,GO:0016874,GO:0016879,GO:0016880,GO:0017076,GO:0019752,GO:0030554,GO:0032549,GO:0032550,GO:0032553,GO:0032555,GO:0032559,GO:0035639,GO:…	2.19997	6.4684	4432.36	0	0	32.8500896667707	150.93944552554	32.7226451625306	150.378577188352
TR1063|c0_g1	1295; 1292	PER27	Peroxidase 27	ARATH	K00430	AT3G01190	GO:0003674,GO:0003824,GO:0004601,GO:0005488,GO:0005575,GO:0005576,GO:0006950,GO:0006979,GO:0008150,GO:0008152,GO:0009056,GO:0009987,GO:0016209,GO:0016491,GO:0016684,GO:0020037,GO:0042743,GO:0042744,GO:0043167,GO:0043169,GO:0044237,GO:0044248,GO:0044699,GO:0044710,GO:0044712,GO:0044763,GO:0046872,GO:0046906,GO:0050896,GO:0055114,GO:0072593,GO:0097159,GO:1901363	2.17663	4.93651	1505.35	0	0	11.4602017360211	51.9231692607857	11.469793149753	51.7845025205001
TR12133|c1_g1	3064; 2698; 2350; 575	LOX21	Linoleate 13S-lipoxygenase 2-1, chloroplastic	SOLTU	K00454		GO:0003674,GO:0003824,GO:0005488,GO:0005515,GO:0005575,GO:0006082,GO:0006629,GO:0006631,GO:0006633,GO:0008150,GO:0008152,GO:0008610,GO:0009058,GO:0009532,GO:0009534,GO:0009570,GO:0009579,GO:0009987,GO:0016053,GO:0016165,GO:0016491,GO:0016701,GO:0016702,GO:0019752,GO:0031407,GO:0031408,GO:0031976,GO:0031984,GO:0032787,GO:0043167,GO:0043169,GO:0043436,GO:0044237,GO:0044238,GO:0044249,GO:0044255,GO:…	-2.1256	6.70549	4507.69	0	0	164.511755865294	37.6411748289898	163.613225812653	37.5381109973931
TR19736|c2_g1	540	PIP24	Aquaporin PIP2-4	MAIZE	K09872		GO:0003674,GO:0005215,GO:0005575,GO:0005886,GO:0006810,GO:0008150,GO:0016020,GO:0016021,GO:0031224,GO:0044425,GO:0044464,GO:0051179,GO:0051234	-2.07885	8.51124	15226.1	0	0	572.338153148782	135.325020126346	569.002944284952	134.813075339031
TR15681|c0_g1	594; 594	PIP24	Aquaporin PIP2-4	MAIZE	K09872		GO:0003674,GO:0005215,GO:0005575,GO:0005886,GO:0006810,GO:0008150,GO:0016020,GO:0016021,GO:0031224,GO:0044425,GO:0044464,GO:0051179,GO:0051234	-2.07501	7.22683	6237.25	0	0	234.766152175364	55.628992888861	233.444025283208	55.4780114338982
TR44714|c0_g1	1339; 1270	CHIX	Endochitinase	PEA			GO:0000272,GO:0003674,GO:0003824,GO:0004553,GO:0004568,GO:0005488,GO:0005975,GO:0005976,GO:0006022,GO:0006026,GO:0006030,GO:0006032,GO:0006040,GO:0006807,GO:0006950,GO:0006952,GO:0008061,GO:0008150,GO:0008152,GO:0009056,GO:0009057,GO:0009987,GO:0016052,GO:0016787,GO:0016798,GO:0016998,GO:0043170,GO:0044036,GO:0044237,GO:0044238,GO:0044248,GO:0044260,GO:0046348,GO:0050896,GO:0071704,GO:0097367,GO:…	-2.06525	6.82306	4679.93	0	0	177.203835963819	42.2630447471511	176.229998277381	42.1738415723723
TR43254|c1_g1	1097	OS13	Osmotin-like protein OSML13	SOLCO				-2.03713	7.95494	10042.3	0	0	387.183102299711	94.227852475668	384.946498917151	93.8829663599459
TR11766|c0_g1	1943	BGL24	Beta-glucosidase 24	ORYSJ			GO:0003674,GO:0003824,GO:0004553,GO:0005975,GO:0008150,GO:0008152,GO:0008422,GO:0015926,GO:0016787,GO:0016798,GO:0044238,GO:0071704	2.01888	7.72576	9243.55	0	0	86.8660893801993	351.886690796231	86.4282648519622	350.431080375262
TR44664|c0_g1	767; 605; 497	PIP21; PIP24	Aquaporin PIP2-1; Probable aquaporin PIP2-4	ARATH; MAIZE	K09872	AT5G60660	GO:0001101,GO:0003674,GO:0005215,GO:0005372,GO:0005575,GO:0005773,GO:0005886,GO:0005911,GO:0006810,GO:0006811,GO:0006833,GO:0008150,GO:0008643,GO:0009506,GO:0009719,GO:0009725,GO:0009737,GO:0009987,GO:0010033,GO:0015144,GO:0015166,GO:0015168,GO:0015250,GO:0015254,GO:0015267,GO:0015665,GO:0015791,GO:0015793,GO:0015850,GO:0016020,GO:0016021,GO:0016049,GO:0022803,GO:0022838,GO:0022857,GO:0022891,GO:…	-1.99729	10.1737	44722.1	0	0	1793.87620333712	448.904320609888	1783.31669198645	447.027645120562
TR51798|c0_g1	1490; 1049; 961; 844							1.97944	5.38291	1762.33	0	0	17.4329453117976	68.8283871596461	17.4070978390369	68.5937369631078
TR26619|c0_g1	1170; 1169	NRT31	High-affinity nitrate transporter 3.1	ARATH		AT5G50200	GO:0001101,GO:0003674,GO:0005215,GO:0005575,GO:0005886,GO:0006082,GO:0006807,GO:0006810,GO:0006811,GO:0006820,GO:0006950,GO:0008150,GO:0008152,GO:0008509,GO:0009611,GO:0009987,GO:0010035,GO:0010167,GO:0015075,GO:0015103,GO:0015112,GO:0015698,GO:0015706,GO:0016020,GO:0016021,GO:0022857,GO:0022891,GO:0022892,GO:0031224,GO:0042126,GO:0042128,GO:0042221,GO:0043436,GO:0044237,GO:0044281,GO:0044425,GO:…	1.97817	5.79553	2344.27	0	0	23.2563702981797	91.6462674763346	23.1757290996479	91.3201234404452
TR4656|c0_g1	2080; 2077; 1055	HQGT	Hydroquinone glucosyltransferase	RAUSE			GO:0003674,GO:0003824,GO:0008150,GO:0008152,GO:0008194,GO:0016740,GO:0016757,GO:0016758,GO:0035251,GO:0046527,GO:0050505	1.95785	9.29915	26065.5	0	0	267.354934310695	1037.83880819975	265.829323588393	1033.42871842221
TR23179|c1_g1	1509; 1487; 1479	TRNHF	Tropinone reductase homolog At5g06060 {ECO:0000305}	ARATH	K08081	AT5G06060	GO:0003674,GO:0003824,GO:0005575,GO:0005829,GO:0016491,GO:0044424,GO:0044444,GO:0044464	1.93157	7.91684	9814.63	0	0	103.963067865859	396.398212800866	103.430546462184	394.753187336039
TR20565|c0_g1	1261	PER4	Peroxidase 4 {ECO:0000250|UniProtKB:Q42578}	VITVI	K00430		GO:0003674,GO:0003824,GO:0004601,GO:0005488,GO:0005575,GO:0005576,GO:0006950,GO:0006979,GO:0008150,GO:0008152,GO:0009056,GO:0009987,GO:0016209,GO:0016491,GO:0016684,GO:0020037,GO:0042743,GO:0042744,GO:0043167,GO:0043169,GO:0044237,GO:0044248,GO:0044699,GO:0044710,GO:0044712,GO:0044763,GO:0046872,GO:0046906,GO:0050896,GO:0055114,GO:0072593,GO:0097159,GO:1901363	-1.91816	5.33728	1486.95	0	0	62.0045442460296	16.3639178183551	61.7007402085241	16.3569680450488
TR20600|c0_g1	1282	GSTUO	Glutathione S-transferase U24	ARATH	K00799	AT1G17170	GO:0003674,GO:0003824,GO:0004364,GO:0005488,GO:0005515,GO:0005575,GO:0005737,GO:0005829,GO:0006518,GO:0006575,GO:0006725,GO:0006749,GO:0006790,GO:0006807,GO:0008150,GO:0008152,GO:0009056,GO:0009404,GO:0009407,GO:0009636,GO:0009987,GO:0016740,GO:0016765,GO:0018973,GO:0018974,GO:0019326,GO:0019439,GO:0019748,GO:0033218,GO:0034641,GO:0042221,GO:0042277,GO:0042537,GO:0043167,GO:0043168,GO:0043295,GO:…	1.90528	7.17234	5726.35	0	0	62.9004557823961	235.548811955304	62.6115767233575	234.613193733707
TR39912|c0_g1	682; 647							1.88502	8.78122	17133.9	0	0	194.114166212736	716.473114250472	193.029871773196	713.450242149248
TR47981|c1_g1	1668; 1653; 1638						GO:0000166,GO:0003674,GO:0003824,GO:0005488,GO:0006629,GO:0006720,GO:0006721,GO:0008150,GO:0008152,GO:0008299,GO:0008610,GO:0009058,GO:0009987,GO:0016108,GO:0016109,GO:0016114,GO:0016116,GO:0016117,GO:0016491,GO:0016705,GO:0036094,GO:0042440,GO:0043167,GO:0043168,GO:0044237,GO:0044238,GO:0044249,GO:0044255,GO:0044699,GO:0044710,GO:0044711,GO:0044763,GO:0046148,GO:0048037,GO:0050660,GO:0050662,GO:…	1.8602	7.18305	5543.03	0	0	64.9162567392207	235.590450423036	64.6019231816969	234.65088260017
TR18861|c0_g2	1370	Y8948	Putative methyltransferase DDB_G0268948	DICDI			GO:0003674,GO:0003824,GO:0005575,GO:0008150,GO:0008152,GO:0008168,GO:0008757,GO:0016023,GO:0016740,GO:0016741,GO:0030139,GO:0031410,GO:0031982,GO:0031988,GO:0032259,GO:0043226,GO:0043227,GO:0043229,GO:0043231,GO:0044424,GO:0044444,GO:0044464,GO:0045335	1.85815	5.64923	1909.19	0	0	22.3977884091618	81.2366505435388	22.3323619562837	80.9556851630525
TR18861|c0_g1	1491	Y8948	Putative methyltransferase DDB_G0268948	DICDI				1.83832	5.62265	1840.8	0	0	22.2111401724188	79.4878348988291	22.1636885276109	79.2219973057432
TR30309|c0_g1	1882; 1846	ACCH1	1-aminocyclopropane-1-carboxylate oxidase homolog 1	ARATH		AT1G06620	GO:0003674,GO:0003824,GO:0005488,GO:0008150,GO:0008152,GO:0016491,GO:0043167,GO:0043169,GO:0044699,GO:0044710,GO:0046872,GO:0055114	1.83516	8.56688	14128	0	0	171.791037098271	612.543498793439	170.83244855985	609.956614841174
TR14297|c0_g1	1488	PER1; PER70	Cationic peroxidase 1; Peroxidase 70	ARAHY; MAIZE			GO:0003674,GO:0003824,GO:0004601,GO:0005488,GO:0005575,GO:0005576,GO:0006950,GO:0006979,GO:0008150,GO:0008152,GO:0009056,GO:0009987,GO:0016209,GO:0016491,GO:0016684,GO:0020037,GO:0042743,GO:0042744,GO:0043167,GO:0043169,GO:0044237,GO:0044248,GO:0044699,GO:0044710,GO:0044712,GO:0044763,GO:0046872,GO:0046906,GO:0050896,GO:0055114,GO:0072593,GO:0097159,GO:1901363	1.81894	7.32328	5882.71	0	0	73.1287791559133	257.90866912695	72.7657171294623	256.849624947022
TR3339|c1_g1	1243; 1238; 911; 906	GRP1	Glycine-rich RNA-binding protein; Glycine-rich RNA-binding protein GRP1A	DAUCA; SINAL			GO:0000166,GO:0003674,GO:0003676,GO:0003723,GO:0005488,GO:0005575,GO:0005634,GO:0036094,GO:0043226,GO:0043227,GO:0043229,GO:0043231,GO:0044424,GO:0044464,GO:0097159,GO:1901265,GO:1901363	1.76033	11.1154	75538.2	0	0	1045.60342223437	3539.35303408605	1039.46687153923	3524.05976977936
TR8899|c0_g1	1114	PER54	Peroxidase 54	ARATH	K00430	AT5G06730	GO:0003674,GO:0003824,GO:0004601,GO:0005488,GO:0005575,GO:0005576,GO:0005774,GO:0006950,GO:0006979,GO:0008150,GO:0008152,GO:0009056,GO:0009987,GO:0016020,GO:0016209,GO:0016491,GO:0016684,GO:0020037,GO:0031090,GO:0042743,GO:0042744,GO:0043167,GO:0043169,GO:0044237,GO:0044248,GO:0044422,GO:0044424,GO:0044437,GO:0044444,GO:0044446,GO:0044464,GO:0044699,GO:0044710,GO:0044712,GO:0044763,GO:0046872,GO:…	-1.75862	7.18694	4662.32	0	0	218.938381699557	64.6229019187966	217.723661730899	64.4102727856875
TR48238|c0_g1	1343							-1.75727	8.31302	10160.2	0	0	477.968804651513	141.237682544174	475.186783257119	140.692538507298
TR51310|c0_g1	1494; 1462	PERN1	Peroxidase N1	TOBAC			GO:0003674,GO:0003824,GO:0004601,GO:0005488,GO:0005575,GO:0005576,GO:0006950,GO:0006979,GO:0008150,GO:0008152,GO:0009056,GO:0009987,GO:0016209,GO:0016491,GO:0016684,GO:0020037,GO:0042743,GO:0042744,GO:0043167,GO:0043169,GO:0044237,GO:0044248,GO:0044699,GO:0044710,GO:0044712,GO:0044763,GO:0046872,GO:0046906,GO:0050896,GO:0055114,GO:0072593,GO:0097159,GO:1901363	1.74749	5.6626	1736.5	0	0	23.9656335978031	80.4871581243775	23.8841575000739	80.2019078337876
TR25076|c0_g1	1804; 1787; 1781; 1764	C81E8	Cytochrome P450 81E8 {ECO:0000303|PubMed:14617078}	MEDTR			GO:0003674,GO:0003824,GO:0004497,GO:0005488,GO:0005506,GO:0005575,GO:0008150,GO:0008152,GO:0016021,GO:0016491,GO:0016705,GO:0020037,GO:0031224,GO:0043167,GO:0043169,GO:0044425,GO:0044699,GO:0044710,GO:0046872,GO:0046906,GO:0046914,GO:0055114,GO:0097159,GO:1901363	1.74342	6.30302	2697.26	0	0	37.4789659379975	125.456703274056	37.3105624224318	124.976281192124
TR24515|c0_g1	1641; 1638	DHGY; HPR1	Glycerate dehydrogenase; Glycerate dehydrogenase HPR, peroxisomal	ARATH; CUCSA	K15893	AT1G68010	GO:0000166,GO:0001101,GO:0003674,GO:0003824,GO:0005488,GO:0005575,GO:0005777,GO:0006950,GO:0007154,GO:0008150,GO:0008152,GO:0008465,GO:0009058,GO:0009314,GO:0009414,GO:0009415,GO:0009416,GO:0009605,GO:0009628,GO:0009854,GO:0009987,GO:0009991,GO:0010035,GO:0016491,GO:0016614,GO:0016616,GO:0031668,GO:0033554,GO:0036094,GO:0042221,GO:0042579,GO:0042631,GO:0043094,GO:0043226,GO:0043227,GO:0043229,GO:…	1.74156	5.4969	1538.85	0	0	21.4272175780981	71.6598029653666	21.3540560699813	71.4204019478513
TR20973|c0_g1	240							1.73851	7.24925	5174.15	0	0	72.4568455036385	241.669666711788	72.0910234147709	240.681101234289
TR50253|c1_g1	6350	ART2	Putative uncharacterized protein ART2	YEAST				1.73391	13.3602	1.27816e+06	0	0	5024.60786276932	16699.2323989943	4994.85877391728	16626.8203289256
TR26534|c1_g1	584	ALKR6	Probable aldo-keto reductase 6	ARATH		AT1G60750	GO:0003674,GO:0003824,GO:0016491	1.71843	5.93607	2039.82	0	0	29.4157621106992	96.8094374750013	29.3154419033392	96.4834981459099
TR20982|c0_g1	2843; 846; 746	PRPX; YDJ7	Pathogen-related protein; Uncharacterized protein C57A10.07	HORVU; SCHPO			GO:0005575,GO:0005634,GO:0005737,GO:0005829,GO:0006950,GO:0006952,GO:0008150,GO:0009607,GO:0016021,GO:0031224,GO:0043226,GO:0043227,GO:0043229,GO:0043231,GO:0044424,GO:0044425,GO:0044444,GO:0044464,GO:0050896	1.69296	7.07267	4373.21	0	0	65.6255200388441	212.106354622648	65.3103515821229	211.246096526494
TR45164|c0_g1	5882; 5782; 5688	ASNS; ASNS1; PLDB1; SSG1	Asparagine synthetase [glutamine-hydrolyzing]; Asparagine synthetase [glutamine-hydrolyzing] 1; Granule-bound starch synthase 1, chloroplastic/amyloplastic; Phospholipase D beta 1 {ECO:0000303|PubMed:11891260}	ANTMA; ARATH; TRIVS	K01115,K01953	AT2G42010,AT3G47340	GO:0000166,GO:0000271,GO:0001882,GO:0001883,GO:0002376,GO:0003674,GO:0003824,GO:0004066,GO:0004373,GO:0004620,GO:0004630,GO:0005488,GO:0005515,GO:0005524,GO:0005543,GO:0005546,GO:0005575,GO:0005737,GO:0005829,GO:0005911,GO:0005975,GO:0005976,GO:0005982,GO:0006073,GO:0006082,GO:0006520,GO:0006528,GO:0006529,GO:0006541,GO:0006629,GO:0006807,GO:0006950,GO:0006952,GO:0006955,GO:0007154,GO:0008081,GO:…	-1.68272	7.50278	5394.8	0	0	269.520053856914	83.8598740106033	267.988343475405	83.5562169490165
TR48358|c0_g1	1062; 1034; 987; 522	LTPG2; NLTL2	Non-specific lipid transfer protein GPI-anchored 2; Non-specific lipid-transfer protein-like protein At2g13820	ARATH		AT2G13820	GO:0003674,GO:0005488,GO:0005575,GO:0005576,GO:0005886,GO:0006810,GO:0006869,GO:0008150,GO:0008289,GO:0016020,GO:0031224,GO:0031225,GO:0031226,GO:0044425,GO:0044459,GO:0044464,GO:0044699,GO:0044765,GO:0046658,GO:0051179,GO:0051234,GO:0071702,GO:1902578	1.65476	7.12559	4360.51	0	0	69.4331440684016	218.51867865325	69.0886363843944	217.653203825246
TR32104|c0_g1	3199; 3196; 3185; 3182; 3101; 3087; 2900; 2897; 2886; 2883; 2876; 2873; 2862; 2859; 2802; 2788; 2778; 2764	APRR1	Two-component response regulator-like APRR1	ARATH	K12127	AT5G61380	GO:0000160,GO:0001071,GO:0003006,GO:0003674,GO:0003676,GO:0003677,GO:0003700,GO:0005488,GO:0005515,GO:0005575,GO:0005634,GO:0006139,GO:0006351,GO:0006355,GO:0006725,GO:0006807,GO:0007165,GO:0007623,GO:0008150,GO:0008152,GO:0009058,GO:0009059,GO:0009791,GO:0009889,GO:0009892,GO:0009908,GO:0009987,GO:0010031,GO:0010468,GO:0010556,GO:0010605,GO:0010629,GO:0016070,GO:0018130,GO:0019219,GO:0019222,GO:…	1.65174	5.93871	1908.16	0	0	30.4983218838087	95.8517527171841	30.3949518468454	95.5035876178655
TR1301|c0_g1	1976	C82A4	Cytochrome P450 82A4	SOYBN			GO:0003674,GO:0003824,GO:0004497,GO:0005488,GO:0005506,GO:0005575,GO:0008150,GO:0008152,GO:0009058,GO:0016020,GO:0016491,GO:0016705,GO:0016709,GO:0019748,GO:0020037,GO:0043167,GO:0043169,GO:0044550,GO:0044699,GO:0044710,GO:0044711,GO:0046872,GO:0046906,GO:0046914,GO:0055114,GO:0097159,GO:1901363	1.64917	5.68951	1600.78	0	0	25.6827973758389	80.5704350598398	25.6046264725368	80.3149744331774
TR37505|c0_g1	1482	6OMT	(RS)-norcoclaurine 6-O-methyltransferase {ECO:0000303|PubMed:12946416}	PAPSO			GO:0003674,GO:0003824,GO:0005488,GO:0005515,GO:0006807,GO:0008150,GO:0008152,GO:0008168,GO:0008171,GO:0008757,GO:0009058,GO:0009820,GO:0009821,GO:0009987,GO:0016740,GO:0016741,GO:0030786,GO:0034641,GO:0042802,GO:0044237,GO:0044249,GO:0044271,GO:0046983,GO:0071704,GO:1901564,GO:1901566,GO:1901576	-1.64916	7.50798	5234.76	0	0	269.109427736079	85.6919665907754	267.58352724659	85.4029714057156
TR17875|c0_g2	1637; 1541; 1345	MIOX2	Inositol oxygenase 2	ARATH	K00469	AT2G19800	GO:0003674,GO:0003824,GO:0005488,GO:0005506,GO:0005575,GO:0005737,GO:0005975,GO:0005996,GO:0006020,GO:0006066,GO:0006082,GO:0006766,GO:0006767,GO:0008150,GO:0008152,GO:0009056,GO:0009058,GO:0009110,GO:0009987,GO:0016051,GO:0016052,GO:0016053,GO:0016491,GO:0016701,GO:0019310,GO:0019751,GO:0019752,GO:0019852,GO:0019853,GO:0042364,GO:0043167,GO:0043169,GO:0043436,GO:0044237,GO:0044238,GO:0044248,GO:…	1.64744	6.31272	2462.26	0	0	39.6440854842164	124.165910774389	39.4695823094441	123.694859732374
TR50250|c0_g1	1672; 1578; 950	YQJG	Glutathionyl-hydroquinone reductase YqjG	ECOLI	K07393		GO:0003674,GO:0003824,GO:0005488,GO:0005515,GO:0016491	1.63317	6.10016	2092.65	0	0	34.4552645027606	106.844308198217	34.3081753920552	106.47104775867
TR31198|c0_g2	694	GL113	Germin-like protein subfamily 1 member 13	ARATH		AT5G39100	GO:0003674,GO:0005488,GO:0005575,GO:0005576,GO:0030145,GO:0043167,GO:0043169,GO:0045735,GO:0046872,GO:0046914,GO:0048046	1.63062	6.43995	2641.67	0	0	43.6756873978656	135.200104723152	43.4840099118576	134.700008739641
TR479|c0_g1	1096; 1084	PRU1	Major allergen Pru ar 1	PRUAR			GO:0006950,GO:0006952,GO:0008150,GO:0009607,GO:0050896	-1.62296	8.84634	12862.6	0	0	677.94372549798	219.892748088379	673.985286290926	219.010003017923
TR26245|c0_g1	1899; 1899; 1894; 1894; 1488	C82C4	Cytochrome P450 82C4	ARATH	K00517	AT4G31940	GO:0003674,GO:0003824,GO:0004497,GO:0005488,GO:0005506,GO:0005575,GO:0008150,GO:0008152,GO:0009058,GO:0009987,GO:0010035,GO:0010038,GO:0010039,GO:0016020,GO:0016021,GO:0016491,GO:0016705,GO:0016709,GO:0019748,GO:0020037,GO:0031224,GO:0042221,GO:0043167,GO:0043169,GO:0044425,GO:0044550,GO:0044699,GO:0044710,GO:0044711,GO:0046872,GO:0046906,GO:0046914,GO:0050896,GO:0051716,GO:0055114,GO:0070887,GO:…	-1.60425	6.90017	3278.19	0	0	175.30002394904	57.5860008722266	174.340855876245	57.4001436235238
TR5651|c0_g1	2949; 2863; 2582; 1785	FBL3	F-box/LRR-repeat protein 3	ARATH	K10268	AT5G01720	GO:0003674,GO:0005488,GO:0005515	1.59955	7.03399	3856.32	0	0	67.0067169907424	202.987530189519	66.6934736972401	202.200768575315
TR21448|c1_g1	1401; 1285; 1263; 582	PER4	Peroxidase 4 {ECO:0000250|UniProtKB:Q42578}	VITVI	K00430		GO:0003674,GO:0003824,GO:0004601,GO:0005488,GO:0005575,GO:0005576,GO:0006950,GO:0006979,GO:0008150,GO:0008152,GO:0009056,GO:0009987,GO:0016209,GO:0016491,GO:0016684,GO:0020037,GO:0042743,GO:0042744,GO:0043167,GO:0043169,GO:0044237,GO:0044248,GO:0044699,GO:0044710,GO:0044712,GO:0044763,GO:0046872,GO:0046906,GO:0050896,GO:0055114,GO:0072593,GO:0097159,GO:1901363	-1.58936	6.19984	1985.16	0	0	107.584043658674	35.6841668456242	107.006423150048	35.6159788077675
TR46015|c0_g1	1298; 1275; 1248; 1225	HYES	Bifunctional epoxide hydrolase 2	HUMAN; MOUSE; PIG	K08726		GO:0000287,GO:0003674,GO:0003824,GO:0004301,GO:0005488,GO:0005575,GO:0005777,GO:0006629,GO:0006725,GO:0006793,GO:0006796,GO:0008150,GO:0008152,GO:0009056,GO:0009636,GO:0009987,GO:0016311,GO:0016787,GO:0016788,GO:0016791,GO:0016801,GO:0016803,GO:0019439,GO:0030258,GO:0033885,GO:0042221,GO:0042577,GO:0042578,GO:0042579,GO:0043167,GO:0043169,GO:0043226,GO:0043227,GO:0043229,GO:0043231,GO:0044237,GO:…	1.56385	6.98021	3570.2	0	0	65.7375089808899	194.24345196597	65.4115556393266	193.494640422305
TR48213|c0_g1	519	ERD14	Dehydrin ERD14	ARATH		AT1G76180	GO:0001101,GO:0003674,GO:0005488,GO:0005509,GO:0005575,GO:0005829,GO:0005886,GO:0006950,GO:0008150,GO:0009266,GO:0009269,GO:0009409,GO:0009414,GO:0009415,GO:0009507,GO:0009536,GO:0009628,GO:0009719,GO:0009725,GO:0009737,GO:0010033,GO:0010035,GO:0016020,GO:0033993,GO:0042221,GO:0043167,GO:0043169,GO:0043226,GO:0043227,GO:0043229,GO:0043231,GO:0044424,GO:0044444,GO:0044464,GO:0046872,GO:0050896,GO:…	-1.56362	6.57437	2503.56	0	0	138.9409474315	46.9265531330437	138.177272768789	46.8095721473516
TR450|c0_g2	839; 748							1.56321	6.44877	2467.75	0	0	45.4675104705985	134.325696900798	45.2719482557897	133.833164810987
TR35808|c0_g2	850	PCKA	Phosphoenolpyruvate carboxykinase [ATP]	ARATH	K01610	AT4G37870	GO:0000166,GO:0001882,GO:0001883,GO:0002376,GO:0003674,GO:0003824,GO:0004611,GO:0004612,GO:0005488,GO:0005524,GO:0005575,GO:0005634,GO:0005730,GO:0005829,GO:0005975,GO:0005996,GO:0006006,GO:0006094,GO:0006950,GO:0006952,GO:0006955,GO:0007154,GO:0008150,GO:0008152,GO:0009058,GO:0009267,GO:0009605,GO:0009607,GO:0009620,GO:0009814,GO:0009817,GO:0009987,GO:0009991,GO:0010035,GO:0010038,GO:0016020,GO:…	1.54082	5.76336	1495.11	0	0	28.5571802216813	83.110381591442	28.4720747599751	82.8401284862148
TR7751|c0_g1	2169; 2168; 2069; 1057	UGT8	7-deoxyloganetic acid glucosyltransferase	CATRO			GO:0003674,GO:0003824,GO:0006629,GO:0006720,GO:0006721,GO:0008150,GO:0008152,GO:0008194,GO:0008299,GO:0008610,GO:0009058,GO:0009987,GO:0016098,GO:0016099,GO:0016114,GO:0016137,GO:0016138,GO:0016740,GO:0016757,GO:0016758,GO:0018130,GO:0035251,GO:0044237,GO:0044238,GO:0044249,GO:0044255,GO:0044699,GO:0044710,GO:0044711,GO:0044763,GO:0046483,GO:0046527,GO:0071704,GO:1900992,GO:1900994,GO:1901135,GO:…	1.53573	7.50768	4983.93	0	0	96.1238419226528	278.561349121617	95.6378340574991	277.427746035954
TR45165|c0_g3	1318	KYNB	Kynurenine formamidase {ECO:0000255|HAMAP-Rule:MF_01969}	ERYLH	K07130		GO:0003674,GO:0003824,GO:0004061,GO:0004328,GO:0006082,GO:0006520,GO:0006568,GO:0006569,GO:0006575,GO:0006576,GO:0006586,GO:0006725,GO:0006807,GO:0008150,GO:0008152,GO:0009056,GO:0009063,GO:0009072,GO:0009074,GO:0009308,GO:0009310,GO:0009987,GO:0016054,GO:0016787,GO:0016810,GO:0016811,GO:0019439,GO:0019441,GO:0019752,GO:0032787,GO:0034641,GO:0042180,GO:0042402,GO:0042430,GO:0042436,GO:0042537,GO:…	1.49925	7.33719	4242.64	0	0	86.9780783222451	245.750236549444	86.5294689091659	244.75149881232
TR20082|c1_g2	1023; 1022; 1021; 1020; 829; 828; 607	H32	Histone H3.2	WHEAT			GO:0000786,GO:0003674,GO:0003676,GO:0003677,GO:0005488,GO:0005575,GO:0005634,GO:0032991,GO:0032993,GO:0043226,GO:0043227,GO:0043229,GO:0043231,GO:0043234,GO:0044422,GO:0044424,GO:0044427,GO:0044446,GO:0044464,GO:0044815,GO:0097159,GO:1901363,GO:1990104	-1.49353	6.41882	2077.29	0	0	123.299825192436	43.7203911177425	122.625582645153	43.6060184979757
TR26338|c0_g1	1195; 1177; 1169; 1160; 1151; 1134; 1128; 1090; 1090; 1072; 1072; 978; 952; 906; 888; 888; 871; 689; 604; 568; 386	SILD; TPRL1; TPRL2	Secoisolariciresinol dehydrogenase; Tropinone reductase-like 1; Tropinone reductase-like 2	ERYCB; FORIN; PODPE	K19650		GO:0000166,GO:0003674,GO:0003824,GO:0005488,GO:0016491,GO:0036094,GO:0048037,GO:0050662,GO:0097159,GO:1901265,GO:1901363	-1.49041	6.62921	2395.01	0	0	142.599252871664	50.6740152288502	141.820618828122	50.540769927213
TR52272|c0_g1	836							1.48958	8.07518	6993.84	0	0	145.809602543643	409.181222394339	145.025413972906	407.492024200616
TR19900|c2_g1	2833; 2736	CRK10; SD18	Cysteine-rich receptor-like protein kinase 10; Receptor-like serine/threonine-protein kinase SD1-8	ARATH		AT4G21380,AT4G23180	GO:0000166,GO:0001882,GO:0001883,GO:0003674,GO:0003824,GO:0004672,GO:0004674,GO:0004675,GO:0004871,GO:0004872,GO:0004888,GO:0005488,GO:0005515,GO:0005524,GO:0005575,GO:0005773,GO:0005886,GO:0005911,GO:0006464,GO:0006468,GO:0006793,GO:0006796,GO:0006950,GO:0006952,GO:0007165,GO:0007166,GO:0007167,GO:0007178,GO:0008037,GO:0008150,GO:0008152,GO:0009506,GO:0009605,GO:0009607,GO:0009617,GO:0009987,GO:…	1.48535	6.28825	2015.83	0	0	42.2944904459672	118.378163759754	42.1008877967404	117.928463163497
TR8907|c0_g1	892; 822	F16P2	Fructose-1,6-bisphosphatase, cytosolic	SOLTU	K03841		GO:0003674,GO:0003824,GO:0005488,GO:0005575,GO:0005737,GO:0005975,GO:0008150,GO:0008152,GO:0016787,GO:0016788,GO:0016791,GO:0019203,GO:0042132,GO:0042578,GO:0043167,GO:0043169,GO:0044238,GO:0044424,GO:0044464,GO:0046872,GO:0050308,GO:0071704	1.48169	6.50375	2330.53	0	0	49.2004752054588	137.365305045174	48.9827636865922	136.848274128046
TR47831|c0_g1	2013; 1048; 936; 936	HACD2; TIP13	Aquaporin TIP1-3; Very-long-chain (3R)-3-hydroxyacyl-CoA dehydratase 2 {ECO:0000305}	ARATH; BOVIN	K09873,K10703	AT4G01470	GO:0000038,GO:0000325,GO:0003674,GO:0003824,GO:0005215,GO:0005372,GO:0005488,GO:0005515,GO:0005575,GO:0005773,GO:0005774,GO:0005783,GO:0005789,GO:0006082,GO:0006629,GO:0006631,GO:0006633,GO:0006643,GO:0006665,GO:0006807,GO:0006810,GO:0006811,GO:0006833,GO:0008150,GO:0008152,GO:0008610,GO:0008643,GO:0009058,GO:0009705,GO:0009987,GO:0015144,GO:0015166,GO:0015168,GO:0015204,GO:0015250,GO:0015254,GO:…	-1.48136	9.26726	14701.4	0	0	887.064409944854	317.410039514811	881.858419787332	316.096523027245
TR1124|c1_g1	1271							1.47995	6.88073	3020.61	0	0	63.9830155555056	178.37919576039	63.6573519811291	177.665316507742
TR34617|c0_g1	2281; 2254; 2244; 2220; 2217; 2193; 1975; 1906; 1889; 1745; 1718; 1525; 750; 321	DHQSD; HEM1	Bifunctional 3-dehydroquinate dehydratase/shikimate dehydrogenase, chloroplastic; Glutamyl-tRNA reductase {ECO:0000255|HAMAP-Rule:MF_00087}	ARATH; IGNH4	K13832,K02492	AT3G06350	GO:0000166,GO:0003006,GO:0003674,GO:0003824,GO:0003855,GO:0004764,GO:0005488,GO:0005575,GO:0006082,GO:0006520,GO:0006725,GO:0006778,GO:0006779,GO:0006782,GO:0006807,GO:0008150,GO:0008152,GO:0008652,GO:0008883,GO:0009058,GO:0009072,GO:0009073,GO:0009423,GO:0009507,GO:0009532,GO:0009536,GO:0009570,GO:0009790,GO:0009793,GO:0009987,GO:0016053,GO:0016491,GO:0016614,GO:0016616,GO:0016620,GO:0016829,GO:…	1.47279	7.21099	3765.15	0	0	80.7440272150284	223.973317926035	80.3222867340054	223.080400595953
TR13293|c0_g2	1009; 787							1.47136	6.13454	1781.44	0	0	38.2628885323181	106.094815779055	38.1201948800614	105.717270429405
TR23030|c0_g1	1375	NQR	NADPH:quinone oxidoreductase	ARATH		AT3G27890	GO:0003674,GO:0003824,GO:0003955,GO:0005575,GO:0005829,GO:0005886,GO:0006950,GO:0006952,GO:0006970,GO:0008150,GO:0009507,GO:0009532,GO:0009536,GO:0009570,GO:0009605,GO:0009607,GO:0009617,GO:0009628,GO:0009651,GO:0009719,GO:0009725,GO:0009735,GO:0010033,GO:0016020,GO:0016491,GO:0016651,GO:0016655,GO:0042221,GO:0042742,GO:0043207,GO:0043226,GO:0043227,GO:0043229,GO:0043231,GO:0044422,GO:0044424,GO:…	1.46983	8.12419	7064.22	0	0	152.342290829649	421.672762713694	151.502473633943	419.929350133488
TR31703|c0_g1	876; 431							-1.45482	9.62742	18242.3	0	0	1133.51474174033	413.136876828801	1126.8734422775	411.411666312794
TR21442|c0_g1	4031; 553	AGLU; CSPLB; CSPLC	Alpha-glucosidase; CASP-like protein 1B1	POPTR; RICCO; SPIOL			GO:0003674,GO:0003824,GO:0004553,GO:0004558,GO:0005488,GO:0005575,GO:0005886,GO:0005975,GO:0008150,GO:0008152,GO:0015926,GO:0016020,GO:0016021,GO:0016787,GO:0016798,GO:0030246,GO:0031224,GO:0032450,GO:0044238,GO:0044425,GO:0044464,GO:0071704,GO:0090599	-1.45415	6.74034	2478.73	0	0	153.088883776621	55.7955467597857	152.244636720104	55.6287668997512
TR43698|c0_g1	1244	GL113	Germin-like protein subfamily 1 member 13	ARATH		AT5G39100	GO:0003674,GO:0005488,GO:0005575,GO:0005576,GO:0030145,GO:0043167,GO:0043169,GO:0045735,GO:0046872,GO:0046914,GO:0048046	1.45127	10.4152	33470.1	0	0	752.715009137232	2056.60719817861	748.302798964178	2047.74918154755
TR20530|c0_g1	1846	UGT2	7-deoxyloganetin glucosyltransferase	GARJA			GO:0003674,GO:0003824,GO:0008150,GO:0008152,GO:0008194,GO:0016740,GO:0016757,GO:0016758,GO:0035251,GO:0046527	1.44403	8.69918	10182.5	0	0	229.875968372697	624.993400645062	228.58623053743	622.356251907582
TR5726|c0_g3	818; 725; 673; 550; 460; 445; 438; 416; 416; 388; 345; 318							-1.44293	7.60904	4466.6	0	0	279.113773225505	102.555546021905	277.535259538288	102.17451698186
TR48239|c0_g1	1583	YQJG	Glutathionyl-hydroquinone reductase YqjG	ECOLI	K07393		GO:0003674,GO:0003824,GO:0005488,GO:0005515,GO:0016491	1.41738	8.54614	8858.43	0	0	209.456651273012	559.038067758868	208.27794972522	556.702246528608
TR26534|c2_g1	944	AKR2	Probable aldo-keto reductase 2	ORYSJ			GO:0003674,GO:0003824,GO:0016491	1.41662	6.27595	1835.29	0	0	43.3770502190767	115.75494029269	43.1803977402465	115.327931377533
TR10463|c0_g1	428							-1.39359	8.21888	6411.95	0	0	422.384959749443	160.599570039174	419.963102709632	159.98923813648
TR4639|c0_g1	1599; 1470; 1135	XTH32	Probable xyloglucan endotransglucosylase/hydrolase protein 32	ARATH			GO:0003674,GO:0003824,GO:0004553,GO:0005575,GO:0005576,GO:0005618,GO:0005975,GO:0005976,GO:0006073,GO:0008150,GO:0008152,GO:0009056,GO:0009987,GO:0010383,GO:0010410,GO:0010411,GO:0016043,GO:0016740,GO:0016757,GO:0016758,GO:0016762,GO:0016787,GO:0016798,GO:0016998,GO:0030312,GO:0042546,GO:0043170,GO:0044036,GO:0044042,GO:0044085,GO:0044237,GO:0044238,GO:0044248,GO:0044260,GO:0044262,GO:0044264,GO:…	-1.39255	7.09829	2945.51	0	0	194.151495860084	73.8666417551193	193.06360645893	73.6063562027196
TR46843|c0_g1	1437; 1437; 1371; 1371	LAC7; LAC8	Laccase-7; Laccase-8	ARATH	K05909	AT5G01040	GO:0003006,GO:0003674,GO:0003824,GO:0005488,GO:0005507,GO:0005575,GO:0005576,GO:0006725,GO:0008150,GO:0008152,GO:0009056,GO:0009698,GO:0009808,GO:0009987,GO:0010035,GO:0010038,GO:0010228,GO:0016491,GO:0016679,GO:0016682,GO:0016722,GO:0019439,GO:0019748,GO:0022414,GO:0032502,GO:0042221,GO:0043167,GO:0043169,GO:0044237,GO:0044248,GO:0044699,GO:0044710,GO:0044712,GO:0044763,GO:0046271,GO:0046274,GO:…	-1.3836	7.04404	2804.76	0	0	186.685566390364	71.4516106267107	185.641975597325	71.2319576155351
TR23427|c0_g1	3127; 3022; 330	PHO1	Phosphate transporter PHO1	ARATH		AT3G23430	GO:0003674,GO:0005215,GO:0005575,GO:0005794,GO:0005802,GO:0005886,GO:0006810,GO:0006811,GO:0006817,GO:0006820,GO:0006950,GO:0007154,GO:0008150,GO:0008509,GO:0009267,GO:0009605,GO:0009987,GO:0009991,GO:0015075,GO:0015103,GO:0015114,GO:0015698,GO:0016020,GO:0016021,GO:0016036,GO:0022857,GO:0022891,GO:0022892,GO:0031224,GO:0031667,GO:0031668,GO:0031669,GO:0033554,GO:0034220,GO:0035435,GO:0042594,GO:…	-1.3643	7.49608	3743.33	0	0	254.550865270124	98.766445458367	253.111347066461	98.4056303355355
TR1458|c2_g1	2305; 1981; 1680; 1406; 1015; 875	MCU1; MCU2	Calcium uniporter protein 1, mitochondrial; Calcium uniporter protein 2, mitochondrial	ARATH		AT2G23790,AT4G36820	GO:0003674,GO:0005215,GO:0005216,GO:0005261,GO:0005262,GO:0005575,GO:0005743,GO:0008324,GO:0015075,GO:0015085,GO:0015267,GO:0016020,GO:0016021,GO:0019866,GO:0022803,GO:0022838,GO:0022857,GO:0022890,GO:0022891,GO:0022892,GO:0031090,GO:0031224,GO:0031966,GO:0044422,GO:0044424,GO:0044425,GO:0044429,GO:0044444,GO:0044446,GO:0044464,GO:0046873,GO:0072509	1.36243	8.46615	7801.09	0	0	203.521237344584	522.895877768201	202.374379721671	520.709379056208
TR34867|c0_g1	1425; 1424	ANXD4	Annexin D4	ARATH		AT2G38750	GO:0001101,GO:0003674,GO:0005488,GO:0005509,GO:0005543,GO:0005544,GO:0005575,GO:0005911,GO:0006950,GO:0006970,GO:0008150,GO:0008289,GO:0009266,GO:0009408,GO:0009409,GO:0009414,GO:0009415,GO:0009506,GO:0009628,GO:0009651,GO:0009719,GO:0009725,GO:0009737,GO:0010033,GO:0010035,GO:0030054,GO:0033993,GO:0042221,GO:0043167,GO:0043168,GO:0043169,GO:0046872,GO:0050896,GO:0097305,GO:1901700	-1.35492	6.47083	1816.27	0	0	124.79301108638	48.7170072454846	124.109908817474	48.5809488711242
TR51927|c0_g1	896; 893	MGST3	Microsomal glutathione S-transferase 3	BOVIN; MOUSE	K00799		GO:0003674,GO:0003824,GO:0004364,GO:0004601,GO:0004602,GO:0005575,GO:0005789,GO:0008150,GO:0009719,GO:0010033,GO:0010243,GO:0016020,GO:0016021,GO:0016209,GO:0016491,GO:0016684,GO:0016740,GO:0016765,GO:0031090,GO:0031224,GO:0031982,GO:0031988,GO:0042221,GO:0043226,GO:0043227,GO:0043230,GO:0044421,GO:0044422,GO:0044424,GO:0044425,GO:0044432,GO:0044444,GO:0044446,GO:0044464,GO:0050896,GO:0065010,GO:…	1.35418	7.80315	4875.76	0	0	129.011261236772	329.610110560048	128.326744534295	328.270026894873
TR27517|c0_g1	1371; 1366; 1311; 1306	PER64	Peroxidase 64	ARATH	K00430	AT5G42180	GO:0003674,GO:0003824,GO:0004601,GO:0005488,GO:0005575,GO:0005576,GO:0005618,GO:0006950,GO:0006979,GO:0008150,GO:0008152,GO:0009056,GO:0009505,GO:0009664,GO:0009987,GO:0016043,GO:0016209,GO:0016491,GO:0016684,GO:0020037,GO:0030312,GO:0042743,GO:0042744,GO:0043167,GO:0043169,GO:0044237,GO:0044248,GO:0044464,GO:0044699,GO:0044710,GO:0044712,GO:0044763,GO:0045229,GO:0046872,GO:0046906,GO:0050896,GO:…	-1.34761	7.29805	3192.85	0	0	221.215490187822	86.8162052195173	219.983885675115	86.533637399613
TR3153|c1_g1	2702; 2375; 2272; 2196; 1737	FBK28	F-box/kelch-repeat protein At1g67480	ARATH		AT1G67480	GO:0003674,GO:0005488,GO:0005515	1.33847	8.79883	9502.29	0	0	259.291730483397	655.222928217902	257.8342030693	652.469656211716
TR20306|c0_g1	1208	NLTL2	Non-specific lipid-transfer protein-like protein At2g13820	ARATH		AT2G13820	GO:0003674,GO:0005488,GO:0005575,GO:0005576,GO:0005886,GO:0006810,GO:0006869,GO:0008150,GO:0008289,GO:0016020,GO:0031224,GO:0031225,GO:0031226,GO:0044425,GO:0044459,GO:0044464,GO:0044699,GO:0044765,GO:0046658,GO:0051179,GO:0051234,GO:0071702,GO:1902578	1.33277	6.60434	2062.47	0	0	56.7410639698766	142.86158278569	56.4718639196662	142.313159765217
TR50249|c0_g1	2029	SCGT	Scopoletin glucosyltransferase	TOBAC			GO:0003674,GO:0003824,GO:0005488,GO:0005515,GO:0008150,GO:0008152,GO:0008194,GO:0016740,GO:0016757,GO:0016758,GO:0035251,GO:0042802,GO:0046527,GO:0050275	1.32696	7.35048	3432.67	0	0	95.4892379177266	239.421189454304	94.9968750285423	238.457458112958
TR53691|c0_g1	870	GST23	Glutathione transferase GST 23	MAIZE	K00799		GO:0003674,GO:0003824,GO:0004364,GO:0005488,GO:0005515,GO:0006950,GO:0006952,GO:0008150,GO:0016740,GO:0016765,GO:0050896	1.32681	10.437	28868.7	0	0	811.80784089007	2034.74700261974	807.068621513795	2026.00270559826
TR49325|c0_g2	2499; 1851; 1573; 822; 234	DHE1; DHE3; NLAL1	Glutamate dehydrogenase; Glutamate dehydrogenase 1; Putative H/ACA ribonucleoprotein complex subunit 1-like protein 1	ARATH; SOLLC	K00261,K11128	AT5G18170,AT3G03920	GO:0000166,GO:0001522,GO:0001882,GO:0001883,GO:0003674,GO:0003676,GO:0003723,GO:0003824,GO:0004353,GO:0005488,GO:0005507,GO:0005524,GO:0005575,GO:0005730,GO:0005732,GO:0005739,GO:0005759,GO:0006082,GO:0006139,GO:0006364,GO:0006520,GO:0006725,GO:0006807,GO:0006950,GO:0006970,GO:0008150,GO:0008152,GO:0008270,GO:0009314,GO:0009416,GO:0009451,GO:0009535,GO:0009628,GO:0009642,GO:0009646,GO:0009651,GO:…	1.32596	10.3017	26271	0	0	739.425654681129	1852.24559855396	735.112536841962	1844.26699151248
TR40644|c0_g1	1245	NAC29	NAC transcription factor 29	ARATH		AT1G69490	GO:0001071,GO:0003006,GO:0003674,GO:0003676,GO:0003677,GO:0003700,GO:0005488,GO:0005575,GO:0005634,GO:0006139,GO:0006351,GO:0006355,GO:0006725,GO:0006807,GO:0007568,GO:0008150,GO:0008152,GO:0009058,GO:0009059,GO:0009791,GO:0009825,GO:0009835,GO:0009889,GO:0009908,GO:0009987,GO:0010150,GO:0010260,GO:0010468,GO:0010556,GO:0016049,GO:0016070,GO:0018130,GO:0019219,GO:0019222,GO:0019438,GO:0021700,GO:…	1.32576	6.9489	2594.02	0	0	72.3075269142441	181.168973098379	71.9560846718327	180.454292626022
TR4412|c0_g1	1715	6OMT	(RS)-norcoclaurine 6-O-methyltransferase	COPJA	K13383		GO:0003674,GO:0003824,GO:0005488,GO:0005515,GO:0008168,GO:0008171,GO:0008757,GO:0016740,GO:0016741,GO:0030786,GO:0046983	-1.3127	6.83197	2205.76	0	0	159.098956999746	63.9566864350977	158.215676095122	63.7695620558123
TR50922|c0_g1	1754; 1679; 627	BCAT2	Branched-chain-amino-acid aminotransferase 2, chloroplastic	ARATH	K00826	AT1G10070	GO:0003674,GO:0003824,GO:0004084,GO:0005575,GO:0006082,GO:0006520,GO:0006549,GO:0006551,GO:0006573,GO:0006807,GO:0008150,GO:0008152,GO:0008483,GO:0008652,GO:0009058,GO:0009081,GO:0009082,GO:0009097,GO:0009098,GO:0009099,GO:0009507,GO:0009536,GO:0009987,GO:0016053,GO:0016740,GO:0016769,GO:0019752,GO:0043226,GO:0043227,GO:0043229,GO:0043231,GO:0043436,GO:0044237,GO:0044238,GO:0044249,GO:0044281,GO:…	1.29848	7.41298	3444.66	0	0	101.088685020017	248.498375419702	100.563098174746	247.502786064137
TR31239|c0_g2	1182	GSTL3	Glutathione S-transferase L3	ARATH	K00799	AT5G02790	GO:0003674,GO:0003824,GO:0004364,GO:0005488,GO:0005515,GO:0005575,GO:0005829,GO:0006464,GO:0006518,GO:0006575,GO:0006749,GO:0006790,GO:0006807,GO:0008150,GO:0008152,GO:0009636,GO:0009987,GO:0010035,GO:0010038,GO:0010731,GO:0016740,GO:0016765,GO:0019538,GO:0034641,GO:0036211,GO:0042221,GO:0043170,GO:0043412,GO:0043603,GO:0044237,GO:0044238,GO:0044260,GO:0044267,GO:0044424,GO:0044444,GO:0044464,GO:…	1.28959	7.51993	3663.12	0	0	109.338537084058	267.110770495541	108.760626808246	266.045708364054
TR29467|c0_g1	1711	CYSX; SAT3	Putative uncharacterized protein CysX; Serine acetyltransferase 3, mitochondrial	ARATH; ECOLI	K00640	AT3G13110	GO:0000096,GO:0000097,GO:0003674,GO:0003824,GO:0005488,GO:0005575,GO:0005737,GO:0005739,GO:0006082,GO:0006520,GO:0006534,GO:0006535,GO:0006563,GO:0006790,GO:0006807,GO:0008150,GO:0008152,GO:0008270,GO:0008374,GO:0008652,GO:0009001,GO:0009058,GO:0009069,GO:0009070,GO:0009987,GO:0010035,GO:0010038,GO:0016053,GO:0016407,GO:0016412,GO:0016413,GO:0016740,GO:0016746,GO:0016747,GO:0019344,GO:0019752,GO:…	1.28096	7.13445	2769.46	0	0	84.0290361817054	204.07013035053	83.5945512502585	203.256056836286
TR19736|c3_g1	1263; 1242	PIP12	Aquaporin PIP1-2	ARATH			GO:0003674,GO:0005215,GO:0005575,GO:0005886,GO:0006810,GO:0008150,GO:0016020,GO:0016021,GO:0031224,GO:0044425,GO:0044464,GO:0051179,GO:0051234	-1.27789	9.56665	13916.7	0	0	1052.9200331147	433.8311952912	1046.7535636579	432.02747626819
TR31239|c0_g1	1888	GSTL3	Glutathione S-transferase L3	ARATH	K00799	AT5G02790	GO:0003674,GO:0003824,GO:0004364,GO:0005488,GO:0005515,GO:0005575,GO:0005829,GO:0006464,GO:0006518,GO:0006575,GO:0006749,GO:0006790,GO:0006807,GO:0008150,GO:0008152,GO:0009636,GO:0009987,GO:0010035,GO:0010038,GO:0010731,GO:0016740,GO:0016765,GO:0019538,GO:0034641,GO:0036211,GO:0042221,GO:0043170,GO:0043412,GO:0043603,GO:0044237,GO:0044238,GO:0044260,GO:0044267,GO:0044424,GO:0044444,GO:0044464,GO:…	1.26965	8.36278	6380.79	0	0	198.033779184339	477.13520173163	196.943095318406	475.143539502143
TR53253|c2_g2	1922; 1778; 1741; 1702; 1693; 1617; 1054; 814	THA1	Probable low-specificity L-threonine aldolase 1	ARATH	K01620	AT1G08630	GO:0003674,GO:0003824,GO:0004793,GO:0005488,GO:0005575,GO:0005829,GO:0006082,GO:0006520,GO:0006544,GO:0006545,GO:0006566,GO:0006567,GO:0006807,GO:0008150,GO:0008152,GO:0008652,GO:0008732,GO:0009056,GO:0009058,GO:0009063,GO:0009066,GO:0009068,GO:0009069,GO:0009070,GO:0009987,GO:0016053,GO:0016054,GO:0016829,GO:0016830,GO:0016832,GO:0019752,GO:0030170,GO:0043167,GO:0043168,GO:0043436,GO:0044237,GO:…	1.26621	8.0897	5255.82	0	0	164.138459391808	394.524481752963	163.242144269573	392.90643287934
TR31719|c0_g2	788							1.26502	6.95456	2388.79	0	0	74.7339539919033	179.503434389132	74.351247358987	178.795982501639
TR13257|c0_g1	4284; 3740	AB15B	ABC transporter B family member 15	ARATH	K05658	AT3G28345	GO:0000166,GO:0001882,GO:0001883,GO:0003674,GO:0003824,GO:0005215,GO:0005488,GO:0005524,GO:0005575,GO:0005886,GO:0006810,GO:0008150,GO:0009987,GO:0015399,GO:0015405,GO:0016020,GO:0016021,GO:0016301,GO:0016462,GO:0016740,GO:0016772,GO:0016787,GO:0016817,GO:0016818,GO:0016820,GO:0016887,GO:0017076,GO:0017111,GO:0022804,GO:0022857,GO:0030554,GO:0031224,GO:0032549,GO:0032550,GO:0032553,GO:0032555,GO:…	1.26437	6.77671	2109.58	0	0	66.0734758070274	158.642562055809	65.7489024966722	158.029417080391
TR2644|c0_g1	2699; 2673; 2593; 2488	DTX42	Protein DETOXIFICATION 42 {ECO:0000303|PubMed:11739388}	ARATH		AT1G51340	GO:0003674,GO:0005215,GO:0005342,GO:0005575,GO:0005886,GO:0006810,GO:0006811,GO:0006820,GO:0006842,GO:0006855,GO:0008150,GO:0008509,GO:0008514,GO:0009987,GO:0010035,GO:0010038,GO:0010044,GO:0015075,GO:0015137,GO:0015142,GO:0015238,GO:0015291,GO:0015297,GO:0015711,GO:0015746,GO:0015849,GO:0015893,GO:0016020,GO:0016021,GO:0022804,GO:0022857,GO:0022891,GO:0022892,GO:0031224,GO:0042221,GO:0044425,GO:…	1.26241	7.68506	3948.94	0	0	124.195736728802	297.756682745692	123.536419159987	296.53600133282
TR29046|c0_g1	1082; 1067; 1058	ERD10; ERD14	Dehydrin ERD10; Dehydrin ERD14	ARATH			GO:0001101,GO:0003674,GO:0003779,GO:0005488,GO:0005515,GO:0005575,GO:0005634,GO:0005737,GO:0005829,GO:0005911,GO:0006950,GO:0008092,GO:0008150,GO:0009266,GO:0009409,GO:0009414,GO:0009415,GO:0009506,GO:0009628,GO:0009631,GO:0009719,GO:0009725,GO:0009737,GO:0010029,GO:0010033,GO:0010035,GO:0016020,GO:0030054,GO:0033993,GO:0042221,GO:0043226,GO:0043227,GO:0043229,GO:0043231,GO:0044424,GO:0044444,GO:…	-1.25972	8.89624	8554.75	0	0	659.278901823678	275.063717832197	655.431209136914	273.960370321336
TR31719|c0_g3	1083; 984							1.25006	9.17638	10867.3	0	0	351.3839704924	835.101108816614	349.356405467182	831.567149645061
TR38274|c0_g1	2671	RNHX1; VICHY	Putative ribonuclease H protein At1g65750; Vicianin hydrolase {ECO:0000312|EMBL:ABD03937.1}	ARATH; VICSN			GO:0003674,GO:0003676,GO:0003824,GO:0004518,GO:0004519,GO:0004521,GO:0004523,GO:0004540,GO:0004553,GO:0005488,GO:0005975,GO:0008150,GO:0008152,GO:0008422,GO:0009056,GO:0015926,GO:0016052,GO:0016787,GO:0016788,GO:0016798,GO:0016891,GO:0016893,GO:0043167,GO:0043169,GO:0044238,GO:0046872,GO:0050392,GO:0071704,GO:0097159,GO:1901363,GO:1901575	-1.24576	8.79224	7804.94	0	0	611.795590396255	257.742115256025	608.236383794254	256.698869481169
TR31719|c0_g1	791							1.24403	6.98416	2363.92	0	0	77.0483921275167	182.376488662583	76.6452059889376	181.660336352846
TR43166|c0_g2	2023; 1533	DTX27	Protein DETOXIFICATION 27 {ECO:0000303|PubMed:11739388}	ARATH	K03327	AT5G65380	GO:0003674,GO:0005215,GO:0005575,GO:0006810,GO:0006855,GO:0008150,GO:0009987,GO:0015238,GO:0015291,GO:0015297,GO:0015893,GO:0016020,GO:0016021,GO:0022804,GO:0022857,GO:0031224,GO:0044425,GO:0044699,GO:0044763,GO:0044765,GO:0051179,GO:0051234,GO:0055085,GO:0090484,GO:1902578	1.2405	7.61118	3632.1	0	0	119.230893631438	281.517680330531	118.577420357005	280.367477620087
TR34191|c0_g1	2407; 2327; 815	XYLA	Xylose isomerase	ARATH	K01805	AT5G57655	GO:0003674,GO:0003824,GO:0005488,GO:0005575,GO:0005773,GO:0005774,GO:0005783,GO:0005794,GO:0005975,GO:0005996,GO:0006081,GO:0006098,GO:0006139,GO:0006725,GO:0006732,GO:0006733,GO:0006739,GO:0006753,GO:0006793,GO:0006796,GO:0006807,GO:0008150,GO:0008152,GO:0009045,GO:0009056,GO:0009117,GO:0009987,GO:0016020,GO:0016853,GO:0016860,GO:0016861,GO:0019321,GO:0019362,GO:0019637,GO:0019682,GO:0019693,GO:…	1.22768	10.7163	30305	0	0	1032.7246938991	2416.57175171469	1026.68142564583	2406.17030161302
TR28916|c0_g2	2827	RAA5D; U92A1	Ras-related protein RABA5d; UDP-glycosyltransferase 92A1	ARATH	K07904	AT5G12890,AT2G31680	GO:0000166,GO:0001882,GO:0001883,GO:0003674,GO:0003824,GO:0005488,GO:0005525,GO:0005575,GO:0005829,GO:0005886,GO:0006810,GO:0007165,GO:0007264,GO:0008104,GO:0008150,GO:0008152,GO:0015031,GO:0016020,GO:0016740,GO:0016757,GO:0016758,GO:0017076,GO:0019001,GO:0032549,GO:0032550,GO:0032553,GO:0032555,GO:0032561,GO:0033036,GO:0035556,GO:0035639,GO:0036094,GO:0043167,GO:0043168,GO:0044424,GO:0044444,GO:…	1.22315	6.49091	1627.1	0	0	55.2478780759325	128.912696095744	54.9875377473452	128.443656906743
TR34712|c0_g1	1590	FDH	Formate dehydrogenase, mitochondrial {ECO:0000255|HAMAP-Rule:MF_03210, ECO:0000303|Ref.1}	SOLTU	K00122		GO:0000166,GO:0003674,GO:0003824,GO:0004616,GO:0005488,GO:0005575,GO:0005739,GO:0008150,GO:0008152,GO:0008863,GO:0016491,GO:0016614,GO:0016616,GO:0016620,GO:0016903,GO:0036094,GO:0043226,GO:0043227,GO:0043229,GO:0043231,GO:0044424,GO:0044444,GO:0044464,GO:0044699,GO:0044710,GO:0048037,GO:0050662,GO:0051287,GO:0055114,GO:0097159,GO:1901265,GO:1901363	1.21275	7.83952	4079.66	0	0	141.516693098554	327.778017979876	140.741108884616	326.423272438174
TR53867|c0_g2	849							-1.21246	10.1058	18303.7	0	0	1511.2161136135	651.558743057557	1502.3067598175	648.813836164781
TR41172|c0_g1	1023	GSTU8	Glutathione S-transferase U8	ARATH	K00799	AT3G09270	GO:0003674,GO:0003824,GO:0004364,GO:0005488,GO:0005515,GO:0005575,GO:0005737,GO:0005829,GO:0006518,GO:0006575,GO:0006749,GO:0006790,GO:0006807,GO:0008150,GO:0008152,GO:0009056,GO:0009404,GO:0009407,GO:0009636,GO:0009987,GO:0010035,GO:0010038,GO:0016740,GO:0016765,GO:0019748,GO:0034641,GO:0042221,GO:0043603,GO:0044237,GO:0044248,GO:0044424,GO:0044444,GO:0044464,GO:0044699,GO:0044710,GO:0044712,GO:…	1.20675	6.39882	1488.55	0	0	52.2241766406956	120.501725614045	51.9851507169687	120.039039685439
TR9|c2_g2	2194	U87A1; U87A2	UDP-glycosyltransferase 87A1; UDP-glycosyltransferase 87A2	ARATH		AT2G30140	GO:0003674,GO:0003824,GO:0005575,GO:0005634,GO:0005737,GO:0005829,GO:0005975,GO:0005996,GO:0006063,GO:0006082,GO:0008150,GO:0008152,GO:0008194,GO:0009058,GO:0009812,GO:0009813,GO:0009909,GO:0009987,GO:0016740,GO:0016757,GO:0016758,GO:0019585,GO:0019752,GO:0032787,GO:0035251,GO:0043226,GO:0043227,GO:0043229,GO:0043231,GO:0043436,GO:0044237,GO:0044238,GO:0044281,GO:0044424,GO:0044444,GO:0044464,GO:…	1.20167	6.86566	2041.6	0	0	72.3821862089413	166.387317053809	72.0235540433018	165.755634705356
TR32160|c3_g1	4113; 898; 741; 644; 521; 521	IQD14; STR15; STY17	Protein IQ-DOMAIN 14; Rhodanese-like domain-containing protein 15, chloroplastic; Serine/threonine-protein kinase STY17 {ECO:0000305}	ARATH		AT4G35770,AT4G35780,AT2G43680	GO:0000166,GO:0001101,GO:0001882,GO:0001883,GO:0003674,GO:0003824,GO:0004672,GO:0004674,GO:0004712,GO:0004713,GO:0005488,GO:0005515,GO:0005524,GO:0005575,GO:0005829,GO:0006464,GO:0006468,GO:0006793,GO:0006796,GO:0006950,GO:0006979,GO:0006996,GO:0007568,GO:0008150,GO:0008152,GO:0009507,GO:0009536,GO:0009579,GO:0009611,GO:0009657,GO:0009658,GO:0009719,GO:0009725,GO:0009753,GO:0009987,GO:0010033,GO:…	1.19615	9.13442	9727.04	0	0	350.040103187851	801.415588422086	348.040752723534	798.024058492772
TR21455|c0_g1	6041; 5740; 1890; 1745	RPO1A; RPO1B; RPOT1; RPOT2; S38AA; S38AB	DNA-directed RNA polymerase 1, mitochondrial; DNA-directed RNA polymerase 1A; DNA-directed RNA polymerase 1B, mitochondrial; DNA-directed RNA polymerase 2, chloroplastic/mitochondrial; Putative sodium-coupled neutral amino acid transporter 10; Putative sodium-coupled neutral amino acid transporter 11	BOVIN; NICSY; RAT; TOBAC	K14997		GO:0003333,GO:0003674,GO:0003676,GO:0003677,GO:0003824,GO:0003899,GO:0005215,GO:0005342,GO:0005488,GO:0005575,GO:0005739,GO:0005783,GO:0005794,GO:0006139,GO:0006351,GO:0006725,GO:0006807,GO:0006810,GO:0006811,GO:0006812,GO:0006814,GO:0006820,GO:0006865,GO:0008150,GO:0008152,GO:0008509,GO:0008514,GO:0009058,GO:0009059,GO:0009507,GO:0009536,GO:0009987,GO:0015075,GO:0015171,GO:0015672,GO:0015711,GO:…	1.19439	7.9049	4149.06	0	0	149.355919041761	341.560350798897	148.533821289301	340.142019830796
TR28149|c0_g2	1516	WTR37; WTR36	WAT1-related protein At4g30420; WAT1-related protein At4g28040	ARATH; ARATH		AT4G30420	GO:0003674,GO:0005215,GO:0005575,GO:0005886,GO:0006810,GO:0008150,GO:0009987,GO:0016020,GO:0016021,GO:0022857,GO:0031224,GO:0044425,GO:0044464,GO:0044699,GO:0044763,GO:0044765,GO:0051179,GO:0051234,GO:0055085,GO:1902578	1.1923	6.94223	2121.74	0	0	76.6750956540306	175.089756809626	76.2741244458573	174.424073991903
TR37130|c0_g1	2310	TOLB	Protein TolB {ECO:0000255|HAMAP-Rule:MF_00671}	PELCD	K03641		GO:0005575,GO:0006810,GO:0008104,GO:0008150,GO:0015031,GO:0017038,GO:0033036,GO:0042597,GO:0044464,GO:0044699,GO:0044765,GO:0045184,GO:0051179,GO:0051234,GO:0071702,GO:1902578	1.1907	8.17453	4971.95	0	0	180.37685598845	411.429699651823	179.367324050696	409.715667321948
TR27033|c0_g1	941	MIRA	Miraculin	SYNDU			GO:0003674,GO:0004857,GO:0004866,GO:0030234,GO:0030414,GO:0061134,GO:0061135	-1.18067	6.78492	1764.14	0	0	150.17717128343	66.1635252248504	149.343453746931	65.9555163106806
TR43722|c0_g1	1180	EXLB1	Expansin-like B1	ARATH		AT4G17030	GO:0000003,GO:0005575,GO:0005576,GO:0008150,GO:0019953,GO:0022414,GO:0044703,GO:0051704	1.17803	7.00468	2166.37	0	0	80.594708625634	182.25157325939	80.1873479910672	181.547269753456
TR37849|c0_g1	1716	2NPD	Probable nitronate monooxygenase	BACSU	K00459		GO:0003674,GO:0003824,GO:0004497,GO:0008150,GO:0008152,GO:0016491,GO:0016701,GO:0016703,GO:0018580,GO:0044699,GO:0044710,GO:0055114	1.1743	7.24259	2539.83	0	0	95.2279303862863	214.771216557444	94.7269975426658	213.922006045385
TR35181|c1_g1	499							-1.16869	7.9471	3876.03	0	0	335.444211074547	149.065714477636	333.53483785767	148.494133865189
TR48655|c0_g1	1897	C71BA; C71BV	Cytochrome P450 71B10; Cytochrome P450 71B34	ARATH		AT5G57260	GO:0003674,GO:0003824,GO:0004497,GO:0005488,GO:0005506,GO:0005575,GO:0008150,GO:0008152,GO:0009058,GO:0016020,GO:0016021,GO:0016491,GO:0016705,GO:0016709,GO:0019748,GO:0020037,GO:0031224,GO:0043167,GO:0043169,GO:0044425,GO:0044550,GO:0044699,GO:0044710,GO:0044711,GO:0046872,GO:0046906,GO:0046914,GO:0055114,GO:0097159,GO:1901363	1.15299	7.5855	3112.84	0	0	121.993287535235	271.108063397735	121.34366458724	270.003039342695
TR11558|c0_g1	325	GSTX3	Probable glutathione S-transferase	TOBAC			GO:0003674,GO:0003824,GO:0004364,GO:0007165,GO:0008150,GO:0009734,GO:0009755,GO:0016740,GO:0016765,GO:0050789,GO:0050794,GO:0065007	1.15183	7.78889	3577.36	0	0	140.54612226749	312.080315645219	139.796537684048	310.82008172239
TR46086|c0_g1	1093; 1081; 850	XTH2	Xyloglucan endotransglucosylase/hydrolase 2 {ECO:0000250|UniProtKB:Q38857}	SOYBN	K08235		GO:0003674,GO:0003824,GO:0004553,GO:0005575,GO:0005576,GO:0005618,GO:0005975,GO:0005976,GO:0006073,GO:0008150,GO:0008152,GO:0009987,GO:0010383,GO:0010410,GO:0010411,GO:0016740,GO:0016757,GO:0016758,GO:0016762,GO:0016787,GO:0016798,GO:0030312,GO:0042546,GO:0043170,GO:0044036,GO:0044042,GO:0044085,GO:0044237,GO:0044238,GO:0044260,GO:0044262,GO:0044264,GO:0044464,GO:0048046,GO:0071554,GO:0071704,GO:…	-1.14916	7.08146	2062.74	0	0	183.32589812899	82.5690815109366	182.302241709603	82.2747954892662
TR19508|c0_g1	1573	MTDH	Probable mannitol dehydrogenase	FRAAN			GO:0003674,GO:0003824,GO:0005488,GO:0008150,GO:0008152,GO:0008270,GO:0016491,GO:0016614,GO:0016616,GO:0031320,GO:0043167,GO:0043169,GO:0044699,GO:0044710,GO:0046029,GO:0046872,GO:0046914,GO:0055114	1.14563	8.71617	6725.63	0	0	268.138856905016	592.765226621127	266.605221360288	590.28302654736
TR4675|c0_g1	2606; 2455; 1191; 1047; 1040	FXL14	F-box/LRR-repeat protein 14	HUMAN; MOUSE	K10280		GO:0003674,GO:0003824,GO:0004842,GO:0005488,GO:0005515,GO:0005575,GO:0005654,GO:0005737,GO:0005794,GO:0006464,GO:0008150,GO:0008152,GO:0009987,GO:0016567,GO:0016740,GO:0019538,GO:0019787,GO:0032446,GO:0036211,GO:0042787,GO:0043170,GO:0043226,GO:0043227,GO:0043229,GO:0043231,GO:0043412,GO:0044237,GO:0044238,GO:0044260,GO:0044267,GO:0044422,GO:0044424,GO:0044428,GO:0044444,GO:0044446,GO:0044464,GO:…	1.14536	7.99936	4095.38	0	0	163.130558913395	360.589130552048	162.230103697536	359.099519661808
TR14635|c0_g1	2926; 2832; 2825; 2824; 2726; 2709; 2631; 2528; 2428; 2019	IFRH	Isoflavone reductase homolog	SOLTU			GO:0003674,GO:0003824,GO:0003854,GO:0005488,GO:0005575,GO:0005737,GO:0006629,GO:0006694,GO:0008150,GO:0008152,GO:0008202,GO:0008610,GO:0009058,GO:0016229,GO:0016491,GO:0016614,GO:0016616,GO:0033764,GO:0044238,GO:0044424,GO:0044464,GO:0044699,GO:0044710,GO:0044711,GO:0048037,GO:0050662,GO:0055114,GO:0071704,GO:1901360,GO:1901362,GO:1901576	1.14255	6.62279	1569.7	0	0	62.8631261350475	138.697736012572	62.5441073518883	138.16738445426
TR46860|c0_g1	939; 891; 861; 746	MCCB	Methylcrotonoyl-CoA carboxylase beta chain, mitochondrial	ARATH	K01969	AT4G34030	GO:0000166,GO:0001882,GO:0001883,GO:0003674,GO:0003824,GO:0004485,GO:0005488,GO:0005524,GO:0005575,GO:0005739,GO:0005759,GO:0006082,GO:0006520,GO:0006551,GO:0006552,GO:0006807,GO:0008150,GO:0008152,GO:0008270,GO:0009056,GO:0009063,GO:0009081,GO:0009083,GO:0009987,GO:0016054,GO:0016421,GO:0016874,GO:0016885,GO:0017076,GO:0019752,GO:0030554,GO:0031974,GO:0032549,GO:0032550,GO:0032553,GO:0032555,GO:…	1.13413	6.80025	1750.78	0	0	71.374285730529	156.560638669249	71.0115134712648	155.956529424912
TR3168|c2_g1	1443; 1436	PIP12	Probable aquaporin PIP1-2	ORYSJ			GO:0003674,GO:0005215,GO:0005372,GO:0005575,GO:0005773,GO:0005886,GO:0005911,GO:0006810,GO:0006811,GO:0006833,GO:0008150,GO:0008643,GO:0009506,GO:0009987,GO:0015144,GO:0015166,GO:0015168,GO:0015250,GO:0015254,GO:0015267,GO:0015665,GO:0015791,GO:0015793,GO:0015850,GO:0016020,GO:0016021,GO:0022803,GO:0022838,GO:0022857,GO:0022891,GO:0022892,GO:0030054,GO:0031224,GO:0034220,GO:0042044,GO:0043226,GO:…	-1.13251	12.0521	51673.7	0	0	5733.1992287405	2612.93876553495	5699.23901205505	2601.66245195788
TR48821|c0_g2	1516; 1431; 1426	NAC81	Protein ATAF2	ARATH		AT5G08790	GO:0001101,GO:0003674,GO:0003676,GO:0003677,GO:0005488,GO:0005515,GO:0005575,GO:0005634,GO:0006139,GO:0006351,GO:0006355,GO:0006725,GO:0006807,GO:0006950,GO:0008150,GO:0008152,GO:0008361,GO:0009058,GO:0009059,GO:0009314,GO:0009416,GO:0009605,GO:0009607,GO:0009611,GO:0009620,GO:0009628,GO:0009719,GO:0009725,GO:0009743,GO:0009744,GO:0009751,GO:0009753,GO:0009889,GO:0009987,GO:0010033,GO:0010468,GO:…	1.13203	7.84985	3612.06	0	0	147.974722089862	324.0721943518	147.150699174184	322.729763524776
TR12456|c0_g1	1368; 1340						GO:0003674,GO:0005488,GO:0005515	1.12877	7.36339	2564.26	0	0	105.754890938592	231.093495908068	105.184750120382	230.165907491044
TR33417|c2_g1	2814; 2691; 2144; 2099; 2050; 1724; 1399; 1305; 1305	TPS10; TPS11; TPS6; TPS9	Alpha,alpha-trehalose-phosphate synthase [UDP-forming] 6; Probable alpha,alpha-trehalose-phosphate synthase [UDP-forming] 10; Probable alpha,alpha-trehalose-phosphate synthase [UDP-forming] 11; Probable alpha,alpha-trehalose-phosphate synthase [UDP-forming] 9	ARATH	K16055	AT2G18700,AT1G68020	GO:0003674,GO:0003824,GO:0003825,GO:0004805,GO:0005575,GO:0005739,GO:0005829,GO:0005975,GO:0005984,GO:0005991,GO:0005992,GO:0006793,GO:0006796,GO:0008150,GO:0008152,GO:0008194,GO:0009058,GO:0009311,GO:0009312,GO:0009987,GO:0016051,GO:0016311,GO:0016740,GO:0016757,GO:0016758,GO:0016787,GO:0016788,GO:0016791,GO:0019203,GO:0034637,GO:0035251,GO:0042578,GO:0043226,GO:0043227,GO:0043229,GO:0043231,GO:…	1.12789	7.48806	2791.67	0	0	115.348610307183	251.912729773659	114.731666183264	250.894784045829
TR35186|c0_g1	1672	ACCH1	1-aminocyclopropane-1-carboxylate oxidase homolog 1	ARATH		AT1G06620	GO:0003674,GO:0003824,GO:0005488,GO:0008150,GO:0008152,GO:0016491,GO:0043167,GO:0043169,GO:0044699,GO:0044710,GO:0046872,GO:0055114	1.12754	7.62101	3059.41	0	0	126.510174864416	276.229594928671	125.830377789937	275.091036315233
TR14221|c0_g1	2566; 243	BGAL; BGAL4	Beta-galactosidase; Beta-galactosidase 4	ARATH; MALDO		AT5G56870	GO:0003674,GO:0003824,GO:0004553,GO:0004565,GO:0005575,GO:0005576,GO:0005618,GO:0005975,GO:0008150,GO:0008152,GO:0009341,GO:0015925,GO:0016787,GO:0016798,GO:0030312,GO:0032991,GO:0043234,GO:0044238,GO:0044464,GO:0048046,GO:0071704,GO:1902494	1.12601	13.3627	741420	0	0	6778.54134344343	14782.2389831183	6738.40227142267	14718.1430646275
TR31127|c2_g1	1072; 904; 483							-1.11908	7.64202	2898.42	0	0	268.81079055729	123.624610693883	267.279915074979	123.167215601888
TR44253|c0_g1	2479; 2476; 2473; 2470	INVA	Acid beta-fructofuranosidase	VIGRR			GO:0003674,GO:0003824,GO:0004553,GO:0004564,GO:0004575,GO:0005575,GO:0005773,GO:0005975,GO:0005984,GO:0005985,GO:0008150,GO:0008152,GO:0009311,GO:0009987,GO:0015926,GO:0016787,GO:0016798,GO:0043226,GO:0043227,GO:0043229,GO:0043231,GO:0044237,GO:0044238,GO:0044262,GO:0044424,GO:0044444,GO:0044464,GO:0044699,GO:0044710,GO:0044723,GO:0044763,GO:0071704,GO:0090599	-1.11815	7.6779	2966.88	0	0	275.530127080039	126.789134241453	273.959382850423	126.333080384801
TR14202|c0_g1	3900; 3892; 3865; 3462; 3207; 2767; 2463; 2388; 2109; 269	AVT1	Vacuolar amino acid transporter 1	YEAST	K15015		GO:0000322,GO:0000323,GO:0000324,GO:0000329,GO:0003333,GO:0003674,GO:0005215,GO:0005302,GO:0005342,GO:0005575,GO:0005773,GO:0005774,GO:0006810,GO:0006811,GO:0006812,GO:0006820,GO:0006865,GO:0006868,GO:0007034,GO:0008150,GO:0008324,GO:0008509,GO:0008514,GO:0009987,GO:0015075,GO:0015171,GO:0015173,GO:0015175,GO:0015179,GO:0015186,GO:0015188,GO:0015658,GO:0015711,GO:0015801,GO:0015803,GO:0015804,GO:…	1.11757	7.22015	2278.64	0	0	96.2358308646986	208.692000268691	95.7390381147028	207.854098544802
TR46860|c0_g2	1856; 1715; 1703; 1689; 1689; 1684; 1670; 299	MCCB	Methylcrotonoyl-CoA carboxylase beta chain, mitochondrial	ARATH	K01969	AT4G34030	GO:0000166,GO:0001882,GO:0001883,GO:0003674,GO:0003824,GO:0004485,GO:0005488,GO:0005524,GO:0005575,GO:0005739,GO:0005759,GO:0006082,GO:0006520,GO:0006551,GO:0006552,GO:0006807,GO:0008150,GO:0008152,GO:0008270,GO:0009056,GO:0009063,GO:0009081,GO:0009083,GO:0009987,GO:0016054,GO:0016421,GO:0016874,GO:0016885,GO:0017076,GO:0019752,GO:0030554,GO:0031974,GO:0032549,GO:0032550,GO:0032553,GO:0032555,GO:…	1.11466	7.28229	2367.32	0	0	100.603399604485	217.727547766358	100.090812574462	216.861737629518
TR49863|c0_g1	1069; 961; 946; 916; 632; 524	HSP11; HSP12; HSP14; HSP16	17.5 kDa class I heat shock protein; 17.6 kDa class I heat shock protein; 18.1 kDa class I heat shock protein; 18.2 kDa class I heat shock protein; 18.5 kDa class I heat shock protein	MEDSA; SOLPE; SOYBN	K13993		GO:0005575,GO:0005737,GO:0044424,GO:0044464	-1.113	7.01972	1863.96	0	0	174.366782765325	80.5287965921086	173.396284675677	80.2395967002509
TR31809|c0_g1	1743	ENPP1	Ectonucleotide pyrophosphatase/phosphodiesterase family member 1	HUMAN	K01513		GO:0000166,GO:0001558,GO:0001871,GO:0001882,GO:0001883,GO:0001932,GO:0001933,GO:0002376,GO:0003674,GO:0003676,GO:0003824,GO:0004518,GO:0004527,GO:0004528,GO:0004551,GO:0004872,GO:0005044,GO:0005102,GO:0005158,GO:0005488,GO:0005509,GO:0005515,GO:0005524,GO:0005575,GO:0005615,GO:0005765,GO:0005774,GO:0005886,GO:0005887,GO:0005979,GO:0006082,GO:0006091,GO:0006109,GO:0006139,GO:0006163,GO:0006725,GO:…	-1.11222	6.8111	1610.8	0	0	150.849104935705	69.702794982001	150.018147461622	69.4605808917625
TR3190|c1_g1	1391; 1375	PUMP1	Mitochondrial uncoupling protein 1	ARATH	K15103	AT3G54110	GO:0003674,GO:0003735,GO:0005198,GO:0005215,GO:0005575,GO:0005739,GO:0005743,GO:0005774,GO:0005911,GO:0006412,GO:0006810,GO:0006811,GO:0006812,GO:0006818,GO:0006839,GO:0008150,GO:0008152,GO:0009058,GO:0009059,GO:0009506,GO:0009507,GO:0009536,GO:0009853,GO:0009987,GO:0015672,GO:0015992,GO:0016020,GO:0016021,GO:0017077,GO:0019538,GO:0019866,GO:0022857,GO:0030054,GO:0031090,GO:0031224,GO:0031966,GO:…	1.10903	9.0118	7757.27	0	0	334.697618127575	721.386453442752	332.792674771509	718.34979478947
TR43855|c1_g1	955	GSTX1; GST23	Probable glutathione S-transferase; Glutathione transferase GST 23	TOBAC; MAIZE			GO:0003674,GO:0003824,GO:0004364,GO:0005488,GO:0005515,GO:0007165,GO:0008150,GO:0009734,GO:0009755,GO:0016740,GO:0016765,GO:0050789,GO:0050794,GO:0065007	1.10819	11.7251	45284	0	0	2196.32713140241	4730.79614974613	2183.37633011268	4710.35453057649
TR19600|c0_g1	1961	PROD2	Proline dehydrogenase 2, mitochondrial	ARATH	K00318	AT5G38710	GO:0001101,GO:0003674,GO:0003824,GO:0004657,GO:0005575,GO:0005739,GO:0006082,GO:0006520,GO:0006536,GO:0006560,GO:0006562,GO:0006807,GO:0006950,GO:0006970,GO:0008150,GO:0008152,GO:0009056,GO:0009063,GO:0009064,GO:0009065,GO:0009414,GO:0009415,GO:0009628,GO:0009987,GO:0010035,GO:0010133,GO:0016054,GO:0016491,GO:0016645,GO:0019752,GO:0042221,GO:0043226,GO:0043227,GO:0043229,GO:0043231,GO:0043436,GO:…	1.10772	9.89004	14160	0	0	615.67787372051	1325.72717409315	612.082137967994	1320.05254787519
TR28149|c0_g1	2254	WTR36; WTR37	WAT1-related protein At4g28040; WAT1-related protein At4g30420	ARATH		AT4G28040,AT4G30420	GO:0003674,GO:0005215,GO:0005575,GO:0005886,GO:0006810,GO:0008150,GO:0009987,GO:0016020,GO:0016021,GO:0022857,GO:0031224,GO:0044425,GO:0044464,GO:0044699,GO:0044763,GO:0044765,GO:0051179,GO:0051234,GO:0055085,GO:1902578	1.1039	6.8052	1669.66	0	0	72.6061640930329	155.977700121013	72.2596968434438	155.391196427964
TR44429|c1_g1	1004; 956; 952	SBIR1	Leucine-rich repeat receptor-like serine/threonine/tyrosine-protein kinase SOBIR1	ARATH				-1.09496	6.74122	1491.14	0	0	143.196527229241	66.9546561117429	142.427843171344	66.7469825064088
TR3762|c0_g1	1940	YVDE	Putative glutamine amidotransferase-like protein YvdE	LACLA	K07010		GO:0003674,GO:0003824,GO:0006082,GO:0006520,GO:0006541,GO:0006807,GO:0008150,GO:0008152,GO:0009064,GO:0009987,GO:0016740,GO:0016787,GO:0019752,GO:0043436,GO:0044237,GO:0044238,GO:0044281,GO:0044699,GO:0044710,GO:0044763,GO:0071704,GO:1901564,GO:1901605	1.07892	7.9634	3569.1	0	0	164.026470449762	346.22385918479	163.107205526634	344.815439272238
TR29919|c0_g1	1454; 1435; 1363	GLOD5	Glyoxalase domain-containing protein 5	XENLA				1.07827	9.25306	8684.64	0	0	401.219049702785	846.510048974958	398.912658811262	842.911498450498
TR12230|c0_g2	1341	CXXS1	Thioredoxin-like protein CXXS1	ARATH	K03671	AT1G11530	GO:0000103,GO:0003674,GO:0003756,GO:0003824,GO:0005575,GO:0005829,GO:0005886,GO:0006457,GO:0006662,GO:0006790,GO:0006950,GO:0006979,GO:0008150,GO:0008152,GO:0009987,GO:0015035,GO:0015036,GO:0016020,GO:0016491,GO:0016667,GO:0016671,GO:0016853,GO:0016860,GO:0016864,GO:0018904,GO:0019538,GO:0019725,GO:0033554,GO:0034599,GO:0042221,GO:0042592,GO:0043170,GO:0044237,GO:0044238,GO:0044260,GO:0044267,GO:…	1.07617	7.21961	2121.1	0	0	98.0276539374316	206.568438414401	97.5269764586349	205.74352202286
TR35808|c0_g1	3014; 2365	PCKA	Phosphoenolpyruvate carboxykinase [ATP]	ARATH	K01610	AT4G37870	GO:0000166,GO:0001882,GO:0001883,GO:0002376,GO:0003674,GO:0003824,GO:0004611,GO:0004612,GO:0005488,GO:0005524,GO:0005575,GO:0005634,GO:0005730,GO:0005829,GO:0005975,GO:0005996,GO:0006006,GO:0006094,GO:0006950,GO:0006952,GO:0006955,GO:0007154,GO:0008150,GO:0008152,GO:0009058,GO:0009267,GO:0009605,GO:0009607,GO:0009620,GO:0009814,GO:0009817,GO:0009987,GO:0009991,GO:0010035,GO:0010038,GO:0016020,GO:…	1.07498	10.9359	27434.2	0	0	1290.26193095712	2715.91069623417	1282.66022099973	2704.21385760437
TR1381|c0_g1	690							-1.0748	10.541	19697	0	0	1987.76639166576	942.861463304916	1976.04295158803	938.829663599459
TR3762|c0_g3	1575	YHE5	Putative glutamine amidotransferase PB2B2.05	SCHPO			GO:0003674,GO:0003824,GO:0005575,GO:0005634,GO:0005737,GO:0005829,GO:0006082,GO:0006520,GO:0006541,GO:0006807,GO:0008150,GO:0008152,GO:0009064,GO:0009987,GO:0016787,GO:0016874,GO:0019752,GO:0043226,GO:0043227,GO:0043229,GO:0043231,GO:0043436,GO:0044237,GO:0044238,GO:0044281,GO:0044424,GO:0044444,GO:0044464,GO:0044699,GO:0044710,GO:0044763,GO:0071704,GO:1901564,GO:1901605	1.06705	8.10134	3845.44	0	0	181.459415761559	379.909379579317	180.446833994202	378.320841558064
TR17580|c0_g2	952							1.06261	6.84235	1594.07	0	0	75.9285027070586	158.476008184884	75.5319613596969	157.878661614538
TR17580|c0_g1	951							1.0601	7.00929	1781.73	0	0	85.3355738389065	177.837895679884	84.9102039939066	177.137672377256
TR31220|c0_g2	1519	TIP21	Aquaporin TIP2-1	ARATH	K09873	AT3G16240	GO:0000322,GO:0000325,GO:0000326,GO:0003674,GO:0005215,GO:0005275,GO:0005372,GO:0005575,GO:0005618,GO:0005773,GO:0005774,GO:0005794,GO:0005886,GO:0005911,GO:0006810,GO:0006811,GO:0006812,GO:0006820,GO:0006833,GO:0008150,GO:0008324,GO:0008509,GO:0008519,GO:0008643,GO:0009505,GO:0009506,GO:0009507,GO:0009526,GO:0009536,GO:0009705,GO:0009941,GO:0009987,GO:0015075,GO:0015077,GO:0015101,GO:0015103,GO:…	-1.05029	8.69625	5348.38	0	0	550.500309449849	265.570147189488	547.311541357625	264.500464839061
TR26117|c0_g2	1353							1.04669	7.27403	2089.68	0	0	103.179145271539	212.980762445003	102.620914004555	212.150629321612
TR3203|c0_g1	6857	LOX21; Y1439	BTB/POZ domain-containing protein At1g04390; Linoleate 13S-lipoxygenase 2-1, chloroplastic	ARATH; SOLTU	K00454	AT1G04390	GO:0003674,GO:0003824,GO:0005488,GO:0005515,GO:0005575,GO:0006082,GO:0006464,GO:0006629,GO:0006631,GO:0006633,GO:0008150,GO:0008152,GO:0008610,GO:0009058,GO:0009532,GO:0009534,GO:0009570,GO:0009579,GO:0009987,GO:0016053,GO:0016165,GO:0016491,GO:0016567,GO:0016701,GO:0016702,GO:0019538,GO:0019752,GO:0031407,GO:0031408,GO:0031976,GO:0031984,GO:0032446,GO:0032787,GO:0036211,GO:0043167,GO:0043169,GO:…	-1.0413	10.4224	17170.1	0	0	1818.14047411371	882.652238965625	1807.43699228666	878.904365922898
TR31220|c0_g1	1518	TIP21	Aquaporin TIP2-1	ARATH	K09873	AT3G16240	GO:0000322,GO:0000325,GO:0000326,GO:0003674,GO:0005215,GO:0005275,GO:0005372,GO:0005575,GO:0005618,GO:0005773,GO:0005774,GO:0005794,GO:0005886,GO:0005911,GO:0006810,GO:0006811,GO:0006812,GO:0006820,GO:0006833,GO:0008150,GO:0008324,GO:0008509,GO:0008519,GO:0008643,GO:0009505,GO:0009506,GO:0009507,GO:0009526,GO:0009536,GO:0009705,GO:0009941,GO:0009987,GO:0015075,GO:0015077,GO:0015101,GO:0015103,GO:…	-1.03617	8.73532	5358.42	0	0	563.938982495346	274.730610090348	560.670476908513	273.621170523166
TR12551|c0_g1	1286; 1243; 1223; 1212; 1200; 1184; 922; 859; 681; 400	GRP1; GRP2	Glycine-rich RNA-binding protein; Glycine-rich RNA-binding protein GRP1A; Glycine-rich RNA-binding protein GRP2A	DAUCA; SINAL			GO:0000166,GO:0003674,GO:0003676,GO:0003723,GO:0005488,GO:0005575,GO:0005634,GO:0036094,GO:0043226,GO:0043227,GO:0043229,GO:0043231,GO:0044424,GO:0044464,GO:0097159,GO:1901265,GO:1901363	1.03459	9.90938	12608.5	0	0	644.981646889163	1320.1892578849	641.228906442661	1314.54997337156
TR43690|c0_g1	1466	OPR1; OPR11	12-oxophytodienoate reductase 1; Putative 12-oxophytodienoate reductase 11	ARATH; ORYSJ	K05894	AT1G76680	GO:0000166,GO:0003674,GO:0003824,GO:0005488,GO:0005575,GO:0005737,GO:0006082,GO:0006629,GO:0006631,GO:0006633,GO:0008150,GO:0008152,GO:0008610,GO:0009058,GO:0009987,GO:0010181,GO:0016053,GO:0016491,GO:0016627,GO:0016628,GO:0016629,GO:0019752,GO:0031407,GO:0031408,GO:0032553,GO:0032787,GO:0036094,GO:0043167,GO:0043168,GO:0043436,GO:0044237,GO:0044238,GO:0044249,GO:0044255,GO:0044281,GO:0044283,GO:…	1.02841	10.7666	22474.2	0	0	1171.7403006253	2388.13267825429	1164.85869841462	2377.82827403266
TR27509|c2_g1	1375; 1280; 1070	PER4; PER52	Peroxidase 4 {ECO:0000250|UniProtKB:Q42578}; Peroxidase 52	ARATH; VITVI	K00430	AT5G05340	GO:0003674,GO:0003824,GO:0004601,GO:0005488,GO:0005575,GO:0005576,GO:0005618,GO:0005794,GO:0005829,GO:0006725,GO:0006950,GO:0006979,GO:0008150,GO:0008152,GO:0009056,GO:0009058,GO:0009698,GO:0009699,GO:0009808,GO:0009809,GO:0009888,GO:0009889,GO:0009891,GO:0009893,GO:0009987,GO:0010087,GO:0010089,GO:0016209,GO:0016491,GO:0016684,GO:0019222,GO:0019438,GO:0019748,GO:0020037,GO:0030312,GO:0031323,GO:…	1.02788	8.98714	6603.99	0	0	341.342295355626	695.445688046225	339.37093848975	692.495232395683
TR26117|c0_g1	1688							1.02293	7.77609	2833.16	0	0	147.713414558422	299.963521535445	146.914556374042	298.721955587688
TR24692|c0_g1	3631; 1205	ARAK	L-arabinokinase	ARATH	K12446	AT4G16130	GO:0000166,GO:0001882,GO:0001883,GO:0003674,GO:0003824,GO:0005488,GO:0005524,GO:0005575,GO:0005829,GO:0005911,GO:0005975,GO:0006793,GO:0006796,GO:0008150,GO:0008152,GO:0009506,GO:0009702,GO:0009987,GO:0016021,GO:0016301,GO:0016310,GO:0016740,GO:0016772,GO:0016773,GO:0017076,GO:0019200,GO:0030054,GO:0030554,GO:0031224,GO:0032549,GO:0032550,GO:0032553,GO:0032555,GO:0032559,GO:0035639,GO:0036094,GO:…	1.01821	7.85615	2968.48	0	0	156.485881685344	316.702185563381	155.61810529356	315.418123430906
TR4631|c1_g1	1089; 1061; 754	21KD	21 kDa protein	DAUCA			GO:0003674,GO:0004857,GO:0030234	1.01315	7.19718	1862.22	0	0	99.2968619472841	200.281029786992	98.7751598308139	199.487170189961
TR29107|c1_g3	910	ML328	MLP-like protein 328	ARATH		AT2G01520	GO:0003006,GO:0003674,GO:0005488,GO:0005507,GO:0005575,GO:0005829,GO:0006950,GO:0006952,GO:0008150,GO:0009607,GO:0010033,GO:0010035,GO:0010038,GO:0010043,GO:0010228,GO:0014070,GO:0022414,GO:0032502,GO:0042221,GO:0043167,GO:0043169,GO:0044424,GO:0044444,GO:0044464,GO:0046872,GO:0046914,GO:0050896,GO:0080184,GO:1990267	-1.01077	8.73744	5124.54	0	0	561.736533301779	278.519710653886	558.477722335767	277.390057169491
TR4579|c0_g1	1344; 1327; 1236; 824; 611; 344	PGIP; PGIP1	Polygalacturonase inhibitor; Polygalacturonase inhibitor 1	ARATH; PYRCO		AT5G06860	GO:0003674,GO:0004857,GO:0005488,GO:0005515,GO:0005575,GO:0005576,GO:0005618,GO:0005794,GO:0005911,GO:0008150,GO:0009505,GO:0009506,GO:0009892,GO:0016020,GO:0019222,GO:0030054,GO:0030234,GO:0030312,GO:0043086,GO:0043226,GO:0043227,GO:0043229,GO:0043231,GO:0044092,GO:0044424,GO:0044444,GO:0044464,GO:0048046,GO:0048519,GO:0050789,GO:0050790,GO:0065007,GO:0065009,GO:0090353	1.00559	7.15228	1779.53	0	0	96.571797690836	193.785428820927	96.0763849720485	193.004685158283
TR24109|c1_g1	1452	MIOX4	Inositol oxygenase 4	ARATH	K00469	AT4G26260	GO:0003674,GO:0003824,GO:0005488,GO:0005506,GO:0005575,GO:0005737,GO:0005975,GO:0005996,GO:0006020,GO:0006066,GO:0006082,GO:0006766,GO:0006767,GO:0008150,GO:0008152,GO:0009056,GO:0009058,GO:0009110,GO:0009987,GO:0016051,GO:0016052,GO:0016053,GO:0016491,GO:0016701,GO:0019310,GO:0019751,GO:0019752,GO:0019852,GO:0019853,GO:0042364,GO:0043167,GO:0043169,GO:0043436,GO:0044237,GO:0044238,GO:0044248,GO:…	1.00167	10.9244	23800.8	0	0	1322.88804273979	2646.66592439721	1315.11298867638	2635.24323197663
TR44543|c0_g1	1548; 1497	EXOL2	Protein EXORDIUM-like 2	ARATH		AT5G64260	GO:0005575,GO:0005576,GO:0005615,GO:0005618,GO:0005794,GO:0005829,GO:0005911,GO:0009505,GO:0009506,GO:0030054,GO:0030312,GO:0043226,GO:0043227,GO:0043229,GO:0043231,GO:0044421,GO:0044424,GO:0044444,GO:0044464,GO:0048046	1.00083	9.04879	6549	0	0	360.567063740157	720.97006876544	358.49850530125	717.935217258374
TR37124|c0_g1	1399	ANX4	Annexin-like protein RJ4	FRAAN			GO:0003674,GO:0005488,GO:0005509,GO:0005543,GO:0005544,GO:0008289,GO:0043167,GO:0043168,GO:0043169,GO:0046872	-0.988767	8.86913	5386.22	0	0	612.542183343227	308.374492017144	608.978546880414	307.126572808992
TR53234|c1_g2	3775; 3691; 1867	DGLA; RGA3; THO4C; THO4D	Putative disease resistance protein RGA3; Sn1-specific diacylglycerol lipase alpha; THO complex subunit 4C; THO complex subunit 4D	ARATH; HUMAN; SOLBU	K13806,K12881	AT1G66260	GO:0000166,GO:0001505,GO:0001676,GO:0001775,GO:0003674,GO:0003676,GO:0003723,GO:0003824,GO:0005488,GO:0005575,GO:0005654,GO:0005730,GO:0005886,GO:0006082,GO:0006629,GO:0006631,GO:0006638,GO:0006639,GO:0006690,GO:0006810,GO:0007165,GO:0007166,GO:0007186,GO:0007405,GO:0007596,GO:0007599,GO:0008150,GO:0008152,GO:0008283,GO:0009056,GO:0009058,GO:0009987,GO:0010033,GO:0015931,GO:0016020,GO:0016021,GO:…	0.984463	8.48603	4304.43	0	0	245.8530574379	486.087472293835	244.475267518411	484.038111987469
TR40636|c0_g1	1959	C81E8	Cytochrome P450 81E8 {ECO:0000303|PubMed:14617078}	MEDTR			GO:0003674,GO:0003824,GO:0004497,GO:0005488,GO:0005506,GO:0005575,GO:0008150,GO:0008152,GO:0016021,GO:0016491,GO:0016705,GO:0020037,GO:0031224,GO:0043167,GO:0043169,GO:0044425,GO:0044699,GO:0044710,GO:0046872,GO:0046906,GO:0046914,GO:0055114,GO:0097159,GO:1901363	0.982927	8.47269	4252.23	0	0	243.762597186378	481.423963907942	242.383717002868	479.40238141249
TR50091|c1_g1	1626; 1168	Q8OMT; ROMT	8-hydroxyquercetin 8-O-methyltransferase; Trans-resveratrol di-O-methyltransferase	MENPI; VITVI			GO:0003674,GO:0003824,GO:0005488,GO:0005515,GO:0006725,GO:0008150,GO:0008152,GO:0008168,GO:0008171,GO:0008757,GO:0009058,GO:0009987,GO:0016740,GO:0016741,GO:0019438,GO:0044237,GO:0044249,GO:0046983	0.981572	7.42566	2053.9	0	0	117.999015268934	232.842311552777	117.362971670561	231.899595348353
TR14293|c0_g1	1280	GSTX6	Probable glutathione S-transferase	SOYBN	K00799		GO:0003674,GO:0003824,GO:0004364,GO:0005488,GO:0005515,GO:0005575,GO:0005737,GO:0006518,GO:0006575,GO:0006749,GO:0006790,GO:0006807,GO:0008150,GO:0008152,GO:0009056,GO:0009404,GO:0009407,GO:0009987,GO:0016740,GO:0016765,GO:0019748,GO:0034641,GO:0043603,GO:0044237,GO:0044248,GO:0044424,GO:0044464,GO:0044699,GO:0044710,GO:0044712,GO:0044763,GO:0071704,GO:0090487,GO:1901564	0.976378	10.235	14127	0	0	829.576753028005	1630.85386562726	824.711862152974	1623.86250043542
TR37128|c1_g1	1453	IDND	L-idonate 5-dehydrogenase	VITVI	K19635		GO:0003674,GO:0003824,GO:0005488,GO:0005975,GO:0006082,GO:0008150,GO:0008152,GO:0008270,GO:0009056,GO:0009987,GO:0016052,GO:0016054,GO:0016491,GO:0019520,GO:0019523,GO:0019752,GO:0032787,GO:0043167,GO:0043169,GO:0043436,GO:0044237,GO:0044238,GO:0044248,GO:0044262,GO:0044275,GO:0044281,GO:0044282,GO:0044699,GO:0044710,GO:0044712,GO:0044723,GO:0044724,GO:0044763,GO:0046176,GO:0046183,GO:0046395,GO:…	0.972694	10.1203	12960.2	0	0	767.385560545233	1504.77258533724	762.909917887246	1498.32088624635
TR27485|c0_g1	1709; 1520; 1520; 1516	C74B2	Linolenate hydroperoxide lyase, chloroplastic {ECO:0000305|PubMed:9701595}	ARATH			GO:0003674,GO:0003824,GO:0004497,GO:0005488,GO:0005506,GO:0005575,GO:0006082,GO:0006629,GO:0006631,GO:0006690,GO:0008150,GO:0008152,GO:0009507,GO:0009536,GO:0009987,GO:0010597,GO:0016491,GO:0016705,GO:0016829,GO:0019372,GO:0019752,GO:0020037,GO:0032787,GO:0043167,GO:0043169,GO:0043226,GO:0043227,GO:0043229,GO:0043231,GO:0043436,GO:0044237,GO:0044238,GO:0044255,GO:0044281,GO:0044424,GO:0044444,GO:…	-0.971021	7.31788	1779.97	0	0	208.112783968462	106.053177311324	206.962296981572	105.679581562942
TR33784|c0_g2	1951; 1871	LHT1	Lysine histidine transporter 1	ARATH		AT5G40780	GO:0003333,GO:0003674,GO:0005215,GO:0005342,GO:0005575,GO:0005886,GO:0006810,GO:0006811,GO:0006820,GO:0006865,GO:0008150,GO:0008509,GO:0008514,GO:0009628,GO:0009987,GO:0015075,GO:0015171,GO:0015291,GO:0015293,GO:0015711,GO:0015849,GO:0016020,GO:0016021,GO:0022804,GO:0022857,GO:0022891,GO:0022892,GO:0031224,GO:0034220,GO:0043090,GO:0044425,GO:0044464,GO:0044699,GO:0044763,GO:0044765,GO:0046942,GO:…	0.970187	6.99952	1494.7	0	0	88.2472863320976	172.75800261668	87.7776522813449	172.087364271182
TR13035|c0_g3	1572							-0.969385	7.12848	1555.99	0	0	182.429986592623	93.0619753791948	181.425139880505	92.7523003660486
TR38862|c0_g1	2134	C81E8	Cytochrome P450 81E8 {ECO:0000303|PubMed:14617078}	MEDTR			GO:0003674,GO:0003824,GO:0004497,GO:0005488,GO:0005506,GO:0005575,GO:0008150,GO:0008152,GO:0016021,GO:0016491,GO:0016705,GO:0020037,GO:0031224,GO:0043167,GO:0043169,GO:0044425,GO:0044699,GO:0044710,GO:0046872,GO:0046906,GO:0046914,GO:0055114,GO:0097159,GO:1901363	0.968261	7.40584	1973.62	0	0	117.065774085219	228.886657118315	116.452135155727	227.979953236175
TR22592|c0_g2	1282; 1140	GSTUH	Glutathione S-transferase U17	ARATH	K00799	AT1G10370	GO:0003674,GO:0003824,GO:0004364,GO:0005488,GO:0005515,GO:0005575,GO:0005737,GO:0005829,GO:0006518,GO:0006575,GO:0006749,GO:0006790,GO:0006807,GO:0006950,GO:0006970,GO:0008150,GO:0008152,GO:0009056,GO:0009314,GO:0009404,GO:0009407,GO:0009416,GO:0009507,GO:0009536,GO:0009628,GO:0009636,GO:0009651,GO:0009704,GO:0009719,GO:0009725,GO:0009791,GO:0009987,GO:0010033,GO:0010243,GO:0016740,GO:0016765,GO:…	0.964519	8.83628	5271.09	0	0	316.219442690016	616.582430163363	314.40727104617	613.989323552742
TR34188|c0_g1	2904; 2237; 2229; 1463	C72A1; C7A14; C7A15	Cytochrome P450 72A14; Cytochrome P450 72A15; Secologanin synthase	ARATH; CATRO	K13400	AT3G14690,AT3G14680	GO:0003674,GO:0003824,GO:0004497,GO:0005488,GO:0005506,GO:0005575,GO:0005774,GO:0006807,GO:0008150,GO:0008152,GO:0009820,GO:0016020,GO:0016021,GO:0016491,GO:0016627,GO:0016634,GO:0016705,GO:0020037,GO:0031090,GO:0031224,GO:0043167,GO:0043169,GO:0044422,GO:0044424,GO:0044425,GO:0044437,GO:0044444,GO:0044446,GO:0044464,GO:0044699,GO:0044710,GO:0046872,GO:0046906,GO:0046914,GO:0050616,GO:0055114,GO:…	0.962793	7.90883	2766.66	0	0	166.340908585375	323.988917416338	165.434898842319	322.65438579185
TR29107|c1_g5	875	ML328	MLP-like protein 328	ARATH		AT2G01520	GO:0003006,GO:0003674,GO:0005488,GO:0005507,GO:0005575,GO:0005829,GO:0006950,GO:0006952,GO:0008150,GO:0009607,GO:0010033,GO:0010035,GO:0010038,GO:0010043,GO:0010228,GO:0014070,GO:0022414,GO:0032502,GO:0042221,GO:0043167,GO:0043169,GO:0044424,GO:0044444,GO:0044464,GO:0046872,GO:0046914,GO:0050896,GO:0080184,GO:1990267	-0.9604	9.12694	6092.09	0	0	727.928123297759	373.746886355102	723.676478377944	372.215245191018
TR20329|c0_g1	1444; 1415	TIP; TIP23	Aquaporin TIP2-3; Probable aquaporin TIP-type	ANTMA; MAIZE	K09873		GO:0003674,GO:0005215,GO:0005575,GO:0005886,GO:0006810,GO:0008150,GO:0016020,GO:0016021,GO:0031224,GO:0044425,GO:0044464,GO:0051179,GO:0051234	-0.959848	10.3131	13708.5	0	0	1656.31645285752	850.79881115127	1646.55627601851	847.170340360845
TR1436|c1_g1	1539; 1283; 1075	CYSEP	Vignain	PHAVU; RICCO	K16292		GO:0003674,GO:0003824,GO:0005575,GO:0005788,GO:0006508,GO:0008150,GO:0008152,GO:0008233,GO:0008234,GO:0016023,GO:0016787,GO:0019538,GO:0031410,GO:0031974,GO:0031982,GO:0031988,GO:0043170,GO:0043226,GO:0043227,GO:0043229,GO:0043231,GO:0043233,GO:0044238,GO:0044422,GO:0044424,GO:0044432,GO:0044444,GO:0044446,GO:0044464,GO:0070011,GO:0070013,GO:0071704	-0.948763	8.86277	4964.06	0	0	604.553638810626	312.913084999843	601.050895732791	311.649236784582
TR9449|c0_g1	1143	EGC2	EG45-like domain containing protein 2	ARATH		AT2G18660	GO:0002376,GO:0005575,GO:0005576,GO:0005618,GO:0006091,GO:0006950,GO:0006952,GO:0006955,GO:0008150,GO:0008152,GO:0009060,GO:0009605,GO:0009607,GO:0009627,GO:0009814,GO:0009987,GO:0010230,GO:0015980,GO:0030312,GO:0043207,GO:0044237,GO:0044464,GO:0044699,GO:0044710,GO:0044763,GO:0045087,GO:0045333,GO:0048046,GO:0050896,GO:0051704,GO:0051707,GO:0055114,GO:0098542	0.940156	7.29582	1728.25	0	0	109.82382249959	210.565731316594	109.23291240853	209.738541867964
TR28780|c0_g1	2946	RAVL2	AP2/ERF and B3 domain-containing transcription factor At1g50680	ARATH	K09287	AT1G50680	GO:0000160,GO:0001071,GO:0003674,GO:0003676,GO:0003677,GO:0003700,GO:0005488,GO:0005575,GO:0005634,GO:0006139,GO:0006351,GO:0006355,GO:0006725,GO:0006807,GO:0007165,GO:0008150,GO:0008152,GO:0009058,GO:0009059,GO:0009755,GO:0009873,GO:0009889,GO:0009987,GO:0010468,GO:0010556,GO:0016070,GO:0018130,GO:0019219,GO:0019222,GO:0019438,GO:0031323,GO:0031326,GO:0032774,GO:0034641,GO:0034645,GO:0034654,GO:…	0.937028	8.76878	4759.89	0	0	305.43117460627	584.312617671696	303.679640982577	581.840720459593
TR13035|c0_g2	590							-0.936059	7.72939	2210.37	0	0	274.746204485718	143.444521333927	273.183485078528	142.916181628629
TR26111|c0_g1	3276	YCX91	Uncharacterized protein ORF91	PHAAO				0.931747	8.14544	3060.55	0	0	198.705712836614	378.743502482844	197.584054347362	377.190175564167
TR49147|c0_g1	1407	CSE	Caffeoylshikimate esterase	ARATH	K18368	AT1G52760	GO:0000302,GO:0003674,GO:0003824,GO:0003846,GO:0004620,GO:0004622,GO:0005575,GO:0005886,GO:0005911,GO:0006629,GO:0006725,GO:0006950,GO:0006979,GO:0008150,GO:0008152,GO:0008374,GO:0009058,GO:0009506,GO:0009698,GO:0009699,GO:0009808,GO:0009809,GO:0009987,GO:0010035,GO:0010038,GO:0010043,GO:0016020,GO:0016298,GO:0016411,GO:0016740,GO:0016746,GO:0016747,GO:0016787,GO:0016788,GO:0019438,GO:0019748,GO:…	0.924893	7.38429	1780.68	0	0	117.551059500751	223.015633168218	116.924420756011	222.138178934372
TR32098|c2_g3	4008; 4005	NET1D; SDR1	(+)-neomenthol dehydrogenase; Protein NETWORKED 1D {ECO:0000303|PubMed:22840520}	ARATH		AT1G03080	GO:0003674,GO:0003824,GO:0005575,GO:0005886,GO:0006950,GO:0006952,GO:0008150,GO:0016020,GO:0016491,GO:0016614,GO:0016616,GO:0044464,GO:0047501,GO:0050896	0.924818	7.37725	1771.73	0	0	116.991114790522	221.933033007207	116.350931098524	221.045201806938
TR41059|c0_g1	1112; 1078	TSJT1	Stem-specific protein TSJT1	TOBAC				0.921888	11.1613	23772.8	0	0	1614.76855535852	3056.80483154937	1605.2650206794	3043.6021001059
TR23367|c0_g1	3629; 978	PEAM3; PEAMT; PP142	Pentatricopeptide repeat-containing protein At2g01860; Phosphoethanolamine N-methyltransferase; Phosphoethanolamine N-methyltransferase 3	ARATH; SPIOL	K05929	AT2G01860,AT1G73600	GO:0000234,GO:0003674,GO:0003824,GO:0004719,GO:0005575,GO:0005737,GO:0006066,GO:0006464,GO:0006479,GO:0006480,GO:0006576,GO:0006629,GO:0006644,GO:0006650,GO:0006656,GO:0006793,GO:0006796,GO:0006807,GO:0008150,GO:0008152,GO:0008168,GO:0008170,GO:0008171,GO:0008213,GO:0008276,GO:0008610,GO:0008654,GO:0008757,GO:0009058,GO:0009308,GO:0009987,GO:0010340,GO:0016740,GO:0016741,GO:0019538,GO:0019637,GO:…	-0.921801	7.34576	1646.04	0	0	209.904607041195	110.675047229485	208.71650063977	110.277623271458
TR13112|c0_g1	2924; 2910	TLC1	ADP,ATP carrier protein 1, chloroplastic; Plastidic ATP/ADP-transporter	ARATH; SOLTU	K03301		GO:0000166,GO:0000295,GO:0001882,GO:0001883,GO:0003674,GO:0005215,GO:0005337,GO:0005346,GO:0005347,GO:0005471,GO:0005488,GO:0005524,GO:0005575,GO:0006810,GO:0008150,GO:0008509,GO:0008514,GO:0015075,GO:0015211,GO:0015215,GO:0015216,GO:0015217,GO:0015291,GO:0015297,GO:0015301,GO:0015605,GO:0015932,GO:0016020,GO:0016021,GO:0017076,GO:0022804,GO:0022857,GO:0022891,GO:0022892,GO:0030554,GO:0031090,GO:…	0.920551	8.24468	3202.8	0	0	213.898879307495	404.559352476178	212.697193556449	402.8939824921
TR51836|c3_g1	1451	PIP24	Aquaporin PIP2-4	MAIZE	K09872		GO:0003674,GO:0005215,GO:0005575,GO:0005886,GO:0006810,GO:0008150,GO:0016020,GO:0016021,GO:0031224,GO:0044425,GO:0044464,GO:0051179,GO:0051234	-0.917231	10.9121	18603.4	0	0	2485.37059082264	1314.94281095077	2470.694648514	1309.31122093317
TR1023|c0_g1	2306; 2290; 2106; 2064; 1503; 1398	RVE7	Protein REVEILLE 7	ARATH		AT1G18330	GO:0001071,GO:0003674,GO:0003676,GO:0003677,GO:0003700,GO:0005488,GO:0005575,GO:0005634,GO:0006139,GO:0006351,GO:0006355,GO:0006725,GO:0006807,GO:0006950,GO:0006970,GO:0007623,GO:0008150,GO:0008152,GO:0009058,GO:0009059,GO:0009628,GO:0009651,GO:0009719,GO:0009723,GO:0009725,GO:0009889,GO:0009987,GO:0010033,GO:0010035,GO:0010038,GO:0010468,GO:0010556,GO:0016070,GO:0018130,GO:0019219,GO:0019222,GO:…	0.915389	7.45762	1836.69	0	0	124.195736728802	234.091465584713	123.536419159987	233.14332794164
TR31084|c1_g1	5469	AB2C	ABC transporter C family member 2	ARATH		AT2G34660	GO:0000166,GO:0000325,GO:0001882,GO:0001883,GO:0003674,GO:0003824,GO:0005215,GO:0005488,GO:0005524,GO:0005575,GO:0005773,GO:0005774,GO:0006810,GO:0008150,GO:0008559,GO:0009987,GO:0015238,GO:0015399,GO:0015405,GO:0016020,GO:0016021,GO:0016462,GO:0016787,GO:0016817,GO:0016818,GO:0016820,GO:0016887,GO:0017076,GO:0017111,GO:0022804,GO:0022857,GO:0022891,GO:0022892,GO:0030554,GO:0031090,GO:0031224,GO:…	0.912493	8.33502	3352.14	0	0	228.532101068148	429.833902389006	227.236843108047	428.032456423086
TR38437|c1_g2	2082; 2075	BT4	BTB/POZ and TAZ domain-containing protein 4	ARATH		AT5G67480	GO:0000302,GO:0000988,GO:0000989,GO:0001101,GO:0003674,GO:0003712,GO:0003824,GO:0004402,GO:0005488,GO:0005515,GO:0005516,GO:0005575,GO:0005634,GO:0005737,GO:0005774,GO:0006355,GO:0006464,GO:0006950,GO:0006970,GO:0006979,GO:0008080,GO:0008150,GO:0008152,GO:0008270,GO:0009611,GO:0009628,GO:0009651,GO:0009719,GO:0009725,GO:0009733,GO:0009739,GO:0009751,GO:0009753,GO:0009889,GO:0009987,GO:0010033,GO:…	0.898147	8.84235	4615.4	0	0	326.895721831717	608.754398229901	325.033697052559	606.18772819485
TR31061|c4_g1	4849; 4706; 4467; 4317; 1498; 294	GLAK1; VRN1	B3 domain-containing transcription factor VRN1; Glucuronokinase 1	ARATH	K16190	AT3G18990,AT3G01640	GO:0000166,GO:0001882,GO:0001883,GO:0003006,GO:0003674,GO:0003676,GO:0003677,GO:0003723,GO:0003727,GO:0003824,GO:0005488,GO:0005524,GO:0005575,GO:0005654,GO:0005829,GO:0005975,GO:0006020,GO:0006066,GO:0006139,GO:0006351,GO:0006355,GO:0006725,GO:0006807,GO:0006950,GO:0008150,GO:0008152,GO:0008187,GO:0008266,GO:0009058,GO:0009059,GO:0009266,GO:0009409,GO:0009628,GO:0009889,GO:0009909,GO:0009987,GO:…	0.895263	9.58659	7654.88	0	0	548.33518990363	1019.05985925298	545.152521470612	1014.69735178997
TR48369|c0_g1	2284; 416	AEE7	Acetate/butyrate--CoA ligase AAE7, peroxisomal	ARATH		AT3G16910	GO:0003674,GO:0003824,GO:0003987,GO:0005575,GO:0005777,GO:0005975,GO:0006081,GO:0006082,GO:0006083,GO:0006097,GO:0006629,GO:0006631,GO:0008150,GO:0008152,GO:0009987,GO:0016405,GO:0016874,GO:0016877,GO:0016878,GO:0019605,GO:0019752,GO:0032787,GO:0042579,GO:0043226,GO:0043227,GO:0043229,GO:0043231,GO:0043436,GO:0044237,GO:0044238,GO:0044255,GO:0044262,GO:0044281,GO:0044424,GO:0044444,GO:0044464,GO:…	0.895022	7.31136	1589.16	0	0	113.220820408313	210.39917744567	112.606380981987	209.550097535648
TR19495|c0_g1	1473	GSTU7	Glutathione S-transferase U7	ARATH	K00799	AT2G29420	GO:0001101,GO:0003674,GO:0003824,GO:0004364,GO:0005488,GO:0005515,GO:0005575,GO:0005737,GO:0005829,GO:0006518,GO:0006575,GO:0006749,GO:0006790,GO:0006807,GO:0008150,GO:0008152,GO:0009056,GO:0009404,GO:0009407,GO:0009636,GO:0009751,GO:0009987,GO:0010033,GO:0014070,GO:0016740,GO:0016765,GO:0019748,GO:0034641,GO:0042221,GO:0043603,GO:0044237,GO:0044248,GO:0044424,GO:0044444,GO:0044464,GO:0044699,GO:…	0.888346	9.1217	5477.6	0	0	398.456655798989	736.959240374215	396.146414581027	733.839918905864
TR2281|c1_g1	1625	PER42	Peroxidase 42	ARATH	K00430	AT4G21960	GO:0003674,GO:0003824,GO:0004601,GO:0005488,GO:0005575,GO:0005576,GO:0005618,GO:0006950,GO:0006979,GO:0008150,GO:0008152,GO:0009056,GO:0009505,GO:0009664,GO:0009987,GO:0016043,GO:0016209,GO:0016491,GO:0016684,GO:0020037,GO:0030312,GO:0042743,GO:0042744,GO:0043167,GO:0043169,GO:0044237,GO:0044248,GO:0044464,GO:0044699,GO:0044710,GO:0044712,GO:0044763,GO:0045229,GO:0046872,GO:0046906,GO:0048511,GO:…	-0.888202	9.16634	5404.04	0	0	736.1779753618	397.397536026414	731.874007011444	395.733097864084
TR14340|c0_g1	1760	E13B	Glucan endo-1,3-beta-glucosidase, basic vacuolar isoform	HEVBR			GO:0003674,GO:0003824,GO:0004553,GO:0005575,GO:0005773,GO:0005975,GO:0006950,GO:0006952,GO:0008150,GO:0008152,GO:0008422,GO:0015926,GO:0016787,GO:0016798,GO:0042973,GO:0043226,GO:0043227,GO:0043229,GO:0043231,GO:0044238,GO:0044424,GO:0044444,GO:0044464,GO:0050896,GO:0071704	-0.887553	7.92751	2293.87	0	0	311.814544302881	168.385963504906	310.021761900676	167.715455761445
TR15763|c0_g1	1404	SRG1	Protein SRG1	ARATH		AT1G17020	GO:0003674,GO:0003824,GO:0005488,GO:0007568,GO:0008150,GO:0008152,GO:0010260,GO:0016491,GO:0016679,GO:0016682,GO:0032502,GO:0043167,GO:0043169,GO:0044699,GO:0044710,GO:0044767,GO:0046872,GO:0055114	-0.886189	7.92812	2288.19	0	0	311.85187395023	168.55251737583	310.055496586411	167.903900093761
TR19774|c0_g1	1938; 1838; 1251	GPX4	Probable phospholipid hydroperoxide glutathione peroxidase	NICSY; SPIOL			GO:0003674,GO:0003824,GO:0004601,GO:0004602,GO:0005575,GO:0005737,GO:0006950,GO:0006979,GO:0008150,GO:0008152,GO:0016209,GO:0016491,GO:0016684,GO:0044424,GO:0044464,GO:0044699,GO:0044710,GO:0047066,GO:0050896,GO:0055114	0.885118	7.86502	2283.06	0	0	166.938182942953	308.083022743026	166.008388499807	306.825061877286
TR17176|c0_g1	1123; 1038; 1026; 731							0.884511	7.36118	1607.94	0	0	117.737707737494	217.186247685852	117.093094184684	216.334093499032
TR19168|c0_g1	1490; 1281							-0.882977	7.32648	1497.64	0	0	205.313060417317	111.216347309991	204.162318065603	110.805267401943
TR51896|c0_g1	1288; 1223; 1209; 950							0.8826	7.38138	1623.83	0	0	119.492201162878	220.142578894767	118.847297842882	219.273825083166
TR17574|c0_g2	3022	BGAL1	Beta-galactosidase 1	ARATH		AT3G13750	GO:0003674,GO:0003824,GO:0004553,GO:0004565,GO:0005488,GO:0005575,GO:0005576,GO:0005618,GO:0005911,GO:0005975,GO:0008150,GO:0008152,GO:0009341,GO:0009505,GO:0009506,GO:0015925,GO:0016787,GO:0016798,GO:0030054,GO:0030246,GO:0030312,GO:0032991,GO:0043234,GO:0044238,GO:0044464,GO:0048046,GO:0071704,GO:1902494	0.88183	8.2124	2883.09	0	0	212.70433059234	391.651427479511	211.516479555739	390.042079028133
TR27717|c1_g1	2508; 2492; 2227	EDL16	Sugar transporter ERD6-like 16	ARATH		AT5G18840	GO:0003674,GO:0005215,GO:0005575,GO:0006810,GO:0008150,GO:0008643,GO:0009987,GO:0016021,GO:0022857,GO:0022891,GO:0022892,GO:0031224,GO:0044425,GO:0044699,GO:0044763,GO:0044765,GO:0051179,GO:0051234,GO:0055085,GO:0071702,GO:1902578	0.876471	9.62298	7533.92	0	0	566.925354283234	1039.96237005404	563.639129253155	1035.53929494415
TR39892|c1_g1	1702; 894; 874							-0.87132	7.49046	1636.34	0	0	229.428012604514	125.290149403131	228.147679622881	124.825525726271
TR2482|c1_g1	2765; 2748; 1995; 1827; 1810; 470	SRK2E; SRK2I	Serine/threonine-protein kinase SRK2E; Serine/threonine-protein kinase SRK2I	ARATH	K14498	AT5G66880	GO:0000166,GO:0001101,GO:0001882,GO:0001883,GO:0003674,GO:0003824,GO:0004672,GO:0004674,GO:0005488,GO:0005515,GO:0005524,GO:0005575,GO:0005634,GO:0005737,GO:0005829,GO:0005975,GO:0005984,GO:0005985,GO:0006082,GO:0006464,GO:0006468,GO:0006629,GO:0006631,GO:0006633,GO:0006636,GO:0006638,GO:0006639,GO:0006641,GO:0006793,GO:0006796,GO:0006950,GO:0006952,GO:0006970,GO:0007165,GO:0008150,GO:0008152,GO:…	0.86864	7.30958	1498.1	0	0	114.37803947612	208.692000268691	113.753360296962	207.854098544802
TR21509|c1_g1	1329; 1313; 1229; 1212; 931; 916							-0.865577	7.52155	1651.19	0	0	234.131548170438	128.371396015238	232.803066254251	127.878323909794
TR29107|c1_g1	642	ML328	MLP-like protein 328	ARATH		AT2G01520	GO:0003006,GO:0003674,GO:0005488,GO:0005507,GO:0005575,GO:0005829,GO:0006950,GO:0006952,GO:0008150,GO:0009607,GO:0010033,GO:0010035,GO:0010038,GO:0010043,GO:0010228,GO:0014070,GO:0022414,GO:0032502,GO:0042221,GO:0043167,GO:0043169,GO:0044424,GO:0044444,GO:0044464,GO:0046872,GO:0046914,GO:0050896,GO:0080184,GO:1990267	-0.860722	8.93008	4327.83	0	0	621.053342938709	341.685266202091	617.445952999791	340.292775296649
TR29107|c1_g2	642; 607	MLP31	MLP-like protein 31	ARATH		AT1G70840	GO:0006950,GO:0006952,GO:0008150,GO:0009607,GO:0050896	-0.85754	8.35896	2897.39	0	0	417.681424183519	230.302365021175	415.273981392527	229.374441295316
TR1772|c2_g1	1502; 1414; 1414; 830	DBR; P2	2-alkenal reductase (NADP(+)-dependent); NADP-dependent alkenal double bond reductase P2	ARATH; TOBAC	K08070	AT5G16990	GO:0003674,GO:0003824,GO:0005488,GO:0005575,GO:0005829,GO:0005886,GO:0006950,GO:0006979,GO:0008150,GO:0008152,GO:0008270,GO:0016020,GO:0016491,GO:0016627,GO:0016628,GO:0032440,GO:0043167,GO:0043169,GO:0044424,GO:0044444,GO:0044464,GO:0044699,GO:0044710,GO:0046872,GO:0046914,GO:0050896,GO:0055114	0.849711	7.80116	2018.46	0	0	162.159988082332	292.010574198789	161.251797811233	290.807293630407
TR18988|c0_g1	3134; 3054; 2008; 1931	APA1	Aspartic proteinase A1	ARATH	K08245	AT1G11910	GO:0003674,GO:0003824,GO:0004175,GO:0004190,GO:0005575,GO:0005773,GO:0005829,GO:0005911,GO:0006508,GO:0006629,GO:0006950,GO:0006970,GO:0008150,GO:0008152,GO:0008233,GO:0009056,GO:0009057,GO:0009506,GO:0009628,GO:0009651,GO:0009719,GO:0009725,GO:0009735,GO:0010033,GO:0016787,GO:0019538,GO:0030054,GO:0030163,GO:0042221,GO:0043170,GO:0043226,GO:0043227,GO:0043229,GO:0043231,GO:0044238,GO:0044424,GO:…	-0.845113	8.99427	4369.22	0	0	646.997447845988	359.839638132887	643.219252901	358.345742332544
TR30268|c0_g3	2832; 2096	BAG5; GSTU7; GSTU8; GSTX6	BAG family molecular chaperone regulator 5, mitochondrial; Glutathione S-transferase U7; Glutathione S-transferase U8; Probable glutathione S-transferase	ARATH; SOYBN	K00799	AT1G12060	GO:0003674,GO:0003824,GO:0004364,GO:0005488,GO:0005515,GO:0005575,GO:0005737,GO:0005739,GO:0006518,GO:0006575,GO:0006749,GO:0006790,GO:0006807,GO:0008150,GO:0008152,GO:0009056,GO:0009404,GO:0009407,GO:0009987,GO:0016740,GO:0016765,GO:0019748,GO:0034641,GO:0043226,GO:0043227,GO:0043229,GO:0043231,GO:0043603,GO:0044237,GO:0044248,GO:0044424,GO:0044444,GO:0044464,GO:0044699,GO:0044710,GO:0044712,GO:…	0.844959	9.76552	7741.09	0	0	634.342697394811	1138.47898470602	630.636215122007	1133.60572548152
TR54552|c1_g1	4266; 4187; 4181; 4180; 3473; 2641; 2045; 891; 592	3HIDH; ALF; HMGD; Y1010; YGBJ	2-(hydroxymethyl)glutarate dehydrogenase {ECO:0000303|PubMed:16894175}; 3-hydroxyisobutyrate dehydrogenase, mitochondrial; Fructose-bisphosphate aldolase; Uncharacterized oxidoreductase HI_1010; Uncharacterized oxidoreductase YgbJ	ECOLI; EUBBA; HAEIN; HUMAN; THECA	K08319,K00020		GO:0000166,GO:0003674,GO:0003824,GO:0004332,GO:0004616,GO:0005488,GO:0005575,GO:0005759,GO:0005975,GO:0006082,GO:0006090,GO:0006091,GO:0006096,GO:0006520,GO:0006573,GO:0006574,GO:0006793,GO:0006796,GO:0006807,GO:0008150,GO:0008152,GO:0008270,GO:0008442,GO:0009056,GO:0009063,GO:0009081,GO:0009083,GO:0009987,GO:0016052,GO:0016054,GO:0016491,GO:0016614,GO:0016616,GO:0016829,GO:0016830,GO:0016832,GO:…	0.836955	10.1356	9803.27	0	0	822.633438621165	1468.25564913699	817.829986263122	1461.95113010931
TR28141|c0_g1	2876; 2755	GSH1	Glutamate--cysteine ligase, chloroplastic	MEDTR; SOLLC	K01919		GO:0000096,GO:0000097,GO:0000166,GO:0000271,GO:0001882,GO:0001883,GO:0002213,GO:0002376,GO:0003006,GO:0003674,GO:0003824,GO:0004357,GO:0005488,GO:0005524,GO:0005575,GO:0005975,GO:0005976,GO:0005996,GO:0006006,GO:0006007,GO:0006073,GO:0006082,GO:0006090,GO:0006091,GO:0006094,GO:0006096,GO:0006518,GO:0006520,GO:0006534,GO:0006575,GO:0006725,GO:0006749,GO:0006750,GO:0006790,GO:0006807,GO:0006950,GO:…	0.82766	10.3981	11493.2	0	0	990.803499926622	1757.01842285274	984.985354077905	1749.47949235742
TR10608|c0_g1	928							0.826819	9.06093	4571.96	0	0	392.222604691772	695.154218772106	389.972967091601	692.23141033044
TR36889|c0_g1	2602; 2412	FTHS	Formate--tetrahydrofolate ligase	SPIOL			GO:0000166,GO:0001882,GO:0001883,GO:0003674,GO:0003824,GO:0004329,GO:0005488,GO:0005524,GO:0006082,GO:0006520,GO:0006575,GO:0006725,GO:0006730,GO:0006732,GO:0006760,GO:0006807,GO:0008150,GO:0008152,GO:0008652,GO:0009058,GO:0009108,GO:0009396,GO:0009987,GO:0016053,GO:0016874,GO:0016879,GO:0017076,GO:0018130,GO:0019438,GO:0019752,GO:0030554,GO:0032549,GO:0032550,GO:0032553,GO:0032555,GO:0032559,GO:…	0.812267	8.38751	2775.51	0	0	247.420902626541	434.122664565318	246.027063062201	432.328987199896
TR2257|c1_g1	2002	DHSO	Sorbitol dehydrogenase	ARATH	K00008	AT5G51970	GO:0003674,GO:0003824,GO:0003939,GO:0005488,GO:0005575,GO:0005737,GO:0005829,GO:0005886,GO:0005911,GO:0008150,GO:0008152,GO:0008270,GO:0009506,GO:0016020,GO:0016491,GO:0016614,GO:0016616,GO:0030054,GO:0031090,GO:0031966,GO:0043167,GO:0043169,GO:0044422,GO:0044424,GO:0044429,GO:0044444,GO:0044446,GO:0044464,GO:0044699,GO:0044710,GO:0046872,GO:0046914,GO:0055114	0.81026	9.7703	7159.69	0	0	645.914888072878	1131.69191446583	642.139742957494	1126.85941838459
TR23036|c0_g1	10795	B; CAPSD; G; H; VGA; VGD	A' protein; Capsid protein F; Internal scaffolding protein B; Major spike protein G; Minor spike protein H; Scaffolding protein D	BPPHS; BPS13			GO:0003674,GO:0003676,GO:0003677,GO:0003824,GO:0004518,GO:0004519,GO:0005198,GO:0005488,GO:0005575,GO:0006139,GO:0006259,GO:0006260,GO:0006725,GO:0006807,GO:0008150,GO:0008152,GO:0009058,GO:0009059,GO:0009987,GO:0016032,GO:0016043,GO:0016787,GO:0016788,GO:0019028,GO:0019030,GO:0019048,GO:0019062,GO:0019069,GO:0019076,GO:0022607,GO:0022610,GO:0030260,GO:0030430,GO:0033643,GO:0033646,GO:0034641,GO:…	-0.802334	10.2262	9214.23	0	0	1504.79541426954	862.124474374152	1495.93090421367	858.477000299819
TR47999|c0_g1	1616; 1584; 1429; 1397	CREG2	Protein CREG2	HUMAN			GO:0000166,GO:0003674,GO:0003824,GO:0005488,GO:0005575,GO:0005576,GO:0005783,GO:0005794,GO:0010181,GO:0016491,GO:0032553,GO:0036094,GO:0043167,GO:0043168,GO:0043226,GO:0043227,GO:0043229,GO:0043231,GO:0044424,GO:0044444,GO:0044464,GO:0048037,GO:0050662,GO:0097159,GO:0097367,GO:1901265,GO:1901363	0.801533	8.8537	3731.6	0	0	343.395425959799	598.053312022987	341.428754319559	595.521778985751
TR45082|c1_g1	1863; 1789; 1770; 1696	MIEL1	E3 ubiquitin-protein ligase MIEL1 {ECO:0000303|PubMed:23403577}	ARATH	K10144	AT5G18650	GO:0002831,GO:0002832,GO:0003674,GO:0003824,GO:0004842,GO:0005488,GO:0005515,GO:0005575,GO:0005634,GO:0005737,GO:0006464,GO:0006950,GO:0006952,GO:0008134,GO:0008150,GO:0008152,GO:0008270,GO:0009893,GO:0009894,GO:0009896,GO:0009987,GO:0010604,GO:0016567,GO:0016740,GO:0016874,GO:0019222,GO:0019538,GO:0019787,GO:0030162,GO:0031323,GO:0031325,GO:0031329,GO:0031331,GO:0031347,GO:0031348,GO:0032101,GO:…	0.801415	7.75963	1750.69	0	0	160.816120777782	280.060333959939	159.936145067585	278.935300694484
TR24060|c0_g1	805							-0.801117	8.26293	2382.18	0	0	385.689916405767	221.141902120315	383.46217274483	220.25373561121
TR43275|c1_g1	2639; 717; 514	PYRG; PYRG2	CTP synthase; CTP synthase 2	DICDI; HUMAN; XENLA	K01937		GO:0000166,GO:0001882,GO:0001883,GO:0003674,GO:0003824,GO:0003883,GO:0005488,GO:0005524,GO:0005575,GO:0005739,GO:0005829,GO:0006082,GO:0006139,GO:0006206,GO:0006213,GO:0006220,GO:0006221,GO:0006241,GO:0006520,GO:0006541,GO:0006629,GO:0006644,GO:0006725,GO:0006753,GO:0006793,GO:0006796,GO:0006807,GO:0008150,GO:0008152,GO:0008610,GO:0008654,GO:0009058,GO:0009064,GO:0009112,GO:0009116,GO:0009117,GO:…	0.799087	7.79255	1780.97	0	0	164.698404102037	286.347742587348	163.781899241326	285.191652527383
TR8162|c0_g1	1757	ACCH1	1-aminocyclopropane-1-carboxylate oxidase homolog 1	ARATH		AT1G06620	GO:0003674,GO:0003824,GO:0005488,GO:0008150,GO:0008152,GO:0016491,GO:0043167,GO:0043169,GO:0044699,GO:0044710,GO:0046872,GO:0055114	0.796548	8.46565	2820.35	0	0	262.95003592356	456.35760633377	261.443814442899	454.452351813821
TR47803|c0_g2	977; 935	NLTL5	Non-specific lipid-transfer protein-like protein At5g64080	ARATH		AT5G64080	GO:0003674,GO:0005488,GO:0005575,GO:0006810,GO:0006869,GO:0008150,GO:0008289,GO:0031224,GO:0031225,GO:0031226,GO:0044425,GO:0044459,GO:0044464,GO:0044699,GO:0044765,GO:0046658,GO:0051179,GO:0051234,GO:0071702,GO:1902578	-0.791031	7.67136	1543.65	0	0	255.297458217096	147.400175768389	253.853510152621	146.835823740807
TR23022|c0_g1	901	PR4B; WIN1	Pathogenesis-related protein PR-4B; Wound-induced protein WIN1	TOBAC; SOLTU			GO:0005575,GO:0005576,GO:0005618,GO:0006950,GO:0006952,GO:0008150,GO:0009605,GO:0009607,GO:0009617,GO:0009620,GO:0030312,GO:0042742,GO:0043207,GO:0044464,GO:0050832,GO:0050896,GO:0051704,GO:0051707,GO:0098542	-0.789332	7.93105	1840.41	0	0	305.543163548316	176.63038011568	303.814579725516	175.931628650433
TR14577|c2_g1	4486; 4260; 4212; 4183; 3986; 3180; 2100; 2097; 1915	VIP1; VIP2	Inositol hexakisphosphate and diphosphoinositol-pentakisphosphate kinase; Inositol hexakisphosphate and diphosphoinositol-pentakisphosphate kinase 1; Inositol hexakisphosphate and diphosphoinositol-pentakisphosphate kinase 2	DROME; HUMAN; MOUSE; XENLA	K13024		GO:0000166,GO:0000827,GO:0000828,GO:0000832,GO:0001882,GO:0001883,GO:0003674,GO:0003824,GO:0003993,GO:0005488,GO:0005524,GO:0005575,GO:0005654,GO:0005737,GO:0005829,GO:0005886,GO:0005975,GO:0006020,GO:0006066,GO:0006793,GO:0006796,GO:0008150,GO:0008152,GO:0009987,GO:0016020,GO:0016301,GO:0016740,GO:0016772,GO:0016776,GO:0016787,GO:0016788,GO:0016791,GO:0017076,GO:0019637,GO:0019751,GO:0030554,GO:…	0.787808	7.83013	1778.1	0	0	169.849895436144	293.009897424337	168.90957147298	291.824893024914
TR29870|c0_g1	1562; 957							0.775495	11.6994	22363.2	0	0	2496.34550714313	4269.60848115554	2481.59095200626	4251.1533815883
TR14393|c1_g3	230							-0.774863	10.6488	11463.8	0	0	2003.89279932036	1170.16585864945	1992.06692731195	1165.15130671125
TR12728|c0_g1	1480; 1365; 1361	USPAL	Universal stress protein A-like protein	ARATH		AT3G01520	GO:0000166,GO:0001882,GO:0001883,GO:0003674,GO:0005488,GO:0005575,GO:0005886,GO:0006950,GO:0008150,GO:0016020,GO:0016208,GO:0017076,GO:0030554,GO:0032549,GO:0032550,GO:0032553,GO:0032555,GO:0032559,GO:0036094,GO:0043167,GO:0043168,GO:0043169,GO:0044464,GO:0050896,GO:0097159,GO:0097367,GO:1901265,GO:1901363	0.772919	8.08301	2041.18	0	0	203.670555933978	347.764482490844	202.543053150344	346.322993930768
TR50578|c0_g2	2790; 2774	RFS6	Probable galactinol--sucrose galactosyltransferase 6	ARATH	K06617	AT5G20250	GO:0003674,GO:0003824,GO:0005975,GO:0008150,GO:0008152,GO:0008378,GO:0016740,GO:0016757,GO:0016758,GO:0044238,GO:0047274,GO:0071704	0.768375	10.3086	9352.1	0	0	954.78039023522	1624.98284167716	949.192852513528	1618.02072613362
TR2457|c1_g1	4214; 4184; 4181; 3613; 3580; 3328; 1621; 1173	CESA6	Cellulose synthase A catalytic subunit 6 [UDP-forming]	ARATH	K10999	AT5G64740	GO:0000226,GO:0000271,GO:0003674,GO:0003824,GO:0005488,GO:0005575,GO:0005794,GO:0005886,GO:0005975,GO:0005976,GO:0006073,GO:0006996,GO:0007010,GO:0007017,GO:0008150,GO:0008152,GO:0008194,GO:0008270,GO:0009058,GO:0009059,GO:0009250,GO:0009832,GO:0009833,GO:0009987,GO:0010330,GO:0016020,GO:0016021,GO:0016043,GO:0016049,GO:0016051,GO:0016740,GO:0016757,GO:0016758,GO:0016759,GO:0016760,GO:0030243,GO:…	-0.763348	8.11522	1961.18	0	0	345.037930443138	203.070807124981	343.048019234818	202.276146308242
TR2486|c1_g1	7563	GLUT1	Glutamate synthase 1 [NADH], chloroplastic	ARATH	K00264	AT5G53460	GO:0000166,GO:0003674,GO:0003824,GO:0005488,GO:0005506,GO:0005575,GO:0006082,GO:0006520,GO:0006536,GO:0006537,GO:0006541,GO:0006807,GO:0008150,GO:0008152,GO:0008652,GO:0009058,GO:0009064,GO:0009084,GO:0009507,GO:0009532,GO:0009536,GO:0009570,GO:0009719,GO:0009725,GO:0009735,GO:0009987,GO:0010033,GO:0010035,GO:0010038,GO:0010181,GO:0015930,GO:0016040,GO:0016053,GO:0016491,GO:0016638,GO:0016639,GO:…	0.756319	9.31545	4579.7	0	0	482.037736212511	813.574020999592	479.234945545267	810.122184627474
TR20076|c0_g1	1912; 1912	STC	Sugar carrier protein C	RICCO			GO:0003674,GO:0005215,GO:0005575,GO:0006810,GO:0008150,GO:0008643,GO:0009987,GO:0015291,GO:0015293,GO:0016021,GO:0022804,GO:0022857,GO:0022891,GO:0022892,GO:0031224,GO:0044425,GO:0044699,GO:0044763,GO:0044765,GO:0051179,GO:0051234,GO:0055085,GO:0071702,GO:1902578	0.754037	8.53564	2660.06	0	0	280.980255592935	473.512655039017	279.390667253689	471.525408321671
TR14932|c0_g1	1813; 1715; 1708	TPS9	Probable alpha,alpha-trehalose-phosphate synthase [UDP-forming] 9	ARATH	K16055	AT1G23870	GO:0003674,GO:0003824,GO:0005975,GO:0005984,GO:0005991,GO:0005992,GO:0008150,GO:0008152,GO:0009058,GO:0009311,GO:0009312,GO:0009987,GO:0016051,GO:0016740,GO:0016757,GO:0034637,GO:0044237,GO:0044238,GO:0044249,GO:0044262,GO:0044699,GO:0044710,GO:0044711,GO:0044723,GO:0044763,GO:0046351,GO:0071704,GO:1901576	0.749669	8.28571	2212.74	0	0	236.707293837492	397.689005300532	235.366902370078	396.03460879579
TR51796|c2_g1	2071; 1960; 1057	GLO1; GLO5	Peroxisomal (S)-2-hydroxy-acid oxidase GLO1; Peroxisomal (S)-2-hydroxy-acid oxidase GLO5	ARATH	K11517	AT4G18360	GO:0000166,GO:0002218,GO:0002253,GO:0002376,GO:0002682,GO:0002684,GO:0003674,GO:0003824,GO:0003973,GO:0005488,GO:0005575,GO:0005777,GO:0006082,GO:0006520,GO:0006536,GO:0006537,GO:0006807,GO:0006950,GO:0006952,GO:0007165,GO:0008150,GO:0008152,GO:0008652,GO:0009058,GO:0009064,GO:0009084,GO:0009605,GO:0009607,GO:0009617,GO:0009854,GO:0009987,GO:0010181,GO:0010204,GO:0015930,GO:0016053,GO:0016491,GO:…	0.749424	8.46535	2503.78	0	0	268.138856905016	450.403305448211	266.605221360288	448.535199779091
TR21481|c2_g1	2352; 1876	STAR7	StAR-related lipid transfer protein 7, mitochondrial	MOUSE			GO:0003674,GO:0005488,GO:0005575,GO:0005739,GO:0008289,GO:0043226,GO:0043227,GO:0043229,GO:0043231,GO:0044424,GO:0044444,GO:0044464,GO:1903955	0.747616	8.17271	2035.4	0	0	219.050370641603	367.501116195424	217.824865788103	365.996582224582
TR5671|c0_g1	2667; 2641	PALY	Phenylalanine ammonia-lyase	POPTR			GO:0003674,GO:0003824,GO:0005575,GO:0005737,GO:0006082,GO:0006520,GO:0006558,GO:0006559,GO:0006725,GO:0006807,GO:0008150,GO:0008152,GO:0009056,GO:0009058,GO:0009063,GO:0009072,GO:0009074,GO:0009698,GO:0009699,GO:0009800,GO:0009803,GO:0009987,GO:0016053,GO:0016054,GO:0016829,GO:0016840,GO:0016841,GO:0019438,GO:0019439,GO:0019748,GO:0019752,GO:0032787,GO:0042537,GO:0043436,GO:0044237,GO:0044238,GO:…	0.745326	8.39826	2364.88	0	0	256.380017990206	429.459156179425	254.933020096127	427.655567758453
TR29486|c0_g1	869	SUI1	Protein translation factor SUI1 homolog	PIMBR			GO:0003674,GO:0003676,GO:0003723,GO:0003743,GO:0005488,GO:0006413,GO:0006417,GO:0008135,GO:0008150,GO:0008152,GO:0009889,GO:0009987,GO:0010468,GO:0010556,GO:0010608,GO:0019222,GO:0031323,GO:0031326,GO:0032268,GO:0044237,GO:0050789,GO:0050794,GO:0051246,GO:0060255,GO:0065007,GO:0080090,GO:0097159,GO:1901363,GO:2000112	0.741532	9.45979	4866.25	0	0	536.05373592594	895.518525494561	532.940565234699	891.718580520402
TR13447|c0_g1	3124; 2573	GLPK	Glycerol kinase	ARATH			GO:0000166,GO:0001882,GO:0001883,GO:0002237,GO:0003674,GO:0003824,GO:0004370,GO:0005488,GO:0005524,GO:0005575,GO:0005739,GO:0005829,GO:0005975,GO:0006066,GO:0006071,GO:0006072,GO:0006629,GO:0006638,GO:0006639,GO:0006641,GO:0006793,GO:0006796,GO:0006950,GO:0006952,GO:0008150,GO:0008152,GO:0009056,GO:0009058,GO:0009605,GO:0009607,GO:0009617,GO:0009628,GO:0009636,GO:0009987,GO:0010033,GO:0010188,GO:…	0.73657	9.11855	3798.08	0	0	423.990134585433	705.896943446752	421.548632939157	702.897359539539
TR12515|c1_g1	2028; 2025; 1898; 1895	MMSA	Methylmalonate-semialdehyde dehydrogenase [acylating], mitochondrial	ARATH			GO:0003674,GO:0003824,GO:0004029,GO:0004491,GO:0005488,GO:0005507,GO:0005575,GO:0005739,GO:0006950,GO:0006979,GO:0008150,GO:0008152,GO:0016491,GO:0016620,GO:0016903,GO:0018478,GO:0043167,GO:0043169,GO:0043226,GO:0043227,GO:0043229,GO:0043231,GO:0044424,GO:0044444,GO:0044464,GO:0044699,GO:0044710,GO:0046872,GO:0046914,GO:0050896,GO:0055114	0.730316	8.61665	2642.84	0	0	300.167694330117	497.579689387641	298.45076469372	495.495527392296
TR31127|c1_g1	1724; 1714; 1551; 1200	TRL11	Thioredoxin-like 1-1, chloroplastic	ARATH			GO:0000103,GO:0003674,GO:0003824,GO:0005575,GO:0006457,GO:0006662,GO:0006790,GO:0006950,GO:0006979,GO:0008150,GO:0008152,GO:0009507,GO:0009532,GO:0009536,GO:0009570,GO:0009987,GO:0015035,GO:0015036,GO:0016020,GO:0016491,GO:0016667,GO:0016671,GO:0018904,GO:0019538,GO:0019725,GO:0031090,GO:0031969,GO:0033554,GO:0034599,GO:0042170,GO:0042221,GO:0042592,GO:0043170,GO:0043226,GO:0043227,GO:0043229,GO:…	0.728156	7.90513	1606.2	0	0	183.437887071035	303.627706695789	182.403445766807	302.377775634623
TR35760|c2_g1	1495; 984; 981	ENDO2; USPAL	Endonuclease 2; Universal stress protein A-like protein	ARATH		AT3G01520,AT1G68290	GO:0000166,GO:0001882,GO:0001883,GO:0003674,GO:0003676,GO:0003824,GO:0004518,GO:0004519,GO:0005488,GO:0005575,GO:0005886,GO:0006139,GO:0006259,GO:0006308,GO:0006725,GO:0006807,GO:0006950,GO:0008150,GO:0008152,GO:0009056,GO:0009057,GO:0009987,GO:0016020,GO:0016208,GO:0016787,GO:0016788,GO:0017076,GO:0019439,GO:0030554,GO:0032549,GO:0032550,GO:0032553,GO:0032555,GO:0032559,GO:0034641,GO:0034655,GO:…	0.721247	8.35324	2149.85	0	0	251.004548772007	413.469984570651	249.569205064331	411.750866110963
TR37087|c0_g1	1596	DBR	2-alkenal reductase (NADP(+)-dependent)	TOBAC			GO:0003674,GO:0003824,GO:0005488,GO:0008150,GO:0008152,GO:0008270,GO:0016491,GO:0043167,GO:0043169,GO:0044699,GO:0044710,GO:0046872,GO:0046914,GO:0055114	0.716253	8.74491	2779.66	0	0	329.994082561651	541.716465182696	328.103553454404	539.440745688441
TR10608|c0_g2	927							0.714231	9.37225	4257.91	0	0	510.221619960706	836.39190131628	507.268469390693	832.848571104811
TR43902|c1_g1	1423; 1240	HMGB2	High mobility group B protein 2	ARATH		AT1G20693	GO:0000785,GO:0001071,GO:0003674,GO:0003676,GO:0003677,GO:0003682,GO:0003700,GO:0005198,GO:0005488,GO:0005575,GO:0005634,GO:0005829,GO:0006325,GO:0006333,GO:0006355,GO:0008150,GO:0009889,GO:0010468,GO:0010556,GO:0016043,GO:0019219,GO:0019222,GO:0030527,GO:0031323,GO:0031326,GO:0032991,GO:0043226,GO:0043227,GO:0043229,GO:0043231,GO:0043933,GO:0044422,GO:0044424,GO:0044427,GO:0044444,GO:0044446,GO:…	0.709697	9.26018	3893.23	0	0	472.9666319068	772.893238026226	470.227784454138	769.606653179485
TR13035|c0_g1	1673							-0.708783	9.70849	5099.41	0	0	1027.64786185969	628.199562660364	1021.62122278565	625.559805556958
TR27716|c0_g1	2033	DXR; DXR	1-deoxy-D-xylulose 5-phosphate reductoisomerase, chloroplastic; 1-deoxy-D-xylulose 5-phosphate reductoisomerase, chloroplastic	MENPI; ARATH			GO:0000166,GO:0003674,GO:0003824,GO:0005488,GO:0005515,GO:0005575,GO:0006081,GO:0006082,GO:0006090,GO:0006629,GO:0006644,GO:0006793,GO:0006796,GO:0008150,GO:0008152,GO:0008610,GO:0008654,GO:0009058,GO:0009240,GO:0009507,GO:0009536,GO:0009987,GO:0016491,GO:0016614,GO:0016616,GO:0019288,GO:0019637,GO:0019682,GO:0019752,GO:0030604,GO:0032787,GO:0036094,GO:0043167,GO:0043168,GO:0043169,GO:0043226,GO:…	0.705686	8.37441	2090.36	0	0	256.342688342857	417.758746746963	254.899285410393	416.00970802131
TR48796|c0_g1	1776; 1217; 1193; 1168; 1156; 739; 538; 464; 367	GDPD1; GDPD2	Glycerophosphodiester phosphodiesterase GDPD1, chloroplastic {ECO:0000305}; Glycerophosphodiester phosphodiesterase GDPD2 {ECO:0000305}	ARATH		AT3G02040,AT5G41080	GO:0000287,GO:0003674,GO:0003824,GO:0005488,GO:0005575,GO:0005623,GO:0005975,GO:0006066,GO:0006071,GO:0006629,GO:0006644,GO:0006650,GO:0006793,GO:0006796,GO:0006873,GO:0008081,GO:0008150,GO:0008152,GO:0008889,GO:0009056,GO:0009395,GO:0009507,GO:0009536,GO:0009987,GO:0016042,GO:0016787,GO:0016788,GO:0019400,GO:0019637,GO:0019725,GO:0019751,GO:0030002,GO:0030320,GO:0030643,GO:0042578,GO:0042592,GO:…	0.703579	9.85735	5770.8	0	0	717.326503450756	1167.25116590826	713.151256428759	1162.24926399358
TR1430|c0_g1	1705; 1040	WTR32; WTR5	WAT1-related protein At1g21890; WAT1-related protein At4g08300	ARATH		AT4G08300,AT1G21890	GO:0003333,GO:0003674,GO:0005215,GO:0005342,GO:0005575,GO:0005886,GO:0006810,GO:0006811,GO:0006820,GO:0006865,GO:0008150,GO:0008509,GO:0008514,GO:0009987,GO:0015075,GO:0015171,GO:0015711,GO:0015849,GO:0016020,GO:0016021,GO:0022857,GO:0022891,GO:0022892,GO:0031224,GO:0032973,GO:0034220,GO:0042592,GO:0043090,GO:0044425,GO:0044464,GO:0044699,GO:0044763,GO:0044765,GO:0046942,GO:0046943,GO:0048878,GO:…	0.701407	8.75346	2683.75	0	0	333.988354827951	542.674149940513	332.084246371083	540.382967350022
TR2603|c1_g1	3603; 3518; 3168; 3097; 3083	MCCA	Methylcrotonoyl-CoA carboxylase subunit alpha, mitochondrial	ARATH; SOYBN	K01968	AT1G03090	GO:0000166,GO:0001882,GO:0001883,GO:0003674,GO:0003824,GO:0004075,GO:0004485,GO:0005488,GO:0005524,GO:0005575,GO:0005739,GO:0005759,GO:0005840,GO:0006082,GO:0006520,GO:0006551,GO:0006552,GO:0006807,GO:0008150,GO:0008152,GO:0008716,GO:0009056,GO:0009063,GO:0009081,GO:0009083,GO:0009987,GO:0016054,GO:0016421,GO:0016874,GO:0016879,GO:0016881,GO:0016885,GO:0017076,GO:0019752,GO:0022626,GO:0030529,GO:…	0.701188	8.02755	1623.82	0	0	201.916062508594	328.027848786263	200.788849492146	326.687094503417
TR13035|c0_g4	691							-0.698753	9.28473	3708.85	0	0	764.175210873253	470.389769959179	759.705122742462	468.434921271685
TR426|c0_g1	1373; 1167	PIP28	Probable aquaporin PIP2-8	ARATH	K09872	AT2G16850	GO:0001101,GO:0003674,GO:0005215,GO:0005372,GO:0005575,GO:0005773,GO:0005886,GO:0005911,GO:0006810,GO:0006811,GO:0006833,GO:0008150,GO:0008643,GO:0009506,GO:0009719,GO:0009725,GO:0009737,GO:0009987,GO:0010033,GO:0015144,GO:0015166,GO:0015168,GO:0015250,GO:0015254,GO:0015267,GO:0015665,GO:0015791,GO:0015793,GO:0015850,GO:0016020,GO:0016021,GO:0022803,GO:0022838,GO:0022857,GO:0022891,GO:0022892,GO:…	-0.698419	8.48645	2137.48	0	0	439.332619645709	270.483486381767	436.796710891181	269.400017479283
TR40679|c0_g1	1562	ROMT	Trans-resveratrol di-O-methyltransferase	VITVI			GO:0003674,GO:0003824,GO:0005488,GO:0005515,GO:0006725,GO:0008150,GO:0008152,GO:0008168,GO:0008171,GO:0008757,GO:0009058,GO:0009987,GO:0016740,GO:0016741,GO:0019438,GO:0044237,GO:0044249,GO:0046983	-0.692872	10.3006	7319.87	0	0	1543.1702917439	953.812380318218	1534.08483377946	949.759434873801
TR40677|c0_g1	1359	ERLI1; ERLL2	Lipid transfer protein EARLI 1; pEARLI1-like lipid transfer protein 2	ARATH		AT4G12490	GO:0005575,GO:0005576,GO:0005618,GO:0006950,GO:0006952,GO:0008150,GO:0009605,GO:0009607,GO:0009620,GO:0030312,GO:0043207,GO:0044464,GO:0050832,GO:0050896,GO:0051704,GO:0051707,GO:0098542	-0.690598	9.89812	5523.84	0	0	1166.77545752794	722.302499732838	1159.93343429737	719.254327584588
TR14393|c1_g4	435							-0.679357	8.07608	1525.63	0	0	328.986182083239	205.236007447003	327.091512882367	204.424411696647
TR20286|c1_g1	3081; 422	TBL2	Protein trichome birefringence-like 2	ARATH		AT1G60790	GO:0003674,GO:0003824,GO:0005575,GO:0005794,GO:0008150,GO:0008374,GO:0009987,GO:0016021,GO:0016407,GO:0016413,GO:0016740,GO:0016746,GO:0016747,GO:0031224,GO:0043226,GO:0043227,GO:0043229,GO:0043231,GO:0044424,GO:0044425,GO:0044444,GO:0044464,GO:0071554	-0.675045	11.1381	11868.2	0	0	2745.37158460566	1718.00317858863	2729.13607592652	1710.62227103381
TR1481|c0_g1	2480; 2452	S38A1	Sodium-coupled neutral amino acid transporter 1	HUMAN	K14990		GO:0001504,GO:0001505,GO:0003333,GO:0003674,GO:0005215,GO:0005283,GO:0005290,GO:0005342,GO:0005343,GO:0005416,GO:0005575,GO:0005886,GO:0005887,GO:0006810,GO:0006811,GO:0006812,GO:0006820,GO:0006836,GO:0006865,GO:0006867,GO:0006868,GO:0007154,GO:0007267,GO:0007268,GO:0008150,GO:0008324,GO:0008509,GO:0008514,GO:0009987,GO:0015075,GO:0015077,GO:0015081,GO:0015171,GO:0015174,GO:0015175,GO:0015179,GO:…	-0.671093	8.89366	2621.29	0	0	578.721522845393	363.12907708365	575.34506520305	361.624673714846
TR40671|c0_g1	2812	BXL1	Beta-D-xylosidase 1	ARATH		AT5G49360	GO:0000272,GO:0003006,GO:0003674,GO:0003824,GO:0004553,GO:0005575,GO:0005576,GO:0005578,GO:0005618,GO:0005975,GO:0005976,GO:0008150,GO:0008152,GO:0009044,GO:0009056,GO:0009057,GO:0009505,GO:0009987,GO:0010214,GO:0010383,GO:0010410,GO:0016052,GO:0016787,GO:0016798,GO:0022414,GO:0030312,GO:0031012,GO:0031221,GO:0031222,GO:0032502,GO:0043170,GO:0044036,GO:0044237,GO:0044238,GO:0044260,GO:0044421,GO:…	0.667582	12.4245	26565.4	0	0	4314.82194808298	6848.02895694134	4289.2978217788	6818.36820959877
TR29831|c0_g1	2787	SBT17	Subtilisin-like protease SBT1.7 {ECO:0000303|PubMed:16193095}	ARATH		AT5G67360	GO:0003006,GO:0003674,GO:0003824,GO:0004175,GO:0004252,GO:0005575,GO:0005576,GO:0005618,GO:0006508,GO:0008150,GO:0008152,GO:0008233,GO:0008236,GO:0009505,GO:0009987,GO:0010191,GO:0010214,GO:0016787,GO:0017171,GO:0019538,GO:0022414,GO:0030312,GO:0032502,GO:0043170,GO:0044237,GO:0044238,GO:0044464,GO:0044699,GO:0044702,GO:0048046,GO:0048359,GO:0048609,GO:0048856,GO:0070011,GO:0071704,GO:0080001	-0.666095	9.6619	4381.57	0	0	984.532119172056	619.913507581858	978.74443721701	617.305943801507
TR50161|c0_g1	709; 683	ERLI1; ERLL2	Lipid transfer protein EARLI 1; pEARLI1-like lipid transfer protein 2	ARATH		AT4G12480,AT4G12490	GO:0001101,GO:0005575,GO:0005576,GO:0005618,GO:0006950,GO:0006952,GO:0006970,GO:0008150,GO:0009266,GO:0009409,GO:0009505,GO:0009605,GO:0009607,GO:0009620,GO:0009628,GO:0009651,GO:0009719,GO:0009725,GO:0009737,GO:0010033,GO:0030312,GO:0033993,GO:0042221,GO:0043207,GO:0044464,GO:0050832,GO:0050896,GO:0051704,GO:0051707,GO:0097305,GO:0098542,GO:1901700	-0.661871	8.4304	1853.72	0	0	418.763983956629	264.445908560746	416.353491336033	263.369798845163
TR23032|c0_g1	1495	DSEL	Phospholipase A1-IIgamma	ARATH		AT4G18550	GO:0003674,GO:0003824,GO:0004620,GO:0005575,GO:0005737,GO:0006629,GO:0006638,GO:0006639,GO:0008150,GO:0008152,GO:0008970,GO:0009056,GO:0009987,GO:0010029,GO:0010187,GO:0016042,GO:0016298,GO:0016787,GO:0016788,GO:0019915,GO:0044237,GO:0044238,GO:0044242,GO:0044248,GO:0044255,GO:0044424,GO:0044464,GO:0044699,GO:0044710,GO:0044712,GO:0044763,GO:0046339,GO:0046340,GO:0046461,GO:0046462,GO:0046464,GO:…	-0.654807	9.42097	3592.93	0	0	830.733972095812	527.184639944513	825.858841467949	524.968220966554
TR31295|c0_g1	1298; 838	FER3	Ferredoxin-3, chloroplastic	ARATH	K02639	AT2G27510	GO:0003674,GO:0005488,GO:0005575,GO:0006091,GO:0008150,GO:0008152,GO:0009055,GO:0009507,GO:0009536,GO:0009987,GO:0022900,GO:0043167,GO:0043169,GO:0043226,GO:0043227,GO:0043229,GO:0043231,GO:0044237,GO:0044424,GO:0044444,GO:0044464,GO:0044699,GO:0044710,GO:0044763,GO:0046872,GO:0051536,GO:0051537,GO:0051540,GO:0055114	0.651995	8.99424	2745.05	0	0	402.71223559673	632.28013249802	400.396984983583	629.630203134989
TR2753|c0_g2	1914	R3HD1	R3H domain-containing protein 1	HUMAN			GO:0003674,GO:0003676,GO:0003723,GO:0005488,GO:0044822,GO:0097159,GO:1901363	0.645611	9.04664	2791.39	0	0	418.689324661932	654.47343579874	416.286021964564	651.715878882451
TR44202|c0_g1	2209; 2195; 2182; 2168; 467	G6PD; G6PD6	Glucose-6-phosphate 1-dehydrogenase, cytoplasmic isoform; Glucose-6-phosphate 1-dehydrogenase, cytoplasmic isoform 2	ARATH; SOLTU	K00036	AT5G40760	GO:0000166,GO:0003674,GO:0003824,GO:0004345,GO:0005488,GO:0005575,GO:0005737,GO:0005829,GO:0005975,GO:0005996,GO:0006006,GO:0006081,GO:0006098,GO:0006139,GO:0006725,GO:0006732,GO:0006733,GO:0006739,GO:0006753,GO:0006793,GO:0006796,GO:0006807,GO:0008150,GO:0008152,GO:0009051,GO:0009056,GO:0009117,GO:0009987,GO:0016491,GO:0016614,GO:0016616,GO:0019318,GO:0019362,GO:0019637,GO:0019682,GO:0019693,GO:…	0.63673	8.6619	2083.52	0	0	321.818889792307	499.953082048319	319.973494192374	497.86992597948
TR13433|c0_g1	2928; 1572; 310	PDCD4	Programmed cell death protein 4	CHICK; RAT	K16865		GO:0001932,GO:0001933,GO:0003674,GO:0003676,GO:0003723,GO:0005488,GO:0005575,GO:0005634,GO:0005654,GO:0005737,GO:0005829,GO:0006355,GO:0006469,GO:0006915,GO:0007568,GO:0007569,GO:0008150,GO:0008219,GO:0009889,GO:0009890,GO:0009892,GO:0009966,GO:0009968,GO:0009987,GO:0010468,GO:0010556,GO:0010558,GO:0010563,GO:0010605,GO:0010629,GO:0010646,GO:0010648,GO:0010660,GO:0010661,GO:0010941,GO:0010942,GO:…	0.633481	8.951	2517.69	0	0	393.753120233065	610.336660003686	391.491027949657	607.770660586306
TR2586|c1_g1	1835; 1725; 608	TBA; TBA2; TBA4	Tubulin alpha chain; Tubulin alpha-2 chain; Tubulin alpha-4 chain	GOSHI; PRUDU			GO:0000166,GO:0001882,GO:0001883,GO:0003674,GO:0003824,GO:0003924,GO:0005198,GO:0005200,GO:0005488,GO:0005525,GO:0005575,GO:0005737,GO:0005874,GO:0007017,GO:0008150,GO:0009987,GO:0016462,GO:0016787,GO:0016817,GO:0016818,GO:0017076,GO:0017111,GO:0019001,GO:0032549,GO:0032550,GO:0032553,GO:0032555,GO:0032561,GO:0032991,GO:0035639,GO:0036094,GO:0043167,GO:0043168,GO:0043234,GO:0044422,GO:0044424,GO:…	-0.627776	10.2427	5815.85	0	0	1458.46932190992	943.069655643572	1449.88305818598	939.055796798239
TR8157|c0_g1	1856	NIP51	Probable aquaporin NIP5-1	ARATH	K09874	AT4G10380	GO:0003674,GO:0005215,GO:0005372,GO:0005575,GO:0005886,GO:0006810,GO:0006811,GO:0006820,GO:0006833,GO:0007154,GO:0008150,GO:0008509,GO:0008643,GO:0009605,GO:0009987,GO:0009991,GO:0010036,GO:0015075,GO:0015103,GO:0015105,GO:0015144,GO:0015166,GO:0015168,GO:0015250,GO:0015254,GO:0015267,GO:0015563,GO:0015665,GO:0015698,GO:0015700,GO:0015791,GO:0015793,GO:0015850,GO:0016020,GO:0016021,GO:0016328,GO:…	-0.622856	8.36437	1574.48	0	0	396.104888016027	256.992622836864	393.818721265342	255.945092151904
TR44547|c0_g1	1603; 1328	UGE1	Bifunctional UDP-glucose 4-epimerase and UDP-xylose 4-epimerase 1	ARATH; PEA	K01784	AT1G12780	GO:0000271,GO:0003674,GO:0003824,GO:0003854,GO:0003978,GO:0005488,GO:0005575,GO:0005829,GO:0005886,GO:0005975,GO:0005976,GO:0005996,GO:0006012,GO:0006139,GO:0006629,GO:0006694,GO:0006725,GO:0006753,GO:0006793,GO:0006796,GO:0006807,GO:0008150,GO:0008152,GO:0008202,GO:0008610,GO:0009058,GO:0009059,GO:0009117,GO:0009165,GO:0009225,GO:0009226,GO:0009987,GO:0016020,GO:0016043,GO:0016051,GO:0016229,GO:…	0.621712	11.1761	11114.1	0	0	1850.09465224411	2844.36536918487	1839.18133156289	2832.09218151416
TR39903|c0_g1	2123	CP74	Allene oxide synthase, chloroplastic	LINUS			GO:0003674,GO:0003824,GO:0004497,GO:0005488,GO:0005506,GO:0005575,GO:0006082,GO:0006629,GO:0006631,GO:0006633,GO:0008150,GO:0008152,GO:0008610,GO:0009058,GO:0009507,GO:0009536,GO:0009987,GO:0016053,GO:0016491,GO:0016705,GO:0016829,GO:0016835,GO:0016836,GO:0019752,GO:0020037,GO:0031407,GO:0031408,GO:0032787,GO:0043167,GO:0043169,GO:0043226,GO:0043227,GO:0043229,GO:0043231,GO:0043436,GO:0044237,GO:…	-0.598595	9.031	2308.96	0	0	624.935626262963	412.345745941909	621.291707173531	410.620200117066
TR53932|c2_g1	1370; 1296; 1176; 1100; 866; 406; 279	NUDT2	Nudix hydrolase 2	ARATH		AT5G47650	GO:0000166,GO:0000210,GO:0003674,GO:0003824,GO:0004551,GO:0005488,GO:0006950,GO:0006979,GO:0008150,GO:0016462,GO:0016787,GO:0016817,GO:0016818,GO:0036094,GO:0043167,GO:0043169,GO:0046872,GO:0047631,GO:0048037,GO:0050662,GO:0050896,GO:0051287,GO:0097159,GO:1901265,GO:1901363	0.592685	8.50935	1628.16	0	0	294.680236169872	444.032619885339	292.98574560472	442.165781346803
TR13106|c2_g1	2394; 2376; 2280; 1166; 255							0.589801	9.25449	2695.13	0	0	494.543168074293	743.704672146666	491.683044581323	740.548537136322
TR1451|c0_g1	1959; 1713; 627	MDAR	Monodehydroascorbate reductase	SOLLC			GO:0000166,GO:0003674,GO:0003824,GO:0005488,GO:0005575,GO:0005737,GO:0008150,GO:0008152,GO:0009987,GO:0016491,GO:0016651,GO:0016655,GO:0016656,GO:0019725,GO:0036094,GO:0042592,GO:0043167,GO:0043168,GO:0044424,GO:0044464,GO:0044699,GO:0044710,GO:0044763,GO:0045454,GO:0048037,GO:0050660,GO:0050662,GO:0050789,GO:0050794,GO:0055114,GO:0065007,GO:0065008,GO:0097159,GO:1901265,GO:1901363	0.582976	9.68928	3551.46	0	0	670.328477438865	1003.27887998286	666.428716686383	999.018783341263
TR4612|c0_g1	1954; 1729; 1530; 1011							0.566408	10.6325	6416.25	0	0	1297.50388254274	1919.78319321394	1289.87944374693	1911.54161814938
TR45131|c0_g1	1290						GO:0006950,GO:0008150,GO:0050896	0.563352	9.46988	2854.58	0	0	580.252038386686	856.711473569098	576.863126061106	853.087492395575
TR14183|c2_g2	3313; 1088	ISPG	4-hydroxy-3-methylbut-2-en-1-yl diphosphate synthase (ferredoxin), chloroplastic	ARATH			GO:0003674,GO:0003824,GO:0005488,GO:0005506,GO:0005575,GO:0006081,GO:0006082,GO:0006090,GO:0006629,GO:0006644,GO:0006720,GO:0006721,GO:0006793,GO:0006796,GO:0007165,GO:0008150,GO:0008152,GO:0008299,GO:0008610,GO:0008654,GO:0009058,GO:0009240,GO:0009507,GO:0009526,GO:0009532,GO:0009536,GO:0009570,GO:0009605,GO:0009607,GO:0009617,GO:0009862,GO:0009863,GO:0009941,GO:0009987,GO:0016114,GO:0016491,GO:…	0.559008	8.59219	1535.92	0	0	316.294101984714	465.601346170093	314.474740417639	463.648435230853
TR8329|c0_g1	3926; 1488	CESA1	Cellulose synthase A catalytic subunit 1 [UDP-forming]; Probable cellulose synthase A catalytic subunit 1 [UDP-forming]	ARATH; ORYSJ	K10999	AT4G32410	GO:0000271,GO:0003674,GO:0003824,GO:0005488,GO:0005575,GO:0005768,GO:0005794,GO:0005802,GO:0005886,GO:0005975,GO:0005976,GO:0006073,GO:0006950,GO:0006970,GO:0006972,GO:0008150,GO:0008152,GO:0008194,GO:0008270,GO:0009058,GO:0009059,GO:0009250,GO:0009628,GO:0009651,GO:0009832,GO:0009833,GO:0009987,GO:0016020,GO:0016021,GO:0016043,GO:0016051,GO:0016740,GO:0016757,GO:0016758,GO:0016759,GO:0016760,GO:…	-0.54807	8.69042	1537.75	0	0	487.039908957224	332.816272575349	484.227679033983	331.435891677786
TR11593|c1_g2	3009; 2966; 2950; 2907	SUSY	Sucrose synthase	SOYBN	K00695		GO:0003674,GO:0003824,GO:0005975,GO:0005984,GO:0005985,GO:0008150,GO:0008152,GO:0008194,GO:0009311,GO:0009877,GO:0009987,GO:0016157,GO:0016740,GO:0016757,GO:0016758,GO:0035251,GO:0044237,GO:0044238,GO:0044262,GO:0044403,GO:0044419,GO:0044699,GO:0044710,GO:0044723,GO:0044763,GO:0046527,GO:0051704,GO:0071704	-0.54134	9.71129	3029.73	0	0	986.659909070927	677.374593050891	980.869722418287	674.517643092715
TR7688|c0_g1	1718; 1336	PAE11; PAE7	Pectin acetylesterase 11 {ECO:0000303|PubMed:25115560}; Pectin acetylesterase 7 {ECO:0000303|PubMed:25115560}	ARATH		AT5G45280	GO:0003674,GO:0003824,GO:0005575,GO:0005576,GO:0005618,GO:0005829,GO:0005886,GO:0005911,GO:0008150,GO:0009505,GO:0009506,GO:0009987,GO:0016020,GO:0016043,GO:0016787,GO:0030054,GO:0030312,GO:0044424,GO:0044444,GO:0044464,GO:0045229,GO:0071554,GO:0071555,GO:0071840	0.537345	8.86129	1710.2	0	0	384.420708395914	557.455805985083	382.213989372651	555.119314137151
TR44773|c0_g1	1125	YP20	Uncharacterized N-acetyltransferase p20	BACLI			GO:0003674,GO:0003824,GO:0008080,GO:0016407,GO:0016410,GO:0016740,GO:0016746,GO:0016747	-0.518379	8.97516	1678.39	0	0	588.68853868747	410.63856876493	585.263062809013	408.92420112622
TR44391|c1_g1	2472	DSEL	Phospholipase A1-IIgamma	ARATH		AT4G18550	GO:0003674,GO:0003824,GO:0004620,GO:0005575,GO:0005737,GO:0006629,GO:0006638,GO:0006639,GO:0008150,GO:0008152,GO:0008970,GO:0009056,GO:0009987,GO:0010029,GO:0010187,GO:0016042,GO:0016298,GO:0016787,GO:0016788,GO:0019915,GO:0044237,GO:0044238,GO:0044242,GO:0044248,GO:0044255,GO:0044424,GO:0044464,GO:0044699,GO:0044710,GO:0044712,GO:0044763,GO:0046339,GO:0046340,GO:0046461,GO:0046462,GO:0046464,GO:…	-0.509214	9.5957	2483.28	0	0	902.92951006801	633.862394271805	897.646252711109	631.175446659982
TR25688|c1_g1	2564; 2147	ALDH	Probable aldehyde dehydrogenase	LINUS			GO:0003674,GO:0003824,GO:0004029,GO:0008150,GO:0008152,GO:0016491,GO:0016620,GO:0016903,GO:0044699,GO:0044710,GO:0055114	0.506289	10.2312	3899.99	0	0	1005.81001816076	1427.44995076043	999.896085172584	1421.32253206194
TR9355|c0_g1	1018	MLP28	MLP-like protein 28	ARATH			GO:0006950,GO:0006952,GO:0008150,GO:0009607,GO:0050896	-0.497573	11.9472	9212.86	0	0	4594.30901778197	3251.46466819265	4567.10295880297	3237.43594032637
TR47762|c0_g1	965; 964	CYP1; YL217	Peptidyl-prolyl cis-trans isomerase 1 {ECO:0000250|UniProtKB:O49886}; Putative uncharacterized protein YLR217W	SOYBN; YEAST			GO:0000413,GO:0003674,GO:0003755,GO:0003824,GO:0005488,GO:0005575,GO:0005737,GO:0006457,GO:0006464,GO:0008150,GO:0008152,GO:0009987,GO:0016853,GO:0016859,GO:0018193,GO:0018208,GO:0019538,GO:0033218,GO:0036211,GO:0042277,GO:0043170,GO:0043412,GO:0044237,GO:0044238,GO:0044260,GO:0044267,GO:0044424,GO:0044464,GO:0071704	-0.492043	9.75789	2595.37	0	0	1005.73535886606	714.474467799376	999.828615801114	711.452732226696
TR53385|c1_g1	2687; 2665; 1552	PAL1; PALY	Phenylalanine ammonia-lyase; Phenylalanine ammonia-lyase G1	CAMSI; POPKI			GO:0003674,GO:0003824,GO:0005575,GO:0005737,GO:0006082,GO:0006520,GO:0006558,GO:0006559,GO:0006725,GO:0006807,GO:0008150,GO:0008152,GO:0009056,GO:0009058,GO:0009063,GO:0009072,GO:0009074,GO:0009698,GO:0009699,GO:0009800,GO:0009803,GO:0009987,GO:0016053,GO:0016054,GO:0016829,GO:0016840,GO:0016841,GO:0019438,GO:0019439,GO:0019748,GO:0019752,GO:0032787,GO:0042537,GO:0043436,GO:0044237,GO:0044238,GO:…	0.485237	9.67136	2439.44	0	0	687.873411692708	962.098435396723	683.869549211154	958.013296629252
TR29839|c0_g1	2043	SAMT	Salicylate carboxymethyltransferase	CLABR			GO:0003674,GO:0003824,GO:0005488,GO:0008168,GO:0016740,GO:0016741,GO:0043167,GO:0043169,GO:0046872	0.485201	9.01167	1549.5	0	0	435.413006674106	608.962590568557	432.883487345971	606.413861393629
TR34178|c0_g1	2334; 1868						GO:0003674,GO:0003824,GO:0008150,GO:0008152,GO:0008168,GO:0016740,GO:0016741	-0.474505	9.63671	2224.25	0	0	920.325125732459	661.801806119429	914.918411807208	658.989830109857
TR13473|c0_g1	3088; 2972; 2850; 1223; 777; 602	Y2060	BTB/POZ domain-containing protein At2g30600	ARATH		AT2G30600	GO:0003674,GO:0005488,GO:0005515,GO:0006464,GO:0008150,GO:0008152,GO:0009987,GO:0016567,GO:0019538,GO:0032446,GO:0036211,GO:0043170,GO:0043412,GO:0044237,GO:0044238,GO:0044260,GO:0044267,GO:0070647,GO:0071704	0.458407	9.67561	2185.26	0	0	697.056504940464	956.976903865788	692.977914359487	952.88761079025
TR51348|c1_g1	942; 928; 928; 363	SUI1; SUI11	Protein translation factor SUI1 homolog; Protein translation factor SUI1 homolog 1	ARATH; SALBA	K03113	AT4G27130	GO:0003674,GO:0003676,GO:0003723,GO:0003743,GO:0005488,GO:0006413,GO:0006417,GO:0008135,GO:0008150,GO:0008152,GO:0009889,GO:0009987,GO:0010468,GO:0010556,GO:0010608,GO:0019222,GO:0031323,GO:0031326,GO:0032268,GO:0044237,GO:0050789,GO:0050794,GO:0051246,GO:0060255,GO:0065007,GO:0080090,GO:0097159,GO:1901363,GO:2000112	0.444702	10.5968	3874.98	0	0	1326.95697430079	1804.52791453403	1319.16115096453	1796.77901976879
TR51350|c0_g1	1167; 1112; 1100; 1100	RS3A	40S ribosomal protein S3a {ECO:0000255|HAMAP-Rule:MF_03122}	CICAR	K02984		GO:0003674,GO:0003735,GO:0005198,GO:0005575,GO:0005622,GO:0005840,GO:0006412,GO:0008150,GO:0008152,GO:0009058,GO:0009059,GO:0009987,GO:0015935,GO:0019538,GO:0022627,GO:0030529,GO:0032991,GO:0034645,GO:0043170,GO:0043226,GO:0043228,GO:0043229,GO:0043232,GO:0044237,GO:0044238,GO:0044249,GO:0044260,GO:0044267,GO:0044391,GO:0044422,GO:0044424,GO:0044444,GO:0044445,GO:0044446,GO:0044464,GO:0071704,GO:…	-0.442896	9.27675	1517.08	0	0	710.905804106796	522.52113155862	706.741666139191	520.332490391575
TR6302|c0_g1	4284; 4137; 3986	ANT1; AVT1	Amino acid transporter ANT1 {ECO:0000305}; Vacuolar amino acid transporter 1	ARATH; YEAST	K15015,K14209	AT3G11900	GO:0000322,GO:0000323,GO:0000324,GO:0000329,GO:0003333,GO:0003674,GO:0005215,GO:0005302,GO:0005342,GO:0005575,GO:0005773,GO:0005774,GO:0005886,GO:0006810,GO:0006811,GO:0006812,GO:0006820,GO:0006865,GO:0006868,GO:0007034,GO:0008150,GO:0008324,GO:0008509,GO:0008514,GO:0009605,GO:0009607,GO:0009624,GO:0009987,GO:0015075,GO:0015171,GO:0015173,GO:0015175,GO:0015179,GO:0015186,GO:0015188,GO:0015658,GO:…	0.426993	9.40437	1574.93	0	0	584.507618184426	785.176586006925	581.113696463661	781.85553478004
TR12765|c0_g1	2541; 2483; 2343; 2337							0.424149	10.1866	2660.97	0	0	1006.36996287099	1349.21126989354	1000.46957483007	1343.41964508241
TR51815|c0_g1	1204; 1194	GSTF8	Glutathione S-transferase F8, chloroplastic	ARATH	K00799	AT2G47730	GO:0003674,GO:0003824,GO:0004364,GO:0004601,GO:0005488,GO:0005515,GO:0005575,GO:0005634,GO:0005774,GO:0005829,GO:0006518,GO:0006575,GO:0006749,GO:0006790,GO:0006807,GO:0006950,GO:0006952,GO:0006970,GO:0008150,GO:0008152,GO:0009056,GO:0009266,GO:0009404,GO:0009407,GO:0009409,GO:0009507,GO:0009526,GO:0009532,GO:0009536,GO:0009570,GO:0009579,GO:0009605,GO:0009607,GO:0009617,GO:0009628,GO:0009651,GO:…	-0.410876	10.4335	2892.95	0	0	1571.130197608	1180.74202945317	1561.88221482475	1175.70418932096
TR30268|c0_g1	1551	GSTX6	Probable glutathione S-transferase	SOYBN	K00799		GO:0003674,GO:0003824,GO:0004364,GO:0005488,GO:0005515,GO:0005575,GO:0005737,GO:0006518,GO:0006575,GO:0006749,GO:0006790,GO:0006807,GO:0008150,GO:0008152,GO:0009056,GO:0009404,GO:0009407,GO:0009987,GO:0016740,GO:0016765,GO:0019748,GO:0034641,GO:0043603,GO:0044237,GO:0044248,GO:0044424,GO:0044464,GO:0044699,GO:0044710,GO:0044712,GO:0044763,GO:0071704,GO:0090487,GO:1901564	0.402859	9.55208	1552.66	0	0	653.455476837296	863.248713002894	649.662577876303	859.569977427253
TR24525|c0_g1	2370; 1962; 697	RD21A; RMLCD	Bifunctional dTDP-4-dehydrorhamnose 3,5-epimerase/dTDP-4-dehydrorhamnose reductase {ECO:0000305}; Cysteine proteinase RD21a	ARATH	K12451	AT1G47128,AT1G63000	GO:0000323,GO:0003674,GO:0003824,GO:0004175,GO:0004197,GO:0005575,GO:0005576,GO:0005615,GO:0005764,GO:0005773,GO:0005829,GO:0005886,GO:0005911,GO:0006139,GO:0006508,GO:0006725,GO:0006753,GO:0006793,GO:0006796,GO:0006807,GO:0006950,GO:0006952,GO:0008150,GO:0008152,GO:0008233,GO:0008234,GO:0008830,GO:0008831,GO:0009058,GO:0009117,GO:0009165,GO:0009225,GO:0009226,GO:0009506,GO:0009507,GO:0009536,GO:…	-0.382387	9.73617	1557.4	0	0	961.163759931831	736.751048035559	955.534973431627	733.613785707085
TR45842|c1_g1	5628; 5575; 3609; 3474; 3421; 2513	ATESY; ISPS; SAUBS; TPS10; TPS4	Alpha-terpineol synthase, chloroplastic; Beta-bisabolene synthase; Isoprene synthase, chloroplastic; Terpene synthase 10; Tricyclene synthase TPS4, chloroplastic	MAGGA; MEDTR; POPAL; RICCO; SANAS	K12742		GO:0000287,GO:0003674,GO:0003824,GO:0005488,GO:0005575,GO:0006629,GO:0006644,GO:0006720,GO:0006721,GO:0006793,GO:0006796,GO:0006950,GO:0008150,GO:0008152,GO:0008299,GO:0008610,GO:0009058,GO:0009266,GO:0009314,GO:0009408,GO:0009409,GO:0009416,GO:0009507,GO:0009532,GO:0009536,GO:0009570,GO:0009628,GO:0009642,GO:0009646,GO:0009987,GO:0010333,GO:0010334,GO:0016114,GO:0016829,GO:0016835,GO:0016838,GO:…	-0.380659	9.79738	1609.74	0	0	1002.33836095734	769.229052865882	996.455147227658	765.95083313255
TR24434|c1_g1	3665; 3648; 3364; 3323; 3319; 3302	DIOX2; MAOC; MAOX	NADP-dependent malic enzyme; NADP-dependent malic enzyme, chloroplastic; Probable 2-oxoglutarate-dependent dioxygenase At3g49630	ARATH; FLAPR; POPTR; VITVI	K00029	AT3G50210	GO:0000166,GO:0003674,GO:0003824,GO:0004470,GO:0004471,GO:0004473,GO:0005488,GO:0005506,GO:0005575,GO:0005737,GO:0006082,GO:0006108,GO:0008150,GO:0008152,GO:0008948,GO:0009507,GO:0009536,GO:0009987,GO:0016491,GO:0016614,GO:0016615,GO:0016616,GO:0016829,GO:0016830,GO:0016831,GO:0019752,GO:0036094,GO:0043167,GO:0043169,GO:0043226,GO:0043227,GO:0043229,GO:0043231,GO:0043436,GO:0043648,GO:0044237,GO:…	0.342891	10.0041	1536.41	0	0	914.128404272591	1158.42381074925	908.778699003516	1153.46775810765
TR24428|c1_g1	1598; 942; 671	GLN12; GLNA1	Glutamine synthetase cytosolic isozyme; Glutamine synthetase cytosolic isozyme 1-2	ARATH; LOTJA; MEDSA			GO:0000166,GO:0001882,GO:0001883,GO:0003674,GO:0003824,GO:0004356,GO:0005488,GO:0005524,GO:0005575,GO:0005737,GO:0006082,GO:0006520,GO:0006541,GO:0006542,GO:0006807,GO:0008150,GO:0008152,GO:0008652,GO:0009058,GO:0009064,GO:0009084,GO:0009399,GO:0009987,GO:0016053,GO:0016211,GO:0016874,GO:0016879,GO:0016880,GO:0017076,GO:0019752,GO:0030554,GO:0032549,GO:0032550,GO:0032553,GO:0032555,GO:0032559,GO:…	0.308008	10.749	2067.25	0	0	1551.68145133938	1919.36680853663	1542.55223989884	1911.12704061828
TR46020|c1_g1	991; 920	TCTP	Translationally-controlled tumor protein homolog	HEVBR			GO:0005575,GO:0005737,GO:0044424,GO:0044464	0.273558	11.5892	2654.58	0	0	2813.08756489603	3397.57405146137	2796.47050865272	3382.9149648745
TR44599|c0_g2	3049	ACD11; MTDH	Accelerated cell death 11 {ECO:0000303|PubMed:11850411}; Probable mannitol dehydrogenase	ARATH; FRAAN		AT2G34690	GO:0001101,GO:0002376,GO:0003674,GO:0003824,GO:0005215,GO:0005319,GO:0005488,GO:0005575,GO:0005737,GO:0006810,GO:0006811,GO:0006812,GO:0006820,GO:0006869,GO:0006950,GO:0006952,GO:0006955,GO:0008150,GO:0008152,GO:0008219,GO:0008270,GO:0008289,GO:0008324,GO:0008509,GO:0008519,GO:0009605,GO:0009607,GO:0009617,GO:0009751,GO:0009814,GO:0009816,GO:0009987,GO:0010033,GO:0010175,GO:0014070,GO:0015075,GO:…	-0.242445	11.1276	1607.3	0	0	2421.20092703039	2044.94842721388	2406.90235778993	2036.14101067687
TR35780|c1_g1	1911; 1883; 1549	DCAM	S-adenosylmethionine decarboxylase proenzyme	VICFA			GO:0003674,GO:0003824,GO:0004014,GO:0006139,GO:0006557,GO:0006576,GO:0006595,GO:0006596,GO:0006597,GO:0006725,GO:0006790,GO:0006807,GO:0008150,GO:0008152,GO:0008215,GO:0008216,GO:0008295,GO:0009058,GO:0009116,GO:0009119,GO:0009163,GO:0009308,GO:0009309,GO:0009987,GO:0016829,GO:0016830,GO:0016831,GO:0018130,GO:0019438,GO:0034641,GO:0034654,GO:0042278,GO:0042401,GO:0042451,GO:0042455,GO:0044106,GO:…	-0.235859	12.454	4174.84	0	0	6059.90830233547	5141.76782625291	6024.03656630747	5119.54255376795
TR53857|c7_g1	1746							0.0779798	13.767	14448.6	0	0	13626.6278198973	14371.8502451598	13545.859444544	14309.5580632994
TR20047|c9_g1	3068	YCX91	Uncharacterized protein ORF91	PHAAO			GO:0005575,GO:0009507,GO:0009536,GO:0043226,GO:0043227,GO:0043229,GO:0043231,GO:0044424,GO:0044444,GO:0044464	-0.0340577	13.556	1558.44	0	0	12215.8284576516	11921.218226841	12143.4073545008	11869.5431596024
TR5217|c0_g1	2260; 1988; 1950; 1943; 1680; 1671; 1466	BH066; BH069	Transcription factor bHLH66; Transcription factor bHLH69	ARATH		AT2G24260,AT4G30980	GO:0000975,GO:0000976,GO:0000981,GO:0001046,GO:0001047,GO:0001067,GO:0001071,GO:0001228,GO:0003674,GO:0003676,GO:0003677,GO:0003700,GO:0005488,GO:0005515,GO:0005575,GO:0005634,GO:0006139,GO:0006351,GO:0006355,GO:0006357,GO:0006366,GO:0006725,GO:0006807,GO:0008150,GO:0008152,GO:0009058,GO:0009059,GO:0009889,GO:0009891,GO:0009893,GO:0009987,GO:0010053,GO:0010468,GO:0010556,GO:0010557,GO:0010604,GO:…	0.890131	7.21553	1471.36	6.52166652510445e-322	4.03404599829378e-320	106.165517059427	196.616844626648	105.589566349197	195.831350143027
TR32104|c0_g2	1748; 1604; 1531; 1277; 285	APRR1	Two-component response regulator-like APRR1	ARATH	K12127	AT5G61380	GO:0000160,GO:0001071,GO:0003006,GO:0003674,GO:0003676,GO:0003677,GO:0003700,GO:0005488,GO:0005515,GO:0005575,GO:0005634,GO:0006139,GO:0006351,GO:0006355,GO:0006725,GO:0006807,GO:0007165,GO:0007623,GO:0008150,GO:0008152,GO:0009058,GO:0009059,GO:0009791,GO:0009889,GO:0009892,GO:0009908,GO:0009987,GO:0010031,GO:0010468,GO:0010556,GO:0010605,GO:0010629,GO:0016070,GO:0018130,GO:0019219,GO:0019222,GO:…	2.97214	4.2595	1470.76	8.84377506055831e-322	5.45349659879568e-320	4.47955768183236	35.3926975715059	4.52044788843206	35.3144678760616
TR28363|c0_g1	1906	C734A	Cytochrome P450 734A1	ARATH	K15639	AT2G26710	GO:0003674,GO:0003824,GO:0004497,GO:0005488,GO:0005506,GO:0005575,GO:0006066,GO:0006629,GO:0008150,GO:0008152,GO:0008202,GO:0008395,GO:0009719,GO:0009725,GO:0009741,GO:0010033,GO:0010268,GO:0010817,GO:0014070,GO:0016021,GO:0016128,GO:0016131,GO:0016491,GO:0016705,GO:0020037,GO:0031224,GO:0033993,GO:0040008,GO:0042221,GO:0042445,GO:0042592,GO:0043167,GO:0043169,GO:0044238,GO:0044281,GO:0044425,GO:…	0.854678	7.32757	1470.11	1.22528280168629e-321	7.5320307708498e-320	116.50582937499	210.524092848863	115.87864549824	209.700853001501
TR43855|c0_g1	957; 894	UBC28	Ubiquitin-conjugating enzyme E2 28	ARATH	K06689	AT1G64230	GO:0000166,GO:0001882,GO:0001883,GO:0003674,GO:0003824,GO:0005488,GO:0005524,GO:0006464,GO:0008150,GO:0008152,GO:0009987,GO:0016567,GO:0016740,GO:0017076,GO:0019538,GO:0030554,GO:0032446,GO:0032549,GO:0032550,GO:0032553,GO:0032555,GO:0032559,GO:0035639,GO:0036094,GO:0036211,GO:0043167,GO:0043168,GO:0043170,GO:0043412,GO:0044237,GO:0044238,GO:0044260,GO:0044267,GO:0070647,GO:0071704,GO:0097159,GO:…	0.413762	9.37648	1451.23	1.54886516764227e-317	9.49192234082015e-316	576.183106825688	766.938937140667	572.848698458692	763.689501144755
TR28944|c2_g1	2636; 937	MAOP4; MAOX	NADP-dependent malic enzyme; NADP-dependent malic enzyme 4, chloroplastic	ARATH; VITVI	K00029	AT1G79750	GO:0000166,GO:0003674,GO:0003824,GO:0004470,GO:0004471,GO:0004473,GO:0005488,GO:0005515,GO:0005575,GO:0005737,GO:0006082,GO:0006108,GO:0006461,GO:0006629,GO:0006631,GO:0006633,GO:0008150,GO:0008152,GO:0008270,GO:0008610,GO:0008948,GO:0009058,GO:0009507,GO:0009536,GO:0009987,GO:0016043,GO:0016053,GO:0016491,GO:0016614,GO:0016615,GO:0016616,GO:0016829,GO:0016830,GO:0016831,GO:0019752,GO:0022607,GO:…	0.596075	8.3229	1447.48	1.01251852018091e-316	6.18599121571527e-315	258.582467183773	390.5688273185	257.125774668874	388.949101900699
TR714|c0_g1	2101; 2018; 1856; 655; 624; 580							0.318509	10.13	1446.1	2.0140476370145e-316	1.22672130839875e-314	1006.48195181304	1254.06737112778	1000.57077888727	1248.70752366027
TR3762|c0_g2	782							1.0405	6.74964	1436.33	2.6768782295984e-314	1.62546901521139e-312	71.8969007934094	147.816560445701	71.5512684430179	147.250401271902
TR3306|c0_g2	2074; 2056	KSB	Ent-kaur-16-ene synthase, chloroplastic	CUCMA			GO:0000287,GO:0003674,GO:0003824,GO:0005488,GO:0005575,GO:0006082,GO:0006629,GO:0006720,GO:0006721,GO:0008150,GO:0008152,GO:0008299,GO:0008610,GO:0009058,GO:0009507,GO:0009536,GO:0009685,GO:0009686,GO:0009899,GO:0009987,GO:0010333,GO:0016053,GO:0016101,GO:0016102,GO:0016114,GO:0016829,GO:0016835,GO:0016838,GO:0019752,GO:0043167,GO:0043169,GO:0043226,GO:0043227,GO:0043229,GO:0043231,GO:0043436,GO:…	-4.74723	3.75065	1435.19	4.74830496447485e-314	2.87452857074485e-312	24.6002376027294	0.874407822354851	24.5251165290306	0.942221661581152
TR31633|c0_g3	1419; 1363; 1268; 1231; 1127; 1077; 1074	FB316; SKI27	F-box protein At1g61340; F-box protein SKIP27	ARATH		AT4G21510	GO:0005575,GO:0005634,GO:0006464,GO:0008150,GO:0008152,GO:0009987,GO:0016567,GO:0019538,GO:0032446,GO:0036211,GO:0043170,GO:0043226,GO:0043227,GO:0043229,GO:0043231,GO:0043412,GO:0044237,GO:0044238,GO:0044260,GO:0044267,GO:0044424,GO:0044464,GO:0070647,GO:0071704	0.962426	6.9614	1433.48	1.11624434020982e-313	6.73704197695683e-312	86.231485375273	167.927940359863	85.7873058230054	167.263189363886
TR28565|c0_g1	3781	CSLE1	Cellulose synthase-like protein E1	ARATH		AT1G55850	GO:0000139,GO:0000271,GO:0003674,GO:0003824,GO:0005575,GO:0005783,GO:0005789,GO:0005886,GO:0005975,GO:0005976,GO:0006073,GO:0008150,GO:0008152,GO:0008194,GO:0009058,GO:0009059,GO:0009250,GO:0009987,GO:0016020,GO:0016021,GO:0016043,GO:0016051,GO:0016740,GO:0016757,GO:0016758,GO:0016759,GO:0016760,GO:0030243,GO:0030244,GO:0031090,GO:0031224,GO:0033692,GO:0034637,GO:0034645,GO:0035251,GO:0043170,GO:…	1.13208	6.51677	1433.38	1.17049644304253e-313	7.04313524352701e-312	58.682205632004	128.537949886163	58.3947410065365	128.06676824211
TR27298|c0_g2	1990						GO:0000166,GO:0003674,GO:0003824,GO:0005488,GO:0006629,GO:0006720,GO:0006721,GO:0008150,GO:0008152,GO:0008299,GO:0008610,GO:0009058,GO:0009987,GO:0016108,GO:0016109,GO:0016114,GO:0016116,GO:0016117,GO:0016491,GO:0016705,GO:0036094,GO:0042440,GO:0043167,GO:0043168,GO:0044237,GO:0044238,GO:0044249,GO:0044255,GO:0044699,GO:0044710,GO:0044711,GO:0044763,GO:0046148,GO:0048037,GO:0050660,GO:0050662,GO:…	0.722373	7.74989	1420.08	9.08452259767301e-311	5.44989266800763e-309	165.109030222871	272.190663558746	164.18671547014	271.096016470129
TR2805|c0_g1	1347; 1305; 1230							1.34452	6.03933	1416.26	6.16251724647582e-310	3.68585153147324e-308	38.1135699429237	96.7677990072702	37.9515214513885	96.4081204129834
TR46837|c1_g1	2642; 2428; 2357; 1994; 1921; 1342; 1242	MPK15; MPK9	Mitogen-activated protein kinase 15; Mitogen-activated protein kinase 9	ARATH		AT1G73670,AT3G18040	GO:0000165,GO:0000166,GO:0001882,GO:0001883,GO:0003674,GO:0003824,GO:0004672,GO:0004674,GO:0004702,GO:0004707,GO:0004871,GO:0005057,GO:0005488,GO:0005524,GO:0005575,GO:0005622,GO:0005634,GO:0005739,GO:0005829,GO:0006464,GO:0006468,GO:0006793,GO:0006796,GO:0007165,GO:0008150,GO:0008152,GO:0009738,GO:0009755,GO:0009987,GO:0016020,GO:0016301,GO:0016310,GO:0016740,GO:0016772,GO:0016773,GO:0017076,GO:…	0.520927	8.67047	1409.95	1.44643754564608e-308	8.62535826246497e-307	338.953197925316	485.962556890641	337.00951048833	483.925045388079
TR53996|c0_g1	1991; 1917; 1901	COL10	Zinc finger protein CONSTANS-LIKE 10	ARATH		AT5G48250	GO:0001071,GO:0003674,GO:0003700,GO:0005488,GO:0005515,GO:0005575,GO:0005634,GO:0005886,GO:0006355,GO:0008150,GO:0008270,GO:0009889,GO:0010468,GO:0010556,GO:0016020,GO:0019219,GO:0019222,GO:0031323,GO:0031326,GO:0043167,GO:0043169,GO:0043226,GO:0043227,GO:0043229,GO:0043231,GO:0044424,GO:0044464,GO:0046872,GO:0046914,GO:0050789,GO:0050794,GO:0051171,GO:0051252,GO:0060255,GO:0065007,GO:0080090,GO:…	1.76045	5.34161	1407.34	5.34970333876692e-308	3.18059825069316e-306	19.0381201477875	64.5396249833342	18.9926280685616	64.334895052761
TR17213|c1_g1	1537; 1522	FLA7	Fasciclin-like arabinogalactan protein 7	ARATH		AT2G04780	GO:0005575,GO:0005886,GO:0016020,GO:0031224,GO:0031225,GO:0031226,GO:0044425,GO:0044459,GO:0044464,GO:0046658	-1.26513	6.26985	1398.19	5.19388135874591e-306	3.07876592327804e-304	106.762791417005	44.3449681337103	106.196790692419	44.2467292278509
TR25959|c0_g1	2177; 1764	STY46	Serine/threonine-protein kinase STY46 {ECO:0000305}	ARATH		AT4G38470	GO:0000166,GO:0001882,GO:0001883,GO:0003674,GO:0003824,GO:0004672,GO:0004674,GO:0004712,GO:0005488,GO:0005524,GO:0005575,GO:0005829,GO:0006464,GO:0006468,GO:0006793,GO:0006796,GO:0006996,GO:0008150,GO:0008152,GO:0009657,GO:0009658,GO:0009987,GO:0016043,GO:0016301,GO:0016310,GO:0016597,GO:0016740,GO:0016772,GO:0016773,GO:0017076,GO:0019538,GO:0030554,GO:0031406,GO:0032549,GO:0032550,GO:0032553,GO:…	1.05464	6.66765	1392.16	1.0628889694204e-304	6.28176842847067e-303	67.4920024062743	140.113443915432	67.1657592975241	139.599561379863
TR28105|c0_g1	4142; 4052; 4020; 4017							-3.49228	4.07338	1379.98	4.7159359944386e-302	2.77891411837969e-300	29.4904214053964	2.58158499933337	29.3829112748084	2.63822065242722
TR27298|c0_g1	2225						GO:0000166,GO:0003674,GO:0003824,GO:0005488,GO:0006629,GO:0006720,GO:0006721,GO:0008150,GO:0008152,GO:0008299,GO:0008610,GO:0009058,GO:0009987,GO:0016108,GO:0016109,GO:0016114,GO:0016116,GO:0016117,GO:0016491,GO:0016705,GO:0036094,GO:0042440,GO:0043167,GO:0043168,GO:0044237,GO:0044238,GO:0044249,GO:0044255,GO:0044699,GO:0044710,GO:0044711,GO:0044763,GO:0046148,GO:0048037,GO:0050660,GO:0050662,GO:…	0.788774	7.45616	1375.37	4.71747262866569e-301	2.77161953820456e-299	130.989732546248	226.138518248057	130.2833563069	225.228665984358
TR30304|c0_g1	782; 782	CYT5	Cysteine proteinase inhibitor 5	ARATH		AT5G47550	GO:0003674,GO:0004857,GO:0004866,GO:0004869,GO:0005575,GO:0005576,GO:0005618,GO:0006950,GO:0006952,GO:0008150,GO:0030234,GO:0030312,GO:0030414,GO:0044464,GO:0050896,GO:0061134,GO:0061135	0.565667	8.39626	1373.23	1.38005965465608e-300	8.08430827699563e-299	275.380808490645	407.265852878705	273.824444107485	405.569892010991
TR24433|c0_g1	1893; 1608; 1605; 1604	WRK40	Probable WRKY transcription factor 40	ARATH		AT1G80840	GO:0000975,GO:0001067,GO:0001071,GO:0001101,GO:0002237,GO:0003674,GO:0003676,GO:0003677,GO:0003700,GO:0005488,GO:0005575,GO:0005634,GO:0006139,GO:0006351,GO:0006355,GO:0006725,GO:0006807,GO:0006950,GO:0006952,GO:0008150,GO:0008152,GO:0009058,GO:0009059,GO:0009605,GO:0009607,GO:0009611,GO:0009617,GO:0009620,GO:0009719,GO:0009751,GO:0009889,GO:0009890,GO:0009892,GO:0009987,GO:0010033,GO:0010200,GO:…	1.06805	6.61277	1372.64	1.85439454222488e-300	1.08310780344554e-298	64.5802899130832	135.325020126346	64.2645763243513	134.813075339031
TR15173|c0_g1	2507; 2072; 1135	UVB31	UV-B-induced protein At3g17800, chloroplastic {ECO:0000305}	ARATH			GO:0000302,GO:0001101,GO:0005575,GO:0006950,GO:0006979,GO:0008150,GO:0009314,GO:0009411,GO:0009416,GO:0009507,GO:0009536,GO:0009611,GO:0009628,GO:0010035,GO:0010193,GO:0010224,GO:0042221,GO:0043226,GO:0043227,GO:0043229,GO:0043231,GO:0044424,GO:0044444,GO:0044464,GO:0050896,GO:1901700	0.655522	7.9696	1366.82	3.4026810866573e-299	1.98161401178227e-297	197.623153063504	311.03935395194	196.504544403856	309.764793461419
TR13143|c0_g2	4923; 2511; 1218	AB39G; PDR2	ABC transporter G family member 39; Pleiotropic drug resistance protein 2	ARATH; NICPL		AT1G66950	GO:0000166,GO:0000302,GO:0001882,GO:0001883,GO:0003674,GO:0003824,GO:0005215,GO:0005488,GO:0005524,GO:0005575,GO:0005886,GO:0006810,GO:0006855,GO:0006950,GO:0006979,GO:0008150,GO:0009987,GO:0015399,GO:0015405,GO:0015893,GO:0016020,GO:0016021,GO:0016462,GO:0016787,GO:0016817,GO:0016818,GO:0016820,GO:0016887,GO:0017076,GO:0017111,GO:0022804,GO:0022857,GO:0030554,GO:0031224,GO:0032549,GO:0032550,GO:…	0.999054	6.78088	1358.44	2.25293843799963e-297	1.30821501077664e-295	74.8459429339491	149.52373762268	74.4861861019253	148.946400262748
TR22594|c0_g1	1023	HIP26	Heavy metal-associated isoprenylated plant protein 26	ARATH		AT4G38580	GO:0003674,GO:0005488,GO:0005575,GO:0005737,GO:0005886,GO:0005911,GO:0006810,GO:0006811,GO:0006812,GO:0006873,GO:0006875,GO:0006950,GO:0008150,GO:0009266,GO:0009408,GO:0009506,GO:0009628,GO:0009987,GO:0010286,GO:0016020,GO:0019725,GO:0030001,GO:0030003,GO:0030054,GO:0031090,GO:0031965,GO:0042592,GO:0043167,GO:0043169,GO:0044422,GO:0044424,GO:0044428,GO:0044446,GO:0044464,GO:0044699,GO:0044763,GO:…	0.56272	8.39226	1355.36	1.05228846928597e-296	6.09256669847927e-295	274.932852722461	405.766868040382	273.385893192936	404.100026218924
TR36789|c0_g1	595							-0.955784	6.95891	1347.25	6.09008811064613e-295	3.51583434491997e-293	161.712032314148	83.2769354623668	160.813246896684	82.9908839520678
TR14140|c0_g1	918; 845; 649; 552	XYLB	Xylulose kinase	RAT	K00854		GO:0000166,GO:0001882,GO:0001883,GO:0003674,GO:0003824,GO:0004856,GO:0005488,GO:0005524,GO:0005575,GO:0005737,GO:0005975,GO:0005996,GO:0005997,GO:0006793,GO:0006796,GO:0008150,GO:0008152,GO:0009987,GO:0016301,GO:0016310,GO:0016740,GO:0016772,GO:0016773,GO:0017076,GO:0019200,GO:0019321,GO:0030554,GO:0032549,GO:0032550,GO:0032553,GO:0032555,GO:0032559,GO:0035639,GO:0036094,GO:0042732,GO:0043167,GO:…	1.1954	6.27856	1345.48	1.47925113141609e-294	8.51509964867462e-293	48.3045636690923	110.550131826292	48.0719271717588	110.164556672068
TR2779|c3_g1	1627; 1344							0.566383	8.35818	1340.89	1.47109069885412e-293	8.44372145506554e-292	268.138856905016	396.731320542715	266.605221360288	395.092387134208
TR17638|c1_g1	1608; 1596; 1541; 1269; 1211	METK; METK1; METK2	S-adenosylmethionine synthase; S-adenosylmethionine synthase 1; S-adenosylmethionine synthase 2	CARPA; ELAUM; MEDSF; POPTR	K00789		GO:0000166,GO:0001882,GO:0001883,GO:0003674,GO:0003824,GO:0004478,GO:0005488,GO:0005524,GO:0005575,GO:0005737,GO:0006139,GO:0006556,GO:0006575,GO:0006725,GO:0006730,GO:0006732,GO:0006790,GO:0006807,GO:0008150,GO:0008152,GO:0009058,GO:0009108,GO:0009116,GO:0009119,GO:0009163,GO:0009987,GO:0016740,GO:0016765,GO:0017076,GO:0018130,GO:0019438,GO:0030554,GO:0032549,GO:0032550,GO:0032553,GO:0032555,GO:…	0.220335	11.1048	1340.71	1.61190280115371e-293	9.22536439384437e-292	2049.24832084891	2385.38453938403	2037.17020213907	2375.1146756473
TR44418|c0_g1	2347	RRN3	RNA polymerase I-specific transcription initiation factor RRN3	MOUSE	K15216		GO:0000975,GO:0000976,GO:0001013,GO:0001046,GO:0001047,GO:0001067,GO:0001163,GO:0001164,GO:0001701,GO:0003674,GO:0003676,GO:0003677,GO:0005488,GO:0005515,GO:0005575,GO:0005634,GO:0005730,GO:0006139,GO:0006352,GO:0006355,GO:0006361,GO:0006725,GO:0006807,GO:0006996,GO:0006997,GO:0007000,GO:0007028,GO:0008150,GO:0008152,GO:0008283,GO:0009058,GO:0009059,GO:0009790,GO:0009792,GO:0009889,GO:0009891,GO:…	0.441403	9.06803	1334.89	2.95830640872801e-292	1.68826901841363e-290	460.42387039767	624.701931370944	457.745950732348	622.054740975876
TR5152|c1_g2	3162; 2979; 1905; 1671; 332	RN141	RING finger protein 141	CHICK			GO:0003674,GO:0003676,GO:0003677,GO:0003824,GO:0004842,GO:0005488,GO:0005515,GO:0006355,GO:0006464,GO:0008150,GO:0008152,GO:0008270,GO:0009889,GO:0009987,GO:0010468,GO:0010556,GO:0016567,GO:0016740,GO:0019219,GO:0019222,GO:0019538,GO:0019787,GO:0031323,GO:0031326,GO:0032446,GO:0036211,GO:0043167,GO:0043169,GO:0043170,GO:0043412,GO:0044237,GO:0044238,GO:0044260,GO:0044267,GO:0046872,GO:0046914,GO:…	0.977862	6.81446	1334.64	3.36055375474695e-292	1.91234711809414e-290	77.3470293063055	152.230238025206	76.9488181605487	151.659998648102
TR19006|c0_g1	2966; 2599; 2526; 2482; 2383; 2266; 1943; 1826; 1058	APK1A; APK1B	Protein kinase APK1A, chloroplastic; Protein kinase APK1B, chloroplastic	ARATH		AT2G28930	GO:0000166,GO:0001882,GO:0001883,GO:0003674,GO:0003824,GO:0004672,GO:0004674,GO:0004713,GO:0005488,GO:0005524,GO:0005575,GO:0006464,GO:0006468,GO:0006793,GO:0006796,GO:0008150,GO:0008152,GO:0009507,GO:0009536,GO:0009987,GO:0016301,GO:0016310,GO:0016740,GO:0016772,GO:0016773,GO:0017076,GO:0019538,GO:0030554,GO:0032549,GO:0032550,GO:0032553,GO:0032555,GO:0032559,GO:0035639,GO:0036094,GO:0036211,GO:…	0.794343	7.38404	1326.33	2.1438155629275e-290	1.21647790788681e-288	124.307725670848	215.437432041143	123.63762321719	214.56271677526
TR48262|c0_g1	2877	CHX17; CHX18	Cation/H(+) antiporter 17; Cation/H(+) antiporter 18	ARATH		AT4G23700	GO:0003674,GO:0005215,GO:0005451,GO:0005575,GO:0005768,GO:0005770,GO:0006605,GO:0006623,GO:0006810,GO:0006811,GO:0006812,GO:0006813,GO:0006818,GO:0006885,GO:0006886,GO:0007034,GO:0008104,GO:0008150,GO:0008324,GO:0009987,GO:0015031,GO:0015075,GO:0015077,GO:0015078,GO:0015291,GO:0015297,GO:0015298,GO:0015299,GO:0015491,GO:0015672,GO:0015992,GO:0016021,GO:0016482,GO:0022804,GO:0022857,GO:0022890,GO:…	1.15085	6.35847	1324.61	5.06537226957072e-290	2.866108508325e-288	52.1121876986498	115.671663357227	51.883946659765	115.252553644606
TR8902|c1_g1	658; 637; 512							1.3202	5.9899	1323.49	8.90074413429588e-290	5.02198642840711e-288	37.2549880539058	93.0203369114637	37.1081543080244	92.6769226331221
TR24577|c1_g3	1059							-0.857867	7.22223	1319.19	7.62195465645761e-289	4.28831838679848e-287	189.895916062344	104.679107876195	188.846770742109	104.285093503802
TR6213|c1_g1	2217; 2158; 2115; 2068; 2041; 1884	SPNS2; SPNS3	Probable sphingolipid transporter spinster homolog 2; Probable sphingolipid transporter spinster homolog 3	ARATH		AT5G64500,AT2G22730	GO:0003674,GO:0005215,GO:0005575,GO:0005743,GO:0005765,GO:0005774,GO:0006810,GO:0006869,GO:0008150,GO:0009987,GO:0010008,GO:0016020,GO:0016021,GO:0019866,GO:0022857,GO:0031090,GO:0031224,GO:0031902,GO:0031966,GO:0044422,GO:0044424,GO:0044425,GO:0044429,GO:0044437,GO:0044440,GO:0044444,GO:0044446,GO:0044464,GO:0044699,GO:0044763,GO:0044765,GO:0051179,GO:0051234,GO:0055085,GO:0071702,GO:0098588,GO:…	0.98541	6.77215	1315.24	5.51580084037038e-288	3.09459733345512e-286	74.8459429339491	148.108029719819	74.4861861019253	147.551912203608
TR11634|c0_g1	2696; 2674; 2355; 1569	STP14; Y2766	Sugar transport protein 14; Uncharacterized protein At2g37660, chloroplastic	ARATH		AT1G77210,AT2G37660	GO:0003674,GO:0003824,GO:0003854,GO:0005215,GO:0005351,GO:0005355,GO:0005402,GO:0005488,GO:0005507,GO:0005575,GO:0005576,GO:0005886,GO:0005887,GO:0006629,GO:0006694,GO:0006810,GO:0006811,GO:0006812,GO:0006818,GO:0006950,GO:0006952,GO:0008150,GO:0008152,GO:0008202,GO:0008324,GO:0008610,GO:0008643,GO:0008645,GO:0009058,GO:0009507,GO:0009532,GO:0009536,GO:0009570,GO:0009579,GO:0009605,GO:0009607,GO:…	0.901644	7.01431	1311.84	3.0274033742821e-287	1.69373014060608e-285	91.8682621249121	171.508848584744	91.3872636549436	170.843631677894
TR13157|c0_g1	5070; 4928; 4909; 4783; 4764; 808; 275; 230	NOL6	Nucleolar protein 6	MOUSE; XENLA; XENTR	K14544		GO:0000228,GO:0000793,GO:0000794,GO:0003674,GO:0003676,GO:0003723,GO:0005488,GO:0005575,GO:0005634,GO:0005694,GO:0005730,GO:0005739,GO:0006139,GO:0006364,GO:0006405,GO:0006409,GO:0006725,GO:0006807,GO:0006810,GO:0006913,GO:0008150,GO:0008152,GO:0009987,GO:0015931,GO:0016070,GO:0016072,GO:0016482,GO:0030529,GO:0030684,GO:0032040,GO:0032545,GO:0032991,GO:0034456,GO:0034470,GO:0034641,GO:0034660,GO:…	1.35378	5.9085	1309.67	8.93384098713266e-287	4.98418237929191e-285	34.6419127395036	88.5233823964959	34.5105835064627	88.229636390459
TR3812|c0_g1	2848; 2762; 855	RFS2	Probable galactinol--sucrose galactosyltransferase 2	ARATH	K06617	AT3G57520	GO:0003674,GO:0003824,GO:0004553,GO:0004557,GO:0005575,GO:0005911,GO:0005975,GO:0006950,GO:0006979,GO:0008150,GO:0008152,GO:0009056,GO:0009311,GO:0009313,GO:0009506,GO:0009628,GO:0015925,GO:0016052,GO:0016740,GO:0016757,GO:0016787,GO:0016798,GO:0030054,GO:0033530,GO:0034484,GO:0044238,GO:0044699,GO:0044710,GO:0044712,GO:0044723,GO:0044724,GO:0050896,GO:0052692,GO:0071704,GO:0080167,GO:1901575	0.446212	9.00552	1306.48	4.40968308628914e-286	2.45328653714024e-284	440.079212592681	599.094273716266	437.538873977342	596.577067246722
TR1050|c0_g1	1737	GDL31	GDSL esterase/lipase At1g74460	ARATH		AT1G74460	GO:0003674,GO:0003824,GO:0005575,GO:0005576,GO:0006629,GO:0008150,GO:0008152,GO:0009056,GO:0016042,GO:0016787,GO:0016788,GO:0044238,GO:0044699,GO:0044710,GO:0044712,GO:0071704,GO:1901575	-1.65197	5.50137	1305.07	8.94707870895192e-286	4.96375951660711e-284	66.8947280486966	21.2356185429035	66.5585349543019	21.2188318188075
TR39299|c0_g1	7370	ACC1	Acetyl-CoA carboxylase 1	ARATH	K11262	AT1G36160	GO:0000166,GO:0001882,GO:0001883,GO:0003006,GO:0003674,GO:0003824,GO:0003989,GO:0004075,GO:0005488,GO:0005524,GO:0005575,GO:0005829,GO:0005886,GO:0006082,GO:0006139,GO:0006163,GO:0006164,GO:0006629,GO:0006631,GO:0006633,GO:0006637,GO:0006725,GO:0006732,GO:0006753,GO:0006790,GO:0006793,GO:0006796,GO:0006807,GO:0008150,GO:0008152,GO:0008610,GO:0009058,GO:0009108,GO:0009116,GO:0009117,GO:0009119,GO:…	-0.872567	7.15928	1304.13	1.43166149194357e-285	7.92066720417783e-284	182.392656945274	99.5159378775283	181.39140519477	99.1594076648004
TR25871|c0_g5	330							3.88006	3.65218	1303.65	1.81702246637845e-285	1.00248300451134e-283	1.64250448333853	24.6083344291294	1.68673428672838	24.5731409340364
TR37064|c0_g1	1184	AB19A; ABP20	Auxin-binding protein ABP19a; Auxin-binding protein ABP20	PRUPE			GO:0003674,GO:0005488,GO:0005575,GO:0005576,GO:0005618,GO:0007165,GO:0008150,GO:0009734,GO:0009755,GO:0030145,GO:0030312,GO:0043167,GO:0043169,GO:0044464,GO:0045735,GO:0046872,GO:0046914,GO:0048046,GO:0050789,GO:0050794,GO:0065007	0.970054	6.78847	1290.84	1.1082460381573e-282	6.09749622706602e-281	76.2271398858474	149.232268348561	75.835573531308	148.644889331042
TR32178|c2_g1	2561; 1268	USPAL	Universal stress protein A-like protein	ARATH		AT3G01520	GO:0000166,GO:0001882,GO:0001883,GO:0003674,GO:0005488,GO:0005575,GO:0005886,GO:0006950,GO:0008150,GO:0016020,GO:0016208,GO:0017076,GO:0030554,GO:0032549,GO:0032550,GO:0032553,GO:0032555,GO:0032559,GO:0036094,GO:0043167,GO:0043168,GO:0043169,GO:0044464,GO:0050896,GO:0097159,GO:0097367,GO:1901265,GO:1901363	1.36893	5.84868	1282.19	8.37366815639434e-281	4.59444486696711e-279	32.9994082561651	85.1923049780012	32.8575839054688	84.9130161416934
TR29134|c1_g1	679							0.988438	6.72359	1279.16	3.81906653168717e-280	2.08967989317619e-278	72.2701972668955	143.319605930733	71.9223499860981	142.765426162776
TR19580|c0_g1	1389; 1388; 833	PER11	Peroxidase 11	ARATH	K00430	AT1G68850	GO:0003674,GO:0003824,GO:0004601,GO:0005488,GO:0005575,GO:0005576,GO:0006950,GO:0006979,GO:0008150,GO:0008152,GO:0009056,GO:0009987,GO:0016209,GO:0016491,GO:0016684,GO:0020037,GO:0042743,GO:0042744,GO:0043167,GO:0043169,GO:0044237,GO:0044248,GO:0044699,GO:0044710,GO:0044712,GO:0044763,GO:0046872,GO:0046906,GO:0048511,GO:0050896,GO:0055114,GO:0072593,GO:0097159,GO:1901363	-1.96109	5.06896	1278.21	6.15225973021293e-280	3.35711115196304e-278	51.7388912251638	13.2410327385163	51.5128651166847	13.2664809950626
TR27331|c0_g1	2669	KSB	Ent-kaur-16-ene synthase, chloroplastic	CUCMA			GO:0000287,GO:0003674,GO:0003824,GO:0005488,GO:0005575,GO:0006082,GO:0006629,GO:0006720,GO:0006721,GO:0008150,GO:0008152,GO:0008299,GO:0008610,GO:0009058,GO:0009507,GO:0009536,GO:0009685,GO:0009686,GO:0009899,GO:0009987,GO:0010333,GO:0016053,GO:0016101,GO:0016102,GO:0016114,GO:0016829,GO:0016835,GO:0016838,GO:0019752,GO:0043167,GO:0043169,GO:0043226,GO:0043227,GO:0043229,GO:0043231,GO:0043436,GO:…	-3.24626	4.05969	1262.98	1.25139682422293e-276	6.80985534099677e-275	28.8184877531215	2.9979696766452	28.708217560117	3.05279818352293
TR9702|c1_g1	1244	ZIFL1	Protein ZINC INDUCED FACILITATOR-LIKE 1	ARATH		AT5G13750	GO:0001101,GO:0003674,GO:0005215,GO:0005575,GO:0005774,GO:0005886,GO:0006810,GO:0006811,GO:0006812,GO:0006813,GO:0006950,GO:0008150,GO:0008324,GO:0009414,GO:0009415,GO:0009605,GO:0009606,GO:0009628,GO:0009629,GO:0009630,GO:0009705,GO:0009914,GO:0009926,GO:0009987,GO:0010035,GO:0010119,GO:0010540,GO:0010817,GO:0015075,GO:0015077,GO:0015079,GO:0015291,GO:0015297,GO:0015672,GO:0016020,GO:0016021,GO:…	2.13345	4.72232	1256.84	2.70411938841445e-275	1.46751896073708e-273	10.1163344314714	44.4698835369038	10.1204057203703	44.3597958272406
TR25871|c0_g1	248	ML423	MLP-like protein 423	ARATH		AT1G24020	GO:0005575,GO:0006950,GO:0006952,GO:0008150,GO:0009607,GO:0016020,GO:0050896	4.28825	3.46092	1249.76	9.36904236360847e-274	5.07073958576059e-272	1.08255977310949	21.9018340266025	1.1469793149753	21.897231415146
TR34190|c1_g1	3146; 2889; 2650; 2485; 1894; 1504; 910; 878; 820; 799; 786; 740	ACBP3	Acyl-CoA-binding domain-containing protein 3	ARATH		AT4G24230	GO:0000062,GO:0003674,GO:0005488,GO:0005575,GO:0005615,GO:0006810,GO:0008150,GO:0008289,GO:0043167,GO:0043168,GO:0044421,GO:0048037,GO:0050662,GO:0051179,GO:0051234,GO:1901681	0.612459	8.03286	1249.27	1.19678740455379e-273	6.45973299092084e-272	210.091255277938	320.949309271961	208.918908754177	319.63927647479
TR45165|c0_g2	1162	KYNB	Kynurenine formamidase {ECO:0000255|HAMAP-Rule:MF_01969}	BACCR	K07130		GO:0003674,GO:0003824,GO:0004061,GO:0004328,GO:0006082,GO:0006520,GO:0006568,GO:0006569,GO:0006575,GO:0006576,GO:0006586,GO:0006725,GO:0006807,GO:0008150,GO:0008152,GO:0009056,GO:0009063,GO:0009072,GO:0009074,GO:0009308,GO:0009310,GO:0009987,GO:0016054,GO:0016787,GO:0016810,GO:0016811,GO:0019439,GO:0019441,GO:0019752,GO:0032787,GO:0034641,GO:0042180,GO:0042402,GO:0042430,GO:0042436,GO:0042537,GO:…	1.09825	6.39978	1248.25	1.9960836541486e-273	1.07448643620751e-271	54.9492408971437	117.587032872862	54.6839255757341	117.136996967769
TR17115|c0_g1	1279; 1049							0.663228	7.79553	1239.69	1.44626224454228e-271	7.76420623303195e-270	174.590760649416	276.271233396402	173.632427475819	275.166414048159
TR17920|c0_g2	1822						GO:0003674,GO:0003824,GO:0005488,GO:0005506,GO:0008150,GO:0008152,GO:0016491,GO:0016705,GO:0020037,GO:0043167,GO:0043169,GO:0044699,GO:0044710,GO:0046872,GO:0046906,GO:0046914,GO:0055114,GO:0097159,GO:1901363	-5.03625	3.46703	1223.39	5.03557191873317e-268	2.69606144907012e-266	20.3073281576401	0.582938548236567	20.2408114407406	0.640710729875183
TR51399|c0_g1	1448; 448	RLA01; RLA03	60S acidic ribosomal protein P0-1; 60S acidic ribosomal protein P0-3	ARATH	K02941	AT2G40010,AT3G11250	GO:0005575,GO:0005622,GO:0005840,GO:0006950,GO:0006970,GO:0008150,GO:0009628,GO:0009651,GO:0016020,GO:0022613,GO:0022626,GO:0030529,GO:0032991,GO:0042254,GO:0043226,GO:0043228,GO:0043229,GO:0043232,GO:0044085,GO:0044424,GO:0044444,GO:0044445,GO:0044464,GO:0050896,GO:0071840	-0.45367	8.89207	1220.48	2.16391198944846e-267	1.15545938589396e-265	546.095411062714	398.396859251963	542.926032212131	396.750697258591
TR17042|c0_g1	802	MAL12	Major allergen Mal d 1	MALDO			GO:0006950,GO:0006952,GO:0008150,GO:0009607,GO:0050896	2.72754	4.15209	1217.56	9.30083038626985e-267	4.95306520864537e-265	4.81552450796979	32.1032586207424	4.85779474577773	32.0355364937592
TR36019|c2_g2	2651; 2628; 2398; 2395	BGL12; BGL17; RL23	60S ribosomal protein L23; Beta-glucosidase 12 {ECO:0000305}; Beta-glucosidase 17	ARATH; ORYSI; ORYSJ	K01188,K02894	AT2G44480,AT1G04480,AT2G33370	GO:0003674,GO:0003676,GO:0003723,GO:0003735,GO:0003824,GO:0004338,GO:0004553,GO:0004565,GO:0005198,GO:0005488,GO:0005575,GO:0005576,GO:0005730,GO:0005840,GO:0005975,GO:0006412,GO:0008150,GO:0008152,GO:0008422,GO:0009058,GO:0009059,GO:0009987,GO:0015925,GO:0015926,GO:0015934,GO:0016787,GO:0016798,GO:0019538,GO:0019843,GO:0022625,GO:0030529,GO:0032991,GO:0033907,GO:0034645,GO:0043170,GO:0043226,GO:…	-0.527773	8.45854	1217.14	1.15086163791589e-266	6.11245633129889e-265	412.492603202064	285.848080974574	410.112574475138	284.701697263361
TR31320|c0_g1	882	CXXS1	Thioredoxin-like protein CXXS1	ARATH	K03671	AT1G11530	GO:0000103,GO:0003674,GO:0003756,GO:0003824,GO:0005575,GO:0005829,GO:0005886,GO:0006457,GO:0006662,GO:0006790,GO:0006950,GO:0006979,GO:0008150,GO:0008152,GO:0009987,GO:0015035,GO:0015036,GO:0016020,GO:0016491,GO:0016667,GO:0016671,GO:0016853,GO:0016860,GO:0016864,GO:0018904,GO:0019538,GO:0019725,GO:0033554,GO:0034599,GO:0042221,GO:0042592,GO:0043170,GO:0044237,GO:0044238,GO:0044260,GO:0044267,GO:…	0.302754	10.0204	1211.87	1.60638599333948e-265	8.50914623120811e-264	938.20602681244	1156.30024889496	932.696591189325	1151.3571815857
TR21218|c0_g1	2788; 1499	SPE1; SPE2	Arginine decarboxylase; Arginine decarboxylase 2	ARATH; PEA; SOLLC	K01583	AT4G34710	GO:0001101,GO:0003674,GO:0003824,GO:0006082,GO:0006520,GO:0006525,GO:0006527,GO:0006576,GO:0006595,GO:0006596,GO:0006807,GO:0006950,GO:0006970,GO:0006979,GO:0008150,GO:0008152,GO:0008216,GO:0008295,GO:0008792,GO:0009056,GO:0009058,GO:0009063,GO:0009064,GO:0009065,GO:0009266,GO:0009308,GO:0009309,GO:0009409,GO:0009445,GO:0009446,GO:0009611,GO:0009628,GO:0009651,GO:0009719,GO:0009725,GO:0009737,GO:…	0.336588	9.70707	1207.15	1.70683200675361e-264	9.01723423833199e-263	745.734365083043	940.904455321551	741.387188388592	936.907531409834
TR34871|c0_g1	1395; 1389; 1107; 1101; 1056; 768; 768	GOLS2	Galactinol synthase 2	SOLLC	K18819		GO:0003674,GO:0003824,GO:0005488,GO:0005575,GO:0005737,GO:0005975,GO:0005996,GO:0006012,GO:0008150,GO:0008152,GO:0008194,GO:0008378,GO:0016740,GO:0016757,GO:0016758,GO:0019318,GO:0035250,GO:0043167,GO:0043169,GO:0044238,GO:0044424,GO:0044464,GO:0044699,GO:0044710,GO:0044723,GO:0046872,GO:0047216,GO:0071704	-3.51112	3.86797	1202.86	1.46105157140413e-263	7.69835030361272e-262	25.5708084337931	2.20683878975272	25.5034224153331	2.26133198779476
TR27298|c0_g3	1991	6HN3M; HPXO	6-hydroxynicotinate 3-monooxygenase; FAD-dependent urate hydroxylase	KLEOX; PSEPK	K14974		GO:0000166,GO:0003674,GO:0003824,GO:0004497,GO:0005488,GO:0006629,GO:0006720,GO:0006721,GO:0006725,GO:0008150,GO:0008152,GO:0008299,GO:0008610,GO:0009056,GO:0009058,GO:0009987,GO:0016108,GO:0016109,GO:0016114,GO:0016116,GO:0016117,GO:0016491,GO:0016705,GO:0019439,GO:0036094,GO:0042440,GO:0043167,GO:0043168,GO:0044237,GO:0044238,GO:0044248,GO:0044249,GO:0044255,GO:0044699,GO:0044710,GO:0044711,GO:…	0.73537	7.45647	1199.85	6.58298603589073e-263	3.4594546933202e-261	133.976104334136	222.890717765025	133.252008651542	221.987423468519
TR31198|c0_g3	494	GL113	Germin-like protein subfamily 1 member 13	ARATH		AT5G39100	GO:0003674,GO:0005488,GO:0005575,GO:0005576,GO:0030145,GO:0043167,GO:0043169,GO:0045735,GO:0046872,GO:0046914,GO:0048046	1.67272	5.23679	1198.27	1.44963162018756e-262	7.59797709980939e-261	18.5155050849071	59.0849857105492	18.486607782543	58.9076982820536
TR43184|c0_g1	1845							0.670107	7.71476	1196.21	4.06473149903077e-262	2.12486239543821e-260	164.623744807339	261.739408158219	163.714429869857	260.693889326273
TR24638|c2_g1	3973; 3891; 3623; 3552; 3541; 3470; 2439; 2087; 1904; 1539; 1100; 1089; 957; 468; 452	ESA8C; TIR; TMVRN	Putative adenylate cyclase regulatory protein; TMV resistance protein N; Toll/interleukin-1 receptor-like protein	ARATH; NICGU; TRYEQ		AT1G72930	GO:0000166,GO:0001882,GO:0001883,GO:0002376,GO:0003674,GO:0003676,GO:0003677,GO:0005488,GO:0005515,GO:0005524,GO:0005575,GO:0005737,GO:0005911,GO:0006139,GO:0006163,GO:0006164,GO:0006171,GO:0006725,GO:0006753,GO:0006793,GO:0006796,GO:0006807,GO:0006950,GO:0006952,GO:0006955,GO:0007165,GO:0008150,GO:0008152,GO:0008219,GO:0008270,GO:0009058,GO:0009117,GO:0009150,GO:0009152,GO:0009165,GO:0009187,GO:…	0.866387	6.97946	1185.62	8.14044529795923e-260	4.24432589003806e-258	91.0470098832428	165.887655441035	90.577631197314	165.227990574871
TR5658|c0_g1	3355; 3272	MFPA	Glyoxysomal fatty acid beta-oxidation multifunctional protein MFP-a	BRANA; CUCSA	K10527		GO:0003674,GO:0003824,GO:0003857,GO:0004165,GO:0004300,GO:0005575,GO:0005777,GO:0006082,GO:0006629,GO:0006631,GO:0006635,GO:0008150,GO:0008152,GO:0008692,GO:0009056,GO:0009062,GO:0009514,GO:0009987,GO:0016042,GO:0016054,GO:0016491,GO:0016614,GO:0016616,GO:0016829,GO:0016835,GO:0016836,GO:0016853,GO:0016854,GO:0016856,GO:0016860,GO:0016863,GO:0018812,GO:0019395,GO:0019752,GO:0030258,GO:0032787,GO:…	0.648646	7.79212	1183.89	1.93339652870265e-259	1.0054166752525e-257	175.225364654343	274.480779283961	174.239651819042	273.357348457924
TR3242|c1_g1	2290; 1628; 1548; 1318	AL7B4	Aldehyde dehydrogenase family 7 member B4	ARATH	K14085	AT1G54100	GO:0001101,GO:0003674,GO:0003824,GO:0004029,GO:0005575,GO:0005829,GO:0006081,GO:0006950,GO:0006970,GO:0008150,GO:0008152,GO:0009269,GO:0009414,GO:0009415,GO:0009628,GO:0009651,GO:0009719,GO:0009725,GO:0009737,GO:0009987,GO:0010033,GO:0010035,GO:0016491,GO:0016620,GO:0016903,GO:0033993,GO:0042221,GO:0044237,GO:0044424,GO:0044444,GO:0044464,GO:0044699,GO:0044710,GO:0044763,GO:0050896,GO:0055114,GO:…	0.304656	9.96536	1181.56	6.21654701357039e-259	3.22434809555421e-257	902.444224652478	1113.70409640596	897.173967110825	1108.95720681455
TR13512|c0_g1	4373; 3246	GT645	Glycosyltransferase family protein 64 protein C5 {ECO:0000303|PubMed:24905498}	ARATH		AT5G04500	GO:0003674,GO:0003824,GO:0005488,GO:0005575,GO:0005975,GO:0006022,GO:0006023,GO:0006024,GO:0006029,GO:0006082,GO:0006464,GO:0006486,GO:0006790,GO:0006807,GO:0008150,GO:0008152,GO:0009058,GO:0009059,GO:0009100,GO:0009101,GO:0009987,GO:0015012,GO:0016021,GO:0016740,GO:0019538,GO:0030166,GO:0030201,GO:0030203,GO:0031224,GO:0034645,GO:0036211,GO:0043167,GO:0043169,GO:0043170,GO:0043412,GO:0043413,GO:…	0.777268	7.27604	1179.65	1.61164953694143e-258	8.33746073435388e-257	116.169862548853	198.948598819594	115.541298640894	198.168059863748
TR53289|c1_g1	1911; 1873; 1857; 1482; 1337; 943; 546	CDC21	Cell division cycle 20.1, cofactor of APC complex	ARATH	K03363	AT4G33270	GO:0000280,GO:0003674,GO:0005488,GO:0005515,GO:0005575,GO:0005634,GO:0006464,GO:0006996,GO:0007067,GO:0008150,GO:0008152,GO:0009987,GO:0016043,GO:0016567,GO:0019538,GO:0019899,GO:0019900,GO:0022402,GO:0032446,GO:0032991,GO:0033597,GO:0036211,GO:0043170,GO:0043226,GO:0043227,GO:0043229,GO:0043231,GO:0043234,GO:0043412,GO:0044237,GO:0044238,GO:0044260,GO:0044267,GO:0044422,GO:0044424,GO:0044428,GO:…	-1.56878	5.47947	1177.79	4.08540085163159e-258	2.10800333580172e-256	65.0282456812665	21.8601955588713	64.7031272389006	21.8595425486827
TR17802|c0_g2	1948; 1928; 1603	GPAT4; GPAT8	Glycerol-3-phosphate 2-O-acyltransferase 4; Probable glycerol-3-phosphate acyltransferase 8	ARATH	K13508	AT4G00400,AT1G01610	GO:0003674,GO:0003824,GO:0004366,GO:0005575,GO:0005783,GO:0006629,GO:0006644,GO:0006650,GO:0006793,GO:0006796,GO:0008150,GO:0008152,GO:0008374,GO:0008610,GO:0008654,GO:0009058,GO:0009059,GO:0009987,GO:0010143,GO:0016020,GO:0016021,GO:0016024,GO:0016311,GO:0016740,GO:0016746,GO:0016747,GO:0016787,GO:0016788,GO:0016791,GO:0019637,GO:0031224,GO:0042578,GO:0043170,GO:0043226,GO:0043227,GO:0043229,GO:…	-1.26809	6.00552	1168.8	3.68204860384946e-256	1.89497059542299e-254	88.9192199843724	36.8500439420973	88.4523459960362	36.7843336681282
TR47923|c0_g1	3856; 3635; 3529; 3362; 3256; 3143; 3141; 3035; 2242; 2136	RFA1B	Replication protein A 70 kDa DNA-binding subunit B	ARATH				0.930074	6.76113	1168.35	4.61184588702189e-256	2.36737460133544e-254	76.1151509438016	144.943506172249	75.7343694741043	144.386047420696
TR31198|c0_g1	694	GL113	Germin-like protein subfamily 1 member 13	ARATH		AT5G39100	GO:0003674,GO:0005488,GO:0005575,GO:0005576,GO:0030145,GO:0043167,GO:0043169,GO:0045735,GO:0046872,GO:0046914,GO:0048046	1.70473	5.15171	1167.21	8.15982182491053e-256	4.17787072716563e-254	17.1716377803574	56.0037390984416	17.1372203531603	55.8549000985307
TR12786|c0_g1	1045; 940	GL113; GL118	Germin-like protein subfamily 1 member 13; Germin-like protein subfamily 1 member 18	ARATH		AT5G39100	GO:0003674,GO:0005488,GO:0005575,GO:0005576,GO:0030145,GO:0043167,GO:0043169,GO:0045735,GO:0046872,GO:0046914,GO:0048046	2.91066	3.9601	1162.28	9.62695239949432e-255	4.91641053694175e-253	3.77029438220891	28.5639888635918	3.81201948800614	28.5304719126773
TR1462|c0_g2	1740; 1740; 1579; 1579; 1480; 1480	BGL46	Beta-glucosidase 46	ARATH	K05350	AT1G61820	GO:0003674,GO:0003824,GO:0004553,GO:0005975,GO:0006725,GO:0008150,GO:0008152,GO:0008422,GO:0009058,GO:0009698,GO:0009699,GO:0009808,GO:0009809,GO:0009987,GO:0015926,GO:0016787,GO:0016798,GO:0019438,GO:0019748,GO:0044237,GO:0044238,GO:0044249,GO:0044550,GO:0044699,GO:0044710,GO:0044711,GO:0044763,GO:0047782,GO:0071704,GO:1901360,GO:1901362,GO:1901576	0.514479	8.41096	1149.84	4.85823634051822e-252	2.47471849601282e-250	283.854638438777	405.142291024414	282.224380855392	403.459315489049
TR50531|c0_g1	1197; 1133	PCP	Pyrrolidone-carboxylate peptidase	PYRFU	K01304		GO:0003674,GO:0003824,GO:0005575,GO:0005829,GO:0008233,GO:0008234,GO:0008238,GO:0008242,GO:0016787,GO:0016920,GO:0044424,GO:0044444,GO:0044464,GO:0070011	0.445743	8.81682	1144.79	6.09487276271781e-251	3.09672400038395e-249	386.175201821298	525.560739702997	383.968193030848	523.347599708635
TR842|c0_g1	407	GRG1	Glucose-repressible gene protein	NEUCR				-7.61368	3.13224	1139	1.10076820828237e-249	5.57862605708904e-248	16.4250448333853	0.0416384677311834	16.3950572669998	0.113066599389738
TR5517|c0_g1	494							0.858308	6.94518	1136.97	3.04290101432546e-249	1.53820963203858e-247	89.2178571631613	161.640531732454	88.7559581676473	161.006837530987
TR38842|c0_g1	2679; 2539; 2432; 2292; 2268; 2128; 2021; 1881; 1028	IPPK	Inositol-pentakisphosphate 2-kinase	ARATH	K10572	AT5G42810	GO:0000166,GO:0001882,GO:0001883,GO:0002252,GO:0002376,GO:0003674,GO:0003824,GO:0005488,GO:0005524,GO:0005575,GO:0005634,GO:0005737,GO:0006066,GO:0006793,GO:0006796,GO:0006873,GO:0006950,GO:0006952,GO:0008150,GO:0008152,GO:0009058,GO:0009605,GO:0009607,GO:0009615,GO:0009617,GO:0009620,GO:0009791,GO:0009987,GO:0010264,GO:0016301,GO:0016740,GO:0016772,GO:0016773,GO:0017076,GO:0019637,GO:0019725,GO:…	0.919418	6.74801	1132.4	3.0024356829069e-248	1.5139116834546e-246	75.7791841176642	143.236328995271	75.3970226167586	142.69004842985
TR17254|c0_g1	482	ICI	Proteinase inhibitor	LINUS			GO:0003674,GO:0004857,GO:0004866,GO:0004867,GO:0006950,GO:0008150,GO:0009611,GO:0030234,GO:0030414,GO:0050896,GO:0061134,GO:0061135	-3.91964	3.62293	1128.48	2.13503832295991e-247	1.07382722925234e-245	21.9498326409786	1.41570790286023	21.8938110417344	1.4698657920666
TR27690|c1_g1	1061; 985; 965	BCP	Blue copper protein	PEA			GO:0003674,GO:0005488,GO:0008150,GO:0008152,GO:0009055,GO:0043167,GO:0043169,GO:0044699,GO:0044710,GO:0046872,GO:0055114	0.534832	8.27085	1127.01	4.45164307839045e-247	2.23333438771543e-245	255.521436101188	369.916147323833	254.089652952763	368.370980811767
TR33654|c0_g1	1556	ACCH1	1-aminocyclopropane-1-carboxylate oxidase homolog 1	ARATH		AT1G06620	GO:0003674,GO:0003824,GO:0005488,GO:0008150,GO:0008152,GO:0016491,GO:0043167,GO:0043169,GO:0044699,GO:0044710,GO:0046872,GO:0055114	1.1785	6.05949	1125.44	9.78321368125834e-247	4.89578560024177e-245	41.8092050304354	94.6025986852486	41.6286021964564	94.2598550245784
TR24497|c0_g1	2596; 1768	APS1	ATP sulfurylase 1, chloroplastic	ARATH	K13811	AT3G22890	GO:0000103,GO:0000166,GO:0001882,GO:0001883,GO:0001887,GO:0003674,GO:0003824,GO:0004779,GO:0004781,GO:0005488,GO:0005524,GO:0005575,GO:0005886,GO:0006790,GO:0008150,GO:0008152,GO:0009058,GO:0009507,GO:0009532,GO:0009536,GO:0009570,GO:0009719,GO:0009725,GO:0009735,GO:0009987,GO:0010033,GO:0010035,GO:0010038,GO:0016020,GO:0016740,GO:0016772,GO:0016779,GO:0017076,GO:0030554,GO:0032549,GO:0032550,GO:…	0.328735	9.66885	1121.74	6.22305113927503e-246	3.10637868523661e-244	728.338749418594	913.964366699475	724.081294606759	910.073058488003
TR49004|c0_g1	1635; 1633; 1624	7SB1	Basic 7S globulin	SOYBN			GO:0003674,GO:0003824,GO:0004175,GO:0004190,GO:0005488,GO:0005515,GO:0006508,GO:0008150,GO:0008152,GO:0008233,GO:0009056,GO:0009057,GO:0016787,GO:0019538,GO:0030163,GO:0042802,GO:0043170,GO:0044238,GO:0045735,GO:0070001,GO:0070011,GO:0071704,GO:1901575	0.97948	6.55643	1119.47	1.94177813516623e-245	9.66859877952647e-244	64.6176195604318	127.330434321959	64.2983110100858	126.860724515286
TR46843|c0_g2	1420; 1419; 853; 436; 403; 384; 297; 291	LAC13; LAC3	Laccase-13; Laccase-3	ARATH	K05909	AT5G07130,AT2G30210	GO:0003674,GO:0003824,GO:0005488,GO:0005507,GO:0005575,GO:0005576,GO:0006725,GO:0008150,GO:0008152,GO:0009056,GO:0009698,GO:0009808,GO:0009987,GO:0016491,GO:0016679,GO:0016682,GO:0016722,GO:0019439,GO:0019748,GO:0043167,GO:0043169,GO:0044237,GO:0044248,GO:0044699,GO:0044710,GO:0044712,GO:0044763,GO:0046271,GO:0046274,GO:0046872,GO:0046914,GO:0048046,GO:0052716,GO:0055114,GO:0071704,GO:1901360,GO:…	-2.65726	4.23893	1118.6	2.98907030728298e-245	1.48462127955499e-243	31.2822444781293	4.91333919227964	31.1708496187405	4.97493037314848
TR36800|c0_g1	1451; 1371; 1355; 1275	ANXD3	Annexin D3	ARATH		AT2G38760	GO:0001101,GO:0003674,GO:0005488,GO:0005509,GO:0005543,GO:0005544,GO:0005575,GO:0005773,GO:0006950,GO:0006970,GO:0008150,GO:0008289,GO:0009266,GO:0009408,GO:0009409,GO:0009414,GO:0009415,GO:0009628,GO:0009651,GO:0010035,GO:0042221,GO:0043167,GO:0043168,GO:0043169,GO:0043226,GO:0043227,GO:0043229,GO:0043231,GO:0044424,GO:0044444,GO:0044464,GO:0046872,GO:0050896,GO:1901700	-0.839014	7.04465	1118.22	3.63067240317887e-245	1.79880851378392e-243	167.162160827044	93.3534446533131	166.244531299949	93.0161224312913
TR19174|c0_g1	2143	INO1	Inositol-3-phosphate synthase	NICPA			GO:0003674,GO:0003824,GO:0004512,GO:0005575,GO:0005737,GO:0005975,GO:0006020,GO:0006021,GO:0006066,GO:0006629,GO:0006644,GO:0006793,GO:0006796,GO:0008150,GO:0008152,GO:0008610,GO:0008654,GO:0009058,GO:0009987,GO:0016051,GO:0016853,GO:0016872,GO:0019637,GO:0019751,GO:0034637,GO:0044237,GO:0044238,GO:0044249,GO:0044255,GO:0044262,GO:0044281,GO:0044283,GO:0044424,GO:0044464,GO:0044699,GO:0044710,GO:…	-1.60332	5.34924	1116.55	8.37238768313379e-245	4.13778772915572e-243	59.7274357577649	19.6117183013874	59.4405162643081	19.598210560888
TR23063|c0_g1	2853	RNHX1	Putative ribonuclease H protein At1g65750	ARATH				1.12623	6.17018	1116.14	1.02639711459258e-244	5.06008696320309e-243	46.2514330649192	100.931645780389	46.0478460276848	100.55389572394
TR21311|c0_g1	767; 767	LAC7	Laccase-7	ARATH	K05909	AT3G09220	GO:0003674,GO:0003824,GO:0005488,GO:0005507,GO:0005575,GO:0005576,GO:0006725,GO:0008150,GO:0008152,GO:0009056,GO:0009698,GO:0009808,GO:0009987,GO:0016491,GO:0016679,GO:0016682,GO:0016722,GO:0019439,GO:0019748,GO:0043167,GO:0043169,GO:0044237,GO:0044248,GO:0044699,GO:0044710,GO:0044712,GO:0044763,GO:0046271,GO:0046274,GO:0046872,GO:0046914,GO:0048046,GO:0052716,GO:0055114,GO:0071704,GO:1901360,GO:…	-2.12227	4.69706	1115.61	1.33748570985662e-244	6.57745750202823e-243	40.7639749046745	9.32701677178508	40.5828269386848	9.34683888288502
TR19749|c0_g1	2223	SCP49	Serine carboxypeptidase-like 49	ARATH	K16298	AT3G10410	GO:0003674,GO:0003824,GO:0004180,GO:0004185,GO:0005575,GO:0005576,GO:0005773,GO:0005829,GO:0006508,GO:0008150,GO:0008152,GO:0008233,GO:0008236,GO:0008238,GO:0016787,GO:0017171,GO:0019538,GO:0043170,GO:0043226,GO:0043227,GO:0043229,GO:0043231,GO:0044238,GO:0044424,GO:0044444,GO:0044464,GO:0051603,GO:0070008,GO:0070011,GO:0071704	-0.76185	7.2996	1110.24	1.96732589635748e-243	9.65104184181083e-242	195.905989285469	115.42183255084	194.817810117128	114.988731579364
TR38344|c0_g1	1886; 1795; 1727; 1636	U91A1	UDP-glycosyltransferase 91A1	ARATH		AT2G22590	GO:0003674,GO:0003824,GO:0008150,GO:0008152,GO:0016740,GO:0016757,GO:0016758	-1.12715	6.23679	1108.28	5.24881638987997e-243	2.56856697880195e-241	101.573970435549	46.4268915202695	101.03538377503	46.3196168833294
TR46925|c0_g1	1966	M810; COPIA	Uncharacterized mitochondrial protein AtMg00810; Copia protein	ARATH; DROME		ArthMp070	GO:0005575,GO:0005739,GO:0043226,GO:0043227,GO:0043229,GO:0043231,GO:0044424,GO:0044444,GO:0044464	2.37538	4.30182	1107.52	7.66003111912455e-243	3.73933430881382e-241	6.57001793335413	34.2684589427639	6.61199840397525	34.1838018821642
TR28468|c2_g1	2914; 2911	MKP1	Protein-tyrosine-phosphatase MKP1	ARATH		AT3G55270	GO:0000188,GO:0001932,GO:0001933,GO:0003674,GO:0003824,GO:0004721,GO:0004725,GO:0005575,GO:0005829,GO:0006464,GO:0006469,GO:0006470,GO:0006793,GO:0006796,GO:0006950,GO:0006952,GO:0006970,GO:0008138,GO:0008150,GO:0008152,GO:0009314,GO:0009411,GO:0009416,GO:0009628,GO:0009651,GO:0009892,GO:0009966,GO:0009968,GO:0009987,GO:0010224,GO:0010225,GO:0010563,GO:0010605,GO:0010646,GO:0010648,GO:0016311,GO:…	0.912578	6.72945	1101.96	1.23788127042956e-241	6.02808832839742e-240	75.0325911706921	141.154405608712	74.6548595305981	140.617160774371
TR24449|c0_g1	1690; 1367	B561P	Cytochrome b561 and DOMON domain-containing protein At5g35735	ARATH		AT5G35735	GO:0003674,GO:0005488,GO:0005575,GO:0005886,GO:0008150,GO:0008152,GO:0016020,GO:0016021,GO:0031224,GO:0043167,GO:0043169,GO:0044425,GO:0044464,GO:0044699,GO:0044710,GO:0046872,GO:0055114	0.482307	8.52989	1098.3	7.74064909459843e-241	3.76025629310041e-239	312.11318148167	435.663287871372	310.325374072287	433.836541858425
TR1416|c0_g1	1647; 1524; 1120; 1006	WAT1; WTR17	Protein WALLS ARE THIN 1; WAT1-related protein At3g18200	ARATH		AT1G75500	GO:0000162,GO:0000902,GO:0003674,GO:0005215,GO:0005575,GO:0005774,GO:0005886,GO:0006082,GO:0006520,GO:0006521,GO:0006568,GO:0006576,GO:0006586,GO:0006725,GO:0006807,GO:0006810,GO:0006950,GO:0006952,GO:0007165,GO:0008150,GO:0008152,GO:0008652,GO:0009058,GO:0009072,GO:0009073,GO:0009308,GO:0009309,GO:0009653,GO:0009705,GO:0009734,GO:0009755,GO:0009826,GO:0009832,GO:0009834,GO:0009850,GO:0009851,GO:…	0.867469	6.86508	1097.85	9.70376412627889e-241	4.70242992951573e-239	84.066365829054	153.271199718486	83.6282859359931	152.67759804261
TR33729|c0_g1	1739	UGT2	7-deoxyloganetin glucosyltransferase	GARJA			GO:0003674,GO:0003824,GO:0008150,GO:0008152,GO:0008194,GO:0016740,GO:0016757,GO:0016758,GO:0035251,GO:0046527	0.754049	7.2565	1096.95	1.51749496557966e-240	7.33590952171118e-239	115.721906780669	195.034582852863	115.102747726345	194.24841775157
TR30299|c0_g1	691; 485							-0.515124	8.37497	1095.61	2.9784696735016e-240	1.43637240888938e-238	387.967024894031	271.232978800928	385.722396689046	270.116105942085
TR54560|c1_g1	4097; 4083; 3972; 3941; 2097; 1211	CMTA2; CMTA3	Calmodulin-binding transcription activator 2; Calmodulin-binding transcription activator 3	ARATH		AT2G22300,AT5G64220	GO:0000981,GO:0000982,GO:0001071,GO:0001077,GO:0001228,GO:0003674,GO:0003676,GO:0003677,GO:0003700,GO:0005488,GO:0005515,GO:0005575,GO:0005634,GO:0006139,GO:0006351,GO:0006355,GO:0006357,GO:0006366,GO:0006725,GO:0006807,GO:0006950,GO:0006952,GO:0007568,GO:0008150,GO:0008152,GO:0009058,GO:0009059,GO:0009266,GO:0009409,GO:0009605,GO:0009607,GO:0009617,GO:0009620,GO:0009628,GO:0009889,GO:0009891,GO:…	0.843388	6.9397	1094.85	4.35509317189917e-240	2.09517851943758e-238	89.4418350472529	160.391377700518	88.9921009677893	159.7631049377
TR24448|c0_g1	2435; 2336; 1822; 1722; 1711; 864; 840; 715; 426; 277; 260	HBP1B; HBP1C; PAN; TGA2; TGA6	Transcription factor HBP-1b(c1); Transcription factor HBP-1b(c38); Transcription factor PERIANTHIA; Transcription factor TGA2; Transcription factor TGA6	ARATH; WHEAT	K14431	AT1G68640,AT5G06950	GO:0001071,GO:0002376,GO:0003674,GO:0003676,GO:0003677,GO:0003700,GO:0003824,GO:0005488,GO:0005575,GO:0005634,GO:0005737,GO:0006139,GO:0006351,GO:0006355,GO:0006725,GO:0006807,GO:0006950,GO:0006952,GO:0006955,GO:0007165,GO:0008150,GO:0008152,GO:0008219,GO:0009058,GO:0009059,GO:0009626,GO:0009862,GO:0009863,GO:0009889,GO:0009890,GO:0009891,GO:0009892,GO:0009893,GO:0009909,GO:0009987,GO:0010468,GO:…	1.30746	5.73782	1091.49	2.33642803758694e-239	1.12131655962938e-237	31.4688927148724	77.8639346573129	31.3395230474133	77.6013760478236
TR12779|c0_g1	1050							1.17463	6.02283	1090.45	3.93966754798218e-239	1.88621054214329e-237	40.8386341993717	92.1459290891088	40.650296310154	91.8100787044674
TR25968|c0_g2	1512; 1374	SEN22	tRNA-splicing endonuclease subunit Sen2-2	ARATH	K15322	AT5G60230	GO:0000213,GO:0000394,GO:0003674,GO:0003676,GO:0003824,GO:0004518,GO:0004519,GO:0004521,GO:0004540,GO:0004549,GO:0005488,GO:0005575,GO:0005634,GO:0006139,GO:0006388,GO:0006396,GO:0006397,GO:0006399,GO:0006725,GO:0006807,GO:0008033,GO:0008150,GO:0008152,GO:0008380,GO:0009987,GO:0016070,GO:0016071,GO:0016787,GO:0016788,GO:0016829,GO:0016892,GO:0016894,GO:0034470,GO:0034641,GO:0034660,GO:0043170,GO:…	1.7225	5.02449	1087.78	1.49739795212545e-238	7.15196043464809e-237	15.5664629443675	51.4235076480115	15.5516901236357	51.2945472564779
TR50128|c0_g1	879							1.45889	5.44336	1085.98	3.68339631191034e-238	1.75507665895498e-236	23.8163150084087	65.4973097411515	23.7492187571356	65.2771167143422
TR12500|c6_g1	1281; 1275; 797	XTH16	Probable xyloglucan endotransglucosylase/hydrolase protein 16	ARATH	K08235	AT3G23730	GO:0003674,GO:0003824,GO:0004553,GO:0005575,GO:0005576,GO:0005618,GO:0005975,GO:0005976,GO:0006073,GO:0008150,GO:0008152,GO:0009987,GO:0010383,GO:0010410,GO:0010411,GO:0016043,GO:0016740,GO:0016757,GO:0016758,GO:0016762,GO:0016787,GO:0016798,GO:0030312,GO:0042546,GO:0043170,GO:0044036,GO:0044042,GO:0044085,GO:0044237,GO:0044238,GO:0044260,GO:0044262,GO:0044264,GO:0044464,GO:0045229,GO:0048046,GO:…	-0.861782	6.91879	1078.12	1.88205199493661e-236	8.94626004371181e-235	153.984795312988	84.6510048974958	153.155473234937	84.3476831447447
TR43273|c0_g1	2764; 2616; 2306; 1842; 1362							0.713254	7.38711	1077.21	2.96897034212665e-236	1.40792815009849e-234	128.861942647378	211.1070313971	128.158071105622	210.26618599845
TR27853|c0_g1	679	PER15	Peroxidase 15 {ECO:0000303|PubMed:17936696}	IPOBA			GO:0003674,GO:0003824,GO:0004601,GO:0005488,GO:0005575,GO:0005576,GO:0006950,GO:0006979,GO:0008150,GO:0008152,GO:0009056,GO:0009987,GO:0016209,GO:0016491,GO:0016684,GO:0020037,GO:0042743,GO:0042744,GO:0043167,GO:0043169,GO:0044237,GO:0044248,GO:0044699,GO:0044710,GO:0044712,GO:0044763,GO:0046872,GO:0046906,GO:0050896,GO:0055114,GO:0072593,GO:0097159,GO:0098869,GO:1901363	-2.41615	4.37188	1076.7	3.83642323178609e-236	1.81496535647229e-234	33.5593529663941	6.24577015967751	33.4310735629565	6.29404069936209
TR12516|c2_g1	1581; 1204; 968; 962	BCP	Blue copper protein	PEA			GO:0003674,GO:0005488,GO:0008150,GO:0008152,GO:0009055,GO:0043167,GO:0043169,GO:0044699,GO:0044710,GO:0046872,GO:0055114	-1.07826	6.31238	1076.56	4.10599351516481e-236	1.93789272136345e-234	105.978868822684	50.1327151483448	105.420892920524	49.9754369302643
TR11539|c0_g1	2420							2.24917	4.38033	1076.35	4.5573601561401e-236	2.14583787777405e-234	7.46592946972061	35.6008899101618	7.48910023307401	35.540601074841
TR41918|c0_g2	2599; 641; 558	GLYC4; RBG2	Glycine-rich RNA-binding protein 2, mitochondrial; Serine hydroxymethyltransferase 4	ARATH	K00600	AT4G13930	GO:0000166,GO:0001070,GO:0001071,GO:0001072,GO:0001101,GO:0001882,GO:0001883,GO:0003674,GO:0003676,GO:0003677,GO:0003690,GO:0003697,GO:0003723,GO:0003824,GO:0004372,GO:0005488,GO:0005507,GO:0005524,GO:0005575,GO:0005739,GO:0005829,GO:0005886,GO:0005911,GO:0006082,GO:0006355,GO:0006520,GO:0006544,GO:0006563,GO:0006575,GO:0006725,GO:0006730,GO:0006732,GO:0006760,GO:0006807,GO:0006950,GO:0006970,GO:…	-0.490635	8.48705	1076.18	4.96488548995857e-236	2.33220812036568e-234	416.561534763061	296.216059439639	414.160736763286	294.990757807827
TR43905|c0_g1	889; 537							-1.10095	6.2565	1076.09	5.18978772727333e-236	2.43211769797889e-234	102.432552324567	47.676045552205	101.878750918394	47.5633494766165
TR12175|c1_g1	640; 636; 624; 602	HMGB1; HMGB3	High mobility group B protein 1; High mobility group B protein 3	ARATH	K10802	AT3G51880	GO:0000785,GO:0001071,GO:0003674,GO:0003676,GO:0003677,GO:0003682,GO:0003700,GO:0005198,GO:0005488,GO:0005575,GO:0005634,GO:0006325,GO:0006333,GO:0006355,GO:0008150,GO:0009889,GO:0010468,GO:0010556,GO:0016043,GO:0019219,GO:0019222,GO:0030527,GO:0031323,GO:0031326,GO:0032991,GO:0043226,GO:0043227,GO:0043229,GO:0043231,GO:0043933,GO:0044422,GO:0044424,GO:0044427,GO:0044446,GO:0044464,GO:0044877,GO:…	1.6582	5.10232	1075.04	8.79615571336905e-236	4.11251251979276e-234	16.9849895436144	53.6719849054954	16.9685469244875	53.5181903778094
TR44570|c0_g2	1681; 1422; 1063; 1062; 996	PCL1	Transcription factor LUX	ARATH		AT3G46640	GO:0003674,GO:0003676,GO:0003677,GO:0005488,GO:0005575,GO:0005634,GO:0006139,GO:0006351,GO:0006355,GO:0006725,GO:0006807,GO:0007623,GO:0008150,GO:0008152,GO:0009058,GO:0009059,GO:0009889,GO:0009987,GO:0010468,GO:0010556,GO:0016070,GO:0018130,GO:0019219,GO:0019222,GO:0019438,GO:0031323,GO:0031326,GO:0032774,GO:0034641,GO:0034645,GO:0034654,GO:0042752,GO:0042753,GO:0043170,GO:0043226,GO:0043227,GO:…	3.42553	3.56257	1074.58	1.1076972428532e-235	5.16674613253095e-234	2.05313060417317	22.5264110425702	2.12528520127776	22.5002532785579
TR29886|c0_g1	998	LOR11; LOR4	Protein LURP-one-related 11; Protein LURP-one-related 4	ARATH; ARATH		AT3G14260		1.05186	6.30028	1073.6	1.80479478202509e-235	8.39862095177423e-234	52.3734952300901	108.509846907464	52.1200894599069	108.129357883053
TR16541|c0_g1	4078; 3973; 3914; 3832	DEGP7	Protease Do-like 7	ARATH		AT3G03380	GO:0003674,GO:0003824,GO:0004175,GO:0004252,GO:0005488,GO:0005515,GO:0005575,GO:0005829,GO:0008150,GO:0008233,GO:0008236,GO:0009314,GO:0009416,GO:0009507,GO:0009536,GO:0009628,GO:0009642,GO:0009644,GO:0009892,GO:0010109,GO:0010205,GO:0016787,GO:0017171,GO:0019222,GO:0031323,GO:0031324,GO:0042548,GO:0043155,GO:0043226,GO:0043227,GO:0043229,GO:0043231,GO:0043467,GO:0044424,GO:0044444,GO:0044464,GO:…	0.826108	6.96863	1073.09	2.33674370545321e-235	1.08487003220307e-233	91.9429214196093	162.889685764389	91.4547330264128	162.250570124274
TR37765|c0_g1	1434	PER72	Peroxidase 72	ARATH	K00430	AT5G66390	GO:0003674,GO:0003824,GO:0004601,GO:0005488,GO:0005575,GO:0005576,GO:0006725,GO:0006950,GO:0006979,GO:0008150,GO:0008152,GO:0009056,GO:0009058,GO:0009698,GO:0009699,GO:0009808,GO:0009809,GO:0009987,GO:0016209,GO:0016491,GO:0016684,GO:0019438,GO:0019748,GO:0020037,GO:0042743,GO:0042744,GO:0043167,GO:0043169,GO:0044237,GO:0044248,GO:0044249,GO:0044550,GO:0044699,GO:0044710,GO:0044711,GO:0044712,GO:…	0.365525	9.29116	1069.15	1.67325584785626e-234	7.75028760971004e-233	553.001395822205	711.851244332311	549.774173416248	708.852200440732
TR19795|c0_g1	1994	CCD	Carotenoid 9,10(9',10')-cleavage dioxygenase	CROSA			GO:0003674,GO:0003824,GO:0005488,GO:0005575,GO:0005737,GO:0008150,GO:0008152,GO:0016491,GO:0016701,GO:0016702,GO:0043167,GO:0043169,GO:0044424,GO:0044464,GO:0044699,GO:0044710,GO:0046872,GO:0051213,GO:0055114	-1.64688	5.21843	1066.78	5.48582568276379e-234	2.53506241586094e-232	54.9119112497951	17.488156447097	54.6501908899995	17.4876340389462
TR27444|c2_g1	2319; 2091; 2089; 1660; 1146	MF14A; MF14B	Hippocampus abundant transcript 1 protein {ECO:0000250|UniProtKB:Q96MC6}; Hippocampus abundant transcript 1 protein {ECO:0000312|HGNC:HGNC:23363}; Hippocampus abundant transcript-like protein 1 {ECO:0000250|UniProtKB:Q5SR56}; Hippocampus abundant transcript-like protein 1 {ECO:0000312|HGNC:HGNC:23376}	BOVIN; HUMAN; MOUSE			GO:0003674,GO:0005215,GO:0005575,GO:0006810,GO:0008150,GO:0009987,GO:0016021,GO:0031224,GO:0044425,GO:0044699,GO:0044763,GO:0044765,GO:0051179,GO:0051234,GO:0055085,GO:1902578	-1.43833	5.54766	1063.11	3.43949226301519e-233	1.58574924542763e-231	66.7080798119536	24.5666959613982	66.389861525629	24.5354520675732
TR8320|c2_g1	1264	YIPL5	Protein yippee-like At4g27740	ARATH		AT4G27740		0.73791	7.26705	1059.29	2.33153304032551e-232	1.07245135252109e-230	117.364411264008	195.575882933368	116.722012641604	194.813750748519
TR25871|c0_g3	327; 290; 232							2.55384	4.08216	1057.31	6.28062493843451e-232	2.88228587324424e-230	5.07683203941001	30.0213352341832	5.12767223165427	29.9626488382806
TR15000|c2_g2	1515; 1436; 766; 498	ACT7	Actin-7	ARATH	K10355	AT5G09810	GO:0000166,GO:0001882,GO:0001883,GO:0003674,GO:0005198,GO:0005200,GO:0005488,GO:0005524,GO:0005575,GO:0005618,GO:0005730,GO:0005739,GO:0005829,GO:0005856,GO:0005886,GO:0005911,GO:0006950,GO:0008150,GO:0009314,GO:0009416,GO:0009506,GO:0009526,GO:0009532,GO:0009570,GO:0009611,GO:0009628,GO:0009719,GO:0009725,GO:0009733,GO:0009845,GO:0009941,GO:0009987,GO:0010033,GO:0010053,GO:0016020,GO:0016049,GO:…	0.243706	10.4501	1055.34	1.68363597911715e-231	7.70873052783361e-230	1290.93386460939	1527.21571944434	1283.33491471442	1520.67038405905
TR22765|c0_g1	2783; 2698; 2693; 2680; 266	INVA; INVC; INVH	Alkaline/neutral invertase A, mitochondrial {ECO:0000305}; Alkaline/neutral invertase C, mitochondrial {ECO:0000305}; Probable alkaline/neutral invertase A, chloroplastic {ECO:0000305}	ARATH		AT3G06500,AT3G05820,AT1G56560	GO:0000302,GO:0003674,GO:0003824,GO:0004553,GO:0004564,GO:0004575,GO:0005575,GO:0005739,GO:0005975,GO:0005984,GO:0005985,GO:0005987,GO:0006950,GO:0006979,GO:0007623,GO:0008150,GO:0008152,GO:0009056,GO:0009311,GO:0009313,GO:0009507,GO:0009536,GO:0009987,GO:0010029,GO:0010035,GO:0015926,GO:0016052,GO:0016787,GO:0016798,GO:0032502,GO:0033926,GO:0040034,GO:0042221,GO:0042542,GO:0043226,GO:0043227,GO:…	0.557214	8.05696	1054.05	3.2144812716864e-231	1.46841338275638e-229	218.378436989328	321.074224675155	217.150172073412	319.75234307418
TR35737|c0_g2	742	ERLI1	Lipid transfer protein EARLI 1	ARATH		AT4G12480	GO:0001101,GO:0005575,GO:0005576,GO:0005618,GO:0006950,GO:0006952,GO:0006970,GO:0008150,GO:0009266,GO:0009409,GO:0009505,GO:0009605,GO:0009607,GO:0009620,GO:0009628,GO:0009651,GO:0009719,GO:0009725,GO:0009737,GO:0010033,GO:0030312,GO:0033993,GO:0042221,GO:0043207,GO:0044464,GO:0050832,GO:0050896,GO:0051704,GO:0051707,GO:0097305,GO:0098542,GO:1901700	-0.65409	7.646	1052.57	6.72241886551358e-231	3.06385392550192e-229	242.605378118571	154.020692137647	241.236737687893	153.431375371875
TR27331|c0_g2	3348; 2624	KSB	Ent-kaur-16-ene synthase, chloroplastic	CUCMA			GO:0000287,GO:0003674,GO:0003824,GO:0005488,GO:0005575,GO:0006082,GO:0006629,GO:0006720,GO:0006721,GO:0008150,GO:0008152,GO:0008299,GO:0008610,GO:0009058,GO:0009507,GO:0009536,GO:0009685,GO:0009686,GO:0009899,GO:0009987,GO:0010333,GO:0016053,GO:0016101,GO:0016102,GO:0016114,GO:0016829,GO:0016835,GO:0016838,GO:0019752,GO:0043167,GO:0043169,GO:0043226,GO:0043227,GO:0043229,GO:0043231,GO:0043436,GO:…	-2.41746	4.33628	1051.17	1.35599950067407e-230	6.16608266094186e-229	32.7381007247249	6.07921628875277	32.6214411053269	6.14328523350911
TR5180|c1_g1	2255; 1620; 809							0.713581	7.34451	1046.8	1.20812822291488e-229	5.48115941134299e-228	125.091648265169	204.986176640616	124.413520989085	204.160589631404
TR33800|c0_g1	1317; 1309	ATCA7	Alpha carbonic anhydrase 7	ARATH	K01674	AT1G08080	GO:0003674,GO:0003824,GO:0004089,GO:0005488,GO:0005575,GO:0006730,GO:0008150,GO:0008152,GO:0008270,GO:0009532,GO:0009570,GO:0009987,GO:0016829,GO:0016835,GO:0016836,GO:0043167,GO:0043169,GO:0044237,GO:0044281,GO:0044422,GO:0044424,GO:0044434,GO:0044435,GO:0044444,GO:0044446,GO:0044464,GO:0044699,GO:0044710,GO:0044763,GO:0046872,GO:0046914	0.886282	6.73503	1045.61	2.19068329813619e-229	9.91632710204057e-228	76.1898102384988	140.7380209314	75.8018388455734	140.202583243275
TR14575|c1_g2	3178; 3128; 3107; 3095; 2695; 2671; 2572; 2562; 2250; 2240	FOLT1; HYES	Bifunctional epoxide hydrolase 2; Folate transporter 1, chloroplastic	ARATH; HUMAN; PIG	K15115,K08726	AT5G66380	GO:0000287,GO:0001676,GO:0003674,GO:0003735,GO:0003824,GO:0004301,GO:0005102,GO:0005198,GO:0005488,GO:0005515,GO:0005575,GO:0005737,GO:0005777,GO:0005829,GO:0006082,GO:0006412,GO:0006629,GO:0006631,GO:0006690,GO:0006725,GO:0006793,GO:0006796,GO:0006805,GO:0006810,GO:0006873,GO:0006874,GO:0006875,GO:0006950,GO:0006952,GO:0006954,GO:0008150,GO:0008152,GO:0008217,GO:0009056,GO:0009058,GO:0009059,GO:…	1.00761	6.37497	1041.91	1.39797209036203e-228	6.31369844075747e-227	56.2557785543448	113.048439890163	55.9995783193822	112.652021858642
TR44408|c0_g1	1023; 968							1.07244	6.20296	1041.05	2.14274327878309e-228	9.65543391029927e-227	48.4912119058353	101.930969005937	48.2743352861662	101.571495118448
TR15603|c0_g1	2792; 2789	PP131	Pentatricopeptide repeat-containing protein At1g79080, chloroplastic	ARATH		AT1G79080	GO:0005575,GO:0009507,GO:0009536,GO:0043226,GO:0043227,GO:0043229,GO:0043231,GO:0044424,GO:0044444,GO:0044464	-0.559173	8.06821	1040.05	3.54394680933128e-228	1.59333608581154e-226	317.302002463126	215.145962767025	315.486780989676	214.298894710017
TR32268|c0_g1	887; 806							-1.62772	5.21008	1039.92	3.78692964825498e-228	1.69874499559222e-226	54.4266258342632	17.5714333825594	54.1779052897156	17.5630117718727
TR37703|c0_g1	1059							-1.55178	5.32555	1038.92	6.22314561143385e-228	2.78531216051523e-226	58.2715795111693	19.8199106400433	57.9899247777217	19.8243437596674
TR38289|c1_g1	2964; 2952	WNK4	Probable serine/threonine-protein kinase WNK4	ARATH	K08867	AT5G58350	GO:0000166,GO:0001882,GO:0001883,GO:0003674,GO:0003824,GO:0004672,GO:0004674,GO:0005488,GO:0005524,GO:0005575,GO:0005634,GO:0005737,GO:0006464,GO:0006468,GO:0006793,GO:0006796,GO:0008150,GO:0008152,GO:0009987,GO:0016301,GO:0016310,GO:0016740,GO:0016772,GO:0016773,GO:0017076,GO:0019538,GO:0030554,GO:0032549,GO:0032550,GO:0032553,GO:0032555,GO:0032559,GO:0035639,GO:0036094,GO:0036211,GO:0043167,GO:…	1.03615	6.28912	1035.28	3.8447428214314e-227	1.71694490525671e-225	52.3361655827415	107.260692875528	52.0863547741724	106.885625289766
TR48800|c0_g1	2454; 390							-0.740474	7.27621	1034.4	5.97855186605184e-227	2.66386616367236e-225	191.762398429774	114.672340131679	190.702178457511	114.234954250099
TR27768|c0_g2	2234; 2193; 1934; 1914; 516	SCGT	Scopoletin glucosyltransferase	TOBAC			GO:0003674,GO:0003824,GO:0005488,GO:0005515,GO:0008150,GO:0008152,GO:0008194,GO:0016740,GO:0016757,GO:0016758,GO:0035251,GO:0042802,GO:0046527,GO:0050275	1.06816	6.20332	1033.44	9.6596348895261e-227	4.29444080568507e-225	48.6032008478812	101.847692070475	48.3755393433699	101.496117385522
TR23326|c0_g1	346	GL117	Germin-like protein subfamily 1 member 17	ARATH		AT5G39150	GO:0003674,GO:0005488,GO:0005575,GO:0005576,GO:0030145,GO:0043167,GO:0043169,GO:0045735,GO:0046872,GO:0046914,GO:0048046	1.66335	5.03687	1032.82	1.3216668999594e-226	5.86272597917403e-225	16.2010669492937	51.3402307125491	16.1589144668579	51.1814806570882
TR27421|c0_g1	1587; 1582; 1476; 1327; 1322	HIR2	Hypersensitive-induced response protein 2	ARATH		AT1G69840	GO:0003674,GO:0005488,GO:0005515,GO:0005575,GO:0005773,GO:0005774,GO:0005886,GO:0005911,GO:0009506,GO:0009507,GO:0009536,GO:0016020,GO:0019899,GO:0019900,GO:0019901,GO:0030054,GO:0031090,GO:0043226,GO:0043227,GO:0043229,GO:0043231,GO:0043424,GO:0044422,GO:0044424,GO:0044437,GO:0044444,GO:0044446,GO:0044464,GO:0098588	1.33821	5.59111	1028.77	1.00229825747248e-225	4.43617208757318e-224	27.9972355114523	70.7853951430117	27.8985851024874	70.5535580191966
TR48745|c2_g1	4291; 4231; 4141; 4123; 4108; 4007; 3793	ESAG8; TIR; TMVRN	Putative adenylate cyclase regulatory protein; TMV resistance protein N; Toll/interleukin-1 receptor-like protein	ARATH; NICGU; TRYBB		AT1G72930	GO:0000166,GO:0001882,GO:0001883,GO:0002376,GO:0003674,GO:0003676,GO:0003677,GO:0005488,GO:0005515,GO:0005524,GO:0005575,GO:0005737,GO:0005911,GO:0006139,GO:0006163,GO:0006164,GO:0006171,GO:0006725,GO:0006753,GO:0006793,GO:0006796,GO:0006807,GO:0006950,GO:0006952,GO:0006955,GO:0007165,GO:0008150,GO:0008152,GO:0008219,GO:0008270,GO:0009058,GO:0009117,GO:0009150,GO:0009152,GO:0009165,GO:0009187,GO:…	0.781178	7.06302	1027.66	1.74535672325865e-225	7.70782036743735e-224	100.043454894256	171.800317858863	99.5173229169744	171.1451426096
TR3182|c0_g1	1921; 1569; 1568; 1478	CAS1; CAS2	L-3-cyanoalanine synthase 1, mitochondrial; L-3-cyanoalanine synthase 2, mitochondrial	MALDO	K13034		GO:0000096,GO:0000097,GO:0003006,GO:0003674,GO:0003824,GO:0004124,GO:0005575,GO:0005739,GO:0006082,GO:0006520,GO:0006534,GO:0006535,GO:0006563,GO:0006790,GO:0006807,GO:0006950,GO:0007568,GO:0008150,GO:0008152,GO:0008652,GO:0009058,GO:0009069,GO:0009070,GO:0009611,GO:0009835,GO:0009836,GO:0009987,GO:0016053,GO:0016740,GO:0016829,GO:0016835,GO:0016846,GO:0019344,GO:0019499,GO:0019752,GO:0021700,GO:…	-0.42413	8.83359	1026.9	2.55192851138123e-225	1.12448584427389e-223	520.151306155435	387.321026835468	517.118997625187	385.70785938486
TR14636|c0_g1	3289; 3208; 3142; 2361; 1767; 1456; 1222; 1222	SD11; Y4729	G-type lectin S-receptor-like serine/threonine-protein kinase At4g27290; G-type lectin S-receptor-like serine/threonine-protein kinase SD1-1	ARATH		AT4G27300,AT4G27290	GO:0000166,GO:0001882,GO:0001883,GO:0003674,GO:0003824,GO:0004672,GO:0004674,GO:0005488,GO:0005515,GO:0005516,GO:0005524,GO:0005575,GO:0005886,GO:0005911,GO:0006464,GO:0006468,GO:0006793,GO:0006796,GO:0008037,GO:0008150,GO:0008152,GO:0009506,GO:0009987,GO:0016020,GO:0016021,GO:0016301,GO:0016310,GO:0016740,GO:0016772,GO:0016773,GO:0017076,GO:0019538,GO:0019899,GO:0030054,GO:0030246,GO:0030554,GO:…	1.11207	6.08296	1025.86	4.30487086983401e-225	1.89271772879655e-223	43.82500598726	94.685875620711	43.6189486547959	94.3352327575049
TR14393|c1_g2	407							-0.874006	6.80665	1024.4	8.93985264691795e-225	3.92191729446398e-223	142.860560403104	77.8639346573129	142.090496313999	77.6013760478236
TR28794|c0_g2	1475	U89B2	UDP-glycosyltransferase 89B2 {ECO:0000303|PubMed:15610349}	STERE			GO:0003674,GO:0003824,GO:0008150,GO:0008152,GO:0016740,GO:0016757,GO:0016758	0.770234	7.09731	1023.85	1.1763027576572e-224	5.14910374159527e-223	102.917837740099	175.422864551476	102.384771204413	174.725584923609
TR31438|c0_g1	1467							-1.40379	5.55054	1020.88	5.20195865438736e-224	2.27209233595248e-222	66.4467722805134	25.0663575741724	66.1199840397525	25.0254073315954
TR11743|c0_g1	722							-0.338122	9.47387	1020.08	7.75618454916073e-224	3.38030476292416e-222	791.313864495687	625.451423790106	786.692871330116	622.808518305141
TR35862|c0_g2	1373							2.15413	4.39322	1015.23	8.77443687333439e-223	3.81573055035374e-221	7.95121488525245	35.4759745069682	7.96138583335795	35.3898456089881
TR30654|c0_g1	2299; 2282; 2282; 2265; 1758; 1741	SAP1	Zinc finger A20 and AN1 domain-containing stress-associated protein 1	ARATH		AT1G12440	GO:0003674,GO:0003676,GO:0003677,GO:0005488,GO:0008270,GO:0043167,GO:0043169,GO:0046872,GO:0046914,GO:0097159,GO:1901363	0.540117	8.08812	1012.65	3.19993280664612e-222	1.38851986296233e-220	224.649817743893	326.403948544746	223.391088934307	325.066473245497
TR25219|c0_g1	1991	U71K2	UDP-glycosyltransferase 71K2 {ECO:0000303|Ref.1}	PYRCO			GO:0003674,GO:0003824,GO:0008150,GO:0008152,GO:0016740,GO:0016757,GO:0016758	1.73381	4.90265	1010.81	8.02952814804053e-222	3.47661113314181e-220	14.2225956398178	47.3429378103555	14.202302694253	47.2241496784473
TR48135|c0_g1	1820						GO:0005575,GO:0006810,GO:0008150,GO:0009987,GO:0016021,GO:0031224,GO:0044425,GO:0044699,GO:0044763,GO:0044765,GO:0051179,GO:0051234,GO:0055085,GO:1902578	-0.49786	8.34795	1005.92	9.2782522439637e-221	4.0085672438834e-219	379.007909530367	268.151732188821	376.81643965512	267.063307758562
TR34641|c3_g1	1609; 1428; 607; 579; 543; 356; 287	WBS22	Probable 18S rRNA (guanine-N(7))-methyltransferase	DICDI; MOUSE	K19306		GO:0003674,GO:0003824,GO:0005575,GO:0005730,GO:0006139,GO:0006364,GO:0006725,GO:0006807,GO:0008150,GO:0008152,GO:0008168,GO:0009987,GO:0016070,GO:0016072,GO:0016740,GO:0016741,GO:0034470,GO:0034641,GO:0034660,GO:0043170,GO:0043226,GO:0043228,GO:0043229,GO:0043232,GO:0044237,GO:0044238,GO:0044260,GO:0044422,GO:0044424,GO:0044428,GO:0044446,GO:0044464,GO:0046483,GO:0071704,GO:0090304,GO:1901360	1.18532	5.87741	1002.61	4.85896599983532e-220	2.09471917356537e-218	36.7323729910254	83.4851278010227	36.5683993362713	83.2170171508473
TR12292|c0_g1	1604; 1596	FLA2	Fasciclin-like arabinogalactan protein 2	ARATH		AT4G12730	GO:0005575,GO:0005774,GO:0005886,GO:0016020,GO:0031090,GO:0031224,GO:0031225,GO:0031226,GO:0044422,GO:0044424,GO:0044425,GO:0044437,GO:0044444,GO:0044446,GO:0044459,GO:0044464,GO:0046658,GO:0098588	-0.848691	6.85288	1000.5	1.39728559679665e-219	6.01074238259153e-218	146.668184432661	81.3615659467323	145.86878111627	81.0687517624423
TR1651|c0_g1	1512; 1220							0.588174	7.82526	998.962	3.01938886272637e-219	1.29605965471813e-217	183.699194602476	275.938125654552	182.673323252684	274.82721424999
TR19171|c0_g1	2746; 2725; 2560; 2540; 2457; 2437	C3H66	Zinc finger CCCH domain-containing protein 66	ARATH		AT5G58620	GO:0001071,GO:0003674,GO:0003676,GO:0003677,GO:0003700,GO:0005488,GO:0005515,GO:0006355,GO:0008150,GO:0009889,GO:0010468,GO:0010556,GO:0019219,GO:0019222,GO:0031323,GO:0031326,GO:0043167,GO:0043169,GO:0046872,GO:0050789,GO:0050794,GO:0051171,GO:0051252,GO:0060255,GO:0065007,GO:0080090,GO:0097159,GO:1901363,GO:1903506,GO:2000112,GO:2001141	0.954574	6.46199	998.023	4.82995530629848e-219	2.06877892119455e-217	61.1832920043604	118.503079162948	60.8911077508945	118.07921862935
TR21311|c3_g1	1623; 1246; 658; 644; 475; 445	LAC3; SWC6	Laccase-3; SWR1 complex subunit 6	ARATH	K05909,K11663	AT2G30210,AT5G37055	GO:0000812,GO:0003006,GO:0003674,GO:0003682,GO:0003824,GO:0005488,GO:0005507,GO:0005515,GO:0005575,GO:0005576,GO:0005634,GO:0006325,GO:0006338,GO:0006725,GO:0006950,GO:0006952,GO:0008150,GO:0008152,GO:0009056,GO:0009605,GO:0009607,GO:0009617,GO:0009698,GO:0009791,GO:0009808,GO:0009908,GO:0009909,GO:0009987,GO:0016043,GO:0016491,GO:0016568,GO:0016604,GO:0016607,GO:0016679,GO:0016682,GO:0016722,GO:…	-1.4603	5.41772	997.4	6.59784561731602e-219	2.81994187038805e-217	61.1832920043604	22.1933033007207	60.8911077508945	22.1610534803887
TR35935|c0_g1	4411	UFOG6	UDP-glucose flavonoid 3-O-glucosyltransferase 6 {ECO:0000303|PubMed:18487633}	FRAAN			GO:0003674,GO:0003824,GO:0008150,GO:0008152,GO:0008194,GO:0016740,GO:0016757,GO:0016758,GO:0035251,GO:0046527,GO:0047893	0.579506	7.86508	997.245	7.12919585680231e-219	3.04051807023408e-217	189.485289941509	282.933388233391	188.441954513295	281.799654545691
TR16153|c0_g1	2505; 2504	PGL3	Polygalacturonase 1 beta-like protein 3 {ECO:0000303|PubMed:26106400}	ARATH		AT1G70370	GO:0005575,GO:0005576,GO:0005618,GO:0030312,GO:0044464,GO:0048046	-0.952976	6.52499	991.641	1.17790765802196e-217	5.01290316769729e-216	119.604190104924	61.7082091776138	118.948501900085	61.5082300680176
TR14218|c1_g1	4661; 4657; 4460; 4456; 3633; 1482; 539; 276; 256	BRG3; PCP	Probable BOI-related E3 ubiquitin-protein ligase 3; Pyrrolidone-carboxylate peptidase	ARATH; PYRFU	K19042,K01304	AT3G12920	GO:0003674,GO:0003824,GO:0004842,GO:0005488,GO:0005575,GO:0005634,GO:0005829,GO:0006508,GO:0006511,GO:0006950,GO:0006952,GO:0008150,GO:0008152,GO:0008233,GO:0008234,GO:0008238,GO:0008242,GO:0008270,GO:0009056,GO:0009057,GO:0009987,GO:0010498,GO:0010941,GO:0016740,GO:0016787,GO:0016874,GO:0016920,GO:0019538,GO:0019787,GO:0019941,GO:0030163,GO:0031347,GO:0043067,GO:0043161,GO:0043167,GO:0043169,GO:…	0.49247	8.32033	990.331	2.26982801860112e-217	9.63926751524063e-216	268.848120204639	377.91073312822	267.313649760714	376.361020501975
TR735|c0_g1	1328; 1288	BBX24	B-box zinc finger protein 24 {ECO:0000303|PubMed:19920209}	ARATH		AT1G06040	GO:0000988,GO:0000989,GO:0001071,GO:0003674,GO:0003676,GO:0003677,GO:0003700,GO:0003712,GO:0005488,GO:0005575,GO:0005622,GO:0005634,GO:0006139,GO:0006351,GO:0006355,GO:0006725,GO:0006807,GO:0008150,GO:0008152,GO:0008270,GO:0009058,GO:0009059,GO:0009314,GO:0009416,GO:0009628,GO:0009889,GO:0009987,GO:0010468,GO:0010556,GO:0016070,GO:0018130,GO:0019219,GO:0019222,GO:0019438,GO:0031323,GO:0031326,GO:…	-1.16979	5.97433	988.582	5.44584967960988e-217	2.30776570359128e-215	85.3729034862551	37.8910056353769	84.9439386796412	37.8019330626358
TR2461|c1_g1	5216; 5216; 5016; 4908; 4820; 4626; 4012; 3973; 3192; 3185; 2978; 2944; 2847; 2688; 2685; 2513; 2449; 1540; 1100; 723; 268							-0.813055	6.94814	985.155	3.02807024178154e-216	1.28046868376991e-214	155.403321912234	88.3568285255711	154.538595350054	88.0411920581428
TR19|c0_g1	2807; 2700	SD18	Receptor-like serine/threonine-protein kinase SD1-8	ARATH		AT4G21380	GO:0000166,GO:0001882,GO:0001883,GO:0003674,GO:0003824,GO:0004672,GO:0004674,GO:0004675,GO:0004871,GO:0004872,GO:0004888,GO:0005488,GO:0005515,GO:0005524,GO:0005575,GO:0005773,GO:0005886,GO:0005911,GO:0006464,GO:0006468,GO:0006793,GO:0006796,GO:0006950,GO:0006952,GO:0007165,GO:0007166,GO:0007167,GO:0007178,GO:0008037,GO:0008150,GO:0008152,GO:0009506,GO:0009987,GO:0016020,GO:0016021,GO:0016301,GO:…	1.06665	6.1355	983.32	7.58487299904913e-216	3.20059143055215e-214	46.4007516543136	97.1425452168508	46.182784770623	96.7850090776159
TR6244|c0_g2	2166; 2153	HACL	2-hydroxyacyl-CoA lyase	ARATH	K12261	AT5G17380	GO:0000287,GO:0003674,GO:0003824,GO:0005488,GO:0005575,GO:0005829,GO:0006082,GO:0006083,GO:0006091,GO:0008150,GO:0008152,GO:0009058,GO:0009061,GO:0009987,GO:0015947,GO:0015948,GO:0015975,GO:0015980,GO:0016829,GO:0016830,GO:0016831,GO:0019385,GO:0019752,GO:0019842,GO:0030976,GO:0032787,GO:0036094,GO:0043167,GO:0043168,GO:0043169,GO:0043436,GO:0043446,GO:0043447,GO:0044237,GO:0044249,GO:0044281,GO:…	0.845701	6.7682	977.238	1.59209525062492e-214	6.70396640733541e-213	79.3255006157815	142.48683657611	78.9391646188882	141.936271100585
TR47830|c0_g1	902; 817; 597; 521	IF1A	Eukaryotic translation initiation factor 1A	ONOVI			GO:0003674,GO:0003676,GO:0003723,GO:0003743,GO:0005488,GO:0006413,GO:0008135,GO:0008150,GO:0008152,GO:0009987,GO:0044237,GO:0097159,GO:1901363	0.385174	9.00376	973.771	9.02704197312417e-214	3.7930716240235e-212	449.784920903318	586.935841138761	447.186994097428	584.47894111202
TR39827|c0_g1	949; 903; 891	CH10	10 kDa chaperonin	ARATH				-0.720479	7.26398	973.146	1.23454703322357e-213	5.17616543934941e-212	189.223982410069	114.71397859941	188.172077027418	114.310331983025
TR24633|c0_g1	3324; 3128; 2881; 2785	CRPM2; CRPM4; LACS2	Cold-regulated 413 plasma membrane protein 2; Cold-regulated 413 plasma membrane protein 4; Long chain acyl-CoA synthetase 2	ARATH	K01897	AT1G49430,AT4G37220,AT3G50830	GO:0000166,GO:0001676,GO:0001882,GO:0001883,GO:0003674,GO:0003824,GO:0004467,GO:0005488,GO:0005524,GO:0005575,GO:0005774,GO:0005783,GO:0005886,GO:0005911,GO:0006082,GO:0006629,GO:0006631,GO:0006950,GO:0006952,GO:0008150,GO:0008152,GO:0009058,GO:0009059,GO:0009506,GO:0009605,GO:0009607,GO:0009620,GO:0009743,GO:0009744,GO:0009746,GO:0009749,GO:0009750,GO:0009791,GO:0009987,GO:0010033,GO:0010143,GO:…	-1.05518	6.2244	973.142	1.23706117845575e-213	5.17616543934941e-212	99.2222026525869	47.676045552205	98.7076904593448	47.5633494766165
TR50283|c0_g1	1956; 1447; 1318; 1155							1.24362	5.70148	970.34	5.02899553489649e-213	2.0998428525898e-211	31.6182113042668	74.8659649806677	31.5081964760861	74.6239555972272
TR29925|c1_g1	688							0.895952	6.59655	969.948	6.11893483827819e-213	2.54959885301227e-211	68.9105290055212	128.163203676582	68.5826160983759	127.689879577478
TR23202|c0_g1	1207; 1168; 1001	RAE1C	Ras-related protein RABE1c	ARATH	K07901	AT3G46060	GO:0000139,GO:0000160,GO:0000166,GO:0001882,GO:0001883,GO:0003674,GO:0005488,GO:0005525,GO:0005575,GO:0005773,GO:0005774,GO:0005886,GO:0006810,GO:0006904,GO:0007165,GO:0007264,GO:0008104,GO:0008150,GO:0009306,GO:0009755,GO:0009873,GO:0009987,GO:0015031,GO:0016020,GO:0017076,GO:0019001,GO:0022406,GO:0031090,GO:0032549,GO:0032550,GO:0032553,GO:0032555,GO:0032561,GO:0032940,GO:0033036,GO:0035556,GO:…	0.470711	8.41349	965.627	5.31808432052059e-212	2.21127944492293e-210	289.192778009628	400.437144170791	287.554461201454	398.785896047607
TR41932|c0_g1	3082; 2845; 1654; 1455	MAPT; SP2L	Microtubule-associated protein SPIRAL2-like; Microtubule-associated protein TORTIFOLIA1	ARATH		AT1G50890,AT4G27060	GO:0000902,GO:0003674,GO:0005488,GO:0005515,GO:0005575,GO:0005737,GO:0005874,GO:0005881,GO:0007275,GO:0008017,GO:0008092,GO:0008150,GO:0009653,GO:0009826,GO:0009987,GO:0010005,GO:0010031,GO:0015631,GO:0016043,GO:0016049,GO:0032403,GO:0032501,GO:0032502,GO:0032989,GO:0032991,GO:0040007,GO:0043234,GO:0044422,GO:0044424,GO:0044430,GO:0044444,GO:0044446,GO:0044448,GO:0044464,GO:0044699,GO:0044707,GO:…	-1.09278	6.11327	961.049	5.2603814281784e-211	2.18272951885478e-209	92.5775254245355	43.3456449081619	92.0956920553695	43.2291298333432
TR27736|c0_g1	3655; 2745; 2638; 2157; 1398; 1318; 1221	CPRF2; PP243	Light-inducible protein CPRF2; Pentatricopeptide repeat-containing protein At3g18970	ARATH; PETCR		AT3G18970	GO:0000959,GO:0001071,GO:0003674,GO:0003676,GO:0003677,GO:0003700,GO:0005488,GO:0005575,GO:0005634,GO:0005739,GO:0006139,GO:0006351,GO:0006355,GO:0006725,GO:0006807,GO:0008150,GO:0008152,GO:0009058,GO:0009059,GO:0009451,GO:0009889,GO:0009987,GO:0010468,GO:0010556,GO:0016070,GO:0016071,GO:0016556,GO:0018130,GO:0019219,GO:0019222,GO:0019438,GO:0031323,GO:0031326,GO:0032774,GO:0034641,GO:0034645,GO:…	0.649067	7.4791	954.197	1.62333859976768e-209	6.72183677579476e-208	140.994078035674	220.933709781659	140.235088598597	220.065291278894
TR11327|c0_g3	3289; 1971; 838	AB12A; AB7A	ABC transporter A family member 12; ABC transporter A family member 7	ARATH		AT5G61700,AT3G47780	GO:0000166,GO:0001882,GO:0001883,GO:0003674,GO:0003824,GO:0005215,GO:0005488,GO:0005524,GO:0005575,GO:0005886,GO:0005911,GO:0006810,GO:0006869,GO:0008150,GO:0009506,GO:0009987,GO:0015399,GO:0015405,GO:0016020,GO:0016021,GO:0016462,GO:0016787,GO:0016817,GO:0016818,GO:0016820,GO:0016887,GO:0017076,GO:0017111,GO:0022804,GO:0022857,GO:0030054,GO:0030554,GO:0031224,GO:0032549,GO:0032550,GO:0032553,GO:…	1.14681	5.89496	954.041	1.75510088538983e-209	7.2523535963297e-208	37.8522624114835	83.776597075141	37.681643965512	83.48083921609
TR19554|c0_g1	1261	E1312; TM256	Glucan endo-1,3-beta-glucosidase 12; Transmembrane protein 256 homolog	ARATH; BUFGR		AT4G29360	GO:0003674,GO:0003824,GO:0004553,GO:0005575,GO:0005576,GO:0005618,GO:0005886,GO:0005975,GO:0006950,GO:0006952,GO:0008150,GO:0008152,GO:0008422,GO:0009987,GO:0015926,GO:0016020,GO:0016021,GO:0016043,GO:0016787,GO:0016798,GO:0030312,GO:0031224,GO:0031225,GO:0031226,GO:0042973,GO:0044238,GO:0044425,GO:0044459,GO:0044464,GO:0045229,GO:0046658,GO:0050896,GO:0071554,GO:0071555,GO:0071704,GO:0071840	0.691024	7.30071	953.543	2.25160742405527e-209	9.28473396789003e-208	122.478572950767	197.574529384465	121.815950187524	196.811260671071
TR43910|c0_g1	837; 836	H2A; H2A2	Histone H2A; Probable histone H2A.2	EUPES; MEDTR			GO:0000786,GO:0003674,GO:0003676,GO:0003677,GO:0005488,GO:0005575,GO:0005634,GO:0032991,GO:0032993,GO:0043226,GO:0043227,GO:0043229,GO:0043231,GO:0043234,GO:0044422,GO:0044424,GO:0044427,GO:0044446,GO:0044464,GO:0044815,GO:0097159,GO:1901363,GO:1990104	-1.02128	6.28116	952.773	3.3116679054816e-209	1.36277871226192e-207	102.469881971915	50.4241844224631	101.946220289863	50.2769478619702
TR18925|c0_g1	1961; 1947; 1947; 480; 467	LAC5	Laccase-5	ARATH	K05909	AT2G40370	GO:0003674,GO:0003824,GO:0005488,GO:0005507,GO:0005575,GO:0005576,GO:0006725,GO:0008150,GO:0008152,GO:0009056,GO:0009698,GO:0009808,GO:0009987,GO:0010035,GO:0010038,GO:0016491,GO:0016679,GO:0016682,GO:0016722,GO:0019439,GO:0019748,GO:0042221,GO:0043167,GO:0043169,GO:0044237,GO:0044248,GO:0044699,GO:0044710,GO:0044712,GO:0044763,GO:0046271,GO:0046274,GO:0046688,GO:0046872,GO:0046914,GO:0048046,GO:…	-1.63633	5.06292	947.281	5.17334154444088e-208	2.12448337197173e-206	49.2004752054588	15.7809792701185	48.9827636865922	15.7916350481001
TR23209|c0_g2	2282	EXL3; GDL52	GDSL esterase/lipase At3g14820; GDSL esterase/lipase EXL3	ARATH		AT1G75900,AT3G14820	GO:0003674,GO:0003824,GO:0005575,GO:0005576,GO:0006629,GO:0008150,GO:0008152,GO:0009056,GO:0016042,GO:0016298,GO:0016787,GO:0016788,GO:0044238,GO:0044699,GO:0044710,GO:0044712,GO:0071704,GO:1901575	1.69956	4.85545	945.157	1.49797151221719e-207	6.13890917877154e-206	13.9986177557261	45.5524836979146	13.9998945798456	45.4150840882115
TR39297|c0_g1	4136; 4032; 4025; 3921; 2910; 1103	CSA1; TMVRN; Y4117	Disease resistance-like protein CSA1 {ECO:0000305}; Putative disease resistance protein At4g11170; TMV resistance protein N	ARATH; NICGU		AT4G11170,AT5G17880	GO:0000166,GO:0000302,GO:0001101,GO:0001882,GO:0001883,GO:0002376,GO:0003674,GO:0005488,GO:0005515,GO:0005524,GO:0005575,GO:0005737,GO:0005739,GO:0006950,GO:0006952,GO:0006955,GO:0006979,GO:0007165,GO:0007275,GO:0008150,GO:0008219,GO:0009314,GO:0009416,GO:0009605,GO:0009607,GO:0009617,GO:0009626,GO:0009628,GO:0009639,GO:0009987,GO:0010035,GO:0010114,GO:0010193,GO:0012501,GO:0016265,GO:0017076,GO:…	1.06604	6.07598	942.511	5.63268956891313e-207	2.30361967441567e-205	44.5342692868834	93.1868907823884	44.3273770552218	92.8653669654383
TR14798|c0_g1	1970; 1956	HMG13	High mobility group B protein 13	ARATH	K09273	AT4G11080	GO:0001071,GO:0003674,GO:0003676,GO:0003677,GO:0003700,GO:0005488,GO:0005575,GO:0005634,GO:0006355,GO:0008150,GO:0009889,GO:0010468,GO:0010556,GO:0019219,GO:0019222,GO:0031323,GO:0031326,GO:0043226,GO:0043227,GO:0043229,GO:0043231,GO:0044424,GO:0044464,GO:0050789,GO:0050794,GO:0051171,GO:0051252,GO:0060255,GO:0065007,GO:0080090,GO:0097159,GO:1901363,GO:1903506,GO:2000112,GO:2001141	-1.6787	4.99308	941.946	7.47358856378282e-207	3.05023490624718e-205	47.1846742486342	14.6983791091077	46.9586825425181	14.698657920666
TR23209|c0_g1	1531	EXL3	GDSL esterase/lipase EXL3	ARATH		AT1G75900	GO:0003674,GO:0003824,GO:0005575,GO:0005576,GO:0006629,GO:0008150,GO:0008152,GO:0009056,GO:0016042,GO:0016298,GO:0016787,GO:0016788,GO:0044238,GO:0044699,GO:0044710,GO:0044712,GO:0071704,GO:1901575	1.62837	4.95489	940.153	1.83295134105871e-206	7.46562205723238e-205	15.5664629443675	48.1757071649792	15.5516901236357	48.0533047406387
TR51387|c0_g1	1659; 1138							-1.1232	6.00887	940.115	1.86881091130968e-206	7.59614426950099e-205	86.6421114961076	39.7230982155489	86.1921220518202	39.6109986528716
TR20583|c0_g1	1109	GSTX6	Probable glutathione S-transferase	SOYBN	K00799		GO:0003674,GO:0003824,GO:0004364,GO:0005488,GO:0005515,GO:0005575,GO:0005737,GO:0006518,GO:0006575,GO:0006749,GO:0006790,GO:0006807,GO:0008150,GO:0008152,GO:0009056,GO:0009404,GO:0009407,GO:0009987,GO:0016740,GO:0016765,GO:0019748,GO:0034641,GO:0043603,GO:0044237,GO:0044248,GO:0044424,GO:0044464,GO:0044699,GO:0044710,GO:0044712,GO:0044763,GO:0071704,GO:0090487,GO:1901564	0.85449	6.68335	940.023	1.95678795180654e-206	7.93754493607553e-205	74.5099761078117	134.658804642647	74.1488392445796	134.134675742693
TR13440|c0_g1	2204; 2142; 2101; 2022; 2014; 2002; 1907; 1849; 1746; 1647; 1644; 1433; 1277; 1263; 1077; 985; 713; 547; 546; 517; 416; 351	AUL1; AUXI2; JAC1	Auxilin-like protein 1; Auxilin-related protein 2; J domain-containing protein required for chloroplast accumulation response 1	ARATH		AT1G75310	GO:0005575,GO:0005829,GO:0005886,GO:0016020,GO:0044424,GO:0044444,GO:0044464	1.19308	5.76584	939.304	2.8046113468511e-206	1.13535455681369e-204	33.857990145183	77.4059115122699	33.7346857345676	77.1491096502647
TR31|c0_g1	3443; 2971; 2954; 2482; 2129							0.98349	6.28912	937.289	7.68779732169953e-206	3.10583893014786e-204	53.5680439452454	105.886623440399	53.3345381463514	105.491137230626
TR14619|c2_g1	938	TMVRN	TMV resistance protein N	NICGU			GO:0000166,GO:0001882,GO:0001883,GO:0002376,GO:0003674,GO:0005488,GO:0005515,GO:0005524,GO:0005575,GO:0005737,GO:0006950,GO:0006952,GO:0006955,GO:0007165,GO:0008150,GO:0008219,GO:0009626,GO:0009987,GO:0012501,GO:0016265,GO:0017076,GO:0030554,GO:0032549,GO:0032550,GO:0032553,GO:0032555,GO:0032559,GO:0033554,GO:0034050,GO:0035639,GO:0036094,GO:0043167,GO:0043168,GO:0043531,GO:0044424,GO:0044464,GO:…	-8.2352	2.83244	937.267	7.7732948670505e-206	3.13402254791589e-204	13.3266841034513	0	13.3252008651542	0.0753777329264921
TR6235|c2_g1	2445; 2367; 2359; 2298; 2285; 1069; 1058; 997	TGA1; TGA4	Transcription factor TGA1; Transcription factor TGA4	ARATH	K14431	AT5G65210,AT5G10030	GO:0000975,GO:0001067,GO:0001071,GO:0003674,GO:0003676,GO:0003677,GO:0003700,GO:0005488,GO:0005575,GO:0005634,GO:0006139,GO:0006351,GO:0006355,GO:0006725,GO:0006807,GO:0006950,GO:0006952,GO:0008150,GO:0008152,GO:0009058,GO:0009059,GO:0009266,GO:0009409,GO:0009605,GO:0009607,GO:0009617,GO:0009628,GO:0009889,GO:0009987,GO:0010468,GO:0010556,GO:0016070,GO:0018130,GO:0019219,GO:0019222,GO:0019438,GO:…	0.434766	8.59439	934.418	3.23517479516047e-205	1.30171669485275e-203	332.383179991961	448.904320609888	330.464981455824	447.027645120562
TR24751|c0_g1	3455							0.850891	6.68388	932.713	7.59562697958018e-205	3.05004239016731e-203	74.6592946972061	134.575527707185	74.2837779875178	134.059298009766
TR662|c0_g1	1357; 1354	CXE15	Probable carboxylesterase 15	ARATH		AT5G06570	GO:0003674,GO:0003824,GO:0008150,GO:0008152,GO:0016787,GO:0016788,GO:0052689	1.24579	5.63844	931.815	1.1908044278187e-204	4.77208285490244e-203	30.2370143523685	71.7014414330978	30.1250743609689	71.4580908143145
TR45341|c0_g1	1758; 1748	ANXD1	Annexin D1	ARATH		AT1G35720	GO:0000166,GO:0001101,GO:0001882,GO:0001883,GO:0003674,GO:0003824,GO:0004601,GO:0005488,GO:0005507,GO:0005509,GO:0005515,GO:0005524,GO:0005543,GO:0005544,GO:0005575,GO:0005576,GO:0005618,GO:0005739,GO:0005773,GO:0005774,GO:0005829,GO:0005886,GO:0005911,GO:0006810,GO:0006811,GO:0006812,GO:0006813,GO:0006816,GO:0006950,GO:0006970,GO:0008150,GO:0008270,GO:0008289,GO:0009266,GO:0009408,GO:0009409,GO:…	-0.207136	10.7628	931.427	1.44546552024624e-204	5.78099131862336e-203	1860.32297561763	1610.15954716486	1849.36920665473	1603.24669048002
TR34877|c0_g1	3546; 3542	ERD15; Y2058	Protein EARLY RESPONSIVE TO DEHYDRATION 15; Transmembrane protein DDB_G0292058	ARATH; DICDI		AT2G41430	GO:0001101,GO:0005575,GO:0005737,GO:0006950,GO:0008150,GO:0009314,GO:0009414,GO:0009415,GO:0009416,GO:0009605,GO:0009607,GO:0009617,GO:0009628,GO:0009642,GO:0009644,GO:0010035,GO:0016021,GO:0031224,GO:0042221,GO:0043207,GO:0044424,GO:0044425,GO:0044464,GO:0050896,GO:0051704,GO:0051707,GO:1901700	0.279052	9.8734	930.758	2.02128524832598e-204	8.06772310439048e-203	854.624946398918	1036.13163102277	849.608060225085	1031.6950305649
TR8372|c2_g1	992; 868; 848	SAMT	Salicylate carboxymethyltransferase	CLABR			GO:0003674,GO:0003824,GO:0005488,GO:0008168,GO:0016740,GO:0016741,GO:0043167,GO:0043169,GO:0046872	-1.73565	4.89315	928.848	5.25648225556234e-204	2.0938671416807e-202	44.384950697489	13.2826712062475	44.1924383122835	13.3041698615259
TR7024|c0_g1	1997; 1996; 1990	C82C4	Cytochrome P450 82C4	ARATH	K00517	AT4G31940	GO:0003674,GO:0003824,GO:0004497,GO:0005488,GO:0005506,GO:0005575,GO:0008150,GO:0008152,GO:0009058,GO:0009987,GO:0010035,GO:0010038,GO:0010039,GO:0016020,GO:0016021,GO:0016491,GO:0016705,GO:0016709,GO:0019748,GO:0020037,GO:0031224,GO:0042221,GO:0043167,GO:0043169,GO:0044425,GO:0044550,GO:0044699,GO:0044710,GO:0044711,GO:0046872,GO:0046906,GO:0046914,GO:0050896,GO:0051716,GO:0055114,GO:0070887,GO:…	-1.19886	5.81913	928.119	7.57309784032098e-204	3.01064650071204e-202	77.0857217748653	33.5189665236026	76.7126753604067	33.4677134193625
TR45253|c2_g1	2077; 1959							0.613087	7.59871	926.603	1.61699553284749e-203	6.41547809317201e-202	155.440651559583	237.547458406401	154.572330035789	236.610703656259
TR9650|c0_g1	504	BGL46	Beta-glucosidase 46	ARATH	K05350	AT1G61820	GO:0003674,GO:0003824,GO:0004553,GO:0005975,GO:0006725,GO:0008150,GO:0008152,GO:0008422,GO:0009058,GO:0009698,GO:0009699,GO:0009808,GO:0009809,GO:0009987,GO:0015926,GO:0016787,GO:0016798,GO:0019438,GO:0019748,GO:0044237,GO:0044238,GO:0044249,GO:0044550,GO:0044699,GO:0044710,GO:0044711,GO:0044763,GO:0047782,GO:0071704,GO:1901360,GO:1901362,GO:1901576	-5.43818	3.00531	925.673	2.57597252855674e-203	1.01999293938896e-201	14.7825403500468	0.291469274118284	14.7757923517406	0.376888664632461
TR27466|c0_g1	1690; 1464; 1462	ALMTD	Aluminum-activated malate transporter 13	ARATH		AT5G46600	GO:0005575,GO:0005886,GO:0006810,GO:0006811,GO:0006820,GO:0006835,GO:0008150,GO:0015711,GO:0015740,GO:0015743,GO:0015849,GO:0016020,GO:0016021,GO:0031224,GO:0044425,GO:0044464,GO:0044699,GO:0044765,GO:0046942,GO:0051179,GO:0051234,GO:0071702,GO:1902578	-1.47712	5.27456	921.17	2.45394084218448e-202	9.69744836384689e-201	55.5465152547213	19.9031875755057	55.2911499189563	19.8997214925939
TR9471|c0_g1	588	EGC2	EG45-like domain containing protein 2	ARATH		AT2G18660	GO:0002376,GO:0005575,GO:0005576,GO:0005618,GO:0006091,GO:0006950,GO:0006952,GO:0006955,GO:0008150,GO:0008152,GO:0009060,GO:0009605,GO:0009607,GO:0009627,GO:0009814,GO:0009987,GO:0010230,GO:0015980,GO:0030312,GO:0043207,GO:0044237,GO:0044464,GO:0044699,GO:0044710,GO:0044763,GO:0045087,GO:0045333,GO:0048046,GO:0050896,GO:0051704,GO:0051707,GO:0055114,GO:0098542	3.80176	3.17915	918.72	8.3630888138815e-202	3.29836910705105e-200	1.2318783625039	17.6130718502906	1.28191805791357	17.6007006383359
TR12151|c2_g1	2295; 2203; 2171; 2079; 2077; 2036; 2034; 2009; 2007; 1820; 1808; 1561	TPPA	Trehalose-phosphate phosphatase A	ARATH	K01087	AT5G51460	GO:0003674,GO:0003824,GO:0004805,GO:0005975,GO:0005984,GO:0005991,GO:0005992,GO:0006793,GO:0006796,GO:0008150,GO:0008152,GO:0009058,GO:0009311,GO:0009312,GO:0009987,GO:0016051,GO:0016311,GO:0016787,GO:0016788,GO:0016791,GO:0019203,GO:0034637,GO:0042578,GO:0044237,GO:0044238,GO:0044249,GO:0044262,GO:0044699,GO:0044710,GO:0044711,GO:0044723,GO:0044763,GO:0046351,GO:0071704,GO:1901576	1.11517	5.91074	915.093	5.1376523806879e-201	2.02226526612966e-199	38.8228332425472	84.0680663492592	38.6599498518145	83.782350147796
TR94|c0_g1	2847; 2776	FUCO2	Alpha-L-fucosidase 2	ARATH	K15923	AT4G34260	GO:0003674,GO:0003824,GO:0004553,GO:0004560,GO:0005575,GO:0005576,GO:0015928,GO:0016787,GO:0016798,GO:0047513,GO:0048046	-0.970504	6.3494	908.388	1.47355881877354e-199	5.78873195138314e-198	106.277506001473	54.1716465182696	105.724505092135	54.0081456418316
TR24577|c1_g2	1059							-0.802886	6.86265	906.45	3.88791801419077e-199	1.52432407654799e-197	146.108239722432	83.6516816719474	145.295291458783	83.3677726167003
TR32979|c0_g1	1754	C71DB	Cytochrome P450 71D11	LOTJA			GO:0003674,GO:0003824,GO:0004497,GO:0005488,GO:0005506,GO:0008150,GO:0008152,GO:0016491,GO:0016705,GO:0020037,GO:0043167,GO:0043169,GO:0044699,GO:0044710,GO:0046872,GO:0046906,GO:0046914,GO:0055114,GO:0097159,GO:1901363	2.34647	4.03933	905.826	5.31287428160974e-199	2.07890996202006e-197	5.56211745494185	28.4390734603982	5.59995783193822	28.3797164468243
TR17652|c3_g1	2188; 2173; 1736; 1505; 1412; 1410; 950; 865; 392	TBB; TBB1; TBB2; TBB3; TBB6; TBB8	Tubulin beta chain; Tubulin beta-1 chain; Tubulin beta-2 chain; Tubulin beta-3 chain; Tubulin beta-6 chain; Tubulin beta-8 chain	ARATH; AVESA; ELEIN; GOSHI; HORVU; LUPAL; MAIZE; ORYSJ	K07375	AT5G62690,AT5G62700,AT5G23860	GO:0000166,GO:0001882,GO:0001883,GO:0003674,GO:0003824,GO:0003924,GO:0005198,GO:0005200,GO:0005488,GO:0005525,GO:0005575,GO:0005737,GO:0005794,GO:0005874,GO:0006950,GO:0006970,GO:0007017,GO:0008150,GO:0009628,GO:0009651,GO:0009987,GO:0016020,GO:0016462,GO:0016787,GO:0016817,GO:0016818,GO:0017076,GO:0017111,GO:0019001,GO:0032549,GO:0032550,GO:0032553,GO:0032555,GO:0032561,GO:0032991,GO:0035639,GO:…	-0.305266	9.59369	904.684	9.41153362242193e-199	3.67548068936819e-197	851.713233905727	688.700256273773	846.740611937647	685.786614165225
TR24724|c0_g1	2481	AIR3	Subtilisin-like protease SBT5.3	ARATH		AT2G04160	GO:0003674,GO:0003824,GO:0004175,GO:0004252,GO:0005575,GO:0005576,GO:0005618,GO:0006508,GO:0008150,GO:0008152,GO:0008233,GO:0008236,GO:0009653,GO:0009719,GO:0009725,GO:0009733,GO:0009886,GO:0010015,GO:0010033,GO:0010101,GO:0010102,GO:0016787,GO:0017171,GO:0019538,GO:0030312,GO:0032502,GO:0042221,GO:0043170,GO:0044238,GO:0044464,GO:0044699,GO:0044767,GO:0050896,GO:0070011,GO:0071704	-1.13269	5.9259	901.303	5.11066325070539e-198	1.99195851202151e-196	81.9385759301837	37.3080670871403	81.5367354204499	37.2366000656871
TR26569|c0_g1	2240; 2168; 2119; 2047; 1923	PP326	Pentatricopeptide repeat-containing protein At4g19890	ARATH				0.782759	6.86728	900.748	6.74977183954158e-198	2.62568761187792e-196	87.2767155010339	150.065037703185	86.833081080777	149.474044393234
TR4156|c1_g1	2767; 2704; 2688; 2666; 2621; 2472; 2376; 2363; 2256; 2120; 1992; 1989; 1710; 1703; 1611; 1599; 1520; 1353; 726; 631; 588; 512; 509	APRR2	Two-component response regulator-like APRR2	ARATH		AT4G18020	GO:0000160,GO:0001071,GO:0003674,GO:0003676,GO:0003677,GO:0003700,GO:0005488,GO:0005575,GO:0005634,GO:0006139,GO:0006351,GO:0006725,GO:0006807,GO:0007165,GO:0008150,GO:0008152,GO:0009058,GO:0009059,GO:0009987,GO:0016070,GO:0018130,GO:0019438,GO:0032774,GO:0034641,GO:0034645,GO:0034654,GO:0035556,GO:0043170,GO:0043226,GO:0043227,GO:0043229,GO:0043231,GO:0044237,GO:0044238,GO:0044249,GO:0044260,GO:…	-0.836785	6.73554	897.9	2.80743157404635e-197	1.08997299532712e-195	134.834686223154	75.4072650611731	134.095375794906	75.1515997277127
TR33654|c0_g2	1555	ACCH1	1-aminocyclopropane-1-carboxylate oxidase homolog 1	ARATH		AT1G06620	GO:0003674,GO:0003824,GO:0005488,GO:0008150,GO:0008152,GO:0016491,GO:0043167,GO:0043169,GO:0044699,GO:0044710,GO:0046872,GO:0055114	1.03727	6.07897	896.675	5.18446535486011e-197	2.00892989246593e-195	45.2062029391583	92.7288676373454	45.0020707699132	92.4131005678793
TR23153|c0_g1	1291; 1276; 1043; 1028	DNAJ; DNAJ1	Chaperone protein DnaJ 1 {ECO:0000255|HAMAP-Rule:MF_01152}; Chaperone protein DnaJ {ECO:0000255|HAMAP-Rule:MF_01152}	THET2; THET8	K03686		GO:0000166,GO:0001882,GO:0001883,GO:0003674,GO:0005488,GO:0005524,GO:0005575,GO:0005737,GO:0006139,GO:0006259,GO:0006260,GO:0006457,GO:0006725,GO:0006807,GO:0006950,GO:0008150,GO:0008152,GO:0008270,GO:0009058,GO:0009059,GO:0009266,GO:0009408,GO:0009628,GO:0009987,GO:0017076,GO:0019538,GO:0030554,GO:0032549,GO:0032550,GO:0032553,GO:0032555,GO:0032559,GO:0034641,GO:0034645,GO:0035639,GO:0036094,GO:…	1.16469	5.75963	894.074	1.90530982050245e-196	7.36855450387325e-195	34.1566273239718	76.5731421576462	34.0382979061787	76.3199545880733
TR44822|c0_g2	1633							-0.93098	6.43543	891.962	5.48604602391287e-196	2.11754997399753e-194	111.839623456415	58.585324097775	111.256993552604	58.4177430180314
TR27769|c0_g1	1966	Y1491	Uncharacterized protein At1g04910	ARATH		AT1G04910	GO:0000139,GO:0003674,GO:0003824,GO:0005575,GO:0005768,GO:0005794,GO:0005802,GO:0016020,GO:0016021,GO:0016740,GO:0016757,GO:0031090,GO:0031224,GO:0043226,GO:0043227,GO:0043229,GO:0043231,GO:0044422,GO:0044424,GO:0044425,GO:0044431,GO:0044444,GO:0044446,GO:0044464,GO:0098588	-0.996986	6.25014	891.64	6.44530270639863e-196	2.48299988401047e-194	99.7821473628159	49.9245228096889	99.2474454310979	49.786992597948
TR38841|c1_g1	1574; 1572	PER12	Peroxidase 12	ARATH	K00430	AT1G71695	GO:0003674,GO:0003824,GO:0004601,GO:0005488,GO:0005575,GO:0005576,GO:0005618,GO:0005773,GO:0005911,GO:0006950,GO:0006979,GO:0008150,GO:0008152,GO:0009056,GO:0009505,GO:0009506,GO:0009987,GO:0016020,GO:0016209,GO:0016491,GO:0016684,GO:0020037,GO:0030054,GO:0030312,GO:0042743,GO:0042744,GO:0043167,GO:0043169,GO:0043226,GO:0043227,GO:0043229,GO:0043231,GO:0044237,GO:0044248,GO:0044424,GO:0044444,GO:…	-0.554625	7.85992	886.106	1.0287683339925e-194	3.95559438380863e-193	274.298248717535	186.581973903433	272.744934163979	185.843800530266
TR49539|c0_g1	1571	VINSY	Vinorine synthase	RAUSE	K12694		GO:0003674,GO:0003824,GO:0006807,GO:0008150,GO:0008152,GO:0009820,GO:0016740,GO:0016746,GO:0016747,GO:0050636,GO:0071704,GO:1901564	2.83451	3.61414	882	8.0328175297015e-194	3.08265176761204e-192	3.09836072993405	22.2765802361831	3.13732577331479	22.2741200797784
TR19773|c0_g2	1279; 1191							2.02866	4.32891	881.967	8.16665711313341e-194	3.12798672542842e-192	8.13786312199546	33.3107741849467	8.16379394776536	33.241580220583
TR13119|c0_g1	4860; 3483; 2598; 1598; 1290; 710; 505	AB29G; AB36G	ABC transporter G family member 29; ABC transporter G family member 36	ARATH		AT1G59870	GO:0000041,GO:0000166,GO:0001101,GO:0001882,GO:0001883,GO:0002376,GO:0003674,GO:0003824,GO:0005215,GO:0005488,GO:0005524,GO:0005575,GO:0005739,GO:0005774,GO:0005886,GO:0006082,GO:0006725,GO:0006790,GO:0006807,GO:0006810,GO:0006811,GO:0006812,GO:0006855,GO:0006950,GO:0006952,GO:0006955,GO:0008150,GO:0008152,GO:0008324,GO:0009056,GO:0009507,GO:0009526,GO:0009536,GO:0009605,GO:0009607,GO:0009617,GO:…	0.410403	8.6714	878.629	4.34219488223845e-193	1.65995192839814e-191	353.847727217408	469.890108346404	351.819037525805	467.944966007663
TR14393|c1_g1	427							-0.401037	8.76256	875.726	1.85717795260705e-192	7.08609449848172e-191	491.967422407239	372.247901516779	489.119208465496	370.707690532488
TR36799|c1_g1	2215; 1879; 1719	T184C	Transmembrane protein 184C	BOVIN			GO:0003674,GO:0005215,GO:0005575,GO:0006810,GO:0008150,GO:0016021,GO:0031224,GO:0044425,GO:0051179,GO:0051234	0.591252	7.61971	875.297	2.30168546838993e-192	8.76532877130445e-191	159.098956999746	239.504466389767	158.215676095122	238.532835845884
TR954|c0_g1	3719; 3705; 3622; 3608; 3565; 3468; 3452; 3243; 3229; 2643; 618	ETFQO	Electron transfer flavoprotein-ubiquinone oxidoreductase, mitochondrial	ARATH; ORYSJ	K00311	AT2G43400	GO:0000166,GO:0003674,GO:0003824,GO:0004174,GO:0005488,GO:0005575,GO:0005739,GO:0005743,GO:0006082,GO:0006520,GO:0006551,GO:0006552,GO:0006629,GO:0006720,GO:0006721,GO:0006807,GO:0008150,GO:0008152,GO:0008299,GO:0008610,GO:0009056,GO:0009058,GO:0009063,GO:0009081,GO:0009083,GO:0009314,GO:0009416,GO:0009628,GO:0009642,GO:0009646,GO:0009987,GO:0016020,GO:0016054,GO:0016108,GO:0016109,GO:0016114,GO:…	0.799674	6.76274	873.345	6.11583404318312e-192	2.32460050836027e-190	80.594708625634	140.196720850894	80.1873479910672	139.67493911279
TR1418|c0_g1	1948; 1854; 1783	P2C34; P2C48	Probable protein phosphatase 2C 34; Probable protein phosphatase 2C 48	ARATH; ORYSJ		AT3G05640	GO:0001101,GO:0003674,GO:0003824,GO:0004721,GO:0004722,GO:0005488,GO:0006950,GO:0008150,GO:0009414,GO:0009415,GO:0009628,GO:0010035,GO:0016787,GO:0016788,GO:0016791,GO:0042221,GO:0042578,GO:0043167,GO:0043169,GO:0046872,GO:0050896,GO:1901700	-1.01145	6.18138	873.205	6.55871562646774e-192	2.48818931680682e-190	95.4145786230294	47.2596608748931	94.9294056570732	47.1487719455208
TR44483|c0_g1	1527; 1523; 1519	MYB36	Transcription factor MYB36 {ECO:0000303|PubMed:9839469}	ARATH	K09422	AT5G57620	GO:0001071,GO:0003674,GO:0003676,GO:0003677,GO:0003700,GO:0005488,GO:0005575,GO:0006355,GO:0008150,GO:0008285,GO:0009889,GO:0009890,GO:0009891,GO:0009892,GO:0009893,GO:0009987,GO:0010468,GO:0010556,GO:0010557,GO:0010558,GO:0010604,GO:0010605,GO:0010628,GO:0010629,GO:0019219,GO:0019222,GO:0022603,GO:0030154,GO:0031323,GO:0031324,GO:0031325,GO:0031326,GO:0031327,GO:0031328,GO:0032502,GO:0032844,GO:…	0.838571	6.62566	870.847	2.13558386478742e-191	8.08639236406294e-190	72.0835490301525	128.829419160281	71.7199418716907	128.330590307353
TR1681|c0_g1	996; 954; 918; 917; 358; 321	RL192; RL193	60S ribosomal protein L19-2; 60S ribosomal protein L19-3	ARATH	K02885	AT3G16780	GO:0003674,GO:0003735,GO:0005198,GO:0005575,GO:0005622,GO:0005840,GO:0005886,GO:0006412,GO:0008150,GO:0008152,GO:0009058,GO:0009059,GO:0009987,GO:0015934,GO:0016020,GO:0019538,GO:0022625,GO:0030529,GO:0032991,GO:0034645,GO:0043170,GO:0043226,GO:0043228,GO:0043229,GO:0043232,GO:0044237,GO:0044238,GO:0044249,GO:0044260,GO:0044267,GO:0044391,GO:0044422,GO:0044424,GO:0044444,GO:0044445,GO:0044446,GO:…	-0.3492	9.13909	863.707	7.6148132750043e-190	2.87787924095371e-188	629.415183944796	493.66567342091	625.744685690494	491.613574146582
TR21214|c0_g1	4337; 4277; 4272; 4133; 3966; 3388; 3374; 3251; 2497; 1680	Y3868	Probable inactive receptor kinase At3g08680	ARATH		AT3G08680	GO:0000166,GO:0001882,GO:0001883,GO:0003674,GO:0003824,GO:0004672,GO:0005488,GO:0005515,GO:0005524,GO:0005575,GO:0005618,GO:0005886,GO:0005911,GO:0006464,GO:0006468,GO:0006793,GO:0006796,GO:0008150,GO:0008152,GO:0009505,GO:0009506,GO:0009987,GO:0016020,GO:0016021,GO:0016301,GO:0016310,GO:0016740,GO:0016772,GO:0016773,GO:0017076,GO:0019538,GO:0030054,GO:0030312,GO:0030554,GO:0031224,GO:0032549,GO:…	-0.843769	6.65071	860.058	4.73113397233035e-189	1.78465900240348e-187	127.331427106085	70.8686720784741	126.640010247567	70.6289357521231
TR26281|c1_g1	2337; 2259	GTE12	Transcription factor GTE12	ARATH		AT5G46550	GO:0003674,GO:0005488,GO:0005515,GO:0005575,GO:0005634,GO:0006139,GO:0006351,GO:0006355,GO:0006725,GO:0006807,GO:0008150,GO:0008152,GO:0009058,GO:0009059,GO:0009889,GO:0009987,GO:0010468,GO:0010556,GO:0016070,GO:0018130,GO:0019219,GO:0019222,GO:0019438,GO:0031323,GO:0031326,GO:0032774,GO:0034641,GO:0034645,GO:0034654,GO:0043170,GO:0043226,GO:0043227,GO:0043229,GO:0043231,GO:0044237,GO:0044238,GO:…	0.501637	8.06237	859.278	6.9890437708136e-189	2.63139479741578e-187	224.015213738967	316.910377902037	222.75012990535	315.606567763223
TR49074|c0_g1	1488; 1481	LGUL	Putative lactoylglutathione lyase	BRAOG			GO:0003674,GO:0003824,GO:0004462,GO:0005488,GO:0016829,GO:0016846,GO:0043167,GO:0043169,GO:0046872	-0.391925	8.80065	859.205	7.25093765470565e-189	2.72484764658061e-187	503.838250264095	383.656841675124	500.926348472594	382.052039337925
TR31867|c0_g1	1178	PRX2B	Peroxiredoxin-2B	ARATH			GO:0003674,GO:0003824,GO:0004601,GO:0005575,GO:0005829,GO:0005886,GO:0008150,GO:0008152,GO:0009507,GO:0009536,GO:0010035,GO:0010038,GO:0016020,GO:0016209,GO:0016491,GO:0016684,GO:0042221,GO:0043226,GO:0043227,GO:0043229,GO:0043231,GO:0044424,GO:0044444,GO:0044464,GO:0044699,GO:0044710,GO:0046686,GO:0050896,GO:0051920,GO:0055114	-0.635117	7.43356	858.122	1.24713122107483e-188	4.67779896989592e-187	208.374091499902	134.034227626679	207.198439781714	133.531653879281
TR16270|c0_g1	645; 639	H4	Histone H4	SOYBN	K11254		GO:0000786,GO:0003674,GO:0003676,GO:0003677,GO:0005488,GO:0005575,GO:0005634,GO:0005730,GO:0005774,GO:0005829,GO:0005886,GO:0005911,GO:0006139,GO:0006325,GO:0006334,GO:0006352,GO:0006461,GO:0006725,GO:0006807,GO:0008150,GO:0008152,GO:0009058,GO:0009059,GO:0009506,GO:0009507,GO:0009536,GO:0009579,GO:0009987,GO:0016020,GO:0016043,GO:0016070,GO:0018130,GO:0019438,GO:0022607,GO:0030054,GO:0031090,GO:…	-1.13899	5.83882	857.103	2.07684618656557e-188	7.77529050711025e-187	77.2350403642597	35.0179513619252	76.847614103345	34.9375792114291
TR15765|c0_g1	1909; 1754; 1693; 1619; 1391; 1317	BG1; E13A; E13B	Glucan endo-1,3-beta-glucosidase; Glucan endo-1,3-beta-glucosidase, basic isoform; Probable glucan endo-1,3-beta-glucosidase BG1 {ECO:0000305}	ARATH; PRUPE; SOYBN		AT3G57270	GO:0003674,GO:0003824,GO:0004553,GO:0005575,GO:0005576,GO:0005773,GO:0005975,GO:0006950,GO:0006952,GO:0008150,GO:0008152,GO:0008422,GO:0009607,GO:0015926,GO:0016787,GO:0016798,GO:0042973,GO:0043226,GO:0043227,GO:0043229,GO:0043231,GO:0044238,GO:0044424,GO:0044444,GO:0044464,GO:0050896,GO:0071704	1.14881	5.73326	855.558	4.50070572641461e-188	1.68181155634146e-186	33.7833308504857	74.9076034483989	33.6672163630985	74.6616444636905
TR740|c0_g1	965; 962	LOR15	Protein LURP-one-related 15	ARATH		AT5G01750	GO:0005575,GO:0009507,GO:0009536,GO:0043226,GO:0043227,GO:0043229,GO:0043231,GO:0044424,GO:0044444,GO:0044464	0.780694	6.79904	854.704	6.90059491970881e-188	2.57376683550263e-186	83.319772882082	143.028136656615	82.8861228498326	142.501604097533
TR48397|c0_g1	1403; 1389; 1387; 1373	CH10C	20 kDa chaperonin, chloroplastic	ARATH	K04078	AT5G20720	GO:0000166,GO:0001882,GO:0001883,GO:0003674,GO:0005488,GO:0005507,GO:0005524,GO:0005575,GO:0005576,GO:0005737,GO:0005739,GO:0006457,GO:0006950,GO:0008150,GO:0008152,GO:0009266,GO:0009409,GO:0009507,GO:0009526,GO:0009532,GO:0009535,GO:0009536,GO:0009570,GO:0009579,GO:0009628,GO:0009893,GO:0009941,GO:0009987,GO:0010035,GO:0010038,GO:0016020,GO:0017076,GO:0019222,GO:0019538,GO:0030554,GO:0031323,GO:…	-0.542732	7.86248	850.915	4.5977250575046e-187	1.71164280318353e-185	273.924952244049	187.872766403099	272.373852620899	187.125221990017
TR53229|c0_g1	4124; 3632; 3479; 3446	PYRD	Dihydroorotate dehydrogenase (quinone), mitochondrial	ARATH	K00254	AT5G23300	GO:0003674,GO:0003824,GO:0004152,GO:0005575,GO:0005737,GO:0005739,GO:0005743,GO:0006139,GO:0006206,GO:0006207,GO:0006213,GO:0006220,GO:0006221,GO:0006222,GO:0006725,GO:0006753,GO:0006793,GO:0006796,GO:0006807,GO:0008150,GO:0008152,GO:0009058,GO:0009112,GO:0009116,GO:0009117,GO:0009119,GO:0009123,GO:0009124,GO:0009129,GO:0009130,GO:0009156,GO:0009161,GO:0009163,GO:0009165,GO:0009173,GO:0009174,GO:…	0.786342	6.76919	849.022	1.18613770273008e-186	4.40751951964085e-185	81.4159608673032	140.321636254088	80.9969804486968	139.78800571218
TR12914|c0_g1	1958	PLT6	Probable polyol transporter 6	ARATH		AT4G36670	GO:0003674,GO:0005215,GO:0005351,GO:0005355,GO:0005402,GO:0005575,GO:0005887,GO:0006810,GO:0006811,GO:0006812,GO:0006818,GO:0008150,GO:0008324,GO:0008643,GO:0008645,GO:0009987,GO:0015075,GO:0015144,GO:0015145,GO:0015149,GO:0015291,GO:0015293,GO:0015294,GO:0015295,GO:0015672,GO:0015749,GO:0015758,GO:0015992,GO:0016021,GO:0022804,GO:0022857,GO:0022891,GO:0022892,GO:0031224,GO:0031226,GO:0034219,GO:…	1.6258	4.81194	848.937	1.23753470170583e-186	4.58994015900837e-185	14.1106066977719	43.595475714549	14.1010986370493	43.492951898586
TR44429|c0_g1	447	PRAX	Periaxin {ECO:0000305}	BOVIN			GO:0005575,GO:0005634,GO:0005737,GO:0005886,GO:0005912,GO:0016020,GO:0030054,GO:0043226,GO:0043227,GO:0043229,GO:0043231,GO:0044424,GO:0044464,GO:0070161	-2.03053	4.40154	848.84	1.29928879182751e-186	4.81002506818375e-185	32.8127600194221	7.99458580438721	32.688910476796	8.02772855667141
TR17298|c1_g1	1551	AKR2	Probable aldo-keto reductase 2	ORYSJ			GO:0003674,GO:0003824,GO:0016491	0.997291	6.10605	847.768	2.22184428465932e-186	8.21010623702404e-185	46.8860370698454	93.5616369919691	46.6888050566415	93.2422556300708
TR48738|c2_g1	1628; 1475; 1475; 1475; 1459; 1128	NAC2	NAC domain-containing protein 2	ARATH		AT1G01720	GO:0001071,GO:0003674,GO:0003676,GO:0003677,GO:0003700,GO:0005488,GO:0005575,GO:0005634,GO:0006139,GO:0006351,GO:0006355,GO:0006725,GO:0006807,GO:0006950,GO:0008150,GO:0008152,GO:0009058,GO:0009059,GO:0009611,GO:0009787,GO:0009788,GO:0009889,GO:0009966,GO:0009968,GO:0009987,GO:0010468,GO:0010556,GO:0010646,GO:0010648,GO:0016070,GO:0018130,GO:0019219,GO:0019222,GO:0019438,GO:0023051,GO:0023057,GO:…	0.626593	7.39962	842.547	3.03246094515977e-185	1.11847267860643e-183	134.648037986411	207.734315510874	133.926702366233	206.911876883221
TR35173|c0_g1	1401	BNM2A; BNM2C	BURP domain-containing protein BNM2A {ECO:0000303|PubMed:19714473}; BURP domain-containing protein BNM2C {ECO:0000303|PubMed:19714473}	BRANA				-0.403827	8.68211	839.836	1.17845718187661e-184	4.33850863057974e-183	465.650021026474	351.636859989844	462.941092335471	350.204947176482
TR32403|c0_g1	2628	DIOXL; SPZX	Extradiol ring-cleavage dioxygenase; Serpin-ZX	ARATH	K13963,K15777	AT1G47710,AT4G15093	GO:0003674,GO:0003824,GO:0004857,GO:0004866,GO:0004867,GO:0004869,GO:0005488,GO:0005506,GO:0005575,GO:0005576,GO:0005615,GO:0006725,GO:0008150,GO:0008152,GO:0008198,GO:0008270,GO:0009892,GO:0009987,GO:0010466,GO:0010605,GO:0010951,GO:0010955,GO:0016491,GO:0016701,GO:0019222,GO:0030162,GO:0030234,GO:0030414,GO:0031323,GO:0031324,GO:0032268,GO:0032269,GO:0043086,GO:0043167,GO:0043169,GO:0044092,GO:…	0.459177	8.2819	839.251	1.57887598288046e-184	5.80193227878785e-183	265.152485117127	364.211677244661	263.636569015646	362.71765084228
TR7102|c0_g1	3226; 2445; 2410; 1872	CYT5; TDT	Cysteine proteinase inhibitor 5; Tonoplast dicarboxylate transporter	ARATH	K14445	AT5G47560,AT5G47550	GO:0003674,GO:0004857,GO:0004866,GO:0004869,GO:0005215,GO:0005310,GO:0005342,GO:0005575,GO:0005576,GO:0005618,GO:0005773,GO:0005774,GO:0006810,GO:0006811,GO:0006812,GO:0006814,GO:0006820,GO:0006835,GO:0006873,GO:0006885,GO:0006950,GO:0006952,GO:0008150,GO:0008509,GO:0008514,GO:0009987,GO:0015075,GO:0015140,GO:0015556,GO:0015672,GO:0015711,GO:0015740,GO:0015743,GO:0015849,GO:0016020,GO:0016021,GO:…	0.803758	6.68283	834.478	1.72230097349221e-183	6.31732384696949e-182	76.1151509438016	132.785073594744	75.7343694741043	132.287921285994
TR28535|c0_g1	3776; 3774; 3412; 3386; 3115; 313	CNX3; HIPL1	Cyclic pyranopterin monophosphate synthase accessory protein, mitochondrial; HIPL1 protein	ARATH	K03639	AT1G74790,AT1G01290	GO:0003674,GO:0003824,GO:0005488,GO:0005575,GO:0005739,GO:0005759,GO:0005886,GO:0005975,GO:0006732,GO:0006777,GO:0006793,GO:0006796,GO:0006807,GO:0008150,GO:0008152,GO:0009058,GO:0009108,GO:0009507,GO:0009536,GO:0009987,GO:0016020,GO:0016491,GO:0016614,GO:0016829,GO:0016830,GO:0016901,GO:0018130,GO:0019538,GO:0019637,GO:0019720,GO:0031224,GO:0031225,GO:0031226,GO:0031974,GO:0032324,GO:0043170,GO:…	0.697608	7.08027	833.735	2.49886926376259e-183	9.14889322175727e-182	104.821649754877	169.884948343228	104.273913605548	169.223010419975
TR13449|c0_g2	2054	CLPB1	Chaperone protein ClpB1	ARATH	K03695	AT1G74310	GO:0000166,GO:0000302,GO:0001882,GO:0001883,GO:0003674,GO:0003824,GO:0005488,GO:0005515,GO:0005524,GO:0005575,GO:0005634,GO:0005829,GO:0006355,GO:0006417,GO:0006950,GO:0006979,GO:0008134,GO:0008150,GO:0008152,GO:0009266,GO:0009314,GO:0009408,GO:0009416,GO:0009526,GO:0009532,GO:0009570,GO:0009628,GO:0009642,GO:0009644,GO:0009889,GO:0009891,GO:0009893,GO:0009941,GO:0009987,GO:0010035,GO:0010468,GO:…	-2.44932	3.97046	830.171	1.48732867653553e-182	5.43543582579048e-181	25.4588194917473	4.62186991816136	25.3684836723948	4.67341944144251
TR49264|c0_g1	2183; 1864; 1863	BGL17	Beta-glucosidase 17	ARATH	K01188	AT2G44480	GO:0003674,GO:0003824,GO:0004553,GO:0005975,GO:0008150,GO:0008152,GO:0008422,GO:0015926,GO:0016787,GO:0016798,GO:0044238,GO:0071704	-0.836006	6.61991	827.239	6.45459425743618e-182	2.35450831181971e-180	124.419714612894	69.6195180465386	123.738827274394	69.385203158836
TR45281|c0_g1	1309; 1307	SY111	Syntaxin-related protein KNOLLE	ARATH	K08486	AT1G08560	GO:0000149,GO:0003674,GO:0005488,GO:0005515,GO:0005575,GO:0005886,GO:0005911,GO:0006810,GO:0006886,GO:0006887,GO:0006906,GO:0006996,GO:0007049,GO:0008104,GO:0008150,GO:0009504,GO:0009506,GO:0009524,GO:0009987,GO:0012505,GO:0015031,GO:0016020,GO:0016021,GO:0016043,GO:0016050,GO:0016192,GO:0022406,GO:0030054,GO:0031201,GO:0031224,GO:0032940,GO:0032991,GO:0033036,GO:0043234,GO:0044424,GO:0044425,GO:…	-1.83372	4.59362	825.267	1.73261419628599e-181	6.30867951506913e-180	36.5457247542824	10.2014245941399	36.3997259075984	10.2513716780029
TR8351|c0_g1	3262; 3261; 3202; 3201	XYL1	Alpha-xylosidase 1	ARATH	K15925	AT1G68560	GO:0000272,GO:0003674,GO:0003824,GO:0004553,GO:0005488,GO:0005575,GO:0005576,GO:0005618,GO:0005911,GO:0005975,GO:0005976,GO:0006073,GO:0008150,GO:0008152,GO:0009044,GO:0009056,GO:0009057,GO:0009505,GO:0009506,GO:0009507,GO:0009536,GO:0009987,GO:0010035,GO:0010038,GO:0010383,GO:0010410,GO:0010411,GO:0016043,GO:0016052,GO:0016787,GO:0016798,GO:0030054,GO:0030246,GO:0030312,GO:0042221,GO:0043170,GO:…	-0.92182	6.35006	825.192	1.79850785185207e-181	6.53665709586454e-180	105.194946228363	55.4624390179363	104.644995148629	55.289567101582
TR48807|c2_g1	799; 798; 784; 764; 763; 756; 754; 741; 733; 726; 536; 528; 328; 328; 252	H2B; H2B1; H2B10	Histone H2B; Histone H2B.1; Histone H2B.10; Probable histone H2B.1	ARATH; GOSHI; MEDTR; TOBAC	K11252		GO:0000786,GO:0003674,GO:0003676,GO:0003677,GO:0005488,GO:0005575,GO:0005634,GO:0032991,GO:0032993,GO:0043226,GO:0043227,GO:0043229,GO:0043231,GO:0043234,GO:0044422,GO:0044424,GO:0044427,GO:0044446,GO:0044464,GO:0044815,GO:0097159,GO:1901363,GO:1990104	-0.444975	8.37935	824.711	2.2882012996343e-181	8.30129422309952e-180	381.807633081512	280.226887830864	379.616418571089	279.086056160337
TR23405|c0_g1	2491; 1447	COB23; RAE1	Coatomer subunit beta'-3; Protein RAE1 {ECO:0000303|PubMed:21189294}	ARATH	K14298	AT1G80670	GO:0000139,GO:0000151,GO:0003674,GO:0005198,GO:0005488,GO:0005515,GO:0005575,GO:0005635,GO:0005643,GO:0005829,GO:0006810,GO:0006886,GO:0008104,GO:0008150,GO:0012506,GO:0015031,GO:0015931,GO:0016020,GO:0016192,GO:0030117,GO:0030659,GO:0030660,GO:0030662,GO:0030663,GO:0031090,GO:0031461,GO:0031967,GO:0031975,GO:0032991,GO:0033036,GO:0043234,GO:0044422,GO:0044424,GO:0044425,GO:0044428,GO:0044431,GO:…	0.850156	6.4969	817.895	6.94267159524186e-180	2.51413073022604e-178	65.5881903914955	118.169971421098	65.2766168963883	117.740018831181
TR35957|c0_g2	2647	SIR1	Sulfite reductase 1 [ferredoxin], chloroplastic	TOBAC			GO:0003674,GO:0003676,GO:0003677,GO:0003824,GO:0005488,GO:0005575,GO:0006275,GO:0006323,GO:0006355,GO:0006790,GO:0006996,GO:0008150,GO:0008152,GO:0009295,GO:0009532,GO:0009570,GO:0009889,GO:0009890,GO:0009892,GO:0009987,GO:0010468,GO:0010556,GO:0010558,GO:0010605,GO:0010629,GO:0016043,GO:0016491,GO:0016667,GO:0016673,GO:0019219,GO:0019222,GO:0019418,GO:0019424,GO:0020037,GO:0031323,GO:0031324,GO:…	0.621131	7.37749	815.532	2.26548419042417e-179	8.18904693660222e-178	132.893544561027	204.236684221454	132.172498708036	203.444501168602
TR19142|c1_g1	1996; 1968; 1611; 1400; 1308; 899; 452; 409	WRK25; WRK26; WRK33	Probable WRKY transcription factor 25; Probable WRKY transcription factor 26; Probable WRKY transcription factor 33	ARATH	K13424,K13423	AT2G38470,AT2G30250,AT5G07100	GO:0000975,GO:0001067,GO:0001071,GO:0001101,GO:0003674,GO:0003676,GO:0003677,GO:0003700,GO:0005488,GO:0005575,GO:0005634,GO:0006139,GO:0006351,GO:0006355,GO:0006725,GO:0006790,GO:0006807,GO:0006950,GO:0006952,GO:0006970,GO:0008150,GO:0008152,GO:0009058,GO:0009059,GO:0009266,GO:0009403,GO:0009404,GO:0009408,GO:0009409,GO:0009414,GO:0009415,GO:0009605,GO:0009607,GO:0009617,GO:0009620,GO:0009628,GO:…	0.708026	7.00499	814.645	3.53271922007224e-179	1.2746588533728e-177	99.0728840631925	161.723808667916	98.5390170306719	161.082215263914
TR50171|c0_g1	2731	BGAL3; TRXH	Beta-galactosidase 3; Thioredoxin H-type	ARATH; RICCO	K03671	AT4G36360	GO:0003674,GO:0003824,GO:0004553,GO:0004565,GO:0005488,GO:0005575,GO:0005576,GO:0005618,GO:0005737,GO:0005975,GO:0006662,GO:0008150,GO:0008152,GO:0009987,GO:0015035,GO:0015036,GO:0015925,GO:0016491,GO:0016667,GO:0016787,GO:0016798,GO:0018904,GO:0019725,GO:0030246,GO:0030312,GO:0042592,GO:0044238,GO:0044281,GO:0044424,GO:0044464,GO:0044699,GO:0044710,GO:0044763,GO:0045454,GO:0048046,GO:0050789,GO:…	0.392855	8.68375	812.313	1.13508710206428e-178	4.08816090629552e-177	359.260526082956	471.305816249265	357.182852557602	469.339454066803
TR22577|c0_g1	855							-4.06724	3.10271	811.179	2.00269223132675e-178	7.19993161937451e-177	15.3424850602758	0.874407822354851	15.3155473234937	0.942221661581152
TR5698|c1_g1	2248; 2208; 1727	ASOL	L-ascorbate oxidase homolog	BRANA; TOBAC			GO:0003674,GO:0003824,GO:0005488,GO:0005507,GO:0005575,GO:0005576,GO:0005615,GO:0008150,GO:0008152,GO:0016491,GO:0043167,GO:0043169,GO:0044421,GO:0044699,GO:0044710,GO:0046872,GO:0046914,GO:0055114	-0.974856	6.167	807.138	1.51412837590614e-177	5.43367475007615e-176	93.7347444923422	47.6344070844738	93.2426713703448	47.48797174369
TR15058|c0_g1	2019; 1943; 1943; 1460; 1419; 1268; 730; 445; 356	UGDH3; UGDH4	UDP-glucose 6-dehydrogenase 3; UDP-glucose 6-dehydrogenase 4	ORYSJ	K00012		GO:0000166,GO:0003674,GO:0003824,GO:0003979,GO:0005488,GO:0005575,GO:0005634,GO:0005829,GO:0005975,GO:0006022,GO:0006023,GO:0006024,GO:0006065,GO:0006082,GO:0006139,GO:0006725,GO:0006753,GO:0006793,GO:0006796,GO:0006807,GO:0008150,GO:0008152,GO:0009058,GO:0009059,GO:0009117,GO:0009165,GO:0009225,GO:0009226,GO:0009987,GO:0016053,GO:0016491,GO:0016614,GO:0016616,GO:0018130,GO:0019438,GO:0019637,GO:…	-0.4618	8.2392	805.128	4.14088757913647e-177	1.48334636535362e-175	348.061631878375	252.495668321896	346.050406265194	251.460117042778
TR14735|c0_g1	933	PR4B	Pathogenesis-related protein PR-4B	TOBAC			GO:0005575,GO:0005576,GO:0005618,GO:0006950,GO:0006952,GO:0008150,GO:0009605,GO:0009607,GO:0009617,GO:0009620,GO:0030312,GO:0042742,GO:0043207,GO:0044464,GO:0050832,GO:0050896,GO:0051704,GO:0051707,GO:0098542	0.832134	6.5285	802.021	1.96193377240368e-176	7.01541022351242e-175	67.5666617009715	120.210256339926	67.2332286689932	119.775217620196
TR5717|c0_g1	2451; 2421; 2313; 2283; 1933; 1790	PIRL4; PIRL5	Plant intracellular Ras-group-related LRR protein 4; Plant intracellular Ras-group-related LRR protein 5	ARATH; ORYSJ		AT4G35470	GO:0003674,GO:0005488,GO:0005515,GO:0005575,GO:0005886,GO:0008150,GO:0009314,GO:0009416,GO:0009628,GO:0016020,GO:0044464,GO:0050896	0.759713	6.78052	800.154	4.99555564923063e-176	1.78309107286248e-174	82.9838060559446	140.40491318955	82.5487759924869	139.863383445106
TR2747|c0_g1	978; 897; 636	CAX3	Vacuolar cation/proton exchanger 3	ARATH	K07300	AT3G51860	GO:0003674,GO:0005215,GO:0005575,GO:0005773,GO:0005774,GO:0006793,GO:0006810,GO:0006811,GO:0006812,GO:0006816,GO:0006873,GO:0006874,GO:0006875,GO:0006882,GO:0008150,GO:0008152,GO:0008324,GO:0009605,GO:0009607,GO:0009624,GO:0009705,GO:0009987,GO:0010035,GO:0010038,GO:0015075,GO:0015077,GO:0015078,GO:0015085,GO:0015291,GO:0015297,GO:0015298,GO:0015299,GO:0015368,GO:0015369,GO:0015491,GO:0016020,GO:…	-0.775543	6.77646	799.208	8.02238662563706e-176	2.8583519574743e-174	136.738498237933	79.7793041729473	135.984518196042	79.5235082374492
TR30559|c0_g1	502; 395	ICI	Proteinase inhibitor	LINUS			GO:0003674,GO:0004857,GO:0004866,GO:0004867,GO:0006950,GO:0008150,GO:0009611,GO:0030234,GO:0030414,GO:0050896,GO:0061134,GO:0061135	-4.87324	2.88633	799.123	8.3706016879854e-176	2.97709417535009e-174	13.4760026928457	0.416384677311834	13.4601396080925	0.489955264022199
TR713|c0_g1	1607	SGAT	Serine--glyoxylate aminotransferase	ARATH	K00830	AT2G13360	GO:0003674,GO:0003824,GO:0004760,GO:0005575,GO:0005576,GO:0005777,GO:0005886,GO:0008150,GO:0008152,GO:0008453,GO:0008483,GO:0009058,GO:0009507,GO:0009532,GO:0009536,GO:0009570,GO:0009853,GO:0009987,GO:0016020,GO:0016740,GO:0016769,GO:0042579,GO:0043094,GO:0043226,GO:0043227,GO:0043229,GO:0043231,GO:0044237,GO:0044249,GO:0044422,GO:0044424,GO:0044434,GO:0044435,GO:0044444,GO:0044446,GO:0044464,GO:…	0.760317	6.77252	796.964	2.46663118694861e-175	8.75720024072289e-174	82.4985206404127	139.655420770389	82.076490392203	139.109606115841
TR35696|c0_g1	1119; 1119	RNLE; RNS1	Extracellular ribonuclease LE; Ribonuclease 1	ARATH; SOLLC	K01166	AT2G02990	GO:0003674,GO:0003676,GO:0003723,GO:0003824,GO:0004518,GO:0004519,GO:0004521,GO:0004540,GO:0005488,GO:0005575,GO:0005576,GO:0005615,GO:0005618,GO:0005886,GO:0006139,GO:0006725,GO:0006807,GO:0006950,GO:0007154,GO:0008150,GO:0008152,GO:0009058,GO:0009267,GO:0009605,GO:0009611,GO:0009718,GO:0009812,GO:0009813,GO:0009987,GO:0009991,GO:0016020,GO:0016036,GO:0016070,GO:0016787,GO:0016788,GO:0016892,GO:…	1.25704	5.3884	796.491	3.12658518224528e-175	1.108046211295e-173	25.2721712550043	60.4174166779471	25.199810243722	60.2268086082672
TR12905|c1_g1	2109; 2105; 2068; 2060; 2023; 917; 872	GSTT1	Glutathione S-transferase T1	ARATH	K00799	AT5G41210	GO:0003674,GO:0003824,GO:0004364,GO:0004601,GO:0005488,GO:0005515,GO:0005575,GO:0005634,GO:0005737,GO:0005777,GO:0006518,GO:0006575,GO:0006749,GO:0006790,GO:0006807,GO:0008150,GO:0008152,GO:0009056,GO:0009404,GO:0009407,GO:0009987,GO:0016209,GO:0016491,GO:0016684,GO:0016740,GO:0016765,GO:0019748,GO:0034641,GO:0042579,GO:0043226,GO:0043227,GO:0043229,GO:0043231,GO:0043603,GO:0044237,GO:0044248,GO:…	0.535474	7.76324	794.883	6.99039555216429e-175	2.472961069493e-173	179.667592688826	260.198784852165	178.65889565027	259.14864580128
TR2473|c2_g3	5444; 5400; 5280; 4943; 4873; 4604; 4548; 4123; 3319; 3283; 3231; 3156; 3139; 3113; 2940; 2874; 2500; 345; 322; 230	RPM1; SHGR2	Disease resistance protein RPM1; Phospholipase SGR2	ARATH	K13457	AT1G31480,AT3G07040	GO:0000166,GO:0001882,GO:0001883,GO:0002376,GO:0003674,GO:0003824,GO:0004620,GO:0005488,GO:0005524,GO:0005575,GO:0005773,GO:0005774,GO:0005886,GO:0005911,GO:0006629,GO:0006950,GO:0006952,GO:0006955,GO:0006996,GO:0008150,GO:0008152,GO:0008219,GO:0008970,GO:0009056,GO:0009506,GO:0009581,GO:0009582,GO:0009590,GO:0009605,GO:0009606,GO:0009626,GO:0009628,GO:0009629,GO:0009630,GO:0009657,GO:0009660,GO:…	0.55234	7.66792	791.152	4.52565503920093e-174	1.5981821173008e-172	167.050171884999	244.792551791627	166.143327242745	243.809277150739
TR17188|c0_g1	1403; 1363; 1363							0.258449	9.85977	791.065	4.72728510156459e-174	1.66643074987366e-172	852.870452973534	1019.3513285271	847.887591252622	1014.99886272168
TR8907|c0_g2	554	F16P2	Fructose-1,6-bisphosphatase, cytosolic	SPIOL			GO:0003674,GO:0003824,GO:0005488,GO:0005575,GO:0005737,GO:0005975,GO:0008150,GO:0008152,GO:0016787,GO:0016788,GO:0016791,GO:0019203,GO:0042132,GO:0042578,GO:0043167,GO:0043169,GO:0044238,GO:0044424,GO:0044464,GO:0046872,GO:0050308,GO:0071704	1.36748	5.1555	790.941	5.03162980722367e-174	1.77058252421332e-172	20.3819874523373	52.6310232122158	20.3420154979443	52.4629021168385
TR14140|c0_g2	3528; 3351; 3271; 3155; 3103; 3075; 3064; 2984; 2698	RNHX1; XYLB; YNE7	Putative ribonuclease H protein At1g65750; Uncharacterized sugar kinase R08D7.7; Xylulose kinase	ARATH; CAEEL; HUMAN; MOUSE; PONAB	K00854		GO:0000166,GO:0001882,GO:0001883,GO:0003674,GO:0003676,GO:0003824,GO:0004518,GO:0004519,GO:0004521,GO:0004523,GO:0004540,GO:0004856,GO:0005488,GO:0005524,GO:0005575,GO:0005737,GO:0005829,GO:0005975,GO:0005996,GO:0005997,GO:0005998,GO:0006063,GO:0006064,GO:0006082,GO:0006091,GO:0006793,GO:0006796,GO:0008150,GO:0008152,GO:0009056,GO:0009058,GO:0009987,GO:0016052,GO:0016054,GO:0016301,GO:0016310,GO:…	1.02384	5.92945	788.53	1.68251029951581e-173	5.91015125845791e-172	40.9879527887661	83.3185739300979	40.8189697388268	83.0285728185311
TR32890|c0_g1	1447	CHI5	Chitinase 5	ORYSJ	K01183		GO:0000272,GO:0003674,GO:0003824,GO:0004553,GO:0004568,GO:0005488,GO:0005975,GO:0005976,GO:0006022,GO:0006026,GO:0006030,GO:0006032,GO:0006040,GO:0006807,GO:0006950,GO:0006952,GO:0008061,GO:0008150,GO:0008152,GO:0009056,GO:0009057,GO:0009987,GO:0016052,GO:0016787,GO:0016798,GO:0016998,GO:0043170,GO:0044036,GO:0044237,GO:0044238,GO:0044248,GO:0044260,GO:0046348,GO:0050896,GO:0071704,GO:0097367,GO:…	0.486281	8.02351	786.446	4.77570883514213e-173	1.67460902939306e-171	219.349007820391	307.042061049746	218.128477959714	305.769773616315
TR17206|c0_g1	1355; 1339; 1338	HSA32	Protein HEAT-STRESS-ASSOCIATED 32 {ECO:0000303|PubMed:16500991}	ARATH		AT4G21320	GO:0003674,GO:0003824,GO:0006732,GO:0006790,GO:0006950,GO:0008150,GO:0008152,GO:0009058,GO:0009108,GO:0009266,GO:0009408,GO:0009628,GO:0009987,GO:0010286,GO:0010468,GO:0010608,GO:0019222,GO:0019295,GO:0019296,GO:0044237,GO:0044249,GO:0044272,GO:0044699,GO:0044710,GO:0044711,GO:0044763,GO:0050789,GO:0050896,GO:0051186,GO:0051188,GO:0060255,GO:0065007,GO:0071704,GO:1901576	-2.2666	4.05158	785.785	6.64767426349189e-173	2.32691965388344e-171	26.4293903228109	5.45463927278502	26.3467895586973	5.50257450363392
TR16118|c1_g1	2681; 2267; 2228; 1866; 1715; 1659	SKU5	Monocopper oxidase-like protein SKU5	ARATH		AT4G12420	GO:0000902,GO:0003674,GO:0003824,GO:0005488,GO:0005507,GO:0005575,GO:0005576,GO:0005618,GO:0005774,GO:0005886,GO:0005911,GO:0008150,GO:0008152,GO:0009505,GO:0009506,GO:0009653,GO:0009826,GO:0009932,GO:0009987,GO:0016020,GO:0016043,GO:0016049,GO:0016491,GO:0016722,GO:0030054,GO:0030312,GO:0031090,GO:0031224,GO:0031225,GO:0031226,GO:0032502,GO:0032989,GO:0040007,GO:0043167,GO:0043169,GO:0044422,GO:…	-0.805165	6.64789	785.236	8.75106487511855e-173	3.05780630031116e-171	125.950230154187	71.9929107072161	125.256888132449	71.7596017460205
TR4395|c0_g1	478							1.49852	4.90445	783.726	1.86376709310172e-172	6.50098935084185e-171	16.0517483598993	45.3859298269899	16.0239757239196	45.2643286223585
TR1484|c0_g1	2304; 1004	ADO3	Adagio protein 3	ARATH	K12116	AT1G68050	GO:0000975,GO:0001047,GO:0001067,GO:0003006,GO:0003674,GO:0003676,GO:0003677,GO:0004871,GO:0004872,GO:0005488,GO:0005515,GO:0005575,GO:0005634,GO:0005737,GO:0006355,GO:0006464,GO:0007623,GO:0008150,GO:0008152,GO:0009314,GO:0009416,GO:0009628,GO:0009637,GO:0009791,GO:0009881,GO:0009889,GO:0009908,GO:0009909,GO:0009911,GO:0009987,GO:0010468,GO:0010556,GO:0016567,GO:0018298,GO:0019219,GO:0019222,GO:…	1.91591	4.29359	783.535	2.05095506881728e-172	7.14141120727863e-171	8.43650030078429	31.9367047498177	8.46740611937647	31.8847810279062
TR2494|c0_g1	5633; 2459; 2337; 1566; 1508; 751; 471; 350	ACCH2; ACCO1; ACOX1	1-aminocyclopropane-1-carboxylate oxidase; 1-aminocyclopropane-1-carboxylate oxidase homolog 2; Peroxisomal acyl-coenzyme A oxidase 1	ARATH; DICMU			GO:0000062,GO:0000166,GO:0001676,GO:0003674,GO:0003824,GO:0003995,GO:0003997,GO:0005488,GO:0005506,GO:0005575,GO:0005777,GO:0005911,GO:0006082,GO:0006629,GO:0006631,GO:0006635,GO:0006950,GO:0008150,GO:0008152,GO:0009055,GO:0009056,GO:0009058,GO:0009062,GO:0009506,GO:0009605,GO:0009607,GO:0009611,GO:0009620,GO:0009692,GO:0009693,GO:0009694,GO:0009695,GO:0009815,GO:0009987,GO:0010035,GO:0010038,GO:…	0.385322	8.6863	782.963	2.73121656701057e-172	9.49347999391788e-171	360.903030566294	471.014346975146	358.835852158596	469.037943135097
TR12630|c0_g1	1615	SHT	Spermidine hydroxycinnamoyl transferase	ARATH		AT2G19070	GO:0003674,GO:0003824,GO:0006807,GO:0007275,GO:0008150,GO:0008152,GO:0009058,GO:0009555,GO:0009987,GO:0010208,GO:0010584,GO:0010927,GO:0016043,GO:0016410,GO:0016740,GO:0016746,GO:0016747,GO:0032501,GO:0032502,GO:0034641,GO:0043603,GO:0043604,GO:0044237,GO:0044249,GO:0044271,GO:0044699,GO:0044707,GO:0044763,GO:0044767,GO:0045229,GO:0048229,GO:0048646,GO:0048856,GO:0050734,GO:0071704,GO:0071840,GO:…	-1.44989	5.08574	782.276	3.85202103235944e-172	1.33659761152444e-170	48.4912119058353	17.6963487857529	48.2743352861662	17.7137672377256
TR48639|c0_g1	461							-0.785659	6.70588	780.101	1.14432221711517e-171	3.96373314752745e-170	130.504447130716	75.615457399829	129.811070706616	75.3777329264921
TR20281|c0_g1	1196; 1091; 908; 889; 886	MIRA	Miraculin	SYNDU			GO:0003674,GO:0004857,GO:0004866,GO:0030234,GO:0030414,GO:0061134,GO:0061135	-0.969209	6.12916	777.732	3.74615892765056e-171	1.29535151670167e-169	91.1963284726372	46.5101684557318	90.7125699402523	46.3949946162559
TR44226|c1_g3	2254; 1786; 1771; 1768; 318	FBK29; SKI11	F-box/kelch-repeat protein At1g74510; F-box/kelch-repeat protein SKIP11	ARATH		AT2G02870,AT1G74510	GO:0003674,GO:0005488,GO:0005515,GO:0005575,GO:0005634,GO:0006464,GO:0008150,GO:0008152,GO:0009987,GO:0016567,GO:0019538,GO:0032446,GO:0036211,GO:0043170,GO:0043226,GO:0043227,GO:0043229,GO:0043231,GO:0043412,GO:0044237,GO:0044238,GO:0044260,GO:0044267,GO:0044424,GO:0044464,GO:0070647,GO:0071704	0.537784	7.71771	776.786	6.01454993198582e-171	2.07611422868911e-169	173.918826997142	252.28747598324	172.957733761128	251.271672710462
TR49315|c1_g2	4011; 3753; 3524; 3266; 2445; 2187; 918							1.14984	5.58663	774.076	2.33582835453465e-170	8.04890888188002e-169	30.4983218838087	67.662510063173	30.3949518468454	67.4630709692104
TR16511|c0_g1	1892; 1819; 1737; 1664; 1663; 1039	CEST; Y3IP1	Protein CHLOROPLAST ENHANCING STRESS TOLERANCE, chloroplastic {ECO:0000303|PubMed:20876334}; Protein CHLOROPLAST ENHANCING STRESS TOLERANCE, chloroplastic {ECO:0000305}; Ycf3-interacting protein 1, chloroplastic {ECO:0000303|PubMed:20807881}	ORYSI; ORYSJ; TOBAC			GO:0001101,GO:0005575,GO:0006461,GO:0006950,GO:0006970,GO:0006972,GO:0006979,GO:0006996,GO:0008150,GO:0009266,GO:0009408,GO:0009414,GO:0009415,GO:0009535,GO:0009628,GO:0009651,GO:0009657,GO:0009658,GO:0009987,GO:0010035,GO:0010286,GO:0016020,GO:0016021,GO:0016043,GO:0022607,GO:0031224,GO:0034357,GO:0034622,GO:0042221,GO:0042538,GO:0042651,GO:0043623,GO:0043933,GO:0044422,GO:0044424,GO:0044425,GO:…	0.962077	6.07317	773.595	2.97234166358268e-170	1.02245473080443e-168	46.550070243708	90.6469442507862	46.3514581992959	90.3402129124008
TR17242|c0_g1	732							-1.73933	4.62347	772.83	4.35964877050561e-170	1.49708835452e-168	36.8070322857226	10.9925554810324	36.669603393475	11.0051490072678
TR12935|c0_g1	3046; 2388; 2385	HST	Shikimate O-hydroxycinnamoyltransferase	ARATH; TOBAC	K13065	AT5G48930	GO:0003674,GO:0003824,GO:0005575,GO:0005737,GO:0005829,GO:0006725,GO:0008150,GO:0008152,GO:0008374,GO:0009058,GO:0009698,GO:0009699,GO:0009808,GO:0009809,GO:0009889,GO:0009891,GO:0009893,GO:0009962,GO:0009963,GO:0009987,GO:0010252,GO:0016020,GO:0016740,GO:0016746,GO:0016747,GO:0019222,GO:0019438,GO:0019748,GO:0042592,GO:0044237,GO:0044249,GO:0044424,GO:0044444,GO:0044464,GO:0044550,GO:0044699,GO:…	0.541447	7.6897	772.156	6.10996686390696e-170	2.09453029308838e-168	170.335180851676	247.70724453281	169.381857073264	246.711319868409
TR747|c1_g1	771; 759; 742							2.56617	3.61194	767.382	6.66877078345259e-169	2.2821633624403e-167	3.62097579281449	21.6520032202154	3.67708074506787	21.6334093499032
TR13418|c0_g1	3316; 3190; 3032; 3029; 2112; 2049; 2037; 2027; 2005; 1920; 1868; 1848; 1845	ODBB1; ODBB2	2-oxoisovalerate dehydrogenase subunit beta 1, mitochondrial; 2-oxoisovalerate dehydrogenase subunit beta 2, mitochondrial	ARATH	K00167	AT1G55510,AT3G13450	GO:0003674,GO:0003824,GO:0003863,GO:0005575,GO:0005759,GO:0006950,GO:0007154,GO:0008150,GO:0009267,GO:0009314,GO:0009416,GO:0009605,GO:0009628,GO:0009642,GO:0009646,GO:0009743,GO:0009744,GO:0009987,GO:0009991,GO:0010033,GO:0016491,GO:0016624,GO:0016903,GO:0031667,GO:0031668,GO:0031669,GO:0031974,GO:0033554,GO:0034285,GO:0042221,GO:0042594,GO:0043233,GO:0043617,GO:0044422,GO:0044424,GO:0044429,GO:…	0.62776	7.258	766.548	1.01220794732526e-168	3.45800097545065e-167	121.993287535235	188.372428015874	121.34366458724	187.615177254039
TR23430|c0_g1	2893; 2783; 1847; 1804; 1267	DAPB3	Dipeptidyl aminopeptidase BIII {ECO:0000312|EMBL:BAO18428.1}	PSEMX			GO:0003674,GO:0003824,GO:0004175,GO:0004177,GO:0006508,GO:0008150,GO:0008152,GO:0008233,GO:0008236,GO:0008238,GO:0008239,GO:0016787,GO:0017171,GO:0019538,GO:0043170,GO:0044238,GO:0051603,GO:0070011,GO:0071704	1.04243	5.83929	766.486	1.04415799500799e-168	3.56104362783804e-167	38.1882292376209	78.6134270764742	38.0189908228577	78.3551533770886
TR27443|c2_g1	2708; 2587; 2260; 2225; 2139; 1755	MD26C	Probable mediator of RNA polymerase II transcription subunit 26c	ARATH		AT5G09850	GO:0003674,GO:0003676,GO:0003677,GO:0003723,GO:0003746,GO:0005488,GO:0005575,GO:0005634,GO:0005829,GO:0006139,GO:0006351,GO:0006355,GO:0006725,GO:0006807,GO:0008135,GO:0008150,GO:0008152,GO:0009058,GO:0009059,GO:0009889,GO:0009987,GO:0010468,GO:0010556,GO:0016070,GO:0018130,GO:0019219,GO:0019222,GO:0019438,GO:0031323,GO:0031326,GO:0032774,GO:0034641,GO:0034645,GO:0034654,GO:0043170,GO:0043226,GO:…	0.387697	8.63749	766.349	1.11813018680055e-168	3.80680323598403e-167	348.584246941255	455.691390850071	346.590161236947	453.773952217483
TR3178|c1_g1	3615; 3435; 3035; 2855; 1275; 1102	H2B3	Histone H2B.3	SOLLC				0.548372	7.63966	764.821	2.40280208444907e-168	8.16665684572904e-167	164.06380009711	239.754297196154	163.174674898103	238.796657911127
TR54103|c1_g1	5165; 2049	AB3C	ABC transporter C family member 3	ARATH		AT3G13080	GO:0000166,GO:0000325,GO:0001882,GO:0001883,GO:0003674,GO:0003824,GO:0005215,GO:0005488,GO:0005524,GO:0005575,GO:0005576,GO:0005773,GO:0005774,GO:0005911,GO:0006810,GO:0008150,GO:0008559,GO:0009506,GO:0009987,GO:0010290,GO:0015238,GO:0015399,GO:0015405,GO:0015431,GO:0016020,GO:0016021,GO:0016462,GO:0016787,GO:0016817,GO:0016818,GO:0016820,GO:0016887,GO:0017076,GO:0017111,GO:0022804,GO:0022857,GO:…	0.817587	6.50435	762.157	9.11978051422803e-168	3.09435551110527e-166	66.857398401348	117.753586743787	66.5248002685673	117.325441300085
TR24651|c0_g1	4890; 4871; 4807; 4788; 4334; 3611; 2371; 2370	ACOX2	Acyl-coenzyme A oxidase 2, peroxisomal	ARATH			GO:0000062,GO:0000166,GO:0001676,GO:0003674,GO:0003824,GO:0003995,GO:0003997,GO:0005488,GO:0005575,GO:0005777,GO:0006082,GO:0006629,GO:0006631,GO:0006635,GO:0008150,GO:0008152,GO:0009055,GO:0009056,GO:0009062,GO:0009987,GO:0016042,GO:0016054,GO:0016491,GO:0016627,GO:0016634,GO:0019395,GO:0019752,GO:0030258,GO:0032787,GO:0033539,GO:0034440,GO:0036094,GO:0042579,GO:0042592,GO:0043167,GO:0043168,GO:…	0.559641	7.57465	761.13	1.5253206494795e-167	5.16663458770123e-166	156.149914859206	229.969257279326	155.280758436215	229.035241497146
TR49084|c0_g1	1991; 1982	SERB1	Phosphoserine aminotransferase 1, chloroplastic	ARATH	K00831	AT4G35630	GO:0003674,GO:0003824,GO:0004648,GO:0005575,GO:0006082,GO:0006520,GO:0006563,GO:0006564,GO:0006807,GO:0008150,GO:0008152,GO:0008483,GO:0008652,GO:0009058,GO:0009069,GO:0009070,GO:0009507,GO:0009532,GO:0009536,GO:0009570,GO:0009719,GO:0009725,GO:0009735,GO:0009987,GO:0010033,GO:0016053,GO:0016740,GO:0016769,GO:0019752,GO:0042221,GO:0043226,GO:0043227,GO:0043229,GO:0043231,GO:0043436,GO:0044237,GO:…	0.825214	6.47569	760.747	1.84819172348954e-167	6.24964933051632e-166	65.3268828600553	115.671663357227	65.0067394105118	115.252553644606
TR12957|c2_g2	1792; 1766; 1725; 1715; 1689; 992; 954; 910; 679	U86A1; U86A2	UDP-glycosyltransferase 86A1; UDP-glycosyltransferase 86A2	ARATH		AT2G28080,AT2G36970	GO:0003674,GO:0003824,GO:0008150,GO:0008152,GO:0016740,GO:0016757,GO:0016758	0.87716	6.30387	759.992	2.69681753009797e-167	9.10381605880698e-166	56.703734322528	104.096169327958	56.4381292339316	103.719760506853
TR25871|c0_g2	280							4.0725	2.81146	758.886	4.69103229330545e-167	1.5809016951906e-165	0.783922594320664	13.7823328190217	0.84336714336419	13.7941251255481
TR30257|c0_g2	2360; 2332; 2268; 2240; 2038; 2010	NAT4	Nucleobase-ascorbate transporter 4	ARATH		AT1G49960	GO:0003674,GO:0005215,GO:0005575,GO:0006810,GO:0008150,GO:0009987,GO:0016020,GO:0016021,GO:0031224,GO:0044425,GO:0044699,GO:0044763,GO:0044765,GO:0051179,GO:0051234,GO:0055085,GO:1902578	-1.46755	5.01117	758.596	5.42392648590239e-167	1.8248031050628e-165	46.176773770222	16.6553870924734	45.9803766562156	16.6584789767548
TR12510|c1_g1	1285; 1203	RL10; YL076	60S ribosomal protein L10; Putative uncharacterized protein YLR076C	SOLME; YEAST			GO:0003674,GO:0003735,GO:0005198,GO:0005575,GO:0005840,GO:0006412,GO:0008150,GO:0008152,GO:0009058,GO:0009059,GO:0009987,GO:0019538,GO:0030529,GO:0032991,GO:0034645,GO:0043170,GO:0043226,GO:0043228,GO:0043229,GO:0043232,GO:0044237,GO:0044238,GO:0044249,GO:0044260,GO:0044267,GO:0044424,GO:0044444,GO:0044464,GO:0071704,GO:1901576	-0.325148	9.15472	758.107	6.92756794722316e-167	2.32675161559602e-165	631.878940669804	503.950374950512	628.207317749118	501.827256958121
TR20022|c1_g1	983	ZAT11	Zinc finger protein ZAT11	ARATH		AT2G37430	GO:0001071,GO:0003674,GO:0003700,GO:0005488,GO:0005575,GO:0005634,GO:0006139,GO:0006351,GO:0006355,GO:0006725,GO:0006807,GO:0008150,GO:0008152,GO:0009058,GO:0009059,GO:0009719,GO:0009889,GO:0009987,GO:0010033,GO:0010035,GO:0010038,GO:0010045,GO:0010200,GO:0010243,GO:0010468,GO:0010556,GO:0016070,GO:0018130,GO:0019219,GO:0019222,GO:0019438,GO:0031323,GO:0031326,GO:0032774,GO:0034641,GO:0034645,GO:…	2.09852	4.0278	755.342	2.76652403958969e-166	9.27623893880604e-165	6.34604004926252	27.2731963639251	6.37585560383328	27.2490504529269
TR27731|c1_g1	2496; 2493; 583; 578; 519						GO:0005575,GO:0016021,GO:0031224,GO:0044425	1.0825	5.71283	754.134	5.06355512111227e-166	1.69497188818812e-164	34.3432755607148	72.7007646586462	34.2069713348515	72.4756902088222
TR27703|c0_g1	2683; 2683; 2195	HAK19; HAK5; POT5	Potassium transporter 19; Potassium transporter 5	ARATH; ORYSJ	K03549	AT4G13420	GO:0003674,GO:0005215,GO:0005575,GO:0005886,GO:0006810,GO:0006811,GO:0006812,GO:0006813,GO:0008150,GO:0008324,GO:0009674,GO:0009987,GO:0015075,GO:0015077,GO:0015079,GO:0015291,GO:0015293,GO:0015672,GO:0016020,GO:0016021,GO:0022804,GO:0022820,GO:0022857,GO:0022890,GO:0022891,GO:0022892,GO:0030001,GO:0031224,GO:0034220,GO:0044425,GO:0044464,GO:0044699,GO:0044763,GO:0044765,GO:0046873,GO:0051179,GO:…	1.0872	5.70018	753.685	6.34167104469314e-166	2.11924601001935e-164	33.9699790872288	72.1594645781408	33.8358897917713	71.9103572118735
TR2220|c2_g1	1110; 1008	HMGB2; HMGB3	High mobility group B protein 2; High mobility group B protein 3	ARATH		AT1G20693,AT1G20696	GO:0000785,GO:0001071,GO:0003674,GO:0003676,GO:0003677,GO:0003682,GO:0003700,GO:0005198,GO:0005488,GO:0005575,GO:0005634,GO:0005829,GO:0006325,GO:0006333,GO:0006355,GO:0008150,GO:0009889,GO:0010468,GO:0010556,GO:0016043,GO:0019219,GO:0019222,GO:0030527,GO:0031323,GO:0031326,GO:0032991,GO:0043226,GO:0043227,GO:0043229,GO:0043231,GO:0043933,GO:0044422,GO:0044424,GO:0044427,GO:0044444,GO:0044446,GO:…	0.303868	9.31314	750.812	2.67160801942743e-165	8.91296765878327e-164	574.353954105606	708.436889978354	571.027025429026	705.422513592576
TR43725|c0_g1	1352	PERX	Lignin-forming anionic peroxidase	NICSY			GO:0003674,GO:0003824,GO:0004601,GO:0005488,GO:0005575,GO:0005576,GO:0006950,GO:0006979,GO:0008150,GO:0008152,GO:0009056,GO:0009987,GO:0016209,GO:0016491,GO:0016684,GO:0020037,GO:0042743,GO:0042744,GO:0043167,GO:0043169,GO:0044237,GO:0044248,GO:0044699,GO:0044710,GO:0044712,GO:0044763,GO:0046872,GO:0046906,GO:0050896,GO:0055114,GO:0072593,GO:0097159,GO:1901363	-3.15276	3.35155	745.954	3.04133701275422e-164	1.01294831576966e-162	17.4702749591462	1.91536951563444	17.4408325247714	1.99750992255204
TR989|c0_g4	4582; 4359	IDHC; IDHP	Isocitrate dehydrogenase [NADP]; Isocitrate dehydrogenase [NADP], chloroplastic	MEDSA; SOYBN	K00031		GO:0000166,GO:0000287,GO:0003674,GO:0003824,GO:0004448,GO:0004450,GO:0005488,GO:0005575,GO:0005737,GO:0005975,GO:0006081,GO:0006082,GO:0006097,GO:0006099,GO:0006101,GO:0006102,GO:0008150,GO:0008152,GO:0009507,GO:0009536,GO:0009987,GO:0016491,GO:0016614,GO:0016616,GO:0019752,GO:0032787,GO:0036094,GO:0043167,GO:0043169,GO:0043226,GO:0043227,GO:0043229,GO:0043231,GO:0043436,GO:0044237,GO:0044238,GO:…	0.278584	9.5553	745.535	3.75139581894476e-164	1.2473547667099e-162	685.596303204443	830.937262043495	681.609325266938	827.421374334104
TR26534|c0_g1	1710; 1487; 1487	AKR2; ALKR2; ALKR3; ALKR4	Probable aldo-keto reductase 2; Probable aldo-keto reductase 3; Probable aldo-keto reductase 4	ARATH; ORYSI		AT1G60680,AT1G60710,AT1G60690	GO:0003674,GO:0003824,GO:0005575,GO:0005829,GO:0005886,GO:0008150,GO:0009526,GO:0009941,GO:0010035,GO:0010038,GO:0016020,GO:0016491,GO:0031967,GO:0031975,GO:0042221,GO:0044422,GO:0044424,GO:0044434,GO:0044435,GO:0044444,GO:0044446,GO:0044464,GO:0046686,GO:0050896	0.461099	8.09849	745.369	4.0778446631241e-164	1.35364053592404e-162	233.310295928769	320.90767080423	231.993433796621	319.601587608327
TR19756|c0_g1	1716; 1673; 624	VEP1	3-oxo-Delta(4,5)-steroid 5-beta-reductase	ARATH		AT4G24220	GO:0003002,GO:0003674,GO:0003824,GO:0005488,GO:0005575,GO:0005829,GO:0006629,GO:0006950,GO:0007389,GO:0008150,GO:0008152,GO:0008202,GO:0009611,GO:0010051,GO:0016491,GO:0016627,GO:0016628,GO:0032501,GO:0032502,GO:0035671,GO:0044238,GO:0044424,GO:0044444,GO:0044464,GO:0044699,GO:0044707,GO:0044710,GO:0044767,GO:0047787,GO:0048037,GO:0050662,GO:0050896,GO:0071704,GO:1901360	0.562923	7.5225	742.64	1.5984300608684e-163	5.29715998707419e-162	150.401149167522	222.01630994267	149.579596547073	221.120579539865
TR38269|c1_g3	3228; 3227; 1674; 1665; 1664; 1530; 923	COL4; COL5; RL281; UBP6	60S ribosomal protein L28-1; Ubiquitin carboxyl-terminal hydrolase 6; Zinc finger protein CONSTANS-LIKE 4; Zinc finger protein CONSTANS-LIKE 5	ARATH	K02903	AT5G57660,AT5G24930,AT2G19730	GO:0001071,GO:0003674,GO:0003700,GO:0003735,GO:0003824,GO:0005198,GO:0005488,GO:0005515,GO:0005516,GO:0005575,GO:0005618,GO:0005622,GO:0005634,GO:0005840,GO:0005886,GO:0005911,GO:0006355,GO:0006412,GO:0006464,GO:0006508,GO:0006511,GO:0008150,GO:0008152,GO:0008233,GO:0008234,GO:0008270,GO:0009056,GO:0009057,GO:0009058,GO:0009059,GO:0009314,GO:0009416,GO:0009506,GO:0009507,GO:0009536,GO:0009628,GO:…	-0.468676	8.07757	741.106	3.44595882466243e-163	1.14008574602661e-161	311.739885008184	225.055918087046	309.954292529207	224.173377723388
TR48732|c0_g1	1978; 1962; 1350; 1004; 772	HSPR1; HSPR2	Nematode resistance protein-like HSPRO1; Nematode resistance protein-like HSPRO2	ARATH		AT3G55840,AT2G40000	GO:0001101,GO:0002376,GO:0005575,GO:0005737,GO:0006950,GO:0006952,GO:0006955,GO:0006979,GO:0008150,GO:0009605,GO:0009607,GO:0009617,GO:0009751,GO:0009814,GO:0009816,GO:0010033,GO:0014070,GO:0042221,GO:0042742,GO:0043207,GO:0044424,GO:0044464,GO:0045087,GO:0050896,GO:0051704,GO:0051707,GO:0098542,GO:1901700	0.606949	7.30421	740.64	4.35134629716824e-163	1.43724318740796e-161	127.032789927296	193.327405675884	126.336398075956	192.552418760724
TR50162|c0_g1	1456	PUP3	Purine permease 3	ARATH		AT1G28220	GO:0003674,GO:0005215,GO:0005345,GO:0005575,GO:0006810,GO:0006863,GO:0008150,GO:0015205,GO:0015851,GO:0015932,GO:0016020,GO:0016021,GO:0022857,GO:0022891,GO:0022892,GO:0031224,GO:0044425,GO:0044699,GO:0044765,GO:0051179,GO:0051234,GO:0071702,GO:0071705,GO:1902578,GO:1904823	-1.11985	5.67057	739.347	8.31192683195801e-163	2.74087163430642e-161	68.462573237338	31.4370431370434	68.110330498092	31.394825763884
TR6231|c0_g1	2794; 233	SUT13	Sulfate transporter 1.3	ARATH	K17470	AT1G22150	GO:0003674,GO:0005215,GO:0005575,GO:0005887,GO:0006810,GO:0006811,GO:0006820,GO:0008150,GO:0008271,GO:0008272,GO:0008509,GO:0009987,GO:0015075,GO:0015103,GO:0015116,GO:0015291,GO:0015293,GO:0015698,GO:0016021,GO:0022804,GO:0022857,GO:0022891,GO:0022892,GO:0031224,GO:0031226,GO:0034220,GO:0044425,GO:0044459,GO:0044464,GO:0044699,GO:0044763,GO:0044765,GO:0051179,GO:0051234,GO:0055085,GO:0072348,GO:…	0.541474	7.62682	739.298	8.51936693243168e-163	2.80463192054945e-161	163.055899618698	237.131073729089	162.162634326066	236.196126125163
TR28512|c2_g1	3248	BNM2C; LST8	BURP domain-containing protein BNM2C {ECO:0000303|PubMed:19714473}; Protein LST8 homolog	BRANA; DICDI	K08266		GO:0001932,GO:0001934,GO:0003006,GO:0003674,GO:0005488,GO:0005515,GO:0005575,GO:0005737,GO:0006140,GO:0006935,GO:0007190,GO:0008064,GO:0008150,GO:0009719,GO:0009889,GO:0009891,GO:0009893,GO:0009987,GO:0010033,GO:0010243,GO:0010562,GO:0010604,GO:0010638,GO:0014070,GO:0014074,GO:0016043,GO:0019219,GO:0019220,GO:0019222,GO:0022414,GO:0030100,GO:0030799,GO:0030801,GO:0030802,GO:0030804,GO:0030808,GO:…	-0.56336	7.55183	737.876	1.73629553974005e-162	5.70656737046248e-161	222.036742429491	150.106676170916	220.793518132745	149.54942212616
TR1732|c1_g1	1650; 1608; 861; 861; 434; 434	KCS2; KCS20	3-ketoacyl-CoA synthase 2 {ECO:0000303|PubMed:18465198}; 3-ketoacyl-CoA synthase 20 {ECO:0000303|PubMed:18465198}	ARATH	K15397	AT5G43760,AT1G04220	GO:0003674,GO:0003824,GO:0004312,GO:0005575,GO:0006082,GO:0006629,GO:0006631,GO:0006633,GO:0006725,GO:0006950,GO:0006970,GO:0008150,GO:0008152,GO:0008610,GO:0009058,GO:0009266,GO:0009314,GO:0009409,GO:0009416,GO:0009611,GO:0009628,GO:0009698,GO:0009699,GO:0009922,GO:0009987,GO:0010345,GO:0016020,GO:0016021,GO:0016053,GO:0016740,GO:0016746,GO:0016747,GO:0019438,GO:0019748,GO:0019752,GO:0031224,GO:…	-1.15511	5.58241	736.033	4.36876734544025e-162	1.43348829026579e-160	64.8415974445235	29.063650476366	64.5344538102278	29.0204271766995
TR23177|c1_g2	1975; 1874	ODBA1; ODBA2	2-oxoisovalerate dehydrogenase subunit alpha 1, mitochondrial; 2-oxoisovalerate dehydrogenase subunit alpha 2, mitochondrial	ARATH	K00166	AT5G09300,AT1G21400	GO:0003674,GO:0003824,GO:0003863,GO:0005488,GO:0005575,GO:0005739,GO:0005759,GO:0006950,GO:0007154,GO:0008150,GO:0008152,GO:0009267,GO:0009314,GO:0009416,GO:0009605,GO:0009628,GO:0009642,GO:0009646,GO:0009743,GO:0009744,GO:0009987,GO:0009991,GO:0010033,GO:0016491,GO:0016624,GO:0016903,GO:0031667,GO:0031668,GO:0031669,GO:0031974,GO:0033554,GO:0034285,GO:0042221,GO:0042594,GO:0043167,GO:0043169,GO:…	0.724301	6.79346	735.486	5.74518897390569e-162	1.88202185515263e-160	84.9622773654205	140.279997786357	84.5391224508264	139.750316845716
TR45291|c1_g1	2895; 2782; 2552; 2439; 1445	CRK2	Cysteine-rich receptor-like protein kinase 2	ARATH		AT1G70520	GO:0000166,GO:0000302,GO:0001101,GO:0001882,GO:0001883,GO:0003674,GO:0003824,GO:0004672,GO:0004674,GO:0005488,GO:0005524,GO:0005575,GO:0005886,GO:0005911,GO:0006464,GO:0006468,GO:0006793,GO:0006796,GO:0006950,GO:0006952,GO:0006979,GO:0008150,GO:0008152,GO:0009506,GO:0009987,GO:0010035,GO:0010193,GO:0016020,GO:0016021,GO:0016301,GO:0016310,GO:0016740,GO:0016772,GO:0016773,GO:0017076,GO:0019538,GO:…	1.12392	5.57281	734.532	9.26244081011049e-162	3.02922879499131e-160	30.5729811785059	66.6215483698934	30.4624212183145	66.4077827082396
TR12990|c2_g7	4112; 1873; 1788; 1667	NDHM	NAD(P)H-quinone oxidoreductase subunit M, chloroplastic {ECO:0000305}	POPJC			GO:0003674,GO:0003824,GO:0005488,GO:0005575,GO:0006810,GO:0008150,GO:0008152,GO:0009535,GO:0016020,GO:0016491,GO:0016651,GO:0016655,GO:0034357,GO:0042651,GO:0044422,GO:0044424,GO:0044434,GO:0044435,GO:0044436,GO:0044444,GO:0044446,GO:0044464,GO:0044699,GO:0044710,GO:0048037,GO:0048038,GO:0051179,GO:0051234,GO:0055035,GO:0055114	0.959222	6.00152	731.897	3.46484227901064e-161	1.13129940444352e-159	44.3476210501404	86.1916282035496	44.158703626549	85.8929266697378
TR12120|c0_g1	2200	SYT2	Synaptotagmin-2	ARATH		AT1G20080	GO:0000139,GO:0003674,GO:0005488,GO:0005515,GO:0005575,GO:0005783,GO:0005794,GO:0006810,GO:0008104,GO:0008150,GO:0008289,GO:0009306,GO:0009987,GO:0015031,GO:0016020,GO:0016021,GO:0031090,GO:0031224,GO:0032940,GO:0033036,GO:0043167,GO:0043169,GO:0043226,GO:0043227,GO:0043229,GO:0043231,GO:0044422,GO:0044424,GO:0044425,GO:0044431,GO:0044444,GO:0044446,GO:0044464,GO:0044699,GO:0044763,GO:0044765,GO:…	-0.511727	7.8084	730.617	6.57810763596746e-161	2.14429083118763e-159	261.680827913707	183.375811888132	260.19563107072	182.64024688089
TR19723|c0_g2	1761; 1522	ECH2	Enoyl-CoA hydratase 2, peroxisomal	ARATH	K19658	AT1G76150	GO:0003674,GO:0003824,GO:0005575,GO:0005777,GO:0006082,GO:0006629,GO:0006631,GO:0006635,GO:0008150,GO:0008152,GO:0009056,GO:0009062,GO:0009987,GO:0016042,GO:0016054,GO:0016491,GO:0016829,GO:0016835,GO:0016836,GO:0019395,GO:0019752,GO:0030258,GO:0032787,GO:0033542,GO:0034440,GO:0042579,GO:0043226,GO:0043227,GO:0043229,GO:0043231,GO:0043436,GO:0044237,GO:0044238,GO:0044242,GO:0044248,GO:0044255,GO:…	0.573514	7.4456	730.501	6.96900406396925e-161	2.26800088140646e-159	142.001978514086	211.148669864831	141.2133944849	210.303874864913
TR14910|c0_g1	1288; 1167	DHAR2	Glutathione S-transferase DHAR2	ARATH		AT1G75270	GO:0003674,GO:0003824,GO:0004364,GO:0005488,GO:0005515,GO:0005575,GO:0005829,GO:0005886,GO:0006464,GO:0006518,GO:0006575,GO:0006749,GO:0006790,GO:0006807,GO:0008150,GO:0008152,GO:0009055,GO:0009987,GO:0010731,GO:0015035,GO:0015036,GO:0015037,GO:0015038,GO:0016020,GO:0016209,GO:0016491,GO:0016667,GO:0016672,GO:0016740,GO:0016765,GO:0019538,GO:0019725,GO:0033218,GO:0034641,GO:0036211,GO:0042277,GO:…	-0.494338	7.90411	729.621	1.08277993295519e-160	3.51806328298017e-159	278.329850631184	197.40797551354	276.759361766393	196.622816338755
TR53220|c0_g1	3789	Y1684	Probable LRR receptor-like serine/threonine-protein kinase At1g06840	ARATH		AT1G06840	GO:0000166,GO:0001882,GO:0001883,GO:0003674,GO:0003824,GO:0004672,GO:0004674,GO:0005488,GO:0005524,GO:0005575,GO:0005886,GO:0006464,GO:0006468,GO:0006793,GO:0006796,GO:0008150,GO:0008152,GO:0009987,GO:0016020,GO:0016021,GO:0016301,GO:0016310,GO:0016740,GO:0016772,GO:0016773,GO:0017076,GO:0019538,GO:0030554,GO:0031224,GO:0032549,GO:0032550,GO:0032553,GO:0032555,GO:0032559,GO:0035639,GO:0036094,GO:…	0.529893	7.66805	728.864	1.58210578262927e-160	5.13205225938554e-159	168.543357778943	243.168651550111	167.627653415066	242.188655892819
TR20327|c0_g1	1550; 1535							0.739156	6.72142	727.97	2.47476369122243e-160	8.01461275415888e-159	80.3334010941937	133.992589158948	79.9174705051906	133.493965012818
TR54536|c2_g4	2288; 1223; 1190	MCM10	Protein MCM10 homolog	HUMAN	K10736		GO:0000082,GO:0000278,GO:0003674,GO:0003676,GO:0003677,GO:0003688,GO:0003697,GO:0005488,GO:0005515,GO:0005575,GO:0005634,GO:0005654,GO:0005730,GO:0005737,GO:0006139,GO:0006259,GO:0006260,GO:0006270,GO:0006725,GO:0006807,GO:0006950,GO:0006974,GO:0007049,GO:0008150,GO:0008152,GO:0008283,GO:0009058,GO:0009059,GO:0009987,GO:0022402,GO:0031298,GO:0032991,GO:0033554,GO:0034641,GO:0034645,GO:0042802,GO:…	0.95374	6.00782	727.071	3.88180424112456e-160	1.25509569919607e-158	44.6462582289292	86.4414590099367	44.4623157981601	86.1567487349805
TR51338|c0_g1	2967; 1966; 1951; 1912; 1312; 1246; 1231; 1159; 1024	REMO	Remorin	SOLTU			GO:0003674,GO:0005488,GO:0005575,GO:0005886,GO:0006810,GO:0007154,GO:0007267,GO:0008150,GO:0009987,GO:0016020,GO:0023052,GO:0030246,GO:0031406,GO:0033293,GO:0036094,GO:0043167,GO:0043168,GO:0043177,GO:0044464,GO:0044699,GO:0044700,GO:0044763,GO:0048029,GO:0048032,GO:0051179,GO:0051234	-0.859196	6.35798	726.544	5.05345232056578e-160	1.63127406594341e-158	104.299034691997	57.4194470013019	103.734158633795	57.2493881576708
TR21741|c0_g1	864							0.978137	5.93651	726.267	5.80676721272488e-160	1.87141395753789e-158	42.033182914527	82.7772738495925	41.8647449965984	82.5009286880456
TR28934|c0_g1	1330; 1330	PERN1	Peroxidase N1	TOBAC			GO:0003674,GO:0003824,GO:0004601,GO:0005488,GO:0005575,GO:0005576,GO:0006950,GO:0006979,GO:0008150,GO:0008152,GO:0009056,GO:0009987,GO:0016209,GO:0016491,GO:0016684,GO:0020037,GO:0042743,GO:0042744,GO:0043167,GO:0043169,GO:0044237,GO:0044248,GO:0044699,GO:0044710,GO:0044712,GO:0044763,GO:0046872,GO:0046906,GO:0050896,GO:0055114,GO:0072593,GO:0097159,GO:1901363	-1.00176	5.94113	726.012	6.5980674335639e-160	2.123000146596e-158	80.594708625634	40.181121360592	80.1873479910672	40.1009539168938
TR44558|c0_g1	1599; 1580	CHIT1	Chitotriosidase-1	MOUSE	K01183		GO:0000272,GO:0000323,GO:0003674,GO:0003824,GO:0004553,GO:0004568,GO:0005488,GO:0005575,GO:0005576,GO:0005615,GO:0005764,GO:0005773,GO:0005975,GO:0005976,GO:0006022,GO:0006026,GO:0006030,GO:0006032,GO:0006040,GO:0006807,GO:0008061,GO:0008150,GO:0008152,GO:0008843,GO:0009056,GO:0009057,GO:0016052,GO:0016787,GO:0016798,GO:0043170,GO:0043226,GO:0043227,GO:0043229,GO:0043231,GO:0044238,GO:0044421,GO:…	-1.11438	5.65486	724.795	1.21334295920338e-159	3.89776640620223e-158	67.6413209956687	31.1872123306563	67.3006980404624	31.1310036986412
TR25133|c2_g1	1766; 1765; 1698; 1697							-0.77245	6.64371	723.361	2.48841732075491e-159	7.9809674359864e-158	124.606362849637	72.8673185295709	123.941235388801	72.6264456746752
TR19736|c3_g2	626; 626	PIP22	Aquaporin PIP2-2	ARATH	K09872	AT2G37170	GO:0001101,GO:0003674,GO:0005215,GO:0005372,GO:0005575,GO:0005773,GO:0005886,GO:0005911,GO:0006810,GO:0006811,GO:0006833,GO:0006950,GO:0008150,GO:0008643,GO:0009414,GO:0009415,GO:0009506,GO:0009507,GO:0009536,GO:0009628,GO:0009719,GO:0009725,GO:0009737,GO:0009987,GO:0010033,GO:0010035,GO:0015144,GO:0015166,GO:0015168,GO:0015250,GO:0015254,GO:0015267,GO:0015665,GO:0015791,GO:0015793,GO:0015850,GO:…	-0.972012	6.01681	723.304	2.55920400730736e-159	8.19480164204834e-158	84.4023326551915	42.9708986985812	83.9656327933387	42.8522411687108
TR27564|c0_g2	2358	LRKS5	Probable L-type lectin-domain containing receptor kinase S.5	ARATH		AT5G06740	GO:0000166,GO:0001882,GO:0001883,GO:0003674,GO:0003824,GO:0004672,GO:0004674,GO:0005488,GO:0005524,GO:0005575,GO:0005886,GO:0006464,GO:0006468,GO:0006793,GO:0006796,GO:0008150,GO:0008152,GO:0009987,GO:0016020,GO:0016021,GO:0016301,GO:0016310,GO:0016740,GO:0016772,GO:0016773,GO:0017076,GO:0019538,GO:0030246,GO:0030554,GO:0031224,GO:0032549,GO:0032550,GO:0032553,GO:0032555,GO:0032559,GO:0035639,GO:…	1.7416	4.40981	723.211	2.68215554594257e-159	8.57471781838495e-158	10.0416751367742	33.6438819267962	10.0529363489011	33.5807800187522
TR13217|c0_g1	725	ML423	MLP-like protein 423	ARATH		AT1G24020	GO:0005575,GO:0006950,GO:0006952,GO:0008150,GO:0009607,GO:0016020,GO:0050896	1.10882	5.58691	723.083	2.85938621711534e-159	9.12666591126382e-158	31.0955962413863	67.0379330472052	30.9684415043331	66.8223602393353
TR13464|c0_g1	4815; 4812; 2088; 1965; 786; 756; 246	C84A1	Cytochrome P450 84A1	ARATH	K09755	AT4G36220	GO:0003674,GO:0003824,GO:0004497,GO:0005488,GO:0005506,GO:0005575,GO:0005783,GO:0006725,GO:0008150,GO:0008152,GO:0009058,GO:0009314,GO:0009411,GO:0009416,GO:0009628,GO:0009698,GO:0009699,GO:0009808,GO:0009809,GO:0009987,GO:0010224,GO:0016020,GO:0016021,GO:0016491,GO:0016705,GO:0016709,GO:0019438,GO:0019748,GO:0020037,GO:0031224,GO:0043167,GO:0043169,GO:0043226,GO:0043227,GO:0043229,GO:0043231,GO:…	-0.649132	7.12453	722.501	3.82675189601273e-159	1.21947868020617e-157	168.767335663034	107.510523681915	167.830061529474	107.111758488545
TR6010|c0_g1	1396	OPR2	12-oxophytodienoate reductase 2	ARATH	K05894	AT1G76690	GO:0000166,GO:0003674,GO:0003824,GO:0003959,GO:0005488,GO:0005575,GO:0005622,GO:0005737,GO:0006082,GO:0006629,GO:0006631,GO:0006633,GO:0006950,GO:0008150,GO:0008152,GO:0008610,GO:0009058,GO:0009611,GO:0009987,GO:0010181,GO:0016053,GO:0016491,GO:0016627,GO:0016628,GO:0016629,GO:0016651,GO:0019752,GO:0031407,GO:0031408,GO:0032553,GO:0032787,GO:0036094,GO:0043167,GO:0043168,GO:0043436,GO:0044237,GO:…	1.23535	5.29256	721.561	6.12723643442002e-159	1.94945955374351e-157	23.8909743031059	56.2535699048287	23.8166881286047	56.0810332973101
TR16499|c0_g1	2670; 2658	C3H20	Zinc finger CCCH domain-containing protein 20	ARATH		AT2G19810	GO:0001071,GO:0003674,GO:0003676,GO:0003677,GO:0003700,GO:0005488,GO:0005575,GO:0005886,GO:0006355,GO:0006950,GO:0006979,GO:0008150,GO:0009889,GO:0010468,GO:0010556,GO:0016020,GO:0019219,GO:0019222,GO:0031323,GO:0031326,GO:0043167,GO:0043169,GO:0044464,GO:0046872,GO:0050789,GO:0050794,GO:0050896,GO:0051171,GO:0051252,GO:0060255,GO:0065007,GO:0080090,GO:0097159,GO:1901363,GO:1903506,GO:2000112,GO:…	0.6173	7.21707	720.844	8.77278240863293e-159	2.78672260339301e-157	119.081575042044	182.543042533508	118.442481614067	181.811091818699
TR46856|c2_g1	1431; 1344	WTR14	WAT1-related protein At2g39510	ARATH		AT2G39510	GO:0003674,GO:0005215,GO:0005575,GO:0005886,GO:0006810,GO:0008150,GO:0009987,GO:0016020,GO:0016021,GO:0022857,GO:0031224,GO:0044425,GO:0044464,GO:0044699,GO:0044763,GO:0044765,GO:0051179,GO:0051234,GO:0055085,GO:1902578	-0.561325	7.52463	719.001	2.20698613877049e-158	6.99944951049232e-157	217.78116263175	147.44181423612	216.542947730189	146.87351260727
TR1056|c0_g1	1098; 1093; 1074; 1038	RS8	40S ribosomal protein S8	MAIZE	K02995		GO:0003674,GO:0003735,GO:0005198,GO:0005575,GO:0005840,GO:0006412,GO:0008150,GO:0008152,GO:0009058,GO:0009059,GO:0009987,GO:0019538,GO:0030529,GO:0032991,GO:0034645,GO:0043170,GO:0043226,GO:0043228,GO:0043229,GO:0043232,GO:0044237,GO:0044238,GO:0044249,GO:0044260,GO:0044267,GO:0044424,GO:0044444,GO:0044464,GO:0071704,GO:1901576	-0.352612	8.84099	717.05	5.86172973319685e-158	1.85609016051004e-156	512.386739506925	400.936805783565	509.427489277705	399.275851311629
TR20542|c0_g1	4338	BGAL8	Beta-galactosidase 8	ARATH			GO:0003674,GO:0003824,GO:0004553,GO:0004565,GO:0005488,GO:0005575,GO:0005576,GO:0005618,GO:0005975,GO:0008150,GO:0008152,GO:0009341,GO:0015925,GO:0016787,GO:0016798,GO:0030246,GO:0030312,GO:0032991,GO:0043234,GO:0044238,GO:0044464,GO:0048046,GO:0071704,GO:1902494	-0.915011	6.16756	716.987	6.0496668057923e-158	1.91255894874548e-156	92.5401957771869	49.0084765196028	92.061957369635	48.8824598028301
TR50780|c0_g1	1888	P2B10	F-box protein PP2-B10	ARATH		AT2G02360	GO:0003674,GO:0005488,GO:0006464,GO:0008150,GO:0008152,GO:0009987,GO:0016567,GO:0019538,GO:0030246,GO:0032446,GO:0036211,GO:0043170,GO:0043412,GO:0044237,GO:0044238,GO:0044260,GO:0044267,GO:0070647,GO:0071704	2.19696	3.84844	716.777	6.72208496732213e-158	2.12177125664271e-156	5.30080992350163	24.4001420904735	5.33008034606168	24.3846966017202
TR25934|c0_g1	2152; 1063; 1018; 959	HSP21; NSUN5	17.9 kDa class II heat shock protein; Probable 28S rRNA (cytosine-C(5))-methyltransferase	MOUSE; SOYBN	K15264,K13993		GO:0003674,GO:0003676,GO:0003723,GO:0003824,GO:0005488,GO:0005575,GO:0005634,GO:0005730,GO:0005737,GO:0006139,GO:0006364,GO:0006725,GO:0006807,GO:0008150,GO:0008152,GO:0008168,GO:0009987,GO:0016070,GO:0016072,GO:0016740,GO:0016741,GO:0034470,GO:0034641,GO:0034660,GO:0043170,GO:0043226,GO:0043227,GO:0043228,GO:0043229,GO:0043231,GO:0043232,GO:0044237,GO:0044238,GO:0044260,GO:0044422,GO:0044424,GO:…	-1.02671	5.85615	716.48	7.8015707572402e-158	2.45860577170812e-156	76.3764584752418	37.4329824903339	76.0042469599808	37.3496666650768
TR25141|c0_g1	1698; 505	AGAL3	Alpha-galactosidase 3 {ECO:0000303|PubMed:15034167}	ARATH	K07407	AT3G56310	GO:0003674,GO:0003824,GO:0004553,GO:0004557,GO:0005575,GO:0005576,GO:0005618,GO:0005773,GO:0005975,GO:0008150,GO:0008152,GO:0009987,GO:0015925,GO:0016043,GO:0016787,GO:0016798,GO:0030312,GO:0043226,GO:0043227,GO:0043229,GO:0043231,GO:0044238,GO:0044424,GO:0044444,GO:0044464,GO:0045229,GO:0048046,GO:0052692,GO:0071554,GO:0071555,GO:0071704,GO:0071840	0.337375	8.93995	715.565	1.23320324507448e-157	3.88020679812772e-156	438.026081988508	552.958851470115	435.481058147533	550.634339028025
TR20556|c0_g1	797							1.48181	4.80231	715.532	1.25409031296844e-157	3.93970295952561e-156	15.0811775288356	42.1381293439576	15.0456698376171	42.0230861065194
TR23053|c0_g1	1387	PER21	Peroxidase 21	ARATH			GO:0003674,GO:0003824,GO:0004601,GO:0005488,GO:0005575,GO:0005829,GO:0006950,GO:0006952,GO:0006979,GO:0008150,GO:0008152,GO:0009056,GO:0009605,GO:0009607,GO:0009620,GO:0009987,GO:0016209,GO:0016491,GO:0016684,GO:0020037,GO:0042743,GO:0042744,GO:0043167,GO:0043169,GO:0043207,GO:0044237,GO:0044248,GO:0044424,GO:0044444,GO:0044464,GO:0044699,GO:0044710,GO:0044712,GO:0044763,GO:0046872,GO:0046906,GO:…	-0.279617	9.50527	715.423	1.32428403232954e-157	4.15366379085158e-156	795.084158877896	654.431797331009	790.437421446653	651.678190015988
TR15110|c0_g1	1705; 1699; 1627; 1621	BAH1L; BAHL1	Probable E3 ubiquitin-protein ligase BAH1-like; Probable E3 ubiquitin-protein ligase BAH1-like 1	ARATH; ORYSJ	K16275		GO:0003674,GO:0003824,GO:0004842,GO:0005488,GO:0005575,GO:0005634,GO:0006082,GO:0006464,GO:0006508,GO:0006511,GO:0006629,GO:0006631,GO:0006810,GO:0006811,GO:0006817,GO:0006820,GO:0006950,GO:0007154,GO:0008150,GO:0008152,GO:0008270,GO:0009056,GO:0009057,GO:0009062,GO:0009267,GO:0009605,GO:0009987,GO:0009991,GO:0010498,GO:0015698,GO:0016036,GO:0016042,GO:0016054,GO:0016567,GO:0016740,GO:0016874,GO:…	0.924499	6.07017	715.142	1.52388439458351e-157	4.77220212058487e-156	47.2220038959828	89.6059825575066	47.0261519139872	89.2849246514299
TR2434|c0_g1	2401; 1733; 1651	GRDH; GRDH1	Glucose and ribitol dehydrogenase; Glucose and ribitol dehydrogenase homolog 1	ARATH; DAUCA		AT1G54870	GO:0003674,GO:0003824,GO:0004033,GO:0005575,GO:0008106,GO:0008150,GO:0008152,GO:0009507,GO:0009536,GO:0016491,GO:0016614,GO:0016616,GO:0043226,GO:0043227,GO:0043229,GO:0043231,GO:0044424,GO:0044444,GO:0044464,GO:0044699,GO:0044710,GO:0055114	-1.10916	5.64385	713.111	4.21468933378882e-157	1.317801686987e-155	67.044046638091	31.0206584597316	66.7272083829747	30.9802482327883
TR30279|c0_g1	2516; 2407; 1355	AP2	Floral homeotic protein APETALA 2	ARATH	K09284	AT4G36920	GO:0001071,GO:0003002,GO:0003006,GO:0003674,GO:0003676,GO:0003677,GO:0003700,GO:0005488,GO:0005575,GO:0005634,GO:0006139,GO:0006351,GO:0006355,GO:0006725,GO:0006807,GO:0007389,GO:0008150,GO:0008152,GO:0009058,GO:0009059,GO:0009791,GO:0009889,GO:0009908,GO:0009987,GO:0010073,GO:0010092,GO:0010093,GO:0010468,GO:0010556,GO:0016070,GO:0018130,GO:0019219,GO:0019222,GO:0019438,GO:0022414,GO:0030154,GO:…	0.564836	7.45055	711.257	1.0664199391059e-156	3.3291357252621e-155	142.97254934515	211.315223735756	142.191700371202	210.492319197229
TR14292|c0_g1	1376	PER3	Peroxidase 3	ARATH	K00430	AT1G05260	GO:0001101,GO:0003674,GO:0003824,GO:0004601,GO:0005488,GO:0005575,GO:0005576,GO:0005618,GO:0005783,GO:0006950,GO:0006970,GO:0006972,GO:0006979,GO:0008150,GO:0008152,GO:0009056,GO:0009266,GO:0009269,GO:0009409,GO:0009414,GO:0009415,GO:0009505,GO:0009628,GO:0009651,GO:0009664,GO:0009987,GO:0010035,GO:0016043,GO:0016209,GO:0016491,GO:0016684,GO:0020037,GO:0030312,GO:0042221,GO:0042538,GO:0042743,GO:…	-0.560331	7.5039	706.299	1.27644163746301e-155	3.97854273761358e-154	214.608142607119	145.401529317292	213.405621956875	144.838313818255
TR16256|c0_g1	3690; 3504; 3468; 3417	FMDA; U553	Formamidase; Putative formamidase C869.04; UPF0553 protein	DICDI; METME; SCHPO	K01455		GO:0003674,GO:0003824,GO:0004328,GO:0005575,GO:0005634,GO:0005829,GO:0016787,GO:0016810,GO:0016811,GO:0043226,GO:0043227,GO:0043229,GO:0043231,GO:0044424,GO:0044444,GO:0044464	0.558594	7.47205	706.255	1.30480980188629e-155	4.06060887877645e-154	145.473635717506	214.105001073745	144.68806711556	213.243606449046
TR13102|c0_g1	4752; 3041; 3032; 2756	TOP2	DNA topoisomerase 2	ARATH; PEA			GO:0000075,GO:0000166,GO:0000712,GO:0000819,GO:0001882,GO:0001883,GO:0003674,GO:0003676,GO:0003677,GO:0003824,GO:0003916,GO:0003918,GO:0005488,GO:0005524,GO:0005575,GO:0005634,GO:0006139,GO:0006259,GO:0006265,GO:0006725,GO:0006807,GO:0006996,GO:0007059,GO:0007093,GO:0007346,GO:0008094,GO:0008150,GO:0008152,GO:0009987,GO:0016043,GO:0016462,GO:0016787,GO:0016817,GO:0016818,GO:0016853,GO:0016887,GO:…	-1.59589	4.7007	706.045	1.44921892465776e-155	4.50297867744285e-154	38.0015810008779	12.5331787870862	37.8503173941848	12.5503925322609
TR13444|c0_g1	1237; 1177; 1000; 895; 771; 700; 676; 343	RS31; RS32; RS33	40S ribosomal protein S3-1; 40S ribosomal protein S3-2; 40S ribosomal protein S3-3	ARATH	K02985	AT5G35530,AT2G31610,AT3G53870	GO:0003674,GO:0003676,GO:0003723,GO:0003735,GO:0005198,GO:0005488,GO:0005575,GO:0005730,GO:0005773,GO:0005774,GO:0005829,GO:0005840,GO:0005911,GO:0006412,GO:0006950,GO:0006970,GO:0008150,GO:0008152,GO:0009058,GO:0009059,GO:0009506,GO:0009507,GO:0009536,GO:0009628,GO:0009651,GO:0009987,GO:0015935,GO:0016020,GO:0019538,GO:0022626,GO:0022627,GO:0030054,GO:0030529,GO:0031090,GO:0032991,GO:0034645,GO:…	-0.336524	8.94996	704.793	2.71343143986392e-155	8.41797725666196e-154	550.052353681666	435.24690319406	546.872990443075	433.42196432733
TR14936|c1_g1	931; 923						GO:0003674,GO:0005488,GO:0006810,GO:0006811,GO:0006812,GO:0008150,GO:0030001,GO:0043167,GO:0043169,GO:0044699,GO:0044765,GO:0046872,GO:0051179,GO:0051234,GO:1902578	-0.781043	6.57493	704.4	3.30303271362484e-155	1.02311823572731e-153	119.044245394695	69.2031333692268	118.408746928332	68.9706256277403
TR43241|c0_g1	2286; 2273; 2264; 2251; 1997; 635; 355; 344; 268	MARH7	E3 ubiquitin-protein ligase MARCH7	RAT	K10662		GO:0002643,GO:0002682,GO:0002683,GO:0002694,GO:0002695,GO:0003674,GO:0003824,GO:0005488,GO:0006464,GO:0007162,GO:0008150,GO:0008152,GO:0008270,GO:0008285,GO:0009987,GO:0016567,GO:0016874,GO:0019538,GO:0022407,GO:0022408,GO:0030155,GO:0032446,GO:0032944,GO:0032945,GO:0034110,GO:0034111,GO:0036211,GO:0042127,GO:0042129,GO:0042130,GO:0043167,GO:0043169,GO:0043170,GO:0043412,GO:0044237,GO:0044238,GO:…	0.522095	7.66001	703.839	4.37433376581526e-155	1.35285101884693e-153	168.132731658108	241.253282034476	167.189102500517	240.266523703194
TR19725|c1_g1	836; 695							0.4806	7.89581	703.282	5.78159194908985e-155	1.78530181162826e-153	201.20679920897	280.518357104982	200.08042109172	279.387567092043
TR43223|c2_g1	1979; 1200	RVE7; RZ1A	Glycine-rich RNA-binding protein RZ1A {ECO:0000305}; Protein REVEILLE 7	ARATH	K12885	AT1G18330,AT3G26420	GO:0000166,GO:0001071,GO:0003674,GO:0003676,GO:0003677,GO:0003700,GO:0003723,GO:0005488,GO:0005575,GO:0005634,GO:0005737,GO:0005829,GO:0006139,GO:0006351,GO:0006355,GO:0006725,GO:0006807,GO:0006950,GO:0006970,GO:0007623,GO:0008150,GO:0008152,GO:0008270,GO:0009058,GO:0009059,GO:0009266,GO:0009409,GO:0009628,GO:0009651,GO:0009719,GO:0009723,GO:0009725,GO:0009889,GO:0009987,GO:0010033,GO:0010035,GO:…	-1.62943	4.6425	702.33	9.31007249882948e-155	2.87041352877998e-153	36.6950433436768	11.8253248356561	36.5346646505367	11.8343040694593
TR30343|c0_g1	712; 281	RL37A	60S ribosomal protein L37a	GOSHI			GO:0003674,GO:0003735,GO:0005198,GO:0005488,GO:0005575,GO:0005840,GO:0006412,GO:0008150,GO:0008152,GO:0009058,GO:0009059,GO:0009987,GO:0019538,GO:0030529,GO:0032991,GO:0034645,GO:0043167,GO:0043169,GO:0043170,GO:0043226,GO:0043228,GO:0043229,GO:0043232,GO:0044237,GO:0044238,GO:0044249,GO:0044260,GO:0044267,GO:0044424,GO:0044444,GO:0044464,GO:0046872,GO:0071704,GO:1901576	-0.408419	8.38791	700.83	1.97368014392441e-154	6.07570130240223e-153	380.202458245522	286.222827184155	378.030888341564	285.04089706153
TR46056|c1_g1	1159; 1089	RS43	40S ribosomal protein S4-3	ARATH	K02987	AT5G58420	GO:0003674,GO:0003676,GO:0003723,GO:0003735,GO:0005198,GO:0005488,GO:0005575,GO:0005730,GO:0005829,GO:0005840,GO:0006412,GO:0008150,GO:0008152,GO:0009058,GO:0009059,GO:0009987,GO:0015935,GO:0016020,GO:0019538,GO:0019843,GO:0022626,GO:0022627,GO:0030529,GO:0032991,GO:0034645,GO:0043170,GO:0043226,GO:0043228,GO:0043229,GO:0043232,GO:0044237,GO:0044238,GO:0044249,GO:0044260,GO:0044267,GO:0044391,GO:…	-0.400343	8.44413	700.486	2.34382790187485e-154	7.20401548173479e-153	394.42505388534	298.589452100316	392.165721664348	297.365156395011
TR23150|c0_g1	1096; 1086	UBC19	Ubiquitin-conjugating enzyme E2 19	ARATH	K06688	AT3G20060	GO:0000166,GO:0000209,GO:0001882,GO:0001883,GO:0003674,GO:0003824,GO:0004842,GO:0005488,GO:0005515,GO:0005524,GO:0005575,GO:0005634,GO:0005737,GO:0006464,GO:0006508,GO:0006511,GO:0007088,GO:0007346,GO:0008150,GO:0008152,GO:0008283,GO:0009056,GO:0009057,GO:0009894,GO:0009987,GO:0010498,GO:0010564,GO:0016567,GO:0016740,GO:0017076,GO:0019222,GO:0019538,GO:0019787,GO:0019899,GO:0019941,GO:0030071,GO:…	-1.17021	5.47675	700.362	2.49445263382566e-154	7.65516380707328e-153	60.4366990573883	26.8151732188821	60.148944664734	26.7590951889047
TR50100|c0_g1	2232; 1978; 1703; 1510; 1256; 809	GTOMC	Probable tocopherol O-methyltransferase, chloroplastic; Tocopherol O-methyltransferase, chloroplastic	ARATH; ORYSJ	K05928	AT1G64970	GO:0003674,GO:0003824,GO:0005575,GO:0006766,GO:0006775,GO:0008150,GO:0008152,GO:0008168,GO:0008171,GO:0008757,GO:0009058,GO:0009110,GO:0009507,GO:0009536,GO:0009987,GO:0010189,GO:0016740,GO:0016741,GO:0018130,GO:0032259,GO:0042360,GO:0042362,GO:0043226,GO:0043227,GO:0043229,GO:0043231,GO:0044237,GO:0044249,GO:0044281,GO:0044283,GO:0044424,GO:0044444,GO:0044464,GO:0044699,GO:0044710,GO:0044711,GO:…	0.905842	6.09326	698.731	5.64575725673172e-154	1.72994688126655e-152	48.3792229637895	90.605305783055	48.1731312289625	90.3025240459376
TR26286|c0_g1	2490; 2490; 2469; 2469	G6PD2	Glucose-6-phosphate 1-dehydrogenase 2, chloroplastic	ARATH	K00036	AT5G13110	GO:0000166,GO:0003674,GO:0003824,GO:0004345,GO:0005488,GO:0005575,GO:0005975,GO:0005996,GO:0006006,GO:0006139,GO:0006725,GO:0006732,GO:0006733,GO:0006739,GO:0006753,GO:0006793,GO:0006796,GO:0006807,GO:0008150,GO:0008152,GO:0009051,GO:0009117,GO:0009507,GO:0009532,GO:0009536,GO:0009570,GO:0009987,GO:0016491,GO:0016614,GO:0016616,GO:0019318,GO:0019362,GO:0019637,GO:0034641,GO:0036094,GO:0043226,GO:…	0.634692	7.09237	698.311	6.96493765447298e-154	2.13088576442609e-152	108.442625547692	168.261048101712	107.883524979147	167.602389162055
TR21296|c0_g1	3083; 2941; 2923; 2846; 2325; 1384; 1327; 877; 782	SD11; SD18; Y4729	G-type lectin S-receptor-like serine/threonine-protein kinase At4g27290; G-type lectin S-receptor-like serine/threonine-protein kinase SD1-1; Receptor-like serine/threonine-protein kinase SD1-8	ARATH		AT4G27300,AT4G27290	GO:0000166,GO:0001882,GO:0001883,GO:0003674,GO:0003824,GO:0004672,GO:0004674,GO:0005488,GO:0005515,GO:0005516,GO:0005524,GO:0005575,GO:0005886,GO:0005911,GO:0006464,GO:0006468,GO:0006793,GO:0006796,GO:0008037,GO:0008150,GO:0008152,GO:0009506,GO:0009987,GO:0016020,GO:0016021,GO:0016301,GO:0016310,GO:0016740,GO:0016772,GO:0016773,GO:0017076,GO:0019538,GO:0019899,GO:0030054,GO:0030246,GO:0030554,GO:…	0.959231	5.93298	697.918	8.48279543785842e-154	2.59128583950654e-152	42.2944904459672	82.194335301356	42.1008877967404	81.8979068246337
TR44476|c0_g1	1146; 1131							0.712335	6.76324	697.129	1.25886894540511e-153	3.83964667467589e-152	83.6184100608708	136.907281900131	83.1897350214437	136.396007730487
TR6776|c0_g3	2531; 2453	FRO8	Ferric reduction oxidase 8, mitochondrial	ARATH		AT5G50160	GO:0000293,GO:0003674,GO:0003824,GO:0005488,GO:0005575,GO:0005739,GO:0005886,GO:0006810,GO:0006811,GO:0008150,GO:0008152,GO:0016020,GO:0016021,GO:0016491,GO:0016722,GO:0016723,GO:0031090,GO:0031224,GO:0031966,GO:0043167,GO:0043169,GO:0043226,GO:0043227,GO:0043229,GO:0043231,GO:0044422,GO:0044424,GO:0044425,GO:0044429,GO:0044444,GO:0044446,GO:0044464,GO:0044699,GO:0044710,GO:0044765,GO:0046872,GO:…	1.42329	4.86843	696.765	1.51078919513496e-153	4.60097681949588e-152	16.2383965966423	43.595475714549	16.226383838327	43.492951898586
TR13424|c1_g1	3229; 3229; 3197; 2146; 282; 229	RCD1	Inactive poly [ADP-ribose] polymerase RCD1	ARATH			GO:0000160,GO:0000302,GO:0000303,GO:0000305,GO:0001101,GO:0002376,GO:0003006,GO:0003674,GO:0003824,GO:0003950,GO:0005575,GO:0005634,GO:0005737,GO:0006807,GO:0006809,GO:0006950,GO:0006952,GO:0006955,GO:0006970,GO:0006979,GO:0007165,GO:0008150,GO:0008152,GO:0008219,GO:0009058,GO:0009414,GO:0009415,GO:0009605,GO:0009607,GO:0009617,GO:0009628,GO:0009651,GO:0009653,GO:0009719,GO:0009723,GO:0009725,GO:…	0.350973	8.78006	693.444	7.96896111402765e-153	2.4231724963067e-151	390.094814792902	497.121666242598	387.847681890324	495.043260994737
TR50618|c0_g1	690							1.13929	5.45263	693.215	8.93695480053033e-153	2.71337391405736e-151	27.9225762167551	61.5000168389578	27.8311157310183	61.3197857357013
TR39815|c0_g1	1032; 1014							-0.869567	6.2565	692.715	1.14761995766728e-152	3.47901776207902e-151	97.4303795798539	53.2556002281835	96.9197521154127	53.1036128467137
TR48820|c0_g1	1718; 1658; 1627; 1550; 1534; 1530; 1214; 1034; 1001; 768	AMSH1; AMSH2	AMSH-like ubiquitin thioesterase 1; AMSH-like ubiquitin thioesterase 2	ARATH	K11866	AT1G10600	GO:0003674,GO:0003824,GO:0005488,GO:0005515,GO:0006464,GO:0008150,GO:0008152,GO:0008233,GO:0008237,GO:0009987,GO:0016579,GO:0016787,GO:0019538,GO:0036211,GO:0043167,GO:0043169,GO:0043170,GO:0043412,GO:0044237,GO:0044238,GO:0044260,GO:0044267,GO:0046872,GO:0070011,GO:0070536,GO:0070646,GO:0070647,GO:0071108,GO:0071704	0.637055	7.07017	692.686	1.16455451290323e-152	3.52498970113886e-151	106.688132122307	165.804378505572	106.12932132095	165.152612841944
TR54174|c1_g1	2776; 2684; 2571; 2462	RSLE2; TRA1	Putative AC transposase; Zinc finger BED domain-containing protein RICESLEEPER 2	MAIZE; ORYSJ			GO:0003674,GO:0003676,GO:0003677,GO:0005488,GO:0005515,GO:0005575,GO:0005634,GO:0006139,GO:0006259,GO:0006310,GO:0006351,GO:0006355,GO:0006725,GO:0006807,GO:0008150,GO:0008152,GO:0009058,GO:0009059,GO:0009791,GO:0009889,GO:0009987,GO:0010468,GO:0010556,GO:0016070,GO:0018130,GO:0019219,GO:0019222,GO:0019438,GO:0031323,GO:0031326,GO:0032196,GO:0032501,GO:0032502,GO:0032774,GO:0034641,GO:0034645,GO:…	1.25199	5.19617	691.803	1.81251482612783e-152	5.47797538573413e-151	22.1738105250702	52.7975770831405	22.0962191561418	52.6513464491547
TR38808|c0_g1	3615; 3376; 3292; 1850; 1739; 1610; 1499; 839	SD11; Y4729	G-type lectin S-receptor-like serine/threonine-protein kinase At4g27290; G-type lectin S-receptor-like serine/threonine-protein kinase SD1-1	ARATH		AT4G27300,AT4G27290	GO:0000166,GO:0001882,GO:0001883,GO:0003674,GO:0003824,GO:0004672,GO:0004674,GO:0005488,GO:0005515,GO:0005516,GO:0005524,GO:0005575,GO:0005886,GO:0005911,GO:0006464,GO:0006468,GO:0006793,GO:0006796,GO:0008037,GO:0008150,GO:0008152,GO:0009506,GO:0009987,GO:0016020,GO:0016021,GO:0016301,GO:0016310,GO:0016740,GO:0016772,GO:0016773,GO:0017076,GO:0019538,GO:0019899,GO:0030054,GO:0030246,GO:0030554,GO:…	0.928571	6.00845	690.98	2.736062639946e-152	8.25669084845523e-151	45.1688732918097	85.9417973971625	44.9683360841786	85.6291046044951
TR9357|c0_g1	1777	IVD; IVD	Isovaleryl-CoA dehydrogenase, mitochondrial; Isovaleryl-CoA dehydrogenase, mitochondrial	ORYSJ; SOLTU	K00253		GO:0000062,GO:0000166,GO:0001882,GO:0001883,GO:0003674,GO:0003824,GO:0003995,GO:0005488,GO:0005524,GO:0005575,GO:0005739,GO:0005759,GO:0006082,GO:0006520,GO:0006551,GO:0006552,GO:0006629,GO:0006631,GO:0006635,GO:0006807,GO:0008150,GO:0008152,GO:0008470,GO:0009055,GO:0009056,GO:0009062,GO:0009063,GO:0009081,GO:0009083,GO:0009743,GO:0009744,GO:0009746,GO:0009750,GO:0009987,GO:0010033,GO:0016042,GO:…	0.717709	6.7292	690.953	2.77310720006562e-152	8.35582089314779e-151	81.4906201620004	133.909312223486	81.0644498201659	133.418587279891
TR27316|c0_g1	752	NLTP1	Non-specific lipid-transfer protein 1	PRUDU			GO:0003674,GO:0005488,GO:0006810,GO:0006869,GO:0008150,GO:0008289,GO:0044699,GO:0044765,GO:0051179,GO:0051234,GO:0071702,GO:1902578	-0.786397	6.52719	690.403	3.65225468563078e-152	1.09882109627958e-150	115.311280659835	66.7881022408181	114.69793149753	66.5585381740925
TR34214|c0_g1	1517; 1515; 1448; 1446	Y1689	Uncharacterized membrane protein At1g06890	ARATH	K15285	AT1G06890	GO:0000139,GO:0003674,GO:0005215,GO:0005338,GO:0005464,GO:0005575,GO:0005768,GO:0005794,GO:0005802,GO:0006810,GO:0006811,GO:0006820,GO:0006862,GO:0008150,GO:0008509,GO:0008514,GO:0015075,GO:0015165,GO:0015215,GO:0015605,GO:0015711,GO:0015748,GO:0015780,GO:0015781,GO:0015790,GO:0015931,GO:0015932,GO:0016020,GO:0016021,GO:0022857,GO:0022891,GO:0022892,GO:0031090,GO:0031224,GO:0043226,GO:0043227,GO:…	-1.41159	4.97261	690.119	4.21217335375446e-152	1.26536737084054e-150	44.5342692868834	16.6970255602045	44.3273770552218	16.696167843218
TR23003|c0_g1	1885	HHT1	Omega-hydroxypalmitate O-feruloyl transferase	ARATH	K15400	AT5G41040	GO:0000271,GO:0003674,GO:0003824,GO:0005975,GO:0005976,GO:0006725,GO:0008150,GO:0008152,GO:0009058,GO:0009059,GO:0009698,GO:0009699,GO:0009987,GO:0010345,GO:0010383,GO:0010393,GO:0016051,GO:0016740,GO:0016746,GO:0016747,GO:0019438,GO:0019748,GO:0033692,GO:0034637,GO:0034645,GO:0043170,GO:0044036,GO:0044038,GO:0044237,GO:0044238,GO:0044249,GO:0044260,GO:0044262,GO:0044264,GO:0044550,GO:0044699,GO:…	-0.74705	6.66274	687.519	1.54810955819313e-151	4.64362922748985e-150	125.502274386003	74.699411109743	124.8183372179	74.435511264911
TR37065|c0_g1	2097	PTR27	Protein NRT1/ PTR FAMILY 6.2	ARATH		AT2G26690	GO:0001101,GO:0003674,GO:0005215,GO:0005575,GO:0006082,GO:0006807,GO:0006810,GO:0006857,GO:0006950,GO:0008150,GO:0008152,GO:0009611,GO:0009719,GO:0009725,GO:0009753,GO:0009987,GO:0010033,GO:0015291,GO:0015293,GO:0015833,GO:0016020,GO:0016021,GO:0022804,GO:0022857,GO:0031224,GO:0042126,GO:0042128,GO:0042221,GO:0042886,GO:0043436,GO:0044237,GO:0044281,GO:0044425,GO:0044699,GO:0044710,GO:0044763,GO:…	1.22144	5.24961	685.775	3.70724658798858e-151	1.11033429011983e-149	23.3310295928769	54.4214773246567	23.2769331568516	54.2719677070743
TR24434|c0_g1	1075; 978; 771; 324	MAOP1; MAOX	NADP-dependent malic enzyme; NADP-dependent malic enzyme 1	ARATH; MESCR; POPTR; VITVI	K00029		GO:0000166,GO:0003674,GO:0003824,GO:0004470,GO:0004471,GO:0004473,GO:0005488,GO:0005575,GO:0005737,GO:0006082,GO:0006108,GO:0008150,GO:0008152,GO:0008948,GO:0009987,GO:0016491,GO:0016614,GO:0016615,GO:0016616,GO:0016829,GO:0016830,GO:0016831,GO:0019752,GO:0036094,GO:0043167,GO:0043169,GO:0043436,GO:0043648,GO:0044237,GO:0044281,GO:0044424,GO:0044464,GO:0044699,GO:0044710,GO:0044763,GO:0046872,GO:…	0.651433	6.98735	683.376	1.23265786979065e-150	3.68631333222527e-149	100.155443836302	157.185215685217	99.6185269741781	156.597240154787
TR18407|c0_g1	309	PIP12	Aquaporin PIP1-2	MAIZE				-1.97292	4.14906	680.841	4.38606877121814e-150	1.30970512318368e-148	27.3253018591774	6.91198564337644	27.223891387796	6.97244029570052
TR16462|c0_g1	1896; 1894; 1807; 1804; 1801	TPPJ	Probable trehalose-phosphate phosphatase J	ARATH			GO:0003674,GO:0003824,GO:0004805,GO:0005575,GO:0005634,GO:0005730,GO:0005975,GO:0005984,GO:0005991,GO:0005992,GO:0008150,GO:0008152,GO:0009058,GO:0009311,GO:0009312,GO:0009987,GO:0010035,GO:0010038,GO:0016051,GO:0016787,GO:0016788,GO:0016791,GO:0019203,GO:0034637,GO:0042221,GO:0042578,GO:0043226,GO:0043227,GO:0043228,GO:0043229,GO:0043231,GO:0043232,GO:0044237,GO:0044238,GO:0044249,GO:0044262,GO:…	0.857822	6.20296	678.714	1.27226310418742e-149	3.79336291109295e-148	53.3067364138051	96.5596066686143	53.0646606604748	96.2196760806672
TR43115|c0_g1	2046; 1847; 594	CCN1; CCN2; CCNB1	G2/mitotic-specific cyclin S13-6; G2/mitotic-specific cyclin-1; G2/mitotic-specific cyclin-2	ANTMA; SOYBN			GO:0000280,GO:0005575,GO:0005634,GO:0006996,GO:0007067,GO:0008150,GO:0009987,GO:0016043,GO:0022402,GO:0043226,GO:0043227,GO:0043229,GO:0043231,GO:0044424,GO:0044464,GO:0044699,GO:0044763,GO:0048285,GO:0051301,GO:0071840,GO:1902589,GO:1903047	-1.44302	4.8845	674.623	9.86955259026002e-149	2.93829415456216e-147	42.1078422092242	15.447871528269	41.9322143680675	15.4524352499309
TR1186|c1_g1	1638; 1451; 1399; 1167	SAP	Prosaposin	HUMAN	K12382		GO:0001664,GO:0001775,GO:0002576,GO:0003006,GO:0003674,GO:0005102,GO:0005488,GO:0005515,GO:0005575,GO:0005576,GO:0005615,GO:0005737,GO:0005739,GO:0005765,GO:0005774,GO:0005775,GO:0006629,GO:0006643,GO:0006664,GO:0006665,GO:0006687,GO:0006807,GO:0006810,GO:0006869,GO:0006887,GO:0007165,GO:0007166,GO:0007186,GO:0007187,GO:0007188,GO:0007193,GO:0007596,GO:0007599,GO:0008047,GO:0008150,GO:0008152,GO:…	0.325457	8.95755	674.143	1.25481891077716e-148	3.73018332029086e-147	445.342692868834	557.580721388277	442.7677502662	555.232380736541
TR1434|c1_g1	2324; 2087; 2058; 1760; 1513; 1359; 308							-1.04126	5.73047	674	1.34796139869492e-148	4.00109495943468e-147	70.2170666627223	34.060266604108	69.8645341562895	33.9953575498479
TR19910|c0_g2	1138; 1050; 1048; 960	TRNH; TRNHF	Tropinone reductase homolog; Tropinone reductase homolog At5g06060 {ECO:0000305}	ARATH; DATST	K08081	AT5G06060	GO:0003674,GO:0003824,GO:0005575,GO:0005829,GO:0016491,GO:0044424,GO:0044444,GO:0044464	1.27031	5.11949	673.794	1.49481431345085e-148	4.43038938705365e-147	20.8299432205205	50.2576305515383	20.7805664124936	50.1261923961173
TR28501|c4_g1	3353; 3325; 1971; 1970; 1322; 1303; 1258							-0.676623	6.90355	671.576	4.53761175379495e-148	1.34287686924716e-146	145.772272896295	91.1049673958292	144.991679287172	90.7924793099598
TR41889|c0_g1	3136	PDR1	Pleiotropic drug resistance protein 1	TOBAC			GO:0000166,GO:0001882,GO:0001883,GO:0003674,GO:0003824,GO:0005488,GO:0005524,GO:0005575,GO:0006810,GO:0008150,GO:0016020,GO:0016021,GO:0016462,GO:0016787,GO:0016817,GO:0016818,GO:0016887,GO:0017076,GO:0017111,GO:0030554,GO:0031224,GO:0032549,GO:0032550,GO:0032553,GO:0032555,GO:0032559,GO:0035639,GO:0036094,GO:0043167,GO:0043168,GO:0044425,GO:0051179,GO:0051234,GO:0097159,GO:0097367,GO:1901265,GO:…	0.964711	5.8594	670.454	7.95856962708163e-148	2.35179274870304e-146	40.0920412523997	78.1970423991624	39.9081332239935	77.9405758459929
TR53238|c0_g1	4080; 1886	BGAL3; TRXH	Beta-galactosidase 3; Thioredoxin H-type	ARATH; RICCO	K03671	AT4G36360	GO:0003674,GO:0003824,GO:0004553,GO:0004565,GO:0005488,GO:0005575,GO:0005576,GO:0005618,GO:0005737,GO:0005975,GO:0006662,GO:0008150,GO:0008152,GO:0009341,GO:0009987,GO:0015035,GO:0015036,GO:0015925,GO:0016491,GO:0016667,GO:0016787,GO:0016798,GO:0018904,GO:0019725,GO:0030246,GO:0030312,GO:0032991,GO:0042592,GO:0043234,GO:0044238,GO:0044281,GO:0044424,GO:0044464,GO:0044699,GO:0044710,GO:0044763,GO:…	-0.658735	6.97411	669.686	1.16903156582871e-147	3.4494224735719e-146	152.416950124346	96.4346912654207	151.569943005412	96.1066094812775
TR33726|c0_g1	1530; 1530; 512	XTH31; XTH32	Probable xyloglucan endotransglucosylase/hydrolase protein 32; Xyloglucan endotransglucosylase/hydrolase protein 31 {ECO:0000303|PubMed:12514239}	ARATH	K08235	AT3G44990	GO:0003674,GO:0003824,GO:0004553,GO:0005575,GO:0005576,GO:0005618,GO:0005886,GO:0005975,GO:0005976,GO:0006073,GO:0008150,GO:0008152,GO:0009056,GO:0009987,GO:0010383,GO:0010410,GO:0010411,GO:0016020,GO:0016043,GO:0016740,GO:0016757,GO:0016758,GO:0016762,GO:0016787,GO:0016798,GO:0016998,GO:0030312,GO:0033946,GO:0042546,GO:0043170,GO:0044036,GO:0044042,GO:0044085,GO:0044237,GO:0044238,GO:0044248,GO:…	0.494129	7.74374	668.789	1.83207765097455e-147	5.39785363527517e-146	180.11554845701	253.494991547444	179.131181250554	252.477716437285
TR5680|c0_g1	2399; 1677	CSLA2	Glucomannan 4-beta-mannosyltransferase 2	ARATH	K13680	AT5G22740	GO:0000030,GO:0000139,GO:0003674,GO:0003824,GO:0005575,GO:0005794,GO:0005975,GO:0008150,GO:0008152,GO:0009058,GO:0009987,GO:0010191,GO:0010192,GO:0016020,GO:0016021,GO:0016043,GO:0016740,GO:0016757,GO:0016758,GO:0019187,GO:0031090,GO:0031224,GO:0043226,GO:0043227,GO:0043229,GO:0043231,GO:0044237,GO:0044238,GO:0044249,GO:0044422,GO:0044424,GO:0044425,GO:0044431,GO:0044444,GO:0044446,GO:0044464,GO:…	-1.12996	5.50137	668.342	2.29234794112302e-147	6.74397251748112e-146	60.9966437676174	27.8144964444305	60.6886996364871	27.7766945834123
TR25594|c0_g1	627							-4.06059	2.82485	667.089	4.29253249820143e-147	1.26097890511324e-145	12.6174208038278	0.707853951430117	12.6167724647283	0.791466195728167
TR3712|c0_g1	737	BSP	Basic secretory protease {ECO:0000303|PubMed:22773449}	BOSSE			GO:0003674,GO:0003824,GO:0005488,GO:0008233,GO:0008237,GO:0016787,GO:0043167,GO:0043169,GO:0046872,GO:0070011	2.01753	3.94003	666.923	4.66517973803279e-147	1.36842982094844e-145	6.23405110721671	25.3578268482907	6.27465154662957	25.3269182633014
TR6189|c0_g1	2193; 1982	MDAR4	Monodehydroascorbate reductase 4, peroxisomal {ECO:0000303|PubMed:16146528}	ARATH	K08232	AT3G27820	GO:0000166,GO:0003674,GO:0003824,GO:0005488,GO:0005575,GO:0005778,GO:0008150,GO:0008152,GO:0009056,GO:0009526,GO:0009941,GO:0009987,GO:0016020,GO:0016021,GO:0016491,GO:0016651,GO:0016655,GO:0016656,GO:0031090,GO:0031224,GO:0031903,GO:0031967,GO:0031975,GO:0036094,GO:0042579,GO:0042743,GO:0042744,GO:0043167,GO:0043168,GO:0043226,GO:0043227,GO:0043229,GO:0043231,GO:0044237,GO:0044248,GO:0044422,GO:…	0.914573	5.99625	665.426	9.87148382787238e-147	2.89132857940786e-145	45.0568843497639	84.9008357038829	44.8671320269749	84.6115052099874
TR2779|c1_g2	712; 700							0.596998	7.19543	664.8	1.35047595110123e-146	3.94969596447625e-145	118.260322800374	178.75394196997	117.632849156437	178.042205172374
TR49851|c0_g1	1287; 1260; 1112	APT1	Adenine phosphoribosyltransferase 1, chloroplastic	ARATH			GO:0003674,GO:0003824,GO:0003999,GO:0005575,GO:0006139,GO:0006144,GO:0006163,GO:0006164,GO:0006166,GO:0006167,GO:0006168,GO:0006725,GO:0006753,GO:0006793,GO:0006796,GO:0006807,GO:0008150,GO:0008152,GO:0009058,GO:0009112,GO:0009113,GO:0009116,GO:0009117,GO:0009119,GO:0009123,GO:0009124,GO:0009126,GO:0009127,GO:0009150,GO:0009152,GO:0009156,GO:0009161,GO:0009163,GO:0009165,GO:0009167,GO:0009168,GO:…	0.341116	8.79744	663.043	3.25519163516012e-146	9.50640055681584e-145	396.254206605421	501.535343822104	393.987394694015	499.452858370937
TR16551|c0_g1	1996; 1190	TET3	Tetraspanin-3	ARATH		AT3G45600	GO:0005575,GO:0005886,GO:0005911,GO:0009506,GO:0016020,GO:0016021,GO:0030054,GO:0031224,GO:0044425,GO:0044464	-0.632997	7.06946	662.355	4.59396568669921e-146	1.33964882257669e-144	161.786691608846	104.221084731152	160.880716268153	103.832827106243
TR9331|c0_g1	2338	ROMT	Trans-resveratrol di-O-methyltransferase	VITVI			GO:0003674,GO:0003824,GO:0005488,GO:0005515,GO:0006725,GO:0008150,GO:0008152,GO:0008168,GO:0008171,GO:0008757,GO:0009058,GO:0009987,GO:0016740,GO:0016741,GO:0019438,GO:0044237,GO:0044249,GO:0046983	-1.00548	5.79261	659.457	1.96093178418909e-145	5.70992373475061e-144	72.7554826824273	36.1838284583984	72.3946355863821	36.1059340717897
TR5660|c0_g1	2031; 1750; 1732	APR1	5'-adenylylsulfate reductase 1, chloroplastic	ARATH	K05907	AT4G04610	GO:0000096,GO:0000097,GO:0000103,GO:0003674,GO:0003824,GO:0005488,GO:0005575,GO:0006082,GO:0006520,GO:0006534,GO:0006790,GO:0006807,GO:0008150,GO:0008152,GO:0008652,GO:0009058,GO:0009069,GO:0009070,GO:0009507,GO:0009532,GO:0009536,GO:0009570,GO:0009973,GO:0009987,GO:0016053,GO:0016491,GO:0016667,GO:0016671,GO:0019344,GO:0019419,GO:0019725,GO:0019752,GO:0033741,GO:0042592,GO:0043167,GO:0043169,GO:…	0.505927	7.6552	659.107	2.33668481473721e-145	6.79412430001768e-144	168.61801707364	239.25463558338	167.695122786536	238.306702647105
TR36859|c2_g1	1770	NIP1	NEP1-interacting protein 1	ARATH		AT4G35840	GO:0003674,GO:0005488,GO:0005515,GO:0005575,GO:0008270,GO:0009535,GO:0016020,GO:0016021,GO:0031224,GO:0034357,GO:0042651,GO:0043167,GO:0043169,GO:0044422,GO:0044424,GO:0044425,GO:0044434,GO:0044435,GO:0044436,GO:0044444,GO:0044446,GO:0044464,GO:0046872,GO:0046914,GO:0055035	0.737973	6.57945	657.642	4.8646981175895e-145	1.41239347533572e-143	72.8301419771245	121.3761334364	72.4621049578512	120.943572480557
TR28487|c1_g1	2953; 2178; 1626; 1521; 1494; 800; 614; 386	PLDA1	Phospholipase D alpha 1	RICCO			GO:0003674,GO:0003824,GO:0004620,GO:0004630,GO:0005488,GO:0005509,GO:0005515,GO:0005575,GO:0005773,GO:0005783,GO:0005886,GO:0006066,GO:0006576,GO:0006629,GO:0006644,GO:0006650,GO:0006793,GO:0006796,GO:0006807,GO:0008081,GO:0008150,GO:0008152,GO:0009056,GO:0009308,GO:0009536,GO:0009987,GO:0016020,GO:0016042,GO:0016298,GO:0016787,GO:0016788,GO:0019637,GO:0034641,GO:0042439,GO:0042578,GO:0043167,GO:…	-0.414804	8.23361	649.428	2.97515831081161e-143	8.62536070981583e-142	342.238206891993	256.49296122409	340.281775004583	255.455136887882
TR30670|c3_g1	1441; 1438; 882; 258	YCX91	Uncharacterized protein ORF91	PHAAO			GO:0005575,GO:0009507,GO:0009536,GO:0043226,GO:0043227,GO:0043229,GO:0043231,GO:0044424,GO:0044444,GO:0044464	2.70401	3.26442	648.259	5.34325306633801e-143	1.54682516456765e-141	2.61307531440221	17.2383256407099	2.66504017303084	17.2238119737035
TR43159|c0_g1	2920; 2085; 2085; 521	PTR3; PTR4	Protein NRT1/ PTR FAMILY 5.2; Protein NRT1/ PTR FAMILY 5.3	ARATH		AT5G46050,AT5G46040	GO:0001101,GO:0003674,GO:0005215,GO:0005575,GO:0006810,GO:0006857,GO:0006950,GO:0006952,GO:0006970,GO:0006972,GO:0008150,GO:0009605,GO:0009607,GO:0009611,GO:0009617,GO:0009624,GO:0009628,GO:0009651,GO:0009719,GO:0009725,GO:0009737,GO:0009751,GO:0009753,GO:0010033,GO:0010243,GO:0014070,GO:0015197,GO:0015198,GO:0015833,GO:0016020,GO:0016021,GO:0022892,GO:0031224,GO:0033993,GO:0042221,GO:0042538,GO:…	1.04536	5.58522	646.015	1.64378931125456e-142	4.75172013240307e-141	31.9541781304042	65.9553328861945	31.8455433334318	65.7293831119011
TR49856|c0_g1	1218; 1218	LHY	Protein LHY	ARATH	K12133	AT1G01060	GO:0000975,GO:0001067,GO:0001071,GO:0001101,GO:0003674,GO:0003676,GO:0003677,GO:0003700,GO:0005488,GO:0005575,GO:0005634,GO:0006139,GO:0006351,GO:0006355,GO:0006725,GO:0006807,GO:0006950,GO:0006970,GO:0007623,GO:0008150,GO:0008152,GO:0009058,GO:0009059,GO:0009266,GO:0009314,GO:0009409,GO:0009416,GO:0009628,GO:0009648,GO:0009651,GO:0009719,GO:0009723,GO:0009725,GO:0009733,GO:0009737,GO:0009739,GO:…	-2.31641	3.72334	645.423	2.21064405748963e-142	6.38107212942332e-141	21.1285803993093	4.20548524084952	21.0841785841047	4.2588419103468
TR44507|c0_g1	1083; 1078	DIR25	Dirigent protein 25	ARATH		AT1G07730	GO:0005575,GO:0005576,GO:0048046	-0.801528	6.37384	643.719	5.18864379001606e-142	1.49554585189218e-140	104.037727160557	59.6262857910546	103.498015833653	59.435342412539
TR13443|c0_g1	3451; 1190; 726; 726	Y1684; Y5374	Probable LRR receptor-like serine/threonine-protein kinase At1g06840; Probable LRR receptor-like serine/threonine-protein kinase At5g37450	ARATH		AT5G37450,AT1G06840	GO:0000166,GO:0001882,GO:0001883,GO:0003674,GO:0003824,GO:0004672,GO:0004674,GO:0005488,GO:0005515,GO:0005524,GO:0005575,GO:0005886,GO:0006464,GO:0006468,GO:0006793,GO:0006796,GO:0008150,GO:0008152,GO:0009987,GO:0016020,GO:0016021,GO:0016301,GO:0016310,GO:0016740,GO:0016772,GO:0016773,GO:0017076,GO:0019538,GO:0030554,GO:0031224,GO:0032549,GO:0032550,GO:0032553,GO:0032555,GO:0032559,GO:0035639,GO:…	1.31768	4.95663	643.705	5.22716063558647e-142	1.50447049680601e-140	18.1795382587697	45.3442913592587	18.1492609251974	45.2266397558953
TR36551|c0_g1	541							-3.60874	2.92945	642.837	8.07312764587818e-142	2.32023785458811e-140	13.3266841034513	1.04096169327958	13.3252008651542	1.13066599389738
TR43270|c1_g1	2474; 2470; 2423; 1998; 556							0.596238	7.1501	642.613	9.03045431123603e-142	2.5916362898687e-140	114.63934700756	173.174387293992	114.023237782838	172.501941802277
TR31334|c0_g1	1291	CB5	Chlorophyll a-b binding protein CP26, chloroplastic	ARATH	K08916	AT4G10340	GO:0003674,GO:0005488,GO:0005575,GO:0006091,GO:0006464,GO:0008150,GO:0008152,GO:0009314,GO:0009416,GO:0009503,GO:0009507,GO:0009517,GO:0009521,GO:0009522,GO:0009526,GO:0009534,GO:0009535,GO:0009536,GO:0009579,GO:0009628,GO:0009637,GO:0009639,GO:0009765,GO:0009768,GO:0009783,GO:0009941,GO:0009987,GO:0010114,GO:0010196,GO:0010218,GO:0010287,GO:0015979,GO:0016020,GO:0016021,GO:0016168,GO:0018298,GO:…	1.7907	4.17093	642.276	1.06876314007586e-141	3.06281373537999e-140	8.28718171138987	28.7305427345165	8.29873269070363	28.6812273785303
TR24577|c1_g1	1059							-0.786849	6.41961	641.462	1.60647543090788e-141	4.59715102836097e-140	107.024098948445	61.9580399840009	106.466668178295	61.7720521332603
TR22717|c0_g2	3350; 3319	AGO1	Protein argonaute 1	ARATH	K11593	AT1G48410	GO:0002252,GO:0002376,GO:0003002,GO:0003674,GO:0003676,GO:0003723,GO:0003824,GO:0004518,GO:0004519,GO:0004521,GO:0004540,GO:0005488,GO:0005515,GO:0005575,GO:0005634,GO:0005737,GO:0005829,GO:0006139,GO:0006351,GO:0006355,GO:0006417,GO:0006725,GO:0006807,GO:0006950,GO:0006952,GO:0006955,GO:0007275,GO:0007389,GO:0008150,GO:0008152,GO:0009058,GO:0009059,GO:0009314,GO:0009416,GO:0009605,GO:0009607,GO:…	0.523142	7.51743	640.141	3.11421333148597e-141	8.89896512528065e-140	152.230301887603	218.601955588713	151.401269576739	217.728581558172
TR33371|c0_g1	4250; 331	GUN25; Y305	Endoglucanase 25; TVP38/TMEM64 family membrane protein slr0305	ARATH; SYNY3		AT5G49720	GO:0000226,GO:0000271,GO:0000272,GO:0000902,GO:0003674,GO:0003824,GO:0004553,GO:0005575,GO:0005768,GO:0005769,GO:0005794,GO:0005802,GO:0005886,GO:0005975,GO:0005976,GO:0006073,GO:0006950,GO:0006970,GO:0006972,GO:0006996,GO:0007010,GO:0007017,GO:0008150,GO:0008152,GO:0008810,GO:0009056,GO:0009057,GO:0009058,GO:0009059,GO:0009250,GO:0009251,GO:0009504,GO:0009628,GO:0009651,GO:0009653,GO:0009719,GO:…	-0.532472	7.50442	639.628	4.02512554410826e-141	1.14854477739261e-139	213.114956713175	147.191983429733	211.921295784554	146.64737940849
TR13106|c3_g1	4379; 4298; 4164; 4068; 4065; 4005; 3987							0.50994	7.58817	639.117	5.20031246223499e-141	1.48175426767288e-139	160.704131835736	228.678464779659	159.834941010381	227.753820037396
TR36840|c0_g1	1351; 1329	CKB21	Cyclin-dependent kinase B2-1	ARATH	K07760	AT1G76540	GO:0000086,GO:0000166,GO:0000307,GO:0001882,GO:0001883,GO:0003674,GO:0003824,GO:0004672,GO:0004674,GO:0004693,GO:0005488,GO:0005524,GO:0005575,GO:0006325,GO:0006464,GO:0006468,GO:0006793,GO:0006796,GO:0006996,GO:0007165,GO:0007346,GO:0008150,GO:0008152,GO:0008353,GO:0009755,GO:0009934,GO:0009987,GO:0010389,GO:0010564,GO:0016043,GO:0016301,GO:0016310,GO:0016568,GO:0016569,GO:0016570,GO:0016572,GO:…	-1.3593	4.95576	638.247	8.03787733236397e-141	2.28700575469562e-139	43.6010281031683	16.9468563665916	43.4165405403885	16.9599899084607
TR46782|c0_g1	1834; 1822; 1695; 1367; 1356; 1228; 1141	ATB13	Homeobox-leucine zipper protein ATHB-13	ARATH	K09338	AT1G69780	GO:0001071,GO:0003006,GO:0003674,GO:0003676,GO:0003677,GO:0003700,GO:0005488,GO:0005575,GO:0005634,GO:0006139,GO:0006351,GO:0006355,GO:0006725,GO:0006807,GO:0008150,GO:0008152,GO:0009058,GO:0009059,GO:0009653,GO:0009743,GO:0009744,GO:0009886,GO:0009887,GO:0009889,GO:0009965,GO:0009987,GO:0010033,GO:0010468,GO:0010556,GO:0016070,GO:0018130,GO:0019219,GO:0019222,GO:0019438,GO:0022414,GO:0031323,GO:…	-0.801883	6.36011	638.158	8.40406201145901e-141	2.38778463740698e-139	103.067156329493	59.043347242818	102.519709947351	58.8700094155903
TR9330|c0_g2	4057	PTR14	Protein NRT1/ PTR FAMILY 7.3	ARATH		AT1G32450	GO:0001101,GO:0003674,GO:0005215,GO:0005575,GO:0005886,GO:0006810,GO:0006811,GO:0006820,GO:0008150,GO:0008509,GO:0010035,GO:0010167,GO:0015075,GO:0015103,GO:0015112,GO:0015291,GO:0015293,GO:0015698,GO:0015706,GO:0016020,GO:0016021,GO:0022804,GO:0022857,GO:0022891,GO:0022892,GO:0031224,GO:0042221,GO:0044425,GO:0044464,GO:0044699,GO:0044765,GO:0050896,GO:0051179,GO:0051234,GO:0071705,GO:1901698,GO:…	-0.982323	5.80786	638.136	8.49709861105153e-141	2.41077938798167e-139	73.1661088032619	36.9749593452908	72.7994518151969	36.8974002675179
TR20293|c1_g1	1334	C71DA	Cytochrome P450 71D10	SOYBN			GO:0003674,GO:0003824,GO:0004497,GO:0005488,GO:0005506,GO:0005575,GO:0008150,GO:0008152,GO:0009058,GO:0016020,GO:0016491,GO:0016705,GO:0016709,GO:0019748,GO:0020037,GO:0043167,GO:0043169,GO:0044550,GO:0044699,GO:0044710,GO:0044711,GO:0046872,GO:0046906,GO:0046914,GO:0055114,GO:0097159,GO:1901363	-1.72636	4.35945	635.345	3.43896112342819e-140	9.74307093816774e-139	30.5729811785059	9.20210136859153	30.4624212183145	9.23377228349528
TR50186|c0_g1	1934	PGLR	Probable polygalacturonase	VITVI			GO:0003674,GO:0003824,GO:0004553,GO:0004650,GO:0005575,GO:0005975,GO:0008150,GO:0008152,GO:0016021,GO:0016787,GO:0016798,GO:0031224,GO:0044238,GO:0044425,GO:0071704	-0.980362	5.80496	634.485	5.28972845248677e-140	1.49652729528663e-138	72.9794605665189	36.9333208775597	72.630778386524	36.8597114010546
TR18949|c0_g1	1822; 1753	CDF3	Cyclic dof factor 3	ARATH		AT3G47500	GO:0001071,GO:0003006,GO:0003674,GO:0003676,GO:0003677,GO:0003700,GO:0005488,GO:0005575,GO:0005634,GO:0006139,GO:0006351,GO:0006355,GO:0006725,GO:0006807,GO:0008150,GO:0008152,GO:0009058,GO:0009059,GO:0009791,GO:0009889,GO:0009908,GO:0009987,GO:0010468,GO:0010556,GO:0016070,GO:0018130,GO:0019219,GO:0019222,GO:0019438,GO:0022414,GO:0031323,GO:0031326,GO:0032501,GO:0032502,GO:0032774,GO:0034641,GO:…	-1.37561	4.91656	634.313	5.76505225610135e-140	1.62868859269178e-138	42.5557979774075	16.3639178183551	42.3707652826169	16.3569680450488
TR9330|c0_g1	2361	PTR14	Protein NRT1/ PTR FAMILY 7.3	ARATH		AT1G32450	GO:0001101,GO:0003674,GO:0005215,GO:0005575,GO:0005886,GO:0006810,GO:0006811,GO:0006820,GO:0008150,GO:0008509,GO:0010035,GO:0010167,GO:0015075,GO:0015103,GO:0015112,GO:0015291,GO:0015293,GO:0015698,GO:0015706,GO:0016020,GO:0016021,GO:0022804,GO:0022857,GO:0022891,GO:0022892,GO:0031224,GO:0042221,GO:0044425,GO:0044464,GO:0044699,GO:0044765,GO:0050896,GO:0051179,GO:0051234,GO:0071705,GO:1901698,GO:…	-1.03882	5.64869	634.045	6.5936647939169e-140	1.8601419504312e-138	66.297453691119	32.2281740239359	65.9850452968142	32.1486030931489
TR48416|c0_g1	2027; 2019	AAP3	Amino acid permease 3	ARATH		AT1G77380	GO:0003333,GO:0003674,GO:0005215,GO:0005342,GO:0005575,GO:0005886,GO:0006810,GO:0006811,GO:0006820,GO:0006865,GO:0008150,GO:0008509,GO:0008514,GO:0009987,GO:0015075,GO:0015171,GO:0015291,GO:0015293,GO:0015711,GO:0015802,GO:0015849,GO:0016020,GO:0016021,GO:0022804,GO:0022857,GO:0022891,GO:0022892,GO:0031090,GO:0031224,GO:0031965,GO:0034220,GO:0044422,GO:0044424,GO:0044425,GO:0044428,GO:0044446,GO:…	-0.59888	7.15824	632.616	1.34881269694389e-139	3.79975989887292e-138	170.559158735767	112.507139809657	169.617999873406	112.086688861694
TR25291|c1_g1	1362; 1362	Y4597	Uncharacterized protein At4g15970	ARATH		AT4G15970		-2.27656	3.72945	631.979	1.85554829002432e-139	5.21990893960655e-138	21.1285803993093	4.33040064404307	21.0841785841047	4.37190850973654
TR22726|c0_g1	5299; 5222; 4834; 4816; 4659; 4641; 2093	YCF45	Uncharacterized protein ycf45	PORPU			GO:0000166,GO:0001882,GO:0001883,GO:0003674,GO:0003676,GO:0003824,GO:0005488,GO:0005524,GO:0005575,GO:0006810,GO:0008150,GO:0009507,GO:0009536,GO:0016462,GO:0016787,GO:0016817,GO:0016818,GO:0016887,GO:0017076,GO:0017111,GO:0030554,GO:0032549,GO:0032550,GO:0032553,GO:0032555,GO:0032559,GO:0035639,GO:0036094,GO:0043167,GO:0043168,GO:0043226,GO:0043227,GO:0043229,GO:0043231,GO:0044424,GO:0044444,GO:…	0.915671	5.91455	630.205	4.51106270037382e-139	1.26723322712758e-137	42.5557979774075	80.2373273179904	42.3707652826169	79.9757746350081
TR39289|c0_g1	6949; 2953	PUB4; SYT2	Synaptotagmin-2; U-box domain-containing protein 4	ARATH		AT1G20080,AT2G23140	GO:0000139,GO:0003674,GO:0003824,GO:0004842,GO:0005488,GO:0005515,GO:0005575,GO:0005783,GO:0005794,GO:0006810,GO:0008104,GO:0008150,GO:0008289,GO:0009306,GO:0009987,GO:0015031,GO:0016020,GO:0016021,GO:0016740,GO:0016874,GO:0019787,GO:0031090,GO:0031224,GO:0032940,GO:0033036,GO:0043167,GO:0043169,GO:0043226,GO:0043227,GO:0043229,GO:0043231,GO:0044422,GO:0044424,GO:0044425,GO:0044431,GO:0044444,GO:…	-0.562883	7.3232	628.673	9.7164507984198e-139	2.7256697260863e-137	189.44796029416	128.121565208851	188.40821982756	127.652190711014
TR31120|c0_g1	3178; 3047; 3045; 3044; 3044; 2793; 2470; 1757	GRDP1	Glycine-rich domain-containing protein 1 {ECO:0000303|Ref.4}	ARATH		AT2G22660	GO:0005575,GO:0005886,GO:0006950,GO:0006970,GO:0007165,GO:0008150,GO:0009628,GO:0009738,GO:0009755,GO:0009787,GO:0009966,GO:0009987,GO:0010646,GO:0016020,GO:0023051,GO:0033554,GO:0044464,GO:0048583,GO:0050789,GO:0050794,GO:0050896,GO:0051716,GO:0065007,GO:0071214,GO:0071470,GO:1901419	-0.49048	7.70665	626.627	2.70707979731318e-138	7.58325011576463e-137	242.456059529177	172.42489487483	241.101798944955	171.748164473012
TR47932|c0_g1	1031; 1025	CVIF1	Cell wall / vacuolar inhibitor of fructosidase 1	ARATH		AT1G47960	GO:0003674,GO:0004857,GO:0005575,GO:0005618,GO:0005773,GO:0008150,GO:0009892,GO:0019222,GO:0030234,GO:0030312,GO:0043086,GO:0043226,GO:0043227,GO:0043229,GO:0043231,GO:0044092,GO:0044424,GO:0044444,GO:0044464,GO:0048519,GO:0050789,GO:0050790,GO:0065007,GO:0065009	-0.630834	6.99382	624.35	8.46709550484453e-138	2.36852726362343e-136	153.424850602758	98.9746377970229	152.581983577449	98.6317635343149
TR12744|c2_g1	1335; 991; 979							-1.44581	4.7656	623.229	1.48439107346897e-137	4.14651009961873e-136	38.7855035951986	14.1987174963335	38.6262151660799	14.2087026566438
TR13576|c0_g1	1667	COMT1	Caffeic acid 3-O-methyltransferase 1	POPTM			GO:0003674,GO:0003824,GO:0005488,GO:0005515,GO:0006725,GO:0008150,GO:0008152,GO:0008168,GO:0008171,GO:0009058,GO:0009698,GO:0009699,GO:0009808,GO:0009809,GO:0009987,GO:0016740,GO:0016741,GO:0019438,GO:0019748,GO:0044237,GO:0044249,GO:0044550,GO:0044699,GO:0044710,GO:0044711,GO:0044763,GO:0046983,GO:0047763,GO:0071704,GO:1901360,GO:1901362,GO:1901576	0.58365	7.16484	622.44	2.20302560207785e-137	6.14533066058607e-136	116.393840432944	174.298625922734	115.777441441036	173.632607796175
TR12465|c0_g1	2356; 2335; 1886	DHE2; HSP72; MD37E	Heat shock cognate 70 kDa protein 2; NAD-specific glutamate dehydrogenase; Probable mediator of RNA polymerase II transcription subunit 37e	ACHKL; ARATH; SOLLC			GO:0000166,GO:0000902,GO:0001882,GO:0001883,GO:0002020,GO:0003674,GO:0003824,GO:0004352,GO:0005488,GO:0005515,GO:0005524,GO:0005575,GO:0005576,GO:0005618,GO:0005634,GO:0005730,GO:0005737,GO:0005774,GO:0005794,GO:0005829,GO:0005840,GO:0005886,GO:0005911,GO:0006139,GO:0006351,GO:0006355,GO:0006725,GO:0006807,GO:0006950,GO:0006952,GO:0008150,GO:0008152,GO:0009058,GO:0009059,GO:0009266,GO:0009408,GO:…	-0.923082	5.93959	622.292	2.37311936365656e-137	6.61054802320946e-136	79.1388523790384	41.6801061989146	78.7367565044808	41.5708197089604
TR4614|c2_g1	2145; 2015	CP19D; CP20A; EF4L1	Peptidyl-prolyl cis-trans isomerase CYP19-4; Peptidyl-prolyl cis-trans isomerase CYP20-1; Protein ELF4-LIKE 1	ARATH	K01802	AT2G29960,AT2G29950	GO:0000413,GO:0003674,GO:0003755,GO:0003824,GO:0005488,GO:0005515,GO:0005575,GO:0005634,GO:0005768,GO:0005770,GO:0005771,GO:0005783,GO:0005795,GO:0005829,GO:0006457,GO:0006464,GO:0008150,GO:0008152,GO:0009987,GO:0016020,GO:0016853,GO:0016859,GO:0018193,GO:0018208,GO:0019538,GO:0033218,GO:0036211,GO:0042277,GO:0042752,GO:0042753,GO:0042802,GO:0042803,GO:0043170,GO:0043226,GO:0043227,GO:0043229,GO:…	0.425521	8.06826	622.249	2.42434555152382e-137	6.74381150135474e-136	231.593132150733	310.789523145553	230.272964824158	309.500971396177
TR43249|c2_g1	1717; 1553	ILL4	IAA-amino acid hydrolase ILR1-like 4	ARATH	K14664	AT1G51760	GO:0003674,GO:0003824,GO:0005575,GO:0005783,GO:0005788,GO:0005886,GO:0006950,GO:0008150,GO:0008152,GO:0009611,GO:0010178,GO:0010179,GO:0016020,GO:0016787,GO:0016810,GO:0031974,GO:0043226,GO:0043227,GO:0043229,GO:0043231,GO:0043233,GO:0044422,GO:0044424,GO:0044432,GO:0044444,GO:0044446,GO:0044464,GO:0050896,GO:0070013	0.455987	7.86953	622.139	2.56161325935712e-137	7.11571147651543e-136	199.452305783586	273.356540655219	198.326217433523	272.26437133049
TR15001|c5_g1	2805; 2708; 2293; 1953; 1906; 1528	AB14G	ABC transporter G family member 14	ARATH		AT1G31770	GO:0000166,GO:0001882,GO:0001883,GO:0003002,GO:0003674,GO:0003824,GO:0005215,GO:0005488,GO:0005524,GO:0005575,GO:0005886,GO:0006810,GO:0007389,GO:0008150,GO:0009987,GO:0010051,GO:0010222,GO:0010588,GO:0015399,GO:0015405,GO:0016020,GO:0016021,GO:0016462,GO:0016787,GO:0016817,GO:0016818,GO:0016820,GO:0016887,GO:0017076,GO:0017111,GO:0022804,GO:0022857,GO:0030554,GO:0031224,GO:0032501,GO:0032502,GO:…	-1.05003	5.59223	621.92	2.85923136598792e-137	7.93138037832611e-136	63.9083562608084	30.8124661210757	63.5898826096599	30.7541150340088
TR16232|c0_g4	778; 679							-7.65814	2.26442	621.612	3.33529643684979e-137	9.23909584599963e-136	8.92178571631613	0	8.93969171966041	0.0753777329264921
TR24059|c0_g1	1371	PCR10	Protein PLANT CADMIUM RESISTANCE 10	ARATH		AT2G40935	GO:0005575,GO:0016021,GO:0031224,GO:0044425	0.408364	8.18314	620.779	5.06106710341029e-137	1.40001768748087e-135	252.423075371254	334.731642090983	250.986061865183	333.358023867411
TR44541|c1_g1	2466; 1751; 1727	Y3475	Probable LRR receptor-like serine/threonine-protein kinase At3g47570	ARATH		AT3G47570	GO:0000166,GO:0001882,GO:0001883,GO:0003674,GO:0003824,GO:0004672,GO:0004674,GO:0005488,GO:0005515,GO:0005524,GO:0005575,GO:0005886,GO:0006464,GO:0006468,GO:0006793,GO:0006796,GO:0008150,GO:0008152,GO:0009987,GO:0016020,GO:0016021,GO:0016301,GO:0016310,GO:0016740,GO:0016772,GO:0016773,GO:0017076,GO:0019538,GO:0030554,GO:0031224,GO:0032549,GO:0032550,GO:0032553,GO:0032555,GO:0032559,GO:0035639,GO:…	2.09856	3.73148	614.554	1.14325971936755e-135	3.15815587110173e-134	5.15149133410722	22.1933033007207	5.19514160312341	22.1610534803887
TR53697|c2_g1	1791	IRK	Probable LRR receptor-like serine/threonine-protein kinase IRK {ECO:0000305}	ARATH		AT3G56370	GO:0000166,GO:0001882,GO:0001883,GO:0003674,GO:0003824,GO:0004672,GO:0005488,GO:0005515,GO:0005524,GO:0005575,GO:0005886,GO:0016020,GO:0016021,GO:0016301,GO:0016740,GO:0016772,GO:0016773,GO:0017076,GO:0030554,GO:0031224,GO:0032549,GO:0032550,GO:0032553,GO:0032555,GO:0032559,GO:0035639,GO:0036094,GO:0043167,GO:0043168,GO:0044425,GO:0044464,GO:0097159,GO:0097367,GO:1901265,GO:1901363	0.724339	6.5339	614.374	1.25166049955794e-135	3.45281470494396e-134	70.9636596096944	117.17064819555	70.60669724245	116.722419436673
TR19761|c0_g1	1687							-1.714	4.32488	612.91	2.60501691933907e-135	7.17622710684318e-134	29.7890585841852	9.03554749766679	29.6865234464195	9.0830168176423
TR27486|c0_g1	2193; 2119; 1788; 1714; 1508; 1114; 1103; 999	AB17I; U82A1	ABC transporter I family member 17; UDP-glycosyltransferase 82A1	ARATH		AT1G67940,AT3G22250	GO:0000166,GO:0001882,GO:0001883,GO:0003674,GO:0003824,GO:0005215,GO:0005488,GO:0005524,GO:0005575,GO:0005774,GO:0005886,GO:0008150,GO:0008152,GO:0016020,GO:0016462,GO:0016740,GO:0016757,GO:0016758,GO:0016787,GO:0016817,GO:0016818,GO:0016887,GO:0017076,GO:0017111,GO:0030554,GO:0031090,GO:0032549,GO:0032550,GO:0032553,GO:0032555,GO:0032559,GO:0035639,GO:0036094,GO:0043167,GO:0043168,GO:0044422,GO:…	0.797767	6.25685	612.028	4.05243627994851e-135	1.11481178712341e-133	56.7783936172252	98.6415300551734	56.5055986054007	98.2925637361457
TR23156|c0_g1	1004; 992; 602	21KD	21 kDa protein	DAUCA			GO:0003674,GO:0004857,GO:0030234	1.11003	5.3436	611.975	4.161861392164e-135	1.14333508065835e-133	26.2427420860679	56.6283161144094	26.1443814442899	56.4579219619426
TR2730|c1_g2	802; 604; 598; 574; 373	RL321	60S ribosomal protein L32-1	ARATH	K02912	AT4G18100	GO:0003674,GO:0003735,GO:0005198,GO:0005575,GO:0005622,GO:0005730,GO:0005829,GO:0005840,GO:0006412,GO:0008150,GO:0008152,GO:0009058,GO:0009059,GO:0009987,GO:0015934,GO:0019538,GO:0022625,GO:0022626,GO:0030529,GO:0032991,GO:0034645,GO:0043170,GO:0043226,GO:0043228,GO:0043229,GO:0043232,GO:0044237,GO:0044238,GO:0044249,GO:0044260,GO:0044267,GO:0044391,GO:0044422,GO:0044424,GO:0044428,GO:0044444,GO:…	-0.343558	8.68555	611.861	4.40432388818271e-135	1.20827711957211e-133	458.856025209029	361.296984503478	456.194155188558	359.81560812461
TR50471|c0_g1	1503	ACEA	Isocitrate lyase {ECO:0000250|UniProtKB:P28297}	GOSHI			GO:0003674,GO:0003824,GO:0004451,GO:0005488,GO:0005575,GO:0005777,GO:0005975,GO:0006081,GO:0006082,GO:0006097,GO:0006099,GO:0006101,GO:0008150,GO:0008152,GO:0009514,GO:0009987,GO:0016829,GO:0016830,GO:0016833,GO:0019752,GO:0032787,GO:0042579,GO:0043167,GO:0043169,GO:0043226,GO:0043227,GO:0043229,GO:0043231,GO:0043436,GO:0044237,GO:0044238,GO:0044262,GO:0044281,GO:0044424,GO:0044444,GO:0044464,GO:…	4.27517	2.44119	611.192	6.15979532040582e-135	1.68754667670595e-133	0.522615062880442	10.7010862069141	0.573489657487649	10.7413269420251
TR47972|c1_g1	2897; 2851; 2688; 2642; 2303; 2257; 2094; 2048	DF184; POLX	Putative defensin-like protein 184; Retrovirus-related Pol polyprotein from transposon TNT 1-94	ARATH; TOBAC			GO:0003674,GO:0003676,GO:0003824,GO:0003964,GO:0004175,GO:0004190,GO:0004518,GO:0004519,GO:0005488,GO:0006139,GO:0006259,GO:0006725,GO:0006807,GO:0008150,GO:0008152,GO:0008233,GO:0008270,GO:0009987,GO:0015074,GO:0016740,GO:0016772,GO:0016779,GO:0016787,GO:0016788,GO:0034061,GO:0034641,GO:0043167,GO:0043169,GO:0043170,GO:0044237,GO:0044238,GO:0044260,GO:0046483,GO:0046872,GO:0046914,GO:0070001,GO:…	6.31021	2.10114	611.152	6.28333894459529e-135	1.71902832087231e-133	0.0746592946972061	8.78571669127969	0.13493874293827	8.81919475239958
TR31143|c0_g1	2271; 2262; 2142; 377	BAM1	Beta-amylase 1, chloroplastic	ARATH	K01177	AT3G23920	GO:0000272,GO:0001101,GO:0003674,GO:0003824,GO:0004553,GO:0005575,GO:0005634,GO:0005829,GO:0005975,GO:0005976,GO:0005982,GO:0005983,GO:0006073,GO:0006950,GO:0008150,GO:0008152,GO:0009056,GO:0009057,GO:0009251,GO:0009414,GO:0009415,GO:0009507,GO:0009536,GO:0009628,GO:0009987,GO:0010035,GO:0016052,GO:0016160,GO:0016161,GO:0016787,GO:0016798,GO:0042221,GO:0043170,GO:0043226,GO:0043227,GO:0043229,GO:…	-0.577553	7.20606	609.417	1.49849987765088e-134	4.09404966573012e-133	175.337353596388	117.378840534206	174.37459056198	116.948552635453
TR23423|c0_g2	1894; 1327	APK2B	Protein kinase 2B, chloroplastic	ARATH	K04733	AT2G02800	GO:0000166,GO:0001882,GO:0001883,GO:0003674,GO:0003824,GO:0004672,GO:0004674,GO:0005488,GO:0005524,GO:0005575,GO:0005634,GO:0005737,GO:0005886,GO:0006464,GO:0006468,GO:0006793,GO:0006796,GO:0008150,GO:0008152,GO:0009536,GO:0009987,GO:0016020,GO:0016301,GO:0016310,GO:0016740,GO:0016772,GO:0016773,GO:0017076,GO:0019538,GO:0030554,GO:0032549,GO:0032550,GO:0032553,GO:0032555,GO:0032559,GO:0035639,GO:…	0.736741	6.46687	606.258	7.28899536408472e-134	1.98869754337637e-132	67.3800134642285	112.215670535539	67.0645552403204	111.822866796451
TR9151|c0_g1	697							-1.67134	4.36797	605.595	1.01567165984717e-133	2.76732318046185e-132	30.4983218838087	9.53520911044099	30.3949518468454	9.5729720816645
TR54530|c0_g1	7827; 7820; 7743; 7736; 7534; 7527; 7443; 442; 304	DPOE1	DNA polymerase epsilon catalytic subunit A	ARATH	K02324	AT1G08260	GO:0000166,GO:0003674,GO:0003676,GO:0003677,GO:0003824,GO:0003887,GO:0004518,GO:0004527,GO:0005488,GO:0005575,GO:0005634,GO:0006139,GO:0006259,GO:0006260,GO:0006725,GO:0006807,GO:0008150,GO:0008152,GO:0008270,GO:0008408,GO:0008622,GO:0009058,GO:0009059,GO:0009987,GO:0016740,GO:0016772,GO:0016779,GO:0016787,GO:0016788,GO:0032991,GO:0034061,GO:0034641,GO:0034645,GO:0036094,GO:0042575,GO:0043167,GO:…	0.830244	6.12916	605.281	1.18894802864628e-133	3.23501064023878e-132	51.253605809632	91.063328928098	51.0068448306662	90.7547904434965
TR23693|c0_g1	1493	EP1G	Epidermis-specific secreted glycoprotein EP1	DAUCA			GO:0003674,GO:0005488,GO:0005575,GO:0005576,GO:0006810,GO:0006833,GO:0008150,GO:0030246,GO:0042044,GO:0044699,GO:0044765,GO:0051179,GO:0051234,GO:1902578	0.848364	6.06494	603.643	2.70037136261666e-133	7.3374210681086e-132	48.6405304952298	87.5240591709475	48.4092740291045	87.2120369959514
TR43198|c0_g1	2221; 2217; 1865; 1828	TBL19	Protein trichome birefringence-like 19	ARATH		AT5G15900	GO:0003674,GO:0003824,GO:0005575,GO:0005794,GO:0008150,GO:0008374,GO:0009987,GO:0016021,GO:0016407,GO:0016413,GO:0016740,GO:0016746,GO:0016747,GO:0031224,GO:0043226,GO:0043227,GO:0043229,GO:0043231,GO:0044424,GO:0044425,GO:0044444,GO:0044464,GO:0071554	-0.791359	6.31594	603.498	2.90336426839242e-133	7.87824334244848e-132	99.7074880681187	57.5443624044954	99.1799760596287	57.3624547570605
TR51849|c0_g1	1854	PCS1L	Aspartic proteinase PCS1	ARATH		AT5G02190	GO:0003674,GO:0003824,GO:0004175,GO:0004190,GO:0005575,GO:0005783,GO:0008150,GO:0008219,GO:0008233,GO:0009987,GO:0012501,GO:0016265,GO:0016787,GO:0043226,GO:0043227,GO:0043229,GO:0043231,GO:0044424,GO:0044444,GO:0044464,GO:0044699,GO:0044763,GO:0070001,GO:0070011	1.02753	5.5323	602.681	4.37266389241349e-133	1.18490267680543e-131	31.0582665940377	63.2904709513987	30.9347068185985	63.0911624594739
TR19170|c0_g1	2796; 2794; 2791; 2788; 2770; 2765; 2676; 2673; 2668; 2665; 2228	PLY12	Probable pectate lyase 12	ARATH	K01728	AT3G53190	GO:0000272,GO:0003674,GO:0003824,GO:0005488,GO:0005575,GO:0005975,GO:0005976,GO:0008150,GO:0008152,GO:0009056,GO:0009057,GO:0010393,GO:0016052,GO:0016829,GO:0016835,GO:0016837,GO:0030570,GO:0031224,GO:0031225,GO:0043167,GO:0043169,GO:0043170,GO:0044238,GO:0044425,GO:0045488,GO:0045490,GO:0046872,GO:0071704,GO:1901575	-1.13663	5.33661	602.559	4.64638030337766e-133	1.25736353943441e-131	54.4639554816118	24.7332498323229	54.2116399754501	24.6862075334262
TR13001|c0_g1	1405	AIFM2; AIFM2	Apoptosis-inducing factor 2; Apoptosis-inducing factor 2	TAEGU; XENLA			GO:0003674,GO:0003676,GO:0003677,GO:0003824,GO:0005488,GO:0005575,GO:0005741,GO:0006915,GO:0008150,GO:0008152,GO:0008219,GO:0009987,GO:0012501,GO:0016020,GO:0016021,GO:0016265,GO:0016491,GO:0019867,GO:0031090,GO:0031224,GO:0031966,GO:0031968,GO:0044422,GO:0044424,GO:0044425,GO:0044429,GO:0044444,GO:0044446,GO:0044464,GO:0044699,GO:0044710,GO:0044763,GO:0055114,GO:0097159,GO:0098588,GO:1901363	0.903496	5.88633	602.256	5.40758817172439e-133	1.46136951989464e-131	41.9585236198298	78.4468732055495	41.7635409393947	78.1667090447723
TR4601|c0_g1	2587	FKB62	Peptidyl-prolyl cis-trans isomerase FKBP62	ARATH			GO:0003674,GO:0003755,GO:0003824,GO:0005488,GO:0005515,GO:0005575,GO:0005634,GO:0005737,GO:0006457,GO:0006950,GO:0008150,GO:0008152,GO:0009266,GO:0009408,GO:0009628,GO:0009987,GO:0010286,GO:0016853,GO:0016859,GO:0019538,GO:0033554,GO:0034605,GO:0043170,GO:0043226,GO:0043227,GO:0043229,GO:0043231,GO:0044237,GO:0044238,GO:0044260,GO:0044267,GO:0044424,GO:0044464,GO:0050896,GO:0051716,GO:0070370,GO:…	-0.467874	7.78272	602.17	5.6474736766822e-133	1.52412917640216e-131	254.028250207244	183.500727291325	252.605326780442	182.791002346743
TR7029|c0_g1	2533; 2483; 1938	TPP1; TPP2	Probable thylakoidal processing peptidase 2, chloroplastic; Thylakoidal processing peptidase 1, chloroplastic	ARATH	K03100	AT2G30440,AT1G06870	GO:0003674,GO:0003824,GO:0004175,GO:0004252,GO:0005575,GO:0006465,GO:0006518,GO:0006807,GO:0008150,GO:0008152,GO:0008233,GO:0008236,GO:0009534,GO:0009535,GO:0009579,GO:0009668,GO:0009987,GO:0010027,GO:0016020,GO:0016021,GO:0016043,GO:0016485,GO:0016787,GO:0017171,GO:0019538,GO:0031224,GO:0031976,GO:0031984,GO:0034357,GO:0034641,GO:0042651,GO:0043170,GO:0043603,GO:0044237,GO:0044238,GO:0044260,GO:…	0.389896	8.27185	601.973	6.23128075999855e-133	1.67941026924075e-131	270.303976451235	353.885337247328	268.7642412473	352.428590297814
TR20319|c0_g2	1575; 1252	AUX28; IAA16	Auxin-induced protein AUX28; Auxin-responsive protein IAA16	ARATH; SOYBN	K14484		GO:0005575,GO:0005634,GO:0006139,GO:0006351,GO:0006355,GO:0006725,GO:0006807,GO:0007165,GO:0008150,GO:0008152,GO:0009058,GO:0009059,GO:0009734,GO:0009755,GO:0009889,GO:0009987,GO:0010468,GO:0010556,GO:0016070,GO:0018130,GO:0019219,GO:0019222,GO:0019438,GO:0031323,GO:0031326,GO:0032774,GO:0034641,GO:0034645,GO:0034654,GO:0043170,GO:0043226,GO:0043227,GO:0043229,GO:0043231,GO:0044237,GO:0044238,GO:…	-0.720974	6.56841	601.524	7.80436172723525e-133	2.1005334124506e-131	116.804466553779	70.7853951430117	116.182257669851	70.5535580191966
TR19550|c0_g1	1099	CHI4	Chitinase 4	ORYSJ	K01183		GO:0000272,GO:0003674,GO:0003824,GO:0004553,GO:0004568,GO:0005488,GO:0005975,GO:0005976,GO:0006022,GO:0006026,GO:0006030,GO:0006032,GO:0006040,GO:0006807,GO:0006950,GO:0006952,GO:0008061,GO:0008150,GO:0008152,GO:0009056,GO:0009057,GO:0009987,GO:0016052,GO:0016787,GO:0016798,GO:0016998,GO:0043170,GO:0044036,GO:0044237,GO:0044238,GO:0044248,GO:0044260,GO:0046348,GO:0050896,GO:0071704,GO:0097367,GO:…	-0.501578	7.58121	600.18	1.53021146696805e-132	4.1129853964376e-131	222.932653965857	157.310131088411	221.670619961844	156.710306754177
TR19724|c1_g1	2275; 2192; 873; 860	CDF4; DOF15; PROT1; PROT2	Cyclic dof factor 4; Dof zinc finger protein DOF1.5; Proline transporter 1; Proline transporter 2	ARATH		AT3G55740,AT2G39890,AT2G34140	GO:0001071,GO:0003006,GO:0003333,GO:0003674,GO:0003676,GO:0003677,GO:0003700,GO:0005215,GO:0005342,GO:0005488,GO:0005575,GO:0005634,GO:0005886,GO:0006139,GO:0006351,GO:0006355,GO:0006725,GO:0006807,GO:0006810,GO:0006811,GO:0006812,GO:0006820,GO:0006865,GO:0008150,GO:0008152,GO:0008324,GO:0008509,GO:0008514,GO:0009058,GO:0009059,GO:0009791,GO:0009889,GO:0009890,GO:0009892,GO:0009908,GO:0009987,GO:…	0.813983	6.17168	599.923	1.7400621969382e-132	4.67073029331781e-131	53.1574178244107	93.3950831210443	52.895987231802	93.0538112977545
TR34969|c0_g2	608							1.62173	4.31611	598.814	3.03214214391525e-132	8.1280181803984e-131	10.0043454894256	30.8541045888069	10.0192016631666	30.791803900472
TR19530|c0_g1	1112; 1069; 861	AGP30; AGP31	Non-classical arabinogalactan protein 30 {ECO:0000303|PubMed:14535889}; Non-classical arabinogalactan protein 31 {ECO:0000303|PubMed:17885091}	ARATH		AT2G33790	GO:0005575,GO:0005576,GO:0005618,GO:0008150,GO:0030312,GO:0044464,GO:0048580,GO:0050789,GO:0050793,GO:0051239,GO:0065007,GO:0080050,GO:2000026,GO:2000033,GO:2000034,GO:2000241,GO:2000280	-1.01846	5.61854	598.522	3.50988307420084e-132	9.39601360065298e-131	64.6549492077805	31.8534278143553	64.3320456958204	31.8094032949797
TR23210|c0_g1	2058; 2041							0.240614	9.65886	597.291	6.50137495485344e-132	1.73809241578277e-130	746.742265561455	881.528000336883	742.365494274894	877.773699929001
TR53818|c0_g1	956; 946	AGP18	Lysine-rich arabinogalactan protein 18	ARATH		AT4G37450	GO:0003006,GO:0005575,GO:0005886,GO:0007049,GO:0008150,GO:0009554,GO:0009987,GO:0016020,GO:0022414,GO:0031224,GO:0031225,GO:0032502,GO:0044425,GO:0044464,GO:0044699,GO:0044702,GO:0044763,GO:0044767,GO:0048236,GO:0048856,GO:0048869,GO:0051321	-0.868501	6.04547	596.982	7.58876527601405e-132	2.02607825740445e-130	84.1410251237512	46.0105068429576	83.6957553074622	45.9050393522337
TR34701|c0_g1	2572; 2555; 1784	THIK2; TXN4B	3-ketoacyl-CoA thiolase 2, peroxisomal; Thioredoxin-like protein 4B	ARATH; HUMAN	K07513	AT2G33150	GO:0000245,GO:0000375,GO:0000377,GO:0000398,GO:0003674,GO:0003824,GO:0003988,GO:0005575,GO:0005681,GO:0005682,GO:0005730,GO:0005739,GO:0005774,GO:0005777,GO:0006082,GO:0006139,GO:0006396,GO:0006397,GO:0006629,GO:0006631,GO:0006633,GO:0006635,GO:0006725,GO:0006807,GO:0006950,GO:0006996,GO:0007031,GO:0007049,GO:0008150,GO:0008152,GO:0008380,GO:0008610,GO:0009056,GO:0009058,GO:0009062,GO:0009507,GO:…	0.482633	7.64721	596.971	7.63378120014141e-132	2.03536840914614e-130	169.215291431218	236.256665906734	168.268612444023	235.291593330045
TR53225|c0_g2	6653; 6635; 4834; 4826; 4818; 3532	FBL4; GEML4; SCP50	F-box/LRR-repeat protein 4; GEM-like protein 4; Serine carboxypeptidase-like 50	ARATH	K09645,K10268	AT1G15000,AT5G08350,AT4G15475	GO:0003674,GO:0003824,GO:0004180,GO:0004185,GO:0005488,GO:0005515,GO:0005575,GO:0005576,GO:0005773,GO:0006508,GO:0008150,GO:0008152,GO:0008233,GO:0008236,GO:0008238,GO:0016787,GO:0017171,GO:0019538,GO:0043170,GO:0043226,GO:0043227,GO:0043229,GO:0043231,GO:0044238,GO:0044424,GO:0044444,GO:0044464,GO:0070008,GO:0070011,GO:0071704	0.508536	7.49757	596.941	7.74881862989386e-132	2.06327835095717e-130	150.998423525099	214.64630115425	150.186820890295	213.808939445995
TR36852|c0_g1	1590; 1561; 1163; 268	RL3; RL31; RL32	60S ribosomal protein L3; 60S ribosomal protein L3-1; 60S ribosomal protein L3-2	ARATH; ORYSJ	K02925	AT1G43170	GO:0000027,GO:0003674,GO:0003735,GO:0005198,GO:0005575,GO:0005618,GO:0005622,GO:0005730,GO:0005773,GO:0005774,GO:0005829,GO:0005840,GO:0005886,GO:0005911,GO:0006412,GO:0008150,GO:0008152,GO:0009058,GO:0009059,GO:0009506,GO:0009987,GO:0015934,GO:0016020,GO:0016043,GO:0019538,GO:0022607,GO:0022618,GO:0022625,GO:0022626,GO:0030054,GO:0030312,GO:0030529,GO:0031090,GO:0032991,GO:0034622,GO:0034645,GO:…	-0.333507	8.7332	596.248	1.09596457763654e-131	2.91432930477797e-130	472.891972612103	374.954401919306	470.160315082669	373.421288917842
TR19977|c0_g1	1112; 958	BZIP1	Basic leucine zipper 1	ARATH		AT5G49450	GO:0000975,GO:0001067,GO:0001071,GO:0001678,GO:0003674,GO:0003676,GO:0003677,GO:0003700,GO:0005488,GO:0005515,GO:0005575,GO:0005634,GO:0006139,GO:0006351,GO:0006355,GO:0006521,GO:0006725,GO:0006807,GO:0006950,GO:0006970,GO:0007154,GO:0007165,GO:0008150,GO:0008152,GO:0009058,GO:0009059,GO:0009267,GO:0009605,GO:0009607,GO:0009617,GO:0009628,GO:0009651,GO:0009743,GO:0009746,GO:0009749,GO:0009756,GO:…	0.820182	6.14086	595.948	1.27423305934219e-131	3.38385331238911e-130	51.8882098145582	91.5629905408722	51.647803859623	91.2447457075187
TR19573|c0_g1	1316; 1233	RSSA	40S ribosomal protein SA {ECO:0000255|HAMAP-Rule:MF_03015}	BRANA; CICAR; VITVI	K02998		GO:0000028,GO:0003674,GO:0003735,GO:0005198,GO:0005575,GO:0005622,GO:0005840,GO:0006412,GO:0008150,GO:0008152,GO:0009058,GO:0009059,GO:0009987,GO:0015935,GO:0016043,GO:0019538,GO:0022607,GO:0022618,GO:0022627,GO:0030529,GO:0032991,GO:0034622,GO:0034645,GO:0043170,GO:0043226,GO:0043228,GO:0043229,GO:0043232,GO:0043933,GO:0044237,GO:0044238,GO:0044249,GO:0044260,GO:0044267,GO:0044391,GO:0044422,GO:…	-0.462816	7.79777	595.639	1.48714351504202e-131	3.94399965234248e-130	256.342688342857	185.832481484271	254.899285410393	185.090023201001
TR48771|c2_g2	2402							-0.562732	7.24401	594.773	2.29413200332842e-131	6.07609403062396e-130	179.331625862689	121.292856500937	178.321548792924	120.830505881167
TR45293|c0_g1	1280; 1227; 1195; 1183	BH035	Transcription factor bHLH35	ARATH			GO:0003674,GO:0003676,GO:0003677,GO:0005488,GO:0005515,GO:0005575,GO:0005634,GO:0006139,GO:0006351,GO:0006355,GO:0006725,GO:0006807,GO:0008150,GO:0008152,GO:0009058,GO:0009059,GO:0009889,GO:0009987,GO:0010468,GO:0010556,GO:0016070,GO:0018130,GO:0019219,GO:0019222,GO:0019438,GO:0031323,GO:0031326,GO:0032774,GO:0034641,GO:0034645,GO:0034654,GO:0043170,GO:0043226,GO:0043227,GO:0043229,GO:0043231,GO:…	-1.51284	4.5841	594.247	2.98631865184674e-131	7.898872322554e-130	34.5672534448064	12.0751556420432	34.4431141349935	12.098126134702
TR33763|c1_g1	2953; 1586; 1401; 1165							0.266637	9.3525	594.148	3.13763686062626e-131	8.28810521924313e-130	598.244928408712	719.096337717537	594.776244186161	716.050773935212
TR24752|c0_g1	2737	AB2G	ABC transporter G family member 2	ARATH		AT2G37360	GO:0000166,GO:0001882,GO:0001883,GO:0003674,GO:0003824,GO:0005215,GO:0005488,GO:0005524,GO:0005575,GO:0005886,GO:0006725,GO:0006810,GO:0008150,GO:0008152,GO:0009058,GO:0009698,GO:0009699,GO:0009987,GO:0010345,GO:0015399,GO:0015405,GO:0016020,GO:0016021,GO:0016462,GO:0016787,GO:0016817,GO:0016818,GO:0016820,GO:0016887,GO:0017076,GO:0017111,GO:0019438,GO:0019748,GO:0022804,GO:0022857,GO:0030554,GO:…	-1.92167	4.01034	593.008	5.55499543092512e-131	1.46541515228789e-129	24.637567250078	6.45396249833342	24.5588512147652	6.52017389814157
TR3298|c0_g2	1445; 1419; 1374; 1334; 1015	BIOHC; MHPC; YUGF	2-hydroxy-6-oxononadienedioate/2-hydroxy-6-oxononatrienedioate hydrolase; Biotin biosynthesis bifunctional protein BioHC; Uncharacterized hydrolase YugF	BACSU; ECO57; ECOSE; TERTT	K02169,K05714		GO:0003674,GO:0003824,GO:0005575,GO:0005737,GO:0006082,GO:0006725,GO:0006766,GO:0006767,GO:0006768,GO:0006790,GO:0006805,GO:0006807,GO:0008150,GO:0008152,GO:0008168,GO:0008171,GO:0009056,GO:0009058,GO:0009102,GO:0009110,GO:0009987,GO:0010340,GO:0016053,GO:0016054,GO:0016740,GO:0016741,GO:0016787,GO:0016788,GO:0016822,GO:0016823,GO:0018130,GO:0018771,GO:0018962,GO:0019380,GO:0019439,GO:0019752,GO:…	2.46923	3.32219	592.971	5.65899821656504e-131	1.49087655395934e-129	3.13569037728266	17.488156447097	3.17106045904935	17.4876340389462
TR16436|c0_g1	930	P21	Protein P21	SOYBN				0.854468	6.01618	591.72	1.05879850764762e-130	2.78574502996271e-129	46.8860370698454	84.7342818329582	46.6888050566415	84.4607497441344
TR11626|c2_g1	2693; 2614; 2366; 2086; 2007	POT2	Potassium transporter 2	ARATH	K03549	AT2G40540	GO:0003674,GO:0005215,GO:0005575,GO:0005886,GO:0006810,GO:0006811,GO:0006812,GO:0006813,GO:0008150,GO:0008324,GO:0009987,GO:0015075,GO:0015077,GO:0015079,GO:0015672,GO:0016020,GO:0016021,GO:0022857,GO:0022890,GO:0022891,GO:0022892,GO:0030001,GO:0031224,GO:0034220,GO:0044425,GO:0044464,GO:0044699,GO:0044763,GO:0044765,GO:0046873,GO:0051179,GO:0051234,GO:0055085,GO:0071804,GO:0071805,GO:0098655,GO:…	-0.659521	6.78725	589.644	2.994892088009e-130	7.86929626871706e-129	133.901445039439	84.692643365227	133.184539280073	84.3853720112079
TR13643|c0_g1	1443	PER9	Peroxidase 9	ARATH	K00430	AT1G44970	GO:0003674,GO:0003824,GO:0004601,GO:0005488,GO:0005575,GO:0005576,GO:0006950,GO:0006979,GO:0008150,GO:0008152,GO:0009056,GO:0009987,GO:0016209,GO:0016491,GO:0016684,GO:0020037,GO:0042743,GO:0042744,GO:0043167,GO:0043169,GO:0044237,GO:0044248,GO:0044699,GO:0044710,GO:0044712,GO:0044763,GO:0046872,GO:0046906,GO:0050896,GO:0055114,GO:0072593,GO:0097159,GO:1901363	-0.968415	5.73199	589.49	3.2344389366047e-130	8.48752573127217e-129	69.20916618431	35.3094206360435	68.8524935842525	35.2390901431351
TR12466|c0_g1	1763; 1760; 1741; 1663; 1660	PPAF2	Purple acid phosphatase 2	IPOBA			GO:0003674,GO:0003824,GO:0003993,GO:0005488,GO:0005575,GO:0005576,GO:0016787,GO:0016788,GO:0016791,GO:0042578,GO:0043167,GO:0043169,GO:0046872	1.0953	5.32219	587.936	7.04559134886698e-130	1.84640845914979e-128	26.0187642019763	55.5873544211298	25.9419733298825	55.440322567435
TR1121|c2_g1	1100	CAMT5	Caffeoyl-CoA O-methyltransferase 5	TOBAC			GO:0003674,GO:0003824,GO:0005488,GO:0006725,GO:0008150,GO:0008152,GO:0008168,GO:0008171,GO:0008757,GO:0009058,GO:0009698,GO:0009699,GO:0009808,GO:0009809,GO:0009987,GO:0016740,GO:0016741,GO:0019438,GO:0019748,GO:0042409,GO:0043167,GO:0043169,GO:0044237,GO:0044249,GO:0044550,GO:0044699,GO:0044710,GO:0044711,GO:0044763,GO:0046872,GO:0071704,GO:1901360,GO:1901362,GO:1901576	-0.496191	7.57973	587.02	1.1144399351139e-129	2.91672801414763e-128	222.372709255628	157.518323427067	221.130864990091	156.898751086493
TR33703|c0_g1	1343	HIR1	Hypersensitive-induced response protein 1	ARATH		AT5G62740	GO:0003674,GO:0005488,GO:0005515,GO:0005575,GO:0005773,GO:0005774,GO:0005794,GO:0005886,GO:0005911,GO:0009506,GO:0016020,GO:0019899,GO:0019900,GO:0019901,GO:0030054,GO:0031090,GO:0043226,GO:0043227,GO:0043229,GO:0043231,GO:0043424,GO:0044422,GO:0044424,GO:0044437,GO:0044444,GO:0044446,GO:0044464,GO:0098588	0.886905	5.90017	586.72	1.29547178787383e-129	3.38607763767495e-128	42.6677869194533	78.8632578828613	42.4719693398206	78.581286575868
TR22750|c0_g1	2251; 2251; 1283	C04C1	Cytochrome P450 704C1	PINTA			GO:0003674,GO:0003824,GO:0004497,GO:0005488,GO:0005506,GO:0005575,GO:0008150,GO:0008152,GO:0016021,GO:0016491,GO:0016705,GO:0020037,GO:0031224,GO:0043167,GO:0043169,GO:0044425,GO:0044699,GO:0044710,GO:0046872,GO:0046906,GO:0046914,GO:0055114,GO:0097159,GO:1901363	0.844173	6.03687	586.349	1.56003919352143e-129	4.07225434041498e-128	47.7819486062119	85.7336050585066	47.5659068857403	85.4406602721788
TR30334|c0_g1	1106	GRP3	Glycine-rich protein A3	DAUCA				0.548164	7.2558	585.674	2.18748411824466e-129	5.70263366270667e-128	125.726252270095	183.708919629981	125.054480018042	182.97944667906
TR48757|c0_g1	4079	AHK1	Histidine kinase 1	ARATH		AT2G17820	GO:0000155,GO:0000160,GO:0001101,GO:0003002,GO:0003006,GO:0003674,GO:0003824,GO:0004672,GO:0004673,GO:0004871,GO:0004872,GO:0004888,GO:0005034,GO:0005057,GO:0005575,GO:0005783,GO:0005886,GO:0006950,GO:0006970,GO:0007165,GO:0007389,GO:0008150,GO:0009414,GO:0009415,GO:0009628,GO:0009738,GO:0009755,GO:0009927,GO:0009966,GO:0009968,GO:0010035,GO:0010104,GO:0010105,GO:0010375,GO:0010431,GO:0010646,GO:…	-0.79796	6.24907	585.347	2.57667990338114e-129	6.70846191315583e-128	95.3399193283322	54.7545850665061	94.8282015998695	54.6111675052435
TR8328|c2_g1	5453; 5366; 4376; 4284; 4260; 4095; 4003; 3979; 3299; 3018; 2036; 1789; 1344; 1323; 1292; 1285; 1264; 933; 568; 534; 528; 470; 320; 273	AT21A; GEX2; PP271; PPR53; SD25	G-type lectin S-receptor-like serine/threonine-protein kinase SD2-5; Pentatricopeptide repeat-containing protein At1g20230; Protein GAMETE EXPRESSED 2; Putative RING-H2 finger protein ATL21A; Putative pentatricopeptide repeat-containing protein At3g49142	ARATH		AT5G49150,AT2G46495,AT4G32300,AT3G49142,AT1G20230	GO:0000166,GO:0001871,GO:0001882,GO:0001883,GO:0003006,GO:0003674,GO:0003824,GO:0004672,GO:0004674,GO:0005488,GO:0005515,GO:0005516,GO:0005524,GO:0005575,GO:0005886,GO:0005887,GO:0006464,GO:0006468,GO:0006793,GO:0006796,GO:0008150,GO:0008152,GO:0008270,GO:0009987,GO:0016020,GO:0016021,GO:0016301,GO:0016310,GO:0016567,GO:0016740,GO:0016772,GO:0016773,GO:0017076,GO:0019538,GO:0019899,GO:0022412,GO:…	1.07455	5.36732	585.098	2.91823091218048e-129	7.58778134176221e-128	27.1013239750858	57.0863392594524	27.0214832733886	56.9101883595016
TR47782|c0_g1	708	Y2309	Uncharacterized protein At2g23090	ARATH		AT2G23090		-0.503885	7.52894	584.046	4.94332621994019e-129	1.28365356352736e-127	215.130757669999	151.564022541507	213.911642242893	150.981599051764
TR13324|c1_g1	3700; 3693; 3608; 3601; 3414; 3007; 2997	AB2A	ABC transporter A family member 2	ARATH		AT3G47730	GO:0000166,GO:0001882,GO:0001883,GO:0003674,GO:0003824,GO:0005215,GO:0005488,GO:0005524,GO:0005575,GO:0006810,GO:0006869,GO:0008150,GO:0009987,GO:0015399,GO:0015405,GO:0016021,GO:0016462,GO:0016787,GO:0016817,GO:0016818,GO:0016820,GO:0016887,GO:0017076,GO:0017111,GO:0022804,GO:0022857,GO:0030554,GO:0031224,GO:0032549,GO:0032550,GO:0032553,GO:0032555,GO:0032559,GO:0035639,GO:0036094,GO:0042623,GO:…	1.05638	5.40917	583.2	7.55010239910432e-129	1.95801288389272e-127	28.1465541008467	58.5020471623126	28.0335238454257	58.3423652851049
TR7067|c0_g1	1780; 1709; 1709; 1638	TAL; TAL2	Transaldolase 2 {ECO:0000255|HAMAP-Rule:MF_00493}; Transaldolase {ECO:0000255|HAMAP-Rule:MF_00493}	RENSM; STRAW	K00616		GO:0003674,GO:0003824,GO:0004801,GO:0005575,GO:0005737,GO:0005975,GO:0006081,GO:0006098,GO:0006139,GO:0006725,GO:0006732,GO:0006733,GO:0006739,GO:0006753,GO:0006793,GO:0006796,GO:0006807,GO:0008150,GO:0008152,GO:0009056,GO:0009117,GO:0009987,GO:0016740,GO:0016744,GO:0019362,GO:0019637,GO:0019682,GO:0019693,GO:0034641,GO:0044237,GO:0044238,GO:0044281,GO:0044424,GO:0044464,GO:0044699,GO:0044710,GO:…	0.38928	8.22173	579.629	4.51624259214073e-128	1.16970095848722e-126	261.120883203478	341.726904669822	259.655876098967	340.330464163112
TR53468|c0_g1	475	AOP1L	Probable 2-oxoglutarate-dependent dioxygenase AOP1.2	ARATH			GO:0003674,GO:0003824,GO:0005488,GO:0008150,GO:0008152,GO:0016491,GO:0043167,GO:0043169,GO:0044699,GO:0044710,GO:0046872,GO:0051213,GO:0055114	-7.55743	2.16568	578.397	8.37139301069675e-128	2.16536408563697e-126	8.32451135873848	0	8.3324673764382	0.0753777329264921
TR1737|c0_g1	1972; 1398	ISPE	4-diphosphocytidyl-2-C-methyl-D-erythritol kinase, chloroplastic/chromoplastic	SOLLC			GO:0000166,GO:0001882,GO:0001883,GO:0003674,GO:0003824,GO:0005488,GO:0005524,GO:0005575,GO:0006081,GO:0006082,GO:0006090,GO:0006629,GO:0006644,GO:0006720,GO:0006721,GO:0006793,GO:0006796,GO:0008150,GO:0008152,GO:0008299,GO:0008610,GO:0008654,GO:0009058,GO:0009240,GO:0009507,GO:0009509,GO:0009536,GO:0009987,GO:0016114,GO:0016301,GO:0016740,GO:0016772,GO:0016773,GO:0017076,GO:0019288,GO:0019637,GO:…	0.67221	6.65272	576.309	2.38231707930417e-127	6.15416462626474e-126	78.7282262582038	125.373426338593	78.331940275666	124.900903459197
TR19903|c0_g1	1920; 1855							1.26266	4.90625	574.589	5.63720170226764e-127	1.45435422673659e-125	18.0302196693753	43.2623679726995	17.9805874965245	43.1537521004167
TR19999|c0_g1	2249; 2009							1.82662	3.96183	574.298	6.52243976216757e-127	1.68056187248501e-125	7.01797370153737	24.98308063871	7.05054931852463	24.9500295986689
TR33377|c2_g1	2489; 2328; 2274; 2274; 2131; 2131; 2113; 1970; 1880; 1806; 1771; 1733; 1725; 1456; 1321; 1100; 914; 912; 432	ERDL7	Sugar transporter ERD6-like 7	ARATH		AT2G48020	GO:0000041,GO:0003674,GO:0005215,GO:0005351,GO:0005355,GO:0005402,GO:0005575,GO:0005773,GO:0005774,GO:0005887,GO:0006810,GO:0006811,GO:0006812,GO:0006818,GO:0006829,GO:0008150,GO:0008324,GO:0008643,GO:0008645,GO:0009507,GO:0009536,GO:0009705,GO:0009987,GO:0015075,GO:0015144,GO:0015145,GO:0015149,GO:0015291,GO:0015293,GO:0015294,GO:0015295,GO:0015672,GO:0015749,GO:0015758,GO:0015992,GO:0016020,GO:…	0.562861	7.1501	573.517	9.6443973508179e-127	2.48175015550698e-125	116.169862548853	171.467210117013	115.541298640894	170.805942811431
TR5157|c0_g2	2850; 1645; 1076; 699	GLYM1; GLYM2	Serine hydroxymethyltransferase 1, mitochondrial; Serine hydroxymethyltransferase 2, mitochondrial	ARATH; FLAPR	K00600	AT4G37930	GO:0002376,GO:0003674,GO:0003676,GO:0003723,GO:0003727,GO:0003824,GO:0004372,GO:0005488,GO:0005575,GO:0005576,GO:0005634,GO:0005739,GO:0005759,GO:0005829,GO:0005840,GO:0005886,GO:0006082,GO:0006520,GO:0006544,GO:0006563,GO:0006575,GO:0006725,GO:0006730,GO:0006732,GO:0006760,GO:0006807,GO:0006950,GO:0006952,GO:0006955,GO:0007623,GO:0008150,GO:0008152,GO:0008187,GO:0008219,GO:0008266,GO:0009058,GO:…	1.29224	4.84188	573.451	9.96961998581913e-127	2.56212801622657e-125	16.9849895436144	41.6384677311834	16.9685469244875	41.5331308424972
TR54166|c4_g1	8988; 5694; 4032; 2609; 2216; 2216; 1171; 1171	POK2	Phragmoplast orienting kinesin 2	ARATH	K10400	AT3G19050	GO:0000166,GO:0000281,GO:0000910,GO:0000911,GO:0001882,GO:0001883,GO:0003674,GO:0003774,GO:0003777,GO:0003824,GO:0005488,GO:0005515,GO:0005524,GO:0005575,GO:0005871,GO:0005874,GO:0005875,GO:0006928,GO:0007017,GO:0007018,GO:0008017,GO:0008092,GO:0008150,GO:0009524,GO:0009987,GO:0015631,GO:0016021,GO:0016462,GO:0016787,GO:0016817,GO:0016818,GO:0016887,GO:0017076,GO:0017111,GO:0022402,GO:0030554,GO:…	-1.33832	4.83764	571.988	2.07436642038266e-126	5.32411804056204e-125	40.0173819577025	15.7809792701185	39.8406638525243	15.7916350481001
TR9225|c0_g2	1116	SWET3	Bidirectional sugar transporter SWEET3 {ECO:0000303|PubMed:21107422}	ARATH	K15382	AT5G53190	GO:0003674,GO:0005215,GO:0005575,GO:0005887,GO:0006810,GO:0008150,GO:0008643,GO:0009987,GO:0015144,GO:0016021,GO:0022857,GO:0022891,GO:0022892,GO:0031224,GO:0031226,GO:0034219,GO:0044425,GO:0044459,GO:0044464,GO:0044699,GO:0044763,GO:0044765,GO:0051119,GO:0051179,GO:0051234,GO:0055085,GO:0071702,GO:1901476,GO:1902578	-2.38535	3.4852	570.306	4.81700760418866e-126	1.23475341637871e-124	18.0302196693753	3.41435435395704	17.9805874965245	3.46737571461864
TR41977|c0_g2	1976	RBP47; RB47B	Polyadenylate-binding protein RBP47; Polyadenylate-binding protein RBP47B	NICPL; ARATH			GO:0000166,GO:0003674,GO:0003676,GO:0003723,GO:0003727,GO:0005488,GO:0005575,GO:0005634,GO:0006139,GO:0006396,GO:0006397,GO:0006725,GO:0006807,GO:0006950,GO:0008143,GO:0008150,GO:0008152,GO:0009266,GO:0009408,GO:0009628,GO:0009987,GO:0010494,GO:0016070,GO:0016071,GO:0030529,GO:0032991,GO:0033554,GO:0034605,GO:0034641,GO:0035770,GO:0036094,GO:0036464,GO:0043170,GO:0043226,GO:0043227,GO:0043228,GO:…	0.288352	9.06474	569.974	5.68922690102132e-126	1.45645671192341e-124	486.218656715555	593.306526701632	483.418046576354	590.810670677845
TR53927|c1_g1	3699; 2341	ASD1; DTX54	Alpha-L-arabinofuranosidase 1; Protein DETOXIFICATION 54 {ECO:0000303|PubMed:11739388}	ARATH	K01209,K03327	AT3G10740,AT1G71870	GO:0000272,GO:0003674,GO:0003824,GO:0004553,GO:0005215,GO:0005575,GO:0005576,GO:0005578,GO:0005618,GO:0005773,GO:0005778,GO:0005975,GO:0005976,GO:0005996,GO:0006810,GO:0006855,GO:0008150,GO:0008152,GO:0009044,GO:0009056,GO:0009057,GO:0009505,GO:0009987,GO:0010383,GO:0010410,GO:0015238,GO:0015291,GO:0015297,GO:0015893,GO:0016020,GO:0016021,GO:0016052,GO:0016787,GO:0016798,GO:0019321,GO:0019566,GO:…	-0.355249	8.48581	569.476	7.29880928811264e-126	1.86611533493375e-124	400.845753229299	313.079638870768	398.541577268182	311.799992250435
TR23208|c0_g1	1004; 999	PSBR	Photosystem II 10 kDa polypeptide, chloroplastic	SOLTU	K03541		GO:0005575,GO:0008150,GO:0008152,GO:0009521,GO:0009523,GO:0009535,GO:0009654,GO:0009987,GO:0015979,GO:0016020,GO:0032991,GO:0034357,GO:0042651,GO:0043234,GO:0044237,GO:0044422,GO:0044424,GO:0044425,GO:0044434,GO:0044435,GO:0044436,GO:0044444,GO:0044446,GO:0044464,GO:0055035,GO:1902494,GO:1990204	-1.31697	4.86982	568.443	1.22457579113982e-125	3.12690718360665e-124	40.7639749046745	16.3222793506239	40.5828269386848	16.3192791785855
TR28542|c0_g1	3023; 2995; 2911	SCL28	Scarecrow-like protein 28	ARATH		AT1G63100	GO:0001071,GO:0003674,GO:0003700,GO:0005575,GO:0005634,GO:0006139,GO:0006351,GO:0006355,GO:0006725,GO:0006807,GO:0008150,GO:0008152,GO:0009058,GO:0009059,GO:0009889,GO:0009987,GO:0010468,GO:0010556,GO:0016070,GO:0018130,GO:0019219,GO:0019222,GO:0019438,GO:0031323,GO:0031326,GO:0032774,GO:0034641,GO:0034645,GO:0034654,GO:0043170,GO:0043226,GO:0043227,GO:0043229,GO:0043231,GO:0044237,GO:0044238,GO:…	-2.27064	3.58072	567.6	1.86771235205878e-125	4.76302521331046e-124	19.0381201477875	3.91401596673124	18.9926280685616	3.95733097864084
TR13098|c0_g1	3721; 3715; 3629; 3602; 2550; 1729; 314; 260	TPS10; TPS9	Probable alpha,alpha-trehalose-phosphate synthase [UDP-forming] 10; Probable alpha,alpha-trehalose-phosphate synthase [UDP-forming] 9	ARATH	K16055	AT1G60140,AT1G23870	GO:0003674,GO:0003824,GO:0005975,GO:0005984,GO:0005991,GO:0005992,GO:0008150,GO:0008152,GO:0009058,GO:0009311,GO:0009312,GO:0009987,GO:0016051,GO:0016740,GO:0016757,GO:0034637,GO:0044237,GO:0044238,GO:0044249,GO:0044262,GO:0044699,GO:0044710,GO:0044711,GO:0044723,GO:0044763,GO:0046351,GO:0071704,GO:1901576	0.284939	9.09307	567.537	1.92820911013302e-125	4.91101545351909e-124	496.48430973642	604.382359118127	493.605921668193	601.853508551576
TR35165|c0_g1	1578							0.653232	6.70897	566.457	3.31136632418889e-125	8.42305020164371e-124	82.4985206404127	129.662188514905	82.076490392203	129.159745369544
TR12923|c0_g2	2443; 2406; 2326; 2289; 1123; 1097	YKW3	Uncharacterized RING finger protein P32A8.03c	SCHPO			GO:0000209,GO:0003674,GO:0003824,GO:0004842,GO:0005488,GO:0005515,GO:0005575,GO:0005829,GO:0006464,GO:0006508,GO:0006511,GO:0008150,GO:0008152,GO:0008270,GO:0009056,GO:0009057,GO:0009987,GO:0010498,GO:0016567,GO:0016740,GO:0019538,GO:0019787,GO:0019941,GO:0030163,GO:0032446,GO:0036211,GO:0042787,GO:0043161,GO:0043167,GO:0043169,GO:0043170,GO:0043412,GO:0043632,GO:0044237,GO:0044238,GO:0044248,GO:…	-1.05259	5.45109	566.429	3.35874945793882e-125	8.53268022369483e-124	57.9729423323805	27.8977733798929	57.6863126061106	27.8520723163388
TR11633|c2_g1	2715; 2705; 2676; 2666; 1811; 1808; 1772	GUN6	Endoglucanase 6	ARATH		AT1G64390	GO:0000272,GO:0003674,GO:0003824,GO:0004553,GO:0005488,GO:0005575,GO:0005576,GO:0005975,GO:0005976,GO:0006073,GO:0008150,GO:0008152,GO:0008810,GO:0009056,GO:0009057,GO:0009251,GO:0009987,GO:0016043,GO:0016052,GO:0016787,GO:0016798,GO:0030243,GO:0030245,GO:0030246,GO:0043170,GO:0044042,GO:0044237,GO:0044238,GO:0044247,GO:0044248,GO:0044260,GO:0044262,GO:0044264,GO:0044275,GO:0045229,GO:0051273,GO:…	-1.04745	5.46275	565.882	4.41567917563893e-125	1.12034499542931e-123	58.3835684532151	28.1892426540111	58.0911288349254	28.1535832480448
TR48124|c0_g1	1972	C94A1	Cytochrome P450 94A1	VICSA			GO:0003674,GO:0003824,GO:0004497,GO:0005488,GO:0005506,GO:0005575,GO:0005789,GO:0008150,GO:0008152,GO:0016020,GO:0016021,GO:0016491,GO:0016705,GO:0020037,GO:0031090,GO:0031224,GO:0043167,GO:0043169,GO:0044422,GO:0044424,GO:0044425,GO:0044432,GO:0044444,GO:0044446,GO:0044464,GO:0044699,GO:0044710,GO:0046872,GO:0046906,GO:0046914,GO:0055114,GO:0097159,GO:0098588,GO:0098589,GO:1901363	2.02083	3.69966	565.634	5.00004989854724e-125	1.26699737696394e-123	5.26348027615303	21.4438108815594	5.29634566032711	21.444965017587
TR27772|c1_g2	2529; 2480; 2444; 2395; 1700; 699; 675; 600; 423							0.878409	5.87373	565.449	5.48618738881616e-125	1.38841669914932e-123	42.033182914527	77.2393576413452	41.8647449965984	76.9983541844117
TR14786|c0_g1	2038; 2023; 1984; 1969	PATL4	Patellin-4	ARATH		AT1G30690	GO:0003674,GO:0005215,GO:0005488,GO:0005575,GO:0005634,GO:0005829,GO:0005886,GO:0007049,GO:0008150,GO:0008289,GO:0009987,GO:0016020,GO:0016021,GO:0031224,GO:0043226,GO:0043227,GO:0043229,GO:0043231,GO:0044424,GO:0044425,GO:0044444,GO:0044464,GO:0044699,GO:0044763,GO:0051301	-1.21088	5.07817	565.022	6.7934906247748e-125	1.71708061895482e-123	46.176773770222	19.9031875755057	45.9803766562156	19.8997214925939
TR13108|c0_g1	2580; 698	NPY1	BTB/POZ domain-containing protein NPY1	ARATH		AT4G31820	GO:0003006,GO:0003674,GO:0004871,GO:0005488,GO:0005515,GO:0005575,GO:0005768,GO:0005770,GO:0005886,GO:0006464,GO:0006810,GO:0008104,GO:0008105,GO:0008150,GO:0008152,GO:0009790,GO:0009791,GO:0009793,GO:0009908,GO:0009909,GO:0009911,GO:0009914,GO:0009926,GO:0009987,GO:0010229,GO:0010540,GO:0010817,GO:0016020,GO:0016567,GO:0019538,GO:0022414,GO:0032446,GO:0032501,GO:0032502,GO:0033036,GO:0036211,GO:…	0.939714	5.68375	564.367	9.43160918521254e-125	2.38085374070822e-123	35.8737911020075	68.7867486919149	35.7250321929071	68.5560480966446
TR39570|c0_g1	2626	CH62	Chaperonin CPN60-2, mitochondrial	CUCMA			GO:0000166,GO:0001882,GO:0001883,GO:0003674,GO:0005488,GO:0005524,GO:0005575,GO:0005739,GO:0006457,GO:0008150,GO:0008152,GO:0009987,GO:0017076,GO:0019538,GO:0030554,GO:0032549,GO:0032550,GO:0032553,GO:0032555,GO:0032559,GO:0035639,GO:0036094,GO:0042026,GO:0043167,GO:0043168,GO:0043170,GO:0043226,GO:0043227,GO:0043229,GO:0043231,GO:0044237,GO:0044238,GO:0044260,GO:0044267,GO:0044424,GO:0044444,GO:…	-0.799469	6.19045	564.048	1.10675888582191e-124	2.79029325682469e-123	91.5696249461232	52.5477462767534	91.0836514833325	52.387524383912
TR48438|c0_g1	1780; 1703	CYSD1; CYSK1; CYSK2	Bifunctional L-3-cyanoalanine synthase/cysteine synthase D1; Cysteine synthase; Cysteine synthase 1; Putative inactive cysteine synthase 2	ARATH; BRAJU	K01738	AT3G22460,AT3G04940	GO:0000096,GO:0000097,GO:0003674,GO:0003824,GO:0004124,GO:0005488,GO:0005575,GO:0005737,GO:0006082,GO:0006520,GO:0006534,GO:0006535,GO:0006563,GO:0006790,GO:0006807,GO:0008150,GO:0008152,GO:0008652,GO:0009058,GO:0009069,GO:0009070,GO:0009987,GO:0016053,GO:0016740,GO:0016829,GO:0016835,GO:0016846,GO:0019344,GO:0019752,GO:0030170,GO:0043167,GO:0043168,GO:0043436,GO:0044237,GO:0044238,GO:0044249,GO:…	0.471542	7.63118	563.749	1.28537006631939e-124	3.23650007722925e-123	168.058072363411	232.842311552777	167.121633129048	231.899595348353
TR24107|c0_g2	959; 942	MT4A	Metallothionein-like protein 4A	ORYSJ			GO:0003674,GO:0005488,GO:0043167,GO:0043169,GO:0046872	0.126929	11.5846	562.426	2.49433006197816e-124	6.27267321267917e-123	2952.43913844836	3221.27677908754	2934.98512827885	3207.3602248887
TR26571|c0_g1	1247	HS17C	17.6 kDa class I heat shock protein 3	ARATH	K13993	AT1G53540	GO:0005575,GO:0005737,GO:0044424,GO:0044464	-2.59794	3.29359	561.809	3.3973484177354e-124	8.53278542699066e-123	16.0890780072479	2.62322346706455	16.0577104096542	2.67590951889047
TR44878|c0_g1	487							2.11831	3.58072	561.599	3.7740566427286e-124	9.46698818050699e-123	4.59154662387817	20.0281029786992	4.62165194563576	20.0127880919837
TR17756|c0_g2	734	BABL	Chemocyanin	LILLO			GO:0003674,GO:0005488,GO:0009055,GO:0043167,GO:0043169,GO:0046872	-0.416343	8.01028	560.479	6.61265545422347e-124	1.65665734190904e-122	293.261709570625	219.55964034653	291.602623489602	218.670803219754
TR25284|c0_g2	2039; 2016; 1908	DTX42; DTX43	Protein DETOXIFICATION 42 {ECO:0000303|PubMed:11739388}; Protein DETOXIFICATION 43 {ECO:0000303|PubMed:11739388}	ARATH		AT1G51340,AT3G08040	GO:0000302,GO:0001101,GO:0003674,GO:0005215,GO:0005342,GO:0005575,GO:0005886,GO:0006810,GO:0006811,GO:0006812,GO:0006820,GO:0006842,GO:0006855,GO:0006873,GO:0006875,GO:0006879,GO:0006950,GO:0006979,GO:0008150,GO:0008324,GO:0008509,GO:0008514,GO:0009719,GO:0009723,GO:0009725,GO:0009737,GO:0009987,GO:0010033,GO:0010035,GO:0010038,GO:0010039,GO:0010044,GO:0015075,GO:0015137,GO:0015142,GO:0015238,GO:…	2.22787	3.46092	559.211	1.24794122034124e-123	3.12251825195182e-122	3.95694261895192	18.6956720113013	4.01442760241354	18.69367776577
TR21291|c2_g3	1172							-6.62958	2.16568	558.553	1.73579045226936e-123	4.3377338065055e-122	8.28718171138987	0.0416384677311834	8.29873269070363	0.113066599389738
TR48357|c2_g2	755							1.06254	5.33093	558.489	1.79230146946264e-123	4.47334190066257e-122	26.5787089122054	55.5040774856674	26.4817283016356	55.3272559680452
TR54551|c0_g1	4093; 3292; 3028; 2925; 925; 838	NAT2; Y1491	Nucleobase-ascorbate transporter 2; Uncharacterized protein At1g04910	ARATH		AT1G04910,AT2G34190	GO:0000139,GO:0003674,GO:0003824,GO:0005215,GO:0005575,GO:0005768,GO:0005794,GO:0005802,GO:0006810,GO:0008150,GO:0009987,GO:0016020,GO:0016021,GO:0016740,GO:0016757,GO:0031090,GO:0031224,GO:0043226,GO:0043227,GO:0043229,GO:0043231,GO:0044422,GO:0044424,GO:0044425,GO:0044431,GO:0044444,GO:0044446,GO:0044464,GO:0044699,GO:0044763,GO:0044765,GO:0051179,GO:0051234,GO:0055085,GO:0098588,GO:1902578	-0.997167	5.56941	556.149	5.78662588185676e-123	1.44245591600677e-121	62.1911924827727	31.103935395194	61.9031483229315	31.0556259657148
TR6241|c2_g1	4094; 708							1.9859	3.71515	555.754	7.05136162743252e-123	1.75552461916967e-121	5.41279886554744	21.568726284753	5.46501908899995	21.5580316169767
TR38788|c0_g1	1203; 1164; 1149; 1083	PILR; PILR1	Bifunctional pinoresinol-lariciresinol reductase; Bifunctional pinoresinol-lariciresinol reductase 1	LINPE; LINUS			GO:0003674,GO:0003824,GO:0003854,GO:0005488,GO:0006066,GO:0006629,GO:0006694,GO:0006725,GO:0008150,GO:0008152,GO:0008202,GO:0008610,GO:0009056,GO:0009058,GO:0009698,GO:0009699,GO:0009806,GO:0009807,GO:0009987,GO:0010283,GO:0010284,GO:0016229,GO:0016491,GO:0016614,GO:0016616,GO:0016627,GO:0016628,GO:0018130,GO:0018904,GO:0018958,GO:0019336,GO:0019438,GO:0019439,GO:0019748,GO:0019751,GO:0033764,GO:…	0.695755	6.50241	555.532	7.88101352145305e-123	1.95962729471636e-121	70.2543963100709	113.714655373862	69.8982688420241	113.292732588518
TR53387|c0_g1	2076; 2005; 1987; 1909; 1901; 1830; 1691; 1565; 1524; 1512; 1358; 1260; 514; 497	HERC4; HERC5; UVR8	E3 ISG15--protein ligase HERC5; Probable E3 ubiquitin-protein ligase HERC4; Ultraviolet-B receptor UVR8	ARATH; HUMAN; MOUSE	K10615	AT5G63860	GO:0000079,GO:0000785,GO:0001817,GO:0001818,GO:0001932,GO:0002252,GO:0002376,GO:0002682,GO:0002697,GO:0002831,GO:0003674,GO:0003676,GO:0003682,GO:0003723,GO:0003824,GO:0004842,GO:0004871,GO:0004872,GO:0005085,GO:0005488,GO:0005515,GO:0005575,GO:0005634,GO:0005829,GO:0006464,GO:0006950,GO:0006952,GO:0006955,GO:0007165,GO:0007166,GO:0007276,GO:0007283,GO:0008150,GO:0008152,GO:0009314,GO:0009411,GO:…	-2.93463	3.05158	555.407	8.39114850873464e-123	2.08387163152703e-121	13.9612881083775	1.79045411244089	13.9324252083764	1.84675445669906
TR8356|c0_g1	3303; 2565	NACK1	Kinesin-like protein NACK1	TOBAC			GO:0000166,GO:0000919,GO:0001882,GO:0001883,GO:0003674,GO:0003774,GO:0003777,GO:0003824,GO:0005488,GO:0005515,GO:0005524,GO:0005575,GO:0005634,GO:0005871,GO:0005874,GO:0005875,GO:0006928,GO:0007017,GO:0007018,GO:0008017,GO:0008092,GO:0008150,GO:0009524,GO:0009987,GO:0015631,GO:0016043,GO:0016462,GO:0016787,GO:0016817,GO:0016818,GO:0017076,GO:0017111,GO:0022402,GO:0022607,GO:0030554,GO:0032403,GO:…	-2.04692	3.76758	552.916	2.92103937197131e-122	7.24512343356819e-121	21.1285803993093	5.07989306320437	21.0841785841047	5.12568583900146
TR24661|c0_g1	4036; 3902; 1809; 1770; 1769; 1660; 1308; 980	CCB24	Cyclin-B2-4	ARATH	K05868	AT1G76310	GO:0005575,GO:0005634,GO:0007049,GO:0008150,GO:0009987,GO:0043226,GO:0043227,GO:0043229,GO:0043231,GO:0044424,GO:0044464,GO:0044699,GO:0044763,GO:0051301	-0.565659	7.12317	552.523	3.55681855360754e-122	8.81108894679122e-121	165.034370928174	111.382901180916	164.119246098671	110.99371173426
TR12517|c0_g1	869; 863	RL24	60S ribosomal protein L24	CICAR; PRUAV			GO:0005575,GO:0005840,GO:0030529,GO:0032991,GO:0043226,GO:0043228,GO:0043229,GO:0043232,GO:0044424,GO:0044444,GO:0044464	-0.491655	7.51787	552.353	3.87294254703162e-122	9.58228530549425e-121	212.778989887037	151.189276331927	211.583948927208	150.604710387131
TR16515|c0_g1	2157	CISY3; CYSZ	Citrate synthase 3, peroxisomal; Citrate synthase, glyoxysomal	ARATH; CUCMA			GO:0003674,GO:0003824,GO:0005575,GO:0005777,GO:0005975,GO:0006081,GO:0006082,GO:0006097,GO:0006099,GO:0006101,GO:0008150,GO:0008152,GO:0009514,GO:0009987,GO:0016740,GO:0016746,GO:0019752,GO:0032787,GO:0042579,GO:0043226,GO:0043227,GO:0043229,GO:0043231,GO:0043436,GO:0044237,GO:0044238,GO:0044262,GO:0044281,GO:0044424,GO:0044444,GO:0044464,GO:0044699,GO:0044710,GO:0044723,GO:0044763,GO:0046487,GO:…	0.500514	7.42817	551.245	6.74664681484867e-122	1.66715836986775e-120	144.353746297048	204.07013035053	143.57482248632	203.256056836286
TR6811|c0_g1	4339; 1840; 1812; 225							0.432023	7.84967	551.201	6.89798134980604e-122	1.70244231157481e-120	198.519064599871	267.610432108316	197.41538091869	266.535663628076
TR44534|c0_g1	1024; 1004	CAR4	Protein C2-DOMAIN ABA-RELATED 4 {ECO:0000303|PubMed:25465408}	ARATH		AT3G17980	GO:0002682,GO:0002684,GO:0002831,GO:0002833,GO:0003674,GO:0005096,GO:0005488,GO:0005515,GO:0005543,GO:0005575,GO:0005634,GO:0005829,GO:0005886,GO:0006950,GO:0006952,GO:0006970,GO:0007165,GO:0008047,GO:0008150,GO:0008289,GO:0009628,GO:0009651,GO:0009738,GO:0009755,GO:0009787,GO:0009789,GO:0009893,GO:0009966,GO:0009967,GO:0010646,GO:0010647,GO:0016020,GO:0019222,GO:0023051,GO:0023056,GO:0030234,GO:…	0.573168	7.04077	551.048	7.4483473899402e-122	1.83599919511682e-120	107.248076832537	159.433692942701	106.669076292703	158.820883276119
TR52124|c0_g2	901	YLS9	Protein YLS9	ARATH		AT2G35980	GO:0002252,GO:0002376,GO:0003674,GO:0004871,GO:0005575,GO:0005911,GO:0006950,GO:0006952,GO:0007165,GO:0007568,GO:0008150,GO:0009506,GO:0009507,GO:0009536,GO:0009605,GO:0009607,GO:0009615,GO:0010150,GO:0010260,GO:0030054,GO:0031224,GO:0031225,GO:0031226,GO:0032502,GO:0043207,GO:0043226,GO:0043227,GO:0043229,GO:0043231,GO:0044424,GO:0044425,GO:0044444,GO:0044459,GO:0044464,GO:0044699,GO:0044767,GO:…	-0.947984	5.69029	550.259	1.1058746795187e-121	2.72258417700543e-120	66.9320576960452	34.6432051523446	66.5922696400364	34.5606905467966
TR14131|c0_g2	2595; 759	CAHC; QORL	Carbonic anhydrase, chloroplastic; Quinone oxidoreductase-like protein At1g23740, chloroplastic	ARATH; TOBAC	K18980	AT1G23740	GO:0003674,GO:0003824,GO:0004089,GO:0005488,GO:0005575,GO:0005576,GO:0006950,GO:0008150,GO:0008152,GO:0008270,GO:0009266,GO:0009409,GO:0009507,GO:0009526,GO:0009532,GO:0009536,GO:0009570,GO:0009579,GO:0009628,GO:0009941,GO:0010319,GO:0015976,GO:0016491,GO:0016627,GO:0016628,GO:0016829,GO:0016835,GO:0016836,GO:0031967,GO:0031975,GO:0035671,GO:0035798,GO:0043167,GO:0043169,GO:0043226,GO:0043227,GO:…	-0.386485	8.19529	550.16	1.16196017182978e-121	2.85713095584366e-120	330.628686566577	252.703860660552	328.744512483361	251.686250241557
TR1738|c0_g1	2119; 1753; 1690; 1681; 1598; 1597; 1558; 716; 633	WTR15; WTR17; WTR32; WTR5; WTR6	WAT1-related protein At1g21890; WAT1-related protein At1g25270; WAT1-related protein At2g40900; WAT1-related protein At3g18200; WAT1-related protein At4g08300	ARATH		AT4G08300,AT1G21890,AT2G40900,AT1G25270	GO:0003333,GO:0003674,GO:0005215,GO:0005342,GO:0005575,GO:0005886,GO:0006810,GO:0006811,GO:0006820,GO:0006865,GO:0008150,GO:0008509,GO:0008514,GO:0009987,GO:0015075,GO:0015171,GO:0015711,GO:0015849,GO:0016020,GO:0016021,GO:0022857,GO:0022891,GO:0022892,GO:0031224,GO:0032973,GO:0034220,GO:0042592,GO:0043090,GO:0044425,GO:0044464,GO:0044699,GO:0044763,GO:0044765,GO:0046942,GO:0046943,GO:0048878,GO:…	-1.35286	4.74563	546.941	5.82839007041264e-121	1.43136923591133e-119	37.6282845273919	14.6983791091077	37.4792358511046	14.698657920666
TR8388|c1_g3	2994; 2977; 775	CUL3B	Cullin-3B	ARATH	K03869	AT1G69670	GO:0003674,GO:0005488,GO:0005515,GO:0006464,GO:0006508,GO:0006511,GO:0008150,GO:0008152,GO:0009056,GO:0009057,GO:0009987,GO:0016567,GO:0019538,GO:0019899,GO:0019941,GO:0031625,GO:0032446,GO:0036211,GO:0042787,GO:0043170,GO:0043412,GO:0043632,GO:0044237,GO:0044238,GO:0044248,GO:0044260,GO:0044265,GO:0044267,GO:0044389,GO:0051603,GO:0070647,GO:0071704,GO:1901575	0.612918	6.83776	546.39	7.68053963604162e-121	1.8839077331409e-119	91.6816138881691	140.113443915432	91.2185902262708	139.599561379863
TR20049|c1_g1	2647; 2609	Y3236	Ankyrin repeat-containing protein At3g12360	ARATH		AT3G12360	GO:0003674,GO:0005488,GO:0005515,GO:0005575,GO:0005634,GO:0005886,GO:0006950,GO:0006970,GO:0008104,GO:0008150,GO:0009628,GO:0009651,GO:0016020,GO:0016021,GO:0031224,GO:0033036,GO:0034613,GO:0043226,GO:0043227,GO:0043229,GO:0043231,GO:0044424,GO:0044425,GO:0044464,GO:0050896,GO:0051179,GO:0051641,GO:0070727	0.36579	8.31187	544.971	1.56335935997671e-120	3.82994198925659e-119	280.420310882706	361.047153697091	278.817177596201	359.551786059367
TR44521|c2_g1	1267	Y2168; Y3236	Ankyrin repeat-containing protein At2g01680; Ankyrin repeat-containing protein At3g12360	ARATH; ARATH		AT2G01680	GO:0003674,GO:0005488,GO:0005515,GO:0005575,GO:0005886,GO:0016020,GO:0016021,GO:0031224,GO:0044425,GO:0044464	-1.79484	4.0467	544.862	1.65093272988805e-120	4.03951193871995e-119	24.824215486821	7.12017798203236	24.7612593291726	7.16088462801675
TR33384|c4_g3	863; 846; 787; 770	MD26B	Probable mediator of RNA polymerase II transcription subunit 26b	ARATH		AT5G05140	GO:0003674,GO:0003676,GO:0003677,GO:0003723,GO:0003746,GO:0005488,GO:0005575,GO:0005634,GO:0006139,GO:0006351,GO:0006355,GO:0006725,GO:0006807,GO:0008135,GO:0008150,GO:0008152,GO:0009058,GO:0009059,GO:0009889,GO:0009987,GO:0010468,GO:0010556,GO:0016070,GO:0018130,GO:0019219,GO:0019222,GO:0019438,GO:0031323,GO:0031326,GO:0032774,GO:0034641,GO:0034645,GO:0034654,GO:0043170,GO:0043226,GO:0043227,GO:…	0.65299	6.65312	544.535	1.94443590595165e-120	4.75181962439742e-119	79.36283026313	124.707210854894	78.9728993046227	124.260192729322
TR50863|c0_g1	4774	PDR1	Pleiotropic drug resistance protein 1	TOBAC			GO:0000166,GO:0001882,GO:0001883,GO:0003674,GO:0003824,GO:0005488,GO:0005524,GO:0005575,GO:0006810,GO:0008150,GO:0016020,GO:0016021,GO:0016462,GO:0016787,GO:0016817,GO:0016818,GO:0016887,GO:0017076,GO:0017111,GO:0030554,GO:0031224,GO:0032549,GO:0032550,GO:0032553,GO:0032555,GO:0032559,GO:0035639,GO:0036094,GO:0043167,GO:0043168,GO:0044425,GO:0051179,GO:0051234,GO:0097159,GO:0097367,GO:1901265,GO:…	1.16354	5.04751	544.335	2.15018050679716e-120	5.24817955317146e-119	20.8299432205205	46.6767223266566	20.7805664124936	46.5457500821089
TR8386|c0_g1	3696; 885; 400	CESA3; CESA8	Cellulose synthase A catalytic subunit 3 [UDP-forming]; Probable cellulose synthase A catalytic subunit 8 [UDP-forming]	ARATH; ORYSJ	K10999	AT5G05170	GO:0000271,GO:0003674,GO:0003824,GO:0005488,GO:0005575,GO:0005768,GO:0005794,GO:0005802,GO:0005886,GO:0005911,GO:0005975,GO:0005976,GO:0006073,GO:0006950,GO:0006952,GO:0008150,GO:0008152,GO:0008194,GO:0008270,GO:0009058,GO:0009059,GO:0009250,GO:0009506,GO:0009832,GO:0009833,GO:0009834,GO:0009987,GO:0016020,GO:0016021,GO:0016043,GO:0016051,GO:0016740,GO:0016757,GO:0016758,GO:0016759,GO:0016760,GO:…	-0.367047	8.32345	542.952	4.29822740951876e-120	1.04783103201206e-118	359.372515025001	278.394795250692	357.31779130054	277.276990570101
TR38810|c0_g1	1737; 1716; 1634; 1302	BCAT2	Branched-chain-amino-acid aminotransferase 2, chloroplastic	ARATH	K00826	AT1G10070	GO:0003674,GO:0003824,GO:0004084,GO:0005575,GO:0006082,GO:0006520,GO:0006549,GO:0006551,GO:0006573,GO:0006807,GO:0008150,GO:0008152,GO:0008483,GO:0008652,GO:0009058,GO:0009081,GO:0009082,GO:0009097,GO:0009098,GO:0009099,GO:0009507,GO:0009536,GO:0009987,GO:0016053,GO:0016740,GO:0016769,GO:0019752,GO:0043226,GO:0043227,GO:0043229,GO:0043231,GO:0043436,GO:0044237,GO:0044238,GO:0044249,GO:0044281,GO:…	0.461704	7.63668	542.698	4.88121176512266e-120	1.18849749053726e-118	169.327280373263	233.008865423702	168.403551186961	232.088039680669
TR20527|c0_g1	602	NLTP2	Non-specific lipid-transfer protein	GOSHI			GO:0003674,GO:0005488,GO:0006810,GO:0006869,GO:0008150,GO:0008289,GO:0044699,GO:0044765,GO:0051179,GO:0051234,GO:0071702,GO:1902578	-3.22384	2.85871	542.394	5.68357553056963e-120	1.38217062078578e-118	12.4307725670848	1.29079249966668	12.4143643503209	1.35679919267686
TR8893|c0_g1	1174; 1174; 1111; 1111	LHY	Protein LHY	ARATH	K12133	AT1G01060	GO:0000975,GO:0001067,GO:0001071,GO:0001101,GO:0003674,GO:0003676,GO:0003677,GO:0003700,GO:0005488,GO:0005575,GO:0005634,GO:0006139,GO:0006351,GO:0006355,GO:0006725,GO:0006807,GO:0006950,GO:0006970,GO:0007623,GO:0008150,GO:0008152,GO:0009058,GO:0009059,GO:0009266,GO:0009314,GO:0009409,GO:0009416,GO:0009628,GO:0009648,GO:0009651,GO:0009719,GO:0009723,GO:0009725,GO:0009733,GO:0009737,GO:0009739,GO:…	-2.73591	3.14449	542.258	6.08330297449793e-120	1.47757494320823e-118	14.670551408001	2.16520032202154	14.6408536088023	2.22364312133152
TR12478|c0_g1	1078; 1058							-1.17207	5.09681	539.533	2.38250979924851e-119	5.77983528278106e-118	46.4380813016622	20.5694030592046	46.2165194563576	20.5404322224691
TR6184|c1_g1	1966; 449; 356	TBB; TBB1; TBB2	Tubulin beta chain; Tubulin beta-1 chain; Tubulin beta-2 chain	AVESA; DAUCA; ELEIN; HORVU; MAIZE			GO:0000166,GO:0001882,GO:0001883,GO:0003674,GO:0003824,GO:0003924,GO:0005198,GO:0005200,GO:0005488,GO:0005525,GO:0005575,GO:0005737,GO:0005874,GO:0007017,GO:0008150,GO:0009987,GO:0016462,GO:0016787,GO:0016817,GO:0016818,GO:0017076,GO:0017111,GO:0019001,GO:0032549,GO:0032550,GO:0032553,GO:0032555,GO:0032561,GO:0032991,GO:0035639,GO:0036094,GO:0043167,GO:0043168,GO:0043234,GO:0044422,GO:0044424,GO:…	-0.454669	7.70122	537.995	5.14896859865257e-119	1.24759133308228e-117	239.208380209848	174.381902858196	237.863269114436	173.707985529101
[truncated: 19,095 more rows]
