# Supplementary material for: Aluminum Responsive Genes in Flax (Linum usitatissimum L.)
Source: Biomed Res Int. 2019 Feb 28;2019:5023125. doi: 10.1155/2019/5023125 (PMC6421055; doi:10.1155/2019/5023125)
Supplement: Supplementary Materials — S1 Table. Gene expression alterations in all analyzed flax genotypes under aluminum stress. S2 Table. Gene expression alterations in resistant flax genotypes under aluminum stress. S3 Table. Gene expression alterations in sensitive flax genotypes under aluminum stress. S4 Table. Gene expression alterations in resistant flax cultivar Hermes under aluminum stress. S5 Table. Gene expression alterations in resistant flax cultivar TMP1919 under aluminum stress. S6 Table. Gene expression alterations in sensitive flax cultivar Lira under aluminum stress. S7 Table. Gene expression alterations in sensitive flax cultivar Orshanskiy under aluminum stress. S8 Table. Diverse expression alterations between groups of resistant and sensitive to aluminum flax genotypes. S9 Table. GO enrichment analysis for tops of up- and downregulated genes in the pool of all studied flax cultivars after aluminum exposure. S10 Table. GO enrichment analysis for tops of up- and downregulated genes in the pool of resistant flax cultivars after aluminum exposure. S11 Table. GO enrichment analysis for tops of up- and downregulated genes in the pool of sensitive flax cultivars after aluminum exposure. S12 Table. GO enrichment analysis for tops of up- and downregulated genes in resistant flax cultivar Hermes after aluminum exposure. S13 Table. GO enrichment analysis for tops of up- and downregulated genes in resistant flax cultivar TMP1919 after aluminum exposure. S14 Table. GO enrichment analysis for tops of up- and downregulated genes in sensitive flax cultivar Lira after aluminum exposure. S15 Table. GO enrichment analysis for tops of up- and downregulated genes in sensitive flax cultivar Orshanskiy after aluminum exposure. S16 Figure. Hierarchical cluster dendrogram showing coexpression modules identified using weighted gene coexpression network analysis (WGCNA) for flax under aluminum stress. Symbols in Supplementary Tables: Gene-gene identifier (generated by Trinity). Transcript lengths: comma-separ [file 5023125.f1.zip › 5023125.f1/S8 Table.xlsx]

## Sheet: Лист1
S8 Table. Diverse expression alterations between groups of resistant and sensitive to aluminum flax genotypes.
Gene	Transcript lengths	Blast symbol	Blast name	Blast species	KEGG Orthology	KEGG A.Thaliana	Gene Ontology	d.LogFC score	logCPM		Lira Al LogFC	Orshanksy Al LogFC	Hermes Al LogFC	TMP Al LogFC		Lira-C	Lira-Al4	Orshansky-C	Orshansky-Al4	Hermes-C	Hermes-Al4	TMP-C	TMP-Al4
TR35721|c0_g1	2559; 2462; 1897; 1800	AGL62 (1)	Agamous-like MADS-box protein AGL62	ARATH		AT5G60440	GO:0001071,GO:0003006,GO:0003674,GO:0003676,GO:0003677,GO:0003700,GO:0005488,GO:0005515,GO:0005575,GO:0005634,GO:0006139,GO:0006351,GO:0006725,GO:0006807,GO:0008150,GO:0008152,GO:0009058,GO:0009059,GO:0009888,GO:0009960,GO:0009987,GO:0016070,GO:0018130,GO:0019438,GO:0022414,GO:0032502,GO:0032774,GO:0034641,GO:0034645,GO:0034654,GO:0043170,GO:0043226,GO:0043227,GO:0043229,GO:0043231,GO:0044237,GO:…	1.49727	4.56392		-5.51395	-0.585428	2.28635	3.00759		158.036	2.48041	31.9626	20.968	67.2495	331.934	16.3589	138.603
TR31747|c0_g1	908							-1.44932	1.14424		1.26068	2.72477	-1.60393	-2.74658		2.38085	7.10079	0	5.61057	3.19102	0.378758	6.29187	0.086519
TR47972|c1_g1	2897; 2851; 2688; 2642; 2303; 2257; 2094; 2048	DF184; POLX	Putative defensin-like protein 184; Retrovirus-related Pol polyprotein from transposon TNT 1-94	ARATH; TOBAC			GO:0003674,GO:0003676,GO:0003824,GO:0003964,GO:0004175,GO:0004190,GO:0004518,GO:0004519,GO:0005488,GO:0006139,GO:0006259,GO:0006725,GO:0006807,GO:0008150,GO:0008152,GO:0008233,GO:0008270,GO:0009987,GO:0015074,GO:0016740,GO:0016772,GO:0016779,GO:0016787,GO:0016788,GO:0034061,GO:0034641,GO:0043167,GO:0043169,GO:0043170,GO:0044237,GO:0044238,GO:0044260,GO:0046483,GO:0046872,GO:0046914,GO:0070001,GO:…	-1.26252	2.39832		1.63944	3.16633	-1.17128	-0.736054		13.1211	42.9938	0.0739019	8.64109	15.8598	6.48624	0.737668	0.0432595
TR17042|c0_g1	802	MAL12 (1)	Major allergen Mal d 1	MALDO			GO:0006950,GO:0006952,GO:0008150,GO:0009607,GO:0050896	-1.04393	2.49386		2.23362	2.49795	-0.194901	-0.759753		0.846525	7.68441	4.76667	31.5748	2.09559	1.70441	30.5047	17.6066
TR35338|c0_g1	814; 782	ERLI1 (1)	Lipid transfer protein EARLI 1	ARATH		AT4G12480	GO:0001101,GO:0005575,GO:0005576,GO:0005618,GO:0006950,GO:0006952,GO:0006970,GO:0008150,GO:0009266,GO:0009409,GO:0009505,GO:0009605,GO:0009607,GO:0009620,GO:0009628,GO:0009651,GO:0009719,GO:0009725,GO:0009737,GO:0010033,GO:0030312,GO:0033993,GO:0042221,GO:0043207,GO:0044464,GO:0050832,GO:0050896,GO:0051704,GO:0051707,GO:0097305,GO:0098542,GO:1901700	-0.795552	3.54592		-0.742818	-1.0193	-2.34592	-3.35513		20.3695	11.7698	48.9231	23.6299	130.689	24.9034	16.3155	0.692152
TR27516|c1_g1	1481; 1469; 704	PGLR (1)	Polygalacturonase	PRUPE			GO:0003006,GO:0003674,GO:0003824,GO:0004553,GO:0004650,GO:0005575,GO:0005576,GO:0005618,GO:0005975,GO:0007568,GO:0008150,GO:0008152,GO:0009835,GO:0009987,GO:0016043,GO:0016787,GO:0016798,GO:0021700,GO:0022414,GO:0030312,GO:0032502,GO:0044238,GO:0044464,GO:0044699,GO:0044702,GO:0044767,GO:0045229,GO:0071554,GO:0071555,GO:0071695,GO:0071704,GO:0071840	0.786998	1.84822		-0.355137	-1.00389	1.57049	1.1322		9.73504	7.3926	3.87985	1.43336	2.38136	9.04286	4.90332	11.9396
TR31200|c0_g2	769	EGC (1)	EG45-like domain containing protein	CITJA			GO:0005575,GO:0005576	-0.769857	1.73451		1.33868	2.41786	-0.147286	-1.14735		2.22213	7.14942	1.25633	11.0573	8.28713	7.38579	5.81456	2.07646
TR21803|c0_g1	730; 660; 642; 241							-0.727908	3.46079		-0.960815	-0.610229	-2.17608	-3.01249		19.3114	9.43529	53.7267	34.851	99.5884	21.2578	15.4476	1.03823
TR50471|c0_g2	2060	ACEA (1)	Isocitrate lyase {ECO:0000250|UniProtKB:P28297}	GOSHI			GO:0003674,GO:0003824,GO:0004451,GO:0005488,GO:0005575,GO:0005777,GO:0005975,GO:0006081,GO:0006082,GO:0006097,GO:0006099,GO:0006101,GO:0008150,GO:0008152,GO:0009514,GO:0009987,GO:0016829,GO:0016830,GO:0016833,GO:0019752,GO:0032787,GO:0042579,GO:0043167,GO:0043169,GO:0043226,GO:0043227,GO:0043229,GO:0043231,GO:0043436,GO:0044237,GO:0044238,GO:0044262,GO:0044281,GO:0044424,GO:0044444,GO:0044464,GO:…	-0.694957	2.7183		0.56335	3.73268	-0.340539	-0.195976		21.0044	31.5158	1.33023	29.9776	8.2395	6.29686	12.2366	10.5553
TR6281|c0_g1	2030	C79D1 (1)	Valine N-monooxygenase 1	MANES	K13401		GO:0003674,GO:0003824,GO:0004497,GO:0005488,GO:0005506,GO:0005575,GO:0005783,GO:0008150,GO:0008152,GO:0009058,GO:0016020,GO:0016021,GO:0016137,GO:0016138,GO:0016491,GO:0016705,GO:0019748,GO:0019756,GO:0020037,GO:0031090,GO:0031224,GO:0042341,GO:0043167,GO:0043169,GO:0043226,GO:0043227,GO:0043229,GO:0043231,GO:0044422,GO:0044424,GO:0044425,GO:0044444,GO:0044464,GO:0044550,GO:0044699,GO:0044710,GO:…	-0.688163	1.92539		0.0249713	0.628666	-1.7647	-2.82343		0.317447	0.340449	3.9907	6.7163	10.7637	2.46193	27.2069	2.98491
TR25300|c0_g1	898; 584; 500	NAC81; NC100	NAC domain-containing protein 100; Protein ATAF2	ARATH		AT5G08790,AT5G61430	GO:0001071,GO:0001101,GO:0003674,GO:0003676,GO:0003677,GO:0003700,GO:0005488,GO:0005515,GO:0005575,GO:0005634,GO:0006139,GO:0006351,GO:0006355,GO:0006725,GO:0006807,GO:0006950,GO:0008150,GO:0008152,GO:0008361,GO:0009058,GO:0009059,GO:0009314,GO:0009416,GO:0009605,GO:0009607,GO:0009611,GO:0009620,GO:0009628,GO:0009719,GO:0009725,GO:0009743,GO:0009744,GO:0009751,GO:0009753,GO:0009889,GO:0009987,GO:…	0.67592	3.45305		-0.333561	-0.656453	1.01052	1.10726		31.6389	24.9014	60.1562	37.7997	17.0981	35.4613	14.1025	31.5362
TR31200|c0_g1	597	EGC (2)	EG45-like domain containing protein	CITJA			GO:0005575,GO:0005576	-0.622076	0.94465		0.69438	1.93705	-0.264009	-0.77939		1.48142	3.0154	0.480362	4.66865	3.95305	3.12476	2.64693	1.12475
TR23829|c0_g1	525	OSB1 (1)	Protein OSB1, mitochondrial	ARATH		AT1G47720	GO:0000002,GO:0000018,GO:0003674,GO:0003676,GO:0003677,GO:0003697,GO:0005488,GO:0005575,GO:0005576,GO:0005739,GO:0006139,GO:0006259,GO:0006260,GO:0006725,GO:0006807,GO:0006996,GO:0007005,GO:0008150,GO:0008152,GO:0009058,GO:0009059,GO:0009892,GO:0009987,GO:0010605,GO:0016043,GO:0019219,GO:0019222,GO:0031323,GO:0031324,GO:0034641,GO:0034645,GO:0043170,GO:0043226,GO:0043227,GO:0043229,GO:0043231,GO:…	0.597304	0.474973		-0.588277	-1.73462	0.59571	0.340088		4.23262	2.48041	2.32791	0	0.476272	1.23096	0.78106	1.25453
TR45236|c0_g1	953; 939; 924; 900	GDL31 (1)	GDSL esterase/lipase At1g74460	ARATH		AT1G74460	GO:0003674,GO:0003824,GO:0005575,GO:0005576,GO:0006629,GO:0008150,GO:0008152,GO:0009056,GO:0016042,GO:0016787,GO:0016788,GO:0044238,GO:0044699,GO:0044710,GO:0044712,GO:0071704,GO:1901575	0.559366	1.13419		-0.514265	-0.456395	0.50356	1.24569		5.29078	3.40449	4.24936	2.82576	2.14322	3.45617	0.607491	2.81187
TR33816|c0_g1	1299	PER5 (1)	Peroxidase 5 {ECO:0000250|UniProtKB:P22195}	VITVI			GO:0003674,GO:0003824,GO:0004601,GO:0005488,GO:0005575,GO:0005576,GO:0006950,GO:0006979,GO:0008150,GO:0008152,GO:0009056,GO:0009987,GO:0016209,GO:0016491,GO:0016684,GO:0020037,GO:0042743,GO:0042744,GO:0043167,GO:0043169,GO:0044237,GO:0044248,GO:0044699,GO:0044710,GO:0044712,GO:0044763,GO:0046872,GO:0046906,GO:0050896,GO:0055114,GO:0072593,GO:0097159,GO:1901363	-0.55893	2.09693		-0.215019	-0.504817	-1.71139	-1.70936		5.18497	4.32856	11.7504	7.98584	23.6707	6.53358	4.81654	0.778671
TR54219|c0_g1	360	COB23	Coatomer subunit beta'-3	ARATH			GO:0000139,GO:0003674,GO:0005198,GO:0005575,GO:0006810,GO:0006886,GO:0008104,GO:0008150,GO:0012506,GO:0015031,GO:0016020,GO:0016192,GO:0030117,GO:0030659,GO:0030660,GO:0030662,GO:0030663,GO:0031090,GO:0032991,GO:0033036,GO:0043234,GO:0044422,GO:0044424,GO:0044425,GO:0044431,GO:0044433,GO:0044444,GO:0044446,GO:0044464,GO:0045184,GO:0046907,GO:0051179,GO:0051234,GO:0051649,GO:0071702,GO:0098588	-0.539968	1.59581		3.15903	1.03736	0.571717	0.690591		0.952341	16.4388	3.9168	9.09158	2.66712	4.45041	0.477314	1.3843
TR1137|c0_g1	1573; 1559	GLNA2 (1)	Glutamine synthetase cytosolic isozyme 2	VITVI	K01915		GO:0000166,GO:0001882,GO:0001883,GO:0003674,GO:0003824,GO:0004356,GO:0005488,GO:0005524,GO:0005575,GO:0005737,GO:0006082,GO:0006520,GO:0006541,GO:0006542,GO:0006807,GO:0008150,GO:0008152,GO:0008652,GO:0009058,GO:0009064,GO:0009084,GO:0009987,GO:0016053,GO:0016211,GO:0016874,GO:0016879,GO:0016880,GO:0017076,GO:0019752,GO:0030554,GO:0032549,GO:0032550,GO:0032553,GO:0032555,GO:0032559,GO:0035639,GO:…	-0.539884	4.46666		2.94825	2.15675	0.901288	1.4705		31.9034	252.953	32.5168	148.455	54.3902	102.454	19.0926	54.68
TR38825|c0_g1	6004; 5735; 3073; 2988; 2804	BGL11; C3H31	Beta-glucosidase 11; DExH-box ATP-dependent RNA helicase DExH8 {ECO:0000305}	ARATH	K01188	AT1G02850,AT2G47680	GO:0000166,GO:0001882,GO:0001883,GO:0003674,GO:0003676,GO:0003677,GO:0003824,GO:0004386,GO:0004553,GO:0005488,GO:0005524,GO:0005575,GO:0005975,GO:0008150,GO:0008152,GO:0008422,GO:0009507,GO:0009536,GO:0015926,GO:0016462,GO:0016787,GO:0016798,GO:0016817,GO:0016818,GO:0017076,GO:0017111,GO:0030554,GO:0032549,GO:0032550,GO:0032553,GO:0032555,GO:0032559,GO:0035639,GO:0036094,GO:0043167,GO:0043168,GO:…	0.538968	4.44747		0.646702	0.136139	2.47359	1.53267		72.6424	114.294	133.245	146.53	10.5256	63.0159	36.2325	106.721
TR21197|c0_g1	611	SDR1 (1)	(+)-neomenthol dehydrogenase	ARATH			GO:0003674,GO:0003824,GO:0006950,GO:0006952,GO:0008150,GO:0016491,GO:0016614,GO:0016616,GO:0047501,GO:0050896	0.511454	2.08278		-0.638294	-1.09138	0.882707	0.220139		12.063	7.3926	18.845	8.31347	2.23848	4.9712	4.68636	5.62373
TR43254|c1_g1	1097	OS13	Osmotin-like protein OSML13	SOLCO				0.508907	5.59457		-0.544097	-2.0363	0.160623	0.496496		481.197	329.7	383.255	92.6768	315.578	352.861	81.2736	115.07
TR50691|c0_g1	1557	ACCH1 (1)	1-aminocyclopropane-1-carboxylate oxidase homolog 1	ARATH		AT1G06620	GO:0003674,GO:0003824,GO:0005488,GO:0008150,GO:0008152,GO:0016491,GO:0043167,GO:0043169,GO:0044699,GO:0044710,GO:0046872,GO:0055114	-0.506159	3.53707		0.522877	0.852856	-0.504504	-0.421666		14.2851	20.9619	36.8771	67.4087	45.1505	31.5316	33.7158	24.9175
TR23253|c0_g1	1887	TPS3 (1)	Probable terpene synthase 3	RICCO			GO:0000287,GO:0003674,GO:0003824,GO:0005488,GO:0008150,GO:0008152,GO:0010333,GO:0016829,GO:0016835,GO:0016838,GO:0043167,GO:0043169,GO:0046872	-0.499888	2.13635		-0.422405	-0.490464	-0.828681	-2.83927		6.40185	4.5231	10.531	7.20774	12.7165	6.72296	17.921	1.64386
TR4406|c0_g2	480; 465	SDR1 (2)	(+)-neomenthol dehydrogenase	ARATH			GO:0003674,GO:0003824,GO:0006950,GO:0006952,GO:0008150,GO:0016491,GO:0016614,GO:0016616,GO:0047501,GO:0050896	0.495978	1.7096		-0.392942	-1.1702	0.408737	0.602253		6.50766	4.71765	14.5217	5.89724	1.85746	2.79334	2.90728	4.93158
TR30311|c0_g1	3282	QKY (1)	Protein QUIRKY {ECO:0000303|PubMed:19180193}	ARATH		AT1G74720	GO:0003674,GO:0003824,GO:0005488,GO:0005509,GO:0005515,GO:0005543,GO:0005544,GO:0005575,GO:0005886,GO:0005911,GO:0008150,GO:0008289,GO:0009506,GO:0016020,GO:0016021,GO:0016740,GO:0016757,GO:0030054,GO:0031224,GO:0032502,GO:0043167,GO:0043168,GO:0043169,GO:0044425,GO:0044464,GO:0046872,GO:0048513,GO:0048856	0.491744	1.70238		-0.257985	-0.945081	0.667008	0.614568		7.98908	6.51716	5.02533	2.12956	3.71492	6.48624	4.51279	7.44063
TR16754|c0_g1	1874	TPS3 (2)	Probable terpene synthase 3	RICCO			GO:0000287,GO:0003674,GO:0003824,GO:0005488,GO:0008150,GO:0008152,GO:0010333,GO:0016829,GO:0016835,GO:0016838,GO:0043167,GO:0043169,GO:0046872	-0.489573	2.22291		1.62212	0.747393	-0.319476	-0.128324		11.2694	36.7685	4.84058	8.80491	4.61983	3.50351	2.12622	1.86016
TR35204|c0_g1	1022	SILD (1)	Secoisolariciresinol dehydrogenase	FORIN			GO:0003674,GO:0003824,GO:0016491	-0.486211	2.25082		-0.350366	-0.713876	-3.44364	-0.734472		7.77745	5.8849	11.4548	6.59344	27.9095	1.65707	9.37272	5.2344
TR37247|c0_g1	689	LEA14 (1)	Desiccation protectant protein Lea14 homolog	SOYBN			GO:0001101,GO:0006950,GO:0008150,GO:0009269,GO:0009414,GO:0009415,GO:0009628,GO:0010035,GO:0042221,GO:0050896,GO:1901700	-0.484476	2.15518		0.239347	0.0581376	-1.19761	-1.25817		4.7088	5.73899	9.75505	10.1973	12.4783	4.87651	15.3608	5.84003
TR456|c0_g1	2484; 2171; 2092; 2025; 1712; 1633							-0.471981	0.642304		1.39488	0.230776	-0.746988	-0.438704		0.952341	4.13402	0.480362	0.737155	5.04848	2.60396	0.824452	0.346076
TR4576|c0_g2	2264	AB5G	ABC transporter G family member 5	ARATH		AT2G13610	GO:0000166,GO:0001882,GO:0001883,GO:0003674,GO:0003824,GO:0005215,GO:0005488,GO:0005524,GO:0005575,GO:0005886,GO:0006810,GO:0008150,GO:0009987,GO:0015399,GO:0015405,GO:0016020,GO:0016021,GO:0016462,GO:0016787,GO:0016817,GO:0016818,GO:0016820,GO:0016887,GO:0017076,GO:0017111,GO:0022804,GO:0022857,GO:0030554,GO:0031224,GO:0032549,GO:0032550,GO:0032553,GO:0032555,GO:0032559,GO:0035639,GO:0036094,GO:…	-0.46486	1.2639		-0.339343	-0.381256	-1.67243	-1.19068		3.28028	2.38314	4.72972	3.3991	7.62034	1.70441	3.94869	1.16801
TR5174|c0_g1	2207; 1865	ASOL (1)	L-ascorbate oxidase homolog	BRANA			GO:0003674,GO:0003824,GO:0005488,GO:0005507,GO:0005575,GO:0005576,GO:0008150,GO:0008152,GO:0016491,GO:0043167,GO:0043169,GO:0044699,GO:0044710,GO:0046872,GO:0046914,GO:0055114	-0.459486	2.89484		-0.424349	-0.492377	-1.73451	-1.2661		9.15305	6.5658	32.5538	22.8518	36.6729	10.3212	19.0926	7.35411
TR37207|c0_g1	918; 917; 813; 812; 789; 765	ATESY (1)	Alpha-terpineol synthase, chloroplastic	MAGGA			GO:0000287,GO:0003674,GO:0003824,GO:0005488,GO:0005575,GO:0006629,GO:0006644,GO:0006720,GO:0006721,GO:0006793,GO:0006796,GO:0008150,GO:0008152,GO:0008299,GO:0008610,GO:0009058,GO:0009532,GO:0009570,GO:0009987,GO:0010333,GO:0016114,GO:0016829,GO:0016835,GO:0016838,GO:0019637,GO:0033383,GO:0042214,GO:0043167,GO:0043169,GO:0043692,GO:0043693,GO:0044237,GO:0044238,GO:0044249,GO:0044255,GO:0044422,GO:…	-0.449851	0.791832		-0.723372	-0.873912	-2.71439	-1.17829		1.53433	0.534991	1.9584	0.614296	8.04899	0.378758	3.51477	0.994968
TR50184|c0_g1	1361	U74F1	UDP-glycosyltransferase 74F1	ARATH	K13691	AT2G43840	GO:0003674,GO:0003824,GO:0008150,GO:0008152,GO:0016740,GO:0016757,GO:0016758	0.446045	3.62715		0.54986	2.49953	2.85755	2.82853		20.8457	30.9808	15.9998	95.1339	10.478	82.1906	4.81654	40.3178
TR50691|c0_g2	1558	ACCH1 (2)	1-aminocyclopropane-1-carboxylate oxidase homolog 1	ARATH		AT1G06620	GO:0003674,GO:0003824,GO:0005488,GO:0008150,GO:0008152,GO:0016491,GO:0043167,GO:0043169,GO:0044699,GO:0044710,GO:0046872,GO:0055114	-0.443746	3.49028		0.294902	0.849996	-0.496161	-0.524622		14.4438	17.9465	35.0665	64.0096	44.4838	31.2476	32.6743	22.4084
TR9331|c0_g1	2338	ROMT (1)	Trans-resveratrol di-O-methyltransferase	VITVI			GO:0003674,GO:0003824,GO:0005488,GO:0005515,GO:0006725,GO:0008150,GO:0008152,GO:0008168,GO:0008171,GO:0008757,GO:0009058,GO:0009987,GO:0016740,GO:0016741,GO:0019438,GO:0044237,GO:0044249,GO:0046983	-0.441334	4.17987		-0.23008	-0.996862	-3.37967	-0.917716		40.1041	34.0449	72.0174	35.5882	211.941	19.4587	71.9877	37.6358
TR27242|c0_g1	385							-0.439318	2.50486		0.518121	1.40882	-0.00214014	-2.99502		0.105816	0.583626	0.147804	2.04765	0.33339	0.331414	84.5714	9.73339
TR16232|c0_g4	778; 679							0.437801	1.88726		-0.14494	-3.29738	2.01968	0.0461778		16.5072	14.8338	8.83128	0	0.285763	4.21369	3.94869	4.10965
TR44469|c0_g1	1203; 843; 826	Y5566 (1)	Uncharacterized protein At5g65660	ARATH		AT5G65660	GO:0005575,GO:0005886,GO:0016020,GO:0016021,GO:0031224,GO:0044425,GO:0044464	-0.436933	2.11718		0.114364	1.64254	-0.373959	-1.17139		14.3909	15.6606	2.99303	11.4669	5.57238	4.07165	8.85201	3.37424
TR35231|c0_g1	867; 697	PLA2A	Phospholipase A2-alpha {ECO:0000303|PubMed:16140037}	ARATH	K01047	AT2G06925	GO:0003674,GO:0003824,GO:0004620,GO:0004623,GO:0005488,GO:0005509,GO:0005575,GO:0005576,GO:0005634,GO:0005773,GO:0005794,GO:0006629,GO:0006644,GO:0006793,GO:0006796,GO:0008150,GO:0008152,GO:0009056,GO:0009987,GO:0016023,GO:0016042,GO:0016298,GO:0016787,GO:0016788,GO:0019637,GO:0031410,GO:0031982,GO:0031988,GO:0043167,GO:0043169,GO:0043226,GO:0043227,GO:0043229,GO:0043231,GO:0044237,GO:0044238,GO:…	-0.433686	0.901192		0.514978	0.321799	-0.822472	-0.449166		2.11631	3.45312	1.99535	2.74385	4.61983	2.17786	1.60551	0.908449
TR14556|c3_g2	1509; 1302	PLET1	AP2-like ethylene-responsive transcription factor PLT1	ARATH	K09285	AT3G20840	GO:0000160,GO:0000723,GO:0001071,GO:0003674,GO:0003676,GO:0003677,GO:0003700,GO:0005488,GO:0005575,GO:0005634,GO:0006139,GO:0006259,GO:0006351,GO:0006355,GO:0006725,GO:0006807,GO:0006996,GO:0007165,GO:0007389,GO:0008150,GO:0008152,GO:0009058,GO:0009059,GO:0009734,GO:0009755,GO:0009873,GO:0009889,GO:0009987,GO:0010449,GO:0010468,GO:0010556,GO:0016043,GO:0016070,GO:0018130,GO:0019219,GO:0019222,GO:…	0.431288	1.65153		-0.136543	-0.81823	0.797563	0.644387		5.81986	5.204	4.95143	2.37528	2.95288	5.87075	5.42403	9.04123
TR21291|c2_g3	1172							0.429573	2.56431		-0.0525558	-3.14422	0.757472	0.196981		27.8295	26.7982	8.20311	0.0409531	9.00153	15.9079	7.42007	8.6519
TR51766|c0_g2	1906; 1413; 1407; 1382	BT1; BT2	BTB/POZ and TAZ domain-containing protein 1; BTB/POZ and TAZ domain-containing protein 2	ARATH	K00517	AT3G48360,AT5G63160	GO:0000302,GO:0000988,GO:0000989,GO:0001101,GO:0003674,GO:0003712,GO:0003824,GO:0004402,GO:0005488,GO:0005515,GO:0005516,GO:0005575,GO:0005634,GO:0005737,GO:0006275,GO:0006355,GO:0006464,GO:0006950,GO:0006970,GO:0006979,GO:0007165,GO:0007275,GO:0007623,GO:0008080,GO:0008150,GO:0008152,GO:0008270,GO:0009266,GO:0009409,GO:0009553,GO:0009555,GO:0009611,GO:0009628,GO:0009651,GO:0009719,GO:0009725,GO:…	-0.427258	2.84687		0.896325	1.87121	0.325554	0.304262		17.6712	33.7531	3.6951	16.1765	16.3837	20.7844	13.0177	16.3088
TR50096|c0_g1	955; 953	GL116; GL120	Germin-like protein subfamily 1 member 16; Germin-like protein subfamily 1 member 20	ARATH		AT5G39130	GO:0003674,GO:0005488,GO:0005575,GO:0005576,GO:0030145,GO:0043167,GO:0043169,GO:0045735,GO:0046872,GO:0046914,GO:0048046	0.426268	4.35161		2.64949	0.549935	0.866385	6.18221		35.025	225.037	33.8101	49.9627	33.9582	62.7319	1.47534	178.748
TR42497|c1_g1	593	PER4 (1)	Peroxidase 4 {ECO:0000250|UniProtKB:Q42578}	VITVI	K00430		GO:0003674,GO:0003824,GO:0004601,GO:0005488,GO:0005575,GO:0005576,GO:0006950,GO:0006979,GO:0008150,GO:0008152,GO:0009056,GO:0009987,GO:0016209,GO:0016491,GO:0016684,GO:0020037,GO:0042743,GO:0042744,GO:0043167,GO:0043169,GO:0044237,GO:0044248,GO:0044699,GO:0044710,GO:0044712,GO:0044763,GO:0046872,GO:0046906,GO:0050896,GO:0055114,GO:0072593,GO:0097159,GO:1901363	-0.42404	0.421484		2.33937	0.835925	0.436789	0.518976		0.0529078	4.32856	0.110853	0.982873	0.33339	0.804862	2.08283	3.4175
TR10707|c0_g2	1149	WOX5	WUSCHEL-related homeobox 5	ARATH		AT3G11260	GO:0001071,GO:0003674,GO:0003676,GO:0003677,GO:0003700,GO:0005488,GO:0005575,GO:0005634,GO:0006139,GO:0006351,GO:0006725,GO:0006807,GO:0008150,GO:0008152,GO:0009058,GO:0009059,GO:0009719,GO:0009725,GO:0009733,GO:0009987,GO:0010033,GO:0010074,GO:0010078,GO:0010720,GO:0016070,GO:0018130,GO:0019438,GO:0019827,GO:0032501,GO:0032502,GO:0032774,GO:0034641,GO:0034645,GO:0034654,GO:0042221,GO:0043170,GO:…	0.419638	1.46902		-0.397241	-0.620475	0.412664	0.462428		5.18497	3.6963	4.69277	2.7029	2.81	4.07165	4.68636	6.835
TR9331|c0_g2	1522	ROMT (2)	Trans-resveratrol di-O-methyltransferase	VITVI			GO:0003674,GO:0003824,GO:0006725,GO:0008150,GO:0008152,GO:0008168,GO:0008171,GO:0008757,GO:0009058,GO:0009987,GO:0016740,GO:0016741,GO:0019438,GO:0044237,GO:0044249	-0.409426	2.8691		-0.209684	-0.733799	-2.75789	-0.830579		10.899	9.28939	18.4385	10.6887	52.1994	6.865	21.0886	11.4205
TR44642|c0_g1	459	MIRA (1)	Miraculin	SYNDU			GO:0003674,GO:0004857,GO:0004866,GO:0030234,GO:0030414,GO:0061134,GO:0061135	-0.407631	0.510276		2.28	0.636094	0.310428	0.220568		0.317447	5.39854	1.14548	2.33432	1.33356	1.89379	0.303746	0.519114
TR13781|c0_g1	1861	C71D7; C7D55; GAO	Cytochrome P450 71D7; Germacrene A oxidase; Premnaspirodiene oxygenase	BARSP; HYOMU; SOLCH			GO:0003674,GO:0003824,GO:0004497,GO:0005488,GO:0005506,GO:0005575,GO:0005789,GO:0008150,GO:0008152,GO:0016020,GO:0016021,GO:0016491,GO:0016705,GO:0020037,GO:0031090,GO:0031224,GO:0043167,GO:0043169,GO:0044422,GO:0044424,GO:0044425,GO:0044432,GO:0044444,GO:0044446,GO:0044464,GO:0044699,GO:0044710,GO:0046872,GO:0046906,GO:0046914,GO:0055114,GO:0097159,GO:0098588,GO:0098589,GO:1901363	-0.407213	1.83296		0.26259	1.24838	-0.336899	-0.418297		2.0634	2.67495	6.28166	16.2993	8.09662	6.20217	4.90332	3.4175
TR50569|c0_g2	1803; 1803	NAC86	NAC domain-containing protein 86 {ECO:0000312|EMBL:AED92405.1}	ARATH		AT5G17260	GO:0001071,GO:0003674,GO:0003676,GO:0003677,GO:0003700,GO:0005488,GO:0005575,GO:0005634,GO:0006139,GO:0006351,GO:0006355,GO:0006725,GO:0006807,GO:0008150,GO:0008152,GO:0009058,GO:0009059,GO:0009889,GO:0009987,GO:0010468,GO:0010556,GO:0016043,GO:0016070,GO:0018130,GO:0019219,GO:0019222,GO:0019438,GO:0022411,GO:0030154,GO:0031323,GO:0031326,GO:0032502,GO:0032774,GO:0034641,GO:0034645,GO:0034654,GO:…	0.402777	1.12227		-0.224606	-0.669155	0.588161	0.514802		2.32794	1.84815	4.69277	2.58004	1.42881	2.65131	3.51477	5.4507
TR19831|c0_g1	510; 507	XTH15	Xyloglucan endotransglucosylase/hydrolase protein 15 {ECO:0000303|PubMed:12514239}	ARATH	K08235	AT4G14130	GO:0003674,GO:0003824,GO:0004553,GO:0005575,GO:0005576,GO:0005618,GO:0005975,GO:0005976,GO:0006073,GO:0008150,GO:0008152,GO:0009987,GO:0010383,GO:0010410,GO:0010411,GO:0016043,GO:0016740,GO:0016757,GO:0016758,GO:0016762,GO:0016787,GO:0016798,GO:0030312,GO:0033946,GO:0042546,GO:0043170,GO:0044036,GO:0044042,GO:0044085,GO:0044237,GO:0044238,GO:0044260,GO:0044262,GO:0044264,GO:0044464,GO:0045229,GO:…	-0.3995	1.22218		-0.197687	-0.568763	-1.398	-1.33906		2.43376	1.99406	4.24936	2.53909	9.62069	3.03007	2.73371	0.475854
TR20565|c0_g1	1261	PER4 (2)	Peroxidase 4 {ECO:0000250|UniProtKB:Q42578}	VITVI	K00430		GO:0003674,GO:0003824,GO:0004601,GO:0005488,GO:0005575,GO:0005576,GO:0006950,GO:0006979,GO:0008150,GO:0008152,GO:0009056,GO:0009987,GO:0016209,GO:0016491,GO:0016684,GO:0020037,GO:0042743,GO:0042744,GO:0043167,GO:0043169,GO:0044237,GO:0044248,GO:0044699,GO:0044710,GO:0044712,GO:0044763,GO:0046872,GO:0046906,GO:0050896,GO:0055114,GO:0072593,GO:0097159,GO:1901363	-0.397182	3.63498		-0.223169	-1.86744	-2.17393	-2.41761		17.1421	14.542	61.3755	16.0945	142.167	30.7268	18.4417	2.63883
TR15188|c2_g1	590; 516; 502; 429; 427; 412; 312							0.396956	1.55045		0.35182	0.438778	1.36912	1.18106		5.76695	7.63578	4.69277	6.7163	1.23831	4.78182	1.6923	5.10462
TR48205|c0_g2	1916	BRXL1; HA22A; HA22C	HVA22-like protein a; HVA22-like protein c; Protein Brevis radix-like 1	ARATH		AT2G35600,AT1G69700	GO:0001101,GO:0005575,GO:0005634,GO:0005911,GO:0006950,GO:0006970,GO:0006972,GO:0008150,GO:0009414,GO:0009415,GO:0009506,GO:0009628,GO:0009651,GO:0009719,GO:0009725,GO:0009737,GO:0010033,GO:0010035,GO:0016021,GO:0030054,GO:0031224,GO:0033993,GO:0042221,GO:0042538,GO:0043226,GO:0043227,GO:0043229,GO:0043231,GO:0044424,GO:0044425,GO:0044464,GO:0050896,GO:0097305,GO:1901700	0.396236	2.2477		-0.192609	-1.23554	0.344345	0.634048		10.3699	8.94894	12.6372	4.79151	6.23916	8.19065	9.37272	15.0976
TR16232|c0_g3	656							0.394921	1.01771		-0.154647	-2.27587	1.23604	0.102298		6.7722	5.98217	3.8429	0	0.0476272	1.46769	1.86587	2.07646
TR50601|c0_g1	639; 614; 435							-0.393636	0.533985		0.597203	0.195207	-1.02112	-0.41361		0.529078	1.31316	0.517313	0.737155	3.14339	1.04159	3.73173	2.55231
TR29049|c0_g1	1499	FAD2 (1)	Delta(12)-fatty-acid desaturase FAD2 {ECO:0000303|PubMed:12481086}	VERFO			GO:0003674,GO:0003824,GO:0005575,GO:0005789,GO:0006082,GO:0006629,GO:0006631,GO:0006633,GO:0006636,GO:0008150,GO:0008152,GO:0008610,GO:0009058,GO:0009987,GO:0016020,GO:0016021,GO:0016053,GO:0016491,GO:0016705,GO:0016717,GO:0019752,GO:0031090,GO:0031224,GO:0032787,GO:0033559,GO:0043436,GO:0044237,GO:0044238,GO:0044249,GO:0044255,GO:0044281,GO:0044283,GO:0044422,GO:0044424,GO:0044425,GO:0044432,GO:…	-0.392891	2.66188		-0.717138	-0.187877	-1.93781	-1.18604		10.1583	5.78763	15.9998	13.924	48.7226	11.9782	5.90134	2.0332
TR52282|c0_g2	1397; 1322	BH051	Transcription factor bHLH51	ARATH		AT2G40200	GO:0001071,GO:0003674,GO:0003676,GO:0003677,GO:0003700,GO:0005488,GO:0005515,GO:0005575,GO:0005634,GO:0006139,GO:0006351,GO:0006355,GO:0006725,GO:0006807,GO:0008150,GO:0008152,GO:0009058,GO:0009059,GO:0009889,GO:0009987,GO:0010468,GO:0010556,GO:0016070,GO:0018130,GO:0019219,GO:0019222,GO:0019438,GO:0031323,GO:0031326,GO:0032774,GO:0034641,GO:0034645,GO:0034654,GO:0043170,GO:0043226,GO:0043227,GO:…	-0.391788	1.20747		0.341417	0.485069	-0.354463	-0.732088		2.16922	3.0154	2.84522	4.38198	4.33407	3.1721	4.4694	2.29275
TR12136|c0_g1	1945; 1831; 1831	CSLG1; CSLG3	Cellulose synthase-like protein G1; Cellulose synthase-like protein G3	ARATH		AT4G24010,AT4G23990	GO:0000139,GO:0000271,GO:0003674,GO:0003824,GO:0005575,GO:0005975,GO:0005976,GO:0006073,GO:0008150,GO:0008152,GO:0008194,GO:0009058,GO:0009059,GO:0009250,GO:0009987,GO:0016020,GO:0016021,GO:0016043,GO:0016051,GO:0016740,GO:0016757,GO:0016758,GO:0016759,GO:0016760,GO:0030243,GO:0030244,GO:0031090,GO:0031224,GO:0033692,GO:0034637,GO:0034645,GO:0035251,GO:0043170,GO:0044042,GO:0044237,GO:0044238,GO:…	0.385638	2.96947		0.215457	0.748911	1.55672	1.38958		27.0888	31.6131	13.3393	23.0975	10.5732	33.0467	4.25244	12.7616
TR53849|c0_g1	1167; 1167; 1142; 1139; 861; 861	GATA9	GATA transcription factor 9	ARATH		AT4G32890	GO:0000975,GO:0000976,GO:0000977,GO:0000981,GO:0001012,GO:0001067,GO:0001071,GO:0001085,GO:0001228,GO:0003674,GO:0003676,GO:0003677,GO:0003682,GO:0003700,GO:0005488,GO:0005515,GO:0005575,GO:0005634,GO:0005667,GO:0006139,GO:0006351,GO:0006355,GO:0006357,GO:0006366,GO:0006725,GO:0006807,GO:0007623,GO:0008134,GO:0008150,GO:0008152,GO:0008270,GO:0009058,GO:0009059,GO:0009314,GO:0009416,GO:0009628,GO:…	-0.385393	1.09983		-0.559919	-0.245166	-1.54503	-1.17485		1.69305	0.826804	5.13618	4.17721	6.47729	1.56238	3.21102	0.86519
TR15454|c0_g1	668							-0.384232	3.47139		0.186363	0.478652	-0.188671	-1.88004		46.0827	52.575	14.7065	20.8861	19.2414	16.7601	69.0804	18.0392
TR44382|c0_g2	1004							0.383533	0.128238		-1.42496	-0.752382	0.411012	0.0366865		3.12156	0.534991	1.99535	0.778108	0.428644	0.899551	0.607491	0.648892
TR30697|c1_g1	1790; 1679; 1602; 775	PME11	Putative pectinesterase 11	ARATH	K01051	AT2G21610	GO:0000272,GO:0003674,GO:0003824,GO:0005575,GO:0005618,GO:0005975,GO:0005976,GO:0008150,GO:0008152,GO:0009056,GO:0009057,GO:0009987,GO:0010393,GO:0016021,GO:0016043,GO:0016052,GO:0016787,GO:0016788,GO:0030312,GO:0030599,GO:0031224,GO:0042545,GO:0043170,GO:0044238,GO:0044425,GO:0044464,GO:0045229,GO:0045330,GO:0045488,GO:0045490,GO:0052689,GO:0071554,GO:0071555,GO:0071704,GO:0071840,GO:1901575	0.382082	2.84611		-0.01496	-0.923906	0.869804	0.98325		16.7189	16.5361	12.785	6.26582	14.5739	27.46	14.2326	29.1136
TR28587|c0_g1	1604	DLO2 (1)	Protein DMR6-LIKE OXYGENASE 2 {ECO:0000303|PubMed:25376907}	ARATH		AT4G10490	GO:0003674,GO:0003824,GO:0005488,GO:0008150,GO:0008152,GO:0016491,GO:0043167,GO:0043169,GO:0044699,GO:0044710,GO:0046872,GO:0055114	-0.377525	4.64794		-1.60402	-0.216199	-2.1932	-1.92496		59.2567	18.822	193.217	166.187	245.423	52.8841	79.0172	20.0724
TR17652|c4_g1	360	TBB7	Tubulin beta-7 chain	GOSHI			GO:0000166,GO:0001882,GO:0001883,GO:0003674,GO:0003824,GO:0003924,GO:0005198,GO:0005200,GO:0005488,GO:0005525,GO:0005575,GO:0005737,GO:0005874,GO:0007017,GO:0008150,GO:0009987,GO:0016462,GO:0016787,GO:0016817,GO:0016818,GO:0017076,GO:0017111,GO:0019001,GO:0032549,GO:0032550,GO:0032553,GO:0032555,GO:0032561,GO:0032991,GO:0035639,GO:0036094,GO:0043167,GO:0043168,GO:0043234,GO:0044422,GO:0044424,GO:…	-0.373516	1.34185		-0.559187	-0.285721	-1.11399	-1.56003		2.90993	1.65361	6.05996	4.79151	7.62034	2.98272	3.86191	0.648892
TR2747|c1_g1	1033; 721	CAX1; CAX3 (1)	Vacuolar cation/proton exchanger 1; Vacuolar cation/proton exchanger 3	ARATH	K07300	AT2G38170	GO:0003674,GO:0005215,GO:0005575,GO:0005773,GO:0005774,GO:0006810,GO:0006811,GO:0006812,GO:0006816,GO:0006873,GO:0006875,GO:0006882,GO:0006950,GO:0006970,GO:0008150,GO:0008324,GO:0009266,GO:0009409,GO:0009628,GO:0009631,GO:0009651,GO:0009705,GO:0009987,GO:0015075,GO:0015077,GO:0015078,GO:0015085,GO:0015291,GO:0015297,GO:0015298,GO:0015299,GO:0015368,GO:0015369,GO:0015491,GO:0016020,GO:0016021,GO:…	0.373508	4.09301		-0.632583	-0.750408	0.0915382	0.646184		75.4994	48.3437	82.2528	48.4884	68.0116	72.5322	32.5876	51.5653
TR31291|c0_g1	1949	SCP20 (1)	Serine carboxypeptidase-like 20	ARATH	K16296	AT4G12910	GO:0003674,GO:0003824,GO:0004180,GO:0004185,GO:0005575,GO:0005576,GO:0005773,GO:0005777,GO:0006508,GO:0008150,GO:0008152,GO:0008233,GO:0008236,GO:0008238,GO:0016740,GO:0016746,GO:0016747,GO:0016787,GO:0017171,GO:0019538,GO:0019748,GO:0042579,GO:0043170,GO:0043226,GO:0043227,GO:0043229,GO:0043231,GO:0044238,GO:0044424,GO:0044444,GO:0044464,GO:0044699,GO:0044710,GO:0070008,GO:0070011,GO:0071704	-0.373319	1.63388		0.33376	0.169698	-1.287	-0.384515		4.65589	6.12808	4.84058	5.56961	11.1448	3.97696	2.73371	1.86016
TR16837|c0_g1	355	EBP (1)	Probable 3-beta-hydroxysteroid-Delta(8),Delta(7)-isomerase	ORYSJ	K01824		GO:0000247,GO:0003674,GO:0003824,GO:0005575,GO:0005789,GO:0005886,GO:0006066,GO:0006084,GO:0006629,GO:0006637,GO:0006694,GO:0006732,GO:0006790,GO:0006793,GO:0007165,GO:0008150,GO:0008152,GO:0008202,GO:0008610,GO:0009058,GO:0009987,GO:0010817,GO:0016020,GO:0016021,GO:0016125,GO:0016126,GO:0016128,GO:0016129,GO:0016131,GO:0016132,GO:0016853,GO:0016860,GO:0016863,GO:0019932,GO:0031090,GO:0031224,GO:…	-0.371725	0.848653		0.409528	1.07269	-0.384529	-0.186351		3.12156	4.47447	0.702068	2.58004	3.3339	2.31989	1.17159	0.908449
TR20340|c0_g1	1094; 1091	EXLA1 (1)	Expansin-like A1	ARATH; ORYSJ		AT3G45970	GO:0005575,GO:0005576,GO:0005618,GO:0005794,GO:0005911,GO:0009505,GO:0009506,GO:0016020,GO:0016021,GO:0030054,GO:0030312,GO:0031224,GO:0043226,GO:0043227,GO:0043229,GO:0043231,GO:0044424,GO:0044425,GO:0044444,GO:0044464	-0.369477	2.31309		0.126381	0.385515	-0.730185	-0.645208		6.24312	6.90625	7.7597	10.443	7.33458	4.02431	23.4318	14.6217
TR39875|c0_g3	761							-0.368415	2.21409		-0.483153	-0.283302	-1.15471	-1.3115		8.1478	5.54445	11.3809	9.17348	25.5758	10.9366	2.12622	0.259557
TR12169|c0_g1	1811; 1803	SUS5	Sucrose synthase 5	ORYSJ	K00695		GO:0003674,GO:0003824,GO:0005575,GO:0005737,GO:0005975,GO:0005984,GO:0005985,GO:0008150,GO:0008152,GO:0008194,GO:0009311,GO:0009987,GO:0016020,GO:0016157,GO:0016740,GO:0016757,GO:0016758,GO:0035251,GO:0044237,GO:0044238,GO:0044262,GO:0044424,GO:0044464,GO:0044699,GO:0044710,GO:0044723,GO:0044763,GO:0046527,GO:0071704	0.36766	0.978081		0.616701	0.462331	1.00902	1.85073		1.26979	2.48041	2.54962	3.89054	1.19068	3.40883	0.824452	5.58047
TR19170|c0_g1	2796; 2794; 2791; 2788; 2770; 2765; 2676; 2673; 2668; 2665; 2228	PLY12	Probable pectate lyase 12	ARATH	K01728	AT3G53190	GO:0000272,GO:0003674,GO:0003824,GO:0005488,GO:0005575,GO:0005975,GO:0005976,GO:0008150,GO:0008152,GO:0009056,GO:0009057,GO:0010393,GO:0016052,GO:0016829,GO:0016835,GO:0016837,GO:0030570,GO:0031224,GO:0031225,GO:0043167,GO:0043169,GO:0043170,GO:0044238,GO:0044425,GO:0045488,GO:0045490,GO:0046872,GO:0071704,GO:1901575	0.367587	3.73822		-0.286288	-1.11648	0.188336	0.72487		47.1938	38.5193	53.9114	24.3261	32.9104	37.6391	38.055	63.5482
TR5306|c0_g1	425							0.366792	1.34026		-0.523267	-0.839217	0.0851879	0.841117		3.86227	2.38314	6.57727	3.23529	4.76272	5.11324	1.34516	3.2012
TR17142|c2_g1	1268; 677	PYL6	Abscisic acid receptor PYL6	ARATH	K14496	AT2G40330	GO:0003674,GO:0004857,GO:0004864,GO:0004872,GO:0005488,GO:0005515,GO:0005575,GO:0005634,GO:0005737,GO:0005886,GO:0006950,GO:0006952,GO:0007165,GO:0008150,GO:0008289,GO:0009607,GO:0009738,GO:0009755,GO:0009892,GO:0010427,GO:0016020,GO:0019208,GO:0019212,GO:0019222,GO:0019840,GO:0019888,GO:0030234,GO:0031406,GO:0033293,GO:0036094,GO:0042562,GO:0042802,GO:0042803,GO:0043086,GO:0043167,GO:0043168,GO:…	-0.365248	2.87817		1.04649	0.391388	-0.306987	-0.210806		15.6607	33.4126	14.7804	19.6984	21.9085	17.5176	10.3707	8.82494
TR10657|c0_g1	430; 424	RF4 (1)	Putative E3 ubiquitin-protein ligase RF4	ARATH		AT1G03365	GO:0003674,GO:0003824,GO:0005488,GO:0006464,GO:0008150,GO:0008152,GO:0008270,GO:0009987,GO:0016567,GO:0016874,GO:0019538,GO:0032446,GO:0036211,GO:0043167,GO:0043169,GO:0043170,GO:0043412,GO:0044237,GO:0044238,GO:0044260,GO:0044267,GO:0046872,GO:0046914,GO:0070647,GO:0071704	0.364399	1.3599		-0.269294	-0.558453	0.434589	0.44754		4.0739	3.20995	5.35789	3.3172	2.85763	4.21369	3.25442	4.8018
TR6955|c0_g1	1001; 647							0.361944	2.63057		-1.12082	-0.368971	0.414727	0.176414		24.9725	10.943	19.0667	14.5383	6.00102	8.33268	12.6705	14.4487
TR2208|c0_g1	1159	GSTU7 (1)	Glutathione S-transferase U7	ARATH	K00799	AT2G29420	GO:0001101,GO:0003674,GO:0003824,GO:0004364,GO:0005488,GO:0005515,GO:0005575,GO:0005737,GO:0005829,GO:0006518,GO:0006575,GO:0006749,GO:0006790,GO:0006807,GO:0008150,GO:0008152,GO:0009056,GO:0009404,GO:0009407,GO:0009636,GO:0009751,GO:0009987,GO:0010033,GO:0014070,GO:0016740,GO:0016765,GO:0019748,GO:0034641,GO:0042221,GO:0043603,GO:0044237,GO:0044248,GO:0044424,GO:0044444,GO:0044464,GO:0044699,GO:…	0.361693	3.84097		0.176777	0.310911	2.16404	0.545376		101.213	114.537	33.8101	42.1816	8.28713	40.6218	12.7573	19.0774
TR2747|c0_g1	978; 897; 636	CAX3 (1)	Vacuolar cation/proton exchanger 3	ARATH	K07300	AT3G51860	GO:0003674,GO:0005215,GO:0005575,GO:0005773,GO:0005774,GO:0006793,GO:0006810,GO:0006811,GO:0006812,GO:0006816,GO:0006873,GO:0006874,GO:0006875,GO:0006882,GO:0008150,GO:0008152,GO:0008324,GO:0009605,GO:0009607,GO:0009624,GO:0009705,GO:0009987,GO:0010035,GO:0010038,GO:0015075,GO:0015077,GO:0015078,GO:0015085,GO:0015291,GO:0015297,GO:0015298,GO:0015299,GO:0015368,GO:0015369,GO:0015491,GO:0016020,GO:…	0.359711	4.61185		-0.584865	-0.778918	0.124668	0.411399		129.254	85.8417	135.351	78.466	110.304	120.35	62.398	83.3178
TR16482|c0_g1	1312; 718	XTHB	Probable xyloglucan endotransglucosylase/hydrolase protein B	PHAAN			GO:0003674,GO:0003824,GO:0004553,GO:0005575,GO:0005576,GO:0005618,GO:0005975,GO:0005976,GO:0006073,GO:0008150,GO:0008152,GO:0009987,GO:0010383,GO:0010410,GO:0010411,GO:0016043,GO:0016740,GO:0016757,GO:0016758,GO:0016762,GO:0016787,GO:0016798,GO:0030312,GO:0042546,GO:0043170,GO:0044036,GO:0044042,GO:0044085,GO:0044237,GO:0044238,GO:0044260,GO:0044262,GO:0044264,GO:0044464,GO:0045229,GO:0048046,GO:…	-0.35961	5.55949		-0.344073	-0.299887	-1.38348	-0.935332		329.933	259.714	272.624	221.269	396.877	151.503	292.854	152.663
TR34861|c0_g2	1777	C76B6 (1)	Geraniol 8-hydroxylase	CATRO	K15099		GO:0003674,GO:0003824,GO:0004497,GO:0005488,GO:0005506,GO:0005575,GO:0005789,GO:0006629,GO:0006720,GO:0006721,GO:0008150,GO:0008152,GO:0008299,GO:0008610,GO:0009058,GO:0009987,GO:0016020,GO:0016021,GO:0016098,GO:0016099,GO:0016114,GO:0016491,GO:0016705,GO:0016709,GO:0020037,GO:0031090,GO:0031224,GO:0043167,GO:0043169,GO:0044237,GO:0044238,GO:0044249,GO:0044255,GO:0044422,GO:0044424,GO:0044425,GO:…	-0.359046	2.54843		-0.217635	-0.624876	-1.3728	-1.24731		13.227	11.2348	24.3507	15.4393	21.5751	7.7172	6.50883	2.16297
TR41212|c0_g1	1330	PHO13 (1)	Phosphate transporter PHO1 homolog 3	ARATH		AT1G14040	GO:0005575,GO:0005794,GO:0005802,GO:0005886,GO:0006810,GO:0006811,GO:0006817,GO:0006820,GO:0008150,GO:0015698,GO:0016020,GO:0016021,GO:0031224,GO:0042592,GO:0043226,GO:0043227,GO:0043229,GO:0043231,GO:0044422,GO:0044424,GO:0044425,GO:0044431,GO:0044444,GO:0044446,GO:0044464,GO:0044699,GO:0044765,GO:0048878,GO:0050801,GO:0051179,GO:0051234,GO:0055062,GO:0055065,GO:0055069,GO:0055076,GO:0055080,GO:…	0.358041	0.876341		-0.351421	-1.79162	0.282993	0.0887334		4.86752	3.59903	3.87985	0.409531	2.42898	3.1721	0.347138	0.432595
TR18391|c0_g1	1101	AIFA; AIFM2	Apoptosis-inducing factor 2; Apoptosis-inducing factor homolog A	DICDI; HUMAN			GO:0003674,GO:0003824,GO:0008150,GO:0008152,GO:0016491,GO:0044699,GO:0044710,GO:0055114	-0.356907	0.775836		0.910793	0.563419	-0.143082	-0.243055		1.05816	2.8695	0.812921	1.67908	2.14322	1.84645	3.81852	3.07142
TR13106|c1_g1	1941; 1928; 1724; 1431	HLS1L	Probable N-acetyltransferase HLS1-like	ARATH			GO:0003674,GO:0003824,GO:0008080,GO:0016407,GO:0016410,GO:0016740,GO:0016746,GO:0016747	0.356395	1.84868		-0.240433	-0.793833	0.357685	0.461282		7.24837	5.98217	7.8336	4.09531	4.95322	6.62827	5.72777	8.26256
TR28105|c0_g1	4142; 4052; 4020; 4017							0.355486	4.63534		-0.212147	-3.09268	-0.442563	-0.297912		6.24312	5.25264	29.1913	2.53909	239.326	175.839	201.947	164.083
TR33466|c0_g1	594							0.353799	1.52779		-0.81109	-0.595436	0.118324	0.345909		6.98383	3.55039	4.47107	2.621	4.76272	5.25527	3.9053	5.2344
TR24871|c0_g1	415; 237	CAX1; CAX3 (2)	Vacuolar cation/proton exchanger 1; Vacuolar cation/proton exchanger 3	ARATH	K07300	AT3G51860,AT2G38170	GO:0003674,GO:0005215,GO:0005575,GO:0005773,GO:0005774,GO:0006793,GO:0006810,GO:0006811,GO:0006812,GO:0006816,GO:0006873,GO:0006874,GO:0006875,GO:0006882,GO:0006950,GO:0006970,GO:0008150,GO:0008152,GO:0008324,GO:0009266,GO:0009409,GO:0009605,GO:0009607,GO:0009624,GO:0009628,GO:0009631,GO:0009651,GO:0009705,GO:0009987,GO:0010035,GO:0010038,GO:0015075,GO:0015077,GO:0015078,GO:0015085,GO:0015291,GO:…	0.353305	2.8122		-0.383795	-0.664038	0.214184	0.593341		17.5654	13.2289	23.6856	14.5793	19.0032	22.2047	8.8954	13.9296
TR24523|c0_g1	2986; 2907; 1394	SYT4 (1)	Synaptotagmin-4	ARATH		AT5G11100	GO:0003674,GO:0005488,GO:0005515,GO:0005575,GO:0005783,GO:0008289,GO:0016021,GO:0031224,GO:0043167,GO:0043169,GO:0043226,GO:0043227,GO:0043229,GO:0043231,GO:0044424,GO:0044425,GO:0044444,GO:0044464,GO:0046872	-0.350917	2.12447		0.24337	1.01304	-0.488599	-0.26357		2.0634	2.62632	3.06693	7.20774	26.576	18.6538	3.73173	2.94165
TR48240|c0_g1	652							0.349981	2.56556		-0.0660778	-0.203593	0.760976	0.963015		14.7613	14.0557	15.6672	13.4736	13.3356	23.2936	2.86389	6.53218
TR21503|c0_g1	1386; 1374	IAMT1	Indole-3-acetate O-methyltransferase 1	ARATH	K18848	AT5G55250	GO:0000287,GO:0003674,GO:0003824,GO:0005488,GO:0005515,GO:0007389,GO:0008150,GO:0008168,GO:0009944,GO:0010252,GO:0016740,GO:0016741,GO:0032501,GO:0032502,GO:0042592,GO:0042802,GO:0043167,GO:0043169,GO:0044699,GO:0044707,GO:0044767,GO:0046872,GO:0048878,GO:0051749,GO:0065001,GO:0065007,GO:0065008	0.349178	0.837822		-0.317025	-0.540728	0.784883	0.239626		2.0634	1.45907	1.8845	0.982873	1.47644	3.26679	3.25442	4.02313
TR28572|c0_g1	608	GASA3	Gibberellin-regulated protein 3	ARATH		AT4G09600	GO:0001101,GO:0005575,GO:0005576,GO:0007165,GO:0008150,GO:0009719,GO:0009725,GO:0009739,GO:0009740,GO:0009755,GO:0010033,GO:0010476,GO:0033993,GO:0042221,GO:0050789,GO:0050794,GO:0050896,GO:0065007,GO:1901700	-0.348477	3.29122		-1.21505	-0.132853	-2.1641	-1.43596		15.6607	6.17671	39.6114	36.0387	75.2033	16.0025	19.6133	6.6187
TR45334|c0_g2	1424; 1304; 1257							0.348042	2.55764		-0.69801	-0.342819	0.366049	0.292815		21.0573	12.5966	10.8636	8.35442	10.9066	14.3455	11.1518	13.8863
TR40396|c0_g2	2281	BGH3B (1)	Beta-glucosidase BoGH3B	BACO1			GO:0000272,GO:0003674,GO:0003824,GO:0004553,GO:0005575,GO:0005975,GO:0005976,GO:0006073,GO:0008150,GO:0008152,GO:0008422,GO:0009056,GO:0009057,GO:0009251,GO:0009987,GO:0010383,GO:0010410,GO:0010411,GO:0015926,GO:0016052,GO:0016787,GO:0016798,GO:0042597,GO:0043170,GO:0044036,GO:0044042,GO:0044237,GO:0044238,GO:0044260,GO:0044262,GO:0044264,GO:0044403,GO:0044419,GO:0044464,GO:0051704,GO:0071704,GO:…	-0.346523	0.676265		-0.689748	-0.681566	-2.25569	-0.843845		1.00525	0.243178	3.95375	2.08861	5.81051	0.426103	1.6489	0.475854
TR53519|c0_g1	1064	RBS (1)	Ribulose bisphosphate carboxylase small chain, chloroplastic	MALSP; PYRPY			GO:0003674,GO:0003824,GO:0004497,GO:0005575,GO:0005975,GO:0008150,GO:0008152,GO:0009058,GO:0009507,GO:0009536,GO:0009853,GO:0009987,GO:0016051,GO:0016491,GO:0016829,GO:0016830,GO:0016831,GO:0016984,GO:0019253,GO:0019685,GO:0043094,GO:0043226,GO:0043227,GO:0043229,GO:0043231,GO:0044237,GO:0044238,GO:0044249,GO:0044424,GO:0044444,GO:0044464,GO:0044699,GO:0044710,GO:0044711,GO:0044723,GO:0071704,GO:…	-0.345206	1.58858		-0.0928027	-1.83031	-3.78797	-1.17628		0.740709	0.632262	2.99303	0.122859	22.6229	0.710172	8.20113	3.07142
TR9677|c0_g2	1038; 815	AGD7 (1)	ADP-ribosylation factor GTPase-activating protein AGD7	ARATH	K12492	AT2G37550	GO:0003674,GO:0005096,GO:0005488,GO:0005575,GO:0005634,GO:0005794,GO:0005829,GO:0006810,GO:0008047,GO:0008150,GO:0016192,GO:0030234,GO:0030695,GO:0043167,GO:0043169,GO:0043226,GO:0043227,GO:0043229,GO:0043231,GO:0044424,GO:0044444,GO:0044464,GO:0046872,GO:0051179,GO:0051234,GO:0060589	-0.340121	0.516153		-0.904239	-0.577891	-1.54053	-1.45936		2.32794	0.778169	2.14316	1.10573	3.28627	0.473448	2.82049	0.389335
TR43855|c1_g1	955	GSTX1; GST23	Probable glutathione S-transferase; Glutathione transferase GST 23	TOBAC; MAIZE			GO:0003674,GO:0003824,GO:0004364,GO:0005488,GO:0005515,GO:0007165,GO:0008150,GO:0009734,GO:0009755,GO:0016740,GO:0016765,GO:0050789,GO:0050794,GO:0065007	0.3387	7.79621		0.893601	1.0974	1.55197	1.97061		1189.95	2211.56	2174.05	4652.92	1483.11	4350.66	688.244	2700.39
TR28388|c0_g1	2007	DTX46 (1)	Protein DETOXIFICATION 46, chloroplastic {ECO:0000303|PubMed:11739388}	ARATH		AT2G21340	GO:0003674,GO:0005215,GO:0005575,GO:0006810,GO:0006855,GO:0008150,GO:0009507,GO:0009526,GO:0009536,GO:0009941,GO:0009987,GO:0015238,GO:0015291,GO:0015297,GO:0015893,GO:0016020,GO:0016021,GO:0022804,GO:0022857,GO:0031090,GO:0031224,GO:0031967,GO:0031969,GO:0031975,GO:0042170,GO:0043226,GO:0043227,GO:0043229,GO:0043231,GO:0044422,GO:0044424,GO:0044425,GO:0044434,GO:0044435,GO:0044444,GO:0044446,GO:…	-0.336798	1.96436		-0.586932	-0.213949	-1.08526	-1.42836		5.3966	3.25858	8.42482	7.12583	12.5736	5.39731	11.2386	3.54728
TR41236|c0_g1	1032							0.336732	0.796482		-0.471215	-0.630295	0.213259	0.286673		3.01575	1.89679	2.06925	0.982873	3.3339	4.02431	0.954629	1.3843
TR32284|c0_g2	521							-0.333997	0.870827		-0.6244	-0.922844	-1.66565	-1.3966		3.01575	1.60497	4.54497	1.92479	3.52441	0.426103	3.3412	0.648892
TR32284|c0_g1	519							-0.333654	1.77457		-1.14471	-1.21028	-1.84768	-1.93638		8.20071	3.16131	10.7897	4.09531	10.097	2.08317	7.46346	1.21127
TR14578|c3_g3	5124; 4046; 1838; 1271							-0.332896	3.14659		0.495006	1.28949	-0.0336234	-0.691448		4.12681	6.22535	12.8959	32.9672	31.8626	31.1055	41.483	25.3068
TR24101|c0_g1	3928; 3927	TMVRN (1)	TMV resistance protein N	NICGU			GO:0000166,GO:0001882,GO:0001883,GO:0002376,GO:0003674,GO:0005488,GO:0005515,GO:0005524,GO:0005575,GO:0005737,GO:0006950,GO:0006952,GO:0006955,GO:0007165,GO:0008150,GO:0008219,GO:0009626,GO:0009987,GO:0012501,GO:0016265,GO:0017076,GO:0030554,GO:0032549,GO:0032550,GO:0032553,GO:0032555,GO:0032559,GO:0033554,GO:0034050,GO:0035639,GO:0036094,GO:0043167,GO:0043168,GO:0043531,GO:0044424,GO:0044464,GO:…	-0.331143	2.01663		0.98549	1.21255	0.284945	0.0813717		3.3861	7.68441	5.21008	13.3916	8.52526	10.6052	5.42403	5.79677
TR42308|c0_g1	681	EXP17 (1)	Putative expansin-A17	ARATH		AT4G01630	GO:0005575,GO:0005576,GO:0005618,GO:0008150,GO:0009664,GO:0009987,GO:0016020,GO:0016043,GO:0030312,GO:0044464,GO:0045229,GO:0071554,GO:0071555,GO:0071669,GO:0071840	-0.329776	0.0466848		-0.263825	-0.029063	-0.938252	-1.66128		0.317447	0.0972711	1.44109	1.3924	2.09559	0.615482	2.29979	0.0432595
TR43638|c0_g1	1002							-0.329197	0.896903		-0.205682	-0.408435	-1.42368	-0.873294		2.11631	1.70224	3.80595	2.621	4.47695	1.04159	2.73371	1.03823
TR38647|c0_g1	537							-0.328876	1.50053		0.274074	0.673692	-0.23131	-0.648594		5.81986	7.24669	0.628166	1.59717	3.28627	2.65131	9.11237	5.4507
TR49613|c0_g1	411							-0.328638	1.19525		2.66618	2.76952	1.49578	2.31632		0.529078	8.70576	0.221706	7.3306	0.714407	3.83493	0.173569	4.84506
TR12786|c0_g1	1045; 940	GL113; GL118	Germin-like protein subfamily 1 member 13; Germin-like protein subfamily 1 member 18	ARATH		AT5G39100	GO:0003674,GO:0005488,GO:0005575,GO:0005576,GO:0030145,GO:0043167,GO:0043169,GO:0045735,GO:0046872,GO:0046914,GO:0048046	-0.325898	2.07857		1.06584	2.62018	0.87575	1.11294		3.91518	9.28939	3.73205	28.0938	3.90543	8.00127	1.82247	5.10462
TR41900|c0_g2	462							-0.322491	1.28566		-1.1571	-0.772903	-2.08045	-1.4054		2.85702	0.729533	6.09691	3.15338	12.2402	2.13052	1.6489	0
TR21524|c0_g1	1528							0.321654	1.26084		-0.335733	-0.692287	0.388457	0.230089		4.49716	3.35585	3.9907	2.08861	2.47661	3.55086	3.68834	4.49899
TR45700|c0_g2	528							0.320042	1.17855		-1.30301	-0.154934	1.47563	0.0609117		6.50766	2.04269	2.43876	2.08861	0.381017	2.84069	4.68636	4.93158
TR50776|c0_g2	1904	DAT; SALAT (1)	Deacetylvindoline O-acetyltransferase; Salutaridinol 7-O-acetyltransferase {ECO:0000303|PubMed:11404355}	CATRO; PAPSO	K13393,K12698		GO:0003674,GO:0003824,GO:0006807,GO:0008150,GO:0008152,GO:0008374,GO:0009820,GO:0016407,GO:0016413,GO:0016740,GO:0016746,GO:0016747,GO:0047162,GO:0047180,GO:0071704,GO:1901564	-0.31941	1.68797		0.424329	1.21369	-0.124409	-0.140844		3.33319	4.81492	5.09923	13.1459	5.09611	4.59245	3.77512	3.33098
TR311|c0_g1	952; 947							-0.318951	0.478427		0.625213	0.488382	-0.0922887	-0.626308		0.846525	1.84815	1.55194	2.58004	1.42881	1.27831	2.213	1.08149
TR23405|c0_g1	2491; 1447	COB23; RAE1	Coatomer subunit beta'-3; Protein RAE1 {ECO:0000303|PubMed:21189294}	ARATH	K14298	AT1G80670	GO:0000139,GO:0000151,GO:0003674,GO:0005198,GO:0005488,GO:0005515,GO:0005575,GO:0005635,GO:0005643,GO:0005829,GO:0006810,GO:0006886,GO:0008104,GO:0008150,GO:0012506,GO:0015031,GO:0015931,GO:0016020,GO:0016192,GO:0030117,GO:0030659,GO:0030660,GO:0030662,GO:0030663,GO:0031090,GO:0031461,GO:0031967,GO:0031975,GO:0032991,GO:0033036,GO:0043234,GO:0044422,GO:0044424,GO:0044425,GO:0044428,GO:0044431,GO:…	-0.318225	4.38053		2.35725	0.830427	0.761454	0.806955		36.2419	189.824	64.9228	116.225	56.6763	96.7728	28.2049	50.0945
TR30103|c0_g2	420	DHE3 (1)	Probable glutamate dehydrogenase 3	ARATH				-0.316675	0.486515		0.386953	0.691739	-0.156584	-0.483679		1.58723	2.38314	0.886823	2.04765	1.38119	1.13628	2.213	1.29778
TR21770|c0_g1	1591	C3H2	Zinc finger CCCH domain-containing protein 2	ARATH		AT1G03790	GO:0001071,GO:0003674,GO:0003676,GO:0003677,GO:0003700,GO:0005488,GO:0005575,GO:0005634,GO:0006139,GO:0006351,GO:0006355,GO:0006725,GO:0006807,GO:0008150,GO:0008152,GO:0009058,GO:0009059,GO:0009889,GO:0009987,GO:0010029,GO:0010187,GO:0010468,GO:0010556,GO:0016070,GO:0018130,GO:0019219,GO:0019222,GO:0019438,GO:0031323,GO:0031326,GO:0032774,GO:0034641,GO:0034645,GO:0034654,GO:0043167,GO:0043169,GO:…	0.316493	1.29284		-0.322649	-0.321392	0.332338	0.468757		6.45475	4.96082	3.47339	2.58004	2.23848	3.07741	2.47336	3.80684
TR33145|c0_g1	617	VATE (1)	V-type proton ATPase subunit E	CITLI			GO:0003674,GO:0003824,GO:0005215,GO:0005575,GO:0006810,GO:0006811,GO:0006812,GO:0006818,GO:0008150,GO:0008324,GO:0009987,GO:0015075,GO:0015077,GO:0015078,GO:0015399,GO:0015405,GO:0015672,GO:0015988,GO:0015991,GO:0015992,GO:0016462,GO:0016787,GO:0016817,GO:0016818,GO:0016820,GO:0016887,GO:0017111,GO:0019829,GO:0022804,GO:0022857,GO:0022890,GO:0022891,GO:0022892,GO:0032991,GO:0033178,GO:0034220,GO:…	0.316225	1.98904		-0.130286	-0.280484	1.07065	0.371662		10.6345	9.62984	11.307	9.13253	2.42898	6.20217	3.81852	5.2344
TR33654|c0_g1	1556	ACCH1 (3)	1-aminocyclopropane-1-carboxylate oxidase homolog 1	ARATH		AT1G06620	GO:0003674,GO:0003824,GO:0005488,GO:0008150,GO:0008152,GO:0016491,GO:0043167,GO:0043169,GO:0044699,GO:0044710,GO:0046872,GO:0055114	-0.314151	3.81494		0.192784	1.1498	-0.222792	-0.340916		25.4487	29.23	41.3851	93.0453	42.1024	35.9347	53.6328	42.1347
TR998|c1_g1	1576; 1387; 1263; 866; 740; 571; 448	WTR38	WAT1-related protein At5g07050	ARATH		AT5G07050	GO:0003674,GO:0005215,GO:0005575,GO:0005886,GO:0006810,GO:0008150,GO:0009987,GO:0016020,GO:0016021,GO:0022857,GO:0031224,GO:0044425,GO:0044464,GO:0044699,GO:0044763,GO:0044765,GO:0051179,GO:0051234,GO:0055085,GO:1902578	0.31379	2.10748		-0.725164	-0.634406	0.103463	0.171477		13.5973	7.83032	8.49872	5.11913	4.3817	4.78182	10.067	11.4638
TR29467|c0_g1	1711	CYSX; SAT3	Putative uncharacterized protein CysX; Serine acetyltransferase 3, mitochondrial	ARATH; ECOLI	K00640	AT3G13110	GO:0000096,GO:0000097,GO:0003674,GO:0003824,GO:0005488,GO:0005575,GO:0005737,GO:0005739,GO:0006082,GO:0006520,GO:0006534,GO:0006535,GO:0006563,GO:0006790,GO:0006807,GO:0008150,GO:0008152,GO:0008270,GO:0008374,GO:0008652,GO:0009001,GO:0009058,GO:0009069,GO:0009070,GO:0009987,GO:0010035,GO:0010038,GO:0016053,GO:0016407,GO:0016412,GO:0016413,GO:0016740,GO:0016746,GO:0016747,GO:0019344,GO:0019752,GO:…	0.313775	4.76726		0.801301	1.2608	1.40017	2.22044		68.1453	119.498	83.1766	200.711	79.204	210.684	31.0254	148.25
TR45863|c0_g1	791						GO:0003674,GO:0009055	-0.313279	0.613892		0.342674	1.07158	-1.8994	-0.00249784		1.3227	1.94542	1.03463	3.27624	4.14356	0.378758	1.30177	1.29778
TR11558|c0_g1	325	GSTX3	Probable glutathione S-transferase	TOBAC			GO:0003674,GO:0003824,GO:0004364,GO:0007165,GO:0008150,GO:0009734,GO:0009755,GO:0016740,GO:0016765,GO:0050789,GO:0050794,GO:0065007	0.313181	4.99219		0.461283	1.136	1.52226	1.58963		86.3455	119.254	139.12	306.943	74.3936	215.561	58.4493	177.926
TR4296|c0_g1	1368	PRPX (1)	Pathogen-related protein	HORVU			GO:0006950,GO:0006952,GO:0008150,GO:0009607,GO:0050896	0.312477	6.33687		1.38427	2.45749	2.22466	3.34014		342.631	896.012	178.843	986.805	243.089	1139.87	65.0449	667.84
TR32883|c0_g1	1817	PME59; PME60 (1)	Probable pectinesterase/pectinesterase inhibitor 59; Probable pectinesterase/pectinesterase inhibitor 60	ARATH	K01051	AT5G51500	GO:0000272,GO:0003674,GO:0003824,GO:0004857,GO:0005575,GO:0005576,GO:0005618,GO:0005975,GO:0005976,GO:0008150,GO:0008152,GO:0009056,GO:0009057,GO:0009987,GO:0010393,GO:0016043,GO:0016052,GO:0016787,GO:0016788,GO:0030234,GO:0030312,GO:0030599,GO:0042545,GO:0043170,GO:0044238,GO:0044464,GO:0045229,GO:0045330,GO:0045488,GO:0045490,GO:0052689,GO:0071554,GO:0071555,GO:0071704,GO:0071840,GO:1901575	0.311407	1.29301		0.440928	0.780274	1.43686	1.22139		3.06865	4.5231	1.84755	3.89054	1.90509	6.865	1.6923	5.27766
TR48260|c0_g1	1571	7SB1 (1)	Basic 7S globulin	SOYBN			GO:0003674,GO:0003824,GO:0004175,GO:0004190,GO:0005488,GO:0005515,GO:0006508,GO:0008150,GO:0008152,GO:0008233,GO:0009056,GO:0009057,GO:0016787,GO:0019538,GO:0030163,GO:0042802,GO:0043170,GO:0044238,GO:0045735,GO:0070001,GO:0070011,GO:0071704,GO:1901575	-0.310605	2.58939		2.14004	1.23596	1.12235	0.694124		6.98383	34.1908	5.28399	13.8012	5.04848	12.1676	10.8481	18.169
TR2511|c0_g2	922	SOX (1)	Probable sarcosine oxidase	ARATH	K00306	AT2G24580	GO:0003674,GO:0003824,GO:0006082,GO:0006520,GO:0006575,GO:0006725,GO:0006732,GO:0006760,GO:0006807,GO:0008115,GO:0008150,GO:0008152,GO:0009987,GO:0016491,GO:0016645,GO:0016647,GO:0019752,GO:0034641,GO:0042558,GO:0043436,GO:0043603,GO:0044237,GO:0044238,GO:0044281,GO:0044699,GO:0044710,GO:0044763,GO:0046483,GO:0046653,GO:0051186,GO:0055114,GO:0071704,GO:1901360,GO:1901564,GO:1901605	-0.31007	1.06103		-0.167255	-0.304375	-1.49451	-0.676588		2.96284	2.52905	3.06693	2.29337	6.62017	1.70441	2.60353	1.25453
TR33654|c0_g2	1555	ACCH1 (4)	1-aminocyclopropane-1-carboxylate oxidase homolog 1	ARATH		AT1G06620	GO:0003674,GO:0003824,GO:0005488,GO:0008150,GO:0008152,GO:0016491,GO:0043167,GO:0043169,GO:0044699,GO:0044710,GO:0046872,GO:0055114	-0.305959	3.8217		0.279797	1.01111	-0.12914	-0.513863		25.3428	30.9808	44.7476	91.2024	42.2929	38.586	54.4138	37.8088
TR53525|c0_g1	658	NLTP2 (1)	Non-specific lipid-transfer protein	GOSHI			GO:0003674,GO:0005488,GO:0006810,GO:0006869,GO:0008150,GO:0008289,GO:0044699,GO:0044765,GO:0051179,GO:0051234,GO:0071702,GO:1902578	-0.304641	2.42193		3.37008	0.549007	1.16443	0.842551		0.634894	15.9038	4.58192	7.16678	2.76238	7.43313	18.1813	33.3963
TR52148|c0_g1	1147; 1060							-0.304276	1.14714		0.418742	0.319671	-0.192196	-0.693293		2.22213	3.30722	2.32791	3.15338	3.3339	2.79334	5.16367	2.81187
TR11410|c0_g1	299							-0.302561	0.569995		0.632905	0.173192	-0.297096	-0.604782		0.899433	1.94542	1.8845	2.25242	1.85746	1.32565	2.56014	1.34104
TR35181|c1_g1	499							0.302253	5.00893		-2.98634	-1.17389	-0.637916	-1.67385		183.061	22.2264	332.041	146.612	122.926	78.6397	238.353	74.017
TR28201|c0_g1	4570	COPIA; M810; POLX (1)	Copia protein; Retrovirus-related Pol polyprotein from transposon TNT 1-94; Uncharacterized mitochondrial protein AtMg00810	ARATH; DROME; TOBAC		ArthMp070	GO:0003674,GO:0003676,GO:0003824,GO:0003964,GO:0004175,GO:0004190,GO:0004518,GO:0004519,GO:0005488,GO:0005575,GO:0005739,GO:0006139,GO:0006259,GO:0006725,GO:0006807,GO:0008150,GO:0008152,GO:0008233,GO:0008270,GO:0009987,GO:0015074,GO:0016740,GO:0016772,GO:0016779,GO:0016787,GO:0016788,GO:0034061,GO:0034641,GO:0043167,GO:0043169,GO:0043170,GO:0043226,GO:0043227,GO:0043229,GO:0043231,GO:0044237,GO:…	0.300446	1.1086		0.199186	0.772648	1.00144	1.65165		2.11631	2.57768	1.07158	2.53909	2.85763	6.72296	0.998021	5.27766
TR13781|c0_g2	1860	C71D7 (1)	Cytochrome P450 71D7	SOLCH			GO:0003674,GO:0003824,GO:0004497,GO:0005488,GO:0005506,GO:0008150,GO:0008152,GO:0016491,GO:0016705,GO:0020037,GO:0043167,GO:0043169,GO:0044699,GO:0044710,GO:0046872,GO:0046906,GO:0046914,GO:0055114,GO:0097159,GO:1901363	-0.299872	1.88502		0.493686	1.34275	-0.239786	-0.0403633		1.85177	3.0154	6.46642	17.9374	8.28713	6.865	4.16565	4.02313
TR2931|c0_g1	452	SRG1 (1)	Protein SRG1	ARATH		AT1G17020	GO:0003674,GO:0003824,GO:0005488,GO:0007568,GO:0008150,GO:0010260,GO:0016491,GO:0016679,GO:0016682,GO:0032502,GO:0043167,GO:0043169,GO:0044699,GO:0044767,GO:0046872	0.299406	1.07565		-0.205934	-0.669274	0.174658	0.841782		3.96809	3.30722	3.32559	1.72003	1.85746	2.22521	2.213	4.75854
TR48357|c3_g1	1830; 1828; 1475; 1158; 950							0.299037	2.0471		0.758123	0.518845	0.99731	1.72124		5.02624	9.19212	5.98605	9.00967	5.57238	12.1203	2.95067	12.0261
TR53821|c0_g1	1074	PTR27 (1)	Protein NRT1/ PTR FAMILY 6.2	ARATH		AT2G26690	GO:0001101,GO:0003674,GO:0005215,GO:0005575,GO:0006082,GO:0006807,GO:0006810,GO:0006857,GO:0006950,GO:0008150,GO:0008152,GO:0009611,GO:0009719,GO:0009725,GO:0009753,GO:0009987,GO:0010033,GO:0015291,GO:0015293,GO:0015833,GO:0016020,GO:0016021,GO:0022804,GO:0022857,GO:0031224,GO:0042126,GO:0042128,GO:0042221,GO:0042886,GO:0043436,GO:0044237,GO:0044281,GO:0044425,GO:0044699,GO:0044710,GO:0044763,GO:…	0.298658	0.597469		-1.65435	-1.2659	-0.0321426	-0.803953		4.44426	0.729533	2.58657	0.491437	1.5717	1.51503	2.2564	0.86519
TR52855|c0_g3	599							-0.298167	0.716558		-0.586746	-0.865524	-1.7361	-1.12941		2.32794	1.21589	3.73205	1.59717	4.3817	0.615482	2.03943	0.389335
TR3183|c0_g1	1871; 1857; 1842; 1828; 723; 288	SRS1; SRS5	Protein SHI RELATED SEQUENCE 1; Protein SHI RELATED SEQUENCE 5	ARATH		AT1G75520	GO:0003674,GO:0003676,GO:0003677,GO:0005488,GO:0005575,GO:0005634,GO:0007165,GO:0007275,GO:0008150,GO:0008152,GO:0009058,GO:0009734,GO:0009755,GO:0009850,GO:0009851,GO:0009987,GO:0010817,GO:0032501,GO:0032502,GO:0042445,GO:0042446,GO:0043167,GO:0043169,GO:0043226,GO:0043227,GO:0043229,GO:0043231,GO:0044237,GO:0044249,GO:0044424,GO:0044464,GO:0044699,GO:0044707,GO:0044767,GO:0046872,GO:0050789,GO:…	0.297907	2.57647		-0.0973046	-1.23657	0.261252	0.387135		13.5973	12.6452	15.4455	5.97915	10.1446	12.357	15.0137	19.9426
TR49328|c0_g2	1437; 1436	BT2	BTB/POZ and TAZ domain-containing protein 2	ARATH	K00517	AT3G48360	GO:0000302,GO:0000988,GO:0000989,GO:0001101,GO:0003674,GO:0003712,GO:0003824,GO:0004402,GO:0005488,GO:0005515,GO:0005516,GO:0005575,GO:0005634,GO:0005737,GO:0006275,GO:0006355,GO:0006464,GO:0006950,GO:0006970,GO:0006979,GO:0007165,GO:0007275,GO:0007623,GO:0008080,GO:0008150,GO:0008152,GO:0008270,GO:0009266,GO:0009409,GO:0009553,GO:0009555,GO:0009611,GO:0009628,GO:0009651,GO:0009719,GO:0009725,GO:…	0.297621	3.10707		0.287342	0.322831	1.43676	0.659396		26.401	32.4399	16.9235	21.4184	12.5736	35.7453	12.6705	20.5915
TR6794|c1_g2	4167; 4146; 1808	PPP7L; Y5813	BTB/POZ domain-containing protein At5g48130; Serine/threonine-protein phosphatase 7 long form homolog	ARATH		AT5G48130,AT1G48120	GO:0003674,GO:0003824,GO:0004721,GO:0005488,GO:0006464,GO:0008150,GO:0008152,GO:0009987,GO:0016567,GO:0016787,GO:0016788,GO:0016791,GO:0019538,GO:0032446,GO:0036211,GO:0042578,GO:0043167,GO:0043169,GO:0043170,GO:0043412,GO:0044237,GO:0044238,GO:0044260,GO:0044267,GO:0046872,GO:0070647,GO:0071704	0.296938	2.71094		-0.13312	-0.463488	0.488706	0.451723		14.3909	13.0343	17.8843	12.6954	10.2398	14.7716	15.5778	21.673
TR7747|c0_g1	3410; 3268; 2879; 2737; 1864; 1333; 797	PGLR (2)	Probable polygalacturonase	VITVI			GO:0003674,GO:0003824,GO:0004553,GO:0004650,GO:0005575,GO:0005975,GO:0008150,GO:0008152,GO:0016021,GO:0016787,GO:0016798,GO:0031224,GO:0044238,GO:0044425,GO:0071704	-0.295669	2.11813		-0.400253	-0.405866	-1.11819	-0.952641		6.93092	5.00946	11.1222	8.14966	15.7646	6.72296	8.72184	4.02313
TR32215|c0_g1	2890	AB22G	ABC transporter G family member 22	ARATH		AT5G06530	GO:0000166,GO:0001101,GO:0001882,GO:0001883,GO:0003674,GO:0003824,GO:0005215,GO:0005488,GO:0005524,GO:0005575,GO:0005886,GO:0006810,GO:0006833,GO:0006950,GO:0008150,GO:0009414,GO:0009415,GO:0009628,GO:0009987,GO:0010035,GO:0010148,GO:0015399,GO:0015405,GO:0016020,GO:0016021,GO:0016462,GO:0016787,GO:0016817,GO:0016818,GO:0016820,GO:0016887,GO:0017076,GO:0017111,GO:0022804,GO:0022857,GO:0030554,GO:…	0.293375	3.16591		-1.39481	-0.889426	-0.326721	-0.541287		49.2043	18.0924	25.0527	13.064	24.4804	19.3167	24.1261	16.2656
TR15244|c0_g1	987; 849	SBT4E	Subtilisin-like protease SBT4.14 {ECO:0000303|PubMed:16193095}	ARATH		AT4G00230	GO:0003674,GO:0003824,GO:0004175,GO:0004252,GO:0005575,GO:0005618,GO:0006508,GO:0008150,GO:0008152,GO:0008233,GO:0008236,GO:0009505,GO:0016787,GO:0017171,GO:0019538,GO:0030312,GO:0043170,GO:0044238,GO:0044464,GO:0070011,GO:0071704	0.291369	0.49133		-0.441658	-1.09135	0.0720026	0.227222		1.21688	0.632262	3.39949	1.06478	0.762034	0.852206	2.2564	2.81187
TR41540|c0_g1	1043	MAP1A (1)	Microtubule-associated protein 1A	HUMAN	K10429		GO:0000226,GO:0001750,GO:0002230,GO:0002682,GO:0002697,GO:0002831,GO:0003008,GO:0003674,GO:0005198,GO:0005575,GO:0005829,GO:0005874,GO:0005875,GO:0005929,GO:0006996,GO:0007010,GO:0007017,GO:0007026,GO:0007600,GO:0007605,GO:0008150,GO:0009987,GO:0010639,GO:0014069,GO:0016043,GO:0031110,GO:0031111,GO:0031114,GO:0031347,GO:0031513,GO:0032101,GO:0032501,GO:0032886,GO:0032991,GO:0033043,GO:0042995,GO:…	-0.291129	1.32298		0.176968	1.07746	-0.403493	-0.185801		3.75645	4.3772	3.51034	8.51823	2.95288	1.98848	2.64693	2.20623
TR8900|c1_g1	1539	EXPA2; EXPA8	Expansin-A2; Expansin-A8	ARATH; ORYSJ		AT2G40610	GO:0005575,GO:0005576,GO:0005618,GO:0006949,GO:0008150,GO:0009664,GO:0009987,GO:0016020,GO:0016043,GO:0030312,GO:0032502,GO:0044464,GO:0044699,GO:0044763,GO:0044767,GO:0045229,GO:0048646,GO:0071554,GO:0071555,GO:0071669,GO:0071840	-0.289752	2.15776		-1.51967	-0.322505	-1.55203	-1.93848		6.19021	1.5077	14.7434	11.5897	20.8131	6.43889	6.81258	1.03823
TR25076|c0_g1	1804; 1787; 1781; 1764	C81E8 (1)	Cytochrome P450 81E8 {ECO:0000303|PubMed:14617078}	MEDTR			GO:0003674,GO:0003824,GO:0004497,GO:0005488,GO:0005506,GO:0005575,GO:0008150,GO:0008152,GO:0016021,GO:0016491,GO:0016705,GO:0020037,GO:0031224,GO:0043167,GO:0043169,GO:0044425,GO:0044699,GO:0044710,GO:0046872,GO:0046906,GO:0046914,GO:0055114,GO:0097159,GO:1901363	0.289509	3.86519		0.302241	1.70707	1.6148	2.13089		21.1102	26.2632	37.0988	123.392	21.4322	67.7031	15.1005	69.518
TR25490|c0_g1	438							0.28903	0.45016		-0.0384291	-0.143082	0.851526	0.751517		1.3756	1.31316	1.9584	1.67908	1.28593	3.12476	0.39053	1.34104
TR844|c0_g1	311	PERN1 (1)	Peroxidase N1	TOBAC			GO:0003674,GO:0003824,GO:0004601,GO:0005488,GO:0005575,GO:0005576,GO:0006950,GO:0006979,GO:0008150,GO:0008152,GO:0009056,GO:0009987,GO:0016209,GO:0016491,GO:0016684,GO:0020037,GO:0042743,GO:0042744,GO:0043167,GO:0043169,GO:0044237,GO:0044248,GO:0044699,GO:0044710,GO:0044712,GO:0044763,GO:0046872,GO:0046906,GO:0050896,GO:0072593,GO:0097159,GO:1901363	-0.288881	0.780645		1.0279	0.970105	0.429469	0.19588		1.85177	4.81492	0.702068	2.33432	0.762034	1.373	2.51675	3.02816
TR44689|c0_g1	1150; 1130	PUB15	U-box domain-containing protein 15	ARATH		AT5G42340	GO:0003674,GO:0003824,GO:0004842,GO:0005488,GO:0005515,GO:0006464,GO:0008150,GO:0008152,GO:0009987,GO:0016567,GO:0016740,GO:0016874,GO:0019538,GO:0019787,GO:0032446,GO:0036211,GO:0043170,GO:0043412,GO:0044237,GO:0044238,GO:0044260,GO:0044267,GO:0070647,GO:0071704	0.287647	0.792682		-0.295293	-0.441443	0.518955	0.219828		4.28553	3.30722	3.80595	2.53909	0.523899	1.18362	0.824452	1.12475
TR4255|c0_g2	885	ML423 (1)	MLP-like protein 423	ARATH		AT1G24020	GO:0005575,GO:0006950,GO:0006952,GO:0008150,GO:0009607,GO:0016020,GO:0050896	-0.287234	1.79879		0.144866	0.593005	-0.268404	-0.716075		4.39135	4.96082	7.02068	11.0983	6.47729	5.20793	5.90134	3.2012
TR14298|c0_g1	1932	Y3475 (1)	Probable LRR receptor-like serine/threonine-protein kinase At3g47570	ARATH		AT3G47570	GO:0000166,GO:0001882,GO:0001883,GO:0003674,GO:0003824,GO:0004672,GO:0004674,GO:0005488,GO:0005515,GO:0005524,GO:0005575,GO:0005886,GO:0016020,GO:0016021,GO:0016301,GO:0016740,GO:0016772,GO:0016773,GO:0017076,GO:0030554,GO:0031224,GO:0032549,GO:0032550,GO:0032553,GO:0032555,GO:0032559,GO:0035639,GO:0036094,GO:0043167,GO:0043168,GO:0044425,GO:0044464,GO:0097159,GO:0097367,GO:1901265,GO:1901363	-0.285175	0.0884813		0.832795	1.38054	0.412148	0.482549		0.899433	2.38314	0.40646	2.66195	0.142881	0.520793	0.520707	1.12475
TR25297|c0_g1	715; 695	GASA4	Gibberellin-regulated protein 4	ARATH			GO:0001101,GO:0005575,GO:0005576,GO:0005623,GO:0007165,GO:0008150,GO:0009719,GO:0009725,GO:0009739,GO:0009740,GO:0009755,GO:0009987,GO:0010033,GO:0010476,GO:0019725,GO:0033993,GO:0042221,GO:0042592,GO:0044699,GO:0044763,GO:0045454,GO:0050789,GO:0050794,GO:0050896,GO:0065007,GO:0065008,GO:1901700	0.284361	1.76265		-1.31324	-1.02102	-0.270231	-0.662056		7.40709	2.38314	11.4178	5.11913	6.42967	5.16058	5.51081	3.11468
TR49153|c1_g1	562							0.283505	2.12702		1.33533	0.761516	1.8404	1.59819		3.3861	10.0676	4.39716	8.14966	1.61932	8.38003	7.20311	23.836
TR6217|c1_g1	272							-0.28276	1.13657		0.179439	0.502057	-0.212724	-0.805743		2.11631	2.52905	2.1062	3.3991	3.28627	2.69865	5.81456	2.89839
TR2727|c0_g2	751; 732	3MG1	DNA-3-methyladenine glycosylase 1	ECOLI	K01246		GO:0003674,GO:0003824,GO:0003905,GO:0005488,GO:0006139,GO:0006259,GO:0006281,GO:0006284,GO:0006725,GO:0006807,GO:0006950,GO:0006974,GO:0008150,GO:0008152,GO:0008725,GO:0009987,GO:0016787,GO:0016798,GO:0016799,GO:0019104,GO:0033554,GO:0034641,GO:0043167,GO:0043169,GO:0043170,GO:0043733,GO:0044237,GO:0044238,GO:0044260,GO:0044699,GO:0044710,GO:0044763,GO:0046483,GO:0046872,GO:0050896,GO:0051716,GO:…	-0.282209	1.88203		-0.960353	-0.0547859	-1.17604	-1.78601		4.92043	2.04269	10.7158	10.2792	13.669	5.492	4.68636	0.648892
TR31582|c1_g1	2241; 2129; 2116; 2055; 1968; 1952; 1950; 1878; 1790; 1634; 1514; 693	DTX30; DTX33	Protein DETOXIFICATION 30 {ECO:0000303|PubMed:11739388}; Protein DETOXIFICATION 33 {ECO:0000303|PubMed:11739388}	ARATH	K03327	AT1G47530	GO:0003674,GO:0005215,GO:0005575,GO:0005774,GO:0006810,GO:0006855,GO:0008150,GO:0009987,GO:0015238,GO:0015291,GO:0015297,GO:0015893,GO:0016020,GO:0016021,GO:0022804,GO:0022857,GO:0031090,GO:0031224,GO:0044422,GO:0044424,GO:0044425,GO:0044437,GO:0044444,GO:0044446,GO:0044464,GO:0044699,GO:0044763,GO:0044765,GO:0051179,GO:0051234,GO:0055085,GO:0090484,GO:0098588,GO:1902578	0.282107	5.42575		0.430695	2.22918	2.29218	2.0411		159.517	215.358	90.5668	428.328	88.4913	437.324	77.1514	320.639
TR38253|c0_g1	4197; 4119; 2995; 2917; 1441	RFS5	Probable galactinol--sucrose galactosyltransferase 5	ARATH	K06617	AT5G40390	GO:0001101,GO:0003674,GO:0003824,GO:0005575,GO:0005975,GO:0006950,GO:0006979,GO:0008150,GO:0008152,GO:0008378,GO:0009414,GO:0009415,GO:0009507,GO:0009536,GO:0009628,GO:0009719,GO:0009725,GO:0009737,GO:0010033,GO:0010035,GO:0016740,GO:0016757,GO:0016758,GO:0033993,GO:0042221,GO:0043226,GO:0043227,GO:0043229,GO:0043231,GO:0044238,GO:0044424,GO:0044444,GO:0044464,GO:0047274,GO:0050896,GO:0071704,GO:…	0.282042	3.14872		-0.208908	-0.274278	0.341499	0.577612		23.5969	20.281	28.3414	23.2613	18.0983	23.1989	19.7001	29.8923
TR23157|c0_g1	1045	DHAR2 (1)	Glutathione S-transferase DHAR2	ARATH		AT1G75270	GO:0003674,GO:0003824,GO:0004364,GO:0005488,GO:0005515,GO:0005575,GO:0005829,GO:0005886,GO:0006464,GO:0006518,GO:0006575,GO:0006749,GO:0006790,GO:0006807,GO:0008150,GO:0008152,GO:0009987,GO:0010731,GO:0015036,GO:0015037,GO:0015038,GO:0016020,GO:0016209,GO:0016491,GO:0016667,GO:0016672,GO:0016740,GO:0016765,GO:0019538,GO:0033218,GO:0034641,GO:0036211,GO:0042277,GO:0043167,GO:0043168,GO:0043170,GO:…	-0.280657	3.39091		-1.20183	-0.79079	-1.39839	-1.92929		22.2213	9.09485	48.5536	27.6433	55.6761	20.5003	43.1753	10.5986
TR12914|c0_g2	1830; 842; 776	PLT3; PLT6	Probable polyol transporter 3; Probable polyol transporter 6	ARATH		AT2G18480,AT4G36670	GO:0003674,GO:0005215,GO:0005351,GO:0005355,GO:0005402,GO:0005575,GO:0005887,GO:0006810,GO:0006811,GO:0006812,GO:0006818,GO:0008150,GO:0008324,GO:0008643,GO:0008645,GO:0009791,GO:0009987,GO:0010311,GO:0015075,GO:0015144,GO:0015145,GO:0015149,GO:0015291,GO:0015293,GO:0015294,GO:0015295,GO:0015672,GO:0015749,GO:0015758,GO:0015992,GO:0016021,GO:0022804,GO:0022857,GO:0022891,GO:0022892,GO:0031224,GO:…	0.28014	1.74106		0.758629	1.86257	1.83481	2.26103		5.71404	10.3594	1.92145	9.62397	1.7622	8.85348	0.607491	6.70522
TR44677|c0_g1	1523	PUB23 (1)	E3 ubiquitin-protein ligase PUB23	ARATH		AT2G35930	GO:0001101,GO:0003674,GO:0003824,GO:0004842,GO:0005575,GO:0005829,GO:0006464,GO:0006950,GO:0006952,GO:0008150,GO:0008152,GO:0009414,GO:0009415,GO:0009628,GO:0009719,GO:0009987,GO:0010033,GO:0010035,GO:0010200,GO:0010243,GO:0016567,GO:0016740,GO:0016874,GO:0019538,GO:0019787,GO:0032446,GO:0036211,GO:0042221,GO:0043170,GO:0043412,GO:0044237,GO:0044238,GO:0044260,GO:0044267,GO:0044424,GO:0044444,GO:…	-0.27944	1.16945		0.294146	0.442624	-0.539657	-0.19413		1.64014	2.23723	3.14083	4.62769	4.23882	2.60396	3.9053	3.28772
TR34335|c0_g1	822	GL33; GLP1	Germin-like protein subfamily 3 member 3; Germin-like protein {ECO:0000303|PubMed:23284650}	ARATH; MORAL		AT5G20630	GO:0003674,GO:0003824,GO:0005488,GO:0005575,GO:0005576,GO:0005618,GO:0005634,GO:0006082,GO:0006950,GO:0008150,GO:0008152,GO:0009266,GO:0009409,GO:0009505,GO:0009628,GO:0009719,GO:0009725,GO:0009735,GO:0009987,GO:0010033,GO:0016829,GO:0016830,GO:0016831,GO:0019752,GO:0030145,GO:0030312,GO:0031012,GO:0033609,GO:0042221,GO:0043167,GO:0043169,GO:0043226,GO:0043227,GO:0043229,GO:0043231,GO:0043436,GO:…	0.279353	1.09683		-1.81647	-0.98114	-0.0699775	-0.833968		4.92043	0.680898	4.69277	1.88384	2.2861	2.13052	4.94671	2.33601
TR51373|c1_g1	1797; 1780; 1399; 1382; 1369; 1353; 1352; 1336; 1193; 734; 602	CNBL4; CNBL7	Calcineurin B-like protein 4; Calcineurin B-like protein 7	ARATH; ORYSJ	K06268	AT5G24270	GO:0003674,GO:0003824,GO:0004721,GO:0004722,GO:0004723,GO:0005488,GO:0005509,GO:0005513,GO:0005575,GO:0005634,GO:0005737,GO:0005886,GO:0005955,GO:0006464,GO:0006470,GO:0006793,GO:0006796,GO:0006873,GO:0006875,GO:0006950,GO:0006970,GO:0006971,GO:0008150,GO:0008152,GO:0008287,GO:0009593,GO:0009628,GO:0009651,GO:0009987,GO:0010035,GO:0010038,GO:0016020,GO:0016311,GO:0016787,GO:0016788,GO:0016791,GO:…	-0.27927	3.38788		0.740859	0.529326	-0.0683427	-0.269277		18.2532	31.1754	26.3091	38.414	28.1953	26.8445	37.0136	30.5412
TR39894|c0_g1	581							0.277754	3.79234		0.22169	0.131049	1.44216	0.534346		43.067	50.3864	59.8605	65.6477	18.8127	52.8368	26.0353	38.1549
TR45856|c0_g1	1427; 1286	CPR30; FBK50	F-box protein CPR30; F-box/kelch-repeat protein At3g06240	ARATH		AT3G06240,AT4G12560	GO:0002376,GO:0003674,GO:0005488,GO:0005515,GO:0005575,GO:0005634,GO:0005737,GO:0006464,GO:0006950,GO:0006952,GO:0006955,GO:0008150,GO:0008152,GO:0008219,GO:0009626,GO:0009892,GO:0009894,GO:0009895,GO:0009987,GO:0010605,GO:0012501,GO:0016265,GO:0016567,GO:0019222,GO:0019538,GO:0031347,GO:0031348,GO:0032446,GO:0033554,GO:0034050,GO:0036211,GO:0042176,GO:0042177,GO:0043170,GO:0043226,GO:0043227,GO:…	0.277672	0.437487		-0.532303	-0.747958	0.316654	0.0566261		2.27504	1.26452	1.36719	0.409531	1.09542	1.60972	2.08283	2.20623
TR24519|c0_g2	901	E13B (1)	Glucan endo-1,3-beta-glucosidase	WHEAT			GO:0003674,GO:0003824,GO:0004553,GO:0005975,GO:0006950,GO:0006952,GO:0008150,GO:0008152,GO:0008422,GO:0015926,GO:0016787,GO:0016798,GO:0042973,GO:0044238,GO:0050896,GO:0071704	-0.276748	1.6453		0.416141	0.659168	-0.818525	-0.0353627		4.23262	5.98217	4.24936	7.28964	6.52492	3.26679	4.99011	4.84506
TR5583|c0_g1	307	CYSEP (1)	Vignain	RICCO				0.276738	1.87216		-0.579756	-0.776134	0.510024	0.0230231		7.03674	4.3772	3.65814	1.72003	5.62	8.42737	10.4575	10.6418
TR14753|c0_g1	2693; 1797; 1443; 1385; 1365; 622; 418	COBL3; COBL4	COBRA-like protein 3; COBRA-like protein 4	ARATH; ORYSJ		AT5G15630	GO:0005575,GO:0005774,GO:0005886,GO:0008150,GO:0009832,GO:0009834,GO:0009987,GO:0010215,GO:0016020,GO:0016021,GO:0016043,GO:0016049,GO:0030198,GO:0031090,GO:0031224,GO:0031225,GO:0040007,GO:0042546,GO:0043062,GO:0044085,GO:0044422,GO:0044424,GO:0044425,GO:0044437,GO:0044444,GO:0044446,GO:0044464,GO:0044699,GO:0044763,GO:0071554,GO:0071669,GO:0071840,GO:0098588	-0.276254	2.05513		-0.156732	-0.778524	-1.87225	-0.785806		4.12681	3.59903	15.1868	8.43633	20.8607	4.9712	3.55816	1.64386
TR50249|c1_g1	406	SCGT (1)	Scopoletin glucosyltransferase	TOBAC			GO:0003674,GO:0003824,GO:0005488,GO:0005515,GO:0008194,GO:0016740,GO:0016757,GO:0016758,GO:0035251,GO:0042802,GO:0046527,GO:0050275	0.275586	1.4808		0.173999	0.80064	1.31911	1.13072		3.80936	4.42583	4.58192	8.723	2.00034	6.48624	1.21498	3.85009
TR34169|c0_g1	1411; 1402	DCAM4	S-adenosylmethionine decarboxylase proenzyme 4 {ECO:0000305}	ARATH	K01611	AT5G18930	GO:0003674,GO:0003824,GO:0004014,GO:0005575,GO:0005829,GO:0006139,GO:0006557,GO:0006576,GO:0006595,GO:0006596,GO:0006597,GO:0006725,GO:0006790,GO:0006807,GO:0008150,GO:0008152,GO:0008215,GO:0008216,GO:0008295,GO:0009058,GO:0009116,GO:0009119,GO:0009163,GO:0009308,GO:0009309,GO:0009987,GO:0016829,GO:0016830,GO:0016831,GO:0018130,GO:0019438,GO:0032502,GO:0034641,GO:0034654,GO:0042278,GO:0042401,GO:…	0.275534	1.90571		-0.48305	-0.389563	0.180653	0.296004		7.19546	4.86355	6.31861	4.58674	6.85831	7.90658	7.07293	8.91146
TR24663|c1_g1	1352							-0.274092	1.30364		-0.177989	-0.472071	-0.922829	-1.08774		2.22213	1.84815	4.98838	3.3172	6.19153	2.79334	5.81456	2.20623
TR52305|c0_g1	1532; 427	YCF36 (1)	Uncharacterized protein ycf36	PORPU			GO:0005575,GO:0009507,GO:0009536,GO:0043226,GO:0043227,GO:0043229,GO:0043231,GO:0044424,GO:0044444,GO:0044464	-0.273452	1.10993		-0.840264	-0.453671	-1.34503	-1.20461		4.7088	2.1886	3.51034	2.29337	4.66746	1.23096	4.29583	1.29778
TR53866|c0_g1	872; 834	CML30; CML7	Calmodulin-like protein 7; Probable calcium-binding protein CML30	ARATH	K13448	AT1G05990,AT3G29000	GO:0003674,GO:0005488,GO:0005509,GO:0043167,GO:0043169,GO:0046872	-0.27253	2.05609		-0.645477	-0.338292	-1.3931	-0.920317		4.44426	2.48041	11.0853	8.55919	20.5273	7.19641	5.64099	2.50905
TR34194|c0_g1	2054; 1965; 1962; 1351	P2C38; P2C42	Probable protein phosphatase 2C 38; Probable protein phosphatase 2C 42	ARATH	K01102	AT3G12620,AT3G17090	GO:0003674,GO:0003824,GO:0004721,GO:0004722,GO:0005488,GO:0016787,GO:0016788,GO:0016791,GO:0042578,GO:0043167,GO:0043169,GO:0046872	-0.271815	2.24517		-0.898349	-1.15	-2.21987	-1.16738		5.3966	2.43178	18.0321	7.57631	29.2431	5.492	5.42403	1.86016
TR53054|c0_g1	609; 476; 437; 361; 335							-0.267912	0.931255		0.588959	0.553367	-0.0872668	-0.193647		1.79887	3.20995	1.66279	2.90767	2.47661	2.27255	3.21102	2.68209
TR6944|c0_g1	858	CYSEP (2)	Vignain	PHAVU; VIGMU			GO:0003674,GO:0003824,GO:0005575,GO:0005788,GO:0006508,GO:0008150,GO:0008152,GO:0008233,GO:0008234,GO:0016787,GO:0019538,GO:0031974,GO:0043170,GO:0043233,GO:0044238,GO:0044422,GO:0044424,GO:0044432,GO:0044444,GO:0044446,GO:0044464,GO:0070011,GO:0070013,GO:0071704	0.267737	4.3785		-0.101407	-0.680174	0.328403	0.474573		73.2773	68.2357	37.8747	23.2613	84.824	106.763	101.711	141.718
TR48|c0_g1	1785; 1713	AL2B7 (1)	Aldehyde dehydrogenase family 2 member B7, mitochondrial	ARATH	K00128	AT1G23800	GO:0003674,GO:0003824,GO:0004029,GO:0005575,GO:0005759,GO:0016491,GO:0016620,GO:0016903,GO:0031974,GO:0043233,GO:0044422,GO:0044424,GO:0044429,GO:0044444,GO:0044446,GO:0044464,GO:0070013	-0.266183	1.90038		0	2.47139	-0.218977	-0.434809		0	0	0	4.54579	11.24	9.5163	16.3155	11.8098
TR54141|c2_g1	504; 435; 422; 418; 229							-0.265414	0.398496		0.206084	0.366989	-0.234962	-0.63699		1.00525	1.31316	0.886823	1.43336	2.23848	1.75176	2.16961	1.03823
TR1263|c0_g1	541							0.264703	0.258942		-0.476839	-0.183555	1.02496	0.114758		4.65589	3.06404	0.554264	0.368577	0.142881	1.32565	0.0433922	0.129778
TR36859|c1_g2	385							-0.263783	1.09413		0.23655	0.643271	-0.223562	-0.297642		3.06865	3.79357	1.92145	3.56292	3.42916	2.79334	2.99406	2.24949
TR78|c0_g2	585	LOR15 (1)	Protein LURP-one-related 15	ARATH		AT5G01750	GO:0005575,GO:0009507,GO:0009536,GO:0043226,GO:0043227,GO:0043229,GO:0043231,GO:0044424,GO:0044444,GO:0044464	-0.263671	1.17498		0.690274	0.212359	-0.248618	-0.254794		3.80936	6.76034	3.36254	4.05435	3.00051	2.36724	1.43194	1.03823
TR46963|c0_g1	975	LTPG2 (1)	Non-specific lipid transfer protein GPI-anchored 2	ARATH		AT3G43720	GO:0003674,GO:0005488,GO:0005575,GO:0005886,GO:0006810,GO:0006869,GO:0008150,GO:0008289,GO:0016020,GO:0031224,GO:0031225,GO:0031226,GO:0032502,GO:0042335,GO:0044425,GO:0044459,GO:0044464,GO:0044699,GO:0044765,GO:0044767,GO:0046658,GO:0048856,GO:0051179,GO:0051234,GO:0071702,GO:1902578	-0.26281	1.58998		-0.0183556	-0.711779	-1.97723	-0.886911		2.32794	2.28587	6.54032	3.60387	15.2407	3.12476	4.20905	1.8169
TR19996|c0_g1	1353; 1253	PER52	Peroxidase 52	ARATH	K00430	AT5G05340	GO:0003674,GO:0003824,GO:0004601,GO:0005488,GO:0005575,GO:0005576,GO:0005618,GO:0005794,GO:0005829,GO:0006725,GO:0006950,GO:0006979,GO:0008150,GO:0008152,GO:0009056,GO:0009058,GO:0009698,GO:0009699,GO:0009808,GO:0009809,GO:0009888,GO:0009889,GO:0009891,GO:0009893,GO:0009987,GO:0010087,GO:0010089,GO:0016209,GO:0016491,GO:0016684,GO:0019222,GO:0019438,GO:0019748,GO:0020037,GO:0030312,GO:0031323,GO:…	-0.261976	1.34076		1.39576	0.838875	0.0364749	0.437899		1.74596	6.22535	2.51266	5.28294	2.19085	2.27255	4.20905	6.05633
TR15013|c0_g1	2812; 2796; 2782; 2766; 2766; 779; 763; 759; 743	KS1; KSL4; KSL7	Ent-cassa-12,15-diene synthase; Ent-kaur-16-ene synthase, chloroplastic; Syn-pimara-7,15-diene synthase	ORYSI; ORYSJ	K04121		GO:0000287,GO:0003674,GO:0003824,GO:0005488,GO:0005575,GO:0006082,GO:0006629,GO:0006720,GO:0006721,GO:0006950,GO:0006952,GO:0008150,GO:0008152,GO:0008299,GO:0008610,GO:0009058,GO:0009507,GO:0009536,GO:0009685,GO:0009686,GO:0009899,GO:0009987,GO:0010333,GO:0016053,GO:0016101,GO:0016102,GO:0016114,GO:0016829,GO:0016835,GO:0016838,GO:0019752,GO:0034277,GO:0034279,GO:0043167,GO:0043169,GO:0043226,GO:…	0.261233	4.45443		0.644357	0.654649	0.57866	2.07864		111.159	174.31	60.1192	95.2158	51.8183	77.8822	21.8697	95.6035
TR46925|c0_g1	1966	M810; COPIA (1)	Uncharacterized mitochondrial protein AtMg00810; Copia protein	ARATH; DROME		ArthMp070	GO:0005575,GO:0005739,GO:0043226,GO:0043227,GO:0043229,GO:0043231,GO:0044424,GO:0044444,GO:0044464	0.260551	2.8563		1.3299	2.20951	2.59927	2.25036		8.20071	22.1292	6.50337	33.7044	5.52475	38.5387	3.60155	20.8943
TR19763|c1_g4	880							-0.259762	1.61668		0.293799	0.682902	-0.151433	-0.307405		5.60823	7.10079	1.99535	3.80863	7.52509	6.67562	4.25244	3.24446
TR44454|c1_g1	1401	SILD (2)	Secoisolariciresinol dehydrogenase	FORIN			GO:0003674,GO:0003824,GO:0016491	-0.259678	2.00982		0.033192	0.790607	-0.885976	-0.299011		7.72454	7.92759	6.79898	12.4907	9.33492	4.59245	6.03152	4.71528
TR43279|c1_g2	690							-0.25886	1.18428		0.563591	0.391343	-0.0917721	-0.422267		2.53957	4.23129	2.69742	3.84959	3.14339	2.88803	3.99208	2.72535
TR52172|c0_g1	404; 386	MIRA (2)	Miraculin	SYNDU			GO:0003674,GO:0004857,GO:0004866,GO:0030234,GO:0030414,GO:0061134,GO:0061135	-0.258288	1.15775		2.95785	0.44955	1.18895	0.325077		0.211631	8.41395	1.92145	2.98957	2.42898	6.81765	1.04141	1.55734
TR11576|c1_g5	602	MD15A (1)	Mediator of RNA polymerase II transcription subunit 15a	ARATH	K14972	AT1G15780	GO:0000988,GO:0000989,GO:0001101,GO:0003674,GO:0003712,GO:0005575,GO:0005634,GO:0006139,GO:0006351,GO:0006355,GO:0006725,GO:0006807,GO:0008150,GO:0008152,GO:0009058,GO:0009059,GO:0009751,GO:0009889,GO:0009987,GO:0010033,GO:0010468,GO:0010556,GO:0014070,GO:0016070,GO:0016592,GO:0018130,GO:0019219,GO:0019222,GO:0019438,GO:0031323,GO:0031326,GO:0032774,GO:0032991,GO:0034641,GO:0034645,GO:0034654,GO:…	-0.258157	1.63826		0.229981	0.161962	-0.539476	-0.373471		4.49716	5.44718	4.28631	4.91437	6.71543	4.30838	6.29187	4.62877
TR25706|c0_g1	1670; 1631; 1594; 1555; 1469; 810; 771; 666; 627	CSE (1)	Caffeoylshikimate esterase	ARATH	K18368	AT1G52760	GO:0000302,GO:0003674,GO:0003824,GO:0003846,GO:0004620,GO:0004622,GO:0005575,GO:0005886,GO:0005911,GO:0006508,GO:0006629,GO:0006725,GO:0006950,GO:0006979,GO:0008150,GO:0008152,GO:0008233,GO:0008236,GO:0008374,GO:0009058,GO:0009506,GO:0009698,GO:0009699,GO:0009808,GO:0009809,GO:0009987,GO:0010035,GO:0010038,GO:0010043,GO:0016020,GO:0016298,GO:0016411,GO:0016740,GO:0016746,GO:0016747,GO:0016787,GO:…	0.257208	2.27663		-0.189867	-0.0115223	0.807028	0.821155		11.9572	10.3594	9.08993	9.00967	9.09679	16.6654	3.94869	7.74345
TR13290|c2_g1	5923; 5820; 4714; 4611	AB10C (1)	ABC transporter C family member 10	ARATH		AT3G59140	GO:0000166,GO:0001882,GO:0001883,GO:0003674,GO:0003824,GO:0005215,GO:0005488,GO:0005524,GO:0005575,GO:0005774,GO:0006810,GO:0008150,GO:0008559,GO:0009987,GO:0015238,GO:0015399,GO:0015405,GO:0016020,GO:0016021,GO:0016462,GO:0016787,GO:0016817,GO:0016818,GO:0016820,GO:0016887,GO:0017076,GO:0017111,GO:0022804,GO:0022857,GO:0030554,GO:0031090,GO:0031224,GO:0032549,GO:0032550,GO:0032553,GO:0032555,GO:…	0.257161	5.74281		0.0329825	0.11166	0.771246	1.10239		369.667	378.239	233.863	252.762	349.774	597.681	99.238	214.221
TR50776|c0_g1	1683	SALAT (1)	Salutaridinol 7-O-acetyltransferase {ECO:0000303|PubMed:11404355}	PAPSO	K13393		GO:0003674,GO:0003824,GO:0006807,GO:0008150,GO:0008152,GO:0008374,GO:0009820,GO:0016407,GO:0016413,GO:0016740,GO:0016746,GO:0016747,GO:0047180,GO:0071704,GO:1901564	-0.256476	1.6717		0.319683	0.88522	-0.0385122	-0.642894		4.12681	5.39854	5.06228	10.1973	5.66763	5.492	4.20905	2.33601
TR53915|c0_g1	921; 915; 915; 909	P2B10 (1)	F-box protein PP2-B10	ARATH		AT2G02360	GO:0003674,GO:0005488,GO:0006464,GO:0008150,GO:0008152,GO:0009987,GO:0016567,GO:0019538,GO:0030246,GO:0032446,GO:0036211,GO:0043170,GO:0043412,GO:0044237,GO:0044238,GO:0044260,GO:0044267,GO:0070647,GO:0071704	0.255431	2.0624		-1.89121	-1.33568	-0.408057	-1.41415		6.13731	0.924075	18.4755	6.7163	7.04882	5.06589	13.8855	4.58551
TR1135|c0_g1	1453; 1404; 1377	RGP1; RGP3	UDP-arabinopyranose mutase 1; UDP-arabinopyranose mutase 3	ARATH; ORYSJ	K13379	AT3G02230	GO:0000138,GO:0000271,GO:0003674,GO:0003824,GO:0005575,GO:0005618,GO:0005774,GO:0005794,GO:0005795,GO:0005829,GO:0005840,GO:0005911,GO:0005975,GO:0005976,GO:0006073,GO:0006139,GO:0006725,GO:0006753,GO:0006793,GO:0006796,GO:0006807,GO:0006950,GO:0006970,GO:0007275,GO:0008150,GO:0008152,GO:0008194,GO:0009058,GO:0009059,GO:0009117,GO:0009225,GO:0009250,GO:0009506,GO:0009555,GO:0009628,GO:0009651,GO:…	0.254833	1.25042		-1.7208	-0.488028	-0.313763	-0.481099		5.50241	0.972711	6.31861	4.21816	3.71492	2.79334	2.69032	1.64386
TR32178|c2_g1	2561; 1268	USPAL (1)	Universal stress protein A-like protein	ARATH		AT3G01520	GO:0000166,GO:0001882,GO:0001883,GO:0003674,GO:0005488,GO:0005575,GO:0005886,GO:0006950,GO:0008150,GO:0016020,GO:0016208,GO:0017076,GO:0030554,GO:0032549,GO:0032550,GO:0032553,GO:0032555,GO:0032559,GO:0036094,GO:0043167,GO:0043168,GO:0043169,GO:0044464,GO:0050896,GO:0097159,GO:0097367,GO:1901265,GO:1901363	-0.254486	4.81739		2.02752	1.33266	1.38291	0.0419053		59.7858	246.825	32.6646	83.7899	93.3492	245.057	112.125	115.46
TR51310|c0_g1	1494; 1462	PERN1 (2)	Peroxidase N1	TOBAC			GO:0003674,GO:0003824,GO:0004601,GO:0005488,GO:0005575,GO:0005576,GO:0006950,GO:0006979,GO:0008150,GO:0008152,GO:0009056,GO:0009987,GO:0016209,GO:0016491,GO:0016684,GO:0020037,GO:0042743,GO:0042744,GO:0043167,GO:0043169,GO:0044237,GO:0044248,GO:0044699,GO:0044710,GO:0044712,GO:0044763,GO:0046872,GO:0046906,GO:0050896,GO:0055114,GO:0072593,GO:0097159,GO:1901363	-0.25432	4.03174		0.730253	1.6971	0.713332	0.360781		66.5051	110.986	23.7225	79.1622	34.4344	57.0978	34.41	44.4708
TR12527|c0_g2	461	NTM1 (1)	Alpha N-terminal protein methyltransferase 1	ARATH	K16219	AT5G44450	GO:0003674,GO:0003824,GO:0006464,GO:0006479,GO:0006480,GO:0008150,GO:0008152,GO:0008168,GO:0008213,GO:0009987,GO:0016740,GO:0016741,GO:0019538,GO:0031365,GO:0032259,GO:0036211,GO:0043170,GO:0043412,GO:0043414,GO:0044237,GO:0044238,GO:0044260,GO:0044267,GO:0071704	-0.254275	0.357673		0.101496	0.272398	-0.348362	-0.753598		0.158723	0.243178	2.43876	3.15338	0.33339	0.0473448	3.38459	1.6006
TR19190|c0_g1	2102; 2073; 1734; 1705; 624	JMJ30 (1)	Putative lysine-specific demethylase JMJD5	ARATH			GO:0001071,GO:0003674,GO:0003700,GO:0003824,GO:0005488,GO:0005515,GO:0005575,GO:0005634,GO:0005737,GO:0006325,GO:0006355,GO:0006464,GO:0006479,GO:0006482,GO:0006996,GO:0007623,GO:0008150,GO:0008152,GO:0008168,GO:0008170,GO:0008213,GO:0008214,GO:0008276,GO:0008757,GO:0009889,GO:0009987,GO:0010452,GO:0010468,GO:0010556,GO:0016043,GO:0016278,GO:0016279,GO:0016491,GO:0016568,GO:0016569,GO:0016570,GO:…	0.254221	3.37844		2.25923	3.31446	3.26324	3.66441		4.86752	27.09	3.87985	47.5465	4.00068	47.0134	6.46544	93.6568
TR43316|c0_g1	1281; 1204; 1088; 969; 771	CA1P (1)	Probable 2-carboxy-D-arabinitol-1-phosphatase {ECO:0000305}	ARATH	K15634	AT5G22620	GO:0003674,GO:0003824,GO:0005575,GO:0009507,GO:0009532,GO:0009536,GO:0009570,GO:0016787,GO:0016788,GO:0016791,GO:0042578,GO:0043226,GO:0043227,GO:0043229,GO:0043231,GO:0044422,GO:0044424,GO:0044434,GO:0044435,GO:0044444,GO:0044446,GO:0044464,GO:0047538	0.254147	1.41353		0.169449	0.308771	1.18642	0.630562		4.60298	5.30127	3.51034	4.58674	2.47661	6.91234	1.90926	3.50402
TR1772|c2_g1	1502; 1414; 1414; 830	DBR; P2	2-alkenal reductase (NADP(+)-dependent); NADP-dependent alkenal double bond reductase P2	ARATH; TOBAC	K08070	AT5G16990	GO:0003674,GO:0003824,GO:0005488,GO:0005575,GO:0005829,GO:0005886,GO:0006950,GO:0006979,GO:0008150,GO:0008152,GO:0008270,GO:0016020,GO:0016491,GO:0016627,GO:0016628,GO:0032440,GO:0043167,GO:0043169,GO:0044424,GO:0044444,GO:0044464,GO:0044699,GO:0044710,GO:0046872,GO:0046914,GO:0050896,GO:0055114	0.253454	5.1683		0.762668	0.835421	1.11718	1.60475		117.35	199.795	160.515	287.204	65.9636	144.26	105.834	323.927
TR54108|c0_g1	1035							0.252625	1.41125		-0.115411	-0.701623	0.268995	0.419		7.30128	6.66307	1.9584	0.819061	5.76289	7.14906	1.17159	1.90342
TR45348|c0_g1	1346; 1320	GALM (1)	Aldose 1-epimerase	BOVIN	K01785		GO:0003674,GO:0003824,GO:0004034,GO:0005488,GO:0005575,GO:0005737,GO:0005975,GO:0005996,GO:0006006,GO:0006012,GO:0008150,GO:0008152,GO:0016853,GO:0016854,GO:0016857,GO:0019318,GO:0030246,GO:0031982,GO:0031988,GO:0043226,GO:0043227,GO:0043230,GO:0044238,GO:0044421,GO:0044424,GO:0044464,GO:0044699,GO:0044710,GO:0044723,GO:0065010,GO:0070062,GO:0071704,GO:1903561	-0.252255	3.45353		-0.62545	-0.143996	-1.00466	-1.08006		25.9777	16.4874	36.3967	32.8443	55.9143	27.3653	39.6171	18.2122
TR39448|c1_g1	1994	C71D8	Cytochrome P450 71D8	SOYBN			GO:0003674,GO:0003824,GO:0004497,GO:0005488,GO:0005506,GO:0005575,GO:0008150,GO:0008152,GO:0009058,GO:0016020,GO:0016491,GO:0016705,GO:0016709,GO:0019748,GO:0020037,GO:0043167,GO:0043169,GO:0044550,GO:0044699,GO:0044710,GO:0044711,GO:0046872,GO:0046906,GO:0046914,GO:0055114,GO:0097159,GO:1901363	-0.251203	4.29155		0.123431	0.263056	-0.345246	-0.65056		40.3687	44.0638	92.4882	111.188	87.3006	68.5079	86.1336	54.507
TR22832|c0_g1	594	SC61B (1)	Protein transport protein Sec61 subunit beta	ARATH	K09481	AT2G45070	GO:0005575,GO:0005784,GO:0006810,GO:0006886,GO:0008104,GO:0008150,GO:0015031,GO:0016021,GO:0031224,GO:0032991,GO:0033036,GO:0043234,GO:0044422,GO:0044424,GO:0044425,GO:0044432,GO:0044444,GO:0044446,GO:0044464,GO:0045184,GO:0046907,GO:0051179,GO:0051234,GO:0051649,GO:0071256,GO:0071702	0.251189	0.594536		-0.809448	-0.951547	-0.356959	-0.273272		2.11631	0.778169	2.43876	0.778108	2.52424	1.75176	2.29979	1.73038
TR50184|c1_g1	372							0.250418	1.5501		0.487512	1.76667	2.36577	1.3717		2.59248	4.03675	2.80827	11.9583	1.09542	9.80037	1.04141	4.28269
TR13443|c0_g1	3451; 1190; 726; 726	Y1684; Y5374	Probable LRR receptor-like serine/threonine-protein kinase At1g06840; Probable LRR receptor-like serine/threonine-protein kinase At5g37450	ARATH		AT5G37450,AT1G06840	GO:0000166,GO:0001882,GO:0001883,GO:0003674,GO:0003824,GO:0004672,GO:0004674,GO:0005488,GO:0005515,GO:0005524,GO:0005575,GO:0005886,GO:0006464,GO:0006468,GO:0006793,GO:0006796,GO:0008150,GO:0008152,GO:0009987,GO:0016020,GO:0016021,GO:0016301,GO:0016310,GO:0016740,GO:0016772,GO:0016773,GO:0017076,GO:0019538,GO:0030554,GO:0031224,GO:0032549,GO:0032550,GO:0032553,GO:0032555,GO:0032559,GO:0035639,GO:…	-0.250373	3.24312		0.679608	1.26334	0.431344	0.201523		19.9992	32.6344	17.9951	44.5979	22.5276	30.7268	16.8362	19.51
TR54192|c0_g1	909							0.249314	1.1297		0.303964	0.483737	1.33802	0.692329		2.80411	3.6963	2.43876	3.80863	1.90509	6.3442	1.17159	2.50905
TR7680|c0_g1	1883; 1865; 629	PP436	Pentatricopeptide repeat-containing protein At5g59600	ARATH		AT5G59600		0.247008	0.62985		-0.204235	-0.258213	0.29916	0.46744		2.16922	1.75088	2.1062	1.59717	1.42881	1.98848	1.47534	2.42253
TR28524|c1_g2	1548; 1524; 1479	MYB39 (1)	Transcription factor MYB39	ARATH	K09422	AT4G17785	GO:0001071,GO:0003674,GO:0003676,GO:0003677,GO:0003700,GO:0005488,GO:0005575,GO:0005634,GO:0006355,GO:0008150,GO:0009889,GO:0010468,GO:0010556,GO:0019219,GO:0019222,GO:0031323,GO:0031326,GO:0043226,GO:0043227,GO:0043229,GO:0043231,GO:0044424,GO:0044464,GO:0050789,GO:0050794,GO:0051171,GO:0051252,GO:0060255,GO:0065007,GO:0080090,GO:0097159,GO:1901363,GO:1903506,GO:2000112,GO:2001141	0.24678	2.4416		0.152625	0.361973	0.492982	1.47647		12.063	13.5207	11.1222	14.5793	9.66831	14.0141	3.99208	12.8913
TR19561|c0_g1	1593; 1562	AGCT2	Agmatine coumaroyltransferase-2 {ECO:0000303|PubMed:18270436, ECO:0000312|EMBL:BAF97627.1}	HORVU			GO:0003674,GO:0003824,GO:0016740,GO:0016746,GO:0016747,GO:0047634	-0.246614	1.51773		1.55009	1.85743	0.247964	1.68237		2.38085	8.9003	1.77365	9.05062	3.19102	3.97696	1.17159	5.96981
TR26058|c0_g1	482							0.246116	1.5039		-0.256	-0.0557562	0.470349	0.695156		4.55007	3.64767	5.06228	4.83246	4.09594	6.06013	2.69032	4.97484
TR19134|c2_g2	1718; 1627; 1061; 1008; 944	7SB1; 7SBG2	Basic 7S globulin; Basic 7S globulin 2	SOYBN			GO:0003674,GO:0003824,GO:0004175,GO:0004190,GO:0005488,GO:0005515,GO:0006508,GO:0008150,GO:0008152,GO:0008233,GO:0009056,GO:0009057,GO:0016787,GO:0019538,GO:0030163,GO:0042802,GO:0043170,GO:0044238,GO:0045735,GO:0070001,GO:0070011,GO:0071704,GO:1901575	-0.245971	4.67172		-0.309607	-0.357557	-0.597968	-1.27783		112.958	90.9485	144.367	112.457	136.023	89.529	119.849	48.84
TR7703|c0_g1	663; 641	CESA2 (1)	Cellulose synthase A catalytic subunit 2 [UDP-forming]	ARATH	K10999	AT4G39350	GO:0000271,GO:0003674,GO:0003824,GO:0005488,GO:0005575,GO:0005886,GO:0005975,GO:0005976,GO:0006073,GO:0008150,GO:0008152,GO:0008194,GO:0008270,GO:0009058,GO:0009059,GO:0009250,GO:0009987,GO:0016020,GO:0016021,GO:0016043,GO:0016051,GO:0016740,GO:0016757,GO:0016758,GO:0016759,GO:0016760,GO:0030243,GO:0030244,GO:0031224,GO:0033692,GO:0034637,GO:0034645,GO:0035251,GO:0043167,GO:0043169,GO:0043170,GO:…	-0.245871	3.40061		0.126295	0.187302	-0.454354	-0.468072		27.1417	29.7163	29.1913	33.3767	39.2924	28.4069	30.7217	21.9326
TR13132|c1_g1	622	ZN363 (1)	RING finger and CHY zinc finger domain-containing protein 1	MOUSE	K10144		GO:0000151,GO:0002039,GO:0003674,GO:0003824,GO:0004842,GO:0005488,GO:0005515,GO:0005575,GO:0005634,GO:0005654,GO:0005737,GO:0006464,GO:0008150,GO:0008152,GO:0008270,GO:0009893,GO:0009894,GO:0009896,GO:0009987,GO:0010604,GO:0016567,GO:0016604,GO:0016607,GO:0016740,GO:0016874,GO:0019222,GO:0019538,GO:0019787,GO:0030162,GO:0031323,GO:0031325,GO:0031329,GO:0031331,GO:0031396,GO:0031398,GO:0031399,GO:…	0.245415	0.950215		-0.653963	-0.217634	0.203234	0.265708		2.48667	1.21589	2.73437	2.21146	2.95288	3.55086	2.38657	3.07142
TR39875|c0_g2	738							-0.245181	1.20088		-0.632878	-0.202186	-1.03898	-1.00057		3.49192	1.89679	4.24936	3.56292	7.57272	3.1721	2.03943	0.519114
TR3712|c0_g1	737	BSP (1)	Basic secretory protease {ECO:0000303|PubMed:22773449}	BOSSE			GO:0003674,GO:0003824,GO:0005488,GO:0008233,GO:0008237,GO:0016787,GO:0043167,GO:0043169,GO:0046872,GO:0070011	-0.245011	3.12586		0.984663	1.85499	0.693994	0.951854		30.1045	60.5512	6.17081	24.9404	8.95391	15.103	12.063	24.2686
TR5203|c0_g1	1524; 1395							0.244819	1.47608		-0.265283	-0.916441	0.111032	0.214137		3.65064	2.8695	6.76202	3.11243	3.47678	3.83493	5.12028	6.09959
TR50089|c0_g1	1235; 794							-0.244717	1.44217		1.48877	0.54667	0.324182	0.439357		1.85177	7.00352	3.80595	6.0201	3.42916	4.5451	2.86389	4.23943
TR41867|c0_g1	1269	FATB (1)	Palmitoyl-acyl carrier protein thioesterase, chloroplastic	CUPHO			GO:0003674,GO:0003824,GO:0005575,GO:0006082,GO:0006629,GO:0006631,GO:0006633,GO:0008150,GO:0008152,GO:0008610,GO:0009058,GO:0009507,GO:0009536,GO:0009987,GO:0016053,GO:0016787,GO:0016788,GO:0016790,GO:0019752,GO:0032787,GO:0043226,GO:0043227,GO:0043229,GO:0043231,GO:0043436,GO:0044237,GO:0044238,GO:0044249,GO:0044255,GO:0044281,GO:0044283,GO:0044424,GO:0044444,GO:0044464,GO:0044699,GO:0044710,GO:…	-0.244648	0.488445		-0.807292	-0.584559	-0.93742	-1.61714		1.00525	0.145907	2.95608	1.63812	3.00051	1.08893	2.86389	0.259557
TR29905|c0_g1	971; 968	PBP1 (1)	Calcium-binding protein PBP1	ARATH		AT5G54490	GO:0003674,GO:0005488,GO:0005509,GO:0008150,GO:0009719,GO:0009725,GO:0009733,GO:0010033,GO:0042221,GO:0043167,GO:0043169,GO:0046872,GO:0050896	-0.244484	3.84528		0.183444	0.331462	-0.241958	-0.565994		37.1413	42.3129	51.251	64.7468	56.6763	47.7709	44.477	29.7193
TR27865|c0_g1	2110	U73C1; U73C5; U73C7	UDP-glycosyltransferase 73C1; UDP-glycosyltransferase 73C5; UDP-glycosyltransferase 73C7	ARATH	K13496	AT2G36800,AT3G53160,AT2G36750	GO:0003674,GO:0003824,GO:0005575,GO:0005975,GO:0005996,GO:0006063,GO:0006066,GO:0006082,GO:0006629,GO:0008150,GO:0008152,GO:0008194,GO:0008202,GO:0009058,GO:0009314,GO:0009411,GO:0009416,GO:0009605,GO:0009607,GO:0009628,GO:0009636,GO:0009812,GO:0009813,GO:0009987,GO:0010224,GO:0010817,GO:0016021,GO:0016128,GO:0016131,GO:0016740,GO:0016757,GO:0016758,GO:0019585,GO:0019752,GO:0031224,GO:0032787,GO:…	0.244346	2.60047		-0.573396	-0.123491	0.270581	0.444339		9.10014	5.78763	9.68115	8.80491	25.5758	31.0582	7.33328	10.339
TR43199|c0_g4	1320; 1192	CRF2	Ethylene-responsive transcription factor CRF2	ARATH		AT4G23750	GO:0000160,GO:0001071,GO:0003006,GO:0003674,GO:0003676,GO:0003677,GO:0003700,GO:0005488,GO:0005515,GO:0005575,GO:0005634,GO:0005737,GO:0006139,GO:0006351,GO:0006355,GO:0006606,GO:0006725,GO:0006807,GO:0006810,GO:0006886,GO:0006913,GO:0007165,GO:0008104,GO:0008150,GO:0008152,GO:0009058,GO:0009059,GO:0009736,GO:0009755,GO:0009790,GO:0009793,GO:0009873,GO:0009889,GO:0009987,GO:0010468,GO:0010556,GO:…	0.242809	1.38148		-0.675024	-0.103952	0.304205	0.323821		4.86752	2.67495	5.13618	4.7096	2.76238	3.64555	3.42799	4.54225
TR21549|c0_g1	1661; 1512; 825; 676; 531; 459; 382	RL393 (1)	60S ribosomal protein L39-3	ORYSJ	K02924		GO:0003674,GO:0003676,GO:0003723,GO:0003735,GO:0005198,GO:0005488,GO:0005575,GO:0006412,GO:0008150,GO:0008152,GO:0009058,GO:0009059,GO:0009987,GO:0015934,GO:0019538,GO:0022625,GO:0030529,GO:0032991,GO:0034645,GO:0043170,GO:0044237,GO:0044238,GO:0044249,GO:0044260,GO:0044267,GO:0044391,GO:0044422,GO:0044424,GO:0044444,GO:0044445,GO:0044446,GO:0044464,GO:0071704,GO:0097159,GO:1901363,GO:1901576	-0.242513	3.46085		1.00345	0.638079	0.246576	0.241667		37.8291	76.8441	3.6951	6.30677	54.9141	65.3358	4.38261	5.36418
TR6406|c0_g1	785							0.242213	1.33696		-0.140376	-0.0109688	0.496271	1.52334		4.44426	3.93948	4.17546	4.13626	3.3339	5.11324	0.867844	4.36921
TR18912|c5_g1	443	5MAT2 (1)	Pelargonidin 3-O-(6-caffeoylglucoside) 5-O-(6-O-malonylglucoside) 4'''-malonyltransferase	SALSN	K12935		GO:0003674,GO:0003824,GO:0008150,GO:0008152,GO:0009058,GO:0009718,GO:0009812,GO:0009813,GO:0016740,GO:0016746,GO:0016747,GO:0042440,GO:0043473,GO:0044699,GO:0044710,GO:0044711,GO:0046148,GO:0046283,GO:0071704,GO:1901576	-0.242155	0.417705		0.0264499	0.0426672	-0.806988	-0.92599		0.793617	0.826804	2.47571	2.58004	2.57187	1.04159	1.47534	0.302816
TR41231|c0_g1	1408	ACCH1 (5)	1-aminocyclopropane-1-carboxylate oxidase homolog 1	ARATH		AT1G06620	GO:0003674,GO:0003824,GO:0005488,GO:0008150,GO:0008152,GO:0016491,GO:0043167,GO:0043169,GO:0044699,GO:0044710,GO:0046872,GO:0055114	-0.241652	1.78743		-0.107087	-0.157295	-0.281089	-1.66059		2.48667	2.23723	11.8982	10.5659	8.09662	6.48624	5.0335	0.908449
TR46780|c0_g1	2353; 2351	CSLA9	Glucomannan 4-beta-mannosyltransferase 9	ARATH	K13680	AT5G03760	GO:0000030,GO:0000139,GO:0003674,GO:0003824,GO:0005575,GO:0005975,GO:0008150,GO:0008152,GO:0009292,GO:0009294,GO:0009605,GO:0009607,GO:0009617,GO:0009987,GO:0016020,GO:0016021,GO:0016043,GO:0016740,GO:0016757,GO:0016758,GO:0019187,GO:0031090,GO:0031224,GO:0043207,GO:0044238,GO:0044422,GO:0044424,GO:0044425,GO:0044431,GO:0044444,GO:0044446,GO:0044464,GO:0044699,GO:0044710,GO:0044723,GO:0044764,GO:…	-0.2412	3.07513		-0.300553	-0.583726	-1.76206	-0.501637		12.7508	10.1648	34.9926	23.0156	55.8667	15.7658	12.2366	8.34908
TR12500|c7_g1	605; 491; 491; 447	XTH16; XTH22	Probable xyloglucan endotransglucosylase/hydrolase protein 16; Xyloglucan endotransglucosylase/hydrolase protein 22	ARATH	K14504	AT5G57560	GO:0003674,GO:0003824,GO:0004553,GO:0005575,GO:0005576,GO:0005618,GO:0005794,GO:0005975,GO:0005976,GO:0006073,GO:0006950,GO:0008150,GO:0008152,GO:0009266,GO:0009408,GO:0009409,GO:0009605,GO:0009612,GO:0009628,GO:0009664,GO:0009719,GO:0009725,GO:0009733,GO:0009741,GO:0009987,GO:0010033,GO:0010383,GO:0010410,GO:0010411,GO:0014070,GO:0016043,GO:0016740,GO:0016757,GO:0016758,GO:0016762,GO:0016787,GO:…	-0.239648	2.168		1.70959	1.02192	0.729502	0.88761		4.39135	16.6334	5.32094	11.8354	3.71492	6.81765	7.11632	14.0161
TR27897|c0_g2	2139; 2118						GO:0006810,GO:0008104,GO:0008150,GO:0015031,GO:0033036,GO:0045184,GO:0051179,GO:0051234,GO:0071702	0.23826	2.47997		-0.123432	-0.534655	0.355008	0.30376		12.2217	11.1375	11.8982	7.90394	13.1451	17.0915	9.76325	12.2857
TR12130|c0_g3	1527; 1239							-0.238039	1.02979		0.0771436	0.578828	-0.737197	-0.225652		1.74596	1.89679	2.43876	4.13626	3.42916	1.65707	3.86191	3.15794
TR1738|c0_g1	2119; 1753; 1690; 1681; 1598; 1597; 1558; 716; 633	WTR15; WTR17; WTR32; WTR5; WTR6	WAT1-related protein At1g21890; WAT1-related protein At1g25270; WAT1-related protein At2g40900; WAT1-related protein At3g18200; WAT1-related protein At4g08300	ARATH		AT4G08300,AT1G21890,AT2G40900,AT1G25270	GO:0003333,GO:0003674,GO:0005215,GO:0005342,GO:0005575,GO:0005886,GO:0006810,GO:0006811,GO:0006820,GO:0006865,GO:0008150,GO:0008509,GO:0008514,GO:0009987,GO:0015075,GO:0015171,GO:0015711,GO:0015849,GO:0016020,GO:0016021,GO:0022857,GO:0022891,GO:0022892,GO:0031224,GO:0032973,GO:0034220,GO:0042592,GO:0043090,GO:0044425,GO:0044464,GO:0044699,GO:0044763,GO:0044765,GO:0046942,GO:0046943,GO:0048878,GO:…	-0.237417	3.16534		-0.705272	-1.30712	-1.55023	-1.5558		27.9882	16.7793	37.2466	14.4564	33.9582	10.9366	36.4061	11.7233
TR30111|c1_g1	990							-0.236394	0.440308		0.594952	1.98994	0.316984	0.849612		1.11106	2.1886	0.40646	4.58674	0.904916	1.373	0.347138	1.42756
TR24219|c0_g1	623							-0.236196	1.04188		0.196489	0.220084	-0.157338	-0.837258		0	0.145907	2.88217	3.52196	4.28644	3.74024	5.42403	2.59557
TR22566|c1_g1	783							0.235916	1.51167		0.526048	0.349963	0.529059	1.60824		3.54482	5.54445	5.24704	6.96202	4.28644	6.62827	0.477314	3.50402
TR43506|c0_g2	1099	BGH3B (2)	Beta-glucosidase BoGH3B	BACO1			GO:0000272,GO:0003674,GO:0003824,GO:0004553,GO:0005575,GO:0005975,GO:0005976,GO:0006073,GO:0008150,GO:0008152,GO:0008422,GO:0009056,GO:0009057,GO:0009251,GO:0009987,GO:0010383,GO:0010410,GO:0010411,GO:0015926,GO:0016052,GO:0016787,GO:0016798,GO:0042597,GO:0043170,GO:0044036,GO:0044042,GO:0044237,GO:0044238,GO:0044260,GO:0044262,GO:0044264,GO:0044403,GO:0044419,GO:0044464,GO:0051704,GO:0071704,GO:…	-0.235482	0.326438		-0.243265	-0.768091	-1.57745	-0.755291		0.529078	0.291813	1.9584	0.737155	4.81034	0.946896	1.34516	0.389335
TR26619|c0_g1	1170; 1169	NRT31	High-affinity nitrate transporter 3.1	ARATH		AT5G50200	GO:0001101,GO:0003674,GO:0005215,GO:0005575,GO:0005886,GO:0006082,GO:0006807,GO:0006810,GO:0006811,GO:0006820,GO:0006950,GO:0008150,GO:0008152,GO:0008509,GO:0009611,GO:0009987,GO:0010035,GO:0010167,GO:0015075,GO:0015103,GO:0015112,GO:0015698,GO:0015706,GO:0016020,GO:0016021,GO:0022857,GO:0022891,GO:0022892,GO:0031224,GO:0042126,GO:0042128,GO:0042221,GO:0043436,GO:0044237,GO:0044281,GO:0044425,GO:…	-0.234999	3.95276		1.64945	1.92378	0.9622	1.50569		26.0306	83.799	23.0204	90.1377	32.1007	63.4894	25.0373	72.9355
TR53691|c0_g1	870	GST23	Glutathione transferase GST 23	MAIZE	K00799		GO:0003674,GO:0003824,GO:0004364,GO:0005488,GO:0005515,GO:0006950,GO:0006952,GO:0008150,GO:0016740,GO:0016765,GO:0050896	0.234854	6.84228		0.349433	1.31533	1.41988	1.45831		621.138	791.641	803.572	2001.25	508.277	1361.64	374.518	1030.87
TR18145|c0_g1	951	LSH3; LSH6	Protein LIGHT-DEPENDENT SHORT HYPOCOTYLS 3; Protein LIGHT-DEPENDENT SHORT HYPOCOTYLS 6	ARATH		AT1G07090	GO:0003674,GO:0003676,GO:0003677,GO:0005488,GO:0005575,GO:0005634,GO:0006139,GO:0006351,GO:0006355,GO:0006725,GO:0006807,GO:0008150,GO:0008152,GO:0009058,GO:0009059,GO:0009299,GO:0009653,GO:0009886,GO:0009889,GO:0009987,GO:0010468,GO:0010556,GO:0016070,GO:0018130,GO:0019219,GO:0019222,GO:0019438,GO:0031323,GO:0031326,GO:0032502,GO:0032774,GO:0034641,GO:0034645,GO:0034654,GO:0043170,GO:0043226,GO:…	0.23388	0.537315		0.0764356	0.135023	0.834341	0.6847		2.11631	2.28587	1.58889	1.84289	1.0478	2.65131	0.564099	1.51408
TR18912|c4_g1	1140	VINSY (1)	Vinorine synthase	RAUSE	K12694		GO:0003674,GO:0003824,GO:0006807,GO:0008150,GO:0008152,GO:0009820,GO:0016740,GO:0016746,GO:0016747,GO:0050636,GO:0071704,GO:1901564	-0.2336	1.85128		-0.481678	-0.0618201	-1.78324	-0.466003		2.43376	1.45907	11.7135	11.1802	15.4788	3.78758	2.95067	1.86016
TR45976|c0_g1	706	PR1A	Pathogenesis-related protein 1A	TOBAC			GO:0005575,GO:0005576,GO:0005773,GO:0006950,GO:0006952,GO:0008150,GO:0009607,GO:0043226,GO:0043227,GO:0043229,GO:0043231,GO:0044424,GO:0044444,GO:0044464,GO:0050896	0.232505	0.667659		-0.130109	-0.0122715	0.725645	0.86413		2.0105	1.75088	1.33023	1.3105	2.09559	4.119	0.737668	2.16297
TR8713|c0_g1	805	Y5258	Uncharacterized protein At5g22580	ARATH		AT5G22580	GO:0003674,GO:0005488,GO:0005575,GO:0009507,GO:0009536,GO:0043167,GO:0043169,GO:0043226,GO:0043227,GO:0043229,GO:0043231,GO:0044424,GO:0044444,GO:0044464,GO:0046872	-0.231957	2.95163		-0.658919	-0.141141	-1.36057	-0.776753		14.7084	8.94894	29.413	26.5785	35.2441	13.1145	16.0551	8.95472
TR52084|c0_g1	312							0.231478	2.00215		-0.598416	-0.245623	0.707047	0.057232		10.5287	6.61443	9.45944	7.82203	5.23899	9.18489	5.0335	5.27766
TR20659|c0_g1	368	CAMT6	Caffeoyl-CoA O-methyltransferase 6	TOBAC			GO:0003674,GO:0003824,GO:0005488,GO:0006725,GO:0008150,GO:0008152,GO:0008168,GO:0008171,GO:0008757,GO:0009058,GO:0009698,GO:0009699,GO:0009808,GO:0009809,GO:0009987,GO:0016740,GO:0016741,GO:0019438,GO:0019748,GO:0042409,GO:0043167,GO:0043169,GO:0044237,GO:0044249,GO:0044550,GO:0044699,GO:0044710,GO:0044711,GO:0044763,GO:0046872,GO:0071704,GO:1901360,GO:1901362,GO:1901576	-0.231464	1.76494		0.788897	0.932819	0.291491	0.39205		4.81461	9.04621	4.28631	9.09158	4.3817	5.58669	3.94869	5.49396
TR17885|c5_g1	709; 687; 667; 580; 542; 362	COPIA; M810 (1)	Copia protein; Uncharacterized mitochondrial protein AtMg00810	ARATH; DROME		ArthMp070	GO:0000166,GO:0001882,GO:0001883,GO:0003674,GO:0003676,GO:0003824,GO:0004175,GO:0004190,GO:0005488,GO:0005524,GO:0005575,GO:0005739,GO:0006139,GO:0006259,GO:0006725,GO:0006807,GO:0008150,GO:0008152,GO:0008233,GO:0008270,GO:0009987,GO:0015074,GO:0016787,GO:0017076,GO:0030554,GO:0032549,GO:0032550,GO:0032553,GO:0032555,GO:0032559,GO:0034641,GO:0035639,GO:0036094,GO:0043167,GO:0043168,GO:0043169,GO:…	-0.2312	0.62614		0.41854	0.407426	-0.112723	-0.256014		1.05816	1.75088	1.8845	2.82576	2.33373	2.08317	1.6923	1.25453
TR20290|c0_g1	1246; 1232	ACCO; ACCO1	1-aminocyclopropane-1-carboxylate oxidase; 1-aminocyclopropane-1-carboxylate oxidase 1	ACTDE; SOLLC	K05933		GO:0003006,GO:0003674,GO:0003824,GO:0005488,GO:0007568,GO:0008150,GO:0008152,GO:0009058,GO:0009692,GO:0009693,GO:0009815,GO:0009835,GO:0009987,GO:0016491,GO:0016638,GO:0016641,GO:0019842,GO:0021700,GO:0022414,GO:0030246,GO:0031406,GO:0031418,GO:0032502,GO:0036094,GO:0043167,GO:0043168,GO:0043169,GO:0043177,GO:0043449,GO:0043450,GO:0044237,GO:0044249,GO:0044699,GO:0044702,GO:0044710,GO:0044767,GO:…	0.23113	4.01941		0.596841	0.756587	0.798946	1.67579		62.2725	94.6934	50.2533	85.5919	28.5287	50.3749	17.0097	56.5402
TR25647|c1_g2	1760; 1726; 1726; 1654; 1654	SCP40	Serine carboxypeptidase-like 40	ARATH	K16297	AT3G63470	GO:0003674,GO:0003824,GO:0004180,GO:0004185,GO:0005575,GO:0005576,GO:0006508,GO:0008150,GO:0008152,GO:0008233,GO:0008236,GO:0008238,GO:0016787,GO:0017171,GO:0019538,GO:0043170,GO:0044238,GO:0051603,GO:0070008,GO:0070011,GO:0071704	-0.230609	2.06325		-1.04291	-0.814759	-2.03721	-0.96364		6.7722	2.77223	14.3739	7.74013	19.6224	4.02431	5.33724	2.24949
TR44253|c0_g1	2479; 2476; 2473; 2470	INVA (1)	Acid beta-fructofuranosidase	VIGRR			GO:0003674,GO:0003824,GO:0004553,GO:0004564,GO:0004575,GO:0005575,GO:0005773,GO:0005975,GO:0005984,GO:0005985,GO:0008150,GO:0008152,GO:0009311,GO:0009987,GO:0015926,GO:0016787,GO:0016798,GO:0043226,GO:0043227,GO:0043229,GO:0043231,GO:0044237,GO:0044238,GO:0044262,GO:0044424,GO:0044444,GO:0044464,GO:0044699,GO:0044710,GO:0044723,GO:0044763,GO:0071704,GO:0090599	-0.230106	5.06537		-1.10459	-1.12277	-2.24393	-1.08882		157.295	72.6129	272.735	124.702	370.635	77.4561	130.958	61.0391
TR13257|c0_g1	4284; 3740	AB15B	ABC transporter B family member 15	ARATH	K05658	AT3G28345	GO:0000166,GO:0001882,GO:0001883,GO:0003674,GO:0003824,GO:0005215,GO:0005488,GO:0005524,GO:0005575,GO:0005886,GO:0006810,GO:0008150,GO:0009987,GO:0015399,GO:0015405,GO:0016020,GO:0016021,GO:0016301,GO:0016462,GO:0016740,GO:0016772,GO:0016787,GO:0016817,GO:0016818,GO:0016820,GO:0016887,GO:0017076,GO:0017111,GO:0022804,GO:0022857,GO:0030554,GO:0031224,GO:0032549,GO:0032550,GO:0032553,GO:0032555,GO:…	-0.229449	4.40983		1.48182	1.24173	0.958516	0.758162		27.7766	79.3732	65.4032	156.031	59.0577	115.711	57.1909	97.4204
TR26125|c0_g1	1904	DTX40 (1)	Protein DETOXIFICATION 40 {ECO:0000303|PubMed:11739388}	ARATH	K03327	AT3G21690	GO:0003674,GO:0005215,GO:0005575,GO:0005773,GO:0005774,GO:0006810,GO:0006855,GO:0008150,GO:0009987,GO:0015238,GO:0015291,GO:0015297,GO:0015893,GO:0016020,GO:0016021,GO:0022804,GO:0022857,GO:0031090,GO:0031224,GO:0043226,GO:0043227,GO:0043229,GO:0043231,GO:0044422,GO:0044424,GO:0044425,GO:0044437,GO:0044444,GO:0044446,GO:0044464,GO:0044699,GO:0044763,GO:0044765,GO:0051179,GO:0051234,GO:0055085,GO:…	0.229326	3.27258		0.508534	0.490116	0.641431	1.45013		23.7027	34.1421	22.6879	32.271	23.5278	37.2604	9.54629	27.8159
TR52226|c0_g1	753						GO:0008150,GO:0009719,GO:0009725,GO:0009733,GO:0010033,GO:0042221,GO:0050896	-0.228906	1.11834		-0.211285	-0.358023	-1.74768	-0.274364		2.80411	2.28587	4.32326	3.15338	7.28695	1.46769	1.77908	1.29778
TR11899|c0_g2	300							0.228442	1.90467		-0.225648	-0.0702454	1.20093	0.18604		12.1688	10.2621	7.31629	6.92107	1.7622	5.34996	4.55618	5.32092
TR20279|c0_g1	1614; 709	PSB28; SBT12	Photosystem II reaction center PSB28 protein, chloroplastic; Subtilisin-like protease SBT1.2 {ECO:0000303|PubMed:16193095}	ARATH; ORYSJ	K08903	AT1G04110	GO:0003674,GO:0003824,GO:0004175,GO:0004252,GO:0005575,GO:0005576,GO:0005618,GO:0008150,GO:0008152,GO:0008233,GO:0008236,GO:0009521,GO:0009523,GO:0009535,GO:0009653,GO:0009654,GO:0009886,GO:0009897,GO:0009987,GO:0010103,GO:0015979,GO:0016020,GO:0016787,GO:0017171,GO:0030312,GO:0032502,GO:0032991,GO:0034357,GO:0042127,GO:0042651,GO:0043234,GO:0044237,GO:0044422,GO:0044424,GO:0044425,GO:0044434,GO:…	-0.228302	1.20556		-0.258681	-0.133245	-1.07094	-0.563596		3.28028	2.57768	3.51034	3.11243	5.47712	2.08317	4.12226	2.46579
TR21748|c0_g1	868	NLTP2 (2)	Non-specific lipid-transfer protein 2	PRUAR			GO:0003674,GO:0005488,GO:0006810,GO:0008150,GO:0008289,GO:0051179,GO:0051234	-0.228247	2.35591		-0.327002	-0.514825	-1.4637	-0.569362		9.89376	7.68441	15.4085	10.484	12.3354	3.83493	14.9269	9.73339
TR25966|c1_g2	1742; 1739; 1729; 1726	GPAT1	Glycerol-3-phosphate acyltransferase 1	ARATH	K13508	AT1G06520	GO:0003006,GO:0003674,GO:0003824,GO:0004366,GO:0005575,GO:0005739,GO:0006629,GO:0006644,GO:0006650,GO:0006793,GO:0006796,GO:0008150,GO:0008152,GO:0008374,GO:0008610,GO:0008654,GO:0009058,GO:0009059,GO:0009628,GO:0009987,GO:0010143,GO:0016020,GO:0016021,GO:0016024,GO:0016311,GO:0016740,GO:0016746,GO:0016747,GO:0016787,GO:0016788,GO:0016791,GO:0019637,GO:0022412,GO:0022414,GO:0030154,GO:0031224,GO:…	0.227769	2.3468		0.275036	0.236247	0.21776	1.74145		10.317	12.6939	10.9744	13.105	10.8114	12.7357	2.42996	10.4688
TR27443|c1_g1	1168; 920	GATA2; GATA4	GATA transcription factor 2; GATA transcription factor 4	ARATH		AT2G45050	GO:0000975,GO:0000976,GO:0000977,GO:0000981,GO:0001012,GO:0001067,GO:0001071,GO:0001085,GO:0001228,GO:0003674,GO:0003676,GO:0003677,GO:0003682,GO:0003700,GO:0005488,GO:0005515,GO:0005575,GO:0005634,GO:0005667,GO:0006139,GO:0006351,GO:0006355,GO:0006357,GO:0006366,GO:0006725,GO:0006807,GO:0008134,GO:0008150,GO:0008152,GO:0008270,GO:0009058,GO:0009059,GO:0009314,GO:0009416,GO:0009628,GO:0009889,GO:…	0.22774	0.999001		-1.29916	-0.501776	-0.337329	-0.316441		5.29078	1.55634	3.54729	2.21146	2.47661	1.75176	2.7771	2.0332
TR45861|c0_g2	1256; 1256	PER5; PERX	Lignin-forming anionic peroxidase; Peroxidase 5	ARATH; NICSY	K00430	AT1G14550	GO:0001666,GO:0003674,GO:0003824,GO:0004601,GO:0005488,GO:0005575,GO:0005576,GO:0006950,GO:0006979,GO:0008150,GO:0008152,GO:0009628,GO:0009987,GO:0016209,GO:0016491,GO:0016684,GO:0020037,GO:0033554,GO:0036293,GO:0036294,GO:0042221,GO:0043167,GO:0043169,GO:0044699,GO:0044710,GO:0046872,GO:0046906,GO:0050896,GO:0051716,GO:0055114,GO:0070482,GO:0070887,GO:0071453,GO:0071456,GO:0097159,GO:1901363	-0.226498	2.32344		1.96216	0.609463	0.645583	0.750786		1.42851	8.46258	6.68812	10.7297	1.66695	3.1721	18.1813	31.2766
TR52288|c1_g1	471							0.226325	2.7975		-0.218348	-0.582636	0.488043	0.109398		41.6384	35.6498	13.561	8.723	8.28713	12.0256	5.38064	5.88329
TR17213|c1_g1	1537; 1522	FLA7 (1)	Fasciclin-like arabinogalactan protein 7	ARATH		AT2G04780	GO:0005575,GO:0005886,GO:0016020,GO:0031224,GO:0031225,GO:0031226,GO:0044425,GO:0044459,GO:0044464,GO:0046658	-0.226227	4.26463		-0.0828697	-1.25769	-2.15699	-0.880736		39.3105	37.0603	105.68	43.615	225.8	49.8541	44.1733	23.5332
TR43256|c0_g1	2822; 2768; 2605; 2551; 2456; 2239; 312	SKOR (1)	Potassium channel SKOR	ARATH		AT3G02850	GO:0003674,GO:0005215,GO:0005216,GO:0005244,GO:0005249,GO:0005261,GO:0005267,GO:0005488,GO:0005515,GO:0005575,GO:0006810,GO:0006811,GO:0006812,GO:0006813,GO:0008150,GO:0008324,GO:0009987,GO:0015075,GO:0015077,GO:0015079,GO:0015267,GO:0015271,GO:0015672,GO:0016020,GO:0016021,GO:0022803,GO:0022832,GO:0022836,GO:0022838,GO:0022843,GO:0022857,GO:0022890,GO:0022891,GO:0022892,GO:0030001,GO:0031224,GO:…	-0.225864	3.63187		0.236534	0.163135	-0.466137	-0.299433		40.2628	47.6142	39.7592	44.6388	41.9119	30.0639	32.0668	25.8692
TR46014|c1_g1	2135; 1839; 1674; 1629; 1434	LEC; LEC2; LECC1	2-acetamido-2-deoxy-D-galactose-binding seed lectin 2; Agglutinin-2; Alpha-methyl-mannoside-specific lectin {ECO:0000303|PubMed:16941222}; Lectin	ARAHY; CLAKE; CYTSC; PEA			GO:0003674,GO:0005488,GO:0005537,GO:0007155,GO:0008150,GO:0009966,GO:0009968,GO:0010646,GO:0010648,GO:0016337,GO:0022610,GO:0023051,GO:0023057,GO:0030246,GO:0042562,GO:0043167,GO:0043169,GO:0044373,GO:0044699,GO:0046872,GO:0048029,GO:0048519,GO:0048523,GO:0048583,GO:0048585,GO:0050789,GO:0050794,GO:0065007,GO:0080036,GO:0080037,GO:0098602	-0.225785	3.93424		0.396377	0.147681	-0.294427	-0.347053		50.0508	66.193	49.6621	55.1228	62.2963	50.6116	42.0905	32.8772
TR54017|c0_g1	592	SAG21 (1)	Protein SENESCENCE-ASSOCIATED GENE 21, mitochondrial {ECO:0000303|PubMed:9617813}	ARATH		AT4G02380	GO:0000302,GO:0001101,GO:0005575,GO:0005739,GO:0006950,GO:0006979,GO:0007154,GO:0008150,GO:0009266,GO:0009409,GO:0009414,GO:0009415,GO:0009605,GO:0009628,GO:0009987,GO:0009991,GO:0010035,GO:0031668,GO:0033554,GO:0042221,GO:0042631,GO:0043226,GO:0043227,GO:0043229,GO:0043231,GO:0044424,GO:0044444,GO:0044464,GO:0044699,GO:0044763,GO:0050896,GO:0051716,GO:0070887,GO:0071214,GO:0071229,GO:0071462,GO:…	0.225767	2.60445		0.950605	0.488808	0.898806	1.69905		11.2694	22.7128	12.9328	18.5517	8.52526	16.7601	3.55816	13.7998
TR44436|c0_g1	1085; 1076	NHL3; YLS9	NDR1/HIN1-Like protein 3 {ECO:0000303|Ref.1}; Protein YLS9	ARATH		AT2G35980	GO:0002252,GO:0002376,GO:0003674,GO:0004871,GO:0005575,GO:0005911,GO:0006950,GO:0006952,GO:0007165,GO:0007568,GO:0008150,GO:0009506,GO:0009507,GO:0009536,GO:0009605,GO:0009607,GO:0009615,GO:0010150,GO:0010260,GO:0030054,GO:0031224,GO:0031225,GO:0031226,GO:0032502,GO:0043207,GO:0043226,GO:0043227,GO:0043229,GO:0043231,GO:0044424,GO:0044425,GO:0044444,GO:0044459,GO:0044464,GO:0044699,GO:0044767,GO:…	0.225436	2.78243		1.09777	0.12247	0.852005	1.89312		11.5339	25.8255	16.9605	18.5517	9.04916	17.1388	5.81456	24.3118
TR32133|c1_g1	3190; 3186	LHY (1)	Protein LHY	ARATH	K12133	AT1G01060	GO:0000975,GO:0001067,GO:0001071,GO:0001101,GO:0003674,GO:0003676,GO:0003677,GO:0003700,GO:0005488,GO:0005575,GO:0005634,GO:0006139,GO:0006351,GO:0006355,GO:0006725,GO:0006807,GO:0006950,GO:0006970,GO:0007623,GO:0008150,GO:0008152,GO:0009058,GO:0009059,GO:0009266,GO:0009314,GO:0009409,GO:0009416,GO:0009628,GO:0009648,GO:0009651,GO:0009719,GO:0009723,GO:0009725,GO:0009733,GO:0009737,GO:0009739,GO:…	-0.224666	4.22227		-4.43237	-4.20848	-5.50064	-4.40275		152.904	6.12808	111.37	5.07818	175.03	2.88803	88.7805	3.24446
TR22740|c0_g1	3181; 2744; 2531; 2137; 1726	DRL29; DRL30	Probable disease resistance protein At4g33300; Probable disease resistance protein At5g04720	ARATH		AT4G33300	GO:0000166,GO:0001882,GO:0001883,GO:0003674,GO:0005488,GO:0005524,GO:0005575,GO:0005576,GO:0006950,GO:0006952,GO:0008150,GO:0009605,GO:0009607,GO:0009617,GO:0017076,GO:0030554,GO:0032549,GO:0032550,GO:0032553,GO:0032555,GO:0032559,GO:0035639,GO:0036094,GO:0042742,GO:0043167,GO:0043168,GO:0043207,GO:0043531,GO:0048046,GO:0050896,GO:0051704,GO:0051707,GO:0097159,GO:0097367,GO:0098542,GO:1901265,GO:…	0.224659	4.17241		0.0670266	0.112021	1.01351	0.557499		89.4671	93.7693	51.953	56.2285	33.1485	67.9398	50.9425	75.4446
TR41238|c0_g1	1592; 1339; 1134	CQ053	Uncharacterized protein C17orf53; Uncharacterized protein C17orf53 homolog	HUMAN; MOUSE				0.224278	2.74669		-0.119542	-1.32166	0.199984	0.087744		25.1312	23.0532	4.87753	1.35145	17.7173	20.5003	15.491	16.5251
TR14849|c0_g1	1461; 1440	MCA1 (1)	Metacaspase-1	ARATH		AT1G02170	GO:0003674,GO:0003824,GO:0004175,GO:0004197,GO:0006950,GO:0006952,GO:0008150,GO:0008233,GO:0008234,GO:0010941,GO:0010942,GO:0016787,GO:0043067,GO:0043068,GO:0048518,GO:0048522,GO:0050789,GO:0050794,GO:0050896,GO:0065007,GO:0070011	-0.224207	1.61704		0.0824606	0.0919192	-0.658103	-0.470259		5.50241	5.8849	3.47339	3.76768	4.23882	2.31989	8.8954	6.14285
TR53372|c0_g2	1082; 1070; 1068; 1068; 1056; 1048; 1042; 1037; 1037; 1036; 1030; 1025; 973; 959; 675	P2B15	F-box protein PP2-B15	ARATH		AT1G09155	GO:0003674,GO:0005488,GO:0005515,GO:0030246	-0.223955	2.69211		1.58994	1.02685	0.978083	0.546305		9.94667	31.9535	10.8266	23.0975	6.42967	13.6353	8.80862	13.3239
TR19957|c0_g2	1736; 1641	NAATA; SUR1	Nicotianamine aminotransferase A {ECO:0000312|EMBL:BAA87052.2}; S-alkyl-thiohydroximate lyase SUR1	ARATH; HORVU	K11819	AT2G20610	GO:0001558,GO:0001560,GO:0003674,GO:0003824,GO:0005488,GO:0005575,GO:0006082,GO:0006520,GO:0006725,GO:0006790,GO:0006807,GO:0008150,GO:0008152,GO:0008483,GO:0009058,GO:0009683,GO:0009684,GO:0009850,GO:0009851,GO:0009987,GO:0010817,GO:0016020,GO:0016053,GO:0016143,GO:0016144,GO:0016740,GO:0016769,GO:0016829,GO:0016846,GO:0018130,GO:0019438,GO:0019748,GO:0019752,GO:0019757,GO:0019758,GO:0019760,GO:…	-0.222543	1.61525		0.0790579	0.544113	-0.749863	-0.181921		3.49192	3.74494	6.65117	10.1564	6.33441	3.36148	3.47138	2.94165
TR21693|c0_g1	542							-0.221921	1.6089		0.174898	0.642944	-0.154316	-0.35698		2.16922	2.57768	6.17081	10.1973	5.38187	4.73448	4.99011	3.67706
TR41873|c0_g2	501							-0.22189	1.90736		0.446182	1.98372	0.736092	0.36383		8.72979	12.2562	2.06925	11.1392	3.23865	6.06013	4.38261	5.92655
TR37065|c0_g1	2097	PTR27 (2)	Protein NRT1/ PTR FAMILY 6.2	ARATH		AT2G26690	GO:0001101,GO:0003674,GO:0005215,GO:0005575,GO:0006082,GO:0006807,GO:0006810,GO:0006857,GO:0006950,GO:0008150,GO:0008152,GO:0009611,GO:0009719,GO:0009725,GO:0009753,GO:0009987,GO:0010033,GO:0015291,GO:0015293,GO:0015833,GO:0016020,GO:0016021,GO:0022804,GO:0022857,GO:0031224,GO:0042126,GO:0042128,GO:0042221,GO:0042886,GO:0043436,GO:0044237,GO:0044281,GO:0044425,GO:0044699,GO:0044710,GO:0044763,GO:…	0.221793	3.49565		1.45158	1.17824	1.81362	1.78916		7.88326	23.2964	23.0943	53.5256	18.908	68.9814	14.71	53.2957
TR44558|c0_g1	1599; 1580	CHIT1	Chitotriosidase-1	MOUSE	K01183		GO:0000272,GO:0000323,GO:0003674,GO:0003824,GO:0004553,GO:0004568,GO:0005488,GO:0005575,GO:0005576,GO:0005615,GO:0005764,GO:0005773,GO:0005975,GO:0005976,GO:0006022,GO:0006026,GO:0006030,GO:0006032,GO:0006040,GO:0006807,GO:0008061,GO:0008150,GO:0008152,GO:0008843,GO:0009056,GO:0009057,GO:0016052,GO:0016787,GO:0016798,GO:0043170,GO:0043226,GO:0043227,GO:0043229,GO:0043231,GO:0044238,GO:0044421,GO:…	-0.221659	4.06092		-0.706144	-1.10129	-0.887566	-2.07831		115.604	70.4729	66.9551	30.6738	59.01	31.4369	73.3762	16.6116
TR4656|c0_g1	2080; 2077; 1055	HQGT (1)	Hydroquinone glucosyltransferase	RAUSE			GO:0003674,GO:0003824,GO:0008150,GO:0008152,GO:0008194,GO:0016740,GO:0016757,GO:0016758,GO:0035251,GO:0046527,GO:0050505	0.221487	6.13869		0.83215	1.94349	1.48537	2.52742		246.709	440.006	264.643	1020.75	285.382	800.837	95.2459	553.895
TR39257|c0_g3	547							0.220873	1.20724		-0.417369	-0.208787	0.492247	0.14853		4.23262	2.91813	3.65814	3.03053	2.57187	4.02431	2.90728	3.33098
TR32223|c0_g1	792; 789	STEP1	Stress enhanced protein 1, chloroplastic	ARATH		AT4G34190	GO:0003674,GO:0005488,GO:0005575,GO:0006950,GO:0008150,GO:0008152,GO:0009314,GO:0009411,GO:0009416,GO:0009521,GO:0009523,GO:0009535,GO:0009611,GO:0009628,GO:0009642,GO:0009644,GO:0009987,GO:0015979,GO:0016020,GO:0016021,GO:0016168,GO:0031224,GO:0032991,GO:0034357,GO:0034644,GO:0042651,GO:0043234,GO:0044237,GO:0044422,GO:0044424,GO:0044425,GO:0044434,GO:0044435,GO:0044436,GO:0044444,GO:0044446,GO:…	0.219855	1.43773		-1.00686	-0.844021	-0.474452	-0.436703		7.46	3.20995	4.39716	2.0067	5.19136	3.45617	4.68636	3.2012
TR41722|c0_g1	2238	SFH6 (1)	Phosphatidylinositol/phosphatidylcholine transfer protein SFH6	ARATH			GO:0000139,GO:0003674,GO:0005215,GO:0005575,GO:0005886,GO:0006810,GO:0008104,GO:0008150,GO:0015031,GO:0016020,GO:0031090,GO:0033036,GO:0044422,GO:0044424,GO:0044431,GO:0044444,GO:0044446,GO:0044464,GO:0045184,GO:0051179,GO:0051234,GO:0071702,GO:0098588	0.219547	0.292457		-0.875148	-1.02828	-0.534127	-0.410738		1.90468	0.583626	1.9584	0.450484	1.47644	0.710172	2.16961	1.3843
TR41711|c0_g1	2282; 1033	COBL7 (1)	COBRA-like protein 7	ARATH		AT4G16120	GO:0005575,GO:0005768,GO:0005794,GO:0005802,GO:0005911,GO:0008150,GO:0009506,GO:0009987,GO:0010215,GO:0016043,GO:0016049,GO:0030054,GO:0030198,GO:0031224,GO:0031225,GO:0031226,GO:0040007,GO:0043062,GO:0043226,GO:0043227,GO:0043229,GO:0043231,GO:0044422,GO:0044424,GO:0044425,GO:0044431,GO:0044444,GO:0044446,GO:0044459,GO:0044464,GO:0044699,GO:0044763,GO:0046658,GO:0071840	-0.218942	1.34305		0.182079	0.668939	-0.107611	-0.454084		0.0529078	0.194542	1.92145	3.64482	7.52509	6.91234	6.1183	4.19617
TR28842|c0_g2	1493; 1076	AGL62 (2)	Agamous-like MADS-box protein AGL62	ARATH		AT5G60440	GO:0001071,GO:0003006,GO:0003674,GO:0003676,GO:0003677,GO:0003700,GO:0005488,GO:0005515,GO:0005575,GO:0005634,GO:0006139,GO:0006351,GO:0006725,GO:0006807,GO:0008150,GO:0008152,GO:0009058,GO:0009059,GO:0009888,GO:0009960,GO:0009987,GO:0016070,GO:0018130,GO:0019438,GO:0022414,GO:0032502,GO:0032774,GO:0034641,GO:0034645,GO:0034654,GO:0043170,GO:0043226,GO:0043227,GO:0043229,GO:0043231,GO:0044237,GO:…	-0.21879	0.799783		0.503714	0.615617	-0.28852	-0.0255063		2.38085	3.79357	1.25633	2.45718	2.47661	1.84645	1.77908	1.73038
TR49315|c1_g1	5246; 5150; 5127; 4428; 4158; 1843; 1705; 1592; 1544; 1305							-0.218243	4.08332		0.291044	0.535285	-0.039801	-0.644809		51.3735	63.0803	51.6574	75.3127	61.0104	59.323	69.0804	43.8219
TR6182|c0_g1	1689; 1685; 1682; 1678	MEX1	Maltose excess protein 1, chloroplastic	ARATH		AT5G17520	GO:0000023,GO:0000272,GO:0003674,GO:0005215,GO:0005363,GO:0005575,GO:0005975,GO:0005976,GO:0005982,GO:0005983,GO:0005984,GO:0006073,GO:0006810,GO:0008150,GO:0008152,GO:0008643,GO:0009056,GO:0009057,GO:0009251,GO:0009311,GO:0009526,GO:0009528,GO:0009605,GO:0009607,GO:0009624,GO:0009706,GO:0009941,GO:0009987,GO:0015144,GO:0015154,GO:0015157,GO:0015766,GO:0015768,GO:0015772,GO:0016020,GO:0016021,GO:…	0.217567	1.35893		-0.58277	-0.947048	-0.254634	-0.160915		4.28553	2.52905	6.05996	2.66195	4.42933	3.55086	4.03548	3.50402
TR43131|c1_g1	2037; 1663; 1446	PGLR4 (1)	Polygalacturonase At1g48100	ARATH		AT1G48100	GO:0003674,GO:0003824,GO:0004553,GO:0004650,GO:0005575,GO:0005576,GO:0005618,GO:0005975,GO:0008150,GO:0008152,GO:0009987,GO:0016043,GO:0016787,GO:0016798,GO:0030312,GO:0044238,GO:0044464,GO:0045229,GO:0071554,GO:0071555,GO:0071704,GO:0071840	0.217209	3.95873		-0.735081	-0.879089	-0.333282	-0.0760681		39.5221	23.3451	32.7755	17.3641	57.105	45.1196	104.619	99.194
TR35134|c0_g1	2024	QWRF3	QWRF motif-containing protein 3	ARATH		AT2G20815		0.217072	1.0827		-0.0446204	-0.526682	0.328741	0.520418		2.53957	2.43178	2.62352	1.51526	3.00051	4.02431	2.86389	4.54225
TR21055|c2_g2	741							0.216919	0.843847		-0.7739	-0.269111	0.209669	0.0899088		3.12156	1.41043	2.77132	2.12956	1.95271	2.41458	2.2564	2.46579
TR50124|c1_g1	927; 921							0.21669	2.22136		0.641794	0.569735	0.701565	1.5465		8.30653	13.5207	9.4964	14.5793	5.52475	9.61099	2.73371	9.90642
TR15765|c0_g1	1909; 1754; 1693; 1619; 1391; 1317	BG1; E13A; E13B	Glucan endo-1,3-beta-glucosidase; Glucan endo-1,3-beta-glucosidase, basic isoform; Probable glucan endo-1,3-beta-glucosidase BG1 {ECO:0000305}	ARATH; PRUPE; SOYBN		AT3G57270	GO:0003674,GO:0003824,GO:0004553,GO:0005575,GO:0005576,GO:0005773,GO:0005975,GO:0006950,GO:0006952,GO:0008150,GO:0008152,GO:0008422,GO:0009607,GO:0015926,GO:0016787,GO:0016798,GO:0042973,GO:0043226,GO:0043227,GO:0043229,GO:0043231,GO:0044238,GO:0044424,GO:0044444,GO:0044464,GO:0050896,GO:0071704	0.216435	3.80794		0.527077	1.11651	1.16826	1.53261		34.3901	49.9973	33.4406	73.6745	31.5292	72.1061	16.2721	48.9697
TR24588|c0_g2	505	CSLD2 (1)	Cellulose synthase-like protein D2	ORYSJ			GO:0000139,GO:0000271,GO:0003674,GO:0003824,GO:0005575,GO:0005975,GO:0005976,GO:0006073,GO:0008150,GO:0008152,GO:0008194,GO:0009058,GO:0009059,GO:0009250,GO:0009987,GO:0016020,GO:0016021,GO:0016043,GO:0016051,GO:0016740,GO:0016757,GO:0016758,GO:0016759,GO:0016760,GO:0030243,GO:0030244,GO:0031090,GO:0031224,GO:0033692,GO:0034637,GO:0034645,GO:0035251,GO:0043170,GO:0044042,GO:0044237,GO:0044238,GO:…	-0.216087	0.611499		0.311362	0.136695	-0.24482	-0.516512		1.21688	1.75088	1.9584	2.25242	2.42898	1.89379	2.03943	1.12475
TR30412|c0_g1	1435; 1421							-0.215896	1.25208		0.719665	1.24527	0.578291	0.322967		1.85177	3.6963	1.73669	5.48771	2.04797	3.55086	4.12226	5.40744
TR25277|c0_g1	578; 578							0.215424	0.738136		-0.291823	-0.459277	0.109682	0.344503		2.48667	1.84815	2.40181	1.47431	1.85746	2.08317	1.86587	2.63883
TR26137|c0_g1	2103	OCT7 (1)	Organic cation/carnitine transporter 7	ARATH		AT3G13050	GO:0000166,GO:0001882,GO:0001883,GO:0003674,GO:0005215,GO:0005488,GO:0005524,GO:0005575,GO:0005886,GO:0006810,GO:0006811,GO:0006812,GO:0006820,GO:0008150,GO:0009987,GO:0015695,GO:0015697,GO:0015711,GO:0015718,GO:0015849,GO:0016020,GO:0016021,GO:0017076,GO:0022857,GO:0022891,GO:0022892,GO:0030554,GO:0031224,GO:0032549,GO:0032550,GO:0032553,GO:0032555,GO:0032559,GO:0035639,GO:0036094,GO:0043167,GO:…	-0.215307	1.34873		0.843705	1.79998	0.910774	0.666032		3.70355	7.44124	1.40414	7.37155	1.5717	3.83493	1.86587	3.54728
TR36198|c0_g2	1278	TRNH (1)	Tropinone reductase homolog	DATST			GO:0003674,GO:0003824,GO:0016491	0.215164	1.7827		0.629919	1.96119	1.46196	2.37122		6.56057	10.6998	2.32791	11.9583	2.09559	7.52782	0.347138	5.96981
TR51331|c0_g1	2040; 508	SAAL1	Protein SAAL1	HUMAN			GO:0005575,GO:0005615,GO:0044421	0.214353	0.83774		-0.0488488	-0.15347	0.827548	0.382306		2.75121	2.62632	2.84522	2.45718	0.523899	1.70441	2.2564	3.24446
TR15187|c0_g1	1740; 1718; 1709; 1687; 1678; 1656; 818; 332							0.214251	1.51146		-2.13688	-2.48502	-1.9611	-1.6561		7.24837	0.87544	11.9352	1.3105	8.2395	1.373	4.4694	0.735411
TR49865|c0_g1	1026; 1025; 985	HAT5; HOX16	Homeobox-leucine zipper protein HAT5; Homeobox-leucine zipper protein HOX16	ARATH; ORYSJ	K09338	AT3G01470	GO:0001071,GO:0003674,GO:0003676,GO:0003677,GO:0003700,GO:0005488,GO:0005515,GO:0005575,GO:0005634,GO:0006139,GO:0006351,GO:0006355,GO:0006725,GO:0006807,GO:0006950,GO:0006970,GO:0008150,GO:0008152,GO:0009058,GO:0009059,GO:0009314,GO:0009416,GO:0009628,GO:0009637,GO:0009651,GO:0009653,GO:0009887,GO:0009889,GO:0009891,GO:0009893,GO:0009965,GO:0009987,GO:0010468,GO:0010556,GO:0010557,GO:0010604,GO:…	0.212922	2.10374		-0.182682	-0.521933	0.139673	0.427637		12.1688	10.6025	8.60957	5.69247	6.09628	6.81765	6.46544	9.04123
TR25217|c0_g1	1180	BIG1E	Protein BIG GRAIN 1-like E {ECO:0000305}	ARATH		AT1G69160	GO:0005575,GO:0005886,GO:0006810,GO:0007165,GO:0008150,GO:0009734,GO:0009755,GO:0009914,GO:0009966,GO:0009967,GO:0010646,GO:0010647,GO:0010817,GO:0010928,GO:0010929,GO:0016020,GO:0023051,GO:0023056,GO:0044464,GO:0044699,GO:0044765,GO:0048518,GO:0048522,GO:0048583,GO:0048584,GO:0050789,GO:0050794,GO:0051179,GO:0051234,GO:0060918,GO:0065007,GO:0065008,GO:1902578	0.212506	1.33149		-1.27835	-1.85413	-0.352427	-1.55609		4.02099	1.06998	7.35324	1.3105	1.66695	1.08893	10.7179	2.98491
TR20032|c0_g3	1773; 1731; 1333; 1333	Y2242; Y5815	Probable LRR receptor-like serine/threonine-protein kinase At2g24230; Probably inactive leucine-rich repeat receptor-like protein kinase At5g58150	ARATH		AT2G24230,AT5G58150	GO:0000166,GO:0001882,GO:0001883,GO:0003674,GO:0003824,GO:0004672,GO:0004674,GO:0005488,GO:0005524,GO:0005575,GO:0005773,GO:0005886,GO:0006464,GO:0006468,GO:0006793,GO:0006796,GO:0008150,GO:0008152,GO:0009987,GO:0016020,GO:0016021,GO:0016301,GO:0016310,GO:0016740,GO:0016772,GO:0016773,GO:0017076,GO:0019538,GO:0030554,GO:0031224,GO:0032549,GO:0032550,GO:0032553,GO:0032555,GO:0032559,GO:0035639,GO:…	0.211729	2.7977		-0.213132	-0.252278	0.2822	0.276495		18.2003	15.5634	15.5564	12.9002	14.3834	17.707	16.5758	20.2887
TR9|c2_g2	2194	U87A1; U87A2 (1)	UDP-glycosyltransferase 87A1; UDP-glycosyltransferase 87A2	ARATH		AT2G30140	GO:0003674,GO:0003824,GO:0005575,GO:0005634,GO:0005737,GO:0005829,GO:0005975,GO:0005996,GO:0006063,GO:0006082,GO:0008150,GO:0008152,GO:0008194,GO:0009058,GO:0009812,GO:0009813,GO:0009909,GO:0009987,GO:0016740,GO:0016757,GO:0016758,GO:0019585,GO:0019752,GO:0032787,GO:0035251,GO:0043226,GO:0043227,GO:0043229,GO:0043231,GO:0043436,GO:0044237,GO:0044238,GO:0044281,GO:0044424,GO:0044444,GO:0044464,GO:…	0.211088	4.58073		0.393978	1.1804	1.17649	1.48144		76.8221	101.259	71.6479	163.648	64.9634	148.095	40.1812	113.989
TR8341|c2_g1	1830; 1636; 982							0.211004	2.95554		0.247259	0.242192	0.689262	0.739523		20.7399	24.8041	14.0414	16.7908	15.2407	25.1874	13.5384	23.2736
TR43506|c0_g1	1094	BGH3B (3)	Beta-glucosidase BoGH3B	BACO1			GO:0000272,GO:0003674,GO:0003824,GO:0004553,GO:0005575,GO:0005975,GO:0005976,GO:0006073,GO:0008150,GO:0008152,GO:0008422,GO:0009056,GO:0009057,GO:0009251,GO:0009987,GO:0010383,GO:0010410,GO:0010411,GO:0015926,GO:0016052,GO:0016787,GO:0016798,GO:0042597,GO:0043170,GO:0044036,GO:0044042,GO:0044237,GO:0044238,GO:0044260,GO:0044262,GO:0044264,GO:0044403,GO:0044419,GO:0044464,GO:0051704,GO:0071704,GO:…	-0.210788	0.479111		-0.087725	-0.770071	-1.95325	-0.472614		0.47617	0.389084	2.0323	0.778108	6.90594	1.04159	0.867844	0.346076
TR14556|c3_g1	3440; 3090; 2414; 2362; 1021; 264	AIL6; AIL7	AP2-like ethylene-responsive transcription factor AIL6; AP2-like ethylene-responsive transcription factor AIL7	ARATH	K09285	AT5G10510	GO:0000160,GO:0001071,GO:0003674,GO:0003676,GO:0003677,GO:0003700,GO:0005488,GO:0005575,GO:0005634,GO:0006139,GO:0006351,GO:0006355,GO:0006725,GO:0006807,GO:0007165,GO:0007275,GO:0008150,GO:0008152,GO:0009058,GO:0009059,GO:0009755,GO:0009873,GO:0009889,GO:0009987,GO:0010468,GO:0010556,GO:0016070,GO:0018130,GO:0019219,GO:0019222,GO:0019438,GO:0031323,GO:0031326,GO:0032501,GO:0032502,GO:0032774,GO:…	0.210502	2.88581		-0.264394	-0.32468	0.513267	0.10606		22.7504	18.7733	16.6649	13.105	11.1448	16.334	21.3924	23.1006
TR19555|c0_g1	727; 725; 633; 318	ARI7 (1)	Probable E3 ubiquitin-protein ligase ARI7	ARATH	K11968	AT2G31510	GO:0000151,GO:0000209,GO:0003674,GO:0003676,GO:0003824,GO:0004842,GO:0005488,GO:0005515,GO:0005575,GO:0005737,GO:0006464,GO:0008150,GO:0008152,GO:0008270,GO:0009893,GO:0009894,GO:0009896,GO:0009987,GO:0010604,GO:0016567,GO:0016740,GO:0016874,GO:0019222,GO:0019538,GO:0019787,GO:0019899,GO:0030162,GO:0031323,GO:0031325,GO:0031329,GO:0031331,GO:0031624,GO:0032268,GO:0032270,GO:0032434,GO:0032436,GO:…	-0.210046	0.976217		0.252631	0.276352	-0.111202	-0.570858		1.79887	2.33451	2.32791	3.03053	2.38136	2.13052	4.4694	2.68209
TR26262|c0_g1	1578; 1522; 1505; 1496; 1423; 1419; 1404; 1337; 1322; 1311; 1295; 1264; 1103; 878; 713; 695	BOR4; BOR7	Boron transporter 4; Probable boron transporter 7	ARATH		AT1G15460,AT4G32510	GO:0003674,GO:0005215,GO:0005452,GO:0005575,GO:0005886,GO:0006810,GO:0006811,GO:0006820,GO:0007154,GO:0008150,GO:0008509,GO:0009605,GO:0009987,GO:0009991,GO:0010036,GO:0015075,GO:0015103,GO:0015291,GO:0015297,GO:0015301,GO:0015562,GO:0016020,GO:0016021,GO:0022804,GO:0022857,GO:0022891,GO:0022892,GO:0031224,GO:0031667,GO:0031668,GO:0031669,GO:0034220,GO:0035445,GO:0042221,GO:0044425,GO:0044464,GO:…	-0.209964	1.28866		0.248158	0.577074	-0.42572	-0.0762693		2.38085	3.0154	2.88217	4.79151	4.47695	3.07741	4.29583	4.02313
TR28147|c0_g1	645							-0.209603	1.34763		-0.478149	-0.534044	-1.63186	-0.469645		2.22213	1.31316	6.31861	4.05435	11.0495	2.88803	1.82247	1.03823
TR7509|c0_g1	3029	NIA	Nitrate reductase [NADH]	CUCMA			GO:0003674,GO:0003824,GO:0005488,GO:0006082,GO:0006807,GO:0006809,GO:0008150,GO:0008152,GO:0008940,GO:0009058,GO:0009703,GO:0009987,GO:0016491,GO:0016661,GO:0020037,GO:0030151,GO:0034641,GO:0042126,GO:0042128,GO:0043167,GO:0043169,GO:0043436,GO:0043546,GO:0044237,GO:0044249,GO:0044271,GO:0044281,GO:0044699,GO:0044710,GO:0044763,GO:0046209,GO:0046857,GO:0046872,GO:0046906,GO:0046914,GO:0048037,GO:…	-0.20941	1.95131		2.07552	1.7645	0.705402	2.01514		1.79887	10.7971	2.51266	10.9345	6.00102	10.4159	2.12622	11.6368
TR24633|c0_g1	3324; 3128; 2881; 2785	CRPM2; CRPM4; LACS2	Cold-regulated 413 plasma membrane protein 2; Cold-regulated 413 plasma membrane protein 4; Long chain acyl-CoA synthetase 2	ARATH	K01897	AT1G49430,AT4G37220,AT3G50830	GO:0000166,GO:0001676,GO:0001882,GO:0001883,GO:0003674,GO:0003824,GO:0004467,GO:0005488,GO:0005524,GO:0005575,GO:0005774,GO:0005783,GO:0005886,GO:0005911,GO:0006082,GO:0006629,GO:0006631,GO:0006950,GO:0006952,GO:0008150,GO:0008152,GO:0009058,GO:0009059,GO:0009506,GO:0009605,GO:0009607,GO:0009620,GO:0009743,GO:0009744,GO:0009746,GO:0009749,GO:0009750,GO:0009791,GO:0009987,GO:0010033,GO:0010143,GO:…	0.208428	4.222		-0.0240162	-1.05081	0.223536	0.320066		59.3097	58.314	98.2156	46.8912	79.2516	92.7011	49.0766	61.515
TR17858|c3_g1	399; 309							0.208419	0.984349		-0.20641	-0.174081	0.479022	0.243502		3.01575	2.48041	3.17778	2.7029	1.85746	2.98272	2.2564	2.85513
TR44517|c0_g2	1001	ACBP4 (1)	Acyl-CoA-binding domain-containing protein 4	ARATH		AT3G05420	GO:0000062,GO:0001101,GO:0003674,GO:0005488,GO:0005575,GO:0005634,GO:0005737,GO:0005829,GO:0006810,GO:0006869,GO:0008150,GO:0008289,GO:0009314,GO:0009416,GO:0009628,GO:0009719,GO:0009723,GO:0009725,GO:0009753,GO:0010033,GO:0042221,GO:0043167,GO:0043168,GO:0043226,GO:0043227,GO:0043229,GO:0043231,GO:0044424,GO:0044444,GO:0044464,GO:0044699,GO:0044765,GO:0048037,GO:0050662,GO:0050896,GO:0051179,GO:…	-0.208186	1.39252		0.17142	0.16309	-0.636502	-0.210738		3.3861	3.93948	3.87985	4.46388	5.19136	2.98272	4.51279	3.76358
TR8390|c2_g2	961; 920; 875; 834	PRD1 (1)	Protein PRD1	ARATH		AT4G14180	GO:0003674,GO:0003676,GO:0003677,GO:0003824,GO:0005488,GO:0005575,GO:0005634,GO:0007049,GO:0008150,GO:0009987,GO:0016787,GO:0043226,GO:0043227,GO:0043229,GO:0043231,GO:0044424,GO:0044464,GO:0044699,GO:0044763,GO:0051321,GO:0097159,GO:1901363	0.207871	0.709982		-0.376118	-0.0623247	0.450885	0.348185		2.38085	1.60497	2.43876	2.29337	1.42881	2.31989	1.51873	2.20623
TR10690|c0_g1	1048; 1018	14KD (1)	14 kDa proline-rich protein DC2.15	DAUCA			GO:0005575,GO:0016021,GO:0031224,GO:0044425	-0.206913	3.41726		-1.71651	0.030862	-1.97044	-3.3939		31.0569	8.7544	43.713	44.6798	62.1058	15.103	35.8854	2.50905
TR25355|c0_g1	443	ST7R (1)	7-dehydrocholesterol reductase	ARATH			GO:0003674,GO:0003824,GO:0005575,GO:0005789,GO:0005794,GO:0005886,GO:0006066,GO:0006629,GO:0006694,GO:0006695,GO:0008150,GO:0008152,GO:0008202,GO:0008203,GO:0008610,GO:0009058,GO:0009918,GO:0010817,GO:0016020,GO:0016021,GO:0016125,GO:0016126,GO:0016128,GO:0016129,GO:0016131,GO:0016132,GO:0016491,GO:0016627,GO:0016628,GO:0031090,GO:0031224,GO:0042445,GO:0042446,GO:0043226,GO:0043227,GO:0043229,GO:…	-0.206875	1.1953		-0.401664	-0.241564	-0.757822	-0.832076		3.59773	2.48041	4.24936	3.44006	5.33424	2.746	3.16763	1.34104
TR39318|c0_g2	829							0.206228	1.80171		0.17749	0.424166	2.0108	0.138563		7.88326	9.04621	5.7274	8.0268	0	3.03007	6.94275	7.74345
TR39875|c0_g4	634							-0.2055	2.5554		-0.896659	-0.924511	-1.54304	-1.16649		14.4438	7.29533	20.1752	10.1564	31.5768	10.1791	6.6824	2.42253
TR6710|c0_g2	579	DIRL1 (1)	Putative lipid-transfer protein DIR1	ARATH		AT5G48485	GO:0003674,GO:0005488,GO:0005504,GO:0005515,GO:0005575,GO:0005576,GO:0005783,GO:0005911,GO:0006810,GO:0006869,GO:0007165,GO:0008150,GO:0008270,GO:0008289,GO:0009506,GO:0009862,GO:0009863,GO:0030054,GO:0031406,GO:0033293,GO:0036094,GO:0043167,GO:0043168,GO:0043169,GO:0043177,GO:0043226,GO:0043227,GO:0043229,GO:0043231,GO:0043621,GO:0044424,GO:0044444,GO:0044464,GO:0044699,GO:0044765,GO:0046872,GO:…	-0.204905	1.5994		-0.35881	-0.138464	-1.07287	-0.551553		5.3966	3.98811	5.69045	5.07818	5.28661	1.98848	7.37668	4.71528
TR12529|c0_g1	832; 829							0.204681	1.67522		-0.336244	-0.836567	0.0680157	0.0994745		4.86752	3.64767	8.75738	4.46388	3.47678	3.69289	6.59562	7.13782
TR31080|c7_g2	620; 507; 360; 340; 339; 330; 321; 309; 247; 241; 238							-0.204658	0.738114		0.011653	0.579458	-0.419635	-0.494767		2.64539	2.67495	1.47804	2.7029	1.85746	1.13628	2.60353	1.55734
TR35938|c0_g1	1484; 1210; 791							0.204407	0.994219		-0.342139	-0.223502	0.29844	0.193177		2.85702	2.04269	2.84522	2.29337	2.23848	2.98272	2.86389	3.4175
TR30399|c0_g2	766	JAL19 (1)	Jacalin-related lectin 19	ARATH				-0.203846	1.1711		0.103132	0.422787	-0.327867	-0.286977		4.23262	4.62038	1.8845	2.86671	3.04814	2.22521	3.86191	2.98491
TR20048|c0_g6	395							0.203799	0.667956		-0.251618	-0.257791	0.198907	0.309287		2.27504	1.75088	1.9584	1.47431	1.80983	2.22521	1.6923	2.33601
TR17741|c0_g1	2127	SCL30	Scarecrow-like protein 30	ARATH			GO:0001071,GO:0003674,GO:0003700,GO:0005575,GO:0005634,GO:0006139,GO:0006351,GO:0006355,GO:0006725,GO:0006807,GO:0008150,GO:0008152,GO:0009058,GO:0009059,GO:0009719,GO:0009889,GO:0009987,GO:0010033,GO:0010200,GO:0010243,GO:0010468,GO:0010556,GO:0016070,GO:0018130,GO:0019219,GO:0019222,GO:0019438,GO:0031323,GO:0031326,GO:0032774,GO:0034641,GO:0034645,GO:0034654,GO:0042221,GO:0043170,GO:0043226,GO:…	0.203733	2.38535		0.345784	0.35409	0.698356	0.894176		8.35943	10.8944	11.3809	14.825	10.3827	17.4702	4.42601	9.08449
TR6652|c0_g1	748							0.203668	0.787732		-0.20641	-0.812197	0.0424773	0.462127		3.01575	2.48041	2.69742	1.10573	1.80983	1.89379	1.73569	2.76861
TR27724|c1_g1	2225; 2172	SBIR1 (1)	Leucine-rich repeat receptor-like serine/threonine/tyrosine-protein kinase SOBIR1	ARATH		AT2G31880	GO:0000166,GO:0001882,GO:0001883,GO:0003674,GO:0003824,GO:0004672,GO:0004674,GO:0004713,GO:0004714,GO:0004871,GO:0004872,GO:0004888,GO:0005488,GO:0005515,GO:0005524,GO:0005575,GO:0005886,GO:0006464,GO:0006468,GO:0006793,GO:0006796,GO:0006950,GO:0006952,GO:0008150,GO:0008152,GO:0009987,GO:0010941,GO:0010942,GO:0016020,GO:0016021,GO:0016301,GO:0016310,GO:0016740,GO:0016772,GO:0016773,GO:0017076,GO:…	-0.203604	2.89168		0.670937	0.652364	0.0668646	0.0935298		14.4438	23.5882	15.5564	25.0223	14.1929	14.9136	17.5738	18.8179
TR28141|c0_g1	2876; 2755	GSH1	Glutamate--cysteine ligase, chloroplastic	MEDTR; SOLLC	K01919		GO:0000096,GO:0000097,GO:0000166,GO:0000271,GO:0001882,GO:0001883,GO:0002213,GO:0002376,GO:0003006,GO:0003674,GO:0003824,GO:0004357,GO:0005488,GO:0005524,GO:0005575,GO:0005975,GO:0005976,GO:0005996,GO:0006006,GO:0006007,GO:0006073,GO:0006082,GO:0006090,GO:0006091,GO:0006094,GO:0006096,GO:0006518,GO:0006520,GO:0006534,GO:0006575,GO:0006725,GO:0006749,GO:0006750,GO:0006790,GO:0006807,GO:0006950,GO:…	0.203305	6.90801		0.534166	0.816587	0.92575	1.37402		713.621	1033.85	980.752	1728.1	745.46	1417.03	384.629	998.516
TR43342|c0_g1	553							-0.203205	0.93661		0.28318	0.0653437	-0.157017	-1.00097		2.53957	3.30722	2.06925	2.21146	3.81017	3.31414	2.38657	0.692152
TR23019|c2_g1	720; 720; 683; 479							-0.202753	1.01224		0.323836	0.33322	-0.359724	-0.0963509		2.16922	2.96677	2.06925	2.86671	3.38153	2.41458	3.16763	2.89839
TR19713|c2_g1	1357; 1353	EF100	Ethylene-responsive transcription factor 1A	ARATH	K09286	AT4G17500	GO:0000160,GO:0001071,GO:0001944,GO:0003674,GO:0003676,GO:0003677,GO:0003700,GO:0005488,GO:0005575,GO:0005634,GO:0006139,GO:0006351,GO:0006355,GO:0006725,GO:0006807,GO:0006950,GO:0006952,GO:0007165,GO:0008150,GO:0008152,GO:0009058,GO:0009059,GO:0009719,GO:0009755,GO:0009873,GO:0009889,GO:0009987,GO:0010033,GO:0010200,GO:0010243,GO:0010468,GO:0010556,GO:0016070,GO:0018130,GO:0019219,GO:0019222,GO:…	0.202416	3.45629		0.23968	0.726429	0.874725	1.11361		41.903	49.6569	23.1682	38.9873	18.5746	34.8931	14.276	32.0553
TR19780|c0_g1	1699; 1669; 1641; 1611	DR100 (1)	DNA-damage-repair/toleration protein DRT100	ARATH		AT3G12610	GO:0000166,GO:0003674,GO:0005488,GO:0005515,GO:0005575,GO:0006139,GO:0006259,GO:0006281,GO:0006725,GO:0006807,GO:0006950,GO:0006974,GO:0008150,GO:0008152,GO:0009507,GO:0009536,GO:0009987,GO:0033554,GO:0034641,GO:0036094,GO:0043170,GO:0043226,GO:0043227,GO:0043229,GO:0043231,GO:0044237,GO:0044238,GO:0044260,GO:0044424,GO:0044444,GO:0044464,GO:0044699,GO:0044710,GO:0044763,GO:0046483,GO:0050896,GO:…	-0.202058	1.68916		-1.05995	-0.634355	-1.86472	-0.871378		4.12681	1.45907	10.0876	6.14296	15.5741	3.55086	1.77908	0.519114
TR21453|c1_g1	1414; 1412; 1080; 1077; 834; 831; 545	C82C2	Cytochrome P450 82C2	ARATH		AT4G31970	GO:0001666,GO:0003674,GO:0003824,GO:0004497,GO:0005488,GO:0005506,GO:0005575,GO:0006950,GO:0008150,GO:0008152,GO:0009058,GO:0009628,GO:0009987,GO:0016020,GO:0016021,GO:0016491,GO:0016705,GO:0016709,GO:0019748,GO:0020037,GO:0031224,GO:0033554,GO:0036293,GO:0036294,GO:0042221,GO:0043167,GO:0043169,GO:0044425,GO:0044550,GO:0044699,GO:0044710,GO:0044711,GO:0046872,GO:0046906,GO:0046914,GO:0050896,GO:…	-0.201768	1.15116		0.665274	1.04668	0.418667	0.377838		1.16397	2.43178	2.99303	7.24869	2.33373	3.45617	2.29979	3.28772
TR30402|c0_g1	1695; 1642; 1600; 1547; 699	COR14; MER; NADO1	Methylecgonone reductase; NADPH-dependent codeinone reductase 1-4; Probable NAD(P)H-dependent oxidoreductase 1	ERYCB; ORYSJ; PAPSO	K19651		GO:0003674,GO:0003824,GO:0005575,GO:0005829,GO:0006807,GO:0008150,GO:0008152,GO:0009056,GO:0009058,GO:0009710,GO:0009820,GO:0009821,GO:0009822,GO:0009987,GO:0016491,GO:0016614,GO:0016616,GO:0018130,GO:0034641,GO:0042180,GO:0042181,GO:0042182,GO:0044237,GO:0044248,GO:0044249,GO:0044270,GO:0044271,GO:0044281,GO:0044282,GO:0044283,GO:0044424,GO:0044444,GO:0044464,GO:0044699,GO:0044710,GO:0044711,GO:…	0.201383	2.51085		-0.241684	-0.387521	0.24369	0.175019		11.7984	9.82438	12.4155	9.25539	16.479	19.6954	8.85201	10.1227
TR725|c0_g1	1141; 1077; 1010	ARG7; AX6B	Auxin-induced protein 6B; Indole-3-acetic acid-induced protein ARG7	SOYBN; VIGRR			GO:0007165,GO:0008150,GO:0009719,GO:0009725,GO:0009733,GO:0009734,GO:0009755,GO:0010033,GO:0042221,GO:0050789,GO:0050794,GO:0050896,GO:0065007	-0.200138	1.32645		-0.286507	-0.262806	-0.829742	-0.631821		2.59248	1.94542	5.8013	4.66865	6.6678	3.31414	3.29781	1.77364
TR51828|c0_g1	1038							-0.199697	1.64309		0.678452	0.822892	0.314697	0.309437		4.97333	8.55985	3.54729	7.04392	4.14356	5.39731	3.29781	4.32595
TR6710|c0_g1	699	DIRL1 (2)	Putative lipid-transfer protein DIR1	ARATH		AT5G48485	GO:0003674,GO:0005488,GO:0005504,GO:0005515,GO:0005575,GO:0005576,GO:0005783,GO:0005911,GO:0006810,GO:0006869,GO:0007165,GO:0008150,GO:0008270,GO:0008289,GO:0009506,GO:0009862,GO:0009863,GO:0030054,GO:0031406,GO:0033293,GO:0036094,GO:0043167,GO:0043168,GO:0043169,GO:0043177,GO:0043226,GO:0043227,GO:0043229,GO:0043231,GO:0043621,GO:0044424,GO:0044444,GO:0044464,GO:0044699,GO:0044765,GO:0046872,GO:…	-0.199477	2.00789		-0.310664	-0.346023	-0.909345	-0.649572		9.04724	7.10079	9.01603	6.88011	7.1917	3.36148	10.5443	6.35915
TR43683|c0_g1	1102	CML44 (1)	Probable calcium-binding protein CML44	ARATH	K13448	AT1G21550	GO:0003674,GO:0005488,GO:0005509,GO:0043167,GO:0043169,GO:0046872	0.198964	0.904063		0.12857	0.0231628	0.578564	1.0192		2.53957	2.8695	3.73205	3.80863	1.66695	2.98272	0.347138	1.73038
TR13643|c0_g1	1443	PER9	Peroxidase 9	ARATH	K00430	AT1G44970	GO:0003674,GO:0003824,GO:0004601,GO:0005488,GO:0005575,GO:0005576,GO:0006950,GO:0006979,GO:0008150,GO:0008152,GO:0009056,GO:0009987,GO:0016209,GO:0016491,GO:0016684,GO:0020037,GO:0042743,GO:0042744,GO:0043167,GO:0043169,GO:0044237,GO:0044248,GO:0044699,GO:0044710,GO:0044712,GO:0044763,GO:0046872,GO:0046906,GO:0050896,GO:0055114,GO:0072593,GO:0097159,GO:1901363	0.198705	4.25455		-0.235206	-0.960097	0.0572677	0.159704		92.0596	78.06	68.5071	34.7282	66.4399	69.1707	72.8555	81.5009
TR35962|c1_g6	3174; 3043; 2933; 2802	ESAG8; SNC1	Protein SUPPRESSOR OF npr1-1, CONSTITUTIVE 1; Putative adenylate cyclase regulatory protein	ARATH; TRYBB			GO:0003674,GO:0003676,GO:0003677,GO:0005488,GO:0006139,GO:0006163,GO:0006164,GO:0006171,GO:0006725,GO:0006753,GO:0006793,GO:0006796,GO:0006807,GO:0008150,GO:0008152,GO:0008270,GO:0009058,GO:0009117,GO:0009150,GO:0009152,GO:0009165,GO:0009187,GO:0009190,GO:0009259,GO:0009260,GO:0009987,GO:0018130,GO:0019438,GO:0019637,GO:0019693,GO:0034641,GO:0034654,GO:0043167,GO:0043169,GO:0044237,GO:0044238,GO:…	-0.197999	3.48973		0.80592	0.77159	0.236076	0.0178277		29.3109	51.9914	22.2075	38.6187	29.9575	35.4613	27.1201	27.4698
TR39478|c1_g1	401	UGPA (1)	UTP--glucose-1-phosphate uridylyltransferase	PYRPY			GO:0003674,GO:0003824,GO:0003983,GO:0005575,GO:0005737,GO:0006011,GO:0006139,GO:0006725,GO:0006753,GO:0006793,GO:0006796,GO:0006807,GO:0008150,GO:0008152,GO:0009117,GO:0009225,GO:0009987,GO:0016740,GO:0016772,GO:0016779,GO:0019637,GO:0034641,GO:0044237,GO:0044238,GO:0044281,GO:0044424,GO:0044464,GO:0044699,GO:0044710,GO:0044763,GO:0046483,GO:0051748,GO:0055086,GO:0070569,GO:0071704,GO:1901135,GO:…	-0.19785	0.926203		-0.0506844	-0.643806	-1.15876	-0.804619		1.79887	1.70224	3.95375	2.17051	5.14373	1.75176	2.56014	1.03823
TR36602|c0_g1	726	TBB5; TBB6	Tubulin beta-5 chain; Tubulin beta-6 chain	ARATH; WHEAT	K07375	AT5G12250	GO:0000166,GO:0001882,GO:0001883,GO:0003674,GO:0003824,GO:0003924,GO:0005198,GO:0005200,GO:0005488,GO:0005525,GO:0005575,GO:0005737,GO:0005856,GO:0005874,GO:0005886,GO:0006950,GO:0006970,GO:0007017,GO:0008150,GO:0009266,GO:0009409,GO:0009628,GO:0009651,GO:0009987,GO:0015630,GO:0016020,GO:0016462,GO:0016787,GO:0016817,GO:0016818,GO:0017076,GO:0017111,GO:0019001,GO:0032549,GO:0032550,GO:0032553,GO:…	-0.197561	2.15684		-1.56305	-0.351495	-1.94777	-1.14181		5.97858	1.3618	16.3693	12.6135	21.6704	4.87651	4.64297	1.55734
TR29832|c0_g1	3347	RNHX1; Y3896	B3 domain-containing protein At3g18960; Putative ribonuclease H protein At1g65750	ARATH		AT3G18960	GO:0003674,GO:0003676,GO:0003677,GO:0005488,GO:0005575,GO:0005634,GO:0006139,GO:0006351,GO:0006355,GO:0006725,GO:0006807,GO:0008150,GO:0008152,GO:0009058,GO:0009059,GO:0009889,GO:0009987,GO:0010468,GO:0010556,GO:0016070,GO:0018130,GO:0019219,GO:0019222,GO:0019438,GO:0031323,GO:0031326,GO:0032774,GO:0034641,GO:0034645,GO:0034654,GO:0043170,GO:0043226,GO:0043227,GO:0043229,GO:0043231,GO:0044237,GO:…	0.197338	1.6701		-0.362989	-0.10312	0.76071	0.128861		7.35419	5.49582	4.69277	4.30007	2.52424	4.9712	6.20509	6.87826
TR18861|c0_g2	1370	Y8948 (1)	Putative methyltransferase DDB_G0268948	DICDI			GO:0003674,GO:0003824,GO:0005575,GO:0008150,GO:0008152,GO:0008168,GO:0008757,GO:0016023,GO:0016740,GO:0016741,GO:0030139,GO:0031410,GO:0031982,GO:0031988,GO:0032259,GO:0043226,GO:0043227,GO:0043229,GO:0043231,GO:0044424,GO:0044444,GO:0044464,GO:0045335	0.197226	3.7605		1.24578	1.80384	1.6468	2.38294		24.0731	58.4599	22.1706	79.8994	24.4327	78.6397	8.33131	47.672
TR12467|c0_g2	1970	PME3 (1)	Pectinesterase 3	CITSI			GO:0000272,GO:0003674,GO:0003824,GO:0004857,GO:0005575,GO:0005576,GO:0005618,GO:0005975,GO:0005976,GO:0008150,GO:0008152,GO:0009056,GO:0009057,GO:0009987,GO:0010393,GO:0016043,GO:0016052,GO:0016787,GO:0016788,GO:0030234,GO:0030312,GO:0030599,GO:0042545,GO:0043170,GO:0044238,GO:0044464,GO:0045229,GO:0045330,GO:0045488,GO:0045490,GO:0052689,GO:0071554,GO:0071555,GO:0071704,GO:0071840,GO:1901575	-0.197196	3.15135		-0.0209102	-0.560277	-1.76957	-0.478506		15.6078	15.3688	32.4799	21.7051	53.5806	15.0083	19.4397	13.67
TR4636|c4_g1	522; 514	Y4729 (1)	G-type lectin S-receptor-like serine/threonine-protein kinase At4g27290	ARATH		AT4G27290	GO:0000166,GO:0001882,GO:0001883,GO:0003674,GO:0003824,GO:0004672,GO:0004674,GO:0005488,GO:0005515,GO:0005516,GO:0005524,GO:0008037,GO:0008150,GO:0009987,GO:0016301,GO:0016740,GO:0016772,GO:0016773,GO:0017076,GO:0030246,GO:0030554,GO:0032549,GO:0032550,GO:0032553,GO:0032555,GO:0032559,GO:0035639,GO:0036094,GO:0043167,GO:0043168,GO:0044699,GO:0044763,GO:0048544,GO:0097159,GO:0097367,GO:1901265,GO:…	-0.196644	1.01144		0.731664	0.817622	0.356014	0.354868		1.79887	3.64767	1.58889	3.56292	2.33373	3.26679	2.38657	3.33098
TR25219|c0_g1	1991	U71K2	UDP-glycosyltransferase 71K2 {ECO:0000303|Ref.1}	PYRCO			GO:0003674,GO:0003824,GO:0008150,GO:0008152,GO:0016740,GO:0016757,GO:0016758	0.196424	3.30428		0.812233	1.65738	1.58871	1.8487		26.8243	47.8574	14.0783	46.5636	12.1926	38.6807	6.29187	25.2635
TR1063|c0_g1	1295; 1292	PER27	Peroxidase 27	ARATH	K00430	AT3G01190	GO:0003674,GO:0003824,GO:0004601,GO:0005488,GO:0005575,GO:0005576,GO:0006950,GO:0006979,GO:0008150,GO:0008152,GO:0009056,GO:0009987,GO:0016209,GO:0016491,GO:0016684,GO:0020037,GO:0042743,GO:0042744,GO:0043167,GO:0043169,GO:0044237,GO:0044248,GO:0044699,GO:0044710,GO:0044712,GO:0044763,GO:0046872,GO:0046906,GO:0050896,GO:0055114,GO:0072593,GO:0097159,GO:1901363	-0.196035	3.04568		1.21915	2.07661	1.07238	1.28632		12.4862	30.3972	11.3439	51.0685	10.1922	22.5361	8.33131	21.7595
TR15710|c0_g1	2183; 1790							-0.195869	2.68862		0.353157	1.42174	0.391974	0.119713		27.8824	35.893	0	1.67908	22.3848	29.6852	0	0.086519
TR44822|c0_g2	1633							0.195503	4.40359		-0.493901	-0.930206	-0.230359	-0.12545		95.816	67.7493	110.705	57.6209	90.2058	76.7459	80.9265	74.1035
TR39318|c0_g1	940							0.195322	1.62053		0.179416	0.267287	1.83051	0.0912562		5.76695	6.66307	5.17313	6.42963	0	2.55662	6.63901	7.13782
TR2799|c1_g2	1408; 1400; 1338; 1330	TBL39 (1)	Protein trichome birefringence-like 39	ARATH		AT2G42570	GO:0003674,GO:0003824,GO:0005575,GO:0005773,GO:0005794,GO:0005911,GO:0008150,GO:0008374,GO:0009506,GO:0009987,GO:0016021,GO:0016407,GO:0016413,GO:0016740,GO:0016746,GO:0016747,GO:0030054,GO:0031224,GO:0043226,GO:0043227,GO:0043229,GO:0043231,GO:0044424,GO:0044425,GO:0044444,GO:0044464,GO:0071554	-0.195057	2.15055		-0.125107	-0.152388	-0.749855	-0.545381		6.13731	5.54445	13.2654	11.8354	11.6687	6.53358	8.28791	5.36418
TR51304|c0_g1	256	GL111	Germin-like protein subfamily 1 member 11	ARATH		AT5G38940	GO:0003674,GO:0005488,GO:0005575,GO:0005576,GO:0005618,GO:0006950,GO:0006970,GO:0008150,GO:0009628,GO:0009651,GO:0030145,GO:0030312,GO:0043167,GO:0043169,GO:0044464,GO:0045735,GO:0046872,GO:0046914,GO:0048046,GO:0050896	-0.19462	0.265825		0.35316	1.46635	0.431482	0.125941		1.53433	2.23723	0.295608	2.58004	0.619153	1.18362	0.867844	1.03823
TR24749|c0_g1	1090							-0.194558	0.567874		0.429265	0.704068	-0.00465631	-0.471161		1.69305	2.62632	0.443411	1.35145	1.19068	1.18362	3.38459	2.16297
TR21789|c1_g1	456							-0.194244	1.36375		-0.270935	-0.395907	-0.706989	-0.842862		4.02099	3.16131	4.24936	2.98957	5.81051	3.1721	5.29385	2.50905
TR47946|c0_g1	1287; 1281; 1263; 1175; 1169	ACR4L; BRI1; CDL1; Y4960	Protein BRASSINOSTEROID INSENSITIVE 1; Putative receptor-like protein kinase At4g00960; Serine/threonine-protein kinase CDL1 {ECO:0000305}; Serine/threonine-protein kinase-like protein ACR4	ARATH	K13415	AT4G39400,AT3G59420,AT5G02800	GO:0000166,GO:0001882,GO:0001883,GO:0003006,GO:0003674,GO:0003824,GO:0004672,GO:0004674,GO:0004713,GO:0004714,GO:0004871,GO:0004872,GO:0004888,GO:0005488,GO:0005496,GO:0005515,GO:0005524,GO:0005575,GO:0005768,GO:0005886,GO:0006464,GO:0006468,GO:0006793,GO:0006796,GO:0007165,GO:0008150,GO:0008152,GO:0008289,GO:0009314,GO:0009411,GO:0009416,GO:0009593,GO:0009628,GO:0009719,GO:0009720,GO:0009725,GO:…	0.193876	1.0157		-0.0324196	-0.0891601	0.376773	0.963603		3.70355	3.59903	2.80827	2.58004	2.2861	3.26679	0.954629	2.81187
TR1161|c1_g1	1789	PGLR4 (2)	Polygalacturonase At1g48100	ARATH		AT1G48100	GO:0003674,GO:0003824,GO:0004553,GO:0004650,GO:0005575,GO:0005576,GO:0005618,GO:0005975,GO:0008150,GO:0008152,GO:0009987,GO:0016043,GO:0016787,GO:0016798,GO:0030312,GO:0044238,GO:0044464,GO:0045229,GO:0071554,GO:0071555,GO:0071704,GO:0071840	0.193479	1.41691		-0.712169	-0.653984	-0.275231	-0.178919		6.45475	3.55039	8.75738	5.20104	3.76255	2.93538	1.25837	0.994968
TR42503|c0_g1	882	PRF1	36.4 kDa proline-rich protein	SOLLC				-0.193183	2.96129		-1.03827	-0.296053	-0.690266	-1.80117		26.8243	12.548	23.7595	19.166	25.671	15.5291	24.6468	6.35915
TR28151|c0_g1	1631	VINSY (2)	Vinorine synthase	RAUSE	K12694		GO:0003674,GO:0003824,GO:0006807,GO:0008150,GO:0008152,GO:0009820,GO:0016740,GO:0016746,GO:0016747,GO:0050636,GO:0071704,GO:1901564	-0.192702	0.740528		0.314315	0.893293	-0.0231588	-0.236694		0.899433	1.3618	1.58889	3.80863	3.14339	3.07741	1.60551	1.21127
TR28129|c0_g1	418							0.192674	0.647059		0.999583	0.459245	1.96661	0.605494		0.740709	2.48041	0.591215	1.18764	1.00017	6.81765	0.737668	1.64386
TR49044|c0_g1	2653; 2571; 1528; 1446; 1021	ANTL1; AVT1 (1)	Amino acid transporter ANTL1 {ECO:0000305}; Vacuolar amino acid transporter 1	ARATH; YEAST	K15015,K14209	AT2G42005	GO:0000322,GO:0000323,GO:0000324,GO:0000329,GO:0003333,GO:0003674,GO:0005215,GO:0005302,GO:0005342,GO:0005575,GO:0005773,GO:0005774,GO:0005886,GO:0006810,GO:0006811,GO:0006812,GO:0006820,GO:0006865,GO:0006868,GO:0007034,GO:0008150,GO:0008324,GO:0008509,GO:0008514,GO:0009987,GO:0015075,GO:0015171,GO:0015173,GO:0015175,GO:0015179,GO:0015186,GO:0015188,GO:0015658,GO:0015711,GO:0015801,GO:0015803,GO:…	-0.192626	4.68157		0.207822	0.105995	-0.282146	-0.488227		124.598	144.058	95.5921	102.956	105.399	86.4989	119.459	84.8751
TR13003|c0_g1	2029; 1893; 1274	KYNB (1)	Kynurenine formamidase {ECO:0000255|HAMAP-Rule:MF_01969}	ERYLH	K07130		GO:0003674,GO:0003824,GO:0004061,GO:0004328,GO:0006082,GO:0006520,GO:0006568,GO:0006569,GO:0006575,GO:0006576,GO:0006586,GO:0006725,GO:0006807,GO:0008150,GO:0008152,GO:0009056,GO:0009063,GO:0009072,GO:0009074,GO:0009308,GO:0009310,GO:0009987,GO:0016054,GO:0016787,GO:0016810,GO:0016811,GO:0019439,GO:0019441,GO:0019752,GO:0032787,GO:0034641,GO:0042180,GO:0042402,GO:0042430,GO:0042436,GO:0042537,GO:…	-0.192614	2.62986		0.554647	0.79508	0.211756	0.218923		15.6078	23.3937	8.75738	15.9307	9.71594	11.4101	11.9763	14.1026
TR51851|c0_g1	944; 916							-0.192146	2.5908		-0.10372	-0.302278	-1.43645	-0.274117		10.3699	9.5812	17.9582	14.3745	27.719	9.61099	9.41611	7.61367
TR15193|c0_g1	1300; 1200; 1197							0.192116	1.8912		2.06534	2.45009	2.88168	2.56323		1.00525	7.3926	1.07158	10.3202	0.857289	12.6884	2.12622	17.4768
TR4124|c0_g1	2361	AATP9; ASD	AAA-ATPase ASD, mitochondrial; AAA-ATPase At3g28580	ARATH		AT5G40010,AT3G28580	GO:0000166,GO:0000302,GO:0000304,GO:0001101,GO:0001882,GO:0001883,GO:0003006,GO:0003674,GO:0003824,GO:0005488,GO:0005524,GO:0005575,GO:0005739,GO:0005783,GO:0006950,GO:0006970,GO:0006979,GO:0008150,GO:0009266,GO:0009409,GO:0009414,GO:0009415,GO:0009628,GO:0009651,GO:0009719,GO:0009725,GO:0009737,GO:0010033,GO:0010035,GO:0010154,GO:0010431,GO:0016020,GO:0016021,GO:0016462,GO:0016787,GO:0016817,GO:…	-0.191997	2.61202		1.50265	0.547219	0.23075	0.701577		7.88326	24.1719	13.0806	19.5756	10.3827	12.357	7.94078	13.5402
TR34648|c0_g2	929	GSTF1	Glutathione S-transferase PARB	TOBAC			GO:0003674,GO:0003824,GO:0004364,GO:0005488,GO:0005515,GO:0016740,GO:0016765	0.191846	3.34059		0.913095	2.87555	2.73226	2.17651		33.6494	64.2475	4.47107	39.1511	3.81017	30.9635	8.33131	41.183
TR43678|c0_g1	1161	PI5K9 (1)	Phosphatidylinositol 4-phosphate 5-kinase 9	ARATH	K00889	AT3G09920	GO:0000166,GO:0001882,GO:0001883,GO:0003674,GO:0003824,GO:0005488,GO:0005524,GO:0005575,GO:0005634,GO:0005829,GO:0005975,GO:0006082,GO:0006520,GO:0006807,GO:0008150,GO:0008152,GO:0009987,GO:0016020,GO:0016301,GO:0016307,GO:0016308,GO:0016740,GO:0016772,GO:0016773,GO:0017076,GO:0019752,GO:0030554,GO:0032549,GO:0032550,GO:0032553,GO:0032555,GO:0032559,GO:0035639,GO:0036094,GO:0043167,GO:0043168,GO:…	0.19161	3.1126		0.502362	0.584864	1.11404	0.814007		17.3538	24.9987	19.9535	30.4281	14.3358	32.1945	14.4062	26.0855
TR31693|c0_g1	2040							-0.191558	1.10302		0.283627	0.243663	-0.228666	-0.199872		2.6983	3.50176	2.43876	3.07148	3.3339	2.69865	3.42799	2.85513
TR33804|c0_g3	2069	GLYT5 (1)	Probable glycosyltransferase At5g20260	ARATH		AT5G20260	GO:0000139,GO:0003674,GO:0003824,GO:0005575,GO:0008150,GO:0009987,GO:0016020,GO:0016021,GO:0016043,GO:0016740,GO:0016757,GO:0031090,GO:0031224,GO:0044422,GO:0044424,GO:0044425,GO:0044431,GO:0044444,GO:0044446,GO:0044464,GO:0045229,GO:0071554,GO:0071555,GO:0071840,GO:0098588	0.190841	1.06236		-1.01234	-0.653016	-0.0257356	-0.340683		3.86227	1.41043	4.95143	2.78481	2.52424	2.46193	2.95067	2.11972
TR14936|c0_g1	564; 556							0.190836	3.86773		-0.67418	-0.942161	-0.406369	-0.356895		64.3888	39.9784	43.4913	22.1556	59.0577	44.3147	61.4434	47.7585
TR32917|c0_g1	540	TBB1 (1)	Tubulin beta-1 chain	AVESA			GO:0000166,GO:0001882,GO:0001883,GO:0003674,GO:0003824,GO:0003924,GO:0005198,GO:0005200,GO:0005488,GO:0005525,GO:0005575,GO:0005737,GO:0005874,GO:0007017,GO:0008150,GO:0009987,GO:0016462,GO:0016787,GO:0016817,GO:0016818,GO:0017076,GO:0017111,GO:0019001,GO:0032549,GO:0032550,GO:0032553,GO:0032555,GO:0032561,GO:0032991,GO:0035639,GO:0036094,GO:0043167,GO:0043168,GO:0043234,GO:0044422,GO:0044424,GO:…	-0.190528	1.95285		-1.40307	-0.360828	-1.5207	-1.2649		4.60298	1.11862	12.7481	9.70587	16.8124	5.20793	4.72975	1.3843
TR1084|c0_g2	1419	BCK1; M3K2	Mitogen-activated protein kinase kinase kinase 2; Serine/threonine-protein kinase BCK1/SLK1/SSP31	ARATH; YEAST		AT1G54960	GO:0000166,GO:0000226,GO:0001882,GO:0001883,GO:0003674,GO:0003824,GO:0004672,GO:0004674,GO:0004702,GO:0004709,GO:0004871,GO:0005057,GO:0005488,GO:0005524,GO:0005575,GO:0005737,GO:0005874,GO:0006464,GO:0006468,GO:0006793,GO:0006796,GO:0006996,GO:0007010,GO:0007017,GO:0008150,GO:0008152,GO:0009987,GO:0016043,GO:0016301,GO:0016310,GO:0016740,GO:0016772,GO:0016773,GO:0017076,GO:0019538,GO:0030554,GO:…	0.190455	0.604376		0.481396	0.153857	0.53092	1.18565		1.00525	1.79951	2.43876	2.82576	1.42881	2.50927	0.39053	2.16297
TR15196|c0_g1	3813; 3799; 2073; 2072	CSCLC; Y637	CSC1-like protein HYP1; UPF0301 protein Plut_0637 {ECO:0000255|HAMAP-Rule:MF_00758}	ARATH; CHLL7	K07735		GO:0005575,GO:0006810,GO:0006811,GO:0008150,GO:0016020,GO:0016021,GO:0031224,GO:0044425,GO:0044699,GO:0044765,GO:0051179,GO:0051234,GO:1902578	0.190033	2.58702		0.0803007	0.448923	0.956775	0.669486		11.2165	11.9157	10.3832	14.5383	8.90628	18.2277	11.7593	19.2937
TR43308|c0_g2	1681; 1574; 1071; 964	BGA10; BGAL3 (1)	Beta-galactosidase 10; Beta-galactosidase 3	ARATH; ORYSJ		AT5G63810	GO:0003674,GO:0003824,GO:0004553,GO:0004565,GO:0005488,GO:0005575,GO:0005576,GO:0005618,GO:0005975,GO:0008150,GO:0008152,GO:0009505,GO:0009628,GO:0015925,GO:0016787,GO:0016798,GO:0030246,GO:0030312,GO:0044238,GO:0044464,GO:0048046,GO:0050896,GO:0071704,GO:0080167	0.189816	0.533303		-0.397437	-0.141074	0.288664	0.219154		1.53433	0.924075	1.77365	1.51526	1.52407	2.08317	1.86587	2.33601
TR49263|c0_g1	2167; 2152; 1636; 1616; 1538; 1189; 1111	ARP1 (1)	Probable RNA-binding protein ARP1	ARATH			GO:0000166,GO:0001101,GO:0003674,GO:0003676,GO:0003723,GO:0005488,GO:0005575,GO:0005634,GO:0006950,GO:0006970,GO:0008150,GO:0009414,GO:0009415,GO:0009628,GO:0009651,GO:0009719,GO:0009725,GO:0009737,GO:0010029,GO:0010033,GO:0010035,GO:0033993,GO:0036094,GO:0042221,GO:0043226,GO:0043227,GO:0043229,GO:0043231,GO:0044424,GO:0044464,GO:0048580,GO:0050789,GO:0050793,GO:0050896,GO:0051239,GO:0065007,GO:…	-0.189593	3.08946		-0.482443	-0.173643	-1.20499	-0.515395		17.7241	12.4021	27.7502	24.4899	40.8165	17.1388	20.9584	14.3622
TR49127|c0_g1	1382	RFC2 (1)	Replication factor C subunit 2	ORYSJ	K10755		GO:0000166,GO:0001882,GO:0001883,GO:0003674,GO:0003676,GO:0003677,GO:0003678,GO:0003824,GO:0004386,GO:0005488,GO:0005524,GO:0005575,GO:0005634,GO:0006139,GO:0006259,GO:0006260,GO:0006261,GO:0006281,GO:0006310,GO:0006725,GO:0006807,GO:0006950,GO:0006974,GO:0008150,GO:0008152,GO:0009058,GO:0009059,GO:0009378,GO:0009987,GO:0016462,GO:0016787,GO:0016817,GO:0016818,GO:0017076,GO:0017111,GO:0030554,GO:…	0.189254	2.21458		-0.51481	-0.459529	0.117182	0.0506684		11.2694	7.58714	10.568	7.4125	8.47763	9.27958	9.11237	9.47383
TR14382|c0_g2	623							-0.189086	1.42161		0.0459317	0.444023	-0.294471	-0.433313		4.44426	4.62038	3.769	5.48771	4.00068	3.07741	4.55618	3.11468
TR37213|c0_g1	1249; 1132	M1250	Uncharacterized mitochondrial protein AtMg01250	ARATH		ArthMp102	GO:0005575,GO:0005739,GO:0043226,GO:0043227,GO:0043229,GO:0043231,GO:0044424,GO:0044444,GO:0044464	0.188959	0.640692		-0.037266	-0.360155	0.359101	0.446773		2.22213	2.13996	2.43876	1.67908	1.80983	2.60396	0.78106	1.42756
TR47842|c0_g1	1734	ROMT (3)	Trans-resveratrol di-O-methyltransferase	VITVI			GO:0003674,GO:0003824,GO:0005488,GO:0005515,GO:0006725,GO:0008150,GO:0008152,GO:0008168,GO:0008171,GO:0008757,GO:0009058,GO:0009987,GO:0016740,GO:0016741,GO:0019438,GO:0044237,GO:0044249,GO:0046983	0.188889	3.05466		0.891831	0.579769	0.989431	1.35251		18.3061	34.823	15.9998	24.408	14.05	28.8803	8.8954	24.2686
TR12731|c0_g2	853	YLS9 (1)	Protein YLS9	ARATH		AT2G35980	GO:0002252,GO:0002376,GO:0003674,GO:0004871,GO:0005575,GO:0005911,GO:0006950,GO:0006952,GO:0007165,GO:0007568,GO:0008150,GO:0009506,GO:0009507,GO:0009536,GO:0009605,GO:0009607,GO:0009615,GO:0010150,GO:0010260,GO:0030054,GO:0031224,GO:0031225,GO:0031226,GO:0032502,GO:0043207,GO:0043226,GO:0043227,GO:0043229,GO:0043231,GO:0044424,GO:0044425,GO:0044444,GO:0044459,GO:0044464,GO:0044699,GO:0044767,GO:…	0.188757	1.01693		-0.353983	-0.0996144	0.0676819	0.952051		3.3861	2.43178	3.36254	3.07148	2.61949	2.79334	1.17159	3.2012
TR49262|c0_g3	2417; 2329; 1108	WRK61; WRK72; WRKY9	Probable WRKY transcription factor 61; Probable WRKY transcription factor 72; Probable WRKY transcription factor 9	ARATH		AT5G15130	GO:0001071,GO:0003674,GO:0003676,GO:0003677,GO:0003700,GO:0005488,GO:0005575,GO:0005634,GO:0006139,GO:0006351,GO:0006355,GO:0006725,GO:0006807,GO:0006950,GO:0006952,GO:0008150,GO:0008152,GO:0009058,GO:0009059,GO:0009889,GO:0009987,GO:0010468,GO:0010556,GO:0016070,GO:0018130,GO:0019219,GO:0019222,GO:0019438,GO:0031323,GO:0031326,GO:0032774,GO:0034641,GO:0034645,GO:0034654,GO:0043170,GO:0043226,GO:…	-0.188332	1.05092		0.768071	0.774958	0.455174	0.205557		1.95759	4.03675	2.21706	4.50484	1.90509	2.98272	2.34318	2.85513
TR31282|c0_g1	671							-0.188319	0.478152		0.41854	0.089416	-0.283391	-0.281827		1.05816	1.75088	1.44109	1.59717	2.81	2.13052	1.21498	0.82193
TR21296|c0_g1	3083; 2941; 2923; 2846; 2325; 1384; 1327; 877; 782	SD11; SD18; Y4729	G-type lectin S-receptor-like serine/threonine-protein kinase At4g27290; G-type lectin S-receptor-like serine/threonine-protein kinase SD1-1; Receptor-like serine/threonine-protein kinase SD1-8	ARATH		AT4G27300,AT4G27290	GO:0000166,GO:0001882,GO:0001883,GO:0003674,GO:0003824,GO:0004672,GO:0004674,GO:0005488,GO:0005515,GO:0005516,GO:0005524,GO:0005575,GO:0005886,GO:0005911,GO:0006464,GO:0006468,GO:0006793,GO:0006796,GO:0008037,GO:0008150,GO:0008152,GO:0009506,GO:0009987,GO:0016020,GO:0016021,GO:0016301,GO:0016310,GO:0016740,GO:0016772,GO:0016773,GO:0017076,GO:0019538,GO:0019899,GO:0030054,GO:0030246,GO:0030554,GO:…	-0.188203	3.92331		0.793675	0.933015	0.378623	0.519342		38.9401	68.2357	41.8654	80.8413	36.149	47.2975	37.2739	53.8581
TR466|c0_g2	1195; 892							-0.18799	1.81791		0.103005	0.203599	-0.818221	-0.142841		4.55007	4.96082	6.90983	8.1087	7.52509	3.83493	7.02954	6.27263
TR1025|c0_g1	2656; 2606; 2590; 2586; 2570; 2417; 2401	S40A3 (1)	Solute carrier family 40 member 3, chloroplastic	ARATH		AT5G26820	GO:0000041,GO:0003674,GO:0005215,GO:0005381,GO:0005575,GO:0006810,GO:0006811,GO:0006812,GO:0006826,GO:0006873,GO:0006875,GO:0006879,GO:0008150,GO:0008324,GO:0009526,GO:0009941,GO:0009987,GO:0015075,GO:0016021,GO:0019725,GO:0022857,GO:0022890,GO:0022891,GO:0022892,GO:0030001,GO:0030003,GO:0031224,GO:0031967,GO:0031975,GO:0034220,GO:0034755,GO:0042592,GO:0044422,GO:0044424,GO:0044425,GO:0044434,GO:…	0.187766	3.09536		-0.0929526	-0.373085	0.185958	0.533753		24.6021	23.0046	20.3969	15.5212	21.1465	24.1932	19.3529	28.4647
TR14883|c0_g1	4886; 4811; 4796; 4787; 4721; 4714; 4712; 4697; 4656; 4652; 4639; 4624; 4622; 4615; 4581; 4577; 4557; 4553; 4540; 4525; 4482; 4478; 3951; 3876; 3672; 3597; 3537; 3505; 3462; 3455; 3438; 3406; 3380; 3363; 2951; 616	RNHX1 (1)	Putative ribonuclease H protein At1g65750	ARATH			GO:0003674,GO:0003676,GO:0003824,GO:0004518,GO:0004519,GO:0004521,GO:0004523,GO:0004540,GO:0005488,GO:0016787,GO:0016788,GO:0016891,GO:0016893,GO:0043167,GO:0043169,GO:0046872,GO:0097159,GO:1901363	-0.187444	2.12558		0.105727	0.965764	-0.266581	-0.0792375		8.20071	8.9003	1.44109	3.76768	14.6692	12.0256	9.24254	8.69516
TR34149|c1_g1	1158; 1158; 1153; 1132; 1113; 673	PER4; PER52 (1)	Peroxidase 4 {ECO:0000250|UniProtKB:Q42578}; Peroxidase 52	ARATH; VITVI	K00430	AT5G05340	GO:0003674,GO:0003824,GO:0004601,GO:0005488,GO:0005575,GO:0005576,GO:0005618,GO:0005794,GO:0005829,GO:0006725,GO:0006950,GO:0006979,GO:0008150,GO:0008152,GO:0009056,GO:0009058,GO:0009698,GO:0009699,GO:0009808,GO:0009809,GO:0009888,GO:0009889,GO:0009891,GO:0009893,GO:0009987,GO:0010087,GO:0010089,GO:0016209,GO:0016491,GO:0016684,GO:0019222,GO:0019438,GO:0019748,GO:0020037,GO:0030312,GO:0031323,GO:…	-0.186955	2.10859		1.60829	0.163547	0.073023	0.221521		4.65589	16.2443	3.73205	4.30007	7.28695	7.7172	10.0236	11.8531
TR31169|c0_g1	1255	PER1 (1)	Cationic peroxidase 1	ARAHY			GO:0003674,GO:0003824,GO:0004601,GO:0005488,GO:0005575,GO:0005576,GO:0006950,GO:0006979,GO:0008150,GO:0008152,GO:0009056,GO:0009987,GO:0016209,GO:0016491,GO:0016684,GO:0020037,GO:0042743,GO:0042744,GO:0043167,GO:0043169,GO:0044237,GO:0044248,GO:0044699,GO:0044710,GO:0044712,GO:0044763,GO:0046872,GO:0046906,GO:0050896,GO:0055114,GO:0072593,GO:0097159,GO:1901363	-0.186904	2.6429		2.10363	0.295718	0.837082	0.175736		5.18497	25.5823	11.4917	14.3336	6.71543	12.7831	16.9664	19.2937
TR29086|c0_g1	535; 462							-0.186815	1.13224		0.818355	0.69732	0.278457	0.394416		1.74596	3.84221	5.17313	9.00967	1.19068	1.65707	0.78106	1.34104
TR53291|c3_g3	775							-0.186805	0.978846		0.175468	0.319671	-0.168622	-0.37467		2.85702	3.35585	2.32791	3.15338	2.57187	2.17786	2.82049	1.94668
TR18968|c0_g1	1988; 1977; 1923; 1690; 1679; 1666	BZP02; BZP06; BZP34; BZP61	Basic leucine zipper 2; Basic leucine zipper 34 {ECO:0000303|PubMed:11906833}; Basic leucine zipper 6; Basic leucine zipper 61 {ECO:0000303|PubMed:11906833}	ARATH; ORYSJ		AT2G42380,AT3G58120	GO:0001071,GO:0003674,GO:0003676,GO:0003677,GO:0003700,GO:0005488,GO:0005575,GO:0005634,GO:0006139,GO:0006351,GO:0006355,GO:0006725,GO:0006807,GO:0007275,GO:0008150,GO:0008152,GO:0009058,GO:0009059,GO:0009555,GO:0009889,GO:0009891,GO:0009893,GO:0009987,GO:0010468,GO:0010556,GO:0010557,GO:0010604,GO:0010628,GO:0016070,GO:0018130,GO:0019219,GO:0019222,GO:0019438,GO:0031323,GO:0031325,GO:0031326,GO:…	-0.185866	3.3013		-0.657812	-0.213746	-0.592575	-1.3208		22.0626	13.618	37.0618	31.8205	47.77	31.3423	24.2996	9.12775
TR49609|c0_g1	1556	PER51	Peroxidase 51	ARATH			GO:0003674,GO:0003824,GO:0004601,GO:0005488,GO:0005575,GO:0005576,GO:0006950,GO:0006970,GO:0006979,GO:0008150,GO:0008152,GO:0009056,GO:0009628,GO:0009651,GO:0009987,GO:0016209,GO:0016491,GO:0016684,GO:0020037,GO:0042743,GO:0042744,GO:0043167,GO:0043169,GO:0044237,GO:0044248,GO:0044699,GO:0044710,GO:0044712,GO:0044763,GO:0046872,GO:0046906,GO:0050896,GO:0055114,GO:0072593,GO:0097159,GO:1901363	-0.18563	4.50247		-0.597729	-0.30264	-1.48653	-0.453641		95.9748	63.0803	113.329	91.6939	196.557	69.5022	53.1555	38.5442
TR35193|c0_g1	1045							0.185527	1.17809		0.317531	0.152452	1.1008	0.418528		2.22213	3.0154	3.62119	4.13626	2.66712	6.865	1.30177	2.07646
TR5865|c0_g1	1247	GAI1 (1)	DELLA protein GAI1	VITVI	K14494		GO:0000988,GO:0000989,GO:0003674,GO:0005575,GO:0005634,GO:0006139,GO:0006351,GO:0006355,GO:0006725,GO:0006807,GO:0007165,GO:0008150,GO:0008152,GO:0009058,GO:0009059,GO:0009740,GO:0009755,GO:0009889,GO:0009987,GO:0010468,GO:0010476,GO:0010556,GO:0016070,GO:0018130,GO:0019219,GO:0019222,GO:0019438,GO:0031323,GO:0031326,GO:0032774,GO:0034641,GO:0034645,GO:0034654,GO:0043170,GO:0043226,GO:0043227,GO:…	-0.184687	0.202014		0.831463	1.24785	0.802068	0.364053		0.846525	2.28587	0.36951	2.25242	0.523899	1.65707	0.650883	1.12475
TR20600|c0_g1	1282	GSTUO	Glutathione S-transferase U24	ARATH	K00799	AT1G17170	GO:0003674,GO:0003824,GO:0004364,GO:0005488,GO:0005515,GO:0005575,GO:0005737,GO:0005829,GO:0006518,GO:0006575,GO:0006725,GO:0006749,GO:0006790,GO:0006807,GO:0008150,GO:0008152,GO:0009056,GO:0009404,GO:0009407,GO:0009636,GO:0009987,GO:0016740,GO:0016765,GO:0018973,GO:0018974,GO:0019326,GO:0019439,GO:0019748,GO:0033218,GO:0034641,GO:0042221,GO:0042277,GO:0042537,GO:0043167,GO:0043168,GO:0043295,GO:…	0.183984	4.70151		0.0377152	1.87887	1.17409	2.31638		57.3521	58.8976	62.2624	231.671	101.874	231.137	22.347	115.287
TR18065|c0_g1	1107; 651; 651							0.18376	0.582241		0.0771436	0.154911	0.66099	0.581262		1.74596	1.89679	1.8845	2.21146	0.381017	1.18362	1.77908	3.15794
TR20271|c0_g1	1792; 1061; 812	ALFC2	Probable fructose-bisphosphate aldolase 2, chloroplastic	ARATH	K01623	AT4G38970	GO:0001101,GO:0003674,GO:0003824,GO:0004332,GO:0005575,GO:0005576,GO:0005975,GO:0006082,GO:0006090,GO:0006091,GO:0006096,GO:0008150,GO:0008152,GO:0009056,GO:0009507,GO:0009526,GO:0009532,GO:0009536,GO:0009570,GO:0009579,GO:0009719,GO:0009725,GO:0009737,GO:0009941,GO:0009987,GO:0010033,GO:0010035,GO:0010038,GO:0010287,GO:0016020,GO:0016052,GO:0016829,GO:0016830,GO:0016832,GO:0019752,GO:0031967,GO:…	0.183485	0.997049		-0.666469	-0.788129	-0.21827	-0.375848		3.59773	1.89679	2.91913	1.26954	2.47661	1.98848	4.33922	3.11468
TR12340|c0_g1	1550; 1547							0.182712	1.71789		-0.941142	-1.11985	-0.887096	-0.10191		7.83036	3.59903	5.8013	2.12956	12.1449	6.10748	3.60155	3.28772
TR29443|c0_g1	1042	CHI5 (1)	Endochitinase EP3 {ECO:0000303|PubMed:11525512}	ARATH	K01183	AT3G54420	GO:0000272,GO:0003006,GO:0003674,GO:0003824,GO:0004553,GO:0004568,GO:0005488,GO:0005575,GO:0005618,GO:0005975,GO:0005976,GO:0006022,GO:0006026,GO:0006030,GO:0006032,GO:0006040,GO:0006807,GO:0006950,GO:0006952,GO:0008061,GO:0008150,GO:0008152,GO:0009056,GO:0009057,GO:0009605,GO:0009607,GO:0009611,GO:0009617,GO:0009790,GO:0009793,GO:0009987,GO:0010262,GO:0016052,GO:0016787,GO:0016798,GO:0016998,GO:…	-0.182638	3.58499		0.748268	0.744812	0.384363	0.329736		45.342	76.8441	29.2652	49.717	25.3376	33.3781	12.497	15.9628
TR45335|c0_g1	3020	RPM1 (1)	Disease resistance protein RPM1	ARATH	K13457	AT3G07040	GO:0000166,GO:0001882,GO:0001883,GO:0002376,GO:0003674,GO:0005488,GO:0005524,GO:0005575,GO:0005886,GO:0006950,GO:0006952,GO:0006955,GO:0008150,GO:0008219,GO:0009626,GO:0009987,GO:0012501,GO:0012505,GO:0016020,GO:0016265,GO:0017076,GO:0019897,GO:0019898,GO:0030554,GO:0032549,GO:0032550,GO:0032553,GO:0032555,GO:0032559,GO:0033554,GO:0034050,GO:0035639,GO:0036094,GO:0043167,GO:0043168,GO:0043531,GO:…	-0.182394	1.67092		0.615903	1.40429	0.320705	0.722971		5.71404	9.28939	2.54962	8.39538	3.66729	4.82917	2.7771	5.2344
TR283|c0_g3	2235	BEE3; FB42 (1)	Putative F-box protein At1g47730; Transcription factor BEE 3	ARATH		AT1G47730		0.182321	1.05631		-0.337551	-0.574358	0.0262412	0.323979		4.0739	3.0154	3.8429	2.25242	3.14339	3.21945	1.38855	1.98994
TR45081|c0_g1	1312; 1148; 1105; 1029; 822; 502							0.182013	1.46773		-0.278582	-0.36531	0.323327	0.0831076		4.81461	3.79357	5.24704	3.84959	3.81017	5.01855	3.9053	4.19617
TR7737|c1_g1	1838; 1781; 1442; 1335; 926; 849	Y1500 (1)	Probable tyrosine-protein phosphatase At1g05000	ARATH			GO:0003674,GO:0003824,GO:0004721,GO:0004725,GO:0016787,GO:0016788,GO:0016791,GO:0042578	0.181831	2.9494		0.25321	0.60517	1.31487	0.538609		19.0997	22.956	16.2954	25.309	10.3827	27.3179	12.5837	18.7314
TR12113|c0_g1	2150	ICE1 (1)	Transcription factor ICE1	ARATH		AT3G26744	GO:0001071,GO:0003674,GO:0003676,GO:0003677,GO:0003700,GO:0005488,GO:0005515,GO:0005575,GO:0005634,GO:0006139,GO:0006351,GO:0006355,GO:0006725,GO:0006807,GO:0006950,GO:0008150,GO:0008152,GO:0009058,GO:0009059,GO:0009266,GO:0009409,GO:0009628,GO:0009889,GO:0009891,GO:0009893,GO:0009987,GO:0010440,GO:0010468,GO:0010556,GO:0010557,GO:0010604,GO:0010628,GO:0016070,GO:0018130,GO:0019219,GO:0019222,GO:…	0.181282	2.21034		0.158907	0.161569	0.666924	0.544077		8.04199	9.09485	8.46177	9.58301	6.90594	11.5521	7.63703	11.5935
TR24710|c3_g1	2703; 2660; 1745; 981; 980; 759; 726; 618; 618; 617; 571	COPIA; M810; POLX (2)	Copia protein; Retrovirus-related Pol polyprotein from transposon TNT 1-94; Uncharacterized mitochondrial protein AtMg00810	ARATH; DROME; TOBAC		ArthMp070	GO:0000166,GO:0001882,GO:0001883,GO:0003674,GO:0003676,GO:0003824,GO:0003964,GO:0004175,GO:0004190,GO:0004518,GO:0004519,GO:0005488,GO:0005524,GO:0005575,GO:0005739,GO:0006139,GO:0006259,GO:0006725,GO:0006807,GO:0008150,GO:0008152,GO:0008233,GO:0008270,GO:0009987,GO:0015074,GO:0016740,GO:0016772,GO:0016779,GO:0016787,GO:0016788,GO:0017076,GO:0030554,GO:0032549,GO:0032550,GO:0032553,GO:0032555,GO:…	-0.181098	2.03412		0.488752	0.102148	-0.362839	-0.172255		7.40709	10.7971	5.61655	6.102	12.0973	9.18489	5.29385	4.58551
TR50511|c0_g1	867	HS157 (1)	15.7 kDa heat shock protein, peroxisomal	ARATH	K13993	AT5G37670	GO:0000302,GO:0005575,GO:0005782,GO:0006457,GO:0006950,GO:0006979,GO:0008150,GO:0008152,GO:0009266,GO:0009408,GO:0009628,GO:0009987,GO:0019538,GO:0031907,GO:0031974,GO:0042221,GO:0043170,GO:0043233,GO:0044237,GO:0044238,GO:0044260,GO:0044267,GO:0044422,GO:0044424,GO:0044438,GO:0044439,GO:0044444,GO:0044446,GO:0044464,GO:0050896,GO:0070013,GO:0071704,GO:1901700	0.181045	0.271247		-1.34891	-1.05329	-1.04865	-0.475012		2.90993	0.534991	2.18011	0.53239	2.04797	0.473448	1.17159	0.562373
TR52288|c2_g1	842	OSS2	Organ-specific protein S2	PEA				0.180873	3.08743		-0.0468421	-0.718968	0.331458	0.186421		45.5007	44.0152	15.4085	8.96872	17.4792	22.2521	10.067	11.5935
TR50197|c0_g2	530							-0.180762	1.69513		0.433571	0.0710889	-1.01709	-0.0516722		1.21688	1.99406	2.29096	2.45718	13.1927	6.01279	8.33131	8.00301
TR33784|c0_g2	1951; 1871	LHT1	Lysine histidine transporter 1	ARATH		AT5G40780	GO:0003333,GO:0003674,GO:0005215,GO:0005342,GO:0005575,GO:0005886,GO:0006810,GO:0006811,GO:0006820,GO:0006865,GO:0008150,GO:0008509,GO:0008514,GO:0009628,GO:0009987,GO:0015075,GO:0015171,GO:0015291,GO:0015293,GO:0015711,GO:0015849,GO:0016020,GO:0016021,GO:0022804,GO:0022857,GO:0022891,GO:0022892,GO:0031224,GO:0034220,GO:0043090,GO:0044425,GO:0044464,GO:0044699,GO:0044763,GO:0044765,GO:0046942,GO:…	-0.180078	4.69116		0.921757	0.951937	0.65726	0.435021		85.7636	163.367	87.3521	169.914	72.5838	115.048	75.4157	102.309
TR21275|c0_g1	442	ACOC (1)	Aconitate hydratase, cytoplasmic	CUCMA			GO:0003674,GO:0003824,GO:0003994,GO:0005488,GO:0005575,GO:0005737,GO:0005975,GO:0006081,GO:0006082,GO:0006097,GO:0008150,GO:0008152,GO:0009987,GO:0016829,GO:0016835,GO:0016836,GO:0019752,GO:0032787,GO:0043167,GO:0043169,GO:0043436,GO:0044237,GO:0044238,GO:0044262,GO:0044281,GO:0044424,GO:0044464,GO:0044699,GO:0044710,GO:0044723,GO:0044763,GO:0046487,GO:0046872,GO:0051536,GO:0051539,GO:0051540,GO:…	0.179911	0.920904		-0.366831	-0.00660252	0.610085	0.429992		3.17447	2.23723	1.77365	1.76098	1.85746	3.36148	2.34318	3.50402
TR28183|c0_g2	450							-0.179691	0.59417		0.148039	0.271936	-0.215272	-0.339427		1.74596	2.04269	1.62584	2.17051	1.80983	1.42034	2.12622	1.47082
TR54579|c0_g2	833; 817; 810; 762; 474; 368; 317; 272							-0.179647	0.811456		0.468191	0.860507	0.0503219	0.103879		1.26979	2.13996	1.62584	3.76768	2.57187	2.69865	1.82247	2.0332
TR49243|c0_g1	2023; 2009; 1457	DTX40 (2)	Protein DETOXIFICATION 40 {ECO:0000303|PubMed:11739388}	ARATH	K03327	AT3G21690	GO:0003674,GO:0005215,GO:0005575,GO:0005773,GO:0005774,GO:0006810,GO:0006855,GO:0008150,GO:0009987,GO:0015238,GO:0015291,GO:0015297,GO:0015893,GO:0016020,GO:0016021,GO:0022804,GO:0022857,GO:0031090,GO:0031224,GO:0043226,GO:0043227,GO:0043229,GO:0043231,GO:0044422,GO:0044424,GO:0044425,GO:0044437,GO:0044444,GO:0044446,GO:0044464,GO:0044699,GO:0044763,GO:0044765,GO:0051179,GO:0051234,GO:0055085,GO:…	0.179043	4.38513		1.26918	0.23476	0.331566	2.58609		50.1037	122.172	65.0706	76.746	88.5865	111.734	17.4871	110.009
TR50618|c0_g1	690							0.178747	3.48118		0.105482	1.1023	1.45528	0.902998		20.634	22.2751	27.6393	60.4877	20.8607	58.9443	16.7928	32.2716
TR29059|c0_g1	1503						GO:0001071,GO:0003674,GO:0003676,GO:0003677,GO:0003700,GO:0005488,GO:0006355,GO:0008150,GO:0009889,GO:0010468,GO:0010556,GO:0019219,GO:0019222,GO:0031323,GO:0031326,GO:0043565,GO:0050789,GO:0050794,GO:0051171,GO:0051252,GO:0060255,GO:0065007,GO:0080090,GO:0097159,GO:1901363,GO:1903506,GO:2000112,GO:2001141	0.178718	1.02295		-0.588751	-0.0320518	0.38121	0.250799		2.6983	1.45907	2.66047	2.58004	2.85763	4.02431	2.60353	3.28772
TR43144|c0_g1	1756; 1670	CHLP (1)	Geranylgeranyl diphosphate reductase, chloroplastic	ARATH	K10960	AT1G74470	GO:0000166,GO:0003674,GO:0003824,GO:0005488,GO:0005575,GO:0006139,GO:0006399,GO:0006725,GO:0006766,GO:0006775,GO:0006778,GO:0006779,GO:0006807,GO:0008033,GO:0008150,GO:0008152,GO:0009058,GO:0009110,GO:0009507,GO:0009526,GO:0009534,GO:0009535,GO:0009536,GO:0009579,GO:0009941,GO:0009987,GO:0010189,GO:0015979,GO:0015994,GO:0015995,GO:0016020,GO:0016070,GO:0016491,GO:0016627,GO:0016628,GO:0018130,GO:…	0.178526	0.891751		-1.50535	-0.97333	-1.13855	-0.40031		5.29078	1.21589	3.21473	1.14669	3.28627	0.946896	2.60353	1.73038
TR4704|c0_g1	1410; 1289	PDX1 (1)	Probable pyridoxal 5'-phosphate synthase subunit PDX1	HEVBR			GO:0003674,GO:0003824,GO:0006081,GO:0006725,GO:0006732,GO:0006766,GO:0006767,GO:0006793,GO:0006796,GO:0006807,GO:0008150,GO:0008152,GO:0009058,GO:0009108,GO:0009110,GO:0009987,GO:0016829,GO:0016840,GO:0016843,GO:0018130,GO:0019438,GO:0019637,GO:0034641,GO:0036381,GO:0042364,GO:0042816,GO:0042819,GO:0042822,GO:0042823,GO:0044237,GO:0044249,GO:0044271,GO:0044281,GO:0044283,GO:0044699,GO:0044710,GO:…	0.1785	4.04455		0.407224	0.470567	0.72932	0.926728		52.7491	70.2783	50.7337	70.685	34.101	57.1925	41.3528	79.5109
TR8116|c0_g1	290							0.177879	1.06633		-0.399155	-1.00836	-0.264721	-0.172979		3.33319	2.28587	5.54264	2.25242	2.47661	1.89379	2.90728	2.46579
TR4631|c1_g1	1089; 1061; 754	21KD (1)	21 kDa protein	DAUCA			GO:0003674,GO:0004857,GO:0030234	-0.177592	5.27227		0.586198	0.995671	0.409728	0.0518728		146.29	220.124	98.2895	196.984	174.173	231.705	241.174	250.04
TR51354|c0_g1	656							-0.177305	0.496612		-0.407691	-0.490283	-0.86449	-0.789972		1.74596	1.06998	2.47571	1.47431	2.2861	0.804862	2.29979	0.908449
TR28934|c0_g1	1330; 1330	PERN1 (3)	Peroxidase N1	TOBAC			GO:0003674,GO:0003824,GO:0004601,GO:0005488,GO:0005575,GO:0005576,GO:0006950,GO:0006979,GO:0008150,GO:0008152,GO:0009056,GO:0009987,GO:0016209,GO:0016491,GO:0016684,GO:0020037,GO:0042743,GO:0042744,GO:0043167,GO:0043169,GO:0044237,GO:0044248,GO:0044699,GO:0044710,GO:0044712,GO:0044763,GO:0046872,GO:0046906,GO:0050896,GO:0055114,GO:0072593,GO:0097159,GO:1901363	-0.177129	4.15272		-0.806946	-0.995323	-2.22156	-0.554129		127.19	72.2724	79.7771	39.5197	136.595	28.5016	15.0137	9.90642
TR22782|c0_g2	1373	PDR1 (1)	Pleiotropic drug resistance protein 1	NICPL			GO:0000166,GO:0001882,GO:0001883,GO:0003674,GO:0003824,GO:0005488,GO:0005524,GO:0005575,GO:0005886,GO:0006810,GO:0006950,GO:0006952,GO:0008150,GO:0016020,GO:0016021,GO:0016462,GO:0016787,GO:0016817,GO:0016818,GO:0016887,GO:0017076,GO:0017111,GO:0030554,GO:0031224,GO:0032549,GO:0032550,GO:0032553,GO:0032555,GO:0032559,GO:0035639,GO:0036094,GO:0043167,GO:0043168,GO:0044425,GO:0044464,GO:0050896,GO:…	-0.17674	1.63374		1.35631	1.19798	0.818057	0.978112		1.00525	4.13402	4.43411	11.4669	3.81017	7.48048	2.56014	6.01307
TR26551|c0_g1	1318; 1232	NTPR	Protein NtpR	ENTHA	K07010		GO:0003674,GO:0003824,GO:0006082,GO:0006520,GO:0006541,GO:0006807,GO:0008150,GO:0008152,GO:0009064,GO:0009987,GO:0016787,GO:0019752,GO:0043436,GO:0044237,GO:0044238,GO:0044281,GO:0044699,GO:0044710,GO:0044763,GO:0071704,GO:1901564,GO:1901605	-0.17651	0.492379		0.745873	1.17806	-0.0489148	-0.00234122		1.48142	3.16131	0.147804	1.59717	2.23848	2.13052	1.1282	1.12475
TR32289|c0_g1	1688; 1669; 1514							-0.176376	0.79836		0.575806	0.773263	0.24713	0.286409		1.26979	2.38314	1.47804	3.23529	2.71475	3.40883	1.34516	1.86016
TR18996|c0_g1	1147; 1106; 577							-0.175966	1.54901		-0.151101	-0.887881	-1.49076	-0.649417		2.48667	2.13996	3.80595	1.59717	14.7168	4.59245	5.25046	2.98491
TR23387|c0_g1	385; 366	ASOL (2)	L-ascorbate oxidase homolog	TOBAC			GO:0003674,GO:0003824,GO:0005488,GO:0005507,GO:0005575,GO:0005615,GO:0016491,GO:0043167,GO:0043169,GO:0044421,GO:0046872,GO:0046914	-0.17526	0.562365		-0.0928027	-0.144431	-1.13007	-0.269808		0.740709	0.632262	2.54962	2.21146	3.57204	1.08893	1.82247	1.34104
TR477|c0_g1	785; 753; 648; 615							-0.175222	0.954148		0.240682	0.314094	-0.0441414	-0.571207		2.64539	3.30722	2.14316	2.90767	2.66712	2.55662	2.86389	1.6006
TR23326|c0_g1	346	GL117	Germin-like protein subfamily 1 member 17	ARATH		AT5G39150	GO:0003674,GO:0005488,GO:0005575,GO:0005576,GO:0030145,GO:0043167,GO:0043169,GO:0045735,GO:0046872,GO:0046914,GO:0048046	-0.17514	3.37344		0.684417	1.59579	1.00186	0.196313		21.7451	35.5526	16.0367	50.4951	15.8122	32.6679	28.3785	32.6609
TR8880|c3_g1	1015	FBK50 (1)	F-box/kelch-repeat protein At3g06240	ARATH		AT3G06240		-0.17507	1.12467		0.435659	0.946187	-0.00620337	-0.158274		3.22738	4.71765	1.21938	3.27624	2.61949	2.60396	3.68834	3.2012
TR53658|c0_g1	590							-0.174599	1.61187		1.23343	0.828021	0.530224	0.73303		2.48667	7.19806	5.6535	10.8116	2.90526	4.63979	2.12622	4.19617
TR31198|c0_g1	694	GL113 (1)	Germin-like protein subfamily 1 member 13	ARATH		AT5G39100	GO:0003674,GO:0005488,GO:0005575,GO:0005576,GO:0030145,GO:0043167,GO:0043169,GO:0045735,GO:0046872,GO:0046914,GO:0048046	-0.174431	3.45278		0.455371	1.63974	0.705964	0.423038		29.0993	40.2702	16.9974	55.0819	19.1461	31.863	25.558	34.6076
TR18470|c0_g1	1286	CIPK2 (1)	CBL-interacting protein kinase 2	ORYSJ			GO:0000166,GO:0001882,GO:0001883,GO:0003674,GO:0003824,GO:0004672,GO:0004674,GO:0005488,GO:0005524,GO:0006464,GO:0006468,GO:0006793,GO:0006796,GO:0007165,GO:0008150,GO:0008152,GO:0009987,GO:0016301,GO:0016310,GO:0016740,GO:0016772,GO:0016773,GO:0017076,GO:0019538,GO:0030554,GO:0032549,GO:0032550,GO:0032553,GO:0032555,GO:0032559,GO:0035639,GO:0036094,GO:0036211,GO:0043167,GO:0043168,GO:0043170,GO:…	-0.174262	1.55935		-0.284827	-0.706169	-2.00564	-0.202865		3.12156	2.38314	9.7181	5.56961	10.4303	1.84645	2.69032	2.20623
TR19508|c0_g1	1573	MTDH (1)	Probable mannitol dehydrogenase	FRAAN			GO:0003674,GO:0003824,GO:0005488,GO:0008150,GO:0008152,GO:0008270,GO:0016491,GO:0016614,GO:0016616,GO:0031320,GO:0043167,GO:0043169,GO:0044699,GO:0044710,GO:0046029,GO:0046872,GO:0046914,GO:0055114	0.174178	5.78802		0.67895	1.13229	0.928029	1.76149		224.488	360	265.419	583.008	229.372	437.324	115.901	395.349
TR1396|c1_g1	505							-0.174168	0.969135		0.0245854	0.471562	-0.302995	-0.412301		2.80411	2.8695	1.99535	3.15338	3.09577	2.31989	2.86389	1.90342
TR6241|c3_g5	986							0.173625	1.07696		1.01913	0.851252	1.53545	1.11127		1.00525	3.06404	1.55194	3.60387	1.7622	7.00703	1.34516	4.06639
TR51791|c0_g1	1305; 1290; 1186; 1184; 1172; 1170							-0.173502	0.944022		0.173051	0.2326	-0.123222	-0.503749		1.95759	2.33451	2.29096	2.86671	3.28627	2.93538	2.99406	1.8169
TR21780|c0_g1	3386; 3213; 2649; 2505; 2476; 2332; 1273; 1058; 536							-0.173204	1.24282		0.280808	0.171709	-0.0968384	-0.532531		3.3861	4.32856	2.06925	2.45718	3.71492	3.40883	5.07689	3.2012
TR3155|c0_g3	745; 675	SHI; SRS1	Protein SHI RELATED SEQUENCE 1; Protein SHORT INTERNODES	ARATH		AT5G66350,AT3G51060	GO:0001071,GO:0001101,GO:0003674,GO:0003676,GO:0003677,GO:0003700,GO:0005488,GO:0005515,GO:0005575,GO:0005634,GO:0006139,GO:0006351,GO:0006725,GO:0006807,GO:0007165,GO:0007275,GO:0008150,GO:0008152,GO:0009058,GO:0009059,GO:0009719,GO:0009725,GO:0009734,GO:0009739,GO:0009740,GO:0009755,GO:0009850,GO:0009851,GO:0009937,GO:0009938,GO:0009966,GO:0009968,GO:0009987,GO:0010033,GO:0010476,GO:0010646,GO:…	0.173022	0.690012		-0.251618	-0.353588	0.0211765	0.650185		2.27504	1.75088	1.84755	1.22859	1.5717	1.60972	1.95265	3.6338
TR5843|c0_g1	3879	LORF2; M310 (1)	LINE-1 retrotransposable element ORF2 protein; Uncharacterized mitochondrial protein AtMg00310	ARATH; HUMAN		ArthMp029	GO:0001171,GO:0003674,GO:0003824,GO:0003964,GO:0004518,GO:0004519,GO:0004520,GO:0004536,GO:0005488,GO:0005575,GO:0005739,GO:0006139,GO:0006259,GO:0006260,GO:0006278,GO:0006310,GO:0006725,GO:0006807,GO:0008150,GO:0008152,GO:0009036,GO:0009058,GO:0009059,GO:0009987,GO:0015666,GO:0016740,GO:0016772,GO:0016779,GO:0016787,GO:0016788,GO:0016888,GO:0016893,GO:0032196,GO:0032197,GO:0032199,GO:0034061,GO:…	-0.17289	1.4707		0.165906	0.637766	-0.25081	-0.0840447		1.79887	2.13996	4.0646	6.88011	6.04865	4.92386	4.59958	4.28269
TR4606|c0_g1	1219; 1218	EOGT	EGF domain-specific O-linked N-acetylglucosamine transferase	BOVIN	K18134		GO:0003674,GO:0003824,GO:0005575,GO:0005788,GO:0005975,GO:0006464,GO:0006486,GO:0006493,GO:0008150,GO:0008152,GO:0008194,GO:0008375,GO:0009987,GO:0016262,GO:0016740,GO:0016757,GO:0016758,GO:0019538,GO:0031974,GO:0036211,GO:0043170,GO:0043233,GO:0043412,GO:0043413,GO:0044237,GO:0044238,GO:0044260,GO:0044267,GO:0044422,GO:0044424,GO:0044432,GO:0044444,GO:0044446,GO:0044464,GO:0044699,GO:0044710,GO:…	-0.172662	1.2517		-0.270258	-0.491134	-1.20663	-0.470921		2.96284	2.28587	3.9168	2.49814	6.33441	2.17786	4.64297	3.07142
TR51898|c0_g1	1511	VEP1 (1)	3-oxo-Delta(4,5)-steroid 5-beta-reductase	ARATH		AT4G24220	GO:0003002,GO:0003674,GO:0003824,GO:0005488,GO:0005575,GO:0005829,GO:0006629,GO:0006950,GO:0007389,GO:0008150,GO:0008152,GO:0008202,GO:0009611,GO:0010051,GO:0016491,GO:0016627,GO:0016628,GO:0032501,GO:0032502,GO:0035671,GO:0044238,GO:0044424,GO:0044444,GO:0044464,GO:0044699,GO:0044707,GO:0044710,GO:0044767,GO:0047787,GO:0048037,GO:0050662,GO:0050896,GO:0071704,GO:1901360	0.172608	2.39451		0.119258	0.561213	0.806296	0.779463		10.2641	11.2348	11.1961	16.9955	7.47746	13.8247	5.85795	10.7716
TR32890|c0_g1	1447	CHI5 (2)	Chitinase 5	ORYSJ	K01183		GO:0000272,GO:0003674,GO:0003824,GO:0004553,GO:0004568,GO:0005488,GO:0005975,GO:0005976,GO:0006022,GO:0006026,GO:0006030,GO:0006032,GO:0006040,GO:0006807,GO:0006950,GO:0006952,GO:0008061,GO:0008150,GO:0008152,GO:0009056,GO:0009057,GO:0009987,GO:0016052,GO:0016787,GO:0016798,GO:0016998,GO:0043170,GO:0044036,GO:0044237,GO:0044238,GO:0044248,GO:0044260,GO:0046348,GO:0050896,GO:0071704,GO:0097367,GO:…	0.172002	5.62021		1.47921	0.474112	1.35825	1.47127		156.554	438.255	217.124	301.988	191.318	492.054	108.264	301.951
TR28929|c0_g1	1684; 1414; 1394; 1264; 1155; 1153; 1083; 1039; 995; 710	AHP2; AHP3; AHP5	Histidine-containing phosphotransfer protein 2; Histidine-containing phosphotransfer protein 3; Histidine-containing phosphotransfer protein 5	ARATH	K14490	AT1G03430,AT3G29350,AT5G39340	GO:0000160,GO:0003674,GO:0003824,GO:0004871,GO:0005488,GO:0005515,GO:0005575,GO:0005634,GO:0005737,GO:0005829,GO:0006793,GO:0006796,GO:0007165,GO:0008150,GO:0008152,GO:0009736,GO:0009755,GO:0009927,GO:0009987,GO:0016301,GO:0016310,GO:0016740,GO:0016772,GO:0019899,GO:0019900,GO:0019901,GO:0035556,GO:0043226,GO:0043227,GO:0043229,GO:0043231,GO:0043424,GO:0044237,GO:0044424,GO:0044444,GO:0044464,GO:…	0.171973	1.60631		-0.319958	-0.335857	0.0371848	0.405444		6.13731	4.71765	4.39716	3.27624	5.09611	5.25527	4.55618	6.35915
TR40906|c0_g1	773	DFSD2	Defensin SD2	HELAN			GO:0001906,GO:0005575,GO:0005576,GO:0005618,GO:0006950,GO:0006952,GO:0008150,GO:0009605,GO:0009607,GO:0009620,GO:0030312,GO:0031640,GO:0035821,GO:0043207,GO:0044364,GO:0044464,GO:0050832,GO:0050896,GO:0051704,GO:0051707,GO:0065007,GO:0065008,GO:0098542	-0.17194	4.19573		-2.00487	-0.218483	-1.38631	-1.96318		57.6695	13.618	112.663	96.6902	133.547	50.4696	53.5026	12.9778
TR24427|c0_g1	1759; 1682; 1682	SIGE	RNA polymerase sigma factor sigE, chloroplastic/mitochondrial	ARATH	K03093	AT5G24120	GO:0000988,GO:0000990,GO:0000996,GO:0001053,GO:0001071,GO:0003674,GO:0003676,GO:0003677,GO:0003700,GO:0005488,GO:0005575,GO:0005739,GO:0006139,GO:0006352,GO:0006355,GO:0006461,GO:0006725,GO:0006807,GO:0006996,GO:0008150,GO:0008152,GO:0009058,GO:0009059,GO:0009314,GO:0009416,GO:0009507,GO:0009536,GO:0009628,GO:0009637,GO:0009639,GO:0009657,GO:0009658,GO:0009889,GO:0009891,GO:0009893,GO:0009987,GO:…	0.171825	1.46444		-0.46534	-0.407086	0.0844671	0.0671395		2.32794	1.41043	3.58424	2.45718	6.95356	7.43313	5.0335	5.32092
TR6417|c0_g1	295							0.171598	1.59228		0.525094	0.859132	1.04702	1.09394		4.02099	6.22535	3.95375	7.98584	2.71475	6.67562	2.08283	5.58047
TR21033|c0_g2	2470	DRL8	Putative disease resistance protein At1g58400	ARATH		AT1G58400	GO:0000166,GO:0001882,GO:0001883,GO:0003674,GO:0005488,GO:0005515,GO:0005524,GO:0006950,GO:0006952,GO:0008150,GO:0017076,GO:0030554,GO:0032549,GO:0032550,GO:0032553,GO:0032555,GO:0032559,GO:0035639,GO:0036094,GO:0043167,GO:0043168,GO:0043531,GO:0050896,GO:0097159,GO:0097367,GO:1901265,GO:1901363	0.171266	3.21323		0.603982	0.272431	1.34414	0.479998		18.7294	28.9868	23.8334	28.9948	11.4781	30.6794	23.2582	32.834
TR34669|c0_g1	2440; 2283	BGH3B (4)	Beta-glucosidase BoGH3B	BACO1			GO:0000272,GO:0003674,GO:0003824,GO:0004553,GO:0005575,GO:0005975,GO:0005976,GO:0006073,GO:0008150,GO:0008152,GO:0008422,GO:0009056,GO:0009057,GO:0009251,GO:0009987,GO:0010383,GO:0010410,GO:0010411,GO:0015926,GO:0016052,GO:0016787,GO:0016798,GO:0042597,GO:0043170,GO:0044036,GO:0044042,GO:0044237,GO:0044238,GO:0044260,GO:0044262,GO:0044264,GO:0044403,GO:0044419,GO:0044464,GO:0051704,GO:0071704,GO:…	0.170895	5.22069		0.213461	0.255681	0.315824	1.10196		188.034	218.179	181.946	217.42	168.267	209.69	93.9875	202.887
TR24248|c0_g1	1413	PR1 (1)	Pathogenesis-related protein 1	ARATH	K13449	AT2G14610	GO:0001101,GO:0002376,GO:0005575,GO:0005576,GO:0005618,GO:0006950,GO:0006952,GO:0006955,GO:0007584,GO:0008150,GO:0009414,GO:0009415,GO:0009605,GO:0009607,GO:0009627,GO:0009628,GO:0009719,GO:0009814,GO:0009991,GO:0010033,GO:0010035,GO:0010243,GO:0010266,GO:0014070,GO:0030312,GO:0031667,GO:0033273,GO:0042221,GO:0043207,GO:0044464,GO:0045087,GO:0048046,GO:0050896,GO:0051704,GO:0051707,GO:0098542,GO:…	0.170856	4.59832		0.73453	0.156164	0.821755	0.980918		84.2821	140.897	89.9756	100.376	84.3953	149.941	48.2955	96.2956
TR12534|c0_g2	1250; 1150; 855; 755	IAA10	Auxin-responsive protein IAA10	ORYSI; ORYSJ			GO:0005575,GO:0005634,GO:0006139,GO:0006351,GO:0006355,GO:0006725,GO:0006807,GO:0007165,GO:0008150,GO:0008152,GO:0009058,GO:0009059,GO:0009734,GO:0009755,GO:0009889,GO:0009987,GO:0010468,GO:0010556,GO:0016070,GO:0018130,GO:0019219,GO:0019222,GO:0019438,GO:0031323,GO:0031326,GO:0032774,GO:0034641,GO:0034645,GO:0034654,GO:0043170,GO:0043226,GO:0043227,GO:0043229,GO:0043231,GO:0044237,GO:0044238,GO:…	-0.170628	-0.0110141		-0.0245791	-1.39764	-1.57224	-1.16859		0.264539	0.243178	1.9584	0.122859	3.38153	0.473448	1.34516	0.0432595
TR14142|c0_g2	536; 533	DTX14	Protein DETOXIFICATION 14 {ECO:0000303|PubMed:11739388}	ARATH	K03327	AT1G71140	GO:0003674,GO:0005215,GO:0005575,GO:0005774,GO:0006810,GO:0006855,GO:0008150,GO:0009987,GO:0015238,GO:0015291,GO:0015297,GO:0015893,GO:0016020,GO:0016021,GO:0022804,GO:0022857,GO:0031090,GO:0031224,GO:0044422,GO:0044424,GO:0044425,GO:0044437,GO:0044444,GO:0044446,GO:0044464,GO:0044699,GO:0044763,GO:0044765,GO:0051179,GO:0051234,GO:0055085,GO:0090484,GO:0098588,GO:1902578	0.170276	0.879012		0.518658	0.434992	0.52428	1.26157		1.90468	3.16131	2.25401	3.3991	1.5717	2.69865	0.824452	3.37424
TR29615|c0_g1	1060; 914	SERK1 (1)	Somatic embryogenesis receptor kinase 1	ARATH	K13418	AT1G71830	GO:0000166,GO:0001882,GO:0001883,GO:0003006,GO:0003674,GO:0003824,GO:0004672,GO:0004674,GO:0004675,GO:0004713,GO:0004714,GO:0004871,GO:0004872,GO:0004888,GO:0005102,GO:0005488,GO:0005515,GO:0005524,GO:0005575,GO:0005789,GO:0005886,GO:0006464,GO:0006468,GO:0006793,GO:0006796,GO:0006996,GO:0007030,GO:0007049,GO:0007165,GO:0007166,GO:0007167,GO:0007178,GO:0008150,GO:0008152,GO:0009556,GO:0009742,GO:…	-0.170197	2.27157		-0.417796	-0.129325	-1.81378	-0.101573		17.6183	12.9371	13.4871	12.245	12.6688	2.88803	2.95067	2.68209
TR3809|c0_g2	1481	NPC4 (1)	Non-specific phospholipase C4	ARATH	K01114	AT3G03530	GO:0003674,GO:0003824,GO:0004620,GO:0004629,GO:0005575,GO:0005886,GO:0006629,GO:0006644,GO:0006793,GO:0006796,GO:0008081,GO:0008150,GO:0008152,GO:0009056,GO:0009395,GO:0009987,GO:0016020,GO:0016042,GO:0016298,GO:0016787,GO:0016788,GO:0019637,GO:0034480,GO:0042578,GO:0044237,GO:0044238,GO:0044242,GO:0044248,GO:0044255,GO:0044464,GO:0044699,GO:0044710,GO:0044712,GO:0044763,GO:0046434,GO:0071704,GO:…	0.170076	0.666651		0.512857	0.285067	0.763264	0.80377		1.74596	2.91813	2.1062	2.78481	1.09542	2.55662	0.564099	1.73038
TR52207|c0_g2	1739	DRP1C (1)	Dynamin-related protein 1C	ARATH		AT1G14830	GO:0000166,GO:0000266,GO:0001882,GO:0001883,GO:0003674,GO:0003824,GO:0003924,GO:0005488,GO:0005525,GO:0005575,GO:0005737,GO:0005874,GO:0005886,GO:0005911,GO:0005938,GO:0006996,GO:0007005,GO:0007049,GO:0008150,GO:0009504,GO:0009506,GO:0009524,GO:0009987,GO:0010152,GO:0016020,GO:0016043,GO:0016462,GO:0016787,GO:0016817,GO:0016818,GO:0017076,GO:0017111,GO:0019001,GO:0021700,GO:0030054,GO:0032502,GO:…	-0.169735	0.858098		0.374673	0.251775	-0.63484	-0.0177491		1.53433	2.28587	1.66279	2.17051	2.90526	1.51503	3.38459	3.33098
TR7720|c0_g1	5117	AB9C (1)	ABC transporter C family member 9	ARATH		AT3G60160	GO:0000166,GO:0001882,GO:0001883,GO:0003674,GO:0003824,GO:0005215,GO:0005488,GO:0005524,GO:0005575,GO:0006810,GO:0008150,GO:0008559,GO:0009987,GO:0015238,GO:0015399,GO:0015405,GO:0016021,GO:0016462,GO:0016787,GO:0016817,GO:0016818,GO:0016820,GO:0016887,GO:0017076,GO:0017111,GO:0022804,GO:0022857,GO:0030554,GO:0031224,GO:0032549,GO:0032550,GO:0032553,GO:0032555,GO:0032559,GO:0035639,GO:0036094,GO:…	0.169694	3.50397		-0.23946	-0.0141787	0.638932	0.377929		38.3053	32.294	37.0249	36.653	23.8136	37.6391	26.0353	34.1317
TR14179|c4_g1	285	AFB2 (1)	Protein AUXIN SIGNALING F-BOX 2	ARATH		AT3G26810	GO:0000151,GO:0000822,GO:0002237,GO:0003006,GO:0003674,GO:0005488,GO:0005575,GO:0005634,GO:0005774,GO:0006464,GO:0006950,GO:0006952,GO:0007165,GO:0008150,GO:0008152,GO:0009605,GO:0009607,GO:0009734,GO:0009755,GO:0009987,GO:0010011,GO:0010033,GO:0010152,GO:0016020,GO:0016567,GO:0019005,GO:0019538,GO:0021700,GO:0022414,GO:0031090,GO:0031461,GO:0032446,GO:0032502,GO:0032991,GO:0036094,GO:0036211,GO:…	0.169585	1.21069		-0.127254	-0.503502	0.17882	0.189052		3.49192	3.11267	4.65582	2.98957	2.47661	2.93538	3.25442	3.85009
TR28442|c0_g1	718	BZP53 (1)	bZIP transcription factor 53 {ECO:0000303|PubMed:11906833}	ARATH		AT3G62420	GO:0001071,GO:0003674,GO:0003676,GO:0003677,GO:0003700,GO:0005488,GO:0005515,GO:0005575,GO:0005634,GO:0006139,GO:0006351,GO:0006355,GO:0006725,GO:0006807,GO:0006950,GO:0006970,GO:0006971,GO:0007154,GO:0008150,GO:0008152,GO:0009058,GO:0009059,GO:0009267,GO:0009605,GO:0009628,GO:0009889,GO:0009891,GO:0009893,GO:0009987,GO:0009991,GO:0010468,GO:0010556,GO:0010557,GO:0010604,GO:0010628,GO:0016070,GO:…	-0.169577	0.57256		0.795293	0.0218582	-0.211572	-0.26166		0.529078	1.65361	2.36486	2.41623	1.85746	1.46769	2.16961	1.64386
TR45883|c0_g1	805; 682; 487	HFB2B (1)	Heat stress transcription factor B-2b	ORYSJ	K09419		GO:0001071,GO:0003674,GO:0003676,GO:0003677,GO:0003700,GO:0005488,GO:0005575,GO:0005634,GO:0006139,GO:0006351,GO:0006355,GO:0006725,GO:0006807,GO:0008150,GO:0008152,GO:0009058,GO:0009059,GO:0009889,GO:0009987,GO:0010468,GO:0010556,GO:0016070,GO:0018130,GO:0019219,GO:0019222,GO:0019438,GO:0031323,GO:0031326,GO:0032774,GO:0034641,GO:0034645,GO:0034654,GO:0043170,GO:0043226,GO:0043227,GO:0043229,GO:…	0.169159	1.0713		-0.272511	-0.138161	0.143683	0.46069		3.43901	2.67495	3.02998	2.66195	2.47661	2.84069	2.42996	3.72032
TR6750|c0_g2	2809; 2712; 2609; 562	AB2D	ABC transporter D family member 2, chloroplastic	ARATH		AT1G54350	GO:0000166,GO:0001882,GO:0001883,GO:0003674,GO:0003824,GO:0005215,GO:0005488,GO:0005524,GO:0005575,GO:0006810,GO:0008150,GO:0009507,GO:0009536,GO:0009987,GO:0015399,GO:0015405,GO:0016021,GO:0016462,GO:0016787,GO:0016817,GO:0016818,GO:0016820,GO:0016887,GO:0017076,GO:0017111,GO:0022804,GO:0022857,GO:0030554,GO:0031224,GO:0032549,GO:0032550,GO:0032553,GO:0032555,GO:0032559,GO:0035639,GO:0036094,GO:…	-0.168714	2.36044		-0.503979	-0.240012	-0.84746	-0.698925		15.6607	10.7485	7.24239	5.97915	11.1924	5.77606	17.6172	10.4688
TR17885|c2_g3	758; 239	POLX (1)	Retrovirus-related Pol polyprotein from transposon TNT 1-94	TOBAC			GO:0003674,GO:0003676,GO:0003824,GO:0003964,GO:0004175,GO:0004190,GO:0004518,GO:0004519,GO:0005488,GO:0006139,GO:0006259,GO:0006725,GO:0006807,GO:0008150,GO:0008152,GO:0008233,GO:0008270,GO:0009987,GO:0015074,GO:0016740,GO:0016772,GO:0016779,GO:0016787,GO:0016788,GO:0034061,GO:0034641,GO:0043167,GO:0043169,GO:0043170,GO:0044237,GO:0044238,GO:0044260,GO:0046483,GO:0046872,GO:0046914,GO:0070001,GO:…	-0.168684	0.967131		0.0237324	0.186438	-0.392079	-0.558076		2.32794	2.38314	2.25401	2.7029	3.66729	2.55662	3.21102	1.86016
TR31046|c0_g1	1710	UGT8 (1)	7-deoxyloganetic acid glucosyltransferase	CATRO			GO:0003674,GO:0003824,GO:0006629,GO:0006720,GO:0006721,GO:0008150,GO:0008152,GO:0008194,GO:0008299,GO:0008610,GO:0009058,GO:0009987,GO:0016098,GO:0016099,GO:0016114,GO:0016137,GO:0016138,GO:0016740,GO:0016757,GO:0016758,GO:0018130,GO:0035251,GO:0044237,GO:0044238,GO:0044249,GO:0044255,GO:0044699,GO:0044710,GO:0044711,GO:0044763,GO:0046483,GO:0046527,GO:0071704,GO:1900992,GO:1900994,GO:1901135,GO:…	0.168034	1.91009		-0.616943	-0.741241	-0.359737	-0.0958138		5.97858	3.55039	7.72275	4.21816	11.0971	8.42737	6.72579	6.22937
TR54518|c3_g2	3089; 3024; 2964; 2950; 2899; 1573; 1469; 957; 902; 886; 831; 806; 736; 580; 553	ADPG1; PGLR; PGLR2; PGLR5; PPR78; QRT2	Pentatricopeptide repeat-containing protein At1g52640, mitochondrial; Polygalacturonase; Polygalacturonase ADPG1; Polygalacturonase QRT2; Probable polygalacturonase At1g80170	ACTDE; ARATH; CRYJA; PERAE	K01184	AT3G07970,AT1G52640,AT1G80170,AT3G57510	GO:0000272,GO:0003006,GO:0003674,GO:0003824,GO:0004553,GO:0004650,GO:0005575,GO:0005576,GO:0005618,GO:0005737,GO:0005739,GO:0005975,GO:0005976,GO:0007568,GO:0008150,GO:0008152,GO:0009056,GO:0009057,GO:0009501,GO:0009505,GO:0009536,GO:0009664,GO:0009827,GO:0009830,GO:0009835,GO:0009900,GO:0009901,GO:0009987,GO:0010047,GO:0010393,GO:0016043,GO:0016052,GO:0016787,GO:0016798,GO:0021700,GO:0022411,GO:…	0.16797	3.00822		-0.126047	-0.273374	0.281758	0.233965		21.3748	19.5028	24.3137	19.9441	15.0502	18.5118	19.7869	23.4466
TR49877|c0_g2	1034							0.167831	0.705094		-0.313551	-0.34124	0.11777	0.126231		2.53957	1.84815	2.54962	1.80193	1.66695	1.89379	1.77908	2.0332
TR27429|c0_g1	2906; 2831; 2542; 2467; 2453; 2378; 2364	RBK1	Receptor-like cytosolic serine/threonine-protein kinase RBK1	ARATH		AT5G10520	GO:0000166,GO:0001882,GO:0001883,GO:0002376,GO:0003674,GO:0003824,GO:0004672,GO:0004674,GO:0005488,GO:0005515,GO:0005524,GO:0005575,GO:0005634,GO:0005737,GO:0005829,GO:0006464,GO:0006468,GO:0006793,GO:0006796,GO:0006950,GO:0006952,GO:0006955,GO:0008150,GO:0008152,GO:0009605,GO:0009607,GO:0009608,GO:0009610,GO:0009620,GO:0009623,GO:0009719,GO:0009723,GO:0009725,GO:0009814,GO:0009987,GO:0010033,GO:…	0.167632	4.08415		-0.0229878	-0.526118	0.40481	0.258865		60.1562	59.1894	61.3016	42.2635	57.5812	76.5565	53.6328	64.3701
TR5519|c0_g1	545							0.16753	0.666723		-0.707769	-0.867808	-0.501809	-0.308442		2.38085	1.06998	3.06693	1.22859	2.76238	1.65707	1.95265	1.3843
TR497|c0_g2	423	SKP1B (1)	SKP1-like protein 1B	ARATH	K03094	AT5G42190	GO:0000160,GO:0003006,GO:0005575,GO:0005634,GO:0006464,GO:0006508,GO:0006511,GO:0007059,GO:0007165,GO:0008150,GO:0008152,GO:0009056,GO:0009057,GO:0009734,GO:0009755,GO:0009790,GO:0009793,GO:0009873,GO:0009987,GO:0016032,GO:0016567,GO:0019538,GO:0019941,GO:0022414,GO:0032446,GO:0032502,GO:0035556,GO:0036211,GO:0043170,GO:0043226,GO:0043227,GO:0043229,GO:0043231,GO:0043412,GO:0043632,GO:0044237,GO:…	0.167477	0.894865		-0.353983	-0.0562587	0.19734	0.517941		3.3861	2.43178	2.25401	2.12956	2.14322	2.60396	1.6923	2.85513
TR53870|c0_g1	1100; 1017	UB2D1; UBC4	Ubiquitin-conjugating enzyme E2 4; Ubiquitin-conjugating enzyme E2 D1	RAT; SCHPO; YEAST	K06689		GO:0000151,GO:0000166,GO:0000209,GO:0000502,GO:0001882,GO:0001883,GO:0003674,GO:0003824,GO:0004842,GO:0005488,GO:0005515,GO:0005524,GO:0005575,GO:0005737,GO:0006464,GO:0006508,GO:0006511,GO:0006513,GO:0006515,GO:0006950,GO:0008150,GO:0008152,GO:0009056,GO:0009057,GO:0009266,GO:0009408,GO:0009628,GO:0009893,GO:0009987,GO:0010498,GO:0010604,GO:0016567,GO:0016740,GO:0017076,GO:0019222,GO:0019538,GO:…	0.167456	1.13563		-0.488947	-0.878421	-0.246083	-0.305712		4.02099	2.57768	3.47339	1.43336	3.66729	2.93538	3.81852	2.89839
TR55060|c0_g1	450	HTH; MDLL (1)	(R)-mandelonitrile lyase-like; Protein HOTHEAD	ARATH			GO:0000166,GO:0003674,GO:0003824,GO:0005488,GO:0005575,GO:0005576,GO:0006082,GO:0006629,GO:0006631,GO:0007154,GO:0007267,GO:0007275,GO:0008150,GO:0008152,GO:0009553,GO:0009987,GO:0010430,GO:0016491,GO:0016614,GO:0016829,GO:0016830,GO:0016832,GO:0019395,GO:0019752,GO:0023052,GO:0030258,GO:0032501,GO:0032502,GO:0032787,GO:0034440,GO:0036094,GO:0043167,GO:0043168,GO:0043436,GO:0044237,GO:0044238,GO:…	-0.167364	1.20663		0.199783	0.770723	-0.220382	-0.041006		4.86752	5.73899	2.58657	5.11913	2.09559	1.65707	2.34318	2.24949
TR44716|c1_g1	825; 746	XTH26	Probable xyloglucan endotransglucosylase/hydrolase protein 26	ARATH	K08235	AT4G28850	GO:0003674,GO:0003824,GO:0004553,GO:0005575,GO:0005576,GO:0005618,GO:0005975,GO:0005976,GO:0006073,GO:0008150,GO:0008152,GO:0009987,GO:0010383,GO:0010410,GO:0010411,GO:0016043,GO:0016740,GO:0016757,GO:0016758,GO:0016762,GO:0016787,GO:0016798,GO:0030312,GO:0042546,GO:0043170,GO:0044036,GO:0044042,GO:0044085,GO:0044237,GO:0044238,GO:0044260,GO:0044262,GO:0044264,GO:0044464,GO:0045229,GO:0048046,GO:…	-0.167072	0.0151865		-0.731162	-1.0754	-0.750506	-1.92756		0.740709	0.0486355	2.40181	0.614296	0.762034	0.0473448	3.29781	0.129778
TR21586|c0_g1	1319; 1049; 1016							-0.167058	0.920413		0.0948456	0.105839	-0.322287	-0.427356		2.48667	2.72359	2.36486	2.621	2.38136	1.70441	3.42799	2.29275
TR44238|c0_g1	1983; 1887; 1381	MYB86 (1)	Transcription factor MYB86	ARATH	K09422	AT5G26660	GO:0003674,GO:0003676,GO:0003677,GO:0005488,GO:0005575,GO:0005634,GO:0006139,GO:0006351,GO:0006355,GO:0006725,GO:0006807,GO:0008150,GO:0008152,GO:0009058,GO:0009059,GO:0009889,GO:0009987,GO:0010468,GO:0010556,GO:0016070,GO:0018130,GO:0019219,GO:0019222,GO:0019438,GO:0031323,GO:0031326,GO:0032774,GO:0034641,GO:0034645,GO:0034654,GO:0043170,GO:0043226,GO:0043227,GO:0043229,GO:0043231,GO:0044237,GO:…	-0.166332	2.84362		-0.0905953	-0.589349	-1.12843	-0.574871		15.2904	14.2988	25.2745	16.4631	34.101	15.0556	10.284	6.57544
TR49673|c0_g1	437							-0.165861	0.375882		0.172444	0.053897	-0.878808	-0.149594		0.793617	1.02135	2.29096	2.41623	2.66712	0.994241	0.78106	0.605633
TR27430|c0_g2	2308; 2187	Y3236; Y5262	Ankyrin repeat-containing protein At3g12360; Ankyrin repeat-containing protein At5g02620	ARATH		AT3G12360,AT5G02620	GO:0003674,GO:0005488,GO:0005515,GO:0005575,GO:0005634,GO:0005783,GO:0005886,GO:0006950,GO:0006970,GO:0008104,GO:0008150,GO:0009628,GO:0009651,GO:0016020,GO:0016021,GO:0031224,GO:0033036,GO:0034613,GO:0043226,GO:0043227,GO:0043229,GO:0043231,GO:0044424,GO:0044425,GO:0044444,GO:0044464,GO:0050896,GO:0051179,GO:0051641,GO:0070727	0.165741	1.69735		0.117299	0.970587	1.52857	0.655909		5.66114	6.22535	4.21241	9.21444	1.85746	7.24375	3.3412	5.84003
TR32178|c1_g3	1169	PUMP3 (1)	Mitochondrial uncoupling protein 3	ARATH	K15112	AT1G14140	GO:0003674,GO:0003735,GO:0005198,GO:0005575,GO:0005743,GO:0006412,GO:0006810,GO:0006839,GO:0008150,GO:0008152,GO:0009058,GO:0009059,GO:0009987,GO:0016020,GO:0016021,GO:0019538,GO:0019866,GO:0031090,GO:0031224,GO:0031966,GO:0034645,GO:0043170,GO:0044237,GO:0044238,GO:0044249,GO:0044260,GO:0044267,GO:0044422,GO:0044424,GO:0044425,GO:0044429,GO:0044444,GO:0044446,GO:0044464,GO:0044699,GO:0044765,GO:…	0.165588	1.09762		-0.178008	-0.269111	0.196345	0.229203		3.59773	3.06404	2.77132	2.12956	3.09577	3.69289	2.47336	3.07142
TR45219|c0_g1	947; 664	PCS1L (1)	Aspartic proteinase PCS1	ARATH		AT5G02190	GO:0003674,GO:0003824,GO:0004175,GO:0004190,GO:0005575,GO:0005783,GO:0008150,GO:0008219,GO:0008233,GO:0009987,GO:0012501,GO:0016265,GO:0016787,GO:0043226,GO:0043227,GO:0043229,GO:0043231,GO:0044424,GO:0044444,GO:0044464,GO:0044699,GO:0044763,GO:0070001,GO:0070011	0.165573	1.87447		0.79674	0.254103	0.534071	1.48515		3.91518	7.53851	6.94678	8.47728	6.00102	9.13755	2.16961	7.87323
TR53307|c0_g1	746; 628	FPP (1)	Filament-like plant protein	SOLLC				0.165415	0.836101		-0.151562	-0.299672	0.332304	0.158853		2.43376	2.09133	2.54962	1.88384	1.52407	2.17786	2.64693	3.07142
TR19766|c1_g2	1178; 1003	RLT1; RLT2	Homeobox-DDT domain protein RLT1 {ECO:0000305}; Homeobox-DDT domain protein RLT2 {ECO:0000305}	ARATH		AT1G28420	GO:0001071,GO:0003006,GO:0003674,GO:0003676,GO:0003677,GO:0003700,GO:0005488,GO:0005575,GO:0005634,GO:0006139,GO:0006351,GO:0006355,GO:0006725,GO:0006807,GO:0008150,GO:0008152,GO:0009058,GO:0009059,GO:0009791,GO:0009889,GO:0009908,GO:0009987,GO:0010228,GO:0010468,GO:0010556,GO:0016070,GO:0018130,GO:0019219,GO:0019222,GO:0019438,GO:0022414,GO:0031323,GO:0031326,GO:0032501,GO:0032502,GO:0032774,GO:…	0.1653	2.99906		-0.480381	-0.122697	0.262687	0.145559		25.0254	17.6547	20.0644	18.347	17.9078	21.6839	18.8322	20.9376
TR14420|c1_g1	905; 737; 418							0.16516	1.78365		0.411927	0.230162	1.30008	0.305665		7.83036	10.7485	8.09226	9.66492	0.809662	3.45617	2.99406	3.93661
TR10737|c0_g1	312							0.165101	0.54902		-0.44222	-0.252016	0.173411	0.0933657		2.27504	1.41043	1.99535	1.51526	1.52407	1.84645	1.51873	1.68712
TR30376|c0_g2	634							-0.165016	0.591336		0.63157	0.0828178	-0.122883	-0.301784		1.05816	2.1886	2.0323	2.21146	2.04797	1.7991	1.77908	1.25453
TR22532|c0_g1	1624; 1608; 1552; 1545; 1539; 1529; 1476; 1460	WTR37	WAT1-related protein At4g30420	ARATH		AT4G30420	GO:0003674,GO:0005215,GO:0005575,GO:0005886,GO:0006810,GO:0008150,GO:0009987,GO:0016020,GO:0016021,GO:0022857,GO:0031224,GO:0044425,GO:0044464,GO:0044699,GO:0044763,GO:0044765,GO:0051179,GO:0051234,GO:0055085,GO:1902578	-0.164902	1.79332		-1.46456	-0.597491	-0.841313	-2.18127		4.44426	0.972711	11.2331	7.08488	13.4309	7.05437	3.73173	0.0432595
TR21506|c0_g1	1847	CCX1; CCX2	Cation/calcium exchanger 1; Cation/calcium exchanger 2	ARATH	K13754	AT5G17860	GO:0003674,GO:0005215,GO:0005575,GO:0005774,GO:0006810,GO:0006811,GO:0006812,GO:0006813,GO:0006814,GO:0008150,GO:0009987,GO:0015291,GO:0015297,GO:0015672,GO:0016020,GO:0016021,GO:0022804,GO:0022857,GO:0030001,GO:0031090,GO:0031224,GO:0044422,GO:0044424,GO:0044425,GO:0044437,GO:0044444,GO:0044446,GO:0044464,GO:0044699,GO:0044763,GO:0044765,GO:0051179,GO:0051234,GO:0055085,GO:0098588,GO:1902578	-0.164871	1.59399		1.3767	0.522163	0.540806	0.559147		2.0634	6.95488	3.9168	6.06105	4.04831	6.3442	3.81852	6.09959
TR18861|c0_g1	1491	Y8948 (2)	Putative methyltransferase DDB_G0268948	DICDI				0.164778	3.73656		1.32094	1.78438	1.78657	2.09025		22.6445	58.0708	21.9858	78.1794	22.1943	79.0185	9.54629	43.9084
TR54586|c0_g1	4377; 4364; 4362; 4242; 4233; 4231; 3506; 2317; 2294; 299	STB5L; STXB5 (1)	Syntaxin-binding protein 5; Syntaxin-binding protein 5-like	HUMAN; MOUSE; RAT	K08518		GO:0000149,GO:0002791,GO:0002792,GO:0003674,GO:0005096,GO:0005488,GO:0005515,GO:0005575,GO:0005886,GO:0005892,GO:0006810,GO:0006887,GO:0008021,GO:0008047,GO:0008104,GO:0008150,GO:0009893,GO:0009987,GO:0010468,GO:0010646,GO:0010648,GO:0012506,GO:0015031,GO:0016020,GO:0016021,GO:0016023,GO:0016192,GO:0017016,GO:0017075,GO:0017137,GO:0017157,GO:0019222,GO:0019899,GO:0019905,GO:0023051,GO:0023057,GO:…	-0.164321	4.22614		0.174263	0.44025	-0.172751	-0.15017		50.3153	56.9036	58.0499	79.1213	82.6331	73.1951	77.5419	69.7776
TR3293|c0_g1	336; 322							-0.164114	0.865213		-0.247361	-0.0818756	-0.574441	-0.639528		2.38085	1.84815	2.91913	2.7029	3.23865	1.84645	2.64693	1.34104
TR43010|c0_g1	1857	RBCMT	Ribulose-1,5 bisphosphate carboxylase/oxygenase large subunit N-methyltransferase, chloroplastic; [Fructose-bisphosphate aldolase]-lysine N-methyltransferase, chloroplastic	ARATH; TOBAC	K00592	AT1G14030	GO:0003674,GO:0003824,GO:0005575,GO:0006464,GO:0006479,GO:0008150,GO:0008152,GO:0008168,GO:0008170,GO:0008213,GO:0008276,GO:0008757,GO:0009507,GO:0009532,GO:0009536,GO:0009570,GO:0009987,GO:0016278,GO:0016279,GO:0016740,GO:0016741,GO:0018022,GO:0018023,GO:0018026,GO:0018193,GO:0018205,GO:0019538,GO:0030785,GO:0032259,GO:0036211,GO:0043170,GO:0043226,GO:0043227,GO:0043229,GO:0043231,GO:0043412,GO:…	0.163998	1.11582		-0.216754	-0.134319	0.249131	0.270435		2.59248	2.09133	1.62584	1.3924	1.95271	2.50927	5.42403	6.74848
TR5514|c0_g2	726							0.163903	0.862364		-0.037266	-0.111053	0.867991	0.237577		2.22213	2.13996	2.51266	2.25242	1.28593	3.1721	2.34318	2.94165
TR12572|c0_g1	433	AS1 (1)	Aureusidin synthase	ANTMA	K13079		GO:0003674,GO:0003824,GO:0004097,GO:0005488,GO:0005507,GO:0005575,GO:0005775,GO:0008150,GO:0008152,GO:0009058,GO:0016491,GO:0016679,GO:0016682,GO:0031974,GO:0033793,GO:0042440,GO:0043167,GO:0043169,GO:0043233,GO:0044422,GO:0044424,GO:0044437,GO:0044444,GO:0044446,GO:0044464,GO:0044699,GO:0044710,GO:0044711,GO:0046148,GO:0046872,GO:0046914,GO:0046992,GO:0046993,GO:0055114,GO:0070013	0.163806	1.77141		0.0920067	0.225688	0.931172	0.373646		7.51291	8.0735	5.9491	7.12583	3.00051	6.62827	3.64495	5.0181
TR14936|c1_g1	931; 923						GO:0003674,GO:0005488,GO:0006810,GO:0006811,GO:0006812,GO:0008150,GO:0030001,GO:0043167,GO:0043169,GO:0044699,GO:0044765,GO:0046872,GO:0051179,GO:0051234,GO:1902578	0.163712	4.88752		-0.696118	-0.782974	-0.482572	-0.0749415		171.845	105.685	117.837	68.064	176.03	125.7	151.743	144.011
TR755|c0_g1	873; 776; 460	UBC28 (1)	Ubiquitin-conjugating enzyme E2 28	ARATH	K06689	AT1G64230	GO:0000166,GO:0001882,GO:0001883,GO:0003674,GO:0003824,GO:0005488,GO:0005524,GO:0006464,GO:0008150,GO:0008152,GO:0009987,GO:0016567,GO:0016740,GO:0017076,GO:0019538,GO:0030554,GO:0032446,GO:0032549,GO:0032550,GO:0032553,GO:0032555,GO:0032559,GO:0035639,GO:0036094,GO:0036211,GO:0043167,GO:0043168,GO:0043170,GO:0043412,GO:0044237,GO:0044238,GO:0044260,GO:0044267,GO:0070647,GO:0071704,GO:0097159,GO:…	-0.163619	3.31184		0.128682	0.0531944	-0.470581	-0.35482		40.2628	44.1124	16.7388	17.405	24.528	17.4229	33.195	25.7394
TR25490|c0_g2	439							0.16347	0.84851		0.122337	0.344021	1.08045	0.366148		2.0634	2.33451	2.14316	2.98957	1.66695	4.63979	1.08481	1.68712
TR47828|c0_g1	1010; 992	ENL1 (1)	Early nodulin-like protein 1	ARATH		AT2G25060	GO:0003674,GO:0005575,GO:0005886,GO:0005911,GO:0009055,GO:0009506,GO:0016020,GO:0030054,GO:0031224,GO:0031225,GO:0031226,GO:0044425,GO:0044459,GO:0044464,GO:0046658	-0.16342	3.09537		-0.278099	-0.931432	-1.57352	-0.597685		14.6026	11.8671	34.1796	17.446	58.2004	18.8906	13.1478	8.34908
TR49863|c0_g1	1069; 961; 946; 916; 632; 524	HSP11; HSP12; HSP14; HSP16	17.5 kDa class I heat shock protein; 17.6 kDa class I heat shock protein; 18.1 kDa class I heat shock protein; 18.2 kDa class I heat shock protein; 18.5 kDa class I heat shock protein	MEDSA; SOLPE; SOYBN	K13993		GO:0005575,GO:0005737,GO:0044424,GO:0044464	0.16334	4.92841		-0.88814	-1.11402	-0.932158	-0.138716		204.013	109.77	172.598	79.2032	190.08	99.14	131.261	119.137
TR31875|c0_g2	330	RS15 (1)	40S ribosomal protein S15	ORYSJ			GO:0003674,GO:0003676,GO:0003723,GO:0003735,GO:0005198,GO:0005488,GO:0005575,GO:0006412,GO:0008150,GO:0008152,GO:0009058,GO:0009059,GO:0009987,GO:0015935,GO:0019538,GO:0022627,GO:0030529,GO:0032991,GO:0034645,GO:0043170,GO:0044237,GO:0044238,GO:0044249,GO:0044260,GO:0044267,GO:0044391,GO:0044422,GO:0044424,GO:0044444,GO:0044445,GO:0044446,GO:0044464,GO:0071704,GO:0097159,GO:1901363,GO:1901576	-0.163095	0.967614		0.279337	0.0324376	-0.645148	-0.228265		1.58723	2.13996	2.18011	2.25242	5.52475	3.1721	2.29979	1.8169
TR45878|c0_g4	1594; 1406	U74F2	UDP-glycosyltransferase 74F2	ARATH	K13691	AT2G43820	GO:0003674,GO:0003824,GO:0005575,GO:0005975,GO:0005996,GO:0006063,GO:0006082,GO:0006520,GO:0006725,GO:0006807,GO:0008150,GO:0008152,GO:0008194,GO:0009058,GO:0009072,GO:0009696,GO:0009812,GO:0009813,GO:0009987,GO:0016740,GO:0016757,GO:0016758,GO:0018874,GO:0018958,GO:0019585,GO:0019752,GO:0032787,GO:0035251,GO:0042537,GO:0043226,GO:0043227,GO:0043229,GO:0043231,GO:0043436,GO:0044237,GO:0044238,GO:…	0.162889	1.29466		0.111627	0.463217	1.0569	0.481608		3.12156	3.45312	2.99303	4.50484	2.14322	5.53934	2.90728	4.45573
TR3777|c0_g2	357							0.162848	0.552646		-0.278102	-0.453999	0.305336	0.0382113		1.74596	1.26452	1.8845	1.10573	1.5717	2.17786	1.99604	2.07646
TR49048|c0_g1	2112; 1983; 1973	UAP1; UAP2	UDP-N-acetylglucosamine diphosphorylase 1; UDP-N-acetylglucosamine diphosphorylase 2	ARATH	K00972	AT1G31070,AT2G35020	GO:0003674,GO:0003824,GO:0003977,GO:0003983,GO:0005575,GO:0005829,GO:0005886,GO:0006011,GO:0006040,GO:0006047,GO:0006048,GO:0006139,GO:0006725,GO:0006753,GO:0006793,GO:0006796,GO:0006807,GO:0008150,GO:0008152,GO:0009058,GO:0009117,GO:0009165,GO:0009225,GO:0009226,GO:0009987,GO:0016020,GO:0016740,GO:0016772,GO:0016779,GO:0018130,GO:0019276,GO:0019438,GO:0019637,GO:0034641,GO:0034654,GO:0044237,GO:…	-0.1624	4.11788		-0.243645	-0.531099	-1.35969	-0.360883		46.1356	38.8112	68.0267	46.7684	137.404	52.9315	57.0608	44.2112
TR36855|c0_g1	1244	AMOH	Histamine oxidase	ARTGO			GO:0003674,GO:0003824,GO:0005488,GO:0005507,GO:0005575,GO:0005737,GO:0006807,GO:0008131,GO:0008150,GO:0008152,GO:0009308,GO:0009987,GO:0010035,GO:0016491,GO:0016638,GO:0016641,GO:0042221,GO:0043167,GO:0043169,GO:0044424,GO:0044464,GO:0044699,GO:0044710,GO:0046872,GO:0046914,GO:0048037,GO:0048038,GO:0050896,GO:0051716,GO:0052597,GO:0052598,GO:0052599,GO:0052600,GO:0055114,GO:0070887,GO:0071241,GO:…	-0.162397	3.18278		0.0324314	0.301882	-0.564959	-0.247068		23.2794	23.8314	20.5078	25.5138	30.3861	20.2162	26.7296	22.3652
TR17120|c0_g1	1809; 1604; 1596	FEZ; NAC94 (1)	Protein FEZ; Putative NAC domain-containing protein 94	ARATH		AT5G39820	GO:0003674,GO:0003676,GO:0003677,GO:0005488,GO:0005575,GO:0005634,GO:0006139,GO:0006351,GO:0006355,GO:0006725,GO:0006807,GO:0008150,GO:0008152,GO:0009058,GO:0009059,GO:0009889,GO:0009987,GO:0010468,GO:0010556,GO:0016070,GO:0018130,GO:0019219,GO:0019222,GO:0019438,GO:0031323,GO:0031326,GO:0032774,GO:0034641,GO:0034645,GO:0034654,GO:0043170,GO:0043226,GO:0043227,GO:0043229,GO:0043231,GO:0044237,GO:…	0.161946	1.72465		-0.0869635	-0.329815	0.23436	0.293867		4.81461	4.47447	5.76435	4.38198	5.52475	6.67562	5.81456	7.35411
TR20387|c0_g1	286	PIP1 (1)	Aquaporin PIP-type	ATRCA			GO:0003674,GO:0005215,GO:0005575,GO:0016021,GO:0031224,GO:0044425	-0.161929	1.49159		-0.183634	-0.655586	-0.41138	-1.43118		4.44426	3.79357	5.54264	3.15338	7.38221	5.30262	4.72975	1.12475
TR11671|c0_g1	1298	ACCO1	1-aminocyclopropane-1-carboxylate oxidase 1	ARATH	K05933	AT2G19590	GO:0000302,GO:0001101,GO:0003674,GO:0003824,GO:0005488,GO:0006950,GO:0006952,GO:0006979,GO:0007154,GO:0008150,GO:0008152,GO:0009058,GO:0009267,GO:0009605,GO:0009692,GO:0009693,GO:0009815,GO:0009987,GO:0009991,GO:0010033,GO:0010035,GO:0010038,GO:0010039,GO:0016491,GO:0016638,GO:0016641,GO:0019842,GO:0030246,GO:0031406,GO:0031418,GO:0031667,GO:0031668,GO:0031669,GO:0033554,GO:0033993,GO:0034599,GO:…	0.161865	1.71441		-1.26201	-0.761764	-0.82319	-0.393594		5.71404	1.79951	9.792	5.36485	8.81102	4.5451	4.85993	3.46076
TR33427|c3_g3	1276	ASIL2 (1)	Trihelix transcription factor ASIL2 {ECO:0000305}	ARATH		AT3G14180	GO:0001071,GO:0003006,GO:0003674,GO:0003676,GO:0003677,GO:0003700,GO:0005488,GO:0005575,GO:0005634,GO:0006139,GO:0006351,GO:0006355,GO:0006725,GO:0006807,GO:0008150,GO:0008152,GO:0009058,GO:0009059,GO:0009790,GO:0009793,GO:0009889,GO:0009987,GO:0010431,GO:0010468,GO:0010556,GO:0016070,GO:0018130,GO:0019219,GO:0019222,GO:0019438,GO:0022414,GO:0031323,GO:0031326,GO:0032502,GO:0032774,GO:0034641,GO:…	0.16165	1.25776		-0.194515	-0.521825	0.130982	0.11975		3.65064	3.06404	4.43411	2.78481	2.81	3.1721	3.86191	4.28269
TR49120|c1_g1	2121	INV1 (1)	Beta-fructofuranosidase, insoluble isoenzyme CWINV1	ARATH	K01193	AT3G13790	GO:0003674,GO:0003824,GO:0004553,GO:0004564,GO:0004575,GO:0005575,GO:0005576,GO:0005618,GO:0005886,GO:0005975,GO:0006950,GO:0008150,GO:0008152,GO:0009611,GO:0009628,GO:0015926,GO:0016020,GO:0016787,GO:0016798,GO:0030312,GO:0044238,GO:0044464,GO:0048046,GO:0050896,GO:0071704,GO:0080167,GO:0090599	-0.161622	5.47169		1.10828	0.367192	0.370727	0.109756		176.871	382.47	210.916	272.338	160.408	207.702	236.661	255.447
TR1002|c0_g1	2612; 2608; 2536; 2532	Y1063	Inactive leucine-rich repeat receptor-like serine/threonine-protein kinase At1g60630	ARATH		AT1G60630	GO:0000166,GO:0001882,GO:0001883,GO:0003674,GO:0003824,GO:0004672,GO:0005488,GO:0005515,GO:0005524,GO:0005575,GO:0005886,GO:0006464,GO:0006468,GO:0006793,GO:0006796,GO:0008150,GO:0008152,GO:0009987,GO:0016020,GO:0016021,GO:0016301,GO:0016310,GO:0016740,GO:0016772,GO:0016773,GO:0017076,GO:0019538,GO:0030554,GO:0031224,GO:0032549,GO:0032550,GO:0032553,GO:0032555,GO:0032559,GO:0035639,GO:0036094,GO:…	-0.161035	2.11189		-0.212299	-0.626468	-1.39933	-0.405831		4.49716	3.74494	14.2631	8.88681	18.6222	6.43889	5.5976	3.97987
TR19115|c1_g2	372; 355	PS10A (1)	26S protease regulatory subunit 10B homolog A	ARATH	K03064	AT5G43010	GO:0000166,GO:0000502,GO:0001882,GO:0001883,GO:0003674,GO:0003824,GO:0005488,GO:0005515,GO:0005524,GO:0005575,GO:0005618,GO:0005634,GO:0005829,GO:0006355,GO:0006357,GO:0006508,GO:0006511,GO:0008134,GO:0008150,GO:0008152,GO:0009056,GO:0009057,GO:0009889,GO:0009891,GO:0009893,GO:0009894,GO:0009896,GO:0009987,GO:0010468,GO:0010498,GO:0010556,GO:0010557,GO:0010604,GO:0010628,GO:0016462,GO:0016787,GO:…	-0.160886	2.10111		0.334729	0.0675266	-0.0900765	-0.745473		6.34894	8.26804	7.57495	7.98584	8.43001	7.85924	12.063	6.79174
TR20310|c0_g1	751; 739; 739; 727							-0.160253	0.460102		0.022416	0.0125021	-1.06377	-0.541282		0.846525	0.87544	2.14316	2.17051	3.76255	1.27831	1.08481	0.432595
TR1231|c0_g1	310	MYB36 (1)	Transcription factor MYB36 {ECO:0000303|PubMed:9839469}	ARATH	K09422	AT5G57620	GO:0001071,GO:0003674,GO:0003676,GO:0003677,GO:0003700,GO:0005488,GO:0005575,GO:0006355,GO:0008150,GO:0008285,GO:0009889,GO:0009890,GO:0009891,GO:0009892,GO:0009893,GO:0009987,GO:0010468,GO:0010556,GO:0010557,GO:0010558,GO:0010604,GO:0010605,GO:0010628,GO:0010629,GO:0019219,GO:0019222,GO:0022603,GO:0030154,GO:0031323,GO:0031324,GO:0031325,GO:0031326,GO:0031327,GO:0031328,GO:0032502,GO:0032844,GO:…	0.160246	0.727325		-0.466568	-0.733785	-0.215223	-0.201685		1.3227	0.680898	4.54497	2.33432	2.52424	2.03583	1.6923	1.34104
TR49555|c0_g1	1667	GDL8 (1)	GDSL esterase/lipase At1g28590	ARATH		AT1G28590	GO:0003674,GO:0003824,GO:0005575,GO:0005576,GO:0006629,GO:0008150,GO:0008152,GO:0009056,GO:0016042,GO:0016787,GO:0016788,GO:0044238,GO:0044699,GO:0044710,GO:0044712,GO:0071704,GO:1901575	0.159955	2.43974		-0.172515	-0.858018	0.0376896	0.179258		11.6926	10.2621	9.27469	4.66865	12.3354	12.6884	14.3628	16.3953
TR21265|c0_g1	724	NLP7 (1)	Protein NLP7	ARATH		AT4G24020	GO:0001071,GO:0001101,GO:0003674,GO:0003676,GO:0003677,GO:0003700,GO:0005488,GO:0005515,GO:0005575,GO:0005634,GO:0006082,GO:0006139,GO:0006351,GO:0006725,GO:0006807,GO:0006950,GO:0008150,GO:0008152,GO:0009058,GO:0009059,GO:0009414,GO:0009415,GO:0009628,GO:0009987,GO:0010035,GO:0010118,GO:0010167,GO:0016070,GO:0018130,GO:0019438,GO:0032774,GO:0034641,GO:0034645,GO:0034654,GO:0042126,GO:0042128,GO:…	-0.159627	0.614102		0.746219	0.655503	0.233129	0.425554		0.581986	1.65361	1.66279	3.19434	1.90509	2.41458	1.25837	2.0332
TR20049|c0_g1	426; 421	Y3236 (1)	Ankyrin repeat-containing protein At3g12360	ARATH		AT3G12360	GO:0005575,GO:0005634,GO:0005886,GO:0006950,GO:0006970,GO:0008104,GO:0008150,GO:0009628,GO:0009651,GO:0016020,GO:0016021,GO:0031224,GO:0033036,GO:0034613,GO:0043226,GO:0043227,GO:0043229,GO:0043231,GO:0044424,GO:0044425,GO:0044464,GO:0050896,GO:0051179,GO:0051641,GO:0070727	0.159447	0.634405		0.343896	0.155455	0.778957	0.535183		2.0105	2.82086	1.66279	1.96575	1.23831	2.84069	0.824452	1.64386
TR19999|c1_g1	1292							-0.159342	1.72903		0.262765	2.16238	0.807909	0.643015		7.08965	8.70576	1.99535	12.4088	2.76238	5.58669	2.29979	4.15291
TR1601|c0_g1	2298; 2278; 2250; 2230; 1325; 1277; 1269	Y1181	Uncharacterized aarF domain-containing protein kinase At1g71810, chloroplastic	ARATH	K08869	AT1G71810	GO:0000166,GO:0001882,GO:0001883,GO:0003674,GO:0003824,GO:0004672,GO:0005488,GO:0005524,GO:0005575,GO:0009507,GO:0009536,GO:0010287,GO:0016301,GO:0016740,GO:0016772,GO:0016773,GO:0017076,GO:0030554,GO:0032549,GO:0032550,GO:0032553,GO:0032555,GO:0032559,GO:0035639,GO:0036094,GO:0043167,GO:0043168,GO:0043226,GO:0043227,GO:0043229,GO:0043231,GO:0044422,GO:0044424,GO:0044434,GO:0044435,GO:0044444,GO:…	-0.159303	1.00337		0.0577868	0.56341	-0.520827	-0.0949479		2.0634	2.1886	2.14316	3.64482	4.23882	2.65131	2.51675	2.29275
TR740|c0_g1	965; 962	LOR15 (2)	Protein LURP-one-related 15	ARATH		AT5G01750	GO:0005575,GO:0009507,GO:0009536,GO:0043226,GO:0043227,GO:0043229,GO:0043231,GO:0044424,GO:0044444,GO:0044464	-0.159253	4.84866		0.498755	0.763164	0.285026	0.190277		119.043	168.619	82.4745	140.674	114.877	140.188	118.851	135.748
TR24096|c4_g1	345; 295; 284; 265; 226	CN165; CX062	Putative uncharacterized protein encoded by LINC00269; Putative uncharacterized protein encoded by LINC00596	HUMAN			GO:0005575,GO:0016021,GO:0031224,GO:0044425	-0.159104	1.23925		0.00845303	0.545088	-0.182849	-0.705958		3.86227	3.89084	2.66047	4.34102	2.71475	2.27255	5.07689	2.72535
TR41053|c0_g1	1189; 1185	BIP; GRP78; MD37B; YAA4	78 kDa glucose-regulated protein homolog; Luminal-binding protein; Probable mediator of RNA polymerase II transcription subunit 37b; Putative uncharacterized protein YAL004W	ARATH; ASPNG; SPIOL; YEAST	K09490	AT1G09080	GO:0000166,GO:0000902,GO:0000904,GO:0001882,GO:0001883,GO:0003006,GO:0003674,GO:0005488,GO:0005524,GO:0005575,GO:0005788,GO:0006139,GO:0006351,GO:0006355,GO:0006725,GO:0006807,GO:0008150,GO:0008152,GO:0009058,GO:0009059,GO:0009653,GO:0009826,GO:0009860,GO:0009889,GO:0009932,GO:0009987,GO:0010468,GO:0010556,GO:0016043,GO:0016049,GO:0016070,GO:0016592,GO:0017076,GO:0018130,GO:0019219,GO:0019222,GO:…	0.15899	1.73082		0.616029	0.505873	0.847752	0.949993		4.12681	6.85761	5.61655	8.39538	3.23865	6.62827	3.16763	7.0513
TR16290|c0_g1	2232	PHSL2	Alpha-1,4 glucan phosphorylase L-2 isozyme, chloroplastic/amyloplastic	SOLTU	K00688		GO:0003674,GO:0003824,GO:0004645,GO:0005488,GO:0005575,GO:0005975,GO:0008150,GO:0008152,GO:0008184,GO:0009501,GO:0009507,GO:0009536,GO:0016740,GO:0016757,GO:0016758,GO:0030170,GO:0043167,GO:0043168,GO:0043226,GO:0043227,GO:0043229,GO:0043231,GO:0044238,GO:0044424,GO:0044444,GO:0044464,GO:0048037,GO:0071704,GO:0097159,GO:1901363	-0.15899	1.01699		1.16454	0.511671	0.382516	0.510824		1.74596	5.15537	1.8845	3.11243	1.61932	2.41458	2.34318	3.76358
TR39257|c0_g1	672							0.158973	1.3334		-0.632151	-0.116323	0.0590184	0.375964		5.4495	3.16131	4.21241	3.80863	3.09577	3.26679	3.03746	4.23943
TR44504|c0_g1	1133; 1088; 1085	ERF12; ERF14	Ethylene-responsive transcription factor ERF012; Ethylene-responsive transcription factor ERF014	ARATH		AT1G21910	GO:0000160,GO:0000975,GO:0001067,GO:0001071,GO:0001101,GO:0003674,GO:0003676,GO:0003677,GO:0003700,GO:0005488,GO:0005575,GO:0005634,GO:0006139,GO:0006351,GO:0006355,GO:0006725,GO:0006807,GO:0006950,GO:0007165,GO:0008150,GO:0008152,GO:0009058,GO:0009059,GO:0009266,GO:0009408,GO:0009409,GO:0009628,GO:0009719,GO:0009725,GO:0009751,GO:0009753,GO:0009755,GO:0009873,GO:0009889,GO:0009891,GO:0009893,GO:…	-0.158955	0.662622		-0.00334944	-0.0268838	-0.939036	-0.859665		1.26979	1.26452	2.43876	2.37528	3.09577	1.13628	2.7771	1.08149
TR43047|c0_g1	1229; 1142; 937							-0.158953	0.587077		0.0845612	0.345008	-0.16728	-0.410738		1.64014	1.79951	1.36719	2.0067	2.14322	1.7991	2.16961	1.3843
TR19763|c1_g1	998							-0.158722	1.33594		0.140107	0.40149	-0.227931	-0.155083		4.23262	4.76628	1.9584	2.90767	6.04865	5.01855	2.90728	2.50905
TR45842|c1_g1	5628; 5575; 3609; 3474; 3421; 2513	ATESY; ISPS; SAUBS; TPS10; TPS4	Alpha-terpineol synthase, chloroplastic; Beta-bisabolene synthase; Isoprene synthase, chloroplastic; Terpene synthase 10; Tricyclene synthase TPS4, chloroplastic	MAGGA; MEDTR; POPAL; RICCO; SANAS	K12742		GO:0000287,GO:0003674,GO:0003824,GO:0005488,GO:0005575,GO:0006629,GO:0006644,GO:0006720,GO:0006721,GO:0006793,GO:0006796,GO:0006950,GO:0008150,GO:0008152,GO:0008299,GO:0008610,GO:0009058,GO:0009266,GO:0009314,GO:0009408,GO:0009409,GO:0009416,GO:0009507,GO:0009532,GO:0009536,GO:0009570,GO:0009628,GO:0009642,GO:0009646,GO:0009987,GO:0010333,GO:0010334,GO:0016114,GO:0016829,GO:0016835,GO:0016838,GO:…	-0.158615	6.85005		-0.416558	-0.390668	-1.10162	-0.47051		850.017	636.591	992.17	756.567	1587.22	739.1	1155.8	833.87
TR50162|c0_g1	1456	PUP3 (1)	Purine permease 3	ARATH		AT1G28220	GO:0003674,GO:0005215,GO:0005345,GO:0005575,GO:0006810,GO:0006863,GO:0008150,GO:0015205,GO:0015851,GO:0015932,GO:0016020,GO:0016021,GO:0022857,GO:0022891,GO:0022892,GO:0031224,GO:0044425,GO:0044699,GO:0044765,GO:0051179,GO:0051234,GO:0071702,GO:0071705,GO:1902578,GO:1904823	-0.158563	3.92616		-0.366269	-1.1073	-1.10814	-1.14191		58.7806	45.377	67.7681	30.9196	61.6772	28.0755	78.1494	34.8672
TR7105|c0_g1	2138; 2138; 1145; 1145	C78A6; C78A9	Cytochrome P450 78A6; Cytochrome P450 78A9	ARATH		AT2G46660	GO:0003006,GO:0003674,GO:0003824,GO:0004497,GO:0005488,GO:0005506,GO:0005575,GO:0008150,GO:0008152,GO:0009058,GO:0009791,GO:0010154,GO:0016020,GO:0016021,GO:0016491,GO:0016705,GO:0016709,GO:0019748,GO:0020037,GO:0022414,GO:0031224,GO:0032501,GO:0032502,GO:0040008,GO:0043167,GO:0043169,GO:0044425,GO:0044550,GO:0044699,GO:0044702,GO:0044707,GO:0044710,GO:0044711,GO:0044767,GO:0046872,GO:0046906,GO:…	-0.15844	3.78539		0.728772	0.607587	0.333185	0.303663		24.2847	40.9025	31.0758	47.8741	48.1987	60.9801	44.2167	54.8098
TR52190|c0_g1	1565; 1417	PPA3	Purple acid phosphatase 3	ARATH	K01078	AT1G14700	GO:0003674,GO:0003824,GO:0003993,GO:0005488,GO:0005575,GO:0005576,GO:0005773,GO:0006793,GO:0006796,GO:0008150,GO:0008152,GO:0009987,GO:0016311,GO:0016787,GO:0016788,GO:0016791,GO:0042578,GO:0043167,GO:0043169,GO:0043226,GO:0043227,GO:0043229,GO:0043231,GO:0044237,GO:0044424,GO:0044444,GO:0044464,GO:0046872	0.15821	2.01303		-0.20157	-0.356413	0.332415	0.0796986		6.19021	5.25264	8.09226	6.102	7.95374	10.2738	7.72381	8.2193
TR47936|c1_g1	1299; 1210; 1210; 422	HFC1B; HFC2A; HSFC1	Heat stress transcription factor C-1; Heat stress transcription factor C-1b; Heat stress transcription factor C-2a	ARATH; ORYSJ	K09419	AT3G24520	GO:0001071,GO:0001101,GO:0003674,GO:0003676,GO:0003677,GO:0003700,GO:0005488,GO:0005575,GO:0005634,GO:0006139,GO:0006351,GO:0006355,GO:0006725,GO:0006807,GO:0006950,GO:0006970,GO:0008150,GO:0008152,GO:0009058,GO:0009059,GO:0009628,GO:0009719,GO:0009725,GO:0009737,GO:0009889,GO:0009987,GO:0010033,GO:0010468,GO:0010556,GO:0016070,GO:0018130,GO:0019219,GO:0019222,GO:0019438,GO:0031323,GO:0031326,GO:…	0.158148	2.31365		1.25506	0.853825	1.53558	1.29229		4.65589	12.4993	7.57495	14.4974	4.04831	13.6353	6.50883	17.3903
TR24885|c0_g2	5039; 4971; 4959; 4796; 4728; 3711; 1661	ACA11; ACA4; PT310; PT504	Calcium-transporting ATPase 4, plasma membrane-type; Probable sugar phosphate/phosphate translocator At3g10290; Probable sugar phosphate/phosphate translocator At5g04160; Putative calcium-transporting ATPase 11, plasma membrane-type	ARATH	K01537	AT3G57330,AT2G41560,AT3G10290	GO:0000166,GO:0000325,GO:0001882,GO:0001883,GO:0003674,GO:0003824,GO:0005215,GO:0005388,GO:0005488,GO:0005515,GO:0005516,GO:0005524,GO:0005575,GO:0005773,GO:0005774,GO:0005794,GO:0005886,GO:0005887,GO:0006810,GO:0006950,GO:0006952,GO:0008150,GO:0008324,GO:0008643,GO:0009507,GO:0009536,GO:0009605,GO:0009607,GO:0009617,GO:0009624,GO:0009705,GO:0009987,GO:0010941,GO:0015075,GO:0015085,GO:0015399,GO:…	0.157941	4.64844		0.185516	0.0806827	0.581751	0.537923		98.8847	112.591	112.405	118.928	89.5391	134.507	68.5163	99.9294
TR47795|c0_g1	1060; 1060; 907	BSP (2)	Basic secretory protease {ECO:0000303|PubMed:22773449}	BOSSE			GO:0003674,GO:0003824,GO:0005488,GO:0008233,GO:0008237,GO:0016787,GO:0043167,GO:0043169,GO:0046872,GO:0070011	-0.157864	3.47872		0.875612	0.89118	0.748492	0.261534		41.4268	76.8441	18.8819	35.8749	14.1929	24.5246	21.5225	25.999
TR53982|c0_g2	1424	DBR; P1	2-alkenal reductase (NADP(+)-dependent); NADP-dependent alkenal double bond reductase P1	ARATH; TOBAC	K08070	AT5G16970	GO:0003674,GO:0003824,GO:0005488,GO:0005575,GO:0005634,GO:0005829,GO:0006950,GO:0006979,GO:0008150,GO:0008152,GO:0008270,GO:0010035,GO:0010038,GO:0016491,GO:0016627,GO:0016628,GO:0032440,GO:0042221,GO:0043167,GO:0043169,GO:0043226,GO:0043227,GO:0043229,GO:0043231,GO:0044424,GO:0044444,GO:0044464,GO:0044699,GO:0044710,GO:0046686,GO:0046872,GO:0046914,GO:0050896,GO:0055114	-0.157832	0.417599		-0.308571	-0.921782	-1.47415	-0.643808		1.3227	0.87544	2.29096	0.737155	3.61966	0.662827	1.77908	0.778671
TR45701|c0_g1	469	RL15; RL151 (1)	60S ribosomal protein L15; 60S ribosomal protein L15-1	PETHY; ARATH			GO:0003674,GO:0003735,GO:0005198,GO:0005575,GO:0005840,GO:0006412,GO:0008150,GO:0008152,GO:0009058,GO:0009059,GO:0009987,GO:0019538,GO:0030529,GO:0032991,GO:0034645,GO:0043170,GO:0043226,GO:0043228,GO:0043229,GO:0043232,GO:0044237,GO:0044238,GO:0044249,GO:0044260,GO:0044267,GO:0044424,GO:0044444,GO:0044464,GO:0071704,GO:1901576	0.157743	0.690672		-0.380137	-0.230479	0.212985	0.093706		2.0105	1.31316	2.14316	1.67908	1.90509	2.36724	2.12622	2.33601
TR31198|c0_g3	494	GL113 (2)	Germin-like protein subfamily 1 member 13	ARATH		AT5G39100	GO:0003674,GO:0005488,GO:0005575,GO:0005576,GO:0030145,GO:0043167,GO:0043169,GO:0045735,GO:0046872,GO:0046914,GO:0048046	-0.157349	3.55494		0.322739	1.61279	0.650426	0.35106		34.0197	42.7993	18.3277	58.1124	22.2895	35.5559	30.0708	38.6307
TR53307|c1_g2	2341; 2096; 605	FPP3	Filament-like plant protein 3	ARATH		AT3G05270		0.156423	1.82712		-0.103951	-0.461344	0.778682	0.0235362		6.19021	5.69036	6.46642	4.42293	3.66729	7.00703	8.02756	8.17604
TR12257|c0_g1	267							-0.15609	2.47596		-0.104529	-0.228079	-0.698626	-0.477647		1.95759	1.75088	24.2029	20.5175	3.61966	1.84645	24.1261	17.0442
TR22841|c0_g1	1423	Y3028 (1)	Uncharacterized acetyltransferase At3g50280	ARATH		AT3G50280	GO:0003674,GO:0003824,GO:0016740,GO:0016746,GO:0016747	-0.155908	1.64821		-1.28193	-0.0550425	-2.03705	-0.595618		3.91518	1.02135	9.01603	8.64109	12.4307	2.27255	2.73371	1.47082
TR4648|c1_g1	1434; 1338; 1296	PX24D	PXMP2/4 family protein 4	DICDI	K13347		GO:0005575,GO:0016021,GO:0031224,GO:0044425	0.155793	2.11883		-0.33566	-0.136507	0.185011	0.217265		10.6345	8.21941	9.23774	8.31347	7.00119	8.09596	6.85597	8.13278
TR34686|c0_g1	5009; 4974; 4578; 4543; 3607; 2695						GO:0003674,GO:0003824,GO:0005575,GO:0016020,GO:0016740,GO:0016757	0.155621	2.2766		-0.269624	-0.343011	0.197264	0.0833819		11.1106	9.04621	8.68347	6.63439	9.2873	10.7946	10.8047	11.507
TR48821|c0_g2	1516; 1431; 1426	NAC81 (1)	Protein ATAF2	ARATH		AT5G08790	GO:0001101,GO:0003674,GO:0003676,GO:0003677,GO:0005488,GO:0005515,GO:0005575,GO:0005634,GO:0006139,GO:0006351,GO:0006355,GO:0006725,GO:0006807,GO:0006950,GO:0008150,GO:0008152,GO:0008361,GO:0009058,GO:0009059,GO:0009314,GO:0009416,GO:0009605,GO:0009607,GO:0009611,GO:0009620,GO:0009628,GO:0009719,GO:0009725,GO:0009743,GO:0009744,GO:0009751,GO:0009753,GO:0009889,GO:0009987,GO:0010033,GO:0010468,GO:…	0.155574	5.34235		0.44417	1.11643	0.993608	1.34683		176.077	239.919	146.474	318.738	158.027	315.648	89.0408	228.021
TR46862|c0_g1	2388; 2361; 1633; 1558; 1556	CND2	Condensin complex subunit 2	ARATH	K06676	AT2G32590	GO:0000793,GO:0000796,GO:0005575,GO:0005694,GO:0005737,GO:0006139,GO:0006259,GO:0006323,GO:0006725,GO:0006807,GO:0006996,GO:0007076,GO:0008150,GO:0008152,GO:0009987,GO:0016043,GO:0022402,GO:0030261,GO:0032991,GO:0034641,GO:0043170,GO:0043226,GO:0043228,GO:0043229,GO:0043232,GO:0043234,GO:0044237,GO:0044238,GO:0044260,GO:0044422,GO:0044424,GO:0044427,GO:0044446,GO:0044464,GO:0044699,GO:0044710,GO:…	0.155536	2.08346		-1.00811	-0.580611	-0.0477482	-0.526972		10.7932	4.86355	9.8659	6.26582	7.66797	7.38579	10.4141	6.92152
TR44387|c0_g1	976	HFA6B (1)	Heat stress transcription factor A-6b	ARATH	K09419	AT3G22830	GO:0001071,GO:0003674,GO:0003676,GO:0003677,GO:0003700,GO:0005488,GO:0005575,GO:0005634,GO:0005737,GO:0006139,GO:0006351,GO:0006355,GO:0006725,GO:0006807,GO:0008150,GO:0008152,GO:0009058,GO:0009059,GO:0009889,GO:0009987,GO:0010468,GO:0010556,GO:0016070,GO:0018130,GO:0019219,GO:0019222,GO:0019438,GO:0031323,GO:0031326,GO:0032774,GO:0034641,GO:0034645,GO:0034654,GO:0043170,GO:0043226,GO:0043227,GO:…	0.155441	1.03844		0.440321	0.505358	0.923546	0.700195		2.96284	4.3772	1.8106	2.98957	1.52407	3.78758	1.6923	3.37424
TR4330|c0_g2	2091	LHTL8 (1)	Lysine histidine transporter-like 8	ARATH		AT1G47670	GO:0005575,GO:0005886,GO:0006810,GO:0006811,GO:0006820,GO:0006865,GO:0008150,GO:0015711,GO:0015849,GO:0016020,GO:0016021,GO:0031224,GO:0044425,GO:0044464,GO:0044699,GO:0044765,GO:0046942,GO:0051179,GO:0051234,GO:0071702,GO:0071705,GO:1902578	0.155396	2.78463		0.860671	0.179988	0.576889	1.41284		16.7189	31.1754	14.5956	16.6679	10.5256	16.1919	5.98813	17.6066
TR31118|c0_g1	2497; 2377; 2321; 744; 647	GLRX; GLRX3	Glutaredoxin; Glutaredoxin-3	ECOLI; PSEAE	K03676		GO:0003674,GO:0003824,GO:0005575,GO:0005737,GO:0007165,GO:0008150,GO:0009055,GO:0009987,GO:0015035,GO:0015036,GO:0016491,GO:0016667,GO:0019725,GO:0035556,GO:0042592,GO:0044424,GO:0044464,GO:0044699,GO:0044763,GO:0045454,GO:0050789,GO:0050794,GO:0065007,GO:0065008	-0.155368	3.20647		0.75728	0.784467	0.186521	0.591436		24.0201	41.2916	16.6279	29.3633	23.0515	26.3711	14.4496	22.2786
TR13112|c0_g1	2924; 2910	TLC1	ADP,ATP carrier protein 1, chloroplastic; Plastidic ATP/ADP-transporter	ARATH; SOLTU	K03301		GO:0000166,GO:0000295,GO:0001882,GO:0001883,GO:0003674,GO:0005215,GO:0005337,GO:0005346,GO:0005347,GO:0005471,GO:0005488,GO:0005524,GO:0005575,GO:0006810,GO:0008150,GO:0008509,GO:0008514,GO:0015075,GO:0015211,GO:0015215,GO:0015216,GO:0015217,GO:0015291,GO:0015297,GO:0015301,GO:0015605,GO:0015932,GO:0016020,GO:0016021,GO:0017076,GO:0022804,GO:0022857,GO:0022891,GO:0022892,GO:0030554,GO:0031090,GO:…	0.155046	5.77075		0.479817	0.90701	1.33209	0.815596		298.77	417.05	211.729	397.9	164.599	415.924	238.918	421.261
TR4124|c0_g2	1841	ASD (1)	AAA-ATPase ASD, mitochondrial	ARATH		AT5G40010	GO:0000166,GO:0001101,GO:0001882,GO:0001883,GO:0003006,GO:0003674,GO:0003824,GO:0005488,GO:0005524,GO:0005575,GO:0005739,GO:0005783,GO:0006950,GO:0006970,GO:0008150,GO:0009266,GO:0009409,GO:0009414,GO:0009415,GO:0009628,GO:0009651,GO:0009719,GO:0009725,GO:0009737,GO:0010033,GO:0010035,GO:0010154,GO:0010431,GO:0016020,GO:0016021,GO:0016462,GO:0016787,GO:0016817,GO:0016818,GO:0016887,GO:0017076,GO:…	-0.154969	2.67929		1.40649	0.462132	0.109143	0.727608		8.62397	24.5123	14.2631	20.026	11.9544	12.9725	8.85201	15.3139
TR3281|c0_g1	2067	HSFA1 (1)	Heat stress transcription factor A-1	ORYSJ	K09419		GO:0001071,GO:0003674,GO:0003676,GO:0003677,GO:0003700,GO:0005488,GO:0005575,GO:0005634,GO:0006139,GO:0006351,GO:0006355,GO:0006725,GO:0006807,GO:0008150,GO:0008152,GO:0009058,GO:0009059,GO:0009889,GO:0009987,GO:0010468,GO:0010556,GO:0016070,GO:0018130,GO:0019219,GO:0019222,GO:0019438,GO:0031323,GO:0031326,GO:0032774,GO:0034641,GO:0034645,GO:0034654,GO:0043170,GO:0043226,GO:0043227,GO:0043229,GO:…	0.154802	1.25258		-0.186205	-0.419086	0.0628362	0.343047		4.23262	3.59903	3.73205	2.53909	3.81017	4.02431	2.51675	3.46076
TR38528|c0_g1	286							-0.154799	2.61217		0.0934413	0.142002	-0.0968154	-0.79899		12.063	12.9371	12.822	14.2517	14.9549	13.9194	18.0512	9.94968
TR52606|c0_g1	498							0.154626	1.13322		0.178001	0.189183	0.35374	0.84017		5.34369	6.17671	2.0323	2.45718	2.52424	3.50351	0.694275	2.0332
TR31145|c0_g1	2423; 2416; 2386; 2382; 1672; 780	SLK2 (1)	Probable transcriptional regulator SLK2	ARATH		AT5G62090	GO:0003006,GO:0005575,GO:0005634,GO:0006139,GO:0006351,GO:0006355,GO:0006725,GO:0006807,GO:0008150,GO:0008152,GO:0009058,GO:0009059,GO:0009790,GO:0009793,GO:0009889,GO:0009987,GO:0010468,GO:0010556,GO:0016070,GO:0018130,GO:0019219,GO:0019222,GO:0019438,GO:0022414,GO:0030154,GO:0031323,GO:0031326,GO:0032502,GO:0032774,GO:0034641,GO:0034645,GO:0034654,GO:0043170,GO:0043226,GO:0043227,GO:0043229,GO:…	0.154535	2.51188		-0.172087	-0.448251	0.119548	0.179395		13.3328	11.7212	12.4894	8.88681	10.859	11.8835	13.7119	15.6599
TR15118|c0_g1	1670; 1510; 1491; 1383; 1332; 1025; 639	BBX19	B-box zinc finger protein 19 {ECO:0000303|PubMed:19920209}	ARATH		AT4G38960	GO:0003674,GO:0005488,GO:0005575,GO:0005622,GO:0005634,GO:0006139,GO:0006351,GO:0006355,GO:0006725,GO:0006807,GO:0008150,GO:0008152,GO:0008270,GO:0009058,GO:0009059,GO:0009889,GO:0009987,GO:0010099,GO:0010100,GO:0010468,GO:0010556,GO:0016070,GO:0018130,GO:0019219,GO:0019222,GO:0019438,GO:0031323,GO:0031326,GO:0032774,GO:0034641,GO:0034645,GO:0034654,GO:0043167,GO:0043169,GO:0043170,GO:0043226,GO:…	-0.15451	3.43244		-1.08016	-0.843244	-1.00154	-1.64535		52.22	24.1719	35.5468	19.3708	40.3402	19.6481	43.1319	13.1076
TR47460|c0_g1	383							-0.15413	0.358319		0.729557	0.947608	0.612327	0.0280465		0.952341	2.23723	0.665117	2.21146	1.0478	2.13052	1.04141	1.08149
TR50323|c0_g1	1279	MYB86 (2)	Transcription factor MYB86	ARATH	K09422	AT5G26660	GO:0003674,GO:0003676,GO:0003677,GO:0005488,GO:0005575,GO:0005634,GO:0006139,GO:0006351,GO:0006355,GO:0006725,GO:0006807,GO:0008150,GO:0008152,GO:0009058,GO:0009059,GO:0009889,GO:0009987,GO:0010468,GO:0010556,GO:0016070,GO:0018130,GO:0019219,GO:0019222,GO:0019438,GO:0031323,GO:0031326,GO:0032774,GO:0034641,GO:0034645,GO:0034654,GO:0043170,GO:0043226,GO:0043227,GO:0043229,GO:0043231,GO:0044237,GO:…	-0.154053	0.400694		-0.0851519	-1.08078	-2.0476	-0.382662		0.370355	0.291813	2.32791	0.573343	7.04882	0.946896	0.303746	0
TR29134|c1_g1	679							0.153924	4.85555		0.582665	0.968699	1.64665	0.700675		124.016	186.225	71.537	140.96	66.1541	209.264	87.1316	142.237
TR22425|c0_g1	264							0.153733	0.439764		-0.628388	-0.668656	-0.261357	-0.350235		2.27504	1.11862	2.21706	1.02383	1.33356	0.946896	2.03943	1.3843
TR31468|c0_g1	916							0.153679	3.48924		0.124524	0.0822445	0.886709	0.304506		24.2318	26.5064	31.7039	33.6225	27.5285	51.7479	29.7237	36.9436
TR30427|c0_g2	1210; 1089							-0.153612	1.26914		0	1.30253	-1.00224	-0.0515999		0	0	0.849872	3.56292	12.4783	5.72872	2.95067	2.81187
TR30696|c0_g1	390							-0.153382	0.259876		0.930679	0.0176011	-0.244146	-0.127393		0.264539	1.41043	0.554264	0.573343	0.857289	0.568138	3.21102	2.85513
TR43260|c0_g1	2012; 1899; 1877; 1730; 1708; 1528							0.1533	2.62716		-1.13057	-1.47995	-0.9565	-0.992608		22.38	9.67847	24.9788	8.31347	20.051	9.84772	10.5443	4.8018
TR50156|c0_g1	2660; 1869; 1847; 1815; 1793	WRK42; WRK47	Probable WRKY transcription factor 42; Probable WRKY transcription factor 47	ARATH		AT4G04450	GO:0000975,GO:0001067,GO:0001071,GO:0003674,GO:0003676,GO:0003677,GO:0003700,GO:0005488,GO:0005575,GO:0005634,GO:0006139,GO:0006351,GO:0006355,GO:0006725,GO:0006807,GO:0008150,GO:0008152,GO:0009058,GO:0009059,GO:0009889,GO:0009890,GO:0009892,GO:0009987,GO:0010468,GO:0010556,GO:0010558,GO:0010605,GO:0010629,GO:0016070,GO:0018130,GO:0019219,GO:0019222,GO:0019438,GO:0031323,GO:0031324,GO:0031326,GO:…	-0.153264	2.46078		0.916284	0.821242	0.740109	0.243845		9.73504	19.2597	8.53567	15.8488	7.62034	13.3986	8.72184	10.5121
TR1743|c0_g1	532; 436	TAT2 (1)	Probable aminotransferase TAT2	ARATH	K00815	AT5G53970	GO:0003674,GO:0003824,GO:0004838,GO:0005488,GO:0006082,GO:0006520,GO:0006766,GO:0006775,GO:0006807,GO:0008150,GO:0008152,GO:0008483,GO:0009058,GO:0009110,GO:0009987,GO:0010189,GO:0016740,GO:0016769,GO:0018130,GO:0019752,GO:0030170,GO:0042360,GO:0042362,GO:0043167,GO:0043168,GO:0043436,GO:0044237,GO:0044238,GO:0044249,GO:0044281,GO:0044283,GO:0044699,GO:0044710,GO:0044711,GO:0044763,GO:0046483,GO:…	0.153147	3.35004		0.033306	0.42961	1.34687	0.321839		37.6175	38.5193	23.0943	31.4519	12.4783	33.2834	22.7809	28.7243
TR34965|c0_g1	346; 277							0.152939	1.45094		0.186245	0.288558	0.7842	0.462137		3.59773	4.23129	3.47339	4.46388	2.71475	5.39731	4.12226	6.05633
TR40135|c0_g1	2192; 2097	LACE1	Lactation elevated protein 1	MOUSE	K18798		GO:0000166,GO:0001882,GO:0001883,GO:0003674,GO:0005488,GO:0005524,GO:0005575,GO:0005739,GO:0017076,GO:0030554,GO:0032549,GO:0032550,GO:0032553,GO:0032555,GO:0032559,GO:0035639,GO:0036094,GO:0043167,GO:0043168,GO:0043226,GO:0043227,GO:0043229,GO:0043231,GO:0044424,GO:0044444,GO:0044464,GO:0097159,GO:0097367,GO:1901265,GO:1901363	-0.15288	1.5076		-0.396504	-1.02238	-1.59101	-0.676686		4.28553	3.0154	7.02068	2.94862	9.00153	2.31989	4.81654	2.63883
TR53680|c0_g1	1127; 1115							0.152783	1.40096		-0.0779672	-0.0398917	0.36683	0.557012		3.59773	3.35585	4.02765	3.89054	3.66729	5.01855	3.38459	5.4507
TR10283|c0_g1	745	ATB40 (1)	Homeobox-leucine zipper protein ATHB-40	ARATH	K09338	AT4G36740	GO:0001071,GO:0003674,GO:0003676,GO:0003677,GO:0003700,GO:0005488,GO:0005575,GO:0005634,GO:0006139,GO:0006351,GO:0006355,GO:0006725,GO:0006807,GO:0008150,GO:0008152,GO:0009058,GO:0009059,GO:0009719,GO:0009725,GO:0009733,GO:0009889,GO:0009987,GO:0010033,GO:0010468,GO:0010556,GO:0016070,GO:0018130,GO:0019219,GO:0019222,GO:0019438,GO:0031323,GO:0031326,GO:0032774,GO:0034641,GO:0034645,GO:0034654,GO:…	0.152723	2.46287		-0.448082	-0.125353	0.138	0.220315		14.4967	10.3594	9.82895	8.92776	11.5258	12.7831	11.8895	14.0161
TR29155|c0_g1	638							-0.152505	0.654684		0.066353	0.44487	-0.0986854	-0.522129		1.53433	1.65361	1.8106	2.82576	2.04797	1.84645	2.29979	1.29778
TR17130|c0_g1	1593; 1582; 1582; 1506; 1506	GAOX1; GAOX2; GAOX3	Gibberellin 20 oxidase 1; Gibberellin 20 oxidase 2; Gibberellin 20 oxidase 3	ARATH	K05282	AT4G25420,AT5G07200,AT5G51810	GO:0000902,GO:0001101,GO:0003006,GO:0003674,GO:0003824,GO:0005488,GO:0005506,GO:0005575,GO:0005737,GO:0006082,GO:0006629,GO:0006720,GO:0006721,GO:0007165,GO:0008150,GO:0008152,GO:0008299,GO:0008610,GO:0009058,GO:0009314,GO:0009416,GO:0009628,GO:0009639,GO:0009648,GO:0009653,GO:0009685,GO:0009686,GO:0009719,GO:0009725,GO:0009739,GO:0009740,GO:0009755,GO:0009791,GO:0009826,GO:0009908,GO:0009987,GO:…	-0.152399	1.70649		-0.57802	-0.0270001	-0.728254	-0.890874		5.50241	3.35585	7.27934	7.12583	7.7156	4.26103	5.98813	2.76861
TR42829|c0_g2	1363	DHE1 (1)	Glutamate dehydrogenase 1	ARATH	K00261	AT5G18170	GO:0000166,GO:0001882,GO:0001883,GO:0003674,GO:0003824,GO:0004353,GO:0005488,GO:0005507,GO:0005524,GO:0005575,GO:0005739,GO:0006082,GO:0006520,GO:0006807,GO:0006950,GO:0006970,GO:0008150,GO:0008152,GO:0008270,GO:0009314,GO:0009416,GO:0009628,GO:0009642,GO:0009646,GO:0009651,GO:0009987,GO:0010035,GO:0010038,GO:0016491,GO:0016638,GO:0016639,GO:0017076,GO:0019752,GO:0030554,GO:0032549,GO:0032550,GO:…	-0.152384	3.58046		1.27066	0.867288	0.628277	0.820953		26.5068	65.3662	24.0181	44.6388	23.3849	36.6922	23.7355	42.6971
TR2613|c1_g1	428	ACLA1	ATP-citrate synthase subunit alpha chain protein 1	ORYSJ			GO:0000166,GO:0001882,GO:0001883,GO:0003674,GO:0003824,GO:0003878,GO:0005488,GO:0005524,GO:0005575,GO:0005829,GO:0006629,GO:0008150,GO:0008152,GO:0016740,GO:0016746,GO:0017076,GO:0030554,GO:0032549,GO:0032550,GO:0032553,GO:0032555,GO:0032559,GO:0035639,GO:0036094,GO:0043167,GO:0043168,GO:0044238,GO:0044424,GO:0044444,GO:0044464,GO:0044699,GO:0044710,GO:0046912,GO:0071704,GO:0097159,GO:0097367,GO:…	-0.152277	2.04314		-0.168959	-0.368605	-0.674218	-0.602354		7.72454	6.76034	9.38554	7.04392	11.0971	6.58093	8.07095	4.97484
TR3506|c0_g1	592							-0.152184	1.15412		0.766885	0.95624	-0.0297687	-0.00266327		3.70355	7.00352	2.36486	5.52866	1.85746	1.7991	1.51873	1.51408
TR27772|c1_g3	451							-0.152123	0.498798		0.112368	0.184745	-0.153531	-0.487835		1.90468	2.13996	0.960725	1.22859	1.42881	1.18362	2.64693	1.6006
TR48452|c0_g1	432							-0.151446	1.44718		0.867287	0.553067	0.464905	0.146775		3.22738	6.7117	4.17546	6.59344	3.42916	5.11324	2.16961	2.50905
TR38408|c0_g1	1466; 1445	PUB27; PUB28	U-box domain-containing protein 27; U-box domain-containing protein 28	ARATH		AT5G64660,AT5G09800	GO:0003674,GO:0003824,GO:0004842,GO:0006464,GO:0008150,GO:0008152,GO:0009719,GO:0009987,GO:0010033,GO:0010200,GO:0010243,GO:0016567,GO:0016740,GO:0016874,GO:0019538,GO:0019787,GO:0032446,GO:0036211,GO:0042221,GO:0043170,GO:0043412,GO:0044237,GO:0044238,GO:0044260,GO:0044267,GO:0050896,GO:0070647,GO:0071704,GO:1901698,GO:1901700	0.151381	2.46547		0.252706	0.605703	0.520265	1.14873		12.6979	15.3202	11.4178	17.8965	8.04899	11.9782	4.81654	11.8964
TR27918|c0_g1	1744	3AT1 (1)	Coumaroyl-CoA:anthocyanidin 3-O-glucoside-6''-O-coumaroyltransferase 1	ARATH		AT1G03940	GO:0003674,GO:0003824,GO:0016740,GO:0016746,GO:0016747	0.151357	2.90018		0.409505	0.55299	0.372873	1.40299		16.084	21.6914	15.7042	23.5071	17.4315	22.8675	7.2465	20.8078
TR5119|c0_g1	364	SCE1 (1)	SUMO-conjugating enzyme SCE1	ARATH	K10577	AT3G57870	GO:0000166,GO:0001101,GO:0001882,GO:0001883,GO:0003006,GO:0003674,GO:0003824,GO:0005488,GO:0005524,GO:0005575,GO:0005634,GO:0005737,GO:0006464,GO:0008150,GO:0008152,GO:0009719,GO:0009725,GO:0009737,GO:0009790,GO:0009793,GO:0009987,GO:0010033,GO:0016740,GO:0016874,GO:0016925,GO:0017076,GO:0019538,GO:0019787,GO:0019789,GO:0022414,GO:0030554,GO:0032446,GO:0032502,GO:0032549,GO:0032550,GO:0032553,GO:…	-0.151294	1.70467		0.247989	0.274586	-0.071811	-0.301989		4.92043	6.03081	4.39716	5.52866	5.52475	5.20793	6.89936	5.40744
TR47834|c0_g1	910; 878							-0.151286	1.65429		1.76629	0.558589	0.956553	0.533097		1.48142	7.44124	4.54497	7.16678	3.8578	8.42737	3.42799	5.40744
TR27316|c0_g2	752	NLTP (1)	Non-specific lipid-transfer protein	HELAN			GO:0003674,GO:0005488,GO:0006810,GO:0006869,GO:0008150,GO:0008289,GO:0044699,GO:0044765,GO:0051179,GO:0051234,GO:0071702,GO:1902578	0.151078	2.93433		-1.57501	-0.794694	-1.16125	-0.359897		29.9458	9.38666	40.0918	22.688	27.8143	11.8835	4.94671	3.6338
TR39869|c0_g2	3561; 3342; 3221; 3002	EFR; Y3475 (1)	LRR receptor-like serine/threonine-protein kinase EFR; Probable LRR receptor-like serine/threonine-protein kinase At3g47570	ARATH	K13428	AT3G47570,AT5G20480	GO:0000166,GO:0001882,GO:0001883,GO:0002218,GO:0002253,GO:0002376,GO:0002682,GO:0002684,GO:0002764,GO:0003674,GO:0003824,GO:0004672,GO:0004674,GO:0004871,GO:0004872,GO:0004888,GO:0005488,GO:0005515,GO:0005524,GO:0005575,GO:0005886,GO:0006464,GO:0006468,GO:0006793,GO:0006796,GO:0006950,GO:0006952,GO:0006955,GO:0007165,GO:0008150,GO:0008152,GO:0008219,GO:0009595,GO:0009605,GO:0009607,GO:0009617,GO:…	-0.151037	2.56112		1.36275	0.469658	0.0936283	0.720962		7.14255	19.9406	9.8659	14.0469	14.0024	15.0083	8.63505	14.8813
TR16118|c1_g1	2681; 2267; 2228; 1866; 1715; 1659	SKU5 (1)	Monocopper oxidase-like protein SKU5	ARATH		AT4G12420	GO:0000902,GO:0003674,GO:0003824,GO:0005488,GO:0005507,GO:0005575,GO:0005576,GO:0005618,GO:0005774,GO:0005886,GO:0005911,GO:0008150,GO:0008152,GO:0009505,GO:0009506,GO:0009653,GO:0009826,GO:0009932,GO:0009987,GO:0016020,GO:0016043,GO:0016049,GO:0016491,GO:0016722,GO:0030054,GO:0030312,GO:0031090,GO:0031224,GO:0031225,GO:0031226,GO:0032502,GO:0032989,GO:0040007,GO:0043167,GO:0043169,GO:0044422,GO:…	-0.150563	4.38114		-0.049842	-0.807456	-1.35146	-0.586257		52.6962	50.8728	124.673	70.8078	171.41	66.5668	61.6169	40.7072
TR16475|c0_g1	2059; 936	C78A7	Cytochrome P450 78A7	ARATH		AT5G09970	GO:0003674,GO:0003824,GO:0004497,GO:0005488,GO:0005506,GO:0005575,GO:0007275,GO:0008150,GO:0008152,GO:0009058,GO:0016020,GO:0016021,GO:0016491,GO:0016705,GO:0016709,GO:0019748,GO:0020037,GO:0031224,GO:0032501,GO:0032502,GO:0040008,GO:0043167,GO:0043169,GO:0044425,GO:0044550,GO:0044699,GO:0044707,GO:0044710,GO:0044711,GO:0044767,GO:0046872,GO:0046906,GO:0046914,GO:0050789,GO:0055114,GO:0065007,GO:…	0.150463	1.07738		0.914995	0.30328	0.768814	1.24256		1.85177	4.3772	1.07158	1.55622	1.80983	3.78758	2.2564	6.70522
TR25935|c0_g1	2561; 2386	RIBA1	Bifunctional riboflavin biosynthesis protein RIBA 1, chloroplastic	ARATH	K14652	AT5G64300	GO:0000166,GO:0001882,GO:0001883,GO:0003674,GO:0003824,GO:0003933,GO:0003935,GO:0005488,GO:0005525,GO:0005575,GO:0006766,GO:0006767,GO:0006771,GO:0006807,GO:0008150,GO:0008152,GO:0008686,GO:0009058,GO:0009110,GO:0009231,GO:0009507,GO:0009532,GO:0009536,GO:0009570,GO:0009987,GO:0016020,GO:0016787,GO:0016810,GO:0016814,GO:0016829,GO:0016830,GO:0017076,GO:0018130,GO:0019001,GO:0019238,GO:0032549,GO:…	-0.150423	4.16492		0.758253	0.542288	0.0878162	0.371121		54.9712	93.672	59.4171	86.9843	56.2953	59.8912	45.1279	58.6599
TR50104|c0_g2	1252	ERF92 (1)	Ethylene-responsive transcription factor 1B	ARATH	K14516	AT3G23240	GO:0000160,GO:0001071,GO:0003674,GO:0003676,GO:0003677,GO:0003700,GO:0005488,GO:0005575,GO:0005634,GO:0006139,GO:0006351,GO:0006355,GO:0006725,GO:0006807,GO:0006950,GO:0006952,GO:0007165,GO:0008150,GO:0008152,GO:0009058,GO:0009059,GO:0009755,GO:0009867,GO:0009873,GO:0009889,GO:0009987,GO:0010468,GO:0010556,GO:0016070,GO:0018130,GO:0019219,GO:0019222,GO:0019438,GO:0031323,GO:0031326,GO:0032774,GO:…	-0.150306	0.78692		-0.215089	-0.199271	-0.694838	-0.45336		4.33844	3.59903	1.69974	1.35145	2.38136	1.08893	1.90926	1.12475
TR50881|c0_g1	642; 426							-0.149245	0.478424		0.332273	0.78015	0.114824	0.0985093		1.95759	2.72359	1.10853	2.621	0.66678	0.804862	1.38855	1.55734
TR2927|c0_g2	465							-0.149172	2.30247		-0.981633	-0.277163	-0.572143	-1.58029		5.87277	2.48041	16.8866	13.7602	18.7175	12.2623	7.94078	1.98994
TR53543|c0_g1	987	PR06	Pathogenesis-related leaf protein 6	SOLLC	K13449		GO:0001906,GO:0005575,GO:0005576,GO:0006950,GO:0006952,GO:0008150,GO:0009605,GO:0009607,GO:0009620,GO:0031640,GO:0035821,GO:0043207,GO:0044364,GO:0050832,GO:0050896,GO:0051704,GO:0051707,GO:0065007,GO:0065008,GO:0098542	0.149159	1.2848		-1.44336	-1.29974	-1.36355	-0.672252		3.43901	0.632262	7.6119	2.49814	5.71526	1.60972	4.72975	2.59557
TR45144|c0_g1	1198; 715	PP449; PPR85	Pentatricopeptide repeat-containing protein At1g59720, chloroplastic/mitochondrial {ECO:0000305}; Pentatricopeptide repeat-containing protein At5g66520	ARATH		AT5G66520,AT1G59720	GO:0003674,GO:0003824,GO:0004518,GO:0004519,GO:0005575,GO:0005739,GO:0006139,GO:0006396,GO:0006397,GO:0006725,GO:0006807,GO:0008150,GO:0008152,GO:0009451,GO:0009507,GO:0009536,GO:0009987,GO:0016070,GO:0016071,GO:0016553,GO:0016554,GO:0016556,GO:0016787,GO:0016788,GO:0034641,GO:0043170,GO:0043226,GO:0043227,GO:0043229,GO:0043231,GO:0043412,GO:0044237,GO:0044238,GO:0044260,GO:0044424,GO:0044444,GO:…	0.148887	0.485882		0.0365446	0.612032	0.841983	0.751168		1.58723	1.65361	0.886823	1.88384	0.904916	2.41458	1.08481	2.50905
TR10231|c0_g2	1190	WTR14 (1)	WAT1-related protein At2g39510	ARATH		AT2G39510	GO:0003674,GO:0005215,GO:0005575,GO:0005886,GO:0006810,GO:0008150,GO:0009987,GO:0016020,GO:0016021,GO:0022857,GO:0031224,GO:0044425,GO:0044464,GO:0044699,GO:0044763,GO:0044765,GO:0051179,GO:0051234,GO:0055085,GO:1902578	-0.148643	0.876195		-0.35379	-1.27514	-1.96931	-0.600808		0.899433	0.486355	4.98838	1.47431	8.47763	1.42034	1.04141	0.346076
TR8935|c1_g1	923; 911; 898; 701; 689; 410; 337	R18A3	60S ribosomal protein L18a-3	ARATH	K02882	AT3G14600	GO:0003674,GO:0003735,GO:0005198,GO:0005575,GO:0005829,GO:0005840,GO:0005911,GO:0006412,GO:0008150,GO:0008152,GO:0009058,GO:0009059,GO:0009506,GO:0009987,GO:0015934,GO:0016020,GO:0019538,GO:0022625,GO:0022626,GO:0030054,GO:0030529,GO:0032991,GO:0034645,GO:0043170,GO:0043226,GO:0043228,GO:0043229,GO:0043232,GO:0044237,GO:0044238,GO:0044249,GO:0044260,GO:0044267,GO:0044391,GO:0044422,GO:0044424,GO:…	0.148535	1.9254		-0.346157	-0.176739	0.293924	0.0902159		7.19546	5.44718	8.09226	7.04392	5.76289	7.2911	6.72579	7.22434
TR50714|c0_g2	1387	SALR (1)	Salutaridine reductase {ECO:0000312|EMBL:ABO93462.1}	PAPBR			GO:0003674,GO:0003824,GO:0005488,GO:0006807,GO:0008150,GO:0008152,GO:0009820,GO:0016491,GO:0016614,GO:0016616,GO:0047037,GO:0048037,GO:0050662,GO:0071704,GO:1901564	-0.14847	2.3414		-0.423125	-0.494792	-1.092	-0.5292		9.4705	6.80898	15.2977	10.5659	18.2888	8.04862	8.80862	5.79677
TR43136|c0_g1	2062; 2052; 1868; 1839; 1773; 1764	FAEA; LIP	Feruloyl esterase A; Lipase	ASPNG; RHIOR			GO:0000272,GO:0001871,GO:0003674,GO:0003824,GO:0004806,GO:0005488,GO:0005575,GO:0005576,GO:0005615,GO:0005975,GO:0005976,GO:0006073,GO:0006629,GO:0008150,GO:0008152,GO:0009056,GO:0009057,GO:0009251,GO:0009987,GO:0010383,GO:0010393,GO:0010410,GO:0016042,GO:0016052,GO:0016298,GO:0016787,GO:0016788,GO:0016998,GO:0030243,GO:0030245,GO:0030246,GO:0030247,GO:0030248,GO:0030600,GO:0043167,GO:0043169,GO:…	-0.148398	2.80845		0.0881002	0.586286	-0.252366	-0.10377		10.0525	10.7485	9.97676	15.4803	20.0987	16.7127	25.6882	23.836
TR43186|c0_g2	1311; 1232	Y5600 (1)	BTB/POZ domain-containing protein At5g60050	ARATH		AT5G60050	GO:0006464,GO:0008150,GO:0008152,GO:0009987,GO:0016567,GO:0019538,GO:0032446,GO:0036211,GO:0043170,GO:0043412,GO:0044237,GO:0044238,GO:0044260,GO:0044267,GO:0070647,GO:0071704	0.14838	1.38365		-0.0674307	-0.280141	0.403996	0.192817		4.0739	3.84221	4.98838	3.93149	3.3339	4.73448	3.16763	3.76358
TR35278|c0_g1	700							-0.148343	0.558714		0.361758	0.476798	-0.00541245	-0.344745		1.48142	2.1886	1.21938	2.08861	1.71458	1.70441	2.08283	1.42756
TR26615|c0_g1	1287; 1269; 1250; 1232	VQ11; VQ31	VQ motif-containing protein 11 {ECO:0000303|PubMed:22535423}; VQ motif-containing protein 31 {ECO:0000303|PubMed:22535423}	ARATH		AT1G80450	GO:0005575,GO:0005634,GO:0043226,GO:0043227,GO:0043229,GO:0043231,GO:0044424,GO:0044464	0.148318	1.59944		0.269004	0.267362	0.89042	0.384995		6.7722	8.36531	3.87985	4.87341	2.47661	5.44465	3.21102	4.49899
TR19119|c0_g1	2316; 2309; 1366; 1366	NCED3; NCED9	9-cis-epoxycarotenoid dioxygenase NCED3, chloroplastic; 9-cis-epoxycarotenoid dioxygenase NCED9, chloroplastic	ARATH	K09840	AT3G14440,AT1G78390	GO:0001101,GO:0003006,GO:0003674,GO:0003824,GO:0005488,GO:0005575,GO:0006066,GO:0006082,GO:0006629,GO:0006714,GO:0006720,GO:0006721,GO:0006950,GO:0006970,GO:0006972,GO:0008150,GO:0008152,GO:0008299,GO:0008610,GO:0009058,GO:0009414,GO:0009415,GO:0009532,GO:0009535,GO:0009570,GO:0009628,GO:0009651,GO:0009687,GO:0009688,GO:0009987,GO:0010035,GO:0010162,GO:0010436,GO:0016020,GO:0016053,GO:0016106,GO:…	0.148166	2.43491		0.00926635	0.0901528	0.678757	0.60427		11.6397	11.7212	11.7504	12.5726	7.90611	13.2565	8.67844	13.7133
TR20265|c0_g1	1460; 751; 750							-0.147919	0.900074		0.791586	0.579885	0.455825	0.132214		2.27504	4.66901	2.21706	3.80863	1.52407	2.46193	1.21498	1.42756
TR26302|c0_g1	2063							0.147918	2.40847		-0.16707	-0.221846	0.223832	0.182461		11.481	10.1162	11.6765	9.86969	10.478	12.4043	10.6311	12.1992
TR34969|c0_g1	667							-0.147898	1.40075		0.0685133	1.51366	0.285342	0.182468		0	0.0486355	2.0323	7.65822	7.66797	9.56365	2.47336	2.94165
TR9714|c0_g2	570							-0.147412	0.646551		-0.401719	-0.166221	-0.514152	-0.81739		1.79887	1.11862	2.32791	1.96575	2.52424	1.46769	2.82049	1.16801
TR23371|c2_g1	2033; 2031; 2027; 2025; 583	NDA1; NDA2 (1)	Internal alternative NAD(P)H-ubiquinone oxidoreductase A1, mitochondrial; Internal alternative NAD(P)H-ubiquinone oxidoreductase A2, mitochondrial	ARATH	K17871	AT1G07180,AT2G29990	GO:0003674,GO:0003824,GO:0003954,GO:0003959,GO:0005575,GO:0005739,GO:0005759,GO:0005777,GO:0008150,GO:0008152,GO:0009314,GO:0009416,GO:0009628,GO:0009987,GO:0016491,GO:0016651,GO:0031224,GO:0031300,GO:0031304,GO:0031974,GO:0042579,GO:0043226,GO:0043227,GO:0043229,GO:0043231,GO:0043233,GO:0044422,GO:0044424,GO:0044425,GO:0044429,GO:0044444,GO:0044446,GO:0044455,GO:0044464,GO:0044699,GO:0044710,GO:…	0.147216	3.68774		1.49449	0.657563	1.10725	1.82		19.9992	58.1681	33.5145	53.4437	26.0997	57.3819	15.1005	55.848
TR42829|c0_g1	1284	DHE1 (2)	Glutamate dehydrogenase 1	ARATH	K00261	AT5G18170	GO:0000166,GO:0001882,GO:0001883,GO:0003674,GO:0003824,GO:0004353,GO:0005488,GO:0005507,GO:0005524,GO:0005575,GO:0005739,GO:0006082,GO:0006520,GO:0006807,GO:0006950,GO:0006970,GO:0008150,GO:0008152,GO:0008270,GO:0009314,GO:0009416,GO:0009628,GO:0009642,GO:0009646,GO:0009651,GO:0009987,GO:0010035,GO:0010038,GO:0016491,GO:0016638,GO:0016639,GO:0017076,GO:0019752,GO:0030554,GO:0032549,GO:0032550,GO:…	-0.146977	3.69835		1.17754	0.6766	0.571116	0.619779		31.4801	72.4669	29.7825	48.2017	28.3858	42.6577	27.3805	42.6106
TR43101|c3_g1	1474							-0.14693	1.12144		-0.0543963	-0.735107	-0.804101	-0.885289		1.95759	1.84815	3.73205	1.84289	3.14339	1.373	7.15972	3.4175
TR44912|c0_g1	476							0.146838	0.00900143		-0.134459	-0.502952	0.0934648	0.224955		1.00525	0.826804	0.591215	0.122859	0.381017	0.473448	2.03943	2.55231
TR44754|c0_g2	502							0.146829	0.559724		0.597203	0.748178	0.275089	1.93988		0.529078	1.31316	0.960725	2.29337	1.00017	1.42034	0.737668	5.66699
TR31322|c1_g1	456; 456	UGPA1	UTP--glucose-1-phosphate uridylyltransferase 1	ARATH	K00963	AT5G17310	GO:0003674,GO:0003824,GO:0003983,GO:0005575,GO:0005829,GO:0005886,GO:0006011,GO:0006139,GO:0006725,GO:0006753,GO:0006793,GO:0006796,GO:0006807,GO:0006950,GO:0006970,GO:0007275,GO:0008150,GO:0008152,GO:0009117,GO:0009225,GO:0009555,GO:0009628,GO:0009651,GO:0009987,GO:0010035,GO:0010038,GO:0016020,GO:0016043,GO:0016740,GO:0016772,GO:0016779,GO:0019637,GO:0032501,GO:0032502,GO:0033036,GO:0033037,GO:…	-0.146803	1.4093		-0.513432	-0.110773	-1.33989	-0.285164		3.96809	2.48041	4.98838	4.54579	7.76323	2.46193	3.64495	2.81187
TR24441|c0_g2	420	RL23A (1)	60S ribosomal protein L23a	DAUCA			GO:0000166,GO:0003674,GO:0003676,GO:0003723,GO:0003735,GO:0005198,GO:0005488,GO:0005575,GO:0005840,GO:0006412,GO:0008150,GO:0008152,GO:0009058,GO:0009059,GO:0009987,GO:0019538,GO:0019843,GO:0030529,GO:0032991,GO:0034645,GO:0036094,GO:0043170,GO:0043226,GO:0043228,GO:0043229,GO:0043232,GO:0044237,GO:0044238,GO:0044249,GO:0044260,GO:0044267,GO:0044424,GO:0044444,GO:0044464,GO:0071704,GO:0097159,GO:…	0.146568	2.53126		-0.461693	-0.735463	-0.287277	-0.107491		12.4333	8.7544	17.8473	10.3202	13.3356	10.7473	14.0591	12.9778
TR14769|c0_g1	624							-0.146567	1.06169		0.0705039	0.366225	-0.173841	-0.328432		2.96284	3.16131	2.25401	3.19434	2.90526	2.46193	3.51477	2.59557
TR7720|c0_g2	5043	AB9C (2)	ABC transporter C family member 9	ARATH		AT3G60160	GO:0000166,GO:0001882,GO:0001883,GO:0003674,GO:0003824,GO:0005215,GO:0005488,GO:0005524,GO:0005575,GO:0006810,GO:0008150,GO:0008559,GO:0009987,GO:0015238,GO:0015399,GO:0015405,GO:0016021,GO:0016462,GO:0016787,GO:0016817,GO:0016818,GO:0016820,GO:0016887,GO:0017076,GO:0017111,GO:0022804,GO:0022857,GO:0030554,GO:0031224,GO:0032549,GO:0032550,GO:0032553,GO:0032555,GO:0032559,GO:0035639,GO:0036094,GO:…	0.146529	3.55072		0.0389339	0.0357065	0.633181	0.506624		37.0884	38.1303	36.2119	37.1444	25.1948	39.6276	26.773	38.4577
TR38441|c0_g1	2522; 2461	PP398	Pentatricopeptide repeat-containing protein At5g27110	ARATH		AT5G27110		-0.146494	1.00988		0.16382	0.0160519	-0.504191	-0.381468		2.0634	2.43178	3.06693	3.11243	3.23865	1.98848	3.51477	2.46579
TR46942|c0_g1	1295							-0.145855	0.834415		-0.372902	-0.241555	-0.87721	-0.464062		2.75121	1.89679	2.84522	2.25242	3.61966	1.51503	2.16961	1.29778
TR7677|c0_g1	1551	SCL3 (1)	Scarecrow-like protein 3	ARATH		AT1G50420	GO:0000988,GO:0000989,GO:0001071,GO:0001101,GO:0003674,GO:0003700,GO:0005575,GO:0005634,GO:0006139,GO:0006351,GO:0006355,GO:0006725,GO:0006807,GO:0008150,GO:0008152,GO:0009058,GO:0009059,GO:0009719,GO:0009725,GO:0009739,GO:0009889,GO:0009987,GO:0010033,GO:0010468,GO:0010556,GO:0016070,GO:0018130,GO:0019219,GO:0019222,GO:0019438,GO:0031323,GO:0031326,GO:0032774,GO:0033993,GO:0034641,GO:0034645,GO:…	-0.145558	0.546244		-0.157112	-0.401602	-0.881777	-0.461712		1.90468	1.60497	2.1062	1.35145	2.23848	0.757517	2.34318	1.42756
TR15167|c0_g1	1486; 1395; 1293; 1202; 1163	SWT12; SWT14	Bidirectional sugar transporter SWEET12 {ECO:0000303|PubMed:21107422}; Bidirectional sugar transporter SWEET14	ARATH; ORYSI; ORYSJ	K15382	AT5G23660	GO:0003006,GO:0003674,GO:0005215,GO:0005575,GO:0005886,GO:0005887,GO:0006461,GO:0006810,GO:0008150,GO:0008515,GO:0008643,GO:0009790,GO:0009793,GO:0009987,GO:0010431,GO:0015144,GO:0015154,GO:0015157,GO:0015766,GO:0015770,GO:0015772,GO:0016020,GO:0016021,GO:0016043,GO:0022414,GO:0022607,GO:0022857,GO:0022891,GO:0022892,GO:0031224,GO:0031226,GO:0032502,GO:0034219,GO:0043933,GO:0044425,GO:0044459,GO:…	0.14549	1.46662		-1.05073	-0.718771	-0.162632	-0.797692		4.49716	1.65361	7.72275	4.30007	5.52475	4.82917	4.12226	1.94668
TR36221|c0_g2	278	Y2060 (1)	BTB/POZ domain-containing protein At2g30600	ARATH		AT2G30600	GO:0006464,GO:0008150,GO:0008152,GO:0009987,GO:0016567,GO:0019538,GO:0032446,GO:0036211,GO:0043170,GO:0043412,GO:0044237,GO:0044238,GO:0044260,GO:0044267,GO:0070647,GO:0071704	-0.145247	0.574006		0.0307859	0.504956	-0.151282	-0.422173		0.264539	0.291813	0.628166	1.3105	2.47661	2.13052	4.16565	2.85513
TR12131|c0_g1	942	CIPKQ	CBL-interacting protein kinase 26	ORYSJ			GO:0000166,GO:0001882,GO:0001883,GO:0003674,GO:0003824,GO:0004672,GO:0004674,GO:0005488,GO:0005524,GO:0006464,GO:0006468,GO:0006793,GO:0006796,GO:0007165,GO:0008150,GO:0008152,GO:0009987,GO:0016301,GO:0016310,GO:0016740,GO:0016772,GO:0016773,GO:0017076,GO:0019538,GO:0030554,GO:0032549,GO:0032550,GO:0032553,GO:0032555,GO:0032559,GO:0035639,GO:0036094,GO:0036211,GO:0043167,GO:0043168,GO:0043170,GO:…	-0.145169	1.56731		-0.143031	-0.271642	-1.01637	-0.270341		0.211631	0.0972711	0.849872	0.53239	23.3373	11.0313	1.30177	0.908449
TR1124|c1_g3	2296; 1779; 921							0.144687	2.88357		-1.20741	-0.477499	-0.443352	-0.530482		19.8404	8.02486	26.6786	18.8794	22.9563	16.618	17.8776	12.0694
TR29057|c0_g1	557							0.144453	1.46229		-0.591521	-0.472748	-0.143	-0.19619		5.34369	3.20995	4.87753	3.23529	4.28644	3.78758	5.25046	4.45573
TR1757|c2_g3	1198	BH068; BH133	Transcription factor bHLH68; Transcription factor bHLH133	ARATH; ARATH		AT4G29100	GO:0001071,GO:0003674,GO:0003676,GO:0003677,GO:0003700,GO:0005488,GO:0005575,GO:0005634,GO:0006139,GO:0006351,GO:0006355,GO:0006725,GO:0006807,GO:0008150,GO:0008152,GO:0009058,GO:0009059,GO:0009889,GO:0009987,GO:0010468,GO:0010556,GO:0016070,GO:0018130,GO:0019219,GO:0019222,GO:0019438,GO:0031323,GO:0031326,GO:0032774,GO:0034641,GO:0034645,GO:0034654,GO:0043170,GO:0043226,GO:0043227,GO:0043229,GO:…	0.144391	1.18863		-0.0261829	-0.650303	0.156119	0.282472		3.3861	3.30722	4.61887	2.58004	3.38153	3.88227	2.16961	2.85513
TR13477|c1_g1	396; 290							-0.144174	2.40875		-0.165736	-0.161919	-0.403721	-0.66519		11.8513	10.4566	12.4894	11.0573	13.288	9.80037	12.4536	7.48389
TR38684|c0_g2	611							-0.14412	0.578222		0.0365446	0.619931	-0.0728316	-0.51938		1.58723	1.65361	0.849872	1.84289	2.14322	1.98848	2.60353	1.51408
TR36870|c0_g1	2036; 2030	DTX29; DTX30	Protein DETOXIFICATION 29 {ECO:0000303|PubMed:11739388}; Protein DETOXIFICATION 30 {ECO:0000303|PubMed:11739388}	ARATH	K03327	AT3G26590,AT5G38030	GO:0003674,GO:0005215,GO:0005575,GO:0005773,GO:0005774,GO:0006810,GO:0006855,GO:0008150,GO:0009605,GO:0009607,GO:0009624,GO:0009987,GO:0015238,GO:0015291,GO:0015297,GO:0015893,GO:0016020,GO:0016021,GO:0022804,GO:0022857,GO:0031090,GO:0031224,GO:0043207,GO:0043226,GO:0043227,GO:0043229,GO:0043231,GO:0044422,GO:0044424,GO:0044425,GO:0044437,GO:0044444,GO:0044446,GO:0044464,GO:0044699,GO:0044763,GO:…	-0.144	2.95665		-0.0380562	-0.504245	-0.611443	-0.860378		13.8089	13.4234	25.5701	17.7327	23.3849	14.961	29.2464	15.6599
TR49153|c0_g1	1146							0.143772	2.82013		1.09779	1.16082	1.79396	1.11987		8.1478	18.5788	10.2724	24.2033	4.57221	18.3224	15.4042	34.6509
TR15151|c0_g1	1647; 1547	SMO11	Methylsterol monooxygenase 1-1	ARATH	K14423	AT4G12110	GO:0000254,GO:0003674,GO:0003824,GO:0004497,GO:0005488,GO:0005506,GO:0005575,GO:0005789,GO:0006066,GO:0006082,GO:0006629,GO:0006631,GO:0006633,GO:0006694,GO:0008150,GO:0008152,GO:0008202,GO:0008610,GO:0009058,GO:0009987,GO:0016020,GO:0016021,GO:0016053,GO:0016125,GO:0016126,GO:0016491,GO:0016705,GO:0016709,GO:0019752,GO:0030258,GO:0031090,GO:0031224,GO:0032787,GO:0034440,GO:0043167,GO:0043169,GO:…	-0.143646	2.5912		-0.205974	-0.294179	-1.10284	-0.239227		10.4757	8.94894	18.2538	14.7021	19.1461	8.38003	14.5798	12.1992
TR53383|c1_g1	3048; 2747; 2507; 2502; 2079	NCRK	Receptor-like serine/threonine-protein kinase NCRK	ARATH		AT2G28250	GO:0000166,GO:0001882,GO:0001883,GO:0003674,GO:0003824,GO:0004672,GO:0004674,GO:0005488,GO:0005515,GO:0005524,GO:0005575,GO:0005768,GO:0005886,GO:0006464,GO:0006468,GO:0006793,GO:0006796,GO:0008150,GO:0008152,GO:0009888,GO:0009987,GO:0010008,GO:0010087,GO:0010089,GO:0012505,GO:0016020,GO:0016021,GO:0016301,GO:0016310,GO:0016740,GO:0016772,GO:0016773,GO:0017076,GO:0019538,GO:0019899,GO:0030554,GO:…	-0.143442	3.96421		-0.455021	-0.521991	-1.19063	-0.483541		43.1728	31.224	80.2944	55.6142	106.971	46.3032	33.8459	23.9225
TR34911|c0_g1	1384; 1369; 285	PUP9 (1)	Probable purine permease 9	ARATH		AT4G18220	GO:0003674,GO:0005215,GO:0005575,GO:0016021,GO:0031224,GO:0044425	0.143423	2.49611		-0.273224	-0.188066	0.0668202	0.381268		16.1369	13.1802	12.083	10.484	9.76357	10.2738	10.7613	14.3189
TR44382|c0_g1	1082							-0.143319	0.923115		-0.353363	-0.285444	-0.599436	-0.675183		2.32794	1.60497	5.21008	4.09531	2.66712	1.42034	1.90926	0.82193
TR21278|c1_g2	3295; 3275; 3028; 3022; 2948; 2928; 2759; 2495; 2245; 2016; 1259; 1185; 897; 807; 733	ANAG (1)	Alpha-N-acetylglucosaminidase	HUMAN	K01205		GO:0000323,GO:0003674,GO:0003824,GO:0004553,GO:0004561,GO:0005575,GO:0005764,GO:0005773,GO:0005775,GO:0005975,GO:0006022,GO:0006026,GO:0006027,GO:0006807,GO:0006996,GO:0007033,GO:0007040,GO:0007399,GO:0007610,GO:0007622,GO:0007623,GO:0007626,GO:0008150,GO:0008152,GO:0009056,GO:0009057,GO:0009653,GO:0009987,GO:0015929,GO:0016043,GO:0016787,GO:0016798,GO:0021680,GO:0030203,GO:0031974,GO:0031982,GO:…	-0.143113	3.24535		0.174126	0.126576	-0.555169	-0.0931492		19.6288	22.2751	27.7132	30.3462	36.4348	24.4773	22.9545	21.4567
TR44103|c0_g1	1123							0.143021	1.38756		0.0907261	1.72373	1.62907	1.18519		3.22738	3.50176	2.29096	9.86969	1.19068	5.77606	1.47534	4.62877
TR44826|c0_g1	456	G3PC (1)	Glyceraldehyde-3-phosphate dehydrogenase, cytosolic	MESCR			GO:0000166,GO:0003674,GO:0003824,GO:0004365,GO:0005488,GO:0005575,GO:0005737,GO:0005975,GO:0005996,GO:0006006,GO:0006082,GO:0006090,GO:0006091,GO:0006096,GO:0008150,GO:0008152,GO:0009056,GO:0009987,GO:0016052,GO:0016491,GO:0016620,GO:0016903,GO:0019318,GO:0019752,GO:0032787,GO:0036094,GO:0043436,GO:0044237,GO:0044238,GO:0044281,GO:0044424,GO:0044464,GO:0044699,GO:0044710,GO:0044712,GO:0044723,GO:…	-0.142946	4.30408		0.0865758	0.0423061	-0.757624	-0.207261		68.4627	72.7588	89.5322	92.2263	96.826	56.8611	61.8339	53.4255
TR44819|c0_g1	1251							0.142881	2.65901		-0.163674	-1.03725	0.0826283	0.0250471		10.6345	9.38666	12.2308	5.44676	17.3363	18.4171	20.1774	20.5483
TR10231|c0_g1	1184	WTR14 (2)	WAT1-related protein At2g39510	ARATH		AT2G39510	GO:0003674,GO:0005215,GO:0005575,GO:0005886,GO:0006810,GO:0008150,GO:0009987,GO:0016020,GO:0016021,GO:0022857,GO:0031224,GO:0044425,GO:0044464,GO:0044699,GO:0044763,GO:0044765,GO:0051179,GO:0051234,GO:0055085,GO:1902578	-0.142698	0.656542		-0.595807	-1.12863	-1.87115	-0.644357		0.952341	0.291813	3.06693	0.860014	7.33458	1.27831	1.17159	0.389335
TR49481|c0_g1	479							-0.142691	1.21525		-0.147864	-0.0865214	-0.441329	-0.587448		2.90993	2.52905	4.32326	4.0134	4.85797	3.31414	3.16763	1.77364
TR45526|c0_g1	318							-0.142319	1.00394		0.399481	0.0280742	-0.0686137	-0.820002		2.48667	3.59903	1.14548	1.18764	1.19068	1.08893	7.33328	3.72032
TR4662|c0_g1	1552; 1552; 1367; 1367	ENO (1)	Enolase	ORYSJ	K01689		GO:0000015,GO:0000287,GO:0003674,GO:0003824,GO:0004634,GO:0005488,GO:0005575,GO:0005975,GO:0006082,GO:0006090,GO:0006091,GO:0006096,GO:0008150,GO:0008152,GO:0009056,GO:0009987,GO:0016052,GO:0016829,GO:0016835,GO:0016836,GO:0019752,GO:0032787,GO:0032991,GO:0043167,GO:0043169,GO:0043234,GO:0043436,GO:0044237,GO:0044238,GO:0044281,GO:0044424,GO:0044444,GO:0044445,GO:0044464,GO:0044699,GO:0044710,GO:…	0.142215	2.4829		-0.172733	-1.33541	-0.375194	-0.104889		11.6397	10.2135	15.3716	5.48771	10.859	8.1433	17.6606	16.3521
TR21525|c0_g2	1406	RAV1	AP2/ERF and B3 domain-containing transcription factor RAV1	ARATH	K09287	AT1G13260	GO:0000160,GO:0001071,GO:0003674,GO:0003676,GO:0003677,GO:0003700,GO:0005488,GO:0005575,GO:0005634,GO:0006139,GO:0006351,GO:0006355,GO:0006725,GO:0006807,GO:0007165,GO:0008150,GO:0008152,GO:0009058,GO:0009059,GO:0009719,GO:0009725,GO:0009741,GO:0009755,GO:0009791,GO:0009873,GO:0009889,GO:0009890,GO:0009892,GO:0009909,GO:0009910,GO:0009987,GO:0010033,GO:0010468,GO:0010556,GO:0010558,GO:0010605,GO:…	-0.142189	3.25878		0.0877997	0.461859	-0.114558	-0.289216		25.6603	27.3332	22.6509	31.5748	25.8139	23.7671	28.2917	22.9708
TR54103|c1_g1	5165; 2049	AB3C	ABC transporter C family member 3	ARATH		AT3G13080	GO:0000166,GO:0000325,GO:0001882,GO:0001883,GO:0003674,GO:0003824,GO:0005215,GO:0005488,GO:0005524,GO:0005575,GO:0005576,GO:0005773,GO:0005774,GO:0005911,GO:0006810,GO:0008150,GO:0008559,GO:0009506,GO:0009987,GO:0010290,GO:0015238,GO:0015399,GO:0015405,GO:0015431,GO:0016020,GO:0016021,GO:0016462,GO:0016787,GO:0016817,GO:0016818,GO:0016820,GO:0016887,GO:0017076,GO:0017111,GO:0022804,GO:0022857,GO:…	-0.142031	4.45319		0.644367	0.798143	0.552377	0.154408		77.6158	121.881	66.1792	115.815	57.4384	84.6998	77.3249	86.1729
TR35790|c0_g1	2627; 1553; 1454	CLPT2; DTX56	ATP-dependent Clp protease ATP-binding subunit CLPT2, chloroplastic {ECO:0000303|Ref.7}; Protein DETOXIFICATION 56 {ECO:0000303|PubMed:11739388}	ARATH	K03327	AT4G12060,AT4G22790	GO:0003674,GO:0005215,GO:0005488,GO:0005515,GO:0005575,GO:0005886,GO:0006810,GO:0006855,GO:0008150,GO:0008152,GO:0009507,GO:0009526,GO:0009532,GO:0009536,GO:0009570,GO:0009941,GO:0009987,GO:0010033,GO:0010035,GO:0010037,GO:0010119,GO:0015238,GO:0015291,GO:0015297,GO:0015893,GO:0016020,GO:0016021,GO:0019538,GO:0019899,GO:0019900,GO:0019901,GO:0022804,GO:0022857,GO:0031224,GO:0031967,GO:0031975,GO:…	0.141986	3.28273		-0.546787	-0.509749	-0.149226	-0.215747		29.9458	20.1837	32.9603	22.8518	26.6236	23.9091	30.5047	26.1287
TR54149|c1_g1	1604; 1196; 983; 869; 826; 478; 419; 402; 367; 319	COPIA; POLX (1)	Copia protein; Retrovirus-related Pol polyprotein from transposon TNT 1-94	DROME; TOBAC			GO:0000166,GO:0001882,GO:0001883,GO:0003674,GO:0003676,GO:0003824,GO:0003964,GO:0004175,GO:0004190,GO:0004518,GO:0004519,GO:0005488,GO:0005524,GO:0006139,GO:0006259,GO:0006725,GO:0006807,GO:0008150,GO:0008152,GO:0008233,GO:0008270,GO:0009987,GO:0015074,GO:0016740,GO:0016772,GO:0016779,GO:0016787,GO:0016788,GO:0017076,GO:0030554,GO:0032549,GO:0032550,GO:0032553,GO:0032555,GO:0032559,GO:0034061,GO:…	0.141976	2.08685		0.0555347	0.183844	0.792772	0.359465		10.2112	10.6512	6.94678	8.0268	4.71509	8.90082	6.42205	8.52212
TR35360|c0_g1	1268							-0.141892	2.8302		0.331999	0.75829	0.0697349	0.0639353		18.1474	23.1019	12.1569	21.2546	13.6214	14.3455	16.0551	16.8279
TR24556|c0_g2	1286	PUP3 (2)	Purine permease 3	ARATH		AT1G28220	GO:0003674,GO:0005215,GO:0005345,GO:0005575,GO:0006810,GO:0006863,GO:0008150,GO:0015205,GO:0015851,GO:0015932,GO:0016020,GO:0016021,GO:0022857,GO:0022891,GO:0022892,GO:0031224,GO:0044425,GO:0044699,GO:0044765,GO:0051179,GO:0051234,GO:0071702,GO:0071705,GO:1902578,GO:1904823	0.141812	1.22294		-0.052636	-0.713384	0.279542	0.081803		2.96284	2.82086	3.32559	1.63812	2.90526	3.74024	4.68636	5.0181
TR14407|c0_g1	901; 774							-0.141796	0.630777		0.0273075	0.118031	-0.400119	-0.40031		1.26979	1.31316	1.92145	2.17051	2.38136	1.56238	2.60353	1.73038
TR13332|c0_g1	4301; 1512; 1116; 1069	ALDO1; ALDO2 (1)	Indole-3-acetaldehyde oxidase	ARATH	K11817	AT3G43600,AT5G20960	GO:0000166,GO:0003674,GO:0003824,GO:0004031,GO:0004854,GO:0005488,GO:0005506,GO:0005575,GO:0005829,GO:0006066,GO:0006082,GO:0006139,GO:0006144,GO:0006145,GO:0006629,GO:0006714,GO:0006720,GO:0006721,GO:0006725,GO:0006807,GO:0008150,GO:0008152,GO:0008299,GO:0008610,GO:0009055,GO:0009056,GO:0009058,GO:0009112,GO:0009115,GO:0009687,GO:0009688,GO:0009850,GO:0009851,GO:0009987,GO:0010817,GO:0016053,GO:…	0.141523	3.04299		0.606469	0.714052	0.890419	1.03045		15.6607	24.3664	16.0367	26.9471	15.8598	30.2533	12.3234	26.2153
TR8246|c0_g1	912	NAC25 (1)	NAC transcription factor 25	ARATH		AT1G61110	GO:0001071,GO:0003674,GO:0003676,GO:0003677,GO:0003700,GO:0005488,GO:0005575,GO:0005634,GO:0006139,GO:0006351,GO:0006355,GO:0006725,GO:0006807,GO:0008150,GO:0008152,GO:0009058,GO:0009059,GO:0009889,GO:0009987,GO:0010468,GO:0010556,GO:0016070,GO:0018130,GO:0019219,GO:0019222,GO:0019438,GO:0031323,GO:0031326,GO:0032774,GO:0034641,GO:0034645,GO:0034654,GO:0043170,GO:0043226,GO:0043227,GO:0043229,GO:…	0.141457	0.758139		-0.752231	-0.782672	-0.658103	-0.101104		2.48667	1.06998	1.84755	0.655249	4.23882	2.31989	2.29979	2.07646
TR43891|c0_g1	597	NET1D (1)	Protein NETWORKED 1D {ECO:0000303|PubMed:22840520}	ARATH		AT1G03080	GO:0005575,GO:0005886,GO:0016020,GO:0044464	-0.141409	1.92936		0.822886	0.561162	0.404881	0.336563		4.7617	9.19212	4.95143	7.78108	5.76289	7.95393	6.33526	8.26256
TR19919|c0_g1	966	HS22M	Heat shock 22 kDa protein, mitochondrial	PEA			GO:0005575,GO:0005739,GO:0043226,GO:0043227,GO:0043229,GO:0043231,GO:0044424,GO:0044444,GO:0044464	-0.1414	1.94954		-1.09024	-0.655339	-2.71838	-0.105869		9.20596	3.79357	12.3786	7.49441	15.2407	1.46769	3.42799	3.11468
TR37707|c0_g1	488; 393; 355							0.141389	1.09288		-0.145264	-0.067794	0.398537	0.253933		3.33319	2.91813	2.62352	2.45718	2.52424	3.64555	2.7771	3.50402
TR24409|c0_g2	371							-0.141361	1.17133		-0.0910449	-0.0194238	-0.374644	-0.873255		3.12156	2.8695	2.91913	2.86671	4.28644	3.07741	4.55618	2.0332
TR46831|c0_g2	4140; 4099; 4058; 3888; 3847; 2498; 2290; 2287; 2058; 1865; 1316; 437; 373	4MMP; LRP1; PHRF1; SHI	Metalloendoproteinase 4-MMP {ECO:0000303|PubMed:10574937}; PHD and RING finger domain-containing protein 1; Protein LATERAL ROOT PRIMORDIUM 1; Protein SHORT INTERNODES	ARATH; HUMAN	K17586	AT5G12330,AT5G66350,AT2G45040	GO:0001071,GO:0001101,GO:0003674,GO:0003676,GO:0003677,GO:0003700,GO:0003824,GO:0004175,GO:0004222,GO:0005488,GO:0005515,GO:0005575,GO:0005634,GO:0005886,GO:0006139,GO:0006351,GO:0006366,GO:0006396,GO:0006397,GO:0006508,GO:0006725,GO:0006807,GO:0007165,GO:0007275,GO:0008150,GO:0008152,GO:0008233,GO:0008237,GO:0008270,GO:0009058,GO:0009059,GO:0009719,GO:0009725,GO:0009734,GO:0009739,GO:0009740,GO:…	0.141282	3.74062		-0.171005	-0.412622	0.085587	0.212798		46.5589	41.2429	43.2326	32.2301	35.1012	37.3077	46.8202	54.4204
TR48239|c0_g1	1583	YQJG (1)	Glutathionyl-hydroquinone reductase YqjG	ECOLI	K07393		GO:0003674,GO:0003824,GO:0005488,GO:0005515,GO:0016491	0.141128	5.83959		0.0810088	1.40274	1.02484	1.41339		366.175	387.382	207.332	549.836	237.898	485.095	140.2	375.103
TR24664|c0_g1	3605; 3018; 2740	EXLB1; SUVH5	Expansin-like B1; Histone-lysine N-methyltransferase, H3 lysine-9 specific SUVH5	ARATH	K11420	AT2G35160,AT4G17030	GO:0000003,GO:0000775,GO:0003674,GO:0003824,GO:0005488,GO:0005515,GO:0005575,GO:0005576,GO:0005634,GO:0006325,GO:0006342,GO:0006355,GO:0006464,GO:0006479,GO:0006996,GO:0008150,GO:0008152,GO:0008168,GO:0008170,GO:0008213,GO:0008270,GO:0008276,GO:0008757,GO:0009719,GO:0009889,GO:0009890,GO:0009892,GO:0009987,GO:0010033,GO:0010200,GO:0010243,GO:0010468,GO:0010556,GO:0010558,GO:0010605,GO:0010629,GO:…	-0.141011	1.9573		-0.204845	-0.613945	-0.865808	-0.665627		4.97333	4.18266	9.68115	5.97915	13.7642	7.10172	6.89936	3.97987
TR54518|c3_g1	796; 719; 712; 634; 563	ADPG1; PGLR2; PGLR5	Polygalacturonase; Polygalacturonase ADPG1; Probable polygalacturonase At1g80170	ARATH; CRYJA	K01184	AT3G57510	GO:0003006,GO:0003674,GO:0003824,GO:0004553,GO:0004650,GO:0005575,GO:0005576,GO:0005618,GO:0005737,GO:0005975,GO:0007568,GO:0008150,GO:0008152,GO:0009501,GO:0009536,GO:0009664,GO:0009827,GO:0009830,GO:0009835,GO:0009900,GO:0009901,GO:0009987,GO:0010047,GO:0016043,GO:0016787,GO:0016798,GO:0021700,GO:0022411,GO:0022414,GO:0030312,GO:0032502,GO:0042545,GO:0043226,GO:0043227,GO:0043229,GO:0043231,GO:…	0.140964	2.33305		-0.26006	-0.0619903	0.422031	0.178761		11.9043	9.77574	11.1592	10.6478	7.09645	9.84772	10.2406	11.7233
TR45196|c0_g2	663							-0.140933	0.501362		0.943356	0.563416	0.540241	0.264422		1.16397	3.16131	1.14548	2.17051	0.762034	1.56238	1.34516	1.8169
TR40636|c0_g1	1959	C81E8 (2)	Cytochrome P450 81E8 {ECO:0000303|PubMed:14617078}	MEDTR			GO:0003674,GO:0003824,GO:0004497,GO:0005488,GO:0005506,GO:0005575,GO:0008150,GO:0008152,GO:0016021,GO:0016491,GO:0016705,GO:0020037,GO:0031224,GO:0043167,GO:0043169,GO:0044425,GO:0044699,GO:0044710,GO:0046872,GO:0046906,GO:0046914,GO:0055114,GO:0097159,GO:1901363	0.140584	5.65327		0.202825	0.969672	1.13561	0.812803		197.082	226.982	241.29	473.499	210.417	463.506	169.837	299.096
TR49117|c0_g1	1598; 1507	YSL3 (1)	Metal-nicotianamine transporter YSL3	ARATH		AT5G53550	GO:0003006,GO:0005575,GO:0005886,GO:0006810,GO:0006811,GO:0008150,GO:0009605,GO:0009607,GO:0009624,GO:0009791,GO:0009987,GO:0016020,GO:0016021,GO:0022414,GO:0031224,GO:0032501,GO:0032502,GO:0042592,GO:0043207,GO:0044425,GO:0044464,GO:0044699,GO:0044702,GO:0044707,GO:0044763,GO:0044765,GO:0044767,GO:0048316,GO:0048608,GO:0048856,GO:0048878,GO:0050801,GO:0050896,GO:0051179,GO:0051234,GO:0051704,GO:…	0.14054	2.10053		0.0597393	0.145182	0.645207	0.413134		6.7722	7.10079	9.82895	10.9754	5.90577	9.80037	6.24848	8.6519
TR2234|c0_g1	729; 657; 651	UGE1 (1)	UDP-glucose 4-epimerase 1	ORYSJ	K01784		GO:0003674,GO:0003824,GO:0003978,GO:0005975,GO:0005996,GO:0006012,GO:0008150,GO:0008152,GO:0016853,GO:0016854,GO:0016857,GO:0019318,GO:0044238,GO:0044699,GO:0044710,GO:0044723,GO:0071704	-0.140489	1.6014		-0.0964481	-0.373252	-0.572053	-0.647495		4.02099	3.6963	6.87288	5.07818	7.52509	4.73448	4.90332	2.76861
TR48784|c0_g1	2110	GUN2	Endoglucanase 2	ARATH		AT1G19940	GO:0000272,GO:0003674,GO:0003824,GO:0004553,GO:0005575,GO:0005576,GO:0005975,GO:0005976,GO:0006073,GO:0008150,GO:0008152,GO:0008810,GO:0009056,GO:0009057,GO:0009251,GO:0009987,GO:0016043,GO:0016052,GO:0016787,GO:0016798,GO:0030243,GO:0030245,GO:0043170,GO:0044042,GO:0044237,GO:0044238,GO:0044247,GO:0044248,GO:0044260,GO:0044262,GO:0044264,GO:0044275,GO:0045229,GO:0051273,GO:0051275,GO:0071554,GO:…	-0.140459	3.41227		-0.266526	-0.323416	-1.45708	-0.0904906		19.0997	15.7093	46.1148	36.653	60.6294	21.4472	22.1734	20.7646
TR19552|c0_g1	657							-0.140372	1.55477		1.38107	1.24314	1.50405	0.374795		5.07915	14.8338	1.25633	4.34102	0.904916	4.40307	2.90728	4.06639
TR42635|c0_g1	879							-0.140346	0.801935		0.169738	1.42312	0.456707	0.159564		3.65064	4.23129	0.258657	2.37528	1.14305	1.94114	1.90926	2.24949
TR14739|c1_g2	1321; 1297	GAT25 (1)	GATA transcription factor 25	ARATH			GO:0001071,GO:0003674,GO:0003676,GO:0003677,GO:0003700,GO:0005488,GO:0005515,GO:0005575,GO:0005634,GO:0006139,GO:0006351,GO:0006355,GO:0006725,GO:0006807,GO:0008150,GO:0008152,GO:0008270,GO:0009058,GO:0009059,GO:0009889,GO:0009987,GO:0010468,GO:0010556,GO:0016070,GO:0018130,GO:0019219,GO:0019222,GO:0019438,GO:0031323,GO:0031326,GO:0032774,GO:0034641,GO:0034645,GO:0034654,GO:0043167,GO:0043169,GO:…	0.14023	2.32476		-0.370876	-0.20589	0.134383	0.1084		11.1106	8.36531	11.1592	9.54206	9.57306	10.6052	10.2406	11.1177
TR5481|c0_g1	565							-0.14015	2.0489		0.0997192	0.144257	-0.259412	-0.281923		7.51291	8.12213	7.39019	8.27252	8.81102	7.19641	8.15774	6.53218
TR50249|c0_g1	2029	SCGT (2)	Scopoletin glucosyltransferase	TOBAC			GO:0003674,GO:0003824,GO:0005488,GO:0005515,GO:0008150,GO:0008152,GO:0008194,GO:0016740,GO:0016757,GO:0016758,GO:0035251,GO:0042802,GO:0046527,GO:0050275	0.140135	5.05731		1.20626	1.30784	1.4721	1.6457		103.012	238.995	94.5205	235.48	83.2046	232.605	64.7412	204.704
TR13168|c2_g2	3991; 3753; 3629	ESA8C; INLI; TIR; TMVRN	Internalin-I; Putative adenylate cyclase regulatory protein; TMV resistance protein N; Toll/interleukin-1 receptor-like protein	ARATH; LISMO; NICGU; TRYEQ		AT1G72930	GO:0000166,GO:0001882,GO:0001883,GO:0002376,GO:0003674,GO:0003676,GO:0003677,GO:0005488,GO:0005515,GO:0005524,GO:0005575,GO:0005576,GO:0005618,GO:0005737,GO:0005911,GO:0006139,GO:0006163,GO:0006164,GO:0006171,GO:0006725,GO:0006753,GO:0006793,GO:0006796,GO:0006807,GO:0006950,GO:0006952,GO:0006955,GO:0007165,GO:0008150,GO:0008152,GO:0008219,GO:0008270,GO:0009058,GO:0009117,GO:0009150,GO:0009152,GO:…	-0.140073	2.80706		0.495571	0.821334	0.35752	0.304759		14.2322	20.4756	12.6372	23.0975	11.7163	15.2924	15.5344	19.4235
TR6788|c1_g1	1172	R144A	E3 ubiquitin-protein ligase RNF144A	HUMAN	K11975		GO:0000151,GO:0000209,GO:0003674,GO:0003824,GO:0004842,GO:0005488,GO:0005515,GO:0005575,GO:0005794,GO:0005886,GO:0006464,GO:0008150,GO:0008152,GO:0008270,GO:0009893,GO:0009894,GO:0009896,GO:0009987,GO:0010604,GO:0012506,GO:0016020,GO:0016021,GO:0016567,GO:0016740,GO:0016874,GO:0019222,GO:0019538,GO:0019787,GO:0019899,GO:0030162,GO:0030659,GO:0031090,GO:0031224,GO:0031323,GO:0031325,GO:0031329,GO:…	0.140025	2.68966		-0.229113	-0.583596	0.0360432	0.153508		13.9677	11.7698	9.27469	5.85629	17.3839	17.849	19.6567	21.9758
TR36019|c3_g1	278	RL23 (1)	60S ribosomal protein L23	ARATH	K02894	AT1G04480,AT2G33370	GO:0003674,GO:0003676,GO:0003723,GO:0003735,GO:0005198,GO:0005488,GO:0005575,GO:0005730,GO:0006412,GO:0008150,GO:0008152,GO:0009058,GO:0009059,GO:0009987,GO:0015934,GO:0019538,GO:0019843,GO:0022625,GO:0030529,GO:0032991,GO:0034645,GO:0043170,GO:0043226,GO:0043228,GO:0043229,GO:0043232,GO:0044237,GO:0044238,GO:0044249,GO:0044260,GO:0044267,GO:0044391,GO:0044422,GO:0044424,GO:0044428,GO:0044444,GO:…	0.140012	2.45396		-0.516882	-0.493223	-0.180391	-0.139613		13.8618	9.38666	14.3	9.86969	12.0973	10.5579	12.063	10.8581
TR34622|c0_g1	1351; 460							-0.139812	0.937771		-0.457911	-0.537971	-1.20126	-0.478242		1.3756	0.729533	4.13851	2.53909	6.52492	2.27255	1.77908	0.994968
TR21524|c0_g2	1519							0.139809	1.09931		-0.394075	-0.746509	0.0312122	0.0245625		4.02099	2.82086	3.28863	1.55622	2.61949	2.69865	3.42799	3.50402
TR50903|c0_g1	1370							0.139786	1.37346		0.214951	0.140036	0.821677	0.320969		3.96809	4.76628	3.14083	3.56292	2.61949	5.39731	3.47138	4.58551
TR53641|c0_g2	912							0.139275	3.31557		0.425092	0.558533	0.975518	0.641743		32.9616	44.5988	20.9512	31.3291	16.098	32.6206	16.0551	25.6096
TR31859|c0_g1	908	U87A1	UDP-glycosyltransferase 87A1	ARATH		AT2G30150	GO:0003674,GO:0003824,GO:0016740,GO:0016757,GO:0016758	0.139275	2.66946		0.433866	0.0355849	0.408795	1.058		13.3857	18.4329	6.68812	6.88011	16.479	22.2047	9.80664	21.5
TR44721|c0_g1	292							0.138904	1.25419		-0.397274	-0.237633	0.108887	0.0895608		3.96809	2.77223	4.13851	3.35815	3.00051	3.31414	3.55816	3.85009
TR36857|c0_g1	1452; 1434; 1334; 1310	GRF1 (1)	Growth-regulating factor 1	ORYSI; ORYSJ			GO:0000166,GO:0001101,GO:0001882,GO:0001883,GO:0003674,GO:0005488,GO:0005524,GO:0005575,GO:0005634,GO:0006139,GO:0006351,GO:0006355,GO:0006725,GO:0006807,GO:0008150,GO:0008152,GO:0009058,GO:0009059,GO:0009415,GO:0009628,GO:0009719,GO:0009725,GO:0009739,GO:0009889,GO:0009987,GO:0010033,GO:0010035,GO:0010468,GO:0010556,GO:0016070,GO:0017076,GO:0018130,GO:0019219,GO:0019222,GO:0019438,GO:0030554,GO:…	-0.138476	0.504949		-0.24436	-0.228716	-0.420298	-0.726951		1.16397	0.826804	1.99535	1.55622	2.42898	1.56238	2.51675	1.12475
TR54596|c1_g1	834	BH151 (1)	Transcription factor UPBEAT1	ARATH		AT2G47270	GO:0001071,GO:0003674,GO:0003676,GO:0003677,GO:0003700,GO:0005488,GO:0005575,GO:0005634,GO:0006139,GO:0006351,GO:0006355,GO:0006725,GO:0006807,GO:0008150,GO:0008152,GO:0009058,GO:0009059,GO:0009889,GO:0009987,GO:0010468,GO:0010556,GO:0016070,GO:0018130,GO:0019219,GO:0019222,GO:0019438,GO:0030154,GO:0031323,GO:0031326,GO:0032502,GO:0032774,GO:0034641,GO:0034645,GO:0034654,GO:0043170,GO:0043226,GO:…	-0.138091	1.43014		-0.878046	-0.384944	-1.28314	-0.692033		5.3966	2.48041	5.6535	4.09531	8.00136	2.69865	3.3412	1.68712
TR21218|c0_g3	567; 551	SPE1	Arginine decarboxylase	SOYBN	K01583		GO:0003674,GO:0003824,GO:0006082,GO:0006520,GO:0006525,GO:0006527,GO:0006576,GO:0006595,GO:0006596,GO:0006807,GO:0008150,GO:0008152,GO:0008216,GO:0008295,GO:0008792,GO:0009056,GO:0009058,GO:0009063,GO:0009064,GO:0009065,GO:0009308,GO:0009309,GO:0009445,GO:0009446,GO:0009987,GO:0016054,GO:0016829,GO:0016830,GO:0016831,GO:0019752,GO:0034641,GO:0042401,GO:0043436,GO:0044106,GO:0044237,GO:0044238,GO:…	0.138046	4.20992		0.841532	0.194373	0.292626	1.70661		44.178	79.9568	78.0774	89.4824	58.1051	71.396	27.0334	90.4989
TR8404|c0_g1	2280; 302	Y3148; Y4885	Probable LRR receptor-like serine/threonine-protein kinase At4g08850; Probable leucine-rich repeat receptor-like serine/threonine-protein kinase At3g14840	ARATH		AT4G08850,AT3G14840	GO:0000166,GO:0001882,GO:0001883,GO:0003674,GO:0003824,GO:0004672,GO:0004674,GO:0005488,GO:0005515,GO:0005524,GO:0005575,GO:0005886,GO:0005911,GO:0006464,GO:0006468,GO:0006793,GO:0006796,GO:0008150,GO:0008152,GO:0009506,GO:0009987,GO:0016020,GO:0016021,GO:0016301,GO:0016310,GO:0016740,GO:0016772,GO:0016773,GO:0017076,GO:0019538,GO:0030054,GO:0030554,GO:0031224,GO:0032549,GO:0032550,GO:0032553,GO:…	-0.137986	1.73622		-0.678731	-0.397977	-0.936943	-0.767379		5.66114	3.16131	6.57727	4.75055	6.71543	3.03007	9.98021	5.4507
TR49322|c0_g1	1849; 1836; 1436; 1105; 600; 542							-0.137945	2.50771		0.766696	0.535216	0.290829	0.374687		8.30653	14.8338	10.9375	16.2993	9.14441	11.4101	11.7159	15.4869
TR27744|c0_g1	1776; 1669; 1655; 1490; 1434; 452; 268	WTR17	WAT1-related protein At3g18200	ARATH			GO:0003674,GO:0005215,GO:0005575,GO:0016020,GO:0016021,GO:0022857,GO:0031224,GO:0044425	-0.13788	1.81304		-0.524766	-1.34261	-1.78147	-0.850232		2.32794	1.31316	13.3762	4.66865	17.5744	4.40307	3.68834	1.6006
TR29853|c0_g1	2102							0.137822	1.33079		-0.198346	-0.278545	0.0926802	0.241026		4.44426	3.74494	4.28631	3.35815	3.66729	3.97696	2.99406	3.72032
TR26137|c0_g2	2094	OCT7 (2)	Organic cation/carnitine transporter 7	ARATH		AT3G13050	GO:0000166,GO:0001882,GO:0001883,GO:0003674,GO:0005215,GO:0005488,GO:0005524,GO:0005575,GO:0005886,GO:0006810,GO:0006811,GO:0006812,GO:0006820,GO:0008150,GO:0009987,GO:0015695,GO:0015697,GO:0015711,GO:0015718,GO:0015849,GO:0016020,GO:0016021,GO:0017076,GO:0022857,GO:0022891,GO:0022892,GO:0030554,GO:0031224,GO:0032549,GO:0032550,GO:0032553,GO:0032555,GO:0032559,GO:0035639,GO:0036094,GO:0043167,GO:…	-0.137752	1.32323		0.829805	1.88241	1.11509	0.915077		3.17447	6.41989	1.51499	8.27252	1.42881	4.26103	1.38855	3.50402
TR20921|c0_g1	560	SDIR1 (1)	E3 ubiquitin-protein ligase SDIR1	ARATH	K16283	AT3G55530	GO:0000209,GO:0001101,GO:0003674,GO:0003824,GO:0004842,GO:0005488,GO:0005575,GO:0005783,GO:0006464,GO:0006508,GO:0006511,GO:0006950,GO:0006970,GO:0008150,GO:0008152,GO:0008270,GO:0009056,GO:0009057,GO:0009414,GO:0009415,GO:0009628,GO:0009651,GO:0009719,GO:0009725,GO:0009737,GO:0009787,GO:0009789,GO:0009966,GO:0009967,GO:0009987,GO:0010033,GO:0010035,GO:0010498,GO:0010646,GO:0010647,GO:0016020,GO:…	0.137655	0.755349		-0.795803	-0.961295	-0.517164	-0.645661		3.01575	1.31316	3.65814	1.3924	2.66712	1.56238	2.2564	1.08149
TR47953|c1_g2	1228; 1050	LBD18; LBD30	LOB domain-containing protein 18; LOB domain-containing protein 30	ARATH		AT4G00220	GO:0003002,GO:0007389,GO:0008150,GO:0009888,GO:0010087,GO:0010089,GO:0010160,GO:0010199,GO:0032501,GO:0032502,GO:0044699,GO:0044707,GO:0044767,GO:0048646,GO:0048856,GO:0048859	0.137526	0.778404		-0.267396	-0.349174	0.0154506	0.381115		2.48667	1.89679	1.99535	1.35145	2.19085	2.22521	2.12622	3.07142
TR21729|c0_g2	812	DFC (1)	Protein DOWNSTREAM OF FLC	ARATH		AT5G10130	GO:0005575,GO:0005615,GO:0044421	-0.13749	0.290427		-0.323299	-0.483356	-0.354594	-1.18991		1.16397	0.729533	2.40181	1.43336	1.42881	0.899551	2.16961	0.389335
TR43044|c0_g1	1177	DLO2 (2)	Protein DMR6-LIKE OXYGENASE 2 {ECO:0000303|PubMed:25376907}	ARATH		AT4G10490	GO:0003674,GO:0003824,GO:0005488,GO:0008150,GO:0008152,GO:0016491,GO:0043167,GO:0043169,GO:0044699,GO:0044710,GO:0046872,GO:0055114	-0.137418	0.994917		-0.0315275	-0.461079	-0.694712	-0.660253		2.0105	1.94542	3.25168	2.08861	4.14356	2.17786	3.86191	2.07646
TR2602|c0_g1	3678; 3528; 2898; 2824; 2748; 812	PHOT2 (1)	Phototropin-2	ARATH			GO:0000155,GO:0000166,GO:0001882,GO:0001883,GO:0003674,GO:0003824,GO:0004672,GO:0004673,GO:0004674,GO:0004871,GO:0004872,GO:0005057,GO:0005488,GO:0005515,GO:0005524,GO:0005575,GO:0005794,GO:0005886,GO:0006355,GO:0006464,GO:0006468,GO:0006793,GO:0006796,GO:0006996,GO:0007165,GO:0007623,GO:0008150,GO:0008152,GO:0009314,GO:0009416,GO:0009605,GO:0009606,GO:0009628,GO:0009637,GO:0009638,GO:0009657,GO:…	0.137219	3.22023		-0.0768805	-0.11802	0.604276	0.147915		25.3957	24.026	23.9073	21.9508	17.0981	26.5131	29.0294	32.2716
TR47952|c0_g1	1813	SAG12 (1)	Senescence-specific cysteine protease SAG12 {ECO:0000305}	ARATH		AT5G45890	GO:0000323,GO:0000325,GO:0002376,GO:0003006,GO:0003674,GO:0003824,GO:0004175,GO:0004197,GO:0005575,GO:0005615,GO:0005764,GO:0005773,GO:0006508,GO:0006950,GO:0006952,GO:0006955,GO:0007568,GO:0008150,GO:0008152,GO:0008219,GO:0008233,GO:0008234,GO:0009314,GO:0009411,GO:0009416,GO:0009605,GO:0009607,GO:0009620,GO:0009626,GO:0009628,GO:0009719,GO:0009725,GO:0009733,GO:0009735,GO:0009743,GO:0009744,GO:…	0.137005	3.84281		-0.358872	-0.839241	-0.274042	-0.213006		34.3372	26.555	45.1171	24.7766	51.3897	42.3262	79.8851	68.7826
TR53819|c0_g1	1829; 1626; 1494	LPP2	Lipid phosphate phosphatase 2	ARATH		AT1G15080	GO:0003674,GO:0003824,GO:0003993,GO:0005575,GO:0005886,GO:0005887,GO:0006629,GO:0006644,GO:0006793,GO:0006796,GO:0008150,GO:0008152,GO:0008195,GO:0009987,GO:0016020,GO:0016021,GO:0016311,GO:0016787,GO:0016788,GO:0016791,GO:0019637,GO:0030258,GO:0031224,GO:0031226,GO:0042578,GO:0044237,GO:0044238,GO:0044255,GO:0044425,GO:0044459,GO:0044464,GO:0044699,GO:0044710,GO:0044763,GO:0046839,GO:0071704	-0.136853	2.92895		0.686659	0.373895	0.128688	0.189185		12.2217	20.281	16.1106	21.1727	18.6222	20.453	18.9624	21.7595
TR49802|c0_g1	1716; 1644; 1619	ALL1	Major pollen allergen Ole e 1	OLEEU			GO:0005575,GO:0005615,GO:0005783,GO:0043226,GO:0043227,GO:0043229,GO:0043231,GO:0044421,GO:0044424,GO:0044444,GO:0044464	-0.136834	2.61466		-0.256007	-0.0181613	-0.42533	-0.866976		12.2746	10.1162	15.1499	14.9479	19.0985	13.9667	15.5778	8.08953
TR49245|c0_g1	2267; 1503; 1082	KCS4 (1)	3-ketoacyl-CoA synthase 4 {ECO:0000303|PubMed:18465198}	ARATH	K15397	AT1G19440	GO:0003674,GO:0003824,GO:0005575,GO:0006082,GO:0006629,GO:0006631,GO:0006633,GO:0008150,GO:0008152,GO:0008610,GO:0009058,GO:0009987,GO:0016020,GO:0016021,GO:0016053,GO:0016740,GO:0016746,GO:0016747,GO:0019752,GO:0031224,GO:0032787,GO:0043436,GO:0044237,GO:0044238,GO:0044249,GO:0044255,GO:0044281,GO:0044283,GO:0044425,GO:0044699,GO:0044710,GO:0044711,GO:0044763,GO:0046394,GO:0071704,GO:0072330,GO:…	-0.136759	3.61581		0.120245	0.0437009	-0.342307	-0.352144		36.0302	39.2489	42.6414	43.9836	44.8648	35.1772	31.199	24.2253
TR7788|c0_g1	922							-0.13654	1.53441		-0.409381	-0.17745	-1.16521	-0.257381		4.65589	3.25858	6.42947	5.56961	8.14424	3.07741	3.29781	2.59557
TR5844|c0_g2	402	PRPX (2)	Pathogen-related protein	HORVU			GO:0006950,GO:0006952,GO:0008150,GO:0009607,GO:0050896	0.136272	0.669163		0.707892	1.75801	1.37941	1.79397		1.42851	2.96677	0.591215	4.38198	0.476272	2.84069	0.0867844	2.76861
TR26932|c0_g2	904; 398	TPR1	Topless-related protein 1	ARATH		AT1G80490	GO:0003006,GO:0005575,GO:0005634,GO:0005829,GO:0006139,GO:0006351,GO:0006355,GO:0006725,GO:0006807,GO:0008150,GO:0008152,GO:0009058,GO:0009059,GO:0009889,GO:0009987,GO:0010014,GO:0010072,GO:0010468,GO:0010556,GO:0016070,GO:0018130,GO:0019219,GO:0019222,GO:0019438,GO:0022414,GO:0031323,GO:0031326,GO:0032502,GO:0032774,GO:0034641,GO:0034645,GO:0034654,GO:0043170,GO:0043226,GO:0043227,GO:0043229,GO:…	0.136014	1.36265		0.487746	0.0248077	1.6203	0.170982		3.59773	5.44718	4.69277	4.79151	0.0952543	2.36724	4.72975	5.4507
TR31086|c0_g1	3346; 3178; 1077	LIN; LIN1	Putative E3 ubiquitin-protein ligase LIN; Putative E3 ubiquitin-protein ligase LIN-1 {ECO:0000250|UniProtKB:D1FP53}	LOTJA; MEDTR			GO:0003674,GO:0003824,GO:0004842,GO:0005488,GO:0005515,GO:0006464,GO:0008150,GO:0008152,GO:0009877,GO:0009987,GO:0016567,GO:0016740,GO:0016874,GO:0019538,GO:0019787,GO:0032446,GO:0036211,GO:0043170,GO:0043412,GO:0044237,GO:0044238,GO:0044260,GO:0044267,GO:0044403,GO:0044419,GO:0051704,GO:0070647,GO:0071704	0.135834	1.57727		0.469176	0.542044	0.834155	0.750818		5.34369	7.78169	3.39949	5.4058	2.42898	5.11324	3.16763	6.01307
TR22564|c0_g1	641	ISPH (1)	4-hydroxy-3-methylbut-2-enyl diphosphate reductase, chloroplastic	ORYSJ	K03527		GO:0003674,GO:0003824,GO:0005488,GO:0005575,GO:0006081,GO:0006082,GO:0006090,GO:0006629,GO:0006644,GO:0006793,GO:0006796,GO:0008150,GO:0008152,GO:0008610,GO:0008654,GO:0009058,GO:0009240,GO:0009532,GO:0009570,GO:0009987,GO:0016491,GO:0016725,GO:0016726,GO:0019288,GO:0019637,GO:0019682,GO:0019752,GO:0032787,GO:0043167,GO:0043169,GO:0043436,GO:0044237,GO:0044238,GO:0044249,GO:0044255,GO:0044281,GO:…	0.135673	2.24655		-0.52968	-0.441346	-0.13494	-0.144251		12.1688	8.12213	9.53335	6.75725	10.2875	9.27958	10.2406	9.17101
TR45173|c0_g2	334	R18A2 (1)	60S ribosomal protein L18a-2	ARATH	K02882	AT2G34480	GO:0003674,GO:0003735,GO:0005198,GO:0005575,GO:0005774,GO:0005829,GO:0005840,GO:0005886,GO:0006412,GO:0008150,GO:0008152,GO:0009058,GO:0009059,GO:0009987,GO:0015934,GO:0016020,GO:0019538,GO:0022625,GO:0022626,GO:0030529,GO:0031090,GO:0032991,GO:0034645,GO:0043170,GO:0043226,GO:0043228,GO:0043229,GO:0043232,GO:0044237,GO:0044238,GO:0044249,GO:0044260,GO:0044267,GO:0044391,GO:0044422,GO:0044424,GO:…	0.135588	2.62928		-0.0899883	-0.481164	0.239656	0.106089		14.9729	14.007	17.1452	11.9992	10.9542	13.1145	13.7553	14.8813
TR39843|c0_g1	3305; 3219; 3188; 3102	YTX2 (1)	Transposon TX1 uncharacterized 149 kDa protein	XENLA				0.135363	2.92866		-0.122737	-0.0883931	0.411043	0.206816		19.4701	17.8006	19.1775	17.9784	15.3836	20.7844	18.0078	20.9376
TR23179|c1_g1	1509; 1487; 1479	TRNHF (1)	Tropinone reductase homolog At5g06060 {ECO:0000305}	ARATH	K08081	AT5G06060	GO:0003674,GO:0003824,GO:0005575,GO:0005829,GO:0016491,GO:0044424,GO:0044444,GO:0044464	0.135362	5.63883		0.110453	1.91139	1.79611	1.19004		375.381	405.329	102.908	389.873	123.116	430.033	128.311	294.035
TR3204|c0_g1	1881; 1852							0.135129	1.94278		-0.495214	-0.149868	0.302589	0.0404791		9.04724	6.12808	7.8336	6.96202	4.76272	6.10748	7.33328	7.57041
TR53544|c0_g1	2229							-0.134882	1.95211		0.0605419	0.18303	-0.303279	-0.266889		5.55532	5.83626	5.61655	6.51154	8.7634	6.91234	9.41611	7.65693
TR33752|c0_g1	2277; 2198; 2189; 2166; 2110; 2086; 2078; 1998; 1301; 1189	DNAJ; DNAJ1; SIRB	Chaperone protein DnaJ 1 {ECO:0000255|HAMAP-Rule:MF_01152}; Chaperone protein DnaJ {ECO:0000255|HAMAP-Rule:MF_01152}; Sirohydrochlorin ferrochelatase, chloroplastic {ECO:0000303|PubMed:15545265}	AQUAE; ARATH; MYCCT	K03686	AT1G50170	GO:0000166,GO:0001882,GO:0001883,GO:0003674,GO:0003824,GO:0004325,GO:0005488,GO:0005524,GO:0005575,GO:0005737,GO:0006139,GO:0006259,GO:0006260,GO:0006457,GO:0006725,GO:0006766,GO:0006767,GO:0006778,GO:0006779,GO:0006783,GO:0006807,GO:0006950,GO:0006979,GO:0008150,GO:0008152,GO:0008270,GO:0009058,GO:0009059,GO:0009110,GO:0009235,GO:0009236,GO:0009266,GO:0009408,GO:0009507,GO:0009536,GO:0009628,GO:…	0.134868	3.37716		0.290655	0.478555	0.868874	0.546865		24.7079	30.4458	21.3207	30.1005	19.4319	36.3135	29.0294	42.8702
TR50092|c0_g1	9453; 9078; 8227; 7852; 6531; 6476; 6101	POLX (2)	Retrovirus-related Pol polyprotein from transposon TNT 1-94	TOBAC			GO:0003674,GO:0003676,GO:0003824,GO:0003964,GO:0004175,GO:0004190,GO:0004518,GO:0004519,GO:0005488,GO:0006139,GO:0006259,GO:0006725,GO:0006807,GO:0008150,GO:0008152,GO:0008233,GO:0008270,GO:0009987,GO:0015074,GO:0016740,GO:0016772,GO:0016779,GO:0016787,GO:0016788,GO:0034061,GO:0034641,GO:0043167,GO:0043169,GO:0043170,GO:0044237,GO:0044238,GO:0044260,GO:0046483,GO:0046872,GO:0046914,GO:0070001,GO:…	-0.134856	3.37199		-0.857224	4.36365	-0.478552	-2.50537		1.16397	0.194542	0.110853	21.8689	115.639	82.7114	10.3273	0.994968
TR36801|c0_g2	1300; 1092	EDL3	EID1-like F-box protein 3	ARATH		AT3G63060	GO:0001101,GO:0003006,GO:0005575,GO:0005634,GO:0006950,GO:0006970,GO:0007165,GO:0008150,GO:0009414,GO:0009415,GO:0009628,GO:0009651,GO:0009719,GO:0009725,GO:0009737,GO:0009738,GO:0009755,GO:0010029,GO:0010033,GO:0010035,GO:0010228,GO:0022414,GO:0032502,GO:0033993,GO:0042221,GO:0043226,GO:0043227,GO:0043229,GO:0043231,GO:0044424,GO:0044464,GO:0048580,GO:0050789,GO:0050793,GO:0050794,GO:0050896,GO:…	0.134663	1.97161		0.516404	0.833363	1.45007	0.590758		4.39135	6.7117	3.39949	6.83916	2.76238	9.27958	9.37272	14.6217
TR29088|c0_g2	564	GRS10	Monothiol glutaredoxin-S10	ARATH		AT3G21460	GO:0003674,GO:0003824,GO:0005488,GO:0005575,GO:0005634,GO:0005737,GO:0008150,GO:0009055,GO:0009987,GO:0015035,GO:0015036,GO:0016491,GO:0016667,GO:0019725,GO:0042592,GO:0043167,GO:0043169,GO:0043226,GO:0043227,GO:0043229,GO:0043231,GO:0044424,GO:0044464,GO:0044699,GO:0044763,GO:0045454,GO:0046872,GO:0050789,GO:0050794,GO:0051536,GO:0051537,GO:0051540,GO:0065007,GO:0065008	-0.134602	0.42512		-0.0305587	-0.333393	-0.759163	-0.495612		1.16397	1.11862	0.77597	0.409531	1.33356	0.378758	4.25244	2.72535
TR34702|c0_g1	1806; 1743; 1608; 1608; 1545	QTRD1	Queuine tRNA-ribosyltransferase subunit QTRTD1 homolog {ECO:0000255|HAMAP-Rule:MF_03043}; Queuine tRNA-ribosyltransferase subunit QTRTD1 {ECO:0000255|HAMAP-Rule:MF_03043}; Queuine tRNA-ribosyltransferase subunit qtrtd1 {ECO:0000255|HAMAP-Rule:MF_03043}	DROGR; HUMAN; PONAB; XENTR	K15407		GO:0003674,GO:0003824,GO:0005488,GO:0005575,GO:0005737,GO:0005739,GO:0005741,GO:0006139,GO:0006399,GO:0006400,GO:0006725,GO:0006807,GO:0008033,GO:0008150,GO:0008152,GO:0008270,GO:0008479,GO:0008616,GO:0009058,GO:0009116,GO:0009119,GO:0009163,GO:0009451,GO:0009987,GO:0010467,GO:0016020,GO:0016070,GO:0016740,GO:0016757,GO:0016763,GO:0018130,GO:0019438,GO:0019867,GO:0031090,GO:0031966,GO:0031968,GO:…	0.134439	1.39047		0.416849	0.141299	0.598259	0.632348		3.75645	5.34991	3.87985	4.38198	2.38136	4.119	2.99406	5.19114
TR7744|c0_g1	1882; 1817; 1764; 1699	RVE8	Protein REVEILLE 8	ARATH		AT3G09600	GO:0001071,GO:0001101,GO:0003674,GO:0003676,GO:0003677,GO:0003700,GO:0005488,GO:0005575,GO:0005634,GO:0006139,GO:0006325,GO:0006351,GO:0006355,GO:0006464,GO:0006473,GO:0006475,GO:0006725,GO:0006807,GO:0006950,GO:0006970,GO:0006996,GO:0007623,GO:0008150,GO:0008152,GO:0009058,GO:0009059,GO:0009314,GO:0009416,GO:0009628,GO:0009648,GO:0009651,GO:0009719,GO:0009723,GO:0009725,GO:0009733,GO:0009737,GO:…	-0.13442	3.14786		-1.82784	-0.724491	-1.5599	-1.66814		51.5851	13.8125	22.1706	13.0231	38.1017	12.2623	27.3371	7.91649
TR28839|c0_g1	923; 917							-0.134377	3.21639		0.291809	0.41994	-0.362345	-0.00668204		19.8404	24.5123	20.4708	27.7252	32.4817	25.0454	24.7336	24.6147
TR53658|c0_g2	604							-0.134337	2.49813		1.63866	0.457871	0.186143	1.01086		6.0844	21.0592	12.4894	17.5279	10.9066	12.5464	5.16367	11.4205
TR2931|c0_g2	1325; 1057	DIOX3; SRG1	Codeine O-demethylase; Protein SRG1	ARATH; PAPSO	K14975		GO:0003674,GO:0003824,GO:0005488,GO:0006807,GO:0008150,GO:0008152,GO:0008168,GO:0009820,GO:0016491,GO:0016740,GO:0016741,GO:0043167,GO:0043169,GO:0046872,GO:0051213,GO:0071704,GO:1901564	0.134318	1.23794		-0.205018	-0.631202	0.0358224	0.128129		4.02099	3.35585	4.54497	2.58004	2.23848	2.31989	3.99208	4.45573
TR14328|c0_g1	1551	PER5 (2)	Peroxidase 5 {ECO:0000250|UniProtKB:P22195}	VITVI			GO:0003674,GO:0003824,GO:0004601,GO:0005488,GO:0005575,GO:0005576,GO:0006950,GO:0006979,GO:0008150,GO:0008152,GO:0009056,GO:0009987,GO:0016209,GO:0016491,GO:0016684,GO:0020037,GO:0042743,GO:0042744,GO:0043167,GO:0043169,GO:0044237,GO:0044248,GO:0044699,GO:0044710,GO:0044712,GO:0044763,GO:0046872,GO:0046906,GO:0050896,GO:0055114,GO:0072593,GO:0097159,GO:1901363	0.134247	4.76305		0.673747	0.299413	0.523988	1.15868		101.001	161.713	110.594	136.333	94.5875	136.448	60.2718	135.792
TR35672|c0_g1	1501; 1495; 1117; 1111; 1046; 1040	Y4967 (1)	Uncharacterized oxidoreductase At4g09670	ARATH		AT4G09670	GO:0003674,GO:0003824,GO:0005575,GO:0005829,GO:0016491,GO:0044424,GO:0044444,GO:0044464	-0.134177	2.70443		0.409505	0.98514	0.443388	0.247746		16.084	21.6914	8.79433	18.3879	11.5734	16.0972	12.1932	14.665
TR19954|c1_g2	1210; 1160; 938; 888							0.134063	0.880019		0.516903	0.153373	0.993356	0.440825		1.53433	2.62632	2.77132	3.19434	1.28593	3.55086	1.6489	2.59557
TR43498|c0_g1	342							-0.133621	0.499486		0.548128	0.00277777	-0.434608	-0.224752		0.581986	1.31316	2.32791	2.33432	2.14322	1.32565	1.73569	1.34104
TR44761|c0_g1	1623; 1542; 952; 871	ACO13 (1)	Acyl-coenzyme A thioesterase 13	PONAB	K17362		GO:0003674,GO:0003824,GO:0005575,GO:0005634,GO:0005739,GO:0005819,GO:0005829,GO:0016787,GO:0043226,GO:0043227,GO:0043228,GO:0043229,GO:0043231,GO:0043232,GO:0044422,GO:0044424,GO:0044430,GO:0044444,GO:0044446,GO:0044464	-0.133608	2.33216		0.307166	0.150067	-0.409762	-0.0525674		8.88851	11.2348	10.0876	11.303	11.3353	8.28534	10.8047	10.3823
TR23167|c0_g1	2374; 2161	LYK4 (1)	LysM domain receptor-like kinase 4	ARATH		AT2G23770	GO:0000166,GO:0001882,GO:0001883,GO:0002237,GO:0002376,GO:0003674,GO:0003824,GO:0004672,GO:0005488,GO:0005524,GO:0005575,GO:0005886,GO:0006464,GO:0006468,GO:0006793,GO:0006796,GO:0006950,GO:0006952,GO:0006955,GO:0008061,GO:0008150,GO:0008152,GO:0009605,GO:0009607,GO:0009719,GO:0009987,GO:0010033,GO:0010200,GO:0010243,GO:0016020,GO:0016021,GO:0016301,GO:0016310,GO:0016740,GO:0016772,GO:0016773,GO:…	-0.133532	1.19067		0.307405	0.11327	-0.233797	-0.146753		3.22738	4.23129	3.06693	3.3991	3.57204	2.88803	3.12424	2.72535
TR43166|c0_g1	377							0.133493	1.09178		0.326967	0.979201	0.913734	1.0536		2.43376	3.30722	2.29096	5.48771	1.66695	4.02431	1.1282	3.4175
TR3336|c0_g2	810	ZHD10; ZHD9	Zinc-finger homeodomain protein 10; Zinc-finger homeodomain protein 9	ARATH		AT5G39760	GO:0001101,GO:0003674,GO:0003676,GO:0003677,GO:0005488,GO:0005515,GO:0005575,GO:0005634,GO:0006139,GO:0006351,GO:0006355,GO:0006725,GO:0006807,GO:0007165,GO:0008150,GO:0008152,GO:0009058,GO:0009059,GO:0009719,GO:0009725,GO:0009739,GO:0009740,GO:0009755,GO:0009889,GO:0009987,GO:0010033,GO:0010468,GO:0010476,GO:0010556,GO:0016070,GO:0018130,GO:0019219,GO:0019222,GO:0019438,GO:0031323,GO:0031326,GO:…	-0.133456	0.891377		-0.258479	-0.170795	-0.809414	-0.339934		1.53433	1.11862	3.02998	2.58004	3.90543	1.7991	3.16763	2.29275
TR25001|c0_g1	967	TSJT1 (1)	Stem-specific protein TSJT1	TOBAC				-0.133192	0.563216		0.132974	0.192932	-0.411038	-0.102437		1.3756	1.60497	1.77365	2.17051	1.71458	1.04159	2.2564	2.0332
TR4330|c0_g1	1997	LHTL8 (2)	Lysine histidine transporter-like 8	ARATH		AT1G47670	GO:0005575,GO:0005886,GO:0006810,GO:0006811,GO:0006820,GO:0006865,GO:0008150,GO:0015711,GO:0015849,GO:0016020,GO:0016021,GO:0031224,GO:0044425,GO:0044464,GO:0044699,GO:0044765,GO:0046942,GO:0051179,GO:0051234,GO:0071702,GO:0071705,GO:1902578	0.133159	2.93122		0.855645	0.127908	0.463481	1.40577		19.5759	36.2335	16.4432	18.0603	13.288	18.7012	7.11632	20.505
TR7688|c0_g1	1718; 1336	PAE11; PAE7	Pectin acetylesterase 11 {ECO:0000303|PubMed:25115560}; Pectin acetylesterase 7 {ECO:0000303|PubMed:25115560}	ARATH		AT5G45280	GO:0003674,GO:0003824,GO:0005575,GO:0005576,GO:0005618,GO:0005829,GO:0005886,GO:0005911,GO:0008150,GO:0009505,GO:0009506,GO:0009987,GO:0016020,GO:0016043,GO:0016787,GO:0030054,GO:0030312,GO:0044424,GO:0044444,GO:0044464,GO:0045229,GO:0071554,GO:0071555,GO:0071840	-0.133113	6.14356		0.451829	0.525778	0.171796	0.107645		383.582	525.021	380.521	548.279	451.077	508.246	447.07	481.781
TR52853|c0_g1	1173; 1106; 835; 473							-0.133015	3.10644		0.00327951	0.238741	-0.484584	-0.393622		20.4753	20.5242	24.3507	28.9129	26.4331	18.6065	22.4772	16.8712
TR247|c0_g1	867	CML8 (1)	Calmodulin-like protein 8	ARATH	K13448	AT4G14640	GO:0003674,GO:0005488,GO:0005509,GO:0005513,GO:0005515,GO:0005575,GO:0005622,GO:0007165,GO:0008150,GO:0009593,GO:0010035,GO:0010038,GO:0019722,GO:0019932,GO:0035556,GO:0042221,GO:0043167,GO:0043169,GO:0044464,GO:0046872,GO:0050789,GO:0050794,GO:0050896,GO:0051592,GO:0051606,GO:0065007	-0.132916	2.22074		0.46466	0.604961	0.238926	0.0641		8.1478	11.6239	8.16616	12.9412	7.42984	8.94817	7.98417	8.39234
TR30561|c0_g1	423	MAOX (1)	NADP-dependent malic enzyme	VITVI	K00029		GO:0000166,GO:0003674,GO:0003824,GO:0004470,GO:0004471,GO:0004473,GO:0005488,GO:0005575,GO:0005737,GO:0006082,GO:0006108,GO:0008150,GO:0008152,GO:0008948,GO:0009987,GO:0016491,GO:0016614,GO:0016615,GO:0016616,GO:0016829,GO:0016830,GO:0016831,GO:0019752,GO:0036094,GO:0043167,GO:0043169,GO:0043436,GO:0043648,GO:0044237,GO:0044281,GO:0044424,GO:0044464,GO:0044699,GO:0044710,GO:0044763,GO:0046872,GO:…	-0.132832	1.28105		-0.533476	-0.426473	-1.08531	-0.511174		3.54482	2.13996	4.58192	3.15338	7.04882	2.79334	3.38459	2.07646
TR19624|c1_g1	763							-0.132568	0.615076		-0.605097	-0.451181	-0.742046	-0.89373		2.59248	1.3618	2.43876	1.51526	3.04814	1.42034	1.82247	0.519114
TR37021|c0_g1	1295	PER53 (1)	Peroxidase 53	ARATH	K00430	AT5G06720	GO:0002215,GO:0003006,GO:0003674,GO:0003824,GO:0004601,GO:0005488,GO:0005575,GO:0005576,GO:0005794,GO:0006950,GO:0006952,GO:0006979,GO:0008150,GO:0008152,GO:0009056,GO:0009605,GO:0009607,GO:0009624,GO:0009791,GO:0009908,GO:0009987,GO:0016209,GO:0016491,GO:0016684,GO:0020037,GO:0022414,GO:0032501,GO:0032502,GO:0042743,GO:0042744,GO:0043167,GO:0043169,GO:0043207,GO:0043226,GO:0043227,GO:0043229,GO:…	-0.13255	0.7672		-0.0971873	-0.58159	-1.65951	-0.121872		1.05816	0.924075	3.80595	2.21146	5.00085	0.899551	1.73569	1.51408
TR2560|c1_g1	2581; 2581; 2563; 2563; 2487; 2487; 2469; 2469	Y5519 (1)	Uncharacterized protein At5g05190	ARATH		AT5G05190		-0.132349	1.90952		0.817138	0.287068	0.20491	0.117223		4.86752	9.33802	4.98838	6.30677	5.90577	6.95968	7.42007	8.13278
TR21218|c0_g1	2788; 1499	SPE1; SPE2	Arginine decarboxylase; Arginine decarboxylase 2	ARATH; PEA; SOLLC	K01583	AT4G34710	GO:0001101,GO:0003674,GO:0003824,GO:0006082,GO:0006520,GO:0006525,GO:0006527,GO:0006576,GO:0006595,GO:0006596,GO:0006807,GO:0006950,GO:0006970,GO:0006979,GO:0008150,GO:0008152,GO:0008216,GO:0008295,GO:0008792,GO:0009056,GO:0009058,GO:0009063,GO:0009064,GO:0009065,GO:0009266,GO:0009308,GO:0009309,GO:0009409,GO:0009445,GO:0009446,GO:0009611,GO:0009628,GO:0009651,GO:0009719,GO:0009725,GO:0009737,GO:…	0.132279	6.55473		0.556125	0.325756	0.181543	1.54082		566.643	833.613	738.169	925.416	673.924	764.429	285.521	832.659
TR4619|c0_g1	1851; 1805	LCYE	Lycopene epsilon cyclase, chloroplastic	ARATH	K06444	AT5G57030	GO:0003674,GO:0003824,GO:0004497,GO:0005575,GO:0006629,GO:0006720,GO:0006721,GO:0008150,GO:0008152,GO:0008299,GO:0008610,GO:0009058,GO:0009975,GO:0009987,GO:0016020,GO:0016021,GO:0016108,GO:0016109,GO:0016114,GO:0016116,GO:0016117,GO:0016122,GO:0016123,GO:0016491,GO:0016705,GO:0016853,GO:0016860,GO:0019748,GO:0031090,GO:0031224,GO:0031969,GO:0042170,GO:0042440,GO:0044237,GO:0044238,GO:0044249,GO:…	0.132117	0.432816		-0.539905	-0.490797	-0.0976858	-0.238245		2.43376	1.3618	1.44109	0.737155	1.28593	1.13628	2.16961	1.68712
TR10448|c0_g1	710							0.131933	2.09159		-0.221114	-0.216919	0.104801	0.202469		8.7827	7.3926	9.34859	7.90394	7.81085	8.47472	6.89936	8.08953
TR14792|c0_g1	1714; 1630	FLA8 (1)	Fasciclin-like arabinogalactan protein 8	ARATH		AT2G45470	GO:0005575,GO:0005576,GO:0005618,GO:0005886,GO:0009505,GO:0016020,GO:0030312,GO:0031224,GO:0031225,GO:0031226,GO:0044425,GO:0044459,GO:0044464,GO:0046658,GO:0048046	-0.131912	3.15784		-0.0454351	-0.924313	-2.1567	-0.144398		13.3328	12.8884	36.0272	18.5108	69.5356	14.8189	12.1064	10.8581
TR32883|c0_g2	1303	PME59; PME60 (2)	Probable pectinesterase/pectinesterase inhibitor 59; Probable pectinesterase/pectinesterase inhibitor 60	ARATH	K01051	AT5G51500	GO:0000272,GO:0003674,GO:0003824,GO:0004857,GO:0005575,GO:0005576,GO:0005618,GO:0005975,GO:0005976,GO:0008150,GO:0008152,GO:0009056,GO:0009057,GO:0009987,GO:0010393,GO:0016043,GO:0016052,GO:0016787,GO:0016788,GO:0030234,GO:0030312,GO:0030599,GO:0042545,GO:0043170,GO:0044238,GO:0044464,GO:0045229,GO:0045330,GO:0045488,GO:0045490,GO:0052689,GO:0071554,GO:0071555,GO:0071704,GO:0071840,GO:1901575	0.131872	0.703861		0.578434	0.908787	1.3916	0.739553		1.42851	2.62632	0.77597	2.33432	1.09542	4.49776	0.998021	2.33601
TR10705|c0_g1	1067; 907	MAOP4 (1)	NADP-dependent malic enzyme 4, chloroplastic	ARATH	K00029	AT1G79750	GO:0000166,GO:0003674,GO:0003824,GO:0004470,GO:0004471,GO:0004473,GO:0005488,GO:0005515,GO:0005575,GO:0006082,GO:0006108,GO:0006461,GO:0006629,GO:0006631,GO:0006633,GO:0008150,GO:0008152,GO:0008270,GO:0008610,GO:0008948,GO:0009058,GO:0009507,GO:0009536,GO:0009987,GO:0016043,GO:0016053,GO:0016491,GO:0016614,GO:0016615,GO:0016616,GO:0016829,GO:0016830,GO:0016831,GO:0019752,GO:0022607,GO:0032787,GO:…	-0.131692	1.3281		-0.237847	-0.464711	-0.958259	-0.432757		2.64539	2.09133	5.57959	3.76768	7.38221	3.31414	3.21102	2.11972
TR41248|c0_g2	2317; 2202	PTR36 (1)	Probable peptide/nitrate transporter At3g43790	ARATH		AT3G43790	GO:0003674,GO:0005215,GO:0005575,GO:0006810,GO:0008150,GO:0009605,GO:0009607,GO:0009624,GO:0009987,GO:0016021,GO:0022857,GO:0031224,GO:0043207,GO:0044425,GO:0044699,GO:0044763,GO:0044765,GO:0050896,GO:0051179,GO:0051234,GO:0051704,GO:0051707,GO:0055085,GO:1902578	0.131573	3.45424		0.666611	1.0053	0.770278	1.55243		27.5121	44.2583	20.4708	42.0997	21.4322	37.2604	14.7534	45.2062
TR4200|c0_g2	761							0.131342	1.11377		-0.127254	-0.335369	0.0843925	0.309097		3.49192	3.11267	2.84522	2.04765	2.66712	2.88803	3.12424	4.10965
TR11756|c0_g1	589							-0.131246	1.40658		-0.435389	-0.605358	-1.57951	-0.237413		4.23262	2.8695	5.50569	3.27624	5.66763	1.23096	5.38064	4.41247
TR30700|c0_g1	869; 655	ZRAB2 (1)	Zinc finger Ran-binding domain-containing protein 2	CHICK			GO:0003674,GO:0003676,GO:0003723,GO:0005488,GO:0005575,GO:0005654,GO:0008270,GO:0043167,GO:0043169,GO:0044422,GO:0044424,GO:0044428,GO:0044446,GO:0044464,GO:0044822,GO:0046872,GO:0046914,GO:0097159,GO:1901363	0.131236	1.75484		0.628147	0.899282	0.779475	1.37144		4.02099	6.76034	1.99535	4.58674	3.8578	7.33844	4.4694	13.1509
TR23897|c0_g1	1242							-0.13116	0.966813		0.888298	1.04515	0.335649	0.952168		1.95759	4.47447	1.33023	3.80863	1.14305	1.70441	1.90926	4.62877
TR31919|c0_g1	886; 565	HR3	RPW8-like protein 3 {ECO:0000303|PubMed:11141561}	ARATH		AT3G50470	GO:0002376,GO:0005575,GO:0006950,GO:0006952,GO:0006955,GO:0008150,GO:0008219,GO:0009605,GO:0009607,GO:0009620,GO:0009626,GO:0009987,GO:0012501,GO:0016021,GO:0016265,GO:0031224,GO:0033554,GO:0034050,GO:0043207,GO:0044425,GO:0044699,GO:0044763,GO:0045087,GO:0050896,GO:0051704,GO:0051707,GO:0051716	-0.130984	0.73461		0.447198	1.83026	0.643217	0.908803		1.48142	2.38314	0.812921	5.44676	1.42881	2.79334	0.477314	1.77364
TR43690|c0_g1	1466	OPR1; OPR11	12-oxophytodienoate reductase 1; Putative 12-oxophytodienoate reductase 11	ARATH; ORYSJ	K05894	AT1G76680	GO:0000166,GO:0003674,GO:0003824,GO:0005488,GO:0005575,GO:0005737,GO:0006082,GO:0006629,GO:0006631,GO:0006633,GO:0008150,GO:0008152,GO:0008610,GO:0009058,GO:0009987,GO:0010181,GO:0016053,GO:0016491,GO:0016627,GO:0016628,GO:0016629,GO:0019752,GO:0031407,GO:0031408,GO:0032553,GO:0032787,GO:0036094,GO:0043167,GO:0043168,GO:0043436,GO:0044237,GO:0044238,GO:0044249,GO:0044255,GO:0044281,GO:0044283,GO:…	0.130956	7.23821		0.546987	1.01737	0.709422	1.5329		996.042	1455.71	1159.85	2348.82	1248.88	2042.74	482.521	1398.15
TR51389|c0_g1	1457; 1456	WHY1	Single-stranded DNA-binding protein WHY1, chloroplastic	ARATH		AT1G14410	GO:0000229,GO:0003674,GO:0003676,GO:0003677,GO:0003697,GO:0005488,GO:0005575,GO:0005694,GO:0006139,GO:0006259,GO:0006275,GO:0006281,GO:0006351,GO:0006355,GO:0006725,GO:0006807,GO:0006950,GO:0006952,GO:0006974,GO:0008150,GO:0008152,GO:0008156,GO:0009058,GO:0009059,GO:0009295,GO:0009507,GO:0009508,GO:0009536,GO:0009889,GO:0009890,GO:0009892,GO:0009987,GO:0010468,GO:0010556,GO:0010558,GO:0010605,GO:…	0.130936	2.74899		-0.306236	-0.15711	0.097564	0.235934		17.195	13.7152	15.7781	14.0469	14.05	15.103	16.0117	19.0342
TR30100|c0_g2	736							-0.130488	1.2577		-0.446252	-0.416076	-0.713423	-0.693293		4.33844	2.91813	4.32326	2.98957	3.66729	1.84645	5.16367	2.81187
TR5865|c0_g2	1568	GAI1 (2)	DELLA protein GAI1	VITVI	K14494		GO:0000988,GO:0000989,GO:0003674,GO:0005575,GO:0005634,GO:0006139,GO:0006351,GO:0006355,GO:0006725,GO:0006807,GO:0007165,GO:0008150,GO:0008152,GO:0009058,GO:0009059,GO:0009740,GO:0009755,GO:0009889,GO:0009987,GO:0010468,GO:0010476,GO:0010556,GO:0016070,GO:0018130,GO:0019219,GO:0019222,GO:0019438,GO:0031323,GO:0031326,GO:0032774,GO:0034641,GO:0034645,GO:0034654,GO:0043170,GO:0043226,GO:0043227,GO:…	-0.130427	0.756605		1.03923	1.25178	1.21604	0.419		1.64014	4.42583	0.812921	3.3172	0.714407	2.98272	1.17159	1.90342
TR15612|c0_g1	1771	C81E1; C81E8	Isoflavone 2'-hydroxylase; Cytochrome P450 81E8 {ECO:0000303|PubMed:14617078}	GLYEC; MEDTR			GO:0003674,GO:0003824,GO:0004497,GO:0005488,GO:0005506,GO:0005575,GO:0008150,GO:0008152,GO:0016020,GO:0016491,GO:0016705,GO:0016709,GO:0020037,GO:0033773,GO:0043167,GO:0043169,GO:0044699,GO:0044710,GO:0046872,GO:0046906,GO:0046914,GO:0055114,GO:0097159,GO:1901363	-0.130212	1.58177		0.762855	0.273074	0.134668	0.0922332		4.23262	7.87896	5.28399	6.59344	3.61966	4.07165	3.42799	3.72032
TR44432|c0_g1	1837; 1816	PTA16	Protein plastid transcriptionally active 16, chloroplastic {ECO:0000303|PubMed:16326926}	ARATH		AT3G46780	GO:0000229,GO:0005575,GO:0005694,GO:0007623,GO:0008150,GO:0009295,GO:0009507,GO:0009508,GO:0009526,GO:0009534,GO:0009535,GO:0009536,GO:0009579,GO:0009941,GO:0016020,GO:0031967,GO:0031975,GO:0031976,GO:0031984,GO:0034357,GO:0042644,GO:0042646,GO:0042651,GO:0043226,GO:0043227,GO:0043228,GO:0043229,GO:0043231,GO:0043232,GO:0044422,GO:0044424,GO:0044425,GO:0044434,GO:0044435,GO:0044436,GO:0044444,GO:…	0.130194	0.609166		-0.361648	-0.164131	0.149213	0.109262		2.22213	1.5077	1.58889	1.3105	1.52407	1.7991	2.213	2.46579
TR52865|c0_g2	616; 586							0.130179	0.410031		-0.493387	-0.89708	-0.485977	-0.247973		1.64014	0.87544	2.84522	1.06478	2.19085	1.27831	1.21498	0.86519
TR24920|c2_g1	1997							-0.130162	2.74314		0.395572	0.362671	-0.114474	-0.0248211		11.1106	14.9311	15.0021	19.5756	18.4317	16.9494	14.2326	13.9728
TR21271|c3_g1	2591; 2382	PP256	Pentatricopeptide repeat-containing protein At3g26540	ARATH		AT3G26540		0.129859	1.04166		-0.127857	-0.127684	0.0919818	0.518187		3.06865	2.72359	2.95608	2.621	2.38136	2.60396	2.38657	3.85009
TR37767|c0_g1	280	PIP1 (2)	Probable aquaporin PIP-type pTOM75	SOLLC	K09872		GO:0003674,GO:0005215,GO:0005372,GO:0005575,GO:0005773,GO:0005886,GO:0005911,GO:0006810,GO:0006811,GO:0006833,GO:0008150,GO:0008643,GO:0009506,GO:0009987,GO:0015144,GO:0015166,GO:0015168,GO:0015250,GO:0015254,GO:0015267,GO:0015665,GO:0015791,GO:0015793,GO:0015850,GO:0016020,GO:0016021,GO:0022803,GO:0022838,GO:0022857,GO:0022891,GO:0022892,GO:0030054,GO:0031224,GO:0034220,GO:0042044,GO:0043226,GO:…	-0.129845	1.25141		-0.539233	-1.08227	-1.25742	-0.98268		3.28028	1.94542	6.05996	2.33432	5.23899	1.60972	5.25046	2.16297
TR23536|c0_g2	327	UBC10 (1)	Ubiquitin-conjugating enzyme E2 10	ARATH			GO:0000166,GO:0001882,GO:0001883,GO:0003674,GO:0003824,GO:0004842,GO:0005488,GO:0005515,GO:0005524,GO:0006508,GO:0006511,GO:0008150,GO:0008152,GO:0009056,GO:0009057,GO:0009987,GO:0016740,GO:0017076,GO:0019538,GO:0019787,GO:0019899,GO:0019941,GO:0030554,GO:0031625,GO:0032549,GO:0032550,GO:0032553,GO:0032555,GO:0032559,GO:0035639,GO:0036094,GO:0043167,GO:0043168,GO:0043170,GO:0043632,GO:0044237,GO:…	0.129777	0.736666		-0.914933	-0.0815034	0.236834	0.0187813		3.54482	1.41043	1.92145	1.76098	1.85746	2.36724	1.86587	1.90342
TR44169|c0_g4	838	PHBP (1)	Phytohormone-binding protein	MEDTR			GO:0006950,GO:0006952,GO:0007165,GO:0008150,GO:0009607,GO:0009740,GO:0009755,GO:0010476,GO:0050789,GO:0050794,GO:0050896,GO:0065007	-0.129748	1.51416		0.573771	0.604609	0.231028	0.355368		2.64539	4.42583	4.10156	6.75725	5.09611	6.15482	2.99406	4.10965
TR41953|c0_g1	2116; 1311; 1226	BAN; DFRA	Anthocyanidin reductase; Dihydroflavonol-4-reductase	ARATH; CALCH	K13082,K08695	AT5G42800,AT1G61720	GO:0003674,GO:0003824,GO:0003854,GO:0005488,GO:0005575,GO:0006629,GO:0006694,GO:0008150,GO:0008152,GO:0008202,GO:0008610,GO:0009058,GO:0009718,GO:0009812,GO:0009813,GO:0009889,GO:0009890,GO:0009892,GO:0009962,GO:0009964,GO:0016229,GO:0016491,GO:0016614,GO:0016616,GO:0016627,GO:0016628,GO:0019222,GO:0019898,GO:0031312,GO:0033729,GO:0033764,GO:0042406,GO:0042440,GO:0044238,GO:0044422,GO:0044424,GO:…	0.129643	2.563		-0.390157	-1.18628	-0.60687	-0.220938		15.6078	11.6725	22.2445	9.21444	13.5737	8.56941	12.3668	10.4688
TR8394|c0_g1	4053; 3828; 2230; 1538; 1382; 838	WAKLA; WAKLB; WAKLI	Wall-associated receptor kinase-like 1; Wall-associated receptor kinase-like 2; Wall-associated receptor kinase-like 22	ARATH		AT1G79670,AT1G16120,AT1G16130	GO:0000166,GO:0001871,GO:0001882,GO:0001883,GO:0003674,GO:0003676,GO:0003677,GO:0003690,GO:0003824,GO:0004672,GO:0004674,GO:0005488,GO:0005509,GO:0005524,GO:0005575,GO:0005739,GO:0006355,GO:0006464,GO:0006468,GO:0006793,GO:0006796,GO:0008150,GO:0008152,GO:0009605,GO:0009607,GO:0009620,GO:0009889,GO:0009987,GO:0010468,GO:0010556,GO:0016021,GO:0016301,GO:0016310,GO:0016740,GO:0016772,GO:0016773,GO:…	0.12952	2.96977		0.353912	0.596381	0.711169	0.823489		19.1526	24.7555	15.7781	24.3671	13.1451	22.1574	12.8875	23.5764
TR31627|c0_g2	1390; 1309; 1296	NLP1; NLP5	Protein NLP1; Protein NLP5	ARATH		AT1G76350	GO:0001071,GO:0003674,GO:0003676,GO:0003677,GO:0003700,GO:0005488,GO:0005515,GO:0005575,GO:0005634,GO:0006139,GO:0006351,GO:0006355,GO:0006725,GO:0006807,GO:0008150,GO:0008152,GO:0009058,GO:0009059,GO:0009889,GO:0009987,GO:0010468,GO:0010556,GO:0016070,GO:0018130,GO:0019219,GO:0019222,GO:0019438,GO:0031323,GO:0031326,GO:0032774,GO:0034641,GO:0034645,GO:0034654,GO:0043170,GO:0043226,GO:0043227,GO:…	-0.129357	4.21397		0.804914	0.636186	0.311526	0.532727		45.924	80.9782	48.6275	76.1317	63.0584	78.4977	60.185	87.514
TR4395|c0_g1	478							-0.129275	3.15297		0.0698665	1.43419	0.348979	0.190477		30.2104	31.759	15.8889	44.6388	11.3829	14.7716	17.921	20.5915
TR35186|c0_g1	1672	ACCH1 (6)	1-aminocyclopropane-1-carboxylate oxidase homolog 1	ARATH		AT1G06620	GO:0003674,GO:0003824,GO:0005488,GO:0008150,GO:0008152,GO:0016491,GO:0043167,GO:0043169,GO:0044699,GO:0044710,GO:0046872,GO:0055114	-0.129143	4.97786		1.06114	1.1112	0.251716	-0.00281897		58.3573	122.853	125.227	271.683	121.878	145.301	158.121	157.811
TR25|c0_g1	654							-0.129042	0.800823		0.180785	0.641909	-0.00599995	-0.359314		2.32794	2.77223	1.47804	2.86671	2.33373	2.31989	2.16961	1.47082
TR37218|c0_g1	734; 701; 601							-0.128763	2.10297		-0.353043	-0.913101	-1.22614	-0.709		6.61348	4.96082	13.3762	6.63439	17.2887	6.81765	6.29187	3.46076
TR35876|c0_g3	551							-0.128405	1.45054		0.736416	0.473781	0.249403	0.347325		3.01575	5.69036	3.14083	4.75055	4.3817	5.39731	3.25442	4.41247
TR2574|c0_g1	2012; 1984; 1967; 1534; 1529; 1512; 1244; 1227; 883; 877	CDC16	Anaphase-promoting complex subunit 6	ARATH	K03353	AT1G78770	GO:0000280,GO:0003674,GO:0005488,GO:0005515,GO:0005575,GO:0005634,GO:0006275,GO:0006464,GO:0006996,GO:0007067,GO:0008150,GO:0008152,GO:0009888,GO:0009889,GO:0009987,GO:0010087,GO:0010556,GO:0010564,GO:0016043,GO:0016567,GO:0019219,GO:0019222,GO:0019538,GO:0022402,GO:0031323,GO:0031326,GO:0032446,GO:0032502,GO:0032875,GO:0036211,GO:0043170,GO:0043226,GO:0043227,GO:0043229,GO:0043231,GO:0043412,GO:…	0.128316	2.6541		-0.289357	-0.154136	0.262975	0.0886937		16.9834	13.7152	14.5587	12.9821	11.9068	14.4875	14.0157	14.9678
TR16143|c1_g4	761; 761; 604	ELC; ELCL (1)	Protein ELC {ECO:0000303|PubMed:17090720}; Protein ELC-like {ECO:0000303|PubMed:17090720}	ARATH	K12183	AT3G12400,AT5G13860	GO:0000813,GO:0000902,GO:0000904,GO:0003674,GO:0005488,GO:0005515,GO:0005575,GO:0005768,GO:0005769,GO:0005770,GO:0006464,GO:0006810,GO:0008104,GO:0008150,GO:0008152,GO:0009653,GO:0009987,GO:0010091,GO:0015031,GO:0016043,GO:0019538,GO:0032182,GO:0032502,GO:0032989,GO:0032991,GO:0033036,GO:0036211,GO:0036452,GO:0043130,GO:0043170,GO:0043226,GO:0043227,GO:0043229,GO:0043231,GO:0043234,GO:0043412,GO:…	-0.128268	1.14574		0.233187	0.0628289	-0.436616	-0.140724		3.49192	4.27993	2.62352	2.78481	3.42916	2.27255	3.29781	2.89839
TR26718|c0_g1	360							-0.127959	0.604028		0.198986	0.175615	-0.194901	-0.142315		1.69305	2.09133	1.62584	1.96575	2.09559	1.70441	1.82247	1.55734
TR45142|c1_g2	1630; 1275; 1085	TIC32 (1)	Short-chain dehydrogenase TIC 32, chloroplastic	ARATH		AT4G23430	GO:0003674,GO:0003824,GO:0005575,GO:0005886,GO:0006810,GO:0008104,GO:0008150,GO:0009507,GO:0009526,GO:0009528,GO:0009536,GO:0009706,GO:0009941,GO:0015031,GO:0016020,GO:0016491,GO:0019866,GO:0031090,GO:0031967,GO:0031969,GO:0031975,GO:0033036,GO:0042170,GO:0043226,GO:0043227,GO:0043229,GO:0043231,GO:0044422,GO:0044424,GO:0044434,GO:0044435,GO:0044444,GO:0044446,GO:0044464,GO:0045184,GO:0051179,GO:…	-0.127815	1.72972		0.253595	0.12588	-0.0565693	-0.462045		4.28553	5.30127	5.32094	5.89724	6.09628	5.82341	7.28989	5.0181
TR50279|c0_g1	572; 561	LTI6B (1)	Hydrophobic protein LTI6B	ORYSJ			GO:0005575,GO:0016021,GO:0031224,GO:0044425	0.127748	0.880722		-0.401685	-0.723798	-0.302995	-0.111278		2.6983	1.79951	3.6951	1.84289	3.09577	2.31989	1.99604	1.77364
TR28517|c1_g1	1402; 1320							0.127743	3.85102		-0.35173	-0.474156	0.0463528	0.0403168		53.2782	41.5347	60.7474	43.4512	37.1968	38.444	50.0746	51.5221
TR45814|c0_g1	554; 497	UGPA (2)	UTP--glucose-1-phosphate uridylyltransferase	ASTPN; MUSAC; SOLTU			GO:0003674,GO:0003824,GO:0003983,GO:0005575,GO:0005737,GO:0006011,GO:0006139,GO:0006725,GO:0006753,GO:0006793,GO:0006796,GO:0006807,GO:0008150,GO:0008152,GO:0009117,GO:0009225,GO:0009987,GO:0016740,GO:0016772,GO:0016779,GO:0019637,GO:0034641,GO:0044237,GO:0044238,GO:0044281,GO:0044424,GO:0044464,GO:0044699,GO:0044710,GO:0044763,GO:0046483,GO:0051748,GO:0055086,GO:0070569,GO:0071704,GO:1901135,GO:…	-0.127602	1.0916		-0.154663	-0.542824	-1.16339	-0.32455		2.11631	1.79951	4.69277	2.90767	5.90577	2.08317	2.47336	1.77364
TR1075|c4_g1	1144; 1060; 1040; 559						GO:0003674,GO:0005488,GO:0008270,GO:0043167,GO:0043169,GO:0046872,GO:0046914	-0.127582	1.29735		0.117287	0.274789	-0.00706122	-0.792148		3.01575	3.35585	3.17778	4.05435	4.66746	4.63979	4.25244	2.0332
TR21544|c0_g1	1009; 907	FKB43	Peptidyl-prolyl cis-trans isomerase FKBP43	ARATH	K14826	AT3G12340	GO:0003674,GO:0003755,GO:0003824,GO:0006457,GO:0008150,GO:0008152,GO:0009987,GO:0016853,GO:0016859,GO:0019538,GO:0043170,GO:0044237,GO:0044238,GO:0044260,GO:0044267,GO:0071704	-0.127522	0.91268		0.575537	0.471876	0.0335248	0.20586		2.80411	4.66901	1.40414	2.33432	0.809662	0.852206	3.16763	3.80684
TR23225|c0_g1	2383; 2304; 1258; 1153; 637	PIGS	GPI transamidase component PIG-S	BOVIN; HUMAN; RAT			GO:0005575,GO:0006464,GO:0008150,GO:0008152,GO:0009987,GO:0016255,GO:0019538,GO:0032991,GO:0036211,GO:0042765,GO:0043170,GO:0043234,GO:0043412,GO:0044237,GO:0044238,GO:0044260,GO:0044267,GO:0044422,GO:0044424,GO:0044425,GO:0044432,GO:0044444,GO:0044446,GO:0044464,GO:0071704,GO:1902494	-0.127485	2.24586		-0.0634359	-0.0745386	-0.549153	-0.386348		6.29603	5.98217	6.90983	6.51154	13.7642	9.0902	15.4042	11.5503
TR49399|c0_g1	1322	PER47	Peroxidase 47	ARATH	K00430	AT4G33420	GO:0003674,GO:0003824,GO:0004601,GO:0005488,GO:0005575,GO:0005576,GO:0006950,GO:0006979,GO:0008150,GO:0008152,GO:0016209,GO:0016491,GO:0016684,GO:0020037,GO:0043167,GO:0043169,GO:0044699,GO:0044710,GO:0046872,GO:0046906,GO:0050896,GO:0055114,GO:0097159,GO:1901363	0.127145	3.84977		-0.408532	-0.822886	-0.389594	-0.10312		65.0766	48.7814	75.6756	42.3455	41.2451	31.2476	37.0136	34.3913
TR19688|c0_g2	1926	GAT1 (1)	GABA transporter 1	ARATH		AT1G08230	GO:0003674,GO:0005215,GO:0005342,GO:0005575,GO:0005886,GO:0006810,GO:0006811,GO:0006820,GO:0006865,GO:0008028,GO:0008150,GO:0008509,GO:0008514,GO:0015075,GO:0015171,GO:0015185,GO:0015711,GO:0015718,GO:0015812,GO:0015849,GO:0016020,GO:0016021,GO:0022857,GO:0022891,GO:0022892,GO:0031224,GO:0044425,GO:0044464,GO:0044699,GO:0044765,GO:0046942,GO:0046943,GO:0051179,GO:0051234,GO:0071702,GO:0071705,GO:…	-0.126967	1.99254		0.623413	0.587916	0.189922	0.415995		7.03674	11.3807	5.46874	8.723	6.1439	7.14906	5.29385	7.39737
TR5633|c3_g1	1094; 1001; 870; 828	AI5L5	ABSCISIC ACID-INSENSITIVE 5-like protein 5	ARATH			GO:0001071,GO:0003674,GO:0003676,GO:0003677,GO:0003700,GO:0005488,GO:0005575,GO:0005634,GO:0006139,GO:0006351,GO:0006355,GO:0006725,GO:0006807,GO:0007165,GO:0008150,GO:0008152,GO:0009058,GO:0009059,GO:0009738,GO:0009755,GO:0009889,GO:0009987,GO:0010468,GO:0010556,GO:0016070,GO:0018130,GO:0019219,GO:0019222,GO:0019438,GO:0031323,GO:0031326,GO:0032774,GO:0034641,GO:0034645,GO:0034654,GO:0043170,GO:…	-0.126958	3.53276		-0.903959	-0.19731	-0.627169	-1.20938		51.7438	27.1873	35.8794	31.1653	39.9592	25.5188	43.8261	18.3853
TR1152|c0_g1	1560; 1556; 1551; 1469; 1465; 1460; 1456	ATOX1 (1)	Copper transport protein ATX1	ARATH	K07213	AT1G66240	GO:0000041,GO:0000785,GO:0003674,GO:0005488,GO:0005575,GO:0005829,GO:0006810,GO:0006811,GO:0006812,GO:0006825,GO:0008150,GO:0030001,GO:0032991,GO:0043167,GO:0043169,GO:0044422,GO:0044424,GO:0044427,GO:0044444,GO:0044446,GO:0044464,GO:0044699,GO:0044765,GO:0046872,GO:0051179,GO:0051234,GO:1902578	0.12689	2.80182		-0.187695	-0.1389	0.441531	0.07302		17.0892	14.8825	14.8912	13.4326	11.7639	16.334	21.0886	22.2354
TR46279|c0_g1	511	QCR9 (1)	Cytochrome b-c1 complex subunit 9	SOLTU			GO:0005575,GO:0005750,GO:0006091,GO:0006122,GO:0008150,GO:0008152,GO:0009987,GO:0022900,GO:0022904,GO:0032991,GO:0043234,GO:0044237,GO:0044422,GO:0044424,GO:0044425,GO:0044429,GO:0044444,GO:0044446,GO:0044455,GO:0044464,GO:0044699,GO:0044710,GO:0044763,GO:0045275,GO:0055114,GO:0070069,GO:1902494,GO:1902495,GO:1990204,GO:1990351	-0.12668	2.68954		0.258289	0.227381	-0.114658	-0.114977		12.645	15.3202	13.6719	16.1765	16.3837	15.0556	14.8401	13.6267
TR24417|c0_g1	2054; 2032	YIHQ (1)	Alpha-glucosidase YihQ	ECOLI	K15922		GO:0003674,GO:0003824,GO:0004553,GO:0004558,GO:0005488,GO:0005975,GO:0008150,GO:0008152,GO:0015926,GO:0016787,GO:0016798,GO:0030246,GO:0032450,GO:0044238,GO:0071704,GO:0090599	-0.126544	0.752499		0.997614	0.275361	0.272908	0.318577		1.69305	4.3772	1.55194	2.08861	1.23831	1.70441	1.77908	2.46579
TR49049|c0_g1	2047; 1878	PMGI (1)	2,3-bisphosphoglycerate-independent phosphoglycerate mutase	RICCO			GO:0003674,GO:0003824,GO:0004619,GO:0005488,GO:0005575,GO:0005737,GO:0005975,GO:0005996,GO:0006006,GO:0006007,GO:0006082,GO:0006090,GO:0006091,GO:0006096,GO:0008150,GO:0008152,GO:0009056,GO:0009987,GO:0016052,GO:0016853,GO:0016866,GO:0016868,GO:0019318,GO:0019320,GO:0019752,GO:0030145,GO:0032787,GO:0043167,GO:0043169,GO:0043436,GO:0044237,GO:0044238,GO:0044281,GO:0044424,GO:0044464,GO:0044699,GO:…	0.126105	3.66778		-0.965981	-1.02003	-1.08277	-0.249189		45.1304	22.6155	55.4264	26.8242	57.6765	26.7025	42.9149	35.9486
TR16232|c0_g2	595							0.125671	0.667821		0.144866	-1.75055	1.08637	0.428658		4.39135	4.96082	2.36486	0	0.0952543	1.32565	0.867844	1.51408
TR24959|c0_g3	1013; 974	NET2A (1)	Protein NETWORKED 2A {ECO:0000303|PubMed:22840520}	ARATH		AT1G58210	GO:0003674,GO:0003779,GO:0005488,GO:0005515,GO:0005575,GO:0005886,GO:0008092,GO:0016020,GO:0044464	-0.125493	0.617349		0.0240838	0.386662	-0.183417	-0.337274		1.3227	1.3618	2.36486	3.3991	2.2861	1.89379	1.30177	0.82193
TR37173|c1_g1	735; 712							-0.125451	2.27543		-0.583912	-0.63	-1.32054	-0.501453		11.7984	7.53851	13.4132	8.31347	18.2888	6.72296	7.02954	4.67203
TR14183|c2_g2	3313; 1088	ISPG (1)	4-hydroxy-3-methylbut-2-en-1-yl diphosphate synthase (ferredoxin), chloroplastic	ARATH			GO:0003674,GO:0003824,GO:0005488,GO:0005506,GO:0005575,GO:0006081,GO:0006082,GO:0006090,GO:0006629,GO:0006644,GO:0006720,GO:0006721,GO:0006793,GO:0006796,GO:0007165,GO:0008150,GO:0008152,GO:0008299,GO:0008610,GO:0008654,GO:0009058,GO:0009240,GO:0009507,GO:0009526,GO:0009532,GO:0009536,GO:0009570,GO:0009605,GO:0009607,GO:0009617,GO:0009862,GO:0009863,GO:0009941,GO:0009987,GO:0016114,GO:0016491,GO:…	-0.125431	5.95449		0.653176	0.547139	0.26463	0.364891		379.349	597.147	313.085	457.937	323.865	389.269	272.243	350.878
TR13122|c1_g2	880	PLCD4 (1)	Phosphoinositide phospholipase C 4	ARATH	K05857	AT5G58700	GO:0003674,GO:0003824,GO:0004435,GO:0004620,GO:0004629,GO:0004871,GO:0005488,GO:0005515,GO:0005575,GO:0005829,GO:0005886,GO:0006629,GO:0007165,GO:0008081,GO:0008150,GO:0008152,GO:0009056,GO:0016020,GO:0016042,GO:0016298,GO:0016787,GO:0016788,GO:0035556,GO:0042578,GO:0044238,GO:0044424,GO:0044444,GO:0044464,GO:0044699,GO:0044710,GO:0044712,GO:0050789,GO:0050794,GO:0060089,GO:0065007,GO:0071704,GO:…	-0.125327	0.689463		0.148039	0.390556	-0.0290802	-0.38098		1.74596	2.04269	1.69974	2.53909	1.95271	1.89379	2.38657	1.6006
TR40682|c0_g1	1246	UTP23	rRNA-processing protein UTP23 homolog	HUMAN	K14773		GO:0003674,GO:0003676,GO:0003723,GO:0005488,GO:0005575,GO:0005730,GO:0006139,GO:0006364,GO:0006725,GO:0006807,GO:0008150,GO:0008152,GO:0009987,GO:0016070,GO:0016072,GO:0019843,GO:0030529,GO:0030684,GO:0032040,GO:0032991,GO:0034470,GO:0034641,GO:0034660,GO:0043170,GO:0043226,GO:0043228,GO:0043229,GO:0043232,GO:0044237,GO:0044238,GO:0044260,GO:0044422,GO:0044424,GO:0044428,GO:0044446,GO:0044464,GO:…	0.125311	2.87365		-0.165901	-0.434088	0.156971	0.0683349		18.7823	16.6334	21.5424	15.685	14.7168	16.5233	18.3549	19.2937
TR45842|c3_g1	307							-0.124798	1.42471		-0.347732	-0.183342	-0.612356	-0.520625		3.86227	2.82086	4.69277	4.0134	5.66763	3.36148	5.33724	3.4175
TR26539|c0_g1	1156; 1122; 957; 926							-0.124796	1.17384		0.136053	0.570745	-0.105322	-0.0718523		2.6983	3.06404	2.62352	4.38198	4.04831	3.69289	2.73371	2.55231
TR27142|c0_g1	511	GLO2C (1)	Hydroxyacylglutathione hydrolase cytoplasmic	ARATH	K01069	AT3G10850	GO:0003674,GO:0003824,GO:0004416,GO:0005488,GO:0005575,GO:0005829,GO:0006081,GO:0006082,GO:0006089,GO:0008150,GO:0008152,GO:0009056,GO:0009438,GO:0009987,GO:0016787,GO:0016788,GO:0016790,GO:0019243,GO:0019752,GO:0032787,GO:0042180,GO:0042182,GO:0043167,GO:0043169,GO:0043436,GO:0044237,GO:0044248,GO:0044281,GO:0044282,GO:0044424,GO:0044444,GO:0044464,GO:0044699,GO:0044710,GO:0044712,GO:0044763,GO:…	0.124698	1.07869		0.0833044	0.110855	0.358122	0.568123		2.6983	2.91813	2.80827	3.11243	2.47661	3.45617	2.213	3.76358
TR31256|c0_g1	1273; 1179; 477; 383							0.124685	0.467804		-0.278102	-0.435176	0.927247	-0.00314577		1.74596	1.26452	1.40414	0.778108	0.571526	1.98848	2.47336	2.46579
TR18111|c0_g1	1298; 1247							-0.124564	0.840167		0.158029	0.117236	-0.341002	-0.140382		2.38085	2.77223	1.84755	2.08861	2.90526	2.08317	2.34318	2.0332
TR45196|c0_g1	634							-0.12456	0.774431		1.3855	0.136981	0.236834	0.453544		1.05816	4.3772	2.0323	2.33432	1.85746	2.36724	1.21498	2.0332
TR16546|c0_g1	1568	CXE17 (1)	Probable carboxylesterase 17	ARATH		AT5G16080	GO:0003674,GO:0003824,GO:0008150,GO:0008152,GO:0016787,GO:0016788,GO:0052689	0.124497	3.43171		0.167878	0.374642	0.549531	0.597705		36.5593	41.1943	32.369	42.2635	16.86	25.1401	20.8717	32.0985
TR24541|c0_g1	282	GL115	Germin-like protein subfamily 1 member 15	ARATH		AT5G39120	GO:0003674,GO:0005488,GO:0005575,GO:0005576,GO:0030145,GO:0043167,GO:0043169,GO:0045735,GO:0046872,GO:0046914,GO:0048046	-0.12443	0.505476		0.910334	0.525402	0.273493	0.542342		2.27504	5.15537	0.77597	1.55622	0.571526	0.899551	0.607491	1.34104
TR44423|c0_g2	2555; 2528	THCAS	Tetrahydrocannabinolic acid synthase	CANSA			GO:0000166,GO:0003674,GO:0003824,GO:0005488,GO:0005575,GO:0005576,GO:0008150,GO:0008152,GO:0016491,GO:0016614,GO:0036094,GO:0043167,GO:0043168,GO:0044699,GO:0044710,GO:0048037,GO:0048046,GO:0050660,GO:0050662,GO:0055114,GO:0097159,GO:1901265,GO:1901363	0.124334	0.863071		0.252631	0.139563	0.78588	0.308067		1.79887	2.33451	2.91913	3.3172	1.66695	3.5982	1.34516	1.90342
TR23381|c0_g4	596							-0.124287	0.372517		-0.22997	-0.118364	-0.58948	-0.416426		2.16922	1.70224	1.33023	1.14669	2.14322	1.08893	1.25837	0.692152
TR41966|c0_g1	1914; 1835; 1200; 1181; 846	SRO2 (1)	Probable inactive poly [ADP-ribose] polymerase SRO2	ARATH		AT1G23550	GO:0003674,GO:0003824,GO:0003950,GO:0005575,GO:0005634,GO:0007275,GO:0008150,GO:0016740,GO:0016757,GO:0016763,GO:0032501,GO:0032502,GO:0043226,GO:0043227,GO:0043229,GO:0043231,GO:0044424,GO:0044464,GO:0044699,GO:0044707,GO:0044767	-0.124085	2.44328		0.446908	0.884184	0.433575	0.0297828		9.15305	12.8398	8.90518	17.2822	9.90645	13.73	9.98021	10.2092
TR38420|c0_g1	1949; 1917; 1656; 1624; 1180	SPS1; SPS2	Solanesyl diphosphate synthase 1; Solanesyl diphosphate synthase 2, chloroplastic	ARATH	K05356	AT1G78510,AT1G17050	GO:0003674,GO:0003824,GO:0005488,GO:0005575,GO:0005783,GO:0006629,GO:0006720,GO:0006732,GO:0008150,GO:0008152,GO:0008299,GO:0008610,GO:0009058,GO:0009108,GO:0009507,GO:0009532,GO:0009536,GO:0009570,GO:0009987,GO:0010236,GO:0015979,GO:0016740,GO:0016765,GO:0042180,GO:0042181,GO:0043167,GO:0043169,GO:0043226,GO:0043227,GO:0043229,GO:0043231,GO:0044237,GO:0044238,GO:0044249,GO:0044255,GO:0044281,GO:…	0.124	4.03596		-0.960183	-0.443298	-0.505337	-0.253678		81.8484	41.5834	74.3084	54.3857	69.7738	48.8598	44.6506	37.2897
TR31258|c0_g2	2053; 1954	MYOB1 (1)	Myosin-binding protein 1 {ECO:0000303|PubMed:23995081}	ARATH		AT1G08800	GO:0003674,GO:0005488,GO:0005515,GO:0005575,GO:0008092,GO:0016021,GO:0016023,GO:0017022,GO:0030133,GO:0031224,GO:0031410,GO:0031982,GO:0031988,GO:0043226,GO:0043227,GO:0043229,GO:0043231,GO:0044424,GO:0044425,GO:0044444,GO:0044464	0.123997	1.09889		-0.00259042	-0.58131	0.610749	0.112584		2.48667	2.48041	3.62119	2.08861	1.14305	2.27255	4.68636	5.14788
TR2573|c0_g1	2593; 2361	ACCR2	Serine/threonine-protein kinase-like protein CCR2	ARATH		AT2G39180	GO:0000166,GO:0001882,GO:0001883,GO:0003674,GO:0003824,GO:0004672,GO:0004674,GO:0005488,GO:0005515,GO:0005524,GO:0005575,GO:0006464,GO:0006468,GO:0006793,GO:0006796,GO:0008150,GO:0008152,GO:0009987,GO:0016021,GO:0016301,GO:0016310,GO:0016740,GO:0016772,GO:0016773,GO:0017076,GO:0019538,GO:0030554,GO:0031224,GO:0032549,GO:0032550,GO:0032553,GO:0032555,GO:0032559,GO:0035639,GO:0036094,GO:0036211,GO:…	-0.123831	2.44158		-0.241308	-0.407972	-0.786424	-0.471346		8.51816	7.05215	18.4755	13.6783	20.2415	11.3154	7.46346	5.10462
TR43155|c0_g1	2635; 2632	GLYT3 (1)	Probable glycosyltransferase At5g03795	ARATH		AT5G03795	GO:0000139,GO:0003674,GO:0003824,GO:0005575,GO:0008150,GO:0009987,GO:0016020,GO:0016021,GO:0016043,GO:0016740,GO:0016757,GO:0031090,GO:0031224,GO:0044422,GO:0044424,GO:0044425,GO:0044431,GO:0044444,GO:0044446,GO:0044464,GO:0045229,GO:0071554,GO:0071555,GO:0071840,GO:0098588	0.123546	2.79502		0.584304	0.473389	0.672564	0.931259		15.2374	23.3451	13.9675	19.7803	11.9544	19.6481	8.9388	17.9527
TR8355|c1_g1	1492; 1425; 1094; 899	CML22; LRKS2	Probable calcium-binding protein CML22; Receptor like protein kinase S.2	ARATH	K13448	AT3G24110,AT2G32800	GO:0000166,GO:0001101,GO:0001882,GO:0001883,GO:0003674,GO:0003824,GO:0004672,GO:0004674,GO:0005488,GO:0005509,GO:0005524,GO:0005575,GO:0005886,GO:0006950,GO:0008150,GO:0009605,GO:0009607,GO:0009611,GO:0009617,GO:0009719,GO:0009725,GO:0009751,GO:0009753,GO:0009987,GO:0010033,GO:0014070,GO:0016020,GO:0016301,GO:0016740,GO:0016772,GO:0016773,GO:0017076,GO:0030554,GO:0032549,GO:0032550,GO:0032553,GO:…	0.123414	1.97937		-0.124617	-0.144693	0.180501	0.256022		7.24837	6.5658	8.97908	8.0268	6.52492	7.52782	5.81456	7.13782
TR47842|c0_g2	787	D7OMT	Isoflavone 7-O-methyltransferase	GLYEC			GO:0003674,GO:0003824,GO:0006725,GO:0008150,GO:0008152,GO:0008168,GO:0008171,GO:0008757,GO:0009058,GO:0009698,GO:0009699,GO:0009717,GO:0009987,GO:0016740,GO:0016741,GO:0018130,GO:0019438,GO:0019748,GO:0033800,GO:0044237,GO:0044249,GO:0044550,GO:0044699,GO:0044710,GO:0044711,GO:0044763,GO:0046287,GO:0046483,GO:0071704,GO:1901360,GO:1901362,GO:1901576	-0.123408	1.43656		0.65502	1.09598	0.741344	0.411359		4.02099	6.90625	2.47571	6.42963	2.57187	4.9712	2.51675	3.67706
TR25116|c0_g1	1295; 1287; 1268; 1245; 1102; 959; 712; 640; 445	BB (1)	E3 ubiquitin ligase BIG BROTHER	ARATH	K19045	AT3G63530	GO:0003006,GO:0003674,GO:0003824,GO:0004842,GO:0005488,GO:0005515,GO:0006464,GO:0008150,GO:0008152,GO:0008270,GO:0009987,GO:0016567,GO:0016740,GO:0016874,GO:0019538,GO:0019787,GO:0019899,GO:0022414,GO:0031624,GO:0032446,GO:0032502,GO:0036211,GO:0040008,GO:0043167,GO:0043169,GO:0043170,GO:0043412,GO:0044237,GO:0044238,GO:0044260,GO:0044267,GO:0044390,GO:0044699,GO:0044702,GO:0044767,GO:0045926,GO:…	0.123328	2.94852		-0.578595	-0.528562	-0.149493	-0.3483		19.523	12.7425	27.085	18.4698	20.432	18.3224	20.2642	15.7032
TR52280|c1_g1	1226	U483	UPF0483 protein AGAP003155	ANOGA				0.123298	4.23258		-0.0956949	-0.137837	0.394665	0.150086		83.1182	77.7196	99.1394	90.0148	45.2458	59.7965	45.475	50.5703
TR26321|c1_g1	523							0.123282	0.895013		0.51007	0.793164	1.20434	0.68819		1.3756	2.38314	1.51499	3.35815	1.71458	5.25527	1.25837	2.63883
TR16159|c0_g1	1956; 1825; 1794; 1663; 1618	AP2; RAP27 (1)	Ethylene-responsive transcription factor RAP2-7; Floral homeotic protein APETALA 2	ARATH	K09284	AT4G36920	GO:0000160,GO:0001071,GO:0003002,GO:0003006,GO:0003674,GO:0003676,GO:0003677,GO:0003700,GO:0005488,GO:0005575,GO:0005634,GO:0006139,GO:0006351,GO:0006355,GO:0006725,GO:0006807,GO:0007165,GO:0007275,GO:0007389,GO:0008150,GO:0008152,GO:0009058,GO:0009059,GO:0009755,GO:0009791,GO:0009873,GO:0009889,GO:0009908,GO:0009987,GO:0010073,GO:0010092,GO:0010093,GO:0010468,GO:0010556,GO:0016070,GO:0018130,GO:…	0.123251	2.54224		-0.243438	-1.20097	-0.433673	-0.0382422		12.2746	10.2135	19.6579	7.98584	16.1456	11.6942	11.9763	11.6368
TR41667|c0_g1	841; 836							-0.123242	4.28955		0.450718	0.569001	0.247704	0.167182		64.1772	88.079	70.2068	104.635	67.6306	80.4862	50.8991	57.2756
TR28059|c0_g2	1119	SILD (3)	Secoisolariciresinol dehydrogenase	FORIN			GO:0003674,GO:0003824,GO:0016491	-0.123009	1.94024		0.278069	1.07876	0.124634	0.449729		7.56582	9.38666	2.80827	7.04392	3.00051	3.36148	9.32933	13.1076
TR12182|c0_g1	2552	IQM3; OHP1	Histidine-containing phosphotransfer protein 1 {ECO:0000305}; IQ domain-containing protein IQM3 {ECO:0000305}	ARATH; ORYSJ	K14490	AT3G52870	GO:0000160,GO:0003674,GO:0003824,GO:0004871,GO:0005488,GO:0005515,GO:0005575,GO:0005634,GO:0005737,GO:0005829,GO:0006793,GO:0006796,GO:0007165,GO:0008150,GO:0008152,GO:0009736,GO:0009755,GO:0009927,GO:0009987,GO:0016301,GO:0016310,GO:0016740,GO:0016772,GO:0019899,GO:0019900,GO:0019901,GO:0035556,GO:0043226,GO:0043227,GO:0043229,GO:0043231,GO:0043424,GO:0044237,GO:0044424,GO:0044444,GO:0044464,GO:…	-0.122974	3.96833		-0.348225	-0.483623	-1.06849	-0.391509		52.9607	41.3888	70.9458	50.4542	88.8723	41.8528	43.6092	33.007
TR28535|c0_g1	3776; 3774; 3412; 3386; 3115; 313	CNX3; HIPL1	Cyclic pyranopterin monophosphate synthase accessory protein, mitochondrial; HIPL1 protein	ARATH	K03639	AT1G74790,AT1G01290	GO:0003674,GO:0003824,GO:0005488,GO:0005575,GO:0005739,GO:0005759,GO:0005886,GO:0005975,GO:0006732,GO:0006777,GO:0006793,GO:0006796,GO:0006807,GO:0008150,GO:0008152,GO:0009058,GO:0009108,GO:0009507,GO:0009536,GO:0009987,GO:0016020,GO:0016491,GO:0016614,GO:0016829,GO:0016830,GO:0016901,GO:0018130,GO:0019538,GO:0019637,GO:0019720,GO:0031224,GO:0031225,GO:0031226,GO:0031974,GO:0032324,GO:0043170,GO:…	-0.12291	4.80583		0.425152	0.682156	0.108251	0.322412		104.969	141.286	103.758	167.088	114.258	123.239	99.021	124.068
TR51861|c0_g1	1014; 1003; 939; 928	DYL	Dynein light chain, cytoplasmic	DICDI	K10418		GO:0003674,GO:0003774,GO:0003824,GO:0005575,GO:0005737,GO:0005874,GO:0005875,GO:0007017,GO:0008150,GO:0009987,GO:0016462,GO:0016787,GO:0016817,GO:0016818,GO:0017111,GO:0030286,GO:0032991,GO:0043234,GO:0044422,GO:0044424,GO:0044430,GO:0044446,GO:0044464,GO:0044699,GO:0044763,GO:1902494	-0.122874	2.00216		-0.652815	-0.687949	-1.14662	-0.734103		7.30128	4.27993	10.3093	6.0201	15.5741	6.48624	5.98813	3.2012
TR49632|c0_g1	377	C7A22 (1)	Cytochrome P450 CYP749A22	PANGI			GO:0003674,GO:0003824,GO:0004497,GO:0005488,GO:0005506,GO:0005575,GO:0008150,GO:0008152,GO:0016021,GO:0016491,GO:0016705,GO:0020037,GO:0031224,GO:0043167,GO:0043169,GO:0044425,GO:0044699,GO:0044710,GO:0046872,GO:0046906,GO:0046914,GO:0055114,GO:0097159,GO:1901363	0.122841	0.740315		0.114828	0.320175	0.471314	0.611944		2.16922	2.43178	1.44109	2.04765	1.42881	2.36724	1.6923	3.11468
TR43845|c0_g1	874							-0.12282	1.22663		0.218178	0.800761	0.0707315	0.0928429		3.91518	4.71765	2.51266	5.11913	2.47661	2.65131	2.7771	3.02816
TR13651|c0_g1	1364							0.122707	1.95993		-0.703476	-0.59063	-0.443802	-0.0200496		10.3699	5.98217	8.64652	5.4058	7.57272	5.30262	6.76919	6.66196
TR23211|c0_g1	956; 837	CNPY1	Protein canopy-1	DANRE			GO:0005575,GO:0005783,GO:0007165,GO:0007166,GO:0007167,GO:0007169,GO:0007368,GO:0007389,GO:0008150,GO:0008543,GO:0009799,GO:0009855,GO:0009966,GO:0010646,GO:0023051,GO:0030917,GO:0032501,GO:0032502,GO:0040036,GO:0043226,GO:0043227,GO:0043229,GO:0043231,GO:0044424,GO:0044444,GO:0044464,GO:0044699,GO:0044707,GO:0044767,GO:0048583,GO:0048856,GO:0050789,GO:0050794,GO:0065007,GO:0070121,GO:0090287	-0.122624	3.3877		-0.198963	-0.120627	-0.415495	-0.544927		27.6708	23.9773	34.5491	31.6977	36.9587	27.46	32.4574	21.9326
TR51342|c0_g1	1580; 555	SH3P1	SH3 domain-containing protein 1 {ECO:0000312|EMBL:AAL32438.1}	ARATH		AT1G31440	GO:0003674,GO:0005488,GO:0005515,GO:0005575,GO:0005783,GO:0005794,GO:0005886,GO:0016020,GO:0016023,GO:0030135,GO:0030136,GO:0031410,GO:0031982,GO:0031988,GO:0043226,GO:0043227,GO:0043229,GO:0043231,GO:0044424,GO:0044444,GO:0044464	-0.122517	2.17358		0.233554	0.0169443	-0.290007	-0.341183		7.08965	8.51122	9.45944	9.58301	9.71594	7.76455	10.2406	7.87323
TR44457|c0_g1	1409; 1408	CAF1A	Probable CCR4-associated factor 1 homolog 1	ARATH	K12581	AT1G06450	GO:0000175,GO:0003674,GO:0003676,GO:0003723,GO:0003824,GO:0004518,GO:0004527,GO:0004532,GO:0004535,GO:0004540,GO:0005488,GO:0005575,GO:0005634,GO:0005737,GO:0006139,GO:0006351,GO:0006355,GO:0006725,GO:0006807,GO:0008150,GO:0008152,GO:0008408,GO:0009058,GO:0009059,GO:0009889,GO:0009987,GO:0010468,GO:0010556,GO:0016070,GO:0016787,GO:0016788,GO:0016796,GO:0016896,GO:0018130,GO:0019219,GO:0019222,GO:…	-0.122426	2.05219		0.842281	0.504606	0.530933	0.0776495		6.71929	12.8398	6.17081	9.17348	5.52475	8.42737	6.46544	6.87826
TR43121|c0_g2	634; 509; 381							-0.122173	0.703071		0.267096	0.244706	-0.0259721	-0.305077		1.85177	2.43178	1.33023	1.76098	2.47661	2.41458	2.213	1.6006
TR41020|c0_g1	1508; 1409; 1343	ROMT (4)	Trans-resveratrol di-O-methyltransferase	VITVI			GO:0003674,GO:0003824,GO:0005488,GO:0005515,GO:0006725,GO:0008150,GO:0008152,GO:0008168,GO:0008171,GO:0008757,GO:0009058,GO:0009987,GO:0016740,GO:0016741,GO:0019438,GO:0044237,GO:0044249,GO:0046983	-0.122153	2.58572		0.10704	-1.22876	-4.17098	-0.775636		4.44426	4.86355	15.2607	5.93819	55.3904	2.13052	11.6725	6.4024
TR7774|c0_g2	1537; 1454; 1443; 1360							0.121866	1.67992		-0.176411	-0.0294253	0.33308	0.282468		6.56057	5.69036	5.57959	5.44676	4.19119	5.53934	4.33922	5.49396
TR3768|c0_g2	2278	ARP6 (1)	Actin-related protein 6	ARATH	K11662	AT3G33520	GO:0003674,GO:0005198,GO:0005200,GO:0005575,GO:0005634,GO:0005737,GO:0005856,GO:0006325,GO:0006338,GO:0006355,GO:0006950,GO:0006952,GO:0007275,GO:0008150,GO:0008283,GO:0009266,GO:0009628,GO:0009889,GO:0009909,GO:0009910,GO:0009987,GO:0010468,GO:0010556,GO:0016043,GO:0016568,GO:0019219,GO:0019222,GO:0030029,GO:0031323,GO:0031326,GO:0032501,GO:0032502,GO:0043226,GO:0043227,GO:0043228,GO:0043229,GO:…	0.121816	2.1762		-0.0419988	-0.234487	0.244465	0.262451		9.89376	9.5812	9.08993	7.57631	7.47746	9.04286	7.98417	9.77665
TR2727|c0_g1	1060; 1034; 376	GUAA (1)	Probable GMP synthase [glutamine-hydrolyzing]	HELHP	K03790		GO:0000166,GO:0001882,GO:0001883,GO:0003674,GO:0003824,GO:0003905,GO:0003922,GO:0005488,GO:0005524,GO:0006082,GO:0006139,GO:0006163,GO:0006164,GO:0006177,GO:0006259,GO:0006281,GO:0006284,GO:0006520,GO:0006541,GO:0006725,GO:0006753,GO:0006793,GO:0006796,GO:0006807,GO:0006950,GO:0006974,GO:0008080,GO:0008150,GO:0008152,GO:0008725,GO:0009058,GO:0009064,GO:0009116,GO:0009117,GO:0009119,GO:0009123,GO:…	-0.121797	2.34011		-1.22347	0.000415491	-0.721731	-2.12123		7.35419	2.57768	15.9259	15.9307	19.6224	11.5048	8.80862	1.25453
TR16215|c0_g1	953	NAC7 (1)	NAC domain-containing protein 7 {ECO:0000303|PubMed:15029955}	ARATH		AT1G12260	GO:0001071,GO:0003674,GO:0003676,GO:0003677,GO:0003700,GO:0005488,GO:0005575,GO:0005634,GO:0006139,GO:0006351,GO:0006355,GO:0006725,GO:0006807,GO:0007275,GO:0008150,GO:0008152,GO:0009058,GO:0009059,GO:0009889,GO:0009987,GO:0010468,GO:0010556,GO:0016043,GO:0016070,GO:0018130,GO:0019219,GO:0019222,GO:0019438,GO:0030154,GO:0031323,GO:0031326,GO:0032501,GO:0032502,GO:0032774,GO:0034641,GO:0034645,GO:…	0.121762	0.942002		-0.108462	-0.170795	0.67563	0.0302866		2.85702	2.57768	3.02998	2.58004	1.28593	2.65131	2.69032	2.76861
TR37087|c0_g1	1596	DBR (1)	2-alkenal reductase (NADP(+)-dependent)	TOBAC			GO:0003674,GO:0003824,GO:0005488,GO:0008150,GO:0008152,GO:0008270,GO:0016491,GO:0043167,GO:0043169,GO:0044699,GO:0044710,GO:0046872,GO:0046914,GO:0055114	0.12176	5.77208		0.148825	0.704157	0.526302	1.03472		235.651	261.367	326.646	532.799	313.434	451.859	146.536	301.259
TR43689|c0_g1	810; 804; 691; 685							0.121734	0.466273		0.486148	0.448436	0.212639	1.4154		0.581986	1.21589	1.77365	2.78481	1.0478	1.373	0.607491	3.28772
TR11335|c0_g1	1288; 1157	ATPG; ATPG1	ATP synthase gamma chain 1, chloroplastic; ATP synthase gamma chain, chloroplastic	ARATH; TOBAC			GO:0003674,GO:0003824,GO:0005215,GO:0005575,GO:0006139,GO:0006163,GO:0006164,GO:0006725,GO:0006753,GO:0006754,GO:0006793,GO:0006796,GO:0006807,GO:0006810,GO:0006811,GO:0006812,GO:0006818,GO:0008150,GO:0008152,GO:0008324,GO:0009058,GO:0009116,GO:0009117,GO:0009119,GO:0009123,GO:0009124,GO:0009126,GO:0009127,GO:0009141,GO:0009142,GO:0009144,GO:0009145,GO:0009150,GO:0009152,GO:0009156,GO:0009161,GO:…	0.121354	0.463231		-1.19227	-0.286964	-0.242133	-0.523992		3.17447	0.826804	1.21938	0.819061	1.19068	0.852206	2.86389	1.68712
TR52561|c0_g1	997							0.121245	0.176012		0.112087	0.8064	1.06029	0.596402		1.00525	1.16725	0.812921	2.17051	0.523899	2.17786	0.433922	1.16801
TR14579|c0_g1	3085; 2709; 2586; 2463; 1862; 1824; 1803; 1216; 1129; 581; 468	C71A1; C76M6; C81D1; C93A3; F3PH	Cytochrome P450 71A1; Cytochrome P450 81D1; Cytochrome P450 93A3; Flavonoid 3'-monooxygenase; Oryzalexin E synthase {ECO:0000305}	ARATH; ORYSJ; PERAE; PETHY; SOYBN	K05280	AT5G07990	GO:0003674,GO:0003824,GO:0004497,GO:0005488,GO:0005506,GO:0005575,GO:0005789,GO:0008150,GO:0008152,GO:0009058,GO:0009719,GO:0009725,GO:0009733,GO:0009812,GO:0009813,GO:0010033,GO:0016020,GO:0016021,GO:0016491,GO:0016705,GO:0016709,GO:0016711,GO:0019748,GO:0020037,GO:0031090,GO:0031224,GO:0042221,GO:0043167,GO:0043169,GO:0044422,GO:0044424,GO:0044425,GO:0044432,GO:0044444,GO:0044446,GO:0044464,GO:…	-0.12123	3.05316		0.413683	0.788356	0.281902	0.334885		13.3328	18.0924	21.062	37.1035	19.0985	23.4357	16.3589	20.8943
TR24674|c0_g2	3761; 3702; 3677; 3367; 3336; 3278; 3247							-0.121092	2.67126		0.859962	0.917728	0.447931	0.789507		9.84085	18.676	11.3439	22.3194	11.8115	16.476	8.9388	16.1791
TR36874|c0_g1	1682; 1597; 1580; 1559; 1500	FABI (1)	Enoyl-[acyl-carrier-protein] reductase [NADH], chloroplastic	ARATH; BRANA	K00208	AT2G05990	GO:0003674,GO:0003824,GO:0004312,GO:0004318,GO:0005488,GO:0005507,GO:0005575,GO:0005835,GO:0006082,GO:0006629,GO:0006631,GO:0006633,GO:0008150,GO:0008152,GO:0008610,GO:0009058,GO:0009507,GO:0009526,GO:0009532,GO:0009536,GO:0009570,GO:0009579,GO:0009941,GO:0009987,GO:0016053,GO:0016491,GO:0016627,GO:0016628,GO:0016631,GO:0016740,GO:0016746,GO:0016747,GO:0019752,GO:0031967,GO:0031975,GO:0032787,GO:…	-0.121062	4.22907		-0.198818	-0.401	-0.670035	-0.519012		60.1562	52.2832	90.7885	68.5145	95.2067	59.4651	72.465	50.2675
TR36847|c0_g1	1790; 1782; 1771; 1763	RECA3	DNA repair protein recA homolog 3, mitochondrial	ARATH	K03553	AT2G19490	GO:0000150,GO:0000166,GO:0000217,GO:0000400,GO:0000730,GO:0001882,GO:0001883,GO:0003674,GO:0003676,GO:0003677,GO:0003690,GO:0003697,GO:0003824,GO:0005488,GO:0005524,GO:0005575,GO:0005739,GO:0006139,GO:0006259,GO:0006281,GO:0006310,GO:0006312,GO:0006725,GO:0006807,GO:0006950,GO:0006974,GO:0007154,GO:0008094,GO:0008150,GO:0008152,GO:0009314,GO:0009432,GO:0009605,GO:0009628,GO:0009987,GO:0009991,GO:…	0.121047	3.00613		-0.119245	-0.161842	0.189847	0.216411		21.6393	19.8433	20.323	18.0603	18.0983	20.7844	19.7435	23.1006
TR50511|c0_g2	833	HS157 (2)	15.7 kDa heat shock protein, peroxisomal	ARATH	K13993	AT5G37670	GO:0000302,GO:0005575,GO:0005782,GO:0006457,GO:0006950,GO:0006979,GO:0008150,GO:0008152,GO:0009266,GO:0009408,GO:0009628,GO:0009987,GO:0019538,GO:0031907,GO:0031974,GO:0042221,GO:0043170,GO:0043233,GO:0044237,GO:0044238,GO:0044260,GO:0044267,GO:0044422,GO:0044424,GO:0044438,GO:0044439,GO:0044444,GO:0044446,GO:0044464,GO:0050896,GO:0070013,GO:0071704,GO:1901700	0.120847	2.1		-1.42394	-1.06247	-1.2495	-0.654592		12.645	4.08539	12.3786	5.4058	12.8593	4.82917	8.20113	4.84506
TR45131|c0_g1	1290						GO:0006950,GO:0008150,GO:0050896	0.120766	6.53808		0.175539	0.552095	0.630926	0.698908		723.356	817.077	574.366	842.609	533.519	826.735	460.999	748.952
TR36738|c0_g1	1159	AOP1L (1)	Probable 2-oxoglutarate-dependent dioxygenase AOP1.2	ARATH			GO:0003674,GO:0003824,GO:0005488,GO:0008150,GO:0008152,GO:0016491,GO:0043167,GO:0043169,GO:0044699,GO:0044710,GO:0046872,GO:0051213,GO:0055114	0.120733	2.39224		-0.789334	-0.795514	-0.643384	-0.00399112		10.899	5.8849	20.2122	11.2211	12.7641	7.81189	9.32933	9.30079
TR34216|c0_g1	2121; 1057; 586	PARNL	Poly(A)-specific ribonuclease PARN-like	ARATH	K01148	AT3G25430	GO:0000175,GO:0003674,GO:0003676,GO:0003723,GO:0003824,GO:0004518,GO:0004527,GO:0004532,GO:0004535,GO:0004540,GO:0005488,GO:0005575,GO:0005634,GO:0005737,GO:0006139,GO:0006396,GO:0006397,GO:0006725,GO:0006807,GO:0008150,GO:0008152,GO:0008408,GO:0009987,GO:0016070,GO:0016071,GO:0016787,GO:0016788,GO:0016796,GO:0016896,GO:0034641,GO:0043167,GO:0043169,GO:0043170,GO:0043226,GO:0043227,GO:0043229,GO:…	0.120672	1.47584		0.0352493	0.25418	0.496627	0.536558		3.91518	4.03675	4.02765	4.99627	2.76238	4.30838	4.25244	6.6187
TR12708|c0_g1	1125	M810 (1)	Uncharacterized mitochondrial protein AtMg00810	ARATH		ArthMp070	GO:0005575,GO:0005739,GO:0043226,GO:0043227,GO:0043229,GO:0043231,GO:0044424,GO:0044444,GO:0044464	0.120638	3.08737		-0.409223	-0.144019	3.61513	-0.403742		66.9813	50.1919	15.4455	13.8831	0.190509	13.588	8.67844	6.31589
TR30342|c0_g2	903; 859	PR1; PR12	Pathogenesis-related protein 1; Pathogenesis-related protein PRB1-2	ARATH; HORVU	K13449	AT2G14610	GO:0001101,GO:0002376,GO:0005575,GO:0005576,GO:0005618,GO:0006950,GO:0006952,GO:0006955,GO:0007584,GO:0008150,GO:0009414,GO:0009415,GO:0009605,GO:0009607,GO:0009627,GO:0009628,GO:0009719,GO:0009814,GO:0009991,GO:0010033,GO:0010035,GO:0010243,GO:0010266,GO:0014070,GO:0030312,GO:0031667,GO:0033273,GO:0042221,GO:0043207,GO:0044464,GO:0045087,GO:0048046,GO:0050896,GO:0051704,GO:0051707,GO:0098542,GO:…	-0.119999	5.43329		-0.292007	0.0585049	-1.18537	-4.83089		328.981	268.517	298.638	311.038	359.823	157.658	103.794	2.68209
TR3272|c0_g1	684							-0.11986	0.364516		0.34821	0.0249731	-0.172886	-0.347229		0.740709	1.21589	1.99535	2.04765	0.714407	0.520793	2.47336	1.73038
TR430|c0_g2	2960	PP417	Pentatricopeptide repeat-containing protein At5g44230	ARATH		AT5G44230	GO:0003674,GO:0005488,GO:0008270,GO:0043167,GO:0043169,GO:0046872,GO:0046914	0.119819	1.46642		-0.126699	-0.316937	0.246246	0.0848856		3.96809	3.55039	4.58192	3.48101	3.71492	4.59245	5.16367	5.53722
TR44845|c0_g1	2956	POT5 (1)	Potassium transporter 5	ARATH	K03549	AT4G13420	GO:0003674,GO:0005215,GO:0005575,GO:0005886,GO:0006810,GO:0006811,GO:0006812,GO:0006813,GO:0008150,GO:0008324,GO:0009674,GO:0009987,GO:0015075,GO:0015077,GO:0015079,GO:0015291,GO:0015293,GO:0015672,GO:0016020,GO:0016021,GO:0022804,GO:0022820,GO:0022857,GO:0022890,GO:0022891,GO:0022892,GO:0030001,GO:0031224,GO:0034220,GO:0044425,GO:0044464,GO:0044699,GO:0044763,GO:0044765,GO:0046873,GO:0051179,GO:…	0.119782	3.14219		2.01732	0.839947	1.52942	1.95591		9.73504	42.4588	15.4824	28.5033	10.3351	31.721	9.02558	37.8953
TR53207|c2_g1	730	AVP (1)	Pyrophosphate-energized vacuolar membrane proton pump	VIGRR			GO:0003674,GO:0003824,GO:0004427,GO:0005215,GO:0005488,GO:0005575,GO:0005774,GO:0006810,GO:0006811,GO:0006812,GO:0006818,GO:0008150,GO:0009678,GO:0015399,GO:0015405,GO:0015672,GO:0015992,GO:0016020,GO:0016021,GO:0016462,GO:0016787,GO:0016817,GO:0016818,GO:0022804,GO:0022857,GO:0031090,GO:0031224,GO:0043167,GO:0043169,GO:0044422,GO:0044424,GO:0044425,GO:0044437,GO:0044444,GO:0044446,GO:0044464,GO:…	-0.119627	3.03989		0.312757	0.154603	-0.251045	-0.0642248		18.8352	23.6369	19.0667	21.3365	22.0514	18.3698	22.4338	21.4134
TR47900|c0_g2	313							-0.119576	0.529558		0.14958	0.452976	-0.211572	-0.0435799		1.21688	1.45907	1.25633	2.08861	1.85746	1.46769	2.12622	2.0332
TR43166|c0_g2	2023; 1533	DTX27 (1)	Protein DETOXIFICATION 27 {ECO:0000303|PubMed:11739388}	ARATH	K03327	AT5G65380	GO:0003674,GO:0005215,GO:0005575,GO:0006810,GO:0006855,GO:0008150,GO:0009987,GO:0015238,GO:0015291,GO:0015297,GO:0015893,GO:0016020,GO:0016021,GO:0022804,GO:0022857,GO:0031224,GO:0044425,GO:0044699,GO:0044763,GO:0044765,GO:0051179,GO:0051234,GO:0055085,GO:0090484,GO:1902578	0.119567	5.33156		0.135347	1.22326	1.06251	0.993288		264.751	290.889	118.021	276.884	135.785	284.684	94.2913	188.698
TR24117|c0_g1	1169							0.119559	1.25633		0.507618	0.16343	0.315081	1.0776		2.64539	4.18266	3.769	4.34102	3.00051	3.97696	1.60551	4.49899
TR45908|c0_g1	1359; 1352	BZP53 (2)	bZIP transcription factor 53 {ECO:0000303|PubMed:11906833}	ARATH		AT3G62420	GO:0001071,GO:0003674,GO:0003676,GO:0003677,GO:0003700,GO:0005488,GO:0005515,GO:0005575,GO:0005634,GO:0006139,GO:0006351,GO:0006355,GO:0006725,GO:0006807,GO:0006950,GO:0006970,GO:0006971,GO:0007154,GO:0008150,GO:0008152,GO:0009058,GO:0009059,GO:0009267,GO:0009605,GO:0009628,GO:0009889,GO:0009891,GO:0009893,GO:0009987,GO:0009991,GO:0010468,GO:0010556,GO:0010557,GO:0010604,GO:0010628,GO:0016070,GO:…	-0.119394	3.21526		-0.0731305	-0.928142	-1.29913	-0.537304		20.2108	19.1624	39.944	20.5175	37.5778	14.6769	28.0748	19.0342
TR53950|c1_g1	1173; 1164	VQ22	VQ motif-containing protein 22 {ECO:0000303|PubMed:22535423}	ARATH		AT3G22160	GO:0005575,GO:0005634,GO:0043226,GO:0043227,GO:0043229,GO:0043231,GO:0044424,GO:0044464	0.119384	3.40585		0.0954478	0.557878	0.758682	0.570205		32.8028	35.1149	25.607	38.1682	20.7178	35.7453	21.0886	31.7957
TR21291|c2_g6	793							0.11925	1.26911		0.0769594	-1.65221	0.295622	0.465917		6.7722	7.19806	2.14316	0	3.28627	4.26103	1.82247	2.89839
TR221|c0_g1	3491							0.119241	1.50813		-0.126105	-0.640712	0.029135	0.178823		4.60298	4.13402	5.28399	3.03053	4.61983	4.73448	4.4694	5.19114
TR5713|c0_g1	2023; 1766	SLD2	Delta(8)-fatty-acid desaturase 2	ARATH	K13076	AT2G46210	GO:0003674,GO:0003824,GO:0005488,GO:0005575,GO:0005783,GO:0005789,GO:0006629,GO:0006643,GO:0006665,GO:0006807,GO:0006950,GO:0008150,GO:0008152,GO:0008610,GO:0009058,GO:0009266,GO:0009409,GO:0009628,GO:0009987,GO:0016020,GO:0016021,GO:0016491,GO:0016705,GO:0030148,GO:0031090,GO:0031224,GO:0033554,GO:0043167,GO:0043169,GO:0043226,GO:0043227,GO:0043229,GO:0043231,GO:0044237,GO:0044238,GO:0044249,GO:…	-0.119165	2.38491		1.38857	0.42841	0.0446063	0.849031		4.97333	14.6393	10.7897	14.866	10.5732	10.9366	6.85597	13.1509
TR31161|c0_g1	2528	BOR4	Boron transporter 4	ARATH		AT1G15460	GO:0003674,GO:0005215,GO:0005452,GO:0005575,GO:0005886,GO:0006810,GO:0006811,GO:0006820,GO:0007154,GO:0008150,GO:0008509,GO:0009605,GO:0009987,GO:0009991,GO:0010036,GO:0015075,GO:0015103,GO:0015291,GO:0015297,GO:0015301,GO:0015562,GO:0016020,GO:0016021,GO:0022804,GO:0022857,GO:0022891,GO:0022892,GO:0031224,GO:0031667,GO:0031668,GO:0031669,GO:0034220,GO:0035445,GO:0042221,GO:0044425,GO:0044464,GO:…	0.119149	1.67971		-0.165583	-0.226052	0.0729298	0.285749		4.86752	4.23129	6.54032	5.44676	6.47729	6.865	3.68834	4.71528
TR21194|c0_g1	422	CIPK2; CIPKK	CBL-interacting protein kinase 2; CBL-interacting protein kinase 20	ORYSJ; ORYSJ			GO:0000166,GO:0001882,GO:0001883,GO:0003674,GO:0003824,GO:0004672,GO:0004674,GO:0005488,GO:0005524,GO:0007165,GO:0008150,GO:0016301,GO:0016740,GO:0016772,GO:0016773,GO:0017076,GO:0030554,GO:0032549,GO:0032550,GO:0032553,GO:0032555,GO:0032559,GO:0035639,GO:0036094,GO:0043167,GO:0043168,GO:0050789,GO:0050794,GO:0065007,GO:0097159,GO:0097367,GO:1901265,GO:1901363	0.119136	0.728505		-0.0116131	-0.678315	0.244595	0.117157		2.11631	2.09133	2.69742	1.3105	1.7622	2.27255	1.99604	2.24949
TR44836|c0_g1	767						GO:0003674,GO:0005488,GO:0005575,GO:0005622,GO:0008270,GO:0043167,GO:0043169,GO:0044464,GO:0046872,GO:0046914	-0.119123	0.663471		-0.264756	-1.64528	-2.33514	-0.475635		1.42851	1.02135	6.35556	1.35145	4.76272	0.142034	0.39053	0
TR957|c0_g1	2277; 2200; 2188; 1931; 1854; 1842; 1550; 1353; 1010	CAX1; CAX3 (3)	Vacuolar cation/proton exchanger 1; Vacuolar cation/proton exchanger 3	ARATH	K07300	AT2G38170,AT3G51860	GO:0003674,GO:0005215,GO:0005575,GO:0005773,GO:0005774,GO:0006793,GO:0006810,GO:0006811,GO:0006812,GO:0006816,GO:0006873,GO:0006874,GO:0006875,GO:0006882,GO:0006950,GO:0006970,GO:0008150,GO:0008152,GO:0008324,GO:0009266,GO:0009409,GO:0009605,GO:0009607,GO:0009624,GO:0009628,GO:0009631,GO:0009651,GO:0009705,GO:0009987,GO:0010035,GO:0010038,GO:0015075,GO:0015077,GO:0015078,GO:0015085,GO:0015291,GO:…	0.118997	3.245		0.200969	0.288918	0.496008	0.551075		21.1102	24.415	25.1266	30.9196	23.2421	33.1887	18.9624	28.2484
TR16514|c0_g1	1114; 1096; 1093; 920; 902	WRK27	Probable WRKY transcription factor 27	ARATH		AT5G52830	GO:0000975,GO:0001067,GO:0001071,GO:0001101,GO:0003674,GO:0003676,GO:0003677,GO:0003700,GO:0005488,GO:0005575,GO:0005634,GO:0006139,GO:0006351,GO:0006355,GO:0006725,GO:0006807,GO:0006950,GO:0006952,GO:0007165,GO:0007263,GO:0008150,GO:0008152,GO:0009058,GO:0009059,GO:0009605,GO:0009607,GO:0009617,GO:0009719,GO:0009725,GO:0009739,GO:0009889,GO:0009890,GO:0009892,GO:0009987,GO:0010033,GO:0010468,GO:…	-0.11897	1.40681		0.111872	1.44915	0.452361	0.328988		4.02099	4.42583	2.29096	7.98584	3.19102	4.73448	2.51675	3.4175
TR24497|c0_g1	2596; 1768	APS1	ATP sulfurylase 1, chloroplastic	ARATH	K13811	AT3G22890	GO:0000103,GO:0000166,GO:0001882,GO:0001883,GO:0001887,GO:0003674,GO:0003824,GO:0004779,GO:0004781,GO:0005488,GO:0005524,GO:0005575,GO:0005886,GO:0006790,GO:0008150,GO:0008152,GO:0009058,GO:0009507,GO:0009532,GO:0009536,GO:0009570,GO:0009719,GO:0009725,GO:0009735,GO:0009987,GO:0010033,GO:0010035,GO:0010038,GO:0016020,GO:0016740,GO:0016772,GO:0016779,GO:0017076,GO:0030554,GO:0032549,GO:0032550,GO:…	0.118913	6.58811		0.183281	0.317897	0.453669	0.634474		781.501	887.501	720.95	898.919	537.472	736.448	488.9	759.507
TR14854|c0_g1	943; 915							-0.118648	1.61043		-0.395821	-0.590753	-1.5978	-0.149758		4.60298	3.25858	8.09226	5.03723	9.19204	2.36724	3.94869	3.46076
TR38364|c0_g1	2622	PPR32 (1)	Pentatricopeptide repeat-containing protein At1g11290, chloroplastic {ECO:0000305}	ARATH		AT1G11290	GO:0003674,GO:0003824,GO:0004518,GO:0004519,GO:0005488,GO:0005575,GO:0006139,GO:0006396,GO:0006397,GO:0006725,GO:0006807,GO:0008150,GO:0008152,GO:0008270,GO:0009451,GO:0009507,GO:0009536,GO:0009987,GO:0016070,GO:0016071,GO:0016556,GO:0016787,GO:0016788,GO:0034641,GO:0043167,GO:0043169,GO:0043170,GO:0043226,GO:0043227,GO:0043229,GO:0043231,GO:0043412,GO:0044237,GO:0044238,GO:0044260,GO:0044424,GO:…	0.118493	2.04173		-0.107274	-0.0365461	0.32383	0.312947		7.88326	7.24669	8.72043	8.47728	6.19153	8.00127	6.59562	8.4356
TR13315|c0_g1	4246; 2390							-0.118316	0.0806474		0.295018	0.134423	-0.190278	-0.107243		0.0529078	0.291813	1.47804	1.72003	2.57187	2.13052	0.216961	0.129778
TR14909|c1_g1	1426; 513	ROC4	31 kDa ribonucleoprotein, chloroplastic	NICSY			GO:0000166,GO:0003674,GO:0003676,GO:0003723,GO:0005488,GO:0005575,GO:0006139,GO:0006396,GO:0006397,GO:0006725,GO:0006807,GO:0008150,GO:0008152,GO:0009507,GO:0009536,GO:0009987,GO:0016070,GO:0016071,GO:0030529,GO:0032991,GO:0034641,GO:0036094,GO:0043170,GO:0043226,GO:0043227,GO:0043229,GO:0043231,GO:0044237,GO:0044238,GO:0044260,GO:0044424,GO:0044444,GO:0044464,GO:0046483,GO:0071704,GO:0090304,GO:…	0.118266	1.75158		-0.223412	-0.204685	0.104862	0.147176		6.24312	5.204	6.42947	5.44676	5.47712	5.96544	5.29385	5.96981
TR15816|c0_g1	620	R1A3; R1B14	Putative late blight resistance protein homolog R1A-3; Putative late blight resistance protein homolog R1B-14	SOLDE			GO:0000166,GO:0001882,GO:0001883,GO:0002376,GO:0003674,GO:0005488,GO:0005524,GO:0005575,GO:0005737,GO:0006810,GO:0006811,GO:0006812,GO:0006950,GO:0006952,GO:0006955,GO:0008150,GO:0008219,GO:0009626,GO:0009987,GO:0012501,GO:0016020,GO:0016265,GO:0017076,GO:0030001,GO:0030554,GO:0032549,GO:0032550,GO:0032553,GO:0032555,GO:0032559,GO:0033554,GO:0034050,GO:0035639,GO:0036094,GO:0043167,GO:0043168,GO:…	-0.118196	1.44805		0.296954	1.09709	0.42471	0.340386		5.07915	6.46853	2.54962	6.59344	3.09577	4.49776	2.38657	3.28772
TR43686|c0_g1	1140; 1118							-0.118127	2.48278		-0.58215	-1.10202	-1.52714	-0.763835		14.5496	9.38666	22.2445	9.82873	17.5744	5.44465	10.7613	5.92655
TR11983|c0_g1	342	OPR11 (1)	Putative 12-oxophytodienoate reductase 11	ORYSJ			GO:0000166,GO:0003674,GO:0003824,GO:0003959,GO:0005488,GO:0005575,GO:0005622,GO:0006082,GO:0006629,GO:0006631,GO:0006633,GO:0008150,GO:0008152,GO:0008610,GO:0009058,GO:0009987,GO:0010181,GO:0016053,GO:0016491,GO:0016651,GO:0019752,GO:0031407,GO:0031408,GO:0032553,GO:0032787,GO:0036094,GO:0043167,GO:0043168,GO:0043436,GO:0044237,GO:0044238,GO:0044249,GO:0044255,GO:0044281,GO:0044283,GO:0044464,GO:…	0.118119	2.58826		0.70476	0.829727	1.03013	0.995692		8.1478	13.9098	12.3047	22.647	9.62069	20.6897	6.03152	13.0211
TR50564|c0_g1	2025; 1928; 1827; 1781; 1743; 1730; 1583; 1545; 1235; 1017	MRS22; MRS27; MRS28; MRS2I	Magnesium transporter MRS2-2; Magnesium transporter MRS2-7; Magnesium transporter MRS2-8; Magnesium transporter MRS2-I	ARATH; ORYSI; ORYSJ	K16075	AT5G09690,AT5G64560	GO:0003674,GO:0005215,GO:0005575,GO:0005789,GO:0005886,GO:0006810,GO:0006811,GO:0006812,GO:0007275,GO:0008150,GO:0008324,GO:0009555,GO:0009987,GO:0015075,GO:0015095,GO:0015693,GO:0016020,GO:0016021,GO:0022857,GO:0022890,GO:0022891,GO:0022892,GO:0030001,GO:0031090,GO:0031224,GO:0032501,GO:0032502,GO:0044422,GO:0044424,GO:0044425,GO:0044432,GO:0044444,GO:0044446,GO:0044464,GO:0044699,GO:0044707,GO:…	-0.117993	1.95029		0.283279	0.230114	-0.0164389	-0.345183		6.29603	7.87896	7.46409	8.92776	6.6678	6.58093	7.02954	5.32092
TR49803|c0_g1	1454; 1436	SMO22	Methylsterol monooxygenase 2-2	ARATH	K14424	AT1G07420	GO:0000254,GO:0003674,GO:0003824,GO:0004497,GO:0005488,GO:0005506,GO:0005575,GO:0005789,GO:0006066,GO:0006082,GO:0006629,GO:0006631,GO:0006633,GO:0006694,GO:0008150,GO:0008152,GO:0008202,GO:0008610,GO:0009058,GO:0009526,GO:0009941,GO:0009987,GO:0016020,GO:0016021,GO:0016053,GO:0016125,GO:0016126,GO:0016491,GO:0016705,GO:0016709,GO:0019752,GO:0030258,GO:0031090,GO:0031224,GO:0031967,GO:0031975,GO:…	-0.117976	3.30618		-0.332763	-0.496216	-1.09272	-0.356947		22.4329	17.6061	38.6507	27.1109	48.3892	22.1574	23.6054	18.2122
TR19570|c0_g1	3367; 3290; 2363; 1833	LRK42	L-type lectin-domain containing receptor kinase IV.2	ARATH		AT3G53810	GO:0000166,GO:0001882,GO:0001883,GO:0003674,GO:0003824,GO:0004672,GO:0004674,GO:0005488,GO:0005524,GO:0005575,GO:0005886,GO:0006464,GO:0006468,GO:0006793,GO:0006796,GO:0007275,GO:0008150,GO:0008152,GO:0009555,GO:0009987,GO:0016020,GO:0016021,GO:0016301,GO:0016310,GO:0016740,GO:0016772,GO:0016773,GO:0017076,GO:0019538,GO:0030246,GO:0030554,GO:0031224,GO:0032501,GO:0032502,GO:0032549,GO:0032550,GO:…	-0.117937	2.79609		0.128027	0.452791	-0.11496	-0.0910221		16.5601	18.1897	12.2677	17.1593	16.3361	15.0083	18.3115	17.1308
TR11930|c0_g1	1892	Y5278	Uncharacterized protein PAM68-like	ARATH		AT5G52780	GO:0005575,GO:0009507,GO:0009535,GO:0009536,GO:0016020,GO:0016021,GO:0031224,GO:0034357,GO:0042651,GO:0043226,GO:0043227,GO:0043229,GO:0043231,GO:0044422,GO:0044424,GO:0044425,GO:0044434,GO:0044435,GO:0044436,GO:0044444,GO:0044446,GO:0044464,GO:0055035	-0.117814	3.05971		0.776375	0.553406	0.490419	0.282031		16.5072	28.9868	17.7365	26.4966	14.5739	20.8791	20.351	24.9607
TR4515|c0_g1	763; 652; 279	SSL3 (1)	Protein STRICTOSIDINE SYNTHASE-LIKE 3 {ECO:0000303|PubMed:10777701}	ARATH		AT1G08470	GO:0003674,GO:0003824,GO:0005575,GO:0005774,GO:0005783,GO:0008150,GO:0008152,GO:0009058,GO:0016020,GO:0016787,GO:0016788,GO:0031090,GO:0043226,GO:0043227,GO:0043229,GO:0043231,GO:0044422,GO:0044424,GO:0044437,GO:0044444,GO:0044446,GO:0044464,GO:0098588	-0.117736	2.08066		0.635544	0.392896	0.141461	0.0183482		5.18497	8.60849	6.87288	9.3373	9.04916	10.0844	7.37668	7.48389
TR32184|c0_g2	5541; 5039; 4871; 1936; 1784; 1780; 1778; 1647; 853	LRK91; PP373; XYN2; XYNA; XYNC	Beta-1,4-xylanase; Endo-1,4-beta-xylanase 2; Endo-1,4-beta-xylanase C; L-type lectin-domain containing receptor kinase IX.1; Putative pentatricopeptide repeat-containing protein At5g09950	ARATH; ASPFU; DICTH; MAGO7	K01181	AT5G10530,AT5G09950	GO:0000166,GO:0000272,GO:0001882,GO:0001883,GO:0003674,GO:0003824,GO:0004553,GO:0004672,GO:0004674,GO:0005488,GO:0005524,GO:0005575,GO:0005576,GO:0005886,GO:0005975,GO:0005976,GO:0006139,GO:0006464,GO:0006468,GO:0006725,GO:0006793,GO:0006796,GO:0006807,GO:0008150,GO:0008152,GO:0008270,GO:0009056,GO:0009057,GO:0009451,GO:0009987,GO:0010383,GO:0010410,GO:0016020,GO:0016021,GO:0016052,GO:0016070,GO:…	0.117697	4.8343		-0.454303	-0.227206	0.174944	0.0222028		154.967	112.834	134.206	114.505	124.736	140.945	110.997	112.734
TR43127|c0_g1	1429	PSBO	Oxygen-evolving enhancer protein 1, chloroplastic	SOLLC	K02716		GO:0003674,GO:0005488,GO:0005509,GO:0005575,GO:0008150,GO:0008152,GO:0009521,GO:0009523,GO:0009535,GO:0009654,GO:0009987,GO:0010109,GO:0015979,GO:0016020,GO:0016021,GO:0019222,GO:0019898,GO:0031224,GO:0031323,GO:0032991,GO:0034357,GO:0042548,GO:0042549,GO:0042651,GO:0043167,GO:0043169,GO:0043234,GO:0043467,GO:0044237,GO:0044422,GO:0044424,GO:0044425,GO:0044434,GO:0044435,GO:0044436,GO:0044444,GO:…	0.11747	1.91654		-1.5268	-0.620475	-0.18213	-1.20194		8.88851	2.43178	4.69277	2.7029	8.19187	7.10172	14.5364	5.75351
TR28473|c0_g1	3035; 2879; 2721; 1637; 1623; 247	ATCA4; CD48B	Alpha carbonic anhydrase 4; Cell division control protein 48 homolog B	ARATH	K01674	AT2G03670,AT4G20990	GO:0000166,GO:0001882,GO:0001883,GO:0003674,GO:0003824,GO:0004089,GO:0005488,GO:0005524,GO:0005575,GO:0005634,GO:0005856,GO:0006730,GO:0006810,GO:0007049,GO:0008104,GO:0008150,GO:0008152,GO:0008270,GO:0009524,GO:0009532,GO:0009535,GO:0009570,GO:0009987,GO:0015031,GO:0016020,GO:0016462,GO:0016787,GO:0016817,GO:0016818,GO:0016829,GO:0016835,GO:0016836,GO:0016887,GO:0017076,GO:0017111,GO:0030554,GO:…	0.117395	2.7143		-0.24357	-0.11181	0.274853	0.109242		16.8247	14.0557	14.5956	13.4326	13.288	16.2866	15.4476	16.7414
TR43298|c0_g1	3993; 3974; 1504; 1422; 1410	NADK1	NAD(H) kinase 1	ARATH			GO:0000166,GO:0001882,GO:0001883,GO:0003674,GO:0003824,GO:0003951,GO:0005488,GO:0005524,GO:0006139,GO:0006725,GO:0006732,GO:0006733,GO:0006739,GO:0006741,GO:0006753,GO:0006793,GO:0006796,GO:0006807,GO:0008150,GO:0008152,GO:0009058,GO:0009108,GO:0009117,GO:0009165,GO:0009987,GO:0016301,GO:0016740,GO:0016772,GO:0016773,GO:0017076,GO:0018130,GO:0019359,GO:0019362,GO:0019363,GO:0019438,GO:0019637,GO:…	-0.117366	3.64555		0.491926	0.564679	0.217409	0.294156		34.8133	49.3651	30.1889	45.1303	31.0529	36.2661	35.625	43.9084
TR45|c0_g1	2329	HFA2D; HFA7B (1)	Heat stress transcription factor A-2d; Heat stress transcription factor A-7b	ARATH; ORYSJ	K09419	AT3G63350	GO:0001071,GO:0003674,GO:0003676,GO:0003677,GO:0003700,GO:0005488,GO:0005575,GO:0005634,GO:0005737,GO:0006139,GO:0006351,GO:0006355,GO:0006725,GO:0006807,GO:0006950,GO:0008150,GO:0008152,GO:0009058,GO:0009059,GO:0009266,GO:0009314,GO:0009408,GO:0009416,GO:0009628,GO:0009642,GO:0009644,GO:0009889,GO:0009987,GO:0010468,GO:0010556,GO:0016070,GO:0018130,GO:0019219,GO:0019222,GO:0019438,GO:0031323,GO:…	-0.117057	3.00393		-0.372861	-0.539334	-0.936237	-0.531156		26.2423	20.0378	23.4269	15.8079	30.7195	15.5764	17.5738	11.8531
TR28807|c0_g1	1927; 1335	VINSY (3)	Vinorine synthase	RAUSE				0.117046	1.58767		0.639391	0.0280684	0.771838	0.669303		5.4495	9.04621	4.84058	4.95532	2.85763	5.58669	2.213	4.10965
TR30553|c0_g1	680	NDK4 (1)	Nucleoside diphosphate kinase 4, chloroplastic	SPIOL			GO:0000166,GO:0001882,GO:0001883,GO:0003674,GO:0003824,GO:0004550,GO:0005488,GO:0005524,GO:0005575,GO:0006139,GO:0006163,GO:0006164,GO:0006183,GO:0006213,GO:0006220,GO:0006221,GO:0006228,GO:0006241,GO:0006725,GO:0006753,GO:0006793,GO:0006796,GO:0006807,GO:0008150,GO:0008152,GO:0009058,GO:0009116,GO:0009117,GO:0009119,GO:0009141,GO:0009142,GO:0009144,GO:0009145,GO:0009147,GO:0009148,GO:0009150,GO:…	-0.117024	1.17387		-0.148229	-0.143591	-0.504592	-0.386904		2.85702	2.48041	3.769	3.3172	4.3817	2.79334	3.64495	2.55231
TR29260|c0_g2	622							0.116905	2.21237		0.328433	0.604598	0.601593	0.888872		6.61348	8.55985	10.1615	15.9717	7.33458	11.6468	4.16565	8.56538
TR15067|c2_g1	270							-0.116811	0.628148		0.853387	0.615617	0.104265	-1.22324		0.899433	2.43178	1.25633	2.45718	2.00034	2.22521	2.95067	0.692152
TR32979|c0_g1	1754	C71DB (1)	Cytochrome P450 71D11	LOTJA			GO:0003674,GO:0003824,GO:0004497,GO:0005488,GO:0005506,GO:0008150,GO:0008152,GO:0016491,GO:0016705,GO:0020037,GO:0043167,GO:0043169,GO:0044699,GO:0044710,GO:0046872,GO:0046906,GO:0046914,GO:0055114,GO:0097159,GO:1901363	0.1167	2.84869		0.0797412	2.15483	1.15311	1.99532		26.4539	28.0141	5.50569	27.9709	9.66831	22.7255	2.95067	14.7515
TR43698|c0_g1	1244	GL113 (3)	Germin-like protein subfamily 1 member 13	ARATH		AT5G39100	GO:0003674,GO:0005488,GO:0005575,GO:0005576,GO:0030145,GO:0043167,GO:0043169,GO:0045735,GO:0046872,GO:0046914,GO:0048046	-0.116687	7.01791		0.323768	1.43963	0.788668	0.0542873		1357.14	1698.84	745.079	2022.75	755.652	1306.1	513.113	532.827
TR20288|c0_g1	1913; 1850; 1839; 1779; 825	Y5738 (1)	BTB/POZ domain-containing protein At5g67385	ARATH		AT5G67385	GO:0006464,GO:0008150,GO:0008152,GO:0009987,GO:0016567,GO:0019538,GO:0032446,GO:0036211,GO:0043170,GO:0043412,GO:0044237,GO:0044238,GO:0044260,GO:0044267,GO:0070647,GO:0071704	-0.116651	0.847286		-0.707604	-0.602855	-0.88495	-0.909239		2.85702	1.3618	2.88217	1.55622	2.85763	1.08893	4.20905	1.77364
TR13461|c0_g2	1940; 1939	ASOL (3)	L-ascorbate oxidase homolog	BRANA			GO:0003674,GO:0003824,GO:0005488,GO:0005507,GO:0005575,GO:0005576,GO:0008150,GO:0008152,GO:0016491,GO:0043167,GO:0043169,GO:0044699,GO:0044710,GO:0046872,GO:0046914,GO:0055114	0.116401	2.37229		-1.31354	-0.800551	-0.280981	-1.17896		11.6397	4.08539	17.2191	9.46015	11.1448	8.99551	16.4457	6.70522
TR48389|c0_g1	1650; 1549						GO:0003674,GO:0005488,GO:0005515,GO:0042802	0.115961	4.31173		0.167808	0.544586	1.02582	0.365756		85.6577	96.347	44.6368	65.5658	51.4373	105.768	64.1337	82.9284
TR31607|c0_g1	670	PMT2 (1)	Probable methyltransferase PMT2	ARATH		AT1G26850	GO:0000139,GO:0003674,GO:0003824,GO:0005575,GO:0005768,GO:0005794,GO:0005802,GO:0008168,GO:0016020,GO:0016021,GO:0016740,GO:0016741,GO:0031090,GO:0031224,GO:0043226,GO:0043227,GO:0043229,GO:0043231,GO:0044422,GO:0044424,GO:0044425,GO:0044431,GO:0044444,GO:0044446,GO:0044464,GO:0098588	-0.115818	3.08259		-0.368461	-0.153641	-0.495512	-0.60818		20.634	15.7579	26.1243	23.3842	27.5761	19.2693	25.3844	16.3088
TR54017|c0_g3	589	SAG21 (2)	Protein SENESCENCE-ASSOCIATED GENE 21, mitochondrial {ECO:0000303|PubMed:9617813}	ARATH		AT4G02380	GO:0000302,GO:0001101,GO:0005575,GO:0005739,GO:0006950,GO:0006979,GO:0007154,GO:0008150,GO:0009266,GO:0009409,GO:0009414,GO:0009415,GO:0009605,GO:0009628,GO:0009987,GO:0009991,GO:0010035,GO:0031668,GO:0033554,GO:0042221,GO:0042631,GO:0043226,GO:0043227,GO:0043229,GO:0043231,GO:0044424,GO:0044444,GO:0044464,GO:0044699,GO:0044763,GO:0050896,GO:0051716,GO:0070887,GO:0071214,GO:0071229,GO:0071462,GO:…	0.115754	1.96973		1.0723	0.1798	0.647511	1.31346		5.3966	12.4507	7.98141	9.17348	5.04848	8.47472	2.08283	6.66196
TR36371|c0_g1	1661	PERK8 (1)	Proline-rich receptor-like protein kinase PERK8	ARATH		AT5G38560	GO:0000166,GO:0001882,GO:0001883,GO:0003674,GO:0003824,GO:0004672,GO:0004674,GO:0005198,GO:0005199,GO:0005488,GO:0005524,GO:0005575,GO:0005886,GO:0006464,GO:0006468,GO:0006793,GO:0006796,GO:0008150,GO:0008152,GO:0009987,GO:0016020,GO:0016021,GO:0016301,GO:0016310,GO:0016740,GO:0016772,GO:0016773,GO:0017076,GO:0019538,GO:0030554,GO:0031224,GO:0032549,GO:0032550,GO:0032553,GO:0032555,GO:0032559,GO:…	0.115694	0.679897		0.053543	0.254473	0.717493	0.33379		2.96284	3.11267	1.10853	1.51526	1.0478	2.36724	1.47534	2.11972
TR35756|c0_g2	1890; 1723	CBDAS; THCAS (1)	Cannabidiolic acid synthase; Tetrahydrocannabinolic acid synthase	CANSA			GO:0000166,GO:0003674,GO:0003824,GO:0005488,GO:0005575,GO:0005576,GO:0008150,GO:0008152,GO:0016491,GO:0016614,GO:0036094,GO:0043167,GO:0043168,GO:0044699,GO:0044710,GO:0048037,GO:0048046,GO:0050660,GO:0050662,GO:0055114,GO:0097159,GO:1901265,GO:1901363	-0.115518	2.55941		1.45023	0.394567	0.524997	0.705496		6.98383	20.816	16.1476	21.5413	6.1439	9.27958	8.28791	14.1459
TR30631|c0_g1	1516; 1392							-0.115432	1.75667		0.0992073	0.071706	-0.068249	-0.69192		4.97333	5.39854	5.17313	5.48771	5.90577	5.58669	8.72184	5.0181
TR26887|c0_g1	1858; 1829; 1717; 1688							0.115251	0.904183		-0.245596	-0.251259	0.0962611	0.0877246		3.06865	2.43178	1.84755	1.3924	2.23848	2.46193	2.99406	3.24446
TR7709|c0_g2	1333	GAT12; GATA9	GATA transcription factor 12; GATA transcription factor 9	ARATH		AT4G32890	GO:0000975,GO:0000976,GO:0000977,GO:0000981,GO:0001012,GO:0001067,GO:0001071,GO:0001085,GO:0001228,GO:0003674,GO:0003676,GO:0003677,GO:0003682,GO:0003700,GO:0005488,GO:0005515,GO:0005575,GO:0005634,GO:0005667,GO:0006139,GO:0006351,GO:0006355,GO:0006357,GO:0006366,GO:0006725,GO:0006807,GO:0007623,GO:0008134,GO:0008150,GO:0008152,GO:0008270,GO:0009058,GO:0009059,GO:0009314,GO:0009416,GO:0009628,GO:…	-0.115247	0.612236		-0.581028	-0.154386	-0.578843	-0.76346		1.58723	0.729533	3.02998	2.621	2.19085	1.13628	2.38657	0.994968
TR22556|c0_g1	828; 821	SP1L1 (1)	Protein SPIRAL1-like 1	ARATH	K18635	AT1G26355	GO:0005575,GO:0005874,GO:0032991,GO:0043234,GO:0044422,GO:0044424,GO:0044430,GO:0044446,GO:0044464	-0.115164	4.30769		-0.0277244	-0.26165	-0.839809	-0.300748		66.5051	65.2203	81.8464	68.1049	111.543	61.8796	76.8042	62.1639
TR34948|c0_g1	1117; 1051; 1039							-0.115139	1.50869		-0.00867439	-0.167924	-0.485937	-0.574682		3.33319	3.30722	5.69045	4.95532	5.57238	3.69289	5.90134	3.6338
TR49083|c0_g1	1716; 1689	DJ1E	DJ-1 protein homolog E	ARATH			GO:0003674,GO:0003824,GO:0006081,GO:0006082,GO:0006089,GO:0008150,GO:0008152,GO:0009056,GO:0009058,GO:0009438,GO:0009987,GO:0016053,GO:0016829,GO:0016835,GO:0016836,GO:0019172,GO:0019243,GO:0019249,GO:0019752,GO:0032787,GO:0042180,GO:0042182,GO:0043436,GO:0044237,GO:0044248,GO:0044249,GO:0044281,GO:0044282,GO:0044283,GO:0044699,GO:0044710,GO:0044711,GO:0044712,GO:0044763,GO:0046185,GO:0046394,GO:…	-0.114852	4.61484		-0.211465	-0.617676	-1.28776	-0.264888		91.1602	78.595	132.432	85.9605	169.743	68.934	98.8041	82.0633
TR41121|c0_g3	974	PSBY	Photosystem II core complex proteins psbY, chloroplastic	SPIOL			GO:0003674,GO:0005488,GO:0005575,GO:0008150,GO:0008152,GO:0009521,GO:0009523,GO:0009535,GO:0009987,GO:0015979,GO:0016020,GO:0016021,GO:0030145,GO:0031224,GO:0032991,GO:0034357,GO:0042651,GO:0043167,GO:0043169,GO:0043234,GO:0044237,GO:0044422,GO:0044424,GO:0044425,GO:0044434,GO:0044435,GO:0044436,GO:0044444,GO:0044446,GO:0044464,GO:0046872,GO:0046914,GO:0055035	0.114718	0.818884		-1.67036	-0.766578	-1.10174	-0.759878		4.81461	0.826804	2.51266	1.06478	3.38153	1.04159	3.03746	1.3843
TR43152|c1_g1	2554; 2553; 286; 286	AHK4 (1)	Histidine kinase 4	ARATH	K14489	AT2G01830	GO:0000155,GO:0000160,GO:0001101,GO:0003674,GO:0003824,GO:0004672,GO:0004673,GO:0004721,GO:0004871,GO:0004872,GO:0004888,GO:0005057,GO:0005488,GO:0005515,GO:0005575,GO:0005783,GO:0005789,GO:0005886,GO:0006464,GO:0006468,GO:0006470,GO:0006793,GO:0006796,GO:0006810,GO:0006811,GO:0006820,GO:0006950,GO:0006952,GO:0006970,GO:0007154,GO:0007165,GO:0007231,GO:0008150,GO:0008152,GO:0008272,GO:0009267,GO:…	-0.114695	2.52554		-0.344314	-0.478989	-0.55415	-0.794458		12.4333	9.5812	16.1476	11.303	16.5266	10.9366	14.8401	8.13278
TR24339|c0_g1	1119						GO:0001871,GO:0003674,GO:0005488,GO:0030246,GO:0030247	0.114691	1.04845		0.0790579	-1.22993	0.416375	0.959392		3.49192	3.74494	4.80362	1.47431	1.38119	2.17786	1.60551	4.06639
TR23156|c0_g1	1004; 992; 602	21KD (2)	21 kDa protein	DAUCA			GO:0003674,GO:0004857,GO:0030234	-0.114605	3.71324		0.457028	1.07155	0.491462	0.496655		48.6223	67.117	25.9765	55.6961	22.8134	32.4785	30.982	44.1247
TR54192|c0_g2	934							0.114299	2.5113		0.576458	1.70798	1.97258	0.972398		11.2165	17.217	5.91215	21.5823	4.3817	20.1215	5.77117	12.2857
TR34157|c2_g1	2442; 2373; 2301; 1576; 1435	STT7	Serine/threonine-protein kinase STN7, chloroplastic	ARATH		AT1G68830	GO:0000166,GO:0001882,GO:0001883,GO:0003674,GO:0003824,GO:0004672,GO:0004674,GO:0005488,GO:0005524,GO:0005575,GO:0006464,GO:0006468,GO:0006793,GO:0006796,GO:0007623,GO:0008150,GO:0008152,GO:0009507,GO:0009535,GO:0009536,GO:0009987,GO:0010109,GO:0016020,GO:0016301,GO:0016310,GO:0016740,GO:0016772,GO:0016773,GO:0017076,GO:0019222,GO:0019538,GO:0030554,GO:0031323,GO:0032549,GO:0032550,GO:0032553,GO:…	0.114245	4.01748		-0.925231	-0.4022	-0.298482	-0.452163		74.9704	39.0057	44.2672	33.2539	68.8212	55.7722	74.2875	54.0311
TR49050|c0_g1	2128; 2128; 2113; 1551; 369							0.114174	2.04906		-0.192371	-0.229194	0.137583	0.105677		8.20071	7.05215	9.05298	7.57631	7.09645	7.90658	7.2465	7.87323
TR53954|c0_g1	2244; 2225; 563; 538	Y2766; Y5224	Uncharacterized protein At2g37660, chloroplastic; Uncharacterized protein At5g02240	ARATH		AT5G02240	GO:0001101,GO:0003674,GO:0003824,GO:0005488,GO:0005575,GO:0005576,GO:0005774,GO:0005829,GO:0005886,GO:0008150,GO:0009532,GO:0009570,GO:0009719,GO:0009725,GO:0009737,GO:0010033,GO:0016020,GO:0031090,GO:0033993,GO:0042221,GO:0044422,GO:0044424,GO:0044434,GO:0044435,GO:0044437,GO:0044444,GO:0044446,GO:0044464,GO:0048037,GO:0048046,GO:0050662,GO:0050896,GO:0097305,GO:0098588,GO:1901700	-0.114116	2.77979		-0.782382	-1.10506	-1.46841	-0.952817		20.2108	11.3321	25.2006	11.1802	26.5283	8.94817	17.0965	8.34908
TR12813|c0_g1	423							-0.114065	0.866459		0.127515	0.0348814	-0.155513	-0.561689		2.27504	2.57768	2.73437	2.82576	2.38136	2.03583	2.64693	1.47082
TR52163|c0_g1	1201; 477						GO:0003674,GO:0005488,GO:0005575,GO:0005622,GO:0008270,GO:0043167,GO:0043169,GO:0044464,GO:0046872,GO:0046914	-0.113998	3.81671		-0.888774	-0.10442	-0.559349	-1.16652		70.1029	37.4007	45.8192	42.5502	50.0085	33.6148	58.5361	25.5231
TR31331|c0_g1	4028; 3957; 3188; 3117; 2823; 2768; 2697; 1983; 1665; 1594; 1563							0.113978	3.25785		0.24487	0.26178	0.256262	0.862485		30.0516	35.7958	28.5261	34.4006	28.3382	34.0409	5.64099	11.0744
TR19111|c1_g2	1385							-0.113977	0.843792		0.703358	0.389013	0.202236	0.314317		2.0634	3.98811	1.51499	2.29337	1.7622	2.17786	1.99604	2.72535
TR41024|c0_g1	811; 796	HDT1 (1)	Histone deacetylase HDT1	SOYBN			GO:0003674,GO:0003824,GO:0005488,GO:0005575,GO:0005730,GO:0006139,GO:0006325,GO:0006351,GO:0006355,GO:0006725,GO:0006807,GO:0008150,GO:0008152,GO:0009058,GO:0009059,GO:0009889,GO:0009987,GO:0010468,GO:0010556,GO:0016043,GO:0016070,GO:0016568,GO:0016787,GO:0018130,GO:0019219,GO:0019222,GO:0019438,GO:0031323,GO:0031326,GO:0032774,GO:0034641,GO:0034645,GO:0034654,GO:0043167,GO:0043169,GO:0043170,GO:…	0.113975	2.7635		-0.377845	-0.156846	0.0597191	0.170105		16.9834	12.8398	19.4732	17.3641	13.8595	14.4875	14.8835	16.8712
TR31612|c0_g2	259							-0.113826	0.639898		-0.12954	-0.324264	-0.286829	-0.837225		2.22213	1.94542	1.99535	1.3924	1.95271	1.42034	2.95067	1.21127
TR51769|c0_g1	1151; 1132	LAML (1)	Lamin-like protein	ARATH		AT5G15350	GO:0003674,GO:0005575,GO:0005773,GO:0005886,GO:0009055,GO:0016020,GO:0031224,GO:0031225,GO:0031226,GO:0043226,GO:0043227,GO:0043229,GO:0043231,GO:0044424,GO:0044425,GO:0044444,GO:0044459,GO:0044464,GO:0046658	-0.11378	3.39203		-0.251364	-0.690735	-1.25419	-0.358846		23.1736	19.3083	43.713	26.7014	55.819	22.8202	26.0787	20.1157
TR28865|c0_g1	1433; 1382; 1133; 1082							-0.113751	0.620675		-0.53168	-1.67802	-2.83342	-0.262949		1.85177	0.972711	3.51034	0.409531	7.47746	0.189379	0.303746	0.086519
TR30718|c0_g1	1033; 1000						GO:0006950,GO:0008150,GO:0050896	-0.113688	4.02006		-0.182885	-0.305928	-0.782995	-0.318761		56.5585	49.7055	61.1908	49.3075	77.2989	44.5041	59.4907	47.4989
TR26897|c0_g2	2008	CSLB3; CSLH1 (1)	Cellulose synthase-like protein B3; Cellulose synthase-like protein H1	ARATH; ORYSJ		AT2G32530	GO:0000139,GO:0000271,GO:0003674,GO:0003824,GO:0005575,GO:0005975,GO:0005976,GO:0006073,GO:0008150,GO:0008152,GO:0008194,GO:0009058,GO:0009059,GO:0009250,GO:0009987,GO:0016020,GO:0016021,GO:0016043,GO:0016051,GO:0016740,GO:0016757,GO:0016758,GO:0016759,GO:0016760,GO:0030243,GO:0030244,GO:0031090,GO:0031224,GO:0033692,GO:0034637,GO:0034645,GO:0035251,GO:0043170,GO:0044042,GO:0044237,GO:0044238,GO:…	0.113646	2.0158		0.422421	0.18875	0.301573	0.958886		4.39135	6.22535	8.57262	9.91064	8.95391	11.2681	3.29781	7.35411
TR11191|c0_g1	1032; 529							-0.113558	1.2363		0.0226787	0.255805	-0.292693	-0.235211		2.85702	2.91813	2.99303	3.76768	3.76255	2.88803	4.55618	3.72032
TR11866|c0_g1	307	UBC9 (1)	SUMO-conjugating enzyme UBC9	ARATH	K06689	AT4G27960	GO:0000166,GO:0001882,GO:0001883,GO:0003674,GO:0003824,GO:0005488,GO:0005524,GO:0006464,GO:0008150,GO:0008152,GO:0009987,GO:0016874,GO:0016925,GO:0017076,GO:0019538,GO:0030554,GO:0032446,GO:0032549,GO:0032550,GO:0032553,GO:0032555,GO:0032559,GO:0035639,GO:0036094,GO:0036211,GO:0043167,GO:0043168,GO:0043170,GO:0043412,GO:0044237,GO:0044238,GO:0044260,GO:0044267,GO:0070647,GO:0071704,GO:0097159,GO:…	-0.113306	3.08339		-0.0726453	-0.218736	-0.402392	-0.535158		21.5335	20.4269	25.4223	21.7051	23.0992	17.2335	26.9032	18.2555
TR24638|c2_g2	344; 337; 248							-0.113297	0.808368		0.478291	0.494524	0.148374	0.014286		1.42851	2.38314	1.77365	2.90767	1.95271	2.27255	2.56014	2.59557
TR36215|c0_g1	663	SAG21 (3)	Protein SENESCENCE-ASSOCIATED GENE 21, mitochondrial {ECO:0000303|PubMed:9617813}	ARATH		AT4G02380	GO:0000302,GO:0001101,GO:0005575,GO:0005739,GO:0006950,GO:0006979,GO:0007154,GO:0008150,GO:0009266,GO:0009409,GO:0009414,GO:0009415,GO:0009605,GO:0009628,GO:0009987,GO:0009991,GO:0010035,GO:0031668,GO:0033554,GO:0042221,GO:0042631,GO:0043226,GO:0043227,GO:0043229,GO:0043231,GO:0044424,GO:0044444,GO:0044464,GO:0044699,GO:0044763,GO:0050896,GO:0051716,GO:0070887,GO:0071214,GO:0071229,GO:0071462,GO:…	-0.113242	0.697456		0.948481	0.373764	0.423868	0.33035		1.53433	3.89084	1.69974	2.49814	1.33356	2.13052	1.17159	1.73038
TR41075|c0_g1	1417							-0.113196	4.07348		-0.901224	-0.0264536	-0.718151	-1.01925		62.9074	33.2181	72.3869	71.0535	102.208	61.7376	44.8676	21.6297
TR11055|c0_g2	470	RS174	40S ribosomal protein S17-4	ARATH	K02962	AT5G04800	GO:0003674,GO:0003735,GO:0005198,GO:0005575,GO:0005840,GO:0006412,GO:0008150,GO:0008152,GO:0009058,GO:0009059,GO:0009987,GO:0019538,GO:0030529,GO:0032991,GO:0034645,GO:0043170,GO:0043226,GO:0043228,GO:0043229,GO:0043232,GO:0044237,GO:0044238,GO:0044249,GO:0044260,GO:0044267,GO:0044424,GO:0044444,GO:0044464,GO:0071704,GO:1901576	0.11298	1.55128		-0.565668	-0.0673393	0.0960748	0.112737		6.45475	4.03675	5.02533	4.75055	4.14356	4.49776	4.16565	4.58551
TR2806|c0_g1	819; 773	TRP5 (1)	Telomere repeat-binding protein 5	ARATH		AT1G07540	GO:0000782,GO:0000783,GO:0003674,GO:0003676,GO:0003677,GO:0003690,GO:0003691,GO:0005488,GO:0005575,GO:0006139,GO:0006351,GO:0006355,GO:0006725,GO:0006807,GO:0008150,GO:0008152,GO:0009058,GO:0009059,GO:0009889,GO:0009987,GO:0010468,GO:0010556,GO:0016070,GO:0018130,GO:0019219,GO:0019222,GO:0019438,GO:0031323,GO:0031326,GO:0032774,GO:0032991,GO:0032993,GO:0034641,GO:0034645,GO:0034654,GO:0042162,GO:…	-0.112835	3.39158		0.373036	0.15433	-0.135996	-0.07439		23.544	30.7863	28.8956	32.271	30.4814	27.6494	32.8479	31.1468
TR31006|c0_g1	1287	TMVRN (2)	TMV resistance protein N	NICGU			GO:0000166,GO:0001882,GO:0001883,GO:0002376,GO:0003674,GO:0005488,GO:0005524,GO:0005575,GO:0005737,GO:0006950,GO:0006952,GO:0006955,GO:0007165,GO:0008150,GO:0008219,GO:0009626,GO:0009987,GO:0012501,GO:0016265,GO:0017076,GO:0030554,GO:0032549,GO:0032550,GO:0032553,GO:0032555,GO:0032559,GO:0033554,GO:0034050,GO:0035639,GO:0036094,GO:0043167,GO:0043168,GO:0043531,GO:0044424,GO:0044464,GO:0044699,GO:…	0.112672	0.649064		0.152861	0.484052	0.564764	0.642543		1.69305	1.99406	1.58889	2.621	0.476272	1.18362	1.99604	3.67706
TR2868|c0_g2	1131							-0.112546	1.16772		0.263509	0.335187	-0.121554	-0.0367554		3.43901	4.32856	3.10388	4.17721	2.71475	2.41458	2.7771	2.68209
TR45344|c0_g1	1160; 1135; 1133; 785							-0.112525	0.669117		-0.799619	-0.0211184	-1.28658	-0.453787		2.0105	0.729533	2.88217	2.82576	4.09594	1.08893	1.25837	0.648892
TR25062|c0_g1	1346; 1314	RSMG	Ribosomal RNA small subunit methyltransferase G {ECO:0000255|HAMAP-Rule:MF_00074}	ALKMQ; ALKOO; OCEIH	K03501		GO:0003674,GO:0003824,GO:0005575,GO:0005737,GO:0006139,GO:0006364,GO:0006725,GO:0006807,GO:0008150,GO:0008152,GO:0008168,GO:0008170,GO:0008173,GO:0008649,GO:0008757,GO:0009987,GO:0016070,GO:0016072,GO:0016435,GO:0016740,GO:0016741,GO:0034470,GO:0034641,GO:0034660,GO:0043170,GO:0044237,GO:0044238,GO:0044260,GO:0044424,GO:0044464,GO:0046483,GO:0070043,GO:0071704,GO:0090304,GO:1901360	0.112507	1.22084		-0.167255	-0.298514	0.235272	0.0509486		2.96284	2.52905	3.80595	2.90767	3.42916	4.21369	3.51477	3.67706
TR44452|c0_g1	866	PBP1 (2)	Calcium-binding protein PBP1	ARATH		AT5G54490	GO:0003674,GO:0005488,GO:0005509,GO:0005515,GO:0008150,GO:0009719,GO:0009725,GO:0009733,GO:0010033,GO:0042221,GO:0043167,GO:0043169,GO:0046872,GO:0050896	-0.112473	3.64238		0.345186	0.602336	0.172207	0.197553		37.882	48.3924	35.8055	54.8771	34.7202	39.2488	25.2977	29.1569
TR49856|c0_g1	1218; 1218	LHY (2)	Protein LHY	ARATH	K12133	AT1G01060	GO:0000975,GO:0001067,GO:0001071,GO:0001101,GO:0003674,GO:0003676,GO:0003677,GO:0003700,GO:0005488,GO:0005575,GO:0005634,GO:0006139,GO:0006351,GO:0006355,GO:0006725,GO:0006807,GO:0006950,GO:0006970,GO:0007623,GO:0008150,GO:0008152,GO:0009058,GO:0009059,GO:0009266,GO:0009314,GO:0009409,GO:0009416,GO:0009628,GO:0009648,GO:0009651,GO:0009719,GO:0009723,GO:0009725,GO:0009733,GO:0009737,GO:0009739,GO:…	-0.112312	2.74748		-2.55653	-2.09308	-2.86586	-2.33955		30.6336	4.3772	20.9142	4.13626	37.0063	4.21369	20.2642	3.2012
TR38301|c0_g2	1656; 1434; 1287; 1098; 373	BCH1; BCH2	Beta-carotene 3-hydroxylase 1, chloroplastic; Beta-carotene hydroxylase 2, chloroplastic	ARATH; CAPAN	K15746	AT4G25700	GO:0003674,GO:0003824,GO:0005488,GO:0005506,GO:0005575,GO:0006082,GO:0006629,GO:0006631,GO:0006633,GO:0006720,GO:0006721,GO:0008150,GO:0008152,GO:0008299,GO:0008610,GO:0009058,GO:0009987,GO:0016020,GO:0016021,GO:0016053,GO:0016108,GO:0016109,GO:0016114,GO:0016116,GO:0016117,GO:0016122,GO:0016123,GO:0016491,GO:0016787,GO:0019752,GO:0031090,GO:0031224,GO:0031969,GO:0032787,GO:0042170,GO:0042440,GO:…	0.112283	3.30979		-0.963207	-0.382707	-0.375203	-0.420455		53.8602	27.1386	21.875	16.545	22.9563	17.4702	33.9761	25.1338
TR44671|c1_g1	1371; 1277; 1174; 1163; 1079; 1068	BET11; BET12 (1)	Bet1-like SNARE 1-1; Bet1-like SNARE 1-2	ARATH	K08504	AT4G14455	GO:0000139,GO:0003674,GO:0005484,GO:0005488,GO:0005515,GO:0005575,GO:0005789,GO:0006810,GO:0006888,GO:0008104,GO:0008150,GO:0015031,GO:0016020,GO:0016021,GO:0016043,GO:0016192,GO:0016482,GO:0031090,GO:0031224,GO:0033036,GO:0044422,GO:0044424,GO:0044425,GO:0044431,GO:0044432,GO:0044444,GO:0044446,GO:0044464,GO:0044699,GO:0044765,GO:0045184,GO:0046907,GO:0048193,GO:0051179,GO:0051234,GO:0051649,GO:…	0.112244	2.74965		0.0961299	0.246756	0.42876	0.516737		14.8142	15.9038	14.8912	17.8555	13.8119	18.9379	11.6725	17.1308
TR2779|c1_g1	366							0.112154	2.57869		0.369011	0.314945	0.89789	0.348161		10.8461	14.2988	13.598	17.1593	9.57306	18.7012	9.19915	11.9829
TR12730|c0_g1	2405; 2397; 2324; 2246	CRK10; CRK15; CRK25; Y4119	Cysteine-rich receptor-like protein kinase 10; Cysteine-rich receptor-like protein kinase 15; Cysteine-rich receptor-like protein kinase 25; G-type lectin S-receptor-like serine/threonine-protein kinase At4g11900	ARATH		AT4G05200,AT4G23180,AT4G11900	GO:0000166,GO:0001882,GO:0001883,GO:0003674,GO:0003824,GO:0004672,GO:0004674,GO:0005488,GO:0005515,GO:0005516,GO:0005524,GO:0005575,GO:0005886,GO:0005911,GO:0006464,GO:0006468,GO:0006793,GO:0006796,GO:0006950,GO:0006952,GO:0008037,GO:0008150,GO:0008152,GO:0009506,GO:0009605,GO:0009607,GO:0009617,GO:0009987,GO:0016020,GO:0016021,GO:0016301,GO:0016310,GO:0016740,GO:0016772,GO:0016773,GO:0017076,GO:…	0.112131	2.68664		0.612733	0.899812	1.13001	0.885407		14.6026	22.8587	9.93981	19.4117	8.47763	19.7428	7.55025	14.7947
TR38440|c0_g1	3508; 3293; 3172; 2647	BH036; BH120	Transcription factor bHLH120; Transcription factor bHLH36	ARATH		AT5G51780,AT5G51790	GO:0001071,GO:0003674,GO:0003676,GO:0003677,GO:0003700,GO:0005488,GO:0005515,GO:0005575,GO:0005634,GO:0006139,GO:0006351,GO:0006355,GO:0006725,GO:0006807,GO:0008150,GO:0008152,GO:0009058,GO:0009059,GO:0009889,GO:0009987,GO:0010468,GO:0010556,GO:0016070,GO:0018130,GO:0019219,GO:0019222,GO:0019438,GO:0031323,GO:0031326,GO:0032774,GO:0034641,GO:0034645,GO:0034654,GO:0043170,GO:0043226,GO:0043227,GO:…	-0.112125	4.81557		-0.0919316	-0.31446	-0.83851	-0.271622		82.5362	77.3791	197.688	158.775	209.988	116.989	78.8003	65.1055
TR31732|c0_g1	484							0.112097	0.917093		0.467165	2.00292	1.67121	1.42614		1.90468	3.0154	0.332559	4.34102	0.66678	4.30838	0.998021	4.36921
TR50565|c0_g1	868; 868							0.112088	1.06412		-0.0396858	-0.44818	0.228155	0.118114		3.22738	3.11267	3.32559	2.17051	2.23848	2.79334	2.95067	3.28772
TR48004|c0_g1	1612	Y3028 (2)	Uncharacterized acetyltransferase At3g50280	ARATH		AT3G50280	GO:0003674,GO:0003824,GO:0016740,GO:0016746,GO:0016747	0.112016	2.37928		0.865901	1.0866	0.746688	1.76347		8.8356	16.9252	8.12921	18.3879	6.00102	10.7473	3.38459	13.8863
TR22716|c0_g1	1204; 378	ADT1 (1)	ADP,ATP carrier protein 1, mitochondrial	ARATH	K05863	AT3G08580	GO:0000295,GO:0003674,GO:0003735,GO:0005198,GO:0005215,GO:0005337,GO:0005346,GO:0005347,GO:0005471,GO:0005488,GO:0005507,GO:0005575,GO:0005618,GO:0005730,GO:0005739,GO:0005740,GO:0005743,GO:0005773,GO:0005774,GO:0005886,GO:0006412,GO:0006810,GO:0006811,GO:0006820,GO:0006862,GO:0008150,GO:0008152,GO:0008509,GO:0008514,GO:0009058,GO:0009059,GO:0009507,GO:0009526,GO:0009536,GO:0009941,GO:0009987,GO:…	-0.111902	3.81034		-0.100272	-0.0579012	-0.476741	-0.368778		47.8287	44.5502	51.8791	49.7989	55.8667	39.8643	40.3982	31.0603
TR2429|c0_g1	1306							-0.111827	1.22814		-0.599139	-0.312195	-1.22828	-0.316977		3.75645	2.13996	4.36021	3.3172	6.33441	2.13052	2.99406	2.20623
TR45113|c0_g1	1064; 1063; 716; 679	BAG1; BAG2	BAG family molecular chaperone regulator 1; BAG family molecular chaperone regulator 2	ARATH		AT5G52060	GO:0003674,GO:0005488,GO:0005515,GO:0005575,GO:0005739,GO:0043226,GO:0043227,GO:0043229,GO:0043231,GO:0044424,GO:0044444,GO:0044464	0.111738	2.2199		-0.986271	-0.137693	0.0771718	0.0100068		13.1211	6.12808	11.0483	9.95159	8.43001	8.94817	7.94078	8.00301
TR43206|c1_g1	1173; 1119; 852; 661	CAF1; CAF1J	Poly(A) ribonuclease pop2; Probable CCR4-associated factor 1 homolog 10	ARATH; SCHPO	K12581	AT5G10960	GO:0000175,GO:0003674,GO:0003676,GO:0003723,GO:0003824,GO:0004518,GO:0004527,GO:0004532,GO:0004535,GO:0004540,GO:0005488,GO:0005575,GO:0005634,GO:0005737,GO:0006139,GO:0006351,GO:0006355,GO:0006725,GO:0006807,GO:0008150,GO:0008152,GO:0008408,GO:0009058,GO:0009059,GO:0009889,GO:0009987,GO:0010468,GO:0010556,GO:0016070,GO:0016787,GO:0016788,GO:0016796,GO:0016896,GO:0018130,GO:0019219,GO:0019222,GO:…	0.11165	1.59669		-0.297877	-0.198534	0.220769	0.0389782		5.13206	3.98811	4.47107	3.76768	4.28644	5.16058	6.20509	6.4024
TR44398|c2_g3	1340	C76B6 (2)	Geraniol 8-hydroxylase	CATRO	K15099		GO:0003674,GO:0003824,GO:0004497,GO:0005488,GO:0005506,GO:0005575,GO:0005789,GO:0006629,GO:0006720,GO:0006721,GO:0008150,GO:0008152,GO:0008299,GO:0008610,GO:0009058,GO:0009987,GO:0016020,GO:0016021,GO:0016098,GO:0016099,GO:0016114,GO:0016491,GO:0016705,GO:0016709,GO:0020037,GO:0031090,GO:0031224,GO:0043167,GO:0043169,GO:0044237,GO:0044238,GO:0044249,GO:0044255,GO:0044422,GO:0044424,GO:0044425,GO:…	-0.111534	0.316344		-0.0380766	1.38125	-0.138491	-0.878868		0.47617	0.43772	1.03463	4.30007	1.14305	0.946896	1.95265	0.605633
TR52846|c0_g2	989	CM2 (1)	Chorismate mutase 2	ARATH	K01850	AT5G10870	GO:0003674,GO:0003824,GO:0004106,GO:0005575,GO:0005829,GO:0006082,GO:0006520,GO:0006725,GO:0006807,GO:0008150,GO:0008152,GO:0008652,GO:0009058,GO:0009072,GO:0009073,GO:0009987,GO:0016053,GO:0016853,GO:0016866,GO:0019438,GO:0019752,GO:0043436,GO:0043648,GO:0044237,GO:0044238,GO:0044249,GO:0044281,GO:0044283,GO:0044424,GO:0044444,GO:0044464,GO:0044699,GO:0044710,GO:0044711,GO:0044763,GO:0046394,GO:…	0.111505	1.15802		0.0287802	0.0500594	0.426828	0.459308		3.17447	3.25858	3.28863	3.44006	2.66712	3.92962	2.213	3.4175
TR41734|c0_g1	489							-0.111423	0.892456		0.160564	0.541068	-0.00617173	-0.316441		2.59248	3.0154	1.40414	2.49814	2.57187	2.55662	2.7771	2.0332
TR1038|c0_g1	2433; 2433; 2339; 2250; 2250; 2207; 2177; 1642; 1350; 235							-0.111399	1.97217		-0.0106025	-1.50909	-2.32766	-0.407653		4.0739	4.03675	19.2145	6.102	13.7642	1.94114	4.85993	3.4175
TR2807|c0_g1	995; 603; 263; 236	Y4523; Y5126	Probable serine/threonine-protein kinase At4g35230; Probable serine/threonine-protein kinase At5g41260	ARATH	K14500	AT5G41260,AT4G35230	GO:0000166,GO:0001101,GO:0001882,GO:0001883,GO:0003674,GO:0003824,GO:0004672,GO:0004674,GO:0005488,GO:0005524,GO:0005575,GO:0005773,GO:0005886,GO:0005911,GO:0007165,GO:0008150,GO:0009506,GO:0009719,GO:0009725,GO:0009737,GO:0009742,GO:0009755,GO:0010033,GO:0016020,GO:0016301,GO:0016740,GO:0016772,GO:0016773,GO:0017076,GO:0030054,GO:0030554,GO:0032549,GO:0032550,GO:0032553,GO:0032555,GO:0032559,GO:…	-0.111312	0.98054		-0.352409	-0.53813	-0.557514	-0.852985		2.6983	1.89679	2.77132	1.59717	5.00085	3.07741	2.99406	1.21127
TR3160|c0_g1	1152; 1135	Y5902 (1)	Uncharacterized protein At5g19025	ARATH		AT5G19025	GO:0003674,GO:0003735,GO:0005198,GO:0005575,GO:0005840,GO:0006412,GO:0008150,GO:0008152,GO:0009058,GO:0009059,GO:0009987,GO:0016021,GO:0019538,GO:0030529,GO:0031224,GO:0032991,GO:0034645,GO:0043170,GO:0043226,GO:0043228,GO:0043229,GO:0043232,GO:0044237,GO:0044238,GO:0044249,GO:0044260,GO:0044267,GO:0044424,GO:0044425,GO:0044444,GO:0044464,GO:0071704,GO:1901576	-0.111311	1.86248		0.0466384	0.329543	-0.211926	-0.165626		6.56057	6.80898	5.17313	6.75725	7.28695	6.15482	6.76919	5.92655
TR32142|c1_g4	2614; 2579	PMTK	Probable methyltransferase PMT20	ARATH		AT1G31850	GO:0000139,GO:0003674,GO:0003824,GO:0005575,GO:0005768,GO:0005794,GO:0005802,GO:0008150,GO:0008152,GO:0008168,GO:0016020,GO:0016021,GO:0016740,GO:0016741,GO:0031090,GO:0031224,GO:0043226,GO:0043227,GO:0043229,GO:0043231,GO:0044422,GO:0044424,GO:0044425,GO:0044431,GO:0044444,GO:0044446,GO:0044464,GO:0098588	-0.111256	4.76658		-0.153698	-0.266617	-0.577159	-0.408172		112.376	100.919	140.561	116.675	156.169	104.348	119.329	89.6769
TR51919|c0_g1	1023; 1011; 936; 924	CML35; CML36	Probable calcium-binding protein CML35; Probable calcium-binding protein CML36	ARATH	K13448	AT2G41410	GO:0003674,GO:0005488,GO:0005509,GO:0005575,GO:0005886,GO:0016020,GO:0043167,GO:0043169,GO:0044464,GO:0046872	0.111118	5.24811		0.160579	0.36395	0.333605	0.807246		201.314	225.134	174.002	224.218	175.173	221.006	109.088	191.64
TR39318|c4_g1	337						GO:0003674,GO:0005488,GO:0005515	0.110961	0.76279		0.116905	0.187763	1.02969	0.0887047		2.43376	2.72359	2.14316	2.58004	0	1.04159	2.95067	3.2012
TR6259|c0_g1	2030	PUB8	U-box domain-containing protein 8	ARATH		AT4G21350	GO:0003674,GO:0003824,GO:0004842,GO:0005488,GO:0006464,GO:0008150,GO:0008152,GO:0008270,GO:0009987,GO:0016567,GO:0016740,GO:0016874,GO:0019538,GO:0019787,GO:0032446,GO:0036211,GO:0043167,GO:0043169,GO:0043170,GO:0043412,GO:0044237,GO:0044238,GO:0044260,GO:0044267,GO:0046872,GO:0046914,GO:0070647,GO:0071704	-0.110933	2.76134		0.632314	0.312352	0.0627267	0.190369		12.6979	20.2324	13.2284	16.6679	15.0978	15.8132	15.2307	17.5201
TR43876|c0_g2	991; 663	WRK22; WRK27	Probable WRKY transcription factor 27; WRKY transcription factor 22	ARATH	K13425	AT4G01250	GO:0001071,GO:0003674,GO:0003676,GO:0003677,GO:0003700,GO:0005488,GO:0005575,GO:0005634,GO:0006139,GO:0006351,GO:0006355,GO:0006725,GO:0006807,GO:0006950,GO:0006952,GO:0007568,GO:0008150,GO:0008152,GO:0009058,GO:0009059,GO:0009719,GO:0009889,GO:0009987,GO:0010033,GO:0010150,GO:0010200,GO:0010243,GO:0010260,GO:0010468,GO:0010556,GO:0016070,GO:0018130,GO:0019219,GO:0019222,GO:0019438,GO:0031323,GO:…	-0.110828	0.308671		0.836374	0.684909	0.593514	0.441959		1.05816	2.67495	0.997676	2.21146	0.66678	1.51503	0.564099	1.12475
TR52185|c0_g2	1089	G2OX7	Gibberellin 2-beta-dioxygenase 7	ARATH	K04125	AT1G50960	GO:0003674,GO:0003824,GO:0005488,GO:0006082,GO:0006629,GO:0006720,GO:0006721,GO:0006950,GO:0006970,GO:0008150,GO:0008152,GO:0008299,GO:0008610,GO:0009058,GO:0009628,GO:0009651,GO:0009685,GO:0009686,GO:0009987,GO:0016053,GO:0016101,GO:0016102,GO:0016114,GO:0016491,GO:0016705,GO:0016706,GO:0019752,GO:0043167,GO:0043169,GO:0043436,GO:0044237,GO:0044238,GO:0044249,GO:0044255,GO:0044281,GO:0044283,GO:…	0.11075	0.698071		0.670749	0.439578	0.631035	0.996097		1.21688	2.52905	2.0323	3.11243	1.5717	2.98272	0.520707	2.0332
TR17265|c0_g1	1743; 1659; 1577	UBP12 (1)	Ubiquitin carboxyl-terminal hydrolase 12	ARATH			GO:0003674,GO:0003824,GO:0005488,GO:0005515,GO:0005575,GO:0005829,GO:0006464,GO:0006508,GO:0006511,GO:0008150,GO:0008152,GO:0008233,GO:0008234,GO:0009056,GO:0009057,GO:0009987,GO:0016579,GO:0016787,GO:0019538,GO:0019941,GO:0036211,GO:0036459,GO:0043170,GO:0043412,GO:0043632,GO:0044237,GO:0044238,GO:0044248,GO:0044260,GO:0044265,GO:0044267,GO:0044424,GO:0044444,GO:0044464,GO:0051603,GO:0070011,GO:…	-0.110715	1.69065		0.0271395	0.0790795	-0.189082	-0.612503		5.66114	5.78763	2.66047	2.86671	7.04882	6.06013	8.20113	5.0181
TR35410|c0_g1	1096							0.110614	1.63447		0.161274	0.307544	0.366322	0.686134		5.02624	5.73899	5.76435	7.37155	4.47695	6.06013	2.2564	4.23943
TR31198|c0_g2	694	GL113 (4)	Germin-like protein subfamily 1 member 13	ARATH		AT5G39100	GO:0003674,GO:0005488,GO:0005575,GO:0005576,GO:0030145,GO:0043167,GO:0043169,GO:0045735,GO:0046872,GO:0046914,GO:0048046	-0.110592	4.42336		0.198098	1.59878	0.794843	0.21692		91.3189	104.907	43.2326	132.975	50.199	87.8246	72.2914	84.183
TR493|c0_g1	1352; 1121	DYL1 (1)	Dynein 8 kDa light chain, flagellar outer arm	CHLRE	K10418		GO:0000096,GO:0000097,GO:0000394,GO:0003674,GO:0003774,GO:0003824,GO:0005575,GO:0005874,GO:0005875,GO:0005929,GO:0005930,GO:0006082,GO:0006139,GO:0006396,GO:0006520,GO:0006555,GO:0006725,GO:0006790,GO:0006807,GO:0006996,GO:0007017,GO:0008150,GO:0008152,GO:0008380,GO:0008652,GO:0009058,GO:0009066,GO:0009067,GO:0009086,GO:0009987,GO:0010927,GO:0016043,GO:0016053,GO:0016070,GO:0016462,GO:0016787,GO:…	-0.110429	2.83568		-0.0429905	-0.372649	-1.01053	-0.234066		15.7136	15.2229	20.6556	15.726	25.5282	12.1676	16.9664	14.2756
TR47898|c0_g2	727	AB35G; AB36G	ABC transporter G family member 35; ABC transporter G family member 36	ARATH		AT1G15210	GO:0000166,GO:0001882,GO:0001883,GO:0003674,GO:0003824,GO:0005215,GO:0005488,GO:0005524,GO:0005575,GO:0005886,GO:0006810,GO:0006855,GO:0008150,GO:0009507,GO:0009536,GO:0009987,GO:0015399,GO:0015405,GO:0015893,GO:0016020,GO:0016021,GO:0016462,GO:0016787,GO:0016817,GO:0016818,GO:0016820,GO:0016887,GO:0017076,GO:0017111,GO:0022804,GO:0022857,GO:0030554,GO:0031224,GO:0032549,GO:0032550,GO:0032553,GO:…	0.110249	0.731798		0.803615	0.123181	0.944642	0.624583		1.21688	2.8695	2.51266	2.82576	1.14305	3.12476	0.911237	1.94668
TR7045|c0_g1	5299; 4705; 990; 754; 637	ETUD1; PP431	Elongation factor Tu GTP-binding domain-containing protein 1; Pentatricopeptide repeat-containing protein At5g55740, chloroplastic	ARATH; MOUSE	K14536	AT5G55740	GO:0000166,GO:0001882,GO:0001883,GO:0003674,GO:0003824,GO:0003924,GO:0005488,GO:0005525,GO:0005575,GO:0005622,GO:0006139,GO:0006725,GO:0006807,GO:0006996,GO:0008150,GO:0008152,GO:0009451,GO:0009507,GO:0009536,GO:0009987,GO:0016043,GO:0016070,GO:0016071,GO:0016462,GO:0016556,GO:0016787,GO:0016817,GO:0016818,GO:0017076,GO:0017111,GO:0019001,GO:0022607,GO:0022618,GO:0032549,GO:0032550,GO:0032553,GO:…	0.110242	2.54296		-0.0700676	-0.0668759	0.206439	0.396341		14.5496	13.8125	13.3023	12.6545	10.0017	11.6942	10.9348	14.7082
TR53822|c0_g1	893; 807	SP1L1; SP1L2	Protein SPIRAL1-like 1; Protein SPIRAL1-like 2	ARATH	K18635	AT1G26355,AT1G69230	GO:0005575,GO:0005874,GO:0032991,GO:0043234,GO:0044422,GO:0044424,GO:0044430,GO:0044446,GO:0044464	-0.110122	3.58221		-0.267374	-0.320327	-0.8935	-0.277419		34.3901	28.4032	43.713	34.8101	52.4851	27.7914	36.2325	29.7193
TR12472|c0_g1	1086; 950; 950	CNGC1 (1)	Cyclic nucleotide-gated ion channel 1	ARATH	K05391	AT5G53130	GO:0000166,GO:0003674,GO:0005215,GO:0005216,GO:0005488,GO:0005515,GO:0005575,GO:0005886,GO:0008150,GO:0015075,GO:0015267,GO:0016020,GO:0016021,GO:0017076,GO:0019001,GO:0022803,GO:0022838,GO:0022857,GO:0022891,GO:0022892,GO:0030551,GO:0030552,GO:0030553,GO:0030554,GO:0031224,GO:0032553,GO:0032555,GO:0032559,GO:0032561,GO:0036094,GO:0042391,GO:0043167,GO:0043168,GO:0044425,GO:0044464,GO:0065007,GO:…	0.109967	3.79731		0.270926	0.554129	0.566961	0.788066		48.199	58.3626	37.9486	56.1876	34.9583	52.2687	24.9071	43.7353
TR4583|c0_g1	1762; 1738; 1520; 1494; 1485; 1470; 1454; 1453; 1442; 1429; 1418; 1407; 1383; 1305; 1248; 1224; 1220; 1203; 1158; 1143; 1142; 1118; 973; 942; 939; 835; 833; 756; 657; 548	TPP6; TPPG; TPPI; TPPJ	Probable trehalose-phosphate phosphatase 6; Probable trehalose-phosphate phosphatase G; Probable trehalose-phosphate phosphatase I; Probable trehalose-phosphate phosphatase J	ARATH; ORYSJ	K01087	AT4G22590	GO:0003674,GO:0003824,GO:0004805,GO:0005575,GO:0005634,GO:0005730,GO:0005975,GO:0005984,GO:0005991,GO:0005992,GO:0008150,GO:0008152,GO:0009058,GO:0009311,GO:0009312,GO:0009987,GO:0010035,GO:0010038,GO:0016051,GO:0016787,GO:0016788,GO:0016791,GO:0019203,GO:0034637,GO:0042221,GO:0042578,GO:0043226,GO:0043227,GO:0043228,GO:0043229,GO:0043231,GO:0043232,GO:0044237,GO:0044238,GO:0044249,GO:0044262,GO:…	0.109938	2.61941		-0.587758	-0.442934	-0.208739	-0.0125801		14.3909	9.24075	15.3346	11.0164	17.3363	14.8663	13.8421	13.7133
[truncated: 19,315 more rows]
