# Supplementary material for: Aluminum Responsive Genes in Flax (Linum usitatissimum L.)
Source: Biomed Res Int. 2019 Feb 28;2019:5023125. doi: 10.1155/2019/5023125 (PMC6421055; doi:10.1155/2019/5023125)
Supplement: Supplementary Materials — S1 Table. Gene expression alterations in all analyzed flax genotypes under aluminum stress. S2 Table. Gene expression alterations in resistant flax genotypes under aluminum stress. S3 Table. Gene expression alterations in sensitive flax genotypes under aluminum stress. S4 Table. Gene expression alterations in resistant flax cultivar Hermes under aluminum stress. S5 Table. Gene expression alterations in resistant flax cultivar TMP1919 under aluminum stress. S6 Table. Gene expression alterations in sensitive flax cultivar Lira under aluminum stress. S7 Table. Gene expression alterations in sensitive flax cultivar Orshanskiy under aluminum stress. S8 Table. Diverse expression alterations between groups of resistant and sensitive to aluminum flax genotypes. S9 Table. GO enrichment analysis for tops of up- and downregulated genes in the pool of all studied flax cultivars after aluminum exposure. S10 Table. GO enrichment analysis for tops of up- and downregulated genes in the pool of resistant flax cultivars after aluminum exposure. S11 Table. GO enrichment analysis for tops of up- and downregulated genes in the pool of sensitive flax cultivars after aluminum exposure. S12 Table. GO enrichment analysis for tops of up- and downregulated genes in resistant flax cultivar Hermes after aluminum exposure. S13 Table. GO enrichment analysis for tops of up- and downregulated genes in resistant flax cultivar TMP1919 after aluminum exposure. S14 Table. GO enrichment analysis for tops of up- and downregulated genes in sensitive flax cultivar Lira after aluminum exposure. S15 Table. GO enrichment analysis for tops of up- and downregulated genes in sensitive flax cultivar Orshanskiy after aluminum exposure. S16 Figure. Hierarchical cluster dendrogram showing coexpression modules identified using weighted gene coexpression network analysis (WGCNA) for flax under aluminum stress. Symbols in Supplementary Tables: Gene-gene identifier (generated by Trinity). Transcript lengths: comma-separ [file 5023125.f1.zip › 5023125.f1/S9 Table.xlsx]

## Sheet: top 50 up
S9 Table. GO enrichment analysis for tops of up- and down-regulated genes in the pool of all studied flax cultivars after aluminum exposure.
internal ID	category	over represented P-Value	over represented FDR	under represented P-Value	under represented FDR	Genes in top-50 upreg	Expected genes	Genes in genome (background)	term	ontology
2680	GO:0007623	1.69767e-09	2.30373e-05	1	1	7	0.185379	137	circadian rhythm	BP
9693	GO:0048511	1.04857e-08	7.11457e-05	1	1	7	0.247623	183	rhythmic process	BP
3707	GO:0010031	1.93483e-06	0.00875187	1	1	3	0.0230032	17	circumnutation	BP
10063	GO:0050879	2.5849e-06	0.00876927	1	1	3	0.0243563	18	multicellular organismal movement	BP
3445	GO:0009674	9.80206e-06	0.0266028	1	1	2	0.00405939	3	potassium:sodium symporter activity	MF
5672	GO:0022820	2.81669e-05	0.0637042	1	1	2	0.00676565	5	potassium ion symporter activity	MF
9883	GO:0050275	7.82942e-05	0.151779	1	1	2	0.0148844	11	scopoletin glucosyltransferase activity	MF
8013	GO:0042752	9.28629e-05	0.157519	0.999998	1	3	0.0784815	58	regulation of circadian rhythm	BP
8014	GO:0042753	0.00016244	0.244924	0.999999	1	2	0.0175907	13	positive regulation of circadian rhythm	BP
857	GO:0003700	0.000759955	0.92384	0.999862	1	8	1.93497	1430	DNA binding transcription factor activity	MF
381	GO:0001071	0.000769921	0.92384	0.99986	1	8	1.93903	1433
3615	GO:0009908	0.000816955	0.92384	0.99994	1	4	0.366698	271	flower development	BP
2066	GO:0006355	0.0011505	0.994681	0.999717	1	11	3.58715	2651	regulation of transcription, DNA-templated	BP
12213	GO:0090567	0.00116462	0.994681	0.999905	1	4	0.405939	300	reproductive shoot system development	BP
13089	GO:1903506	0.00117048	0.994681	0.999712	1	11	3.59391	2656	regulation of nucleic acid-templated transcription	BP
13535	GO:2001141	0.0011728	0.994681	0.999711	1	11	3.59526	2657	regulation of RNA biosynthetic process	BP
10230	GO:0051252	0.00144984	1	0.999633	1	11	3.6954	2731	regulation of RNA metabolic process	BP
5351	GO:0019219	0.00189157	1	0.999504	1	11	3.81988	2823	regulation of nucleobase-containing compound metabolic process	BP
9650	GO:0048367	0.00210446	1	0.999798	1	4	0.480361	355	shoot system development	BP
10175	GO:0051171	0.00226543	1	0.999391	1	11	3.92543	2901	regulation of nitrogen compound metabolic process	BP
13375	GO:2000112	0.00234302	1	0.999367	1	11	3.96873	2933	regulation of cellular macromolecule biosynthetic process	BP
3526	GO:0009791	0.00237493	1	0.999679	1	5	0.851118	629	post-embryonic development	BP
4059	GO:0010556	0.00244897	1	0.999335	1	11	3.99444	2952	regulation of macromolecule biosynthetic process	BP
6267	GO:0031326	0.00290908	1	0.999191	1	11	4.09051	3023	regulation of cellular biosynthetic process	BP
3598	GO:0009889	0.0031221	1	0.999123	1	11	4.13516	3056	regulation of biosynthetic process	BP
11256	GO:0070544	0.00339122	1	0.999997	1	1	0.00270626	2	histone H3-K36 demethylation	BP
5261	GO:0018771	0.00355124	1	0.999997	1	1	0.00270626	2	2-hydroxy-6-oxonona-2,4-dienedioate hydrolase activity	MF
5277	GO:0018962	0.00355124	1	0.999997	1	1	0.00270626	2	3-phenylpropionate metabolic process	BP
5406	GO:0019380	0.00355124	1	0.999997	1	1	0.00270626	2	3-phenylpropionate catabolic process	BP
10681	GO:0052823	0.00355124	1	0.999997	1	1	0.00270626	2	2-hydroxy-6-oxonona-2,4,7-trienedioate hydrolase activity	MF
3032	GO:0008883	0.00359597	1	0.999997	1	1	0.00270626	2	glutamyl-tRNA reductase activity	MF
4011	GO:0010468	0.00393588	1	0.998859	1	11	4.23935	3133	regulation of gene expression	BP
9801	GO:0048731	0.00406852	1	0.999531	1	4	0.598083	442	system development	BP
4416	GO:0015291	0.00419653	1	0.999512	1	4	0.650855	481	secondary active transmembrane transporter activity	MF
5671	GO:0022804	0.00443542	1	0.999306	1	5	1.16369	860	active transmembrane transporter activity	MF
1402	GO:0004764	0.00453934	1	0.999992	1	1	0.00541252	4	shikimate 3-dehydrogenase (NADP+) activity	MF
9757	GO:0048608	0.0045792	1	0.999454	1	4	0.622439	460	reproductive structure development	BP
901	GO:0003855	0.00508226	1	0.99999	1	1	0.00676565	5	3-dehydroquinate dehydratase activity	MF
9370	GO:0046855	0.0056369	1	0.99999	1	1	0.00405939	3	inositol phosphate dephosphorylation	BP
11586	GO:0071545	0.0056369	1	0.99999	1	1	0.00405939	3	inositol phosphate catabolic process	BP
1205	GO:0004445	0.0063164	1	0.999984	1	1	0.00811877	6	inositol-polyphosphate 5-phosphatase activity	MF
9055	GO:0046030	0.0063164	1	0.999984	1	1	0.00811877	6	inositol trisphosphate phosphatase activity	MF
10635	GO:0052658	0.0063164	1	0.999984	1	1	0.00811877	6	inositol-1,4,5-trisphosphate 5-phosphatase activity	MF
10636	GO:0052659	0.0063164	1	0.999984	1	1	0.00811877	6	inositol-1,3,4,5-tetrakisphosphate 5-phosphatase activity	MF
10666	GO:0052743	0.0063164	1	0.999984	1	1	0.00811877	6	inositol tetrakisphosphate phosphatase activity	MF
3312	GO:0009408	0.00713701	1	0.999367	1	3	0.382936	283	response to heat	BP
11920	GO:0080090	0.00781474	1	0.997502	1	11	4.66424	3447	regulation of primary metabolic process	BP
87	GO:0000160	0.00828086	1	0.999224	1	3	0.409998	303	phosphorelay signal transduction system	BP
5942	GO:0030527	0.00868406	1	0.999968	1	1	0.010825	8	structural constituent of chromatin	MF
2369	GO:0006855	0.00890858	1	0.999612	1	2	0.136666	101	drug transmembrane transport	BP
5479	GO:0019632	0.00896715	1	0.999967	1	1	0.00811877	6	shikimate metabolic process	BP
11655	GO:0071804	0.00906565	1	0.999602	1	2	0.125841	93	cellular potassium ion transport	BP
11656	GO:0071805	0.00906565	1	0.999602	1	2	0.125841	93	potassium ion transmembrane transport	BP
10842	GO:0060255	0.00937283	1	0.996923	1	11	4.75625	3515	regulation of macromolecule metabolic process	BP
4585	GO:0015893	0.00956273	1	0.999568	1	2	0.143432	106	drug transport	BP
9363	GO:0046838	0.0100598	1	0.999959	1	1	0.00811877	6	phosphorylated carbohydrate dephosphorylation	BP
6264	GO:0031323	0.0102236	1	0.9966	1	11	4.85097	3585	regulation of cellular metabolic process	BP
7820	GO:0042178	0.0103999	1	0.999952	1	1	0.0135313	10	xenobiotic catabolic process	BP
4353	GO:0015137	0.0113443	1	0.999946	1	1	0.0094719	7	citrate transmembrane transporter activity	MF
4508	GO:0015746	0.0127912	1	0.999929	1	1	0.0121782	9	citrate transport	BP
5019	GO:0016822	0.0132602	1	0.999924	1	1	0.0121782	9	hydrolase activity, acting on acid carbon-carbon bonds	MF
5020	GO:0016823	0.0132602	1	0.999924	1	1	0.0121782	9	hydrolase activity, acting on acid carbon-carbon bonds, in ketonic substances	MF
1152	GO:0004356	0.0135766	1	0.999918	1	1	0.0148844	11	glutamate-ammonia ligase activity	MF
2188	GO:0006542	0.0135766	1	0.999918	1	1	0.0148844	11	glutamine biosynthetic process	BP
4328	GO:0015079	0.0140118	1	0.999225	1	2	0.174554	129	potassium ion transmembrane transporter activity	MF
4730	GO:0016211	0.0141327	1	0.999911	1	1	0.0162375	12	ammonia ligase activity	MF
4405	GO:0015238	0.0144375	1	0.999189	1	2	0.178613	132	drug transmembrane transporter activity	MF
5064	GO:0016880	0.0146148	1	0.999904	1	1	0.0175907	13	acid-ammonia (or amide) ligase activity	MF
12197	GO:0090484	0.0147954	1	0.999158	1	2	0.179966	133	drug transporter activity	MF
2361	GO:0006842	0.0148369	1	0.999903	1	1	0.0135313	10	tricarboxylic acid transport	BP
4358	GO:0015142	0.0148369	1	0.999903	1	1	0.0135313	10	tricarboxylic acid transmembrane transporter activity	MF
12149	GO:0090351	0.0148446	1	0.999903	1	1	0.0135313	10	seedling development	BP
9428	GO:0046975	0.0152755	1	0.9999	1	1	0.010825	8	histone methyltransferase activity (H3-K36 specific)	MF
7269	GO:0034485	0.0159733	1	0.999891	1	1	0.010825	8	phosphatidylinositol-3,4,5-trisphosphate 5-phosphatase activity	MF
12713	GO:1901698	0.0161025	1	0.99807	1	3	0.552077	408	response to nitrogen compound	BP
6822	GO:0032957	0.0163119	1	0.999886	1	1	0.010825	8	inositol trisphosphate metabolic process	BP
2318	GO:0006768	0.0164246	1	0.99988	1	1	0.0148844	11	biotin metabolic process	BP
3138	GO:0009102	0.0164246	1	0.99988	1	1	0.0148844	11	biotin biosynthetic process	BP
846	GO:0003677	0.0172722	1	0.994334	1	9	3.82394	2826	DNA binding	MF
1203	GO:0004439	0.0174766	1	0.999867	1	1	0.0121782	9	phosphatidylinositol-4,5-bisphosphate 5-phosphatase activity	MF
10668	GO:0052745	0.0178363	1	0.999857	1	1	0.0162375	12	inositol phosphate phosphatase activity	MF
3935	GO:0010340	0.0182009	1	0.999851	1	1	0.0162375	12	carboxyl-O-methyltransferase activity	MF
4006	GO:0010452	0.0183412	1	0.999852	1	1	0.0135313	10	histone H3-K36 methylation	BP
5682	GO:0022857	0.0186923	1	0.995171	1	6	2.16365	1599	transmembrane transporter activity	MF
7294	GO:0034595	0.0189458	1	0.999842	1	1	0.0135313	10	phosphatidylinositol phosphate 5-phosphatase activity	MF
6252	GO:0031304	0.0202693	1	0.999808	1	1	0.0284157	21	intrinsic component of mitochondrial inner membrane	CC
7293	GO:0034594	0.0210472	1	0.999803	1	1	0.0148844	11	phosphatidylinositol trisphosphate phosphatase activity	MF
7292	GO:0034593	0.0213209	1	0.999798	1	1	0.0148844	11	phosphatidylinositol bisphosphate phosphatase activity	MF
2338	GO:0006805	0.0217384	1	0.999781	1	1	0.0257095	19	xenobiotic metabolic process	BP
3320	GO:0009423	0.0219216	1	0.999781	1	1	0.0189438	14	chorismate biosynthetic process	BP
2345	GO:0006813	0.0219265	1	0.998461	1	2	0.221913	164	potassium ion transport	BP
5354	GO:0019222	0.0234246	1	0.991145	1	11	5.44634	4025	regulation of metabolic process	BP
958	GO:0003959	0.0236274	1	0.99974	1	1	0.0270626	20	NADPH dehydrogenase activity	MF
3828	GO:0010200	0.0236276	1	0.998273	1	2	0.230032	170	response to chitin	BP
2748	GO:0008168	0.0276114	1	0.995942	1	3	0.569667	421	methyltransferase activity	MF
9117	GO:0046174	0.0277081	1	0.999639	1	1	0.0324751	24	polyol catabolic process	BP
9200	GO:0046417	0.0292886	1	0.999601	1	1	0.0257095	19	chorismate metabolic process	BP
10699	GO:0052866	0.0301586	1	0.999581	1	1	0.0216501	16	phosphatidylinositol phosphate phosphatase activity	MF
4961	GO:0016741	0.0303897	1	0.995364	1	3	0.603496	446	transferase activity, transferring one-carbon groups	MF
2326	GO:0006782	0.0306348	1	0.999562	1	1	0.0270626	20	protoporphyrinogen IX biosynthetic process	BP
9253	GO:0046501	0.0306348	1	0.999562	1	1	0.0270626	20	protoporphyrinogen IX metabolic process	BP
4417	GO:0015293	0.0327319	1	0.997148	1	2	0.277391	205	symporter activity	MF
9371	GO:0046856	0.0336199	1	0.999469	1	1	0.0297688	22	phosphatidylinositol dephosphorylation	BP
8408	GO:0043647	0.0352284	1	0.999423	1	1	0.0243563	18	inositol phosphate metabolic process	BP
4868	GO:0016577	0.0380791	1	0.999318	1	1	0.0297688	22	histone demethylation	BP
11132	GO:0070076	0.0380791	1	0.999318	1	1	0.0297688	22	histone lysine demethylation	BP
4344	GO:0015112	0.0383612	1	0.999303	1	1	0.0351814	26	nitrate transmembrane transporter activity	MF
4109	GO:0010629	0.0386589	1	0.993522	1	3	0.702274	519	negative regulation of gene expression	BP
8654	GO:0044702	0.0388323	1	0.989509	1	5	1.78613	1320
3719	GO:0010044	0.0390518	1	0.999281	1	1	0.031122	23	response to aluminum ion	BP
8041	GO:0042802	0.039538	1	0.993316	1	3	0.732043	541	identical protein binding	MF
8839	GO:0045335	0.0396801	1	0.999249	1	1	0.041947	31	phagocytic vesicle	CC
2147	GO:0006482	0.0402779	1	0.999235	1	1	0.031122	23	protein demethylation	BP
2778	GO:0008214	0.0402779	1	0.999235	1	1	0.031122	23	protein dealkylation	BP
4490	GO:0015706	0.0415236	1	0.999179	1	1	0.0392407	29	nitrate transport	BP
1538	GO:0005215	0.041746	1	0.98699	1	6	2.58989	1914	transporter activity	MF
3803	GO:0010167	0.0426745	1	0.999128	1	1	0.0460064	34	response to nitrate	BP
2052	GO:0006333	0.0434326	1	0.999096	1	1	0.0460064	34	chromatin assembly or disassembly	BP
4325	GO:0015075	0.0441873	1	0.989636	1	4	1.31389	971	ion transmembrane transporter activity	MF
4421	GO:0015297	0.0463562	1	0.995116	1	2	0.338282	250	antiporter activity	MF
10766	GO:0055085	0.0471905	1	0.986552	1	5	1.95121	1442	transmembrane transport	BP
8552	GO:0044271	0.0488692	1	0.9806	1	9	4.75354	3513	cellular nitrogen compound biosynthetic process	BP
806	GO:0003006	0.0504984	1	0.985338	1	5	1.91062	1412	developmental process involved in reproduction	BP
5197	GO:0018130	0.0512341	1	0.979474	1	9	4.77925	3532	heterocycle biosynthetic process	BP
7437	GO:0035251	0.0524192	1	0.994089	1	2	0.369404	273	UDP-glucosyltransferase activity	MF
9269	GO:0046527	0.0532456	1	0.993943	1	2	0.374817	277	glucosyltransferase activity	MF
376	GO:0001047	0.0532775	1	0.998631	1	1	0.0514189	38	core promoter binding	MF
8559	GO:0044282	0.05638	1	0.993378	1	2	0.412704	305	small molecule catabolic process	BP
5769	GO:0030139	0.0573002	1	0.998406	1	1	0.0622439	46	endocytic vesicle	CC
8411	GO:0043650	0.0577615	1	0.99838	1	1	0.0622439	46	dicarboxylic acid biosynthetic process	BP
2993	GO:0008757	0.0579126	1	0.993103	1	2	0.340989	252	S-adenosylmethionine-dependent methyltransferase activity	MF
11379	GO:0070988	0.0586482	1	0.998343	1	1	0.0460064	34	demethylation	BP
1669	GO:0005634	0.061691	1	0.971806	1	12	7.13505	5273	nucleus	CC
9111	GO:0046164	0.0619509	1	0.998129	1	1	0.0717158	53	alcohol catabolic process	BP
12381	GO:0098573	0.0629963	1	0.998066	1	1	0.0676565	50	intrinsic component of mitochondrial membrane	CC
7937	GO:0042537	0.0630723	1	0.998066	1	1	0.0608908	45	benzene-containing compound metabolic process	BP
4975	GO:0016758	0.0632543	1	0.987097	1	3	0.909303	672	transferase activity, transferring hexosyl groups	MF
2062	GO:0006351	0.0651322	1	0.975451	1	7	3.40718	2518	transcription, DNA-templated	BP
12368	GO:0097659	0.0653213	1	0.975363	1	7	3.40853	2519	nucleic acid-templated transcription	BP
5646	GO:0022414	0.0658808	1	0.979385	1	5	2.07299	1532	reproductive process	BP
6570	GO:0032259	0.066656	1	0.991417	1	2	0.335576	248	methylation	BP
3865	GO:0010243	0.0683445	1	0.991063	1	2	0.450592	333	response to organonitrogen compound	BP
12684	GO:1901616	0.0710042	1	0.997528	1	1	0.0825409	61	organic hydroxy compound catabolic process	BP
9364	GO:0046839	0.0717859	1	0.997487	1	1	0.0608908	45	phospholipid dephosphorylation	BP
7793	GO:0042126	0.0720189	1	0.997454	1	1	0.0852471	63	nitrate metabolic process	BP
7795	GO:0042128	0.0720189	1	0.997454	1	1	0.0852471	63	nitrate assimilation	BP
3259	GO:0009266	0.0721519	1	0.98447	1	3	0.922834	682	response to temperature stimulus	BP
3590	GO:0009881	0.0751664	1	0.997237	1	1	0.0649502	48	photoreceptor activity	MF
3618	GO:0009911	0.0766425	1	0.997118	1	1	0.0757752	56	positive regulation of flower development	BP
2187	GO:0006541	0.0788064	1	0.996946	1	1	0.0825409	61	glutamine metabolic process	BP
4097	GO:0010605	0.0788722	1	0.982388	1	3	0.936365	692	negative regulation of macromolecule metabolic process	BP
6749	GO:0032774	0.0816204	1	0.96756	1	7	3.61691	2673	RNA biosynthetic process	BP
3122	GO:0009084	0.0821952	1	0.996665	1	1	0.0974253	72	glutamine family amino acid biosynthetic process	BP
5690	GO:0022891	0.0823734	1	0.976281	1	4	1.663	1229	substrate-specific transmembrane transporter activity	MF
2904	GO:0008509	0.0828645	1	0.987926	1	2	0.424883	314	anion transmembrane transporter activity	MF
13530	GO:2001057	0.0831336	1	0.996587	1	1	0.0987784	73	reactive nitrogen species metabolic process	BP
12627	GO:1901362	0.0838113	1	0.962921	1	9	5.2542	3883	organic cyclic compound biosynthetic process	BP
955	GO:0003954	0.0841479	1	0.996495	1	1	0.113663	84	NADH dehydrogenase activity	MF
2952	GO:0008652	0.0846246	1	0.987514	1	2	0.489833	362	cellular amino acid biosynthetic process	BP
4326	GO:0015077	0.0850699	1	0.987407	1	2	0.537192	397	monovalent inorganic cation transmembrane transporter activity	MF
9380	GO:0046873	0.0891731	1	0.986448	1	2	0.465476	344	metal ion transmembrane transporter activity	MF
11702	GO:0071941	0.0910552	1	0.995889	1	1	0.106897	79	nitrogen cycle metabolic process	BP
5070	GO:0016887	0.0926196	1	0.977878	1	3	1.08927	805	ATPase activity	MF
3566	GO:0009845	0.0927017	1	0.995749	1	1	0.0866003	64	seed germination	BP
2343	GO:0006811	0.0934647	1	0.971898	1	4	1.70494	1260	ion transport	BP
5183	GO:0018024	0.0956853	1	0.995477	1	1	0.0744221	55	histone-lysine N-methyltransferase activity	MF
2751	GO:0008171	0.0960967	1	0.995415	1	1	0.102838	76	O-methyltransferase activity	MF
13413	GO:2000243	0.0963486	1	0.995396	1	1	0.0933659	69	positive regulation of reproductive process	BP
3114	GO:0009073	0.0978976	1	0.995246	1	1	0.0906597	67	aromatic amino acid family biosynthetic process	BP
12402	GO:0098662	0.100056	1	0.983745	1	2	0.57508	425	inorganic cation transmembrane transport	BP
4475	GO:0015672	0.100615	1	0.983602	1	2	0.579139	428	monovalent inorganic cation transport	BP
7361	GO:0034968	0.100677	1	0.994977	1	1	0.0798346	59	histone lysine methylation	BP
7515	GO:0035556	0.101179	1	0.97491	1	3	1.16775	863	intracellular signal transduction	BP
8382	GO:0043604	0.102131	1	0.994806	1	1	0.10825	80	amide biosynthetic process	BP
4658	GO:0016053	0.104962	1	0.973562	1	3	1.16234	859	organic acid biosynthetic process	BP
9187	GO:0046394	0.104962	1	0.973562	1	3	1.16234	859	carboxylic acid biosynthetic process	BP
3417	GO:0009637	0.106	1	0.994408	1	1	0.0933659	69	response to blue light	BP
2324	GO:0006779	0.106846	1	0.994306	1	1	0.106897	79	porphyrin-containing compound biosynthetic process	BP
12400	GO:0098660	0.109556	1	0.981241	1	2	0.615674	455	inorganic ion transmembrane transport	BP
2766	GO:0008194	0.112654	1	0.980401	1	2	0.557489	412	UDP-glycosyltransferase activity	MF
3601	GO:0009892	0.113381	1	0.970484	1	3	1.12174	829	negative regulation of metabolic process	BP
5229	GO:0018298	0.114482	1	0.993437	1	1	0.117722	87	protein-chromophore linkage	BP
7772	GO:0042054	0.114527	1	0.993454	1	1	0.0906597	67	histone methyltransferase activity	MF
9209	GO:0046434	0.115147	1	0.993343	1	1	0.148844	110	organophosphate catabolic process	BP
8659	GO:0044707	0.115225	1	0.95746	1	5	2.47623	1830
6850	GO:0033014	0.115962	1	0.993265	1	1	0.113663	84	tetrapyrrole biosynthetic process	BP
6666	GO:0032501	0.116117	1	0.957028	1	5	2.48299	1835	multicellular organismal process	BP
9746	GO:0048582	0.117294	1	0.993108	1	1	0.110957	82	positive regulation of post-embryonic development	BP
5514	GO:0019751	0.117502	1	0.993078	1	1	0.117722	87	polyol metabolic process	BP
11742	GO:0072329	0.120987	1	0.992638	1	1	0.142079	105	monocarboxylic acid catabolic process	BP
5691	GO:0022892	0.121156	1	0.960098	1	4	1.9025	1406	substrate-specific transporter activity	MF
12396	GO:0098655	0.121629	1	0.977863	1	2	0.631911	467	cation transmembrane transport	BP
12683	GO:1901615	0.124307	1	0.977084	1	2	0.641383	474	organic hydroxy compound metabolic process	BP
4974	GO:0016757	0.129244	1	0.964382	1	3	1.22593	906	transferase activity, transferring glycosyl groups	MF
5428	GO:0019438	0.129292	1	0.939537	1	8	4.93216	3645	aromatic compound biosynthetic process	BP
4757	GO:0016278	0.129887	1	0.991515	1	1	0.104191	77	lysine N-methyltransferase activity	MF
4758	GO:0016279	0.129887	1	0.991515	1	1	0.104191	77	protein-lysine N-methyltransferase activity	MF
4890	GO:0016620	0.130314	1	0.991412	1	1	0.179966	133	oxidoreductase activity, acting on the aldehyde or oxo group of donors, NAD or NADP as acceptor	MF
11559	GO:0071482	0.130339	1	0.991436	1	1	0.125841	93	cellular response to light stimulus	BP
10018	GO:0050794	0.130339	1	0.931624	1	12	8.26085	6105	regulation of cellular process	BP
5181	GO:0018022	0.131295	1	0.991326	1	1	0.102838	76	peptidyl-lysine methylation	BP
10189	GO:0051186	0.13437	1	0.974064	1	2	0.654914	484	cofactor metabolic process	BP
5705	GO:0030001	0.135712	1	0.973654	1	2	0.617027	456	metal ion transport	BP
4863	GO:0016571	0.137589	1	0.990445	1	1	0.109603	81	histone methylation	BP
3113	GO:0009072	0.141703	1	0.989823	1	1	0.139372	103	aromatic amino acid family metabolic process	BP
9958	GO:0050661	0.142628	1	0.989663	1	1	0.184026	136	NADP binding	MF
2342	GO:0006810	0.145109	1	0.930223	1	8	5.16895	3820	transport	BP
7887	GO:0042364	0.14539	1	0.989267	1	1	0.146138	108	water-soluble vitamin biosynthetic process	BP
9836	GO:0048856	0.147177	1	0.941334	1	5	2.66837	1972	anatomical structure development	BP
9245	GO:0046488	0.150311	1	0.988504	1	1	0.148844	110	phosphatidylinositol metabolic process	BP
7314	GO:0034654	0.150905	1	0.93004	1	7	4.30836	3184	nucleobase-containing compound biosynthetic process	BP
2323	GO:0006778	0.153317	1	0.988021	1	1	0.156963	116	porphyrin-containing compound metabolic process	BP
10216	GO:0051234	0.155379	1	0.924019	1	8	5.24338	3875	establishment of localization	BP
12670	GO:1901566	0.156004	1	0.95326	1	3	1.38831	1026	organonitrogen compound biosynthetic process	BP
2317	GO:0006767	0.156041	1	0.987576	1	1	0.159669	118	water-soluble vitamin metabolic process	BP
845	GO:0003676	0.156449	1	0.918304	1	10	6.98079	5159	nucleic acid binding	MF
2350	GO:0006820	0.157143	1	0.966696	1	2	0.650855	481	anion transport	BP
11555	GO:0071478	0.157292	1	0.987376	1	1	0.150197	111	cellular response to radiation	BP
6849	GO:0033013	0.159964	1	0.986922	1	1	0.162375	120	tetrapyrrole metabolic process	BP
2051	GO:0006325	0.16012	1	0.965683	1	2	0.623793	461	chromatin organization	BP
4341	GO:0015103	0.160642	1	0.986811	1	1	0.156963	116	inorganic anion transmembrane transporter activity	MF
7310	GO:0034645	0.162993	1	0.919341	1	8	5.50724	4070	cellular macromolecule biosynthetic process	BP
12715	GO:1901700	0.163861	1	0.939742	1	4	2.07435	1533	response to oxygen-containing compound	BP
3144	GO:0009110	0.163929	1	0.986242	1	1	0.166435	123	vitamin biosynthetic process	BP
8012	GO:0042744	0.167237	1	0.985643	1	1	0.202969	150	hydrogen peroxide catabolic process	BP
5063	GO:0016879	0.168159	1	0.985488	1	1	0.184026	136	ligase activity, forming carbon-nitrogen bonds	MF
5083	GO:0016903	0.168931	1	0.985333	1	1	0.22056	163	oxidoreductase activity, acting on the aldehyde or oxo group of donors	MF
2805	GO:0008276	0.169024	1	0.985365	1	1	0.140725	104	protein methyltransferase activity	MF
2316	GO:0006766	0.176975	1	0.983871	1	1	0.184026	136	vitamin metabolic process	BP
8560	GO:0044283	0.179763	1	0.942556	1	3	1.47356	1089	small molecule biosynthetic process	BP
5689	GO:0022890	0.181137	1	0.958128	1	2	0.794287	587	inorganic cation transmembrane transporter activity	MF
6250	GO:0031300	0.181186	1	0.98306	1	1	0.194851	144	intrinsic component of organelle membrane	CC
3105	GO:0009064	0.183697	1	0.98256	1	1	0.213794	158	glutamine family amino acid metabolic process	BP
8675	GO:0044765	0.183979	1	0.914904	1	6	3.82394	2826
8011	GO:0042743	0.184026	1	0.982489	1	1	0.227326	168	hydrogen peroxide metabolic process	BP
1734	GO:0005759	0.184491	1	0.982398	1	1	0.224619	166	mitochondrial matrix	CC
2750	GO:0008170	0.186414	1	0.982051	1	1	0.166435	123	N-methyltransferase activity	MF
10182	GO:0051179	0.18772	1	0.903717	1	8	5.48964	4057	localization	BP
2144	GO:0006479	0.189033	1	0.981534	1	1	0.15561	115	protein methylation	BP
2777	GO:0008213	0.189033	1	0.981534	1	1	0.15561	115	protein alkylation	BP
8368	GO:0043565	0.189891	1	0.954814	1	2	0.760459	562	sequence-specific DNA binding	MF
850	GO:0003682	0.196441	1	0.979978	1	1	0.178613	132	chromatin binding	MF
5028	GO:0016836	0.197128	1	0.979803	1	1	0.225973	167	hydro-lyase activity	MF
3100	GO:0009059	0.19895	1	0.896406	1	8	5.77651	4269	macromolecule biosynthetic process	BP
4488	GO:0015698	0.199189	1	0.979366	1	1	0.216501	160	inorganic anion transport	BP
9416	GO:0046943	0.20005	1	0.9792	1	1	0.186732	138	carboxylic acid transmembrane transporter activity	MF
1573	GO:0005342	0.200367	1	0.97913	1	1	0.188085	139	organic acid transmembrane transporter activity	MF
12918	GO:1902578	0.202104	1	0.903825	1	6	3.93761	2910
8409	GO:0043648	0.205759	1	0.977908	1	1	0.247623	183	dicarboxylic acid metabolic process	BP
8663	GO:0044712	0.206385	1	0.929664	1	3	1.7293	1278
7181	GO:0034220	0.216347	1	0.944138	1	2	0.895771	662	ion transmembrane transport	BP
283	GO:0000785	0.218929	1	0.974872	1	1	0.22056	163	chromatin	CC
4914	GO:0016651	0.219941	1	0.9746	1	1	0.276038	204	oxidoreductase activity, acting on NAD(P)H	MF
8541	GO:0044249	0.220926	1	0.872591	1	11	8.7331	6454	cellular biosynthetic process	BP
5215	GO:0018205	0.222128	1	0.974119	1	1	0.193497	143	peptidyl-lysine modification	BP
10069	GO:0050896	0.22762	1	0.867819	1	11	8.30686	6139	response to stimulus	BP
2377	GO:0006869	0.228681	1	0.972448	1	1	0.266566	197	lipid transport	BP
3411	GO:0009628	0.229516	1	0.8939	1	5	3.11084	2299	response to abiotic stimulus	BP
12628	GO:1901363	0.230036	1	0.85849	1	17	14.3513	10606	heterocyclic compound binding	MF
10014	GO:0050789	0.23085	1	0.86341	1	12	9.19316	6794	regulation of biological process	BP
8632	GO:0044455	0.231047	1	0.971827	1	1	0.315279	233	mitochondrial membrane part	CC
12271	GO:0097159	0.232168	1	0.85691	1	17	14.3756	10624	organic cyclic compound binding	MF
2339	GO:0006807	0.232376	1	0.862301	1	12	9.31629	6885	nitrogen compound metabolic process	BP
8304	GO:0043436	0.232996	1	0.901808	1	4	2.6359	1948	oxoacid metabolic process	BP
1928	GO:0006082	0.236161	1	0.899934	1	4	2.65349	1961	organic acid metabolic process	BP
2168	GO:0006520	0.236669	1	0.935304	1	2	0.930953	688	cellular amino acid metabolic process	BP
1304	GO:0004601	0.236795	1	0.970343	1	1	0.303101	224	peroxidase activity	MF
844	GO:0003674	0.237848	1	0.897046	1	33	30.9217	22852	molecular_function	MF
4934	GO:0016684	0.242396	1	0.968849	1	1	0.309867	229	oxidoreductase activity, acting on peroxide as acceptor	MF
10221	GO:0051240	0.242783	1	0.968759	1	1	0.276038	204	positive regulation of multicellular organismal process	BP
10204	GO:0051213	0.243116	1	0.968671	1	1	0.273332	202	dioxygenase activity	MF
2906	GO:0008514	0.243405	1	0.968614	1	1	0.236798	175	organic anion transmembrane transporter activity	MF
11820	GO:0072593	0.243874	1	0.968452	1	1	0.301748	223	reactive oxygen species metabolic process	BP
4659	GO:0016054	0.244208	1	0.968364	1	1	0.294982	218	organic acid catabolic process	BP
9188	GO:0046395	0.244208	1	0.968364	1	1	0.294982	218	carboxylic acid catabolic process	BP
2833	GO:0008324	0.247413	1	0.930409	1	2	0.953956	705	cation transmembrane transporter activity	MF
10144	GO:0051094	0.252225	1	0.966143	1	1	0.28957	214	positive regulation of developmental process	BP
12675	GO:1901576	0.252916	1	0.849417	1	11	8.99696	6649	organic substance biosynthetic process	BP
5141	GO:0017111	0.254238	1	0.904231	1	3	1.74554	1290	nucleoside-triphosphatase activity	MF
5830	GO:0030258	0.255075	1	0.965333	1	1	0.288217	213	lipid modification	BP
3616	GO:0009909	0.255936	1	0.965104	1	1	0.255741	189	regulation of flower development	BP
8381	GO:0043603	0.266257	1	0.962032	1	1	0.322045	238	cellular amide metabolic process	BP
2344	GO:0006812	0.271041	1	0.9191	1	2	1.00943	746	cation transport	BP
4641	GO:0016023	0.275932	1	0.959039	1	1	0.358579	265
8553	GO:0044272	0.277278	1	0.958619	1	1	0.349107	258	sulfur compound biosynthetic process	BP
2262	GO:0006650	0.279663	1	0.957877	1	1	0.315279	233	glycerophospholipid metabolic process	BP
4831	GO:0016462	0.27968	1	0.88954	1	3	1.82672	1350	pyrophosphatase activity	MF
11433	GO:0071214	0.280653	1	0.957567	1	1	0.303101	224	cellular response to abiotic stimulus	BP
5016	GO:0016818	0.282875	1	0.887639	1	3	1.8362	1357	hydrolase activity, acting on acid anhydrides, in phosphorus-containing anhydrides	MF
3319	GO:0009416	0.283194	1	0.913001	1	2	0.964781	713	response to light stimulus	BP
2740	GO:0008150	0.284928	1	0.85694	1	32	29.9623	22143	biological_process	BP
5015	GO:0016817	0.287043	1	0.885139	1	3	1.85243	1369	hydrolase activity, acting on acid anhydrides	MF
4565	GO:0015849	0.287807	1	0.955252	1	1	0.281451	208	organic acid transport	BP
9415	GO:0046942	0.287807	1	0.955252	1	1	0.281451	208	carboxylic acid transport	BP
8525	GO:0044212	0.289444	1	0.954693	1	1	0.308513	228	transcription regulatory region DNA binding	MF
350	GO:0000975	0.291213	1	0.954102	1	1	0.309867	229	regulatory region DNA binding	MF
379	GO:0001067	0.291213	1	0.954102	1	1	0.309867	229	regulatory region nucleic acid binding	MF
4728	GO:0016209	0.291854	1	0.953854	1	1	0.377523	279	antioxidant activity	MF
4862	GO:0016570	0.296827	1	0.952213	1	1	0.288217	213	histone modification	BP
3400	GO:0009611	0.296929	1	0.952152	1	1	0.331517	245	response to wounding	BP
7833	GO:0042221	0.29877	1	0.848077	1	5	3.57767	2644	response to chemical	BP
3494	GO:0009738	0.302142	1	0.950336	1	1	0.347754	257	abscisic acid-activated signaling pathway	BP
7702	GO:0038023	0.304277	1	0.949593	1	1	0.33287	246	signaling receptor activity	MF
4773	GO:0016311	0.311221	1	0.94712	1	1	0.308513	228	dephosphorylation	BP
6322	GO:0031410	0.312205	1	0.946713	1	1	0.404586	299	cytoplasmic vesicle	CC
4861	GO:0016569	0.312252	1	0.946747	1	1	0.305807	226	covalent chromatin modification	BP
3099	GO:0009058	0.314513	1	0.802306	1	11	9.46379	6994	biosynthetic process	BP
3284	GO:0009314	0.319538	1	0.893548	1	2	1.04868	775	response to radiation	BP
8558	GO:0044281	0.321001	1	0.832273	1	5	3.99038	2949	small molecule metabolic process	BP
9829	GO:0048831	0.321162	1	0.943422	1	1	0.336929	249	regulation of shoot system development	BP
11101	GO:0065007	0.322923	1	0.793024	1	12	9.94415	7349	biological regulation	BP
8297	GO:0043414	0.323266	1	0.94265	1	1	0.299042	221	macromolecule methylation	BP
5027	GO:0016835	0.324082	1	0.942282	1	1	0.399173	295	carbon-oxygen lyase activity	MF
8677	GO:0044767	0.326181	1	0.81866	1	6	4.44368	3284
3480	GO:0009719	0.32847	1	0.859137	1	3	1.94309	1436	response to endogenous stimulus	BP
4664	GO:0016070	0.330374	1	0.807831	1	7	5.21767	3856	RNA metabolic process	BP
9243	GO:0046486	0.330542	1	0.939793	1	1	0.382936	283	glycerolipid metabolic process	BP
10641	GO:0052689	0.330552	1	0.939784	1	1	0.392407	290	carboxylic ester hydrolase activity	MF
2008	GO:0006260	0.33287	1	0.938887	1	1	0.365345	270	DNA replication	BP
9241	GO:0046483	0.333601	1	0.790321	1	10	8.14719	6021	heterocycle metabolic process	BP
7979	GO:0042626	0.335813	1	0.937673	1	1	0.476301	352	ATPase activity, coupled to transmembrane movement of substances	MF
10191	GO:0051188	0.336495	1	0.937431	1	1	0.39782	294	cofactor biosynthetic process	BP
1625	GO:0005515	0.338903	1	0.795066	1	8	5.64255	4170	protein binding	MF
5018	GO:0016820	0.341866	1	0.935226	1	1	0.487126	360	hydrolase activity, acting on acid anhydrides, catalyzing transmembrane movement of substances	MF
1750	GO:0005777	0.342814	1	0.934865	1	1	0.416764	308	peroxisome	CC
1479	GO:0004872	0.344691	1	0.934101	1	1	0.400526	296	receptor activity	MF
11110	GO:0070013	0.347471	1	0.932906	1	1	0.512836	379	intracellular organelle lumen	CC
13411	GO:2000241	0.347778	1	0.932832	1	1	0.378876	280	regulation of reproductive process	BP
8220	GO:0043233	0.353912	1	0.930189	1	1	0.520955	385	organelle lumen	CC
6758	GO:0032787	0.356793	1	0.871717	1	2	1.33148	984	monocarboxylic acid metabolic process	BP
12682	GO:1901607	0.357131	1	0.928835	1	1	0.445179	329	alpha-amino acid biosynthetic process	BP
7308	GO:0034641	0.357413	1	0.771015	1	10	8.32851	6155	cellular nitrogen compound metabolic process	BP
4441	GO:0015399	0.360575	1	0.927314	1	1	0.520955	385	primary active transmembrane transporter activity	MF
4442	GO:0015405	0.360575	1	0.927314	1	1	0.520955	385	P-P-bond-hydrolysis-driven transmembrane transporter activity	MF
1915	GO:0006066	0.362191	1	0.926627	1	1	0.461417	341	alcohol metabolic process	BP
4491	GO:0015711	0.363465	1	0.926098	1	1	0.395114	292	organic anion transport	BP
8329	GO:0043492	0.368961	1	0.923596	1	1	0.529073	391	ATPase activity, coupled to movement of substances	MF
2297	GO:0006725	0.372053	1	0.758907	1	10	8.41782	6221	cellular aromatic compound metabolic process	BP
7960	GO:0042579	0.374718	1	0.921005	1	1	0.465476	344	microbody	CC
2529	GO:0007165	0.377729	1	0.804346	1	4	3.12438	2309	signal transduction	BP
9698	GO:0048519	0.392097	1	0.815071	1	3	2.10547	1556	negative regulation of biological process	BP
6468	GO:0031974	0.392526	1	0.912542	1	1	0.59673	441	membrane-enclosed lumen	CC
5429	GO:0019439	0.399848	1	0.908962	1	1	0.507423	375	aromatic compound catabolic process	BP
4888	GO:0016616	0.402814	1	0.907465	1	1	0.533133	394	oxidoreductase activity, acting on the CH-OH group of donors, NAD or NADP as acceptor	MF
3528	GO:0009793	0.402882	1	0.907462	1	1	0.458711	339	embryo development ending in seed dormancy	BP
2260	GO:0006644	0.4032	1	0.907277	1	1	0.515542	381	phospholipid metabolic process	BP
6667	GO:0032502	0.404606	1	0.756848	1	6	4.84961	3584	developmental process	BP
12626	GO:1901361	0.409678	1	0.903969	1	1	0.530427	392	organic cyclic compound catabolic process	BP
2131	GO:0006457	0.41086	1	0.903351	1	1	0.54937	406	protein folding	BP
2421	GO:0006950	0.412358	1	0.741597	1	7	5.87935	4345	response to stress	BP
12127	GO:0090304	0.414588	1	0.732762	1	8	6.69258	4946	nucleic acid metabolic process	BP
11743	GO:0072330	0.419664	1	0.898733	1	1	0.54937	406	monocarboxylic acid biosynthetic process	BP
9697	GO:0048518	0.41985	1	0.794257	1	3	2.24619	1660	positive regulation of biological process	BP
12625	GO:1901360	0.425611	1	0.713076	1	10	8.76963	6481	organic cyclic compound metabolic process	BP
8218	GO:0043231	0.425962	1	0.69861	1	17	15.1767	11216	intracellular membrane-bounded organelle	CC
5515	GO:0019752	0.426466	1	0.789138	1	3	2.51817	1861	carboxylic acid metabolic process	BP
3709	GO:0010033	0.433194	1	0.783899	1	3	2.34091	1730	response to organic substance	BP
9744	GO:0048580	0.433262	1	0.891367	1	1	0.487126	360	regulation of post-embryonic development	BP
2331	GO:0006790	0.437836	1	0.888753	1	1	0.623793	461	sulfur compound metabolic process	BP
3525	GO:0009790	0.440797	1	0.887116	1	1	0.520955	385	embryo development	BP
8214	GO:0043227	0.451287	1	0.675825	1	17	15.4257	11400	membrane-bounded organelle	CC
396	GO:0001101	0.453578	1	0.80593	1	2	1.45191	1073	response to acid chemical	BP
3711	GO:0010035	0.454419	1	0.805298	1	2	1.45461	1075	response to inorganic substance	BP
5206	GO:0018193	0.454842	1	0.878944	1	1	0.542605	401	peptidyl-amino acid modification	BP
4860	GO:0016568	0.461872	1	0.87474	1	1	0.51013	377
12668	GO:1901564	0.470306	1	0.753872	1	3	2.58177	1908	organonitrogen compound metabolic process	BP
1812	GO:0005886	0.479215	1	0.692335	1	6	5.41928	4005	plasma membrane	CC
3493	GO:0009737	0.482455	1	0.86182	1	1	0.598083	442	response to abscisic acid	BP
1717	GO:0005737	0.485748	1	0.69891	1	5	4.5844	3388	cytoplasm	CC
4842	GO:0016491	0.488785	1	0.7133	1	4	3.76576	2783	oxidoreductase activity	MF
1478	GO:0004871	0.488971	1	0.857569	1	1	0.610261	451	signal transducer activity	MF
4886	GO:0016614	0.493938	1	0.854247	1	1	0.694155	513	oxidoreductase activity, acting on CH-OH group of donors	MF
4999	GO:0016791	0.498393	1	0.851275	1	1	0.633264	468	phosphatase activity	MF
1616	GO:0005488	0.498963	1	0.636043	1	23	22.0492	16295	binding	MF
12680	GO:1901605	0.50001	1	0.850154	1	1	0.703627	520	alpha-amino acid metabolic process	BP
8606	GO:0044427	0.506159	1	0.845961	1	1	0.638677	472	chromosomal part	CC
8714	GO:0044877	0.506569	1	0.845668	1	1	0.663033	490	macromolecular complex binding	MF
10782	GO:0055114	0.510819	1	0.719015	1	3	2.42345	1791	oxidation-reduction process	BP
10805	GO:0060089	0.518905	1	0.836964	1	1	0.677918	501	molecular transducer activity	MF
6479	GO:0031988	0.52545	1	0.832159	1	1	0.90389	668
11635	GO:0071705	0.52547	1	0.832212	1	1	0.66574	492	nitrogen compound transport	BP
12304	GO:0097305	0.529753	1	0.829051	1	1	0.691449	511	response to alcohol	BP
8450	GO:0043933	0.536498	1	0.738286	1	2	1.7496	1293	macromolecular complex subunit organization	BP
3397	GO:0009607	0.537397	1	0.7375	1	2	1.67382	1237	response to biotic stimulus	BP
1962	GO:0006139	0.539992	1	0.617977	1	8	7.52746	5563	nucleobase-containing compound metabolic process	BP
3714	GO:0010038	0.540802	1	0.820724	1	1	0.737455	545	response to metal ion	BP
5597	GO:0020037	0.543059	1	0.81897	1	1	0.81729	604	heme binding	MF
2434	GO:0006979	0.54705	1	0.815882	1	1	0.821349	607	response to oxidative stress	BP
6474	GO:0031982	0.55103	1	0.812737	1	1	0.953956	705	vesicle	CC
7977	GO:0042623	0.558667	1	0.806692	1	1	0.842999	623	ATPase activity, coupled	MF
3097	GO:0009056	0.559274	1	0.674258	1	3	3.08243	2278	catabolic process	BP
6215	GO:0031224	0.56251	1	0.589616	1	9	8.71145	6438	intrinsic component of membrane	CC
9396	GO:0046906	0.567119	1	0.799809	1	1	0.879534	650	tetrapyrrole binding	MF
7959	GO:0042578	0.569254	1	0.798078	1	1	0.776696	574	phosphoric ester hydrolase activity	MF
8540	GO:0044248	0.58335	1	0.694993	1	2	2.02563	1497	cellular catabolic process	BP
8216	GO:0043229	0.587091	1	0.545052	1	17	16.5285	12215	intracellular organelle	CC
7118	GO:0033993	0.587749	1	0.782356	1	1	0.815937	603	response to lipid	BP
5022	GO:0016829	0.59352	1	0.777259	1	1	0.913362	675	lyase activity	MF
8213	GO:0043226	0.612182	1	0.51921	1	17	16.7599	12386	organelle	CC
9959	GO:0050662	0.618635	1	0.754215	1	1	0.964781	713	coenzyme binding	MF
13341	GO:2000026	0.626167	1	0.747013	1	1	0.8863	655	regulation of multicellular organismal development	BP
8547	GO:0044262	0.628417	1	0.744786	1	1	1.04191	770	cellular carbohydrate metabolic process	BP
3381	GO:0009570	0.632736	1	0.740584	1	1	0.902537	667	chloroplast stroma	CC
3361	GO:0009532	0.635809	1	0.737537	1	1	0.90795	671	plastid stroma	CC
8608	GO:0044429	0.651459	1	0.721572	1	1	1.10145	814	mitochondrial part	CC
8652	GO:0044699	0.659583	1	0.468819	1	17	17.5203	12948
2741	GO:0008152	0.66241	1	0.467807	1	21	21.4146	15826	metabolic process	BP
4640	GO:0016021	0.663155	1	0.489983	1	8	8.39752	6206	integral component of membrane	CC
10220	GO:0051239	0.683734	1	0.686489	1	1	1.0798	798	regulation of multicellular organismal process	BP
1747	GO:0005774	0.686209	1	0.683653	1	1	1.14204	844	vacuolar membrane	CC
5058	GO:0016874	0.686438	1	0.683415	1	1	1.03785	767	ligase activity	MF
1532	GO:0005198	0.691948	1	0.676967	1	1	1.54392	1141	structural molecule activity	MF
4859	GO:0016567	0.69397	1	0.674701	1	1	1.02161	755	protein ubiquitination	BP
8616	GO:0044437	0.695468	1	0.672909	1	1	1.17722	870	vacuolar part	CC
92	GO:0000166	0.70126	1	0.454382	1	7	7.84409	5797	nucleotide binding	MF
12607	GO:1901265	0.70126	1	0.454382	1	7	7.84409	5797	nucleoside phosphate binding	MF
1718	GO:0005739	0.708223	1	0.558762	1	2	2.34362	1732	mitochondrion	CC
4997	GO:0016788	0.710384	1	0.556096	1	2	2.4018	1775	hydrolase activity, acting on ester bonds	MF
8604	GO:0044425	0.713475	1	0.426845	1	9	9.85349	7282	membrane part	CC
6639	GO:0032446	0.716096	1	0.647978	1	1	1.09062	806	protein modification by small protein conjugation	BP
12674	GO:1901575	0.716557	1	0.548414	1	2	2.60613	1926	organic substance catabolic process	BP
9581	GO:0048037	0.722847	1	0.639446	1	1	1.2963	958	cofactor binding	MF
1631	GO:0005524	0.727254	1	0.445839	1	5	5.80357	4289	ATP binding	MF
8673	GO:0044763	0.7284	1	0.398182	1	12	13.2647	9803
2422	GO:0006952	0.729778	1	0.531674	1	2	2.39504	1770	defense response	BP
3507	GO:0009755	0.730965	1	0.629023	1	1	1.276	943	hormone-mediated signaling pathway	BP
7618	GO:0036094	0.733529	1	0.416186	1	7	8.08224	5973	small molecule binding	MF
10017	GO:0050793	0.738288	1	0.619411	1	1	1.23947	916	regulation of developmental process	BP
6696	GO:0032559	0.738749	1	0.431709	1	5	5.88746	4351	adenyl ribonucleotide binding	MF
5955	GO:0030554	0.740257	1	0.429838	1	5	5.89694	4358	adenyl nucleotide binding	MF
3674	GO:0009987	0.747624	1	0.373149	1	22	23.2386	17174	cellular process	BP
8662	GO:0044711	0.750055	1	0.46078	1	3	3.86454	2856
12925	GO:1902589	0.752589	1	0.600018	1	1	1.28277	948
5480	GO:0019637	0.757659	1	0.592919	1	1	1.45191	1073	organophosphate metabolic process	BP
11286	GO:0070647	0.763015	1	0.585372	1	1	1.23405	912	protein modification by small protein conjugation or removal	BP
8661	GO:0044710	0.764646	1	0.370924	1	8	9.44619	6981
2800	GO:0008270	0.765668	1	0.483791	1	2	2.56553	1896	zinc ion binding	MF
11633	GO:0071702	0.777895	1	0.466612	1	2	2.72791	2016	organic substance transport	BP
3342	GO:0009506	0.786742	1	0.550206	1	1	1.48709	1099	plasmodesma	CC
1823	GO:0005911	0.798246	1	0.532219	1	1	1.55475	1149	cell-cell junction	CC
7540	GO:0035639	0.799048	1	0.353592	1	5	6.41383	4740	purine ribonucleoside triphosphate binding	MF
8665	GO:0044723	0.800282	1	0.528952	1	1	1.67923	1241
551	GO:0001883	0.803401	1	0.347667	1	5	6.45443	4770	purine nucleoside binding	MF
6690	GO:0032550	0.803401	1	0.347667	1	5	6.45443	4770	purine ribonucleoside binding	MF
6689	GO:0032549	0.805351	1	0.345001	1	5	6.47337	4784	ribonucleoside binding	MF
550	GO:0001882	0.805783	1	0.344409	1	5	6.47608	4786	nucleoside binding	MF
6694	GO:0032555	0.80837	1	0.340856	1	5	6.49908	4803	purine ribonucleotide binding	MF
5130	GO:0017076	0.80985	1	0.338816	1	5	6.5099	4811	purine nucleotide binding	MF
6692	GO:0032553	0.81737	1	0.328373	1	5	6.58162	4864	ribonucleotide binding	MF
5733	GO:0030054	0.821438	1	0.493885	1	1	1.71441	1267	cell junction	CC
8543	GO:0044255	0.825851	1	0.486262	1	1	1.69953	1256	cellular lipid metabolic process	BP
3484	GO:0009725	0.826297	1	0.485495	1	1	1.61428	1193	response to hormone	BP
4639	GO:0016020	0.826674	1	0.285698	1	9	10.8548	8022	membrane	CC
8533	GO:0044237	0.827584	1	0.270614	1	16	18.1576	13419	cellular metabolic process	BP
4960	GO:0016740	0.831852	1	0.297319	1	6	7.62759	5637	transferase activity	MF
12315	GO:0097367	0.832606	1	0.306801	1	5	6.75617	4993	carbohydrate derivative binding	MF
4996	GO:0016787	0.843657	1	0.290791	1	5	6.90637	5104	hydrolase activity	MF
2007	GO:0006259	0.846083	1	0.449773	1	1	1.79696	1328	DNA metabolic process	BP
8603	GO:0044424	0.868425	1	0.218324	1	21	23.4186	17307	intracellular part	CC
8638	GO:0044464	0.871361	1	0.222656	1	25	27.2791	20160	cell part	CC
1646	GO:0005575	0.884889	1	0.216257	1	28	30.1017	22246	cellular_component	CC
1647	GO:0005576	0.895835	1	0.34748	1	1	2.36798	1750	extracellular region	CC
8546	GO:0044260	0.896742	1	0.18357	1	10	12.557	9280	cellular macromolecule metabolic process	BP
2441	GO:0006996	0.900259	1	0.337364	1	1	2.0554	1519	organelle organization	BP
8613	GO:0044434	0.900289	1	0.337293	1	1	2.05405	1518	chloroplast part	CC
8614	GO:0044435	0.901949	1	0.333436	1	1	2.06623	1527	plastid part	CC
8180	GO:0043168	0.910307	1	0.186298	1	5	7.66683	5666	anion binding	MF
9401	GO:0046914	0.910949	1	0.241622	1	2	3.75899	2778	transition metal ion binding	MF
2250	GO:0006629	0.911086	1	0.311649	1	1	2.33279	1724	lipid metabolic process	BP
864	GO:0003723	0.927964	1	0.268767	1	1	2.57095	1900	RNA binding	MF
1852	GO:0005975	0.934409	1	0.25134	1	1	2.79421	2065	carbohydrate metabolic process	BP
10417	GO:0051716	0.936703	1	0.244996	1	1	2.55065	1885	cellular response to stimulus	BP
8182	GO:0043170	0.944507	1	0.10844	1	10	13.5178	9990	macromolecule metabolic process	BP
2134	GO:0006464	0.94698	1	0.162155	1	2	3.77794	2792	cellular protein modification process	BP
7644	GO:0036211	0.94698	1	0.162155	1	2	3.77794	2792	protein modification process	BP
8550	GO:0044267	0.949076	1	0.136062	1	3	5.60601	4143	cellular protein metabolic process	BP
11634	GO:0071704	0.951925	1	0.0918792	1	15	19.2686	14240	organic substance metabolic process	BP
884	GO:0003824	0.957575	1	0.0827749	1	14	18.6867	13810	catalytic activity	MF
8295	GO:0043412	0.964761	1	0.117352	1	2	4.14734	3065	macromolecule modification	BP
3343	GO:0009507	0.966341	1	0.153457	1	1	2.91193	2152	chloroplast	CC
4651	GO:0016043	0.969658	1	0.104063	1	2	4.99034	3688	cellular component organization	BP
3365	GO:0009536	0.970758	1	0.137853	1	1	3.02966	2239	plastid	CC
8534	GO:0044238	0.973379	1	0.0555007	1	13	17.9114	13237	primary metabolic process	BP
5452	GO:0019538	0.97527	1	0.0751819	1	3	6.39759	4728	protein metabolic process	BP
11667	GO:0071840	0.975692	1	0.086964	1	2	5.22849	3864	cellular component organization or biogenesis	BP
12384	GO:0098588	0.976402	1	0.116844	1	1	3.43695	2540	bounding membrane of organelle	CC
2334	GO:0006796	0.979176	1	0.106012	1	1	3.31923	2453	phosphate-containing compound metabolic process	BP
2333	GO:0006793	0.980492	1	0.100732	1	1	3.39094	2506	phosphorus metabolic process	BP
9379	GO:0046872	0.981295	1	0.0536837	1	4	8.33528	6160	metal ion binding	MF
8181	GO:0043169	0.982116	1	0.0516678	1	4	8.38669	6198	cation binding	MF
8179	GO:0043167	0.993047	1	0.01846	1	8	14.4271	10662	ion binding	MF
6158	GO:0031090	0.993311	1	0.0426529	1	1	4.50727	3331	organelle membrane	CC
6840	GO:0032991	0.997805	1	0.016851	1	1	5.81169	4295	macromolecular complex	CC
8623	GO:0044446	0.998028	1	0.00756449	1	4	10.4489	7722	intracellular organelle part	CC
8601	GO:0044422	0.998184	1	0.00702998	1	4	10.5219	7776	organelle part	CC
8621	GO:0044444	0.999951	1	0.000241518	1	5	15.2308	11256	cytoplasmic part	CC
8536	GO:0044242	1	1	0.826604	1	0	0.201616	149	cellular lipid catabolic process	BP
3167	GO:0009141	1	1	0.831827	1	0	0.227326	168	nucleoside triphosphate metabolic process	BP
8501	GO:0044106	1	1	0.805249	1	0	0.22056	163	cellular amine metabolic process	BP
6422	GO:0031668	1	1	0.688024	1	0	0.363992	269	cellular response to extracellular stimulus	BP
9851	GO:0048878	1	1	0.520567	1	0	0.669799	495	chemical homeostasis	BP
1805	GO:0005875	1	1	0.830904	1	0	0.159669	118	microtubule associated complex	CC
2695	GO:0008026	1	1	0.829877	1	0	0.15155	112	ATP-dependent helicase activity	MF
11114	GO:0070035	1	1	0.829877	1	0	0.15155	112	purine NTP-dependent helicase activity	MF
1742	GO:0005768	1	1	0.451263	1	0	0.737455	545	endosome	CC
11099	GO:0065003	1	1	0.39203	1	0	0.979665	724	macromolecular complex assembly	BP
2428	GO:0006970	1	1	0.338339	1	0	1.01214	748	response to osmotic stress	BP
3505	GO:0009751	1	1	0.801858	1	0	0.209735	155	response to salicylic acid	BP
10415	GO:0051707	1	1	0.197049	1	0	1.48574	1098	response to other organism	BP
2431	GO:0006974	1	1	0.411931	1	0	0.782109	578	cellular response to DNA damage stimulus	BP
3685	GO:0010008	1	1	0.676567	1	0	0.395114	292	endosome membrane	CC
9845	GO:0048869	1	1	0.210758	1	0	1.46003	1079	cellular developmental process	BP
576	GO:0001933	1	1	0.953078	1	0	0.0581846	43	negative regulation of protein phosphorylation	BP
4772	GO:0016310	1	1	0.113393	1	0	1.75366	1296	phosphorylation	BP
8653	GO:0044700	1	1	0.895819	1	0	0.109603	81
2519	GO:0007154	1	1	0.611173	1	0	0.483067	357	cell communication	BP
2784	GO:0008233	1	1	0.196361	1	0	1.72389	1274	peptidase activity	MF
3148	GO:0009116	1	1	0.697897	1	0	0.39782	294	nucleoside metabolic process	BP
8215	GO:0043228	1	1	0.0697944	1	0	2.63184	1945	non-membrane-bounded organelle	CC
8219	GO:0043232	1	1	0.0697944	1	0	2.63184	1945	intracellular non-membrane-bounded organelle	CC
8607	GO:0044428	1	1	0.0440849	1	0	2.68326	1983	nuclear part	CC
9695	GO:0048513	1	1	0.475857	1	0	0.70904	524	animal organ development	BP
12644	GO:1901419	1	1	0.824328	1	0	0.161022	119	regulation of response to alcohol	BP
2374	GO:0006865	1	1	0.82418	1	0	0.15561	115	amino acid transport	BP
3096	GO:0009055	1	1	0.773495	1	0	0.284157	210	electron transfer activity	MF
5777	GO:0030151	1	1	0.964908	1	0	0.031122	23	molybdenum ion binding	MF
6859	GO:0033037	1	1	0.906345	1	0	0.102838	76	polysaccharide localization	BP
8588	GO:0044391	1	1	0.605711	1	0	0.753693	557	ribosomal subunit	CC
10583	GO:0052545	1	1	0.906345	1	0	0.102838	76	callose localization	BP
11802	GO:0072521	1	1	0.648947	1	0	0.465476	344	purine-containing compound metabolic process	BP
1	GO:0000001	1	1	0.997457	1	0	0.00405939	3	mitochondrion inheritance	BP
2	GO:0000002	1	1	0.985592	1	0	0.0135313	10	mitochondrial genome maintenance	BP
3	GO:0000003	1	1	0.931214	1	0	0.073069	54	reproduction	BP
4	GO:0000009	1	1	0.998566	1	0	0.00135313	1	alpha-1,6-mannosyltransferase activity	MF
5	GO:0000011	1	1	0.997619	1	0	0.00405939	3	vacuole inheritance	BP
6	GO:0000012	1	1	0.996265	1	0	0.00270626	2	single strand break repair	BP
7	GO:0000014	1	1	0.9916	1	0	0.00676565	5	single-stranded DNA endodeoxyribonuclease activity	MF
8	GO:0000015	1	1	0.9828	1	0	0.0243563	18	phosphopyruvate hydratase complex	CC
9	GO:0000018	1	1	0.961966	1	0	0.0324751	24	regulation of DNA recombination	BP
10	GO:0000019	1	1	0.997595	1	0	0.00135313	1	regulation of mitotic recombination	BP
11	GO:0000022	1	1	0.995554	1	0	0.00541252	4	mitotic spindle elongation	BP
12	GO:0000023	1	1	0.983061	1	0	0.0175907	13	maltose metabolic process	BP
13	GO:0000024	1	1	0.995201	1	0	0.00676565	5	maltose biosynthetic process	BP
14	GO:0000025	1	1	0.996849	1	0	0.00270626	2	maltose catabolic process	BP
15	GO:0000026	1	1	0.989209	1	0	0.0135313	10	alpha-1,2-mannosyltransferase activity	MF
16	GO:0000027	1	1	0.944416	1	0	0.0866003	64	ribosomal large subunit assembly	BP
17	GO:0000028	1	1	0.961979	1	0	0.0608908	45	ribosomal small subunit assembly	BP
18	GO:0000030	1	1	0.955754	1	0	0.0460064	34	mannosyltransferase activity	MF
19	GO:0000032	1	1	0.996791	1	0	0.00405939	3	cell wall mannoprotein biosynthetic process	BP
20	GO:0000033	1	1	0.998236	1	0	0.00270626	2	alpha-1,3-mannosyltransferase activity	MF
21	GO:0000035	1	1	0.997616	1	0	0.00135313	1	acyl binding	MF
22	GO:0000036	1	1	0.997019	1	0	0.00676565	5	acyl carrier activity	MF
23	GO:0000038	1	1	0.968316	1	0	0.0365345	27	very long-chain fatty acid metabolic process	BP
24	GO:0000041	1	1	0.810396	1	0	0.201616	149	transition metal ion transport	BP
25	GO:0000042	1	1	0.993448	1	0	0.00541252	4	protein targeting to Golgi	BP
26	GO:0000045	1	1	0.960744	1	0	0.0433001	32	autophagosome assembly	BP
27	GO:0000049	1	1	0.908227	1	0	0.0906597	67	tRNA binding	MF
28	GO:0000050	1	1	0.990512	1	0	0.0094719	7	urea cycle	BP
29	GO:0000053	1	1	0.998643	1	0	0.00270626	2	argininosuccinate metabolic process	BP
30	GO:0000054	1	1	0.988874	1	0	0.0135313	10	ribosomal subunit export from nucleus	BP
31	GO:0000055	1	1	0.992442	1	0	0.00541252	4	ribosomal large subunit export from nucleus	BP
32	GO:0000056	1	1	0.996763	1	0	0.00405939	3	ribosomal small subunit export from nucleus	BP
33	GO:0000059	1	1	0.985718	1	0	0.0121782	9
34	GO:0000060	1	1	0.981526	1	0	0.0175907	13	protein import into nucleus, translocation	BP
35	GO:0000062	1	1	0.955782	1	0	0.0541252	40	fatty-acyl-CoA binding	MF
36	GO:0000064	1	1	0.996004	1	0	0.00405939	3	L-ornithine transmembrane transporter activity	MF
37	GO:0000066	1	1	0.99952	1	0	0.00135313	1	mitochondrial ornithine transport	BP
38	GO:0000070	1	1	0.987138	1	0	0.0094719	7	mitotic sister chromatid segregation	BP
39	GO:0000075	1	1	0.924321	1	0	0.0595377	44	cell cycle checkpoint	BP
40	GO:0000076	1	1	0.986978	1	0	0.0094719	7	DNA replication checkpoint	BP
41	GO:0000077	1	1	0.963936	1	0	0.0270626	20	DNA damage checkpoint	BP
42	GO:0000079	1	1	0.95817	1	0	0.0365345	27	regulation of cyclin-dependent protein serine/threonine kinase activity	BP
43	GO:0000082	1	1	0.960671	1	0	0.0405939	30	G1/S transition of mitotic cell cycle	BP
44	GO:0000083	1	1	0.997046	1	0	0.00270626	2	regulation of transcription involved in G1/S transition of mitotic cell cycle	BP
45	GO:0000086	1	1	0.988985	1	0	0.0094719	7	G2/M transition of mitotic cell cycle	BP
46	GO:0000095	1	1	0.997588	1	0	0.00135313	1	S-adenosyl-L-methionine transmembrane transporter activity	MF
47	GO:0000096	1	1	0.875477	1	0	0.142079	105	sulfur amino acid metabolic process	BP
48	GO:0000097	1	1	0.898506	1	0	0.109603	81	sulfur amino acid biosynthetic process	BP
49	GO:0000098	1	1	0.988614	1	0	0.0121782	9	sulfur amino acid catabolic process	BP
50	GO:0000099	1	1	0.997809	1	0	0.00135313	1	sulfur amino acid transmembrane transporter activity	MF
51	GO:0000101	1	1	0.997343	1	0	0.00270626	2	sulfur amino acid transport	BP
52	GO:0000103	1	1	0.935894	1	0	0.0717158	53	sulfate assimilation	BP
53	GO:0000104	1	1	0.987925	1	0	0.0148844	11	succinate dehydrogenase activity	MF
54	GO:0000105	1	1	0.974528	1	0	0.0216501	16	histidine biosynthetic process	BP
55	GO:0000107	1	1	0.995471	1	0	0.00270626	2	imidazoleglycerol-phosphate synthase activity	MF
56	GO:0000109	1	1	0.988662	1	0	0.0094719	7	nucleotide-excision repair complex	CC
57	GO:0000110	1	1	0.998965	1	0	0.00135313	1	nucleotide-excision repair factor 1 complex	CC
58	GO:0000111	1	1	0.996898	1	0	0.00270626	2	nucleotide-excision repair factor 2 complex	CC
59	GO:0000118	1	1	0.98436	1	0	0.0135313	10	histone deacetylase complex	CC
60	GO:0000120	1	1	0.985997	1	0	0.00811877	6	RNA polymerase I transcription factor complex	CC
61	GO:0000121	1	1	0.99807	1	0	0.00135313	1	glycerol-1-phosphatase activity	MF
62	GO:0000122	1	1	0.90268	1	0	0.10825	80	negative regulation of transcription from RNA polymerase II promoter	BP
63	GO:0000123	1	1	0.933999	1	0	0.0581846	43	histone acetyltransferase complex	CC
64	GO:0000124	1	1	0.993376	1	0	0.00541252	4	SAGA complex	CC
65	GO:0000125	1	1	0.997095	1	0	0.00270626	2	PCAF complex	CC
66	GO:0000126	1	1	0.992841	1	0	0.00405939	3	transcription factor TFIIIB complex	CC
67	GO:0000127	1	1	0.995676	1	0	0.00405939	3	transcription factor TFIIIC complex	CC
68	GO:0000131	1	1	0.996308	1	0	0.00405939	3	incipient cellular bud site	CC
69	GO:0000132	1	1	0.993797	1	0	0.00541252	4	establishment of mitotic spindle orientation	BP
70	GO:0000138	1	1	0.996117	1	0	0.00270626	2	Golgi trans cisterna	CC
71	GO:0000139	1	1	0.332824	1	0	1.00132	740	Golgi membrane	CC
72	GO:0000140	1	1	0.998171	1	0	0.00135313	1	acylglycerone-phosphate reductase activity	MF
73	GO:0000142	1	1	0.998211	1	0	0.00270626	2	cellular bud neck contractile ring	CC
74	GO:0000145	1	1	0.951266	1	0	0.0405939	30	exocyst	CC
75	GO:0000146	1	1	0.997088	1	0	0.00541252	4	microfilament motor activity	MF
76	GO:0000147	1	1	0.992774	1	0	0.00676565	5	actin cortical patch assembly	BP
77	GO:0000148	1	1	0.939613	1	0	0.0663033	49	1,3-beta-D-glucan synthase complex	CC
78	GO:0000149	1	1	0.92564	1	0	0.0744221	55	SNARE binding	MF
79	GO:0000150	1	1	0.983078	1	0	0.0135313	10	recombinase activity	MF
80	GO:0000151	1	1	0.705579	1	0	0.293629	217	ubiquitin ligase complex	CC
81	GO:0000152	1	1	0.897465	1	0	0.0879534	65	nuclear ubiquitin ligase complex	CC
82	GO:0000153	1	1	0.99272	1	0	0.00811877	6	cytoplasmic ubiquitin ligase complex	CC
83	GO:0000154	1	1	0.940869	1	0	0.0568314	42	rRNA modification	BP
84	GO:0000155	1	1	0.925055	1	0	0.0744221	55	phosphorelay sensor kinase activity	MF
85	GO:0000156	1	1	0.976593	1	0	0.0202969	15	phosphorelay response regulator activity	MF
86	GO:0000159	1	1	0.96555	1	0	0.0405939	30	protein phosphatase type 2A complex	CC
88	GO:0000161	1	1	0.999533	1	0	0.00135313	1	MAPK cascade involved in osmosensory signaling pathway	BP
89	GO:0000162	1	1	0.952196	1	0	0.0473595	35	tryptophan biosynthetic process	BP
90	GO:0000164	1	1	0.992291	1	0	0.0094719	7	protein phosphatase type 1 complex	CC
91	GO:0000165	1	1	0.913478	1	0	0.0879534	65	MAPK cascade	BP
93	GO:0000169	1	1	0.997162	1	0	0.00270626	2	activation of MAPK activity involved in osmosensory signaling pathway	BP
94	GO:0000171	1	1	0.997613	1	0	0.00135313	1	ribonuclease MRP activity	MF
95	GO:0000172	1	1	0.995417	1	0	0.00270626	2	ribonuclease MRP complex	CC
96	GO:0000175	1	1	0.948252	1	0	0.0581846	43	3'-5'-exoribonuclease activity	MF
97	GO:0000176	1	1	0.979667	1	0	0.0162375	12	nuclear exosome (RNase complex)	CC
98	GO:0000177	1	1	0.982695	1	0	0.0135313	10	cytoplasmic exosome (RNase complex)	CC
99	GO:0000178	1	1	0.977733	1	0	0.0175907	13	exosome (RNase complex)	CC
100	GO:0000179	1	1	0.994917	1	0	0.00676565	5	rRNA (adenine-N6,N6-)-dimethyltransferase activity	MF
101	GO:0000182	1	1	0.995536	1	0	0.00405939	3	rDNA binding	MF
102	GO:0000183	1	1	0.990449	1	0	0.00676565	5	chromatin silencing at rDNA	BP
103	GO:0000184	1	1	0.935251	1	0	0.073069	54	nuclear-transcribed mRNA catabolic process, nonsense-mediated decay	BP
104	GO:0000185	1	1	0.997837	1	0	0.00135313	1	activation of MAPKKK activity	BP
105	GO:0000186	1	1	0.942552	1	0	0.0595377	44	activation of MAPKK activity	BP
106	GO:0000187	1	1	0.976951	1	0	0.031122	23	activation of MAPK activity	BP
107	GO:0000188	1	1	0.989257	1	0	0.010825	8	inactivation of MAPK activity	BP
108	GO:0000209	1	1	0.878836	1	0	0.115016	85	protein polyubiquitination	BP
109	GO:0000210	1	1	0.991684	1	0	0.00811877	6	NAD+ diphosphatase activity	MF
110	GO:0000212	1	1	0.985151	1	0	0.0148844	11	meiotic spindle organization	BP
111	GO:0000213	1	1	0.995096	1	0	0.00405939	3	tRNA-intron endonuclease activity	MF
112	GO:0000214	1	1	0.997805	1	0	0.00135313	1	tRNA-intron endonuclease complex	CC
113	GO:0000215	1	1	0.999044	1	0	0.00135313	1	tRNA 2'-phosphotransferase activity	MF
114	GO:0000217	1	1	0.96544	1	0	0.0297688	22	DNA secondary structure binding	MF
115	GO:0000220	1	1	0.991371	1	0	0.0121782	9	vacuolar proton-transporting V-type ATPase, V0 domain	CC
116	GO:0000221	1	1	0.995691	1	0	0.00541252	4	vacuolar proton-transporting V-type ATPase, V1 domain	CC
117	GO:0000224	1	1	0.989936	1	0	0.010825	8	peptide-N4-(N-acetyl-beta-glucosaminyl)asparagine amidase activity	MF
118	GO:0000225	1	1	0.998553	1	0	0.00135313	1	N-acetylglucosaminylphosphatidylinositol deacetylase activity	MF
119	GO:0000226	1	1	0.824849	1	0	0.197557	146	microtubule cytoskeleton organization	BP
120	GO:0000228	1	1	0.962858	1	0	0.0338282	25	nuclear chromosome	CC
121	GO:0000229	1	1	0.983964	1	0	0.010825	8	cytoplasmic chromosome	CC
122	GO:0000234	1	1	0.996438	1	0	0.00405939	3	phosphoethanolamine N-methyltransferase activity	MF
123	GO:0000242	1	1	0.999531	1	0	0.00135313	1	pericentriolar material	CC
124	GO:0000243	1	1	0.980973	1	0	0.0162375	12	commitment complex	CC
125	GO:0000244	1	1	0.985624	1	0	0.0121782	9	spliceosomal tri-snRNP complex assembly	BP
126	GO:0000245	1	1	0.964902	1	0	0.0243563	18	spliceosomal complex assembly	BP
127	GO:0000247	1	1	0.997491	1	0	0.00270626	2	C-8 sterol isomerase activity	MF
128	GO:0000249	1	1	0.997711	1	0	0.00135313	1	C-22 sterol desaturase activity	MF
129	GO:0000254	1	1	0.992172	1	0	0.010825	8	C-4 methylsterol oxidase activity	MF
130	GO:0000255	1	1	0.991669	1	0	0.00811877	6	allantoin metabolic process	BP
131	GO:0000256	1	1	0.993135	1	0	0.00676565	5	allantoin catabolic process	BP
132	GO:0000257	1	1	0.990098	1	0	0.0094719	7	nitrilase activity	MF
133	GO:0000266	1	1	0.985502	1	0	0.0094719	7	mitochondrial fission	BP
134	GO:0000268	1	1	0.997614	1	0	0.00135313	1	peroxisome targeting sequence binding	MF
135	GO:0000270	1	1	0.991087	1	0	0.0148844	11	peptidoglycan metabolic process	BP
136	GO:0000271	1	1	0.613615	1	0	0.493892	365	polysaccharide biosynthetic process	BP
137	GO:0000272	1	1	0.671281	1	0	0.427589	316	polysaccharide catabolic process	BP
138	GO:0000275	1	1	0.993982	1	0	0.0094719	7	mitochondrial proton-transporting ATP synthase complex, catalytic core F(1)	CC
139	GO:0000276	1	1	0.988051	1	0	0.0148844	11	mitochondrial proton-transporting ATP synthase complex, coupling factor F(o)	CC
140	GO:0000278	1	1	0.951439	1	0	0.0433001	32	mitotic cell cycle	BP
141	GO:0000280	1	1	0.721538	1	0	0.293629	217	nuclear division	BP
142	GO:0000281	1	1	0.96096	1	0	0.031122	23	mitotic cytokinesis	BP
143	GO:0000285	1	1	0.989323	1	0	0.0148844	11	1-phosphatidylinositol-3-phosphate 5-kinase activity	MF
144	GO:0000287	1	1	0.646417	1	0	0.443826	328	magnesium ion binding	MF
145	GO:0000288	1	1	0.980527	1	0	0.0284157	21	nuclear-transcribed mRNA catabolic process, deadenylation-dependent decay	BP
146	GO:0000289	1	1	0.984628	1	0	0.0148844	11	nuclear-transcribed mRNA poly(A) tail shortening	BP
147	GO:0000290	1	1	0.987304	1	0	0.0094719	7	deadenylation-dependent decapping of nuclear-transcribed mRNA	BP
148	GO:0000291	1	1	0.962772	1	0	0.0351814	26	nuclear-transcribed mRNA catabolic process, exonucleolytic	BP
149	GO:0000293	1	1	0.996711	1	0	0.00405939	3	ferric-chelate reductase activity	MF
150	GO:0000295	1	1	0.978248	1	0	0.0243563	18	adenine nucleotide transmembrane transporter activity	MF
151	GO:0000301	1	1	0.986308	1	0	0.0094719	7	retrograde transport, vesicle recycling within Golgi	BP
152	GO:0000302	1	1	0.734381	1	0	0.303101	224	response to reactive oxygen species	BP
153	GO:0000303	1	1	0.996709	1	0	0.00405939	3	response to superoxide	BP
154	GO:0000304	1	1	0.994147	1	0	0.00405939	3	response to singlet oxygen	BP
155	GO:0000305	1	1	0.996709	1	0	0.00405939	3	response to oxygen radical	BP
156	GO:0000306	1	1	0.996026	1	0	0.00676565	5	extrinsic component of vacuolar membrane	CC
157	GO:0000307	1	1	0.982909	1	0	0.0148844	11	cyclin-dependent protein kinase holoenzyme complex	CC
158	GO:0000309	1	1	0.997763	1	0	0.00135313	1	nicotinamide-nucleotide adenylyltransferase activity	MF
159	GO:0000311	1	1	0.996792	1	0	0.00270626	2	plastid large ribosomal subunit	CC
160	GO:0000312	1	1	0.998703	1	0	0.00135313	1	plastid small ribosomal subunit	CC
161	GO:0000313	1	1	0.998589	1	0	0.00135313	1	organellar ribosome	CC
162	GO:0000314	1	1	0.986457	1	0	0.0148844	11	organellar small ribosomal subunit	CC
163	GO:0000315	1	1	0.978083	1	0	0.0243563	18	organellar large ribosomal subunit	CC
164	GO:0000322	1	1	0.93859	1	0	0.0676565	50	storage vacuole	CC
165	GO:0000323	1	1	0.869596	1	0	0.156963	116	lytic vacuole	CC
166	GO:0000324	1	1	0.976737	1	0	0.0270626	20	fungal-type vacuole	CC
167	GO:0000325	1	1	0.879354	1	0	0.135313	100	plant-type vacuole	CC
168	GO:0000326	1	1	0.960969	1	0	0.0405939	30	protein storage vacuole	CC
169	GO:0000329	1	1	0.96744	1	0	0.0378876	28	fungal-type vacuole membrane	CC
170	GO:0000333	1	1	0.994372	1	0	0.00405939	3	telomerase catalytic core complex	CC
171	GO:0000338	1	1	0.973936	1	0	0.0230032	17	protein deneddylation	BP
172	GO:0000339	1	1	0.988051	1	0	0.0121782	9	RNA cap binding	MF
173	GO:0000340	1	1	0.996487	1	0	0.00270626	2	RNA 7-methylguanosine cap binding	MF
174	GO:0000347	1	1	0.974007	1	0	0.0162375	12	THO complex	CC
175	GO:0000349	1	1	0.995247	1	0	0.00405939	3	generation of catalytic spliceosome for first transesterification step	BP
176	GO:0000350	1	1	0.993016	1	0	0.00405939	3	generation of catalytic spliceosome for second transesterification step	BP
177	GO:0000354	1	1	0.998224	1	0	0.00135313	1	cis assembly of pre-catalytic spliceosome	BP
178	GO:0000372	1	1	0.998996	1	0	0.00135313	1	Group I intron splicing	BP
179	GO:0000373	1	1	0.974431	1	0	0.0202969	15	Group II intron splicing	BP
180	GO:0000375	1	1	0.766156	1	0	0.243563	180	RNA splicing, via transesterification reactions	BP
181	GO:0000376	1	1	0.998996	1	0	0.00135313	1	RNA splicing, via transesterification reactions with guanosine as nucleophile	BP
182	GO:0000377	1	1	0.771313	1	0	0.236798	175	RNA splicing, via transesterification reactions with bulged adenosine as nucleophile	BP
183	GO:0000379	1	1	0.997805	1	0	0.00135313	1	tRNA-type intron splice site recognition and cleavage	BP
184	GO:0000380	1	1	0.995252	1	0	0.010825	8	alternative mRNA splicing, via spliceosome	BP
185	GO:0000381	1	1	0.975997	1	0	0.0270626	20	regulation of alternative mRNA splicing, via spliceosome	BP
186	GO:0000386	1	1	0.995354	1	0	0.00541252	4	second spliceosomal transesterification activity	MF
187	GO:0000387	1	1	0.951943	1	0	0.0460064	34	spliceosomal snRNP assembly	BP
188	GO:0000389	1	1	0.993931	1	0	0.00405939	3	mRNA 3'-splice site recognition	BP
189	GO:0000390	1	1	0.996435	1	0	0.00270626	2	spliceosomal complex disassembly	BP
190	GO:0000394	1	1	0.967323	1	0	0.0284157	21	RNA splicing, via endonucleolytic cleavage and ligation	BP
191	GO:0000395	1	1	0.993331	1	0	0.0094719	7	mRNA 5'-splice site recognition	BP
192	GO:0000398	1	1	0.787888	1	0	0.219207	162	mRNA splicing, via spliceosome	BP
193	GO:0000400	1	1	0.971943	1	0	0.0230032	17	four-way junction DNA binding	MF
194	GO:0000403	1	1	0.997017	1	0	0.00270626	2	Y-form DNA binding	MF
195	GO:0000404	1	1	0.995677	1	0	0.00541252	4	heteroduplex DNA loop binding	MF
196	GO:0000405	1	1	0.997071	1	0	0.00270626	2	bubble DNA binding	MF
197	GO:0000406	1	1	0.999443	1	0	0.00135313	1	double-strand/single-strand DNA junction binding	MF
198	GO:0000407	1	1	0.982565	1	0	0.0216501	16	pre-autophagosomal structure	CC
199	GO:0000408	1	1	0.998025	1	0	0.00135313	1	EKC/KEOPS complex	CC
200	GO:0000413	1	1	0.92092	1	0	0.0676565	50	protein peptidyl-prolyl isomerization	BP
201	GO:0000414	1	1	0.992765	1	0	0.00541252	4	regulation of histone H3-K36 methylation	BP
202	GO:0000416	1	1	0.997543	1	0	0.00270626	2	positive regulation of histone H3-K36 methylation	BP
203	GO:0000418	1	1	0.985536	1	0	0.0121782	9	DNA-directed RNA polymerase IV complex	CC
204	GO:0000419	1	1	0.965506	1	0	0.0338282	25	DNA-directed RNA polymerase V complex	CC
205	GO:0000421	1	1	0.965911	1	0	0.0473595	35	autophagosome membrane	CC
206	GO:0000422	1	1	0.970216	1	0	0.0351814	26	autophagy of mitochondrion	BP
207	GO:0000423	1	1	0.996645	1	0	0.00676565	5	mitophagy	BP
208	GO:0000427	1	1	0.992966	1	0	0.00541252	4	plastid-encoded plastid RNA polymerase complex	CC
209	GO:0000428	1	1	0.893582	1	0	0.101485	75	DNA-directed RNA polymerase complex	CC
210	GO:0000429	1	1	0.997566	1	0	0.00135313	1	carbon catabolite regulation of transcription from RNA polymerase II promoter	BP
211	GO:0000430	1	1	0.997566	1	0	0.00135313	1	regulation of transcription from RNA polymerase II promoter by glucose	BP
212	GO:0000433	1	1	0.997566	1	0	0.00135313	1	negative regulation of transcription from RNA polymerase II promoter by glucose	BP
213	GO:0000437	1	1	0.997566	1	0	0.00135313	1	carbon catabolite repression of transcription from RNA polymerase II promoter	BP
214	GO:0000439	1	1	0.988691	1	0	0.010825	8	core TFIIH complex	CC
215	GO:0000445	1	1	0.996305	1	0	0.00270626	2	THO complex part of transcription export complex	CC
216	GO:0000447	1	1	0.991682	1	0	0.0121782	9	endonucleolytic cleavage in ITS1 to separate SSU-rRNA from 5.8S rRNA and LSU-rRNA from tricistronic rRNA transcript (SSU-rRNA, 5.8S rRNA, LSU-rRNA)	BP
217	GO:0000451	1	1	0.992732	1	0	0.00541252	4	rRNA 2'-O-methylation	BP
218	GO:0000453	1	1	0.992732	1	0	0.00541252	4	enzyme-directed rRNA 2'-O-methylation	BP
219	GO:0000455	1	1	0.997641	1	0	0.00270626	2	enzyme-directed rRNA pseudouridine synthesis	BP
220	GO:0000459	1	1	0.985452	1	0	0.010825	8	exonucleolytic trimming involved in rRNA processing	BP
221	GO:0000460	1	1	0.990672	1	0	0.00676565	5	maturation of 5.8S rRNA	BP
222	GO:0000461	1	1	0.996877	1	0	0.00541252	4	endonucleolytic cleavage to generate mature 3'-end of SSU-rRNA from (SSU-rRNA, 5.8S rRNA, LSU-rRNA)	BP
223	GO:0000462	1	1	0.955409	1	0	0.0514189	38	maturation of SSU-rRNA from tricistronic rRNA transcript (SSU-rRNA, 5.8S rRNA, LSU-rRNA)	BP
224	GO:0000463	1	1	0.986824	1	0	0.0121782	9	maturation of LSU-rRNA from tricistronic rRNA transcript (SSU-rRNA, 5.8S rRNA, LSU-rRNA)	BP
225	GO:0000466	1	1	0.990672	1	0	0.00676565	5	maturation of 5.8S rRNA from tricistronic rRNA transcript (SSU-rRNA, 5.8S rRNA, LSU-rRNA)	BP
226	GO:0000467	1	1	0.985452	1	0	0.010825	8	exonucleolytic trimming to generate mature 3'-end of 5.8S rRNA from tricistronic rRNA transcript (SSU-rRNA, 5.8S rRNA, LSU-rRNA)	BP
227	GO:0000469	1	1	0.973351	1	0	0.0297688	22	cleavage involved in rRNA processing	BP
228	GO:0000470	1	1	0.986123	1	0	0.0135313	10	maturation of LSU-rRNA	BP
229	GO:0000472	1	1	0.995262	1	0	0.00541252	4	endonucleolytic cleavage to generate mature 5'-end of SSU-rRNA from (SSU-rRNA, 5.8S rRNA, LSU-rRNA)	BP
230	GO:0000478	1	1	0.990145	1	0	0.0135313	10	endonucleolytic cleavage involved in rRNA processing	BP
231	GO:0000479	1	1	0.991682	1	0	0.0121782	9	endonucleolytic cleavage of tricistronic rRNA transcript (SSU-rRNA, 5.8S rRNA, LSU-rRNA)	BP
232	GO:0000480	1	1	0.995262	1	0	0.00541252	4	endonucleolytic cleavage in 5'-ETS of tricistronic rRNA transcript (SSU-rRNA, 5.8S rRNA, LSU-rRNA)	BP
233	GO:0000481	1	1	0.995484	1	0	0.00405939	3	maturation of 5S rRNA	BP
234	GO:0000491	1	1	0.99956	1	0	0.00135313	1	small nucleolar ribonucleoprotein complex assembly	BP
235	GO:0000492	1	1	0.99956	1	0	0.00135313	1	box C/D snoRNP assembly	BP
236	GO:0000494	1	1	0.996027	1	0	0.00541252	4	box C/D snoRNA 3'-end processing	BP
237	GO:0000495	1	1	0.998301	1	0	0.00270626	2	box H/ACA snoRNA 3'-end processing	BP
238	GO:0000500	1	1	0.988354	1	0	0.00676565	5	RNA polymerase I upstream activating factor complex	CC
239	GO:0000502	1	1	0.902549	1	0	0.11231	83	proteasome complex	CC
240	GO:0000506	1	1	0.994317	1	0	0.00405939	3	glycosylphosphatidylinositol-N-acetylglucosaminyltransferase (GPI-GnT) complex	CC
241	GO:0000578	1	1	0.966822	1	0	0.0270626	20	embryonic axis specification	BP
242	GO:0000702	1	1	0.99241	1	0	0.00811877	6	oxidized base lesion DNA N-glycosylase activity	MF
243	GO:0000703	1	1	0.998162	1	0	0.00270626	2	oxidized pyrimidine nucleobase lesion DNA N-glycosylase activity	MF
244	GO:0000706	1	1	0.996008	1	0	0.00270626	2	meiotic DNA double-strand break processing	BP
245	GO:0000707	1	1	0.993028	1	0	0.00676565	5	meiotic DNA recombinase assembly	BP
246	GO:0000710	1	1	0.995482	1	0	0.00676565	5	meiotic mismatch repair	BP
247	GO:0000712	1	1	0.974926	1	0	0.0243563	18	resolution of meiotic recombination intermediates	BP
248	GO:0000715	1	1	0.995207	1	0	0.00676565	5	nucleotide-excision repair, DNA damage recognition	BP
249	GO:0000719	1	1	0.998153	1	0	0.00270626	2	photoreactive repair	BP
250	GO:0000722	1	1	0.99245	1	0	0.00676565	5	telomere maintenance via recombination	BP
251	GO:0000723	1	1	0.93545	1	0	0.0568314	42	telomere maintenance	BP
252	GO:0000724	1	1	0.903286	1	0	0.0879534	65	double-strand break repair via homologous recombination	BP
253	GO:0000725	1	1	0.899558	1	0	0.0906597	67	recombinational repair	BP
254	GO:0000726	1	1	0.964447	1	0	0.031122	23	non-recombinational repair	BP
255	GO:0000727	1	1	0.98815	1	0	0.010825	8	double-strand break repair via break-induced replication	BP
256	GO:0000729	1	1	0.994326	1	0	0.00405939	3	DNA double-strand break processing	BP
257	GO:0000730	1	1	0.983078	1	0	0.0135313	10	DNA recombinase assembly	BP
258	GO:0000731	1	1	0.992644	1	0	0.00676565	5	DNA synthesis involved in DNA repair	BP
259	GO:0000733	1	1	0.984314	1	0	0.0121782	9	DNA strand renaturation	BP
260	GO:0000737	1	1	0.994627	1	0	0.00676565	5	DNA catabolic process, endonucleolytic	BP
261	GO:0000738	1	1	0.992152	1	0	0.00541252	4	DNA catabolic process, exonucleolytic	BP
262	GO:0000741	1	1	0.937616	1	0	0.0554783	41	karyogamy	BP
263	GO:0000742	1	1	0.998855	1	0	0.00135313	1	karyogamy involved in conjugation with cellular fusion	BP
264	GO:0000743	1	1	0.998655	1	0	0.00270626	2	nuclear migration involved in conjugation with cellular fusion	BP
265	GO:0000746	1	1	0.990619	1	0	0.0135313	10	conjugation	BP
266	GO:0000747	1	1	0.994685	1	0	0.0094719	7	conjugation with cellular fusion	BP
267	GO:0000750	1	1	0.998099	1	0	0.00270626	2	pheromone-dependent signal transduction involved in conjugation with cellular fusion	BP
268	GO:0000753	1	1	0.997604	1	0	0.00135313	1	cell morphogenesis involved in conjugation with cellular fusion	BP
269	GO:0000767	1	1	0.997604	1	0	0.00135313	1	cell morphogenesis involved in conjugation	BP
270	GO:0000768	1	1	0.997497	1	0	0.00405939	3	syncytium formation by plasma membrane fusion	BP
271	GO:0000773	1	1	0.998225	1	0	0.00135313	1	phosphatidyl-N-methylethanolamine N-methyltransferase activity	MF
272	GO:0000774	1	1	0.989413	1	0	0.0094719	7	adenyl-nucleotide exchange factor activity	MF
273	GO:0000775	1	1	0.92806	1	0	0.0568314	42	chromosome, centromeric region	CC
274	GO:0000776	1	1	0.949204	1	0	0.0433001	32	kinetochore	CC
275	GO:0000777	1	1	0.954776	1	0	0.0392407	29	condensed chromosome kinetochore	CC
276	GO:0000778	1	1	0.994222	1	0	0.00541252	4	condensed nuclear chromosome kinetochore	CC
277	GO:0000779	1	1	0.989657	1	0	0.0094719	7	condensed chromosome, centromeric region	CC
278	GO:0000780	1	1	0.99443	1	0	0.00676565	5	condensed nuclear chromosome, centromeric region	CC
279	GO:0000781	1	1	0.931008	1	0	0.0568314	42	chromosome, telomeric region	CC
280	GO:0000782	1	1	0.982784	1	0	0.0162375	12	telomere cap complex	CC
281	GO:0000783	1	1	0.982784	1	0	0.0162375	12	nuclear telomere cap complex	CC
282	GO:0000784	1	1	0.976396	1	0	0.0202969	15	nuclear chromosome, telomeric region	CC
284	GO:0000786	1	1	0.911964	1	0	0.119075	88	nucleosome	CC
285	GO:0000788	1	1	0.996182	1	0	0.00811877	6	nuclear nucleosome	CC
286	GO:0000789	1	1	0.99608	1	0	0.00270626	2	cytoplasmic chromatin	CC
287	GO:0000790	1	1	0.887857	1	0	0.113663	84	nuclear chromatin	CC
288	GO:0000791	1	1	0.980349	1	0	0.0189438	14	euchromatin	CC
289	GO:0000792	1	1	0.957148	1	0	0.0365345	27	heterochromatin	CC
290	GO:0000793	1	1	0.96561	1	0	0.0324751	24	condensed chromosome	CC
291	GO:0000794	1	1	0.980305	1	0	0.0202969	15	condensed nuclear chromosome	CC
292	GO:0000795	1	1	0.977883	1	0	0.0202969	15	synaptonemal complex	CC
293	GO:0000796	1	1	0.982857	1	0	0.0121782	9	condensin complex	CC
294	GO:0000798	1	1	0.9935	1	0	0.00676565	5	nuclear cohesin complex	CC
295	GO:0000799	1	1	0.995202	1	0	0.00270626	2	nuclear condensin complex	CC
296	GO:0000802	1	1	0.997585	1	0	0.00135313	1	transverse filament	CC
297	GO:0000808	1	1	0.986354	1	0	0.010825	8	origin recognition complex	CC
298	GO:0000811	1	1	0.995984	1	0	0.00405939	3	GINS complex	CC
299	GO:0000812	1	1	0.983604	1	0	0.0162375	12	Swr1 complex	CC
300	GO:0000813	1	1	0.985921	1	0	0.0162375	12	ESCRT I complex	CC
301	GO:0000814	1	1	0.994454	1	0	0.00405939	3	ESCRT II complex	CC
302	GO:0000815	1	1	0.983894	1	0	0.0148844	11	ESCRT III complex	CC
303	GO:0000819	1	1	0.984743	1	0	0.010825	8	sister chromatid segregation	BP
304	GO:0000820	1	1	0.996287	1	0	0.00270626	2	regulation of glutamine family amino acid metabolic process	BP
305	GO:0000822	1	1	0.989423	1	0	0.0148844	11	inositol hexakisphosphate binding	MF
306	GO:0000823	1	1	0.999182	1	0	0.00135313	1	inositol-1,4,5-trisphosphate 6-kinase activity	MF
307	GO:0000824	1	1	0.999182	1	0	0.00135313	1	inositol tetrakisphosphate 3-kinase activity	MF
308	GO:0000827	1	1	0.992443	1	0	0.00811877	6	inositol-1,3,4,5,6-pentakisphosphate kinase activity	MF
309	GO:0000828	1	1	0.992443	1	0	0.00811877	6	inositol hexakisphosphate kinase activity	MF
310	GO:0000832	1	1	0.992443	1	0	0.00811877	6	inositol hexakisphosphate 5-kinase activity	MF
311	GO:0000835	1	1	0.994225	1	0	0.00676565	5	ER ubiquitin ligase complex	CC
312	GO:0000836	1	1	0.996303	1	0	0.00541252	4	Hrd1p ubiquitin ligase complex	CC
313	GO:0000837	1	1	0.997502	1	0	0.00270626	2	Doa10p ubiquitin ligase complex	CC
314	GO:0000839	1	1	0.999586	1	0	0.00135313	1	Hrd1p ubiquitin ligase ERAD-L complex	CC
315	GO:0000900	1	1	0.997611	1	0	0.00135313	1	translation repressor activity, nucleic acid binding	MF
316	GO:0000902	1	1	0.583146	1	0	0.503364	372	cell morphogenesis	BP
317	GO:0000904	1	1	0.747679	1	0	0.293629	217	cell morphogenesis involved in differentiation	BP
318	GO:0000905	1	1	0.997612	1	0	0.00135313	1	sporocarp development involved in asexual reproduction	BP
319	GO:0000906	1	1	0.999618	1	0	0.00135313	1	6,7-dimethyl-8-ribityllumazine synthase activity	MF
320	GO:0000907	1	1	0.99087	1	0	0.0162375	12	sulfonate dioxygenase activity	MF
321	GO:0000910	1	1	0.93265	1	0	0.0676565	50	cytokinesis	BP
322	GO:0000911	1	1	0.914671	1	0	0.0717158	53	cytokinesis by cell plate formation	BP
323	GO:0000912	1	1	0.992903	1	0	0.00811877	6	assembly of actomyosin apparatus involved in cytokinesis	BP
324	GO:0000913	1	1	0.992041	1	0	0.00676565	5	preprophase band assembly	BP
325	GO:0000914	1	1	0.995378	1	0	0.00270626	2	phragmoplast assembly	BP
326	GO:0000915	1	1	0.997514	1	0	0.00541252	4	actomyosin contractile ring assembly	BP
327	GO:0000916	1	1	0.999022	1	0	0.00270626	2	actomyosin contractile ring contraction	BP
328	GO:0000917	1	1	0.987184	1	0	0.0162375	12	division septum assembly	BP
329	GO:0000918	1	1	0.998005	1	0	0.00135313	1	division septum site selection	BP
330	GO:0000919	1	1	0.971135	1	0	0.0270626	20	cell plate assembly	BP
331	GO:0000920	1	1	0.996565	1	0	0.00541252	4	cell separation after cytokinesis	BP
332	GO:0000922	1	1	0.950223	1	0	0.0460064	34	spindle pole	CC
333	GO:0000923	1	1	0.993727	1	0	0.00405939	3	equatorial microtubule organizing center	CC
334	GO:0000930	1	1	0.986802	1	0	0.0121782	9	gamma-tubulin complex	CC
335	GO:0000931	1	1	0.997877	1	0	0.00270626	2	gamma-tubulin large complex	CC
336	GO:0000932	1	1	0.888193	1	0	0.120428	89	P-body	CC
337	GO:0000935	1	1	0.995142	1	0	0.00541252	4	division septum	CC
338	GO:0000938	1	1	0.99173	1	0	0.00541252	4	GARP complex	CC
339	GO:0000940	1	1	0.994815	1	0	0.00405939	3	condensed chromosome outer kinetochore	CC
340	GO:0000942	1	1	0.997214	1	0	0.00270626	2	condensed nuclear chromosome outer kinetochore	CC
341	GO:0000943	1	1	0.961703	1	0	0.0392407	29	retrotransposon nucleocapsid	CC
342	GO:0000956	1	1	0.8694	1	0	0.15155	112	nuclear-transcribed mRNA catabolic process	BP
343	GO:0000957	1	1	0.999022	1	0	0.00135313	1	mitochondrial RNA catabolic process	BP
344	GO:0000959	1	1	0.938206	1	0	0.0541252	40	mitochondrial RNA metabolic process	BP
345	GO:0000963	1	1	0.994188	1	0	0.00405939	3	mitochondrial RNA processing	BP
346	GO:0000965	1	1	0.997608	1	0	0.00135313	1	mitochondrial RNA 3'-end processing	BP
347	GO:0000966	1	1	0.988533	1	0	0.010825	8	RNA 5'-end processing	BP
348	GO:0000967	1	1	0.993277	1	0	0.00811877	6	rRNA 5'-end processing	BP
349	GO:0000974	1	1	0.969359	1	0	0.031122	23	Prp19 complex	CC
351	GO:0000976	1	1	0.881909	1	0	0.117722	87	transcription regulatory region sequence-specific DNA binding	MF
352	GO:0000977	1	1	0.947805	1	0	0.0500658	37	RNA polymerase II regulatory region sequence-specific DNA binding	MF
353	GO:0000978	1	1	0.990659	1	0	0.0094719	7	RNA polymerase II core promoter proximal region sequence-specific DNA binding	MF
354	GO:0000979	1	1	0.997097	1	0	0.00270626	2	RNA polymerase II core promoter sequence-specific DNA binding	MF
355	GO:0000980	1	1	0.995353	1	0	0.00676565	5	RNA polymerase II distal enhancer sequence-specific DNA binding	MF
356	GO:0000981	1	1	0.902837	1	0	0.0906597	67	RNA polymerase II transcription factor activity, sequence-specific DNA binding	MF
357	GO:0000982	1	1	0.974398	1	0	0.0230032	17	transcription factor activity, RNA polymerase II core promoter proximal region sequence-specific binding	MF
358	GO:0000984	1	1	0.997031	1	0	0.00405939	3	bacterial-type RNA polymerase regulatory region sequence-specific DNA binding	MF
359	GO:0000986	1	1	0.997031	1	0	0.00405939	3	bacterial-type RNA polymerase core promoter proximal region sequence-specific DNA binding	MF
360	GO:0000987	1	1	0.97344	1	0	0.0257095	19	core promoter proximal region sequence-specific DNA binding	MF
361	GO:0000988	1	1	0.739419	1	0	0.281451	208	transcription factor activity, protein binding	MF
362	GO:0000989	1	1	0.76387	1	0	0.248976	184	transcription factor activity, transcription factor binding	MF
363	GO:0000990	1	1	0.961472	1	0	0.0365345	27	transcription factor activity, core RNA polymerase binding	MF
364	GO:0000991	1	1	0.98461	1	0	0.0094719	7	transcription factor activity, core RNA polymerase II binding	MF
365	GO:0000993	1	1	0.979794	1	0	0.0148844	11	RNA polymerase II core binding	MF
366	GO:0000995	1	1	0.997589	1	0	0.00135313	1	transcription factor activity, core RNA polymerase III binding	MF
367	GO:0000996	1	1	0.978871	1	0	0.0257095	19	core DNA-dependent RNA polymerase binding promoter specificity activity	MF
368	GO:0001000	1	1	0.999197	1	0	0.00135313	1	bacterial-type RNA polymerase core enzyme binding	MF
369	GO:0001007	1	1	0.997589	1	0	0.00135313	1	transcription factor activity, RNA polymerase III transcription factor binding	MF
370	GO:0001012	1	1	0.947805	1	0	0.0500658	37	RNA polymerase II regulatory region DNA binding	MF
371	GO:0001013	1	1	0.988642	1	0	0.00811877	6	RNA polymerase I regulatory region DNA binding	MF
372	GO:0001017	1	1	0.997031	1	0	0.00405939	3	bacterial-type RNA polymerase regulatory region DNA binding	MF
373	GO:0001023	1	1	0.997867	1	0	0.00135313	1	transcription initiation from RNA polymerase III type 2 promoter	BP
374	GO:0001026	1	1	0.997589	1	0	0.00135313	1	TFIIIB-type transcription factor activity	MF
375	GO:0001046	1	1	0.961545	1	0	0.0351814	26	core promoter sequence-specific DNA binding	MF
377	GO:0001053	1	1	0.990624	1	0	0.00541252	4	plastid sigma factor activity	MF
378	GO:0001056	1	1	0.997867	1	0	0.00135313	1	RNA polymerase III activity	MF
380	GO:0001070	1	1	0.995951	1	0	0.00405939	3	RNA binding transcription regulator activity	MF
382	GO:0001072	1	1	0.995951	1	0	0.00405939	3	transcription antitermination factor activity, RNA binding	MF
383	GO:0001073	1	1	0.997566	1	0	0.00135313	1	transcription antitermination factor activity, DNA binding	MF
384	GO:0001076	1	1	0.957184	1	0	0.0378876	28	transcription factor activity, RNA polymerase II transcription factor binding	MF
385	GO:0001077	1	1	0.977616	1	0	0.0202969	15	transcriptional activator activity, RNA polymerase II core promoter proximal region sequence-specific binding	MF
386	GO:0001078	1	1	0.996711	1	0	0.00270626	2	transcriptional repressor activity, RNA polymerase II core promoter proximal region sequence-specific binding	MF
387	GO:0001079	1	1	0.999163	1	0	0.00135313	1	nitrogen catabolite regulation of transcription from RNA polymerase II promoter	BP
388	GO:0001080	1	1	0.999163	1	0	0.00135313	1	nitrogen catabolite activation of transcription from RNA polymerase II promoter	BP
389	GO:0001082	1	1	0.995742	1	0	0.00405939	3	transcription factor activity, RNA polymerase I transcription factor binding	MF
390	GO:0001083	1	1	0.997592	1	0	0.00135313	1	transcription factor activity, RNA polymerase II basal transcription factor binding	MF
391	GO:0001085	1	1	0.96012	1	0	0.0324751	24	RNA polymerase II transcription factor binding	MF
392	GO:0001091	1	1	0.9976	1	0	0.00135313	1	RNA polymerase II basal transcription factor binding	MF
393	GO:0001094	1	1	0.9976	1	0	0.00135313	1	TFIID-class transcription factor binding	MF
394	GO:0001098	1	1	0.974097	1	0	0.0189438	14	basal transcription machinery binding	MF
395	GO:0001099	1	1	0.974097	1	0	0.0189438	14	basal RNA polymerase II transcription machinery binding	MF
397	GO:0001102	1	1	0.996568	1	0	0.00270626	2	RNA polymerase II activating transcription factor binding	MF
398	GO:0001104	1	1	0.963014	1	0	0.0324751	24	RNA polymerase II transcription cofactor activity	MF
399	GO:0001106	1	1	0.989815	1	0	0.0121782	9	RNA polymerase II transcription corepressor activity	MF
400	GO:0001121	1	1	0.997098	1	0	0.00270626	2	transcription from bacterial-type RNA polymerase promoter	BP
401	GO:0001123	1	1	0.989502	1	0	0.0162375	12	transcription initiation from bacterial-type RNA polymerase promoter	BP
402	GO:0001129	1	1	0.997592	1	0	0.00135313	1	RNA polymerase II transcription factor activity, TBP-class protein binding, involved in preinitiation complex assembly	MF
403	GO:0001130	1	1	0.997547	1	0	0.00270626	2	bacterial-type RNA polymerase transcription factor activity, sequence-specific DNA binding	MF
404	GO:0001131	1	1	0.997547	1	0	0.00270626	2	transcription factor activity, bacterial-type RNA polymerase core promoter proximal region sequence-specific binding	MF
405	GO:0001132	1	1	0.997592	1	0	0.00135313	1	RNA polymerase II transcription factor activity, TBP-class protein binding	MF
406	GO:0001134	1	1	0.995742	1	0	0.00405939	3	transcription factor activity, transcription factor recruiting	MF
407	GO:0001139	1	1	0.997695	1	0	0.00135313	1	transcription factor activity, core RNA polymerase II recruiting	MF
408	GO:0001141	1	1	0.997999	1	0	0.00135313	1	transcriptional repressor activity, bacterial-type RNA polymerase core promoter proximal region sequence-specific binding	MF
409	GO:0001158	1	1	0.991167	1	0	0.0121782	9	enhancer sequence-specific DNA binding	MF
410	GO:0001159	1	1	0.97344	1	0	0.0257095	19	core promoter proximal region DNA binding	MF
411	GO:0001161	1	1	0.997949	1	0	0.00135313	1	intronic transcription regulatory region sequence-specific DNA binding	MF
412	GO:0001162	1	1	0.997949	1	0	0.00135313	1	RNA polymerase II intronic transcription regulatory region sequence-specific DNA binding	MF
413	GO:0001163	1	1	0.988642	1	0	0.00811877	6	RNA polymerase I regulatory region sequence-specific DNA binding	MF
414	GO:0001164	1	1	0.993372	1	0	0.00541252	4	RNA polymerase I CORE element sequence-specific DNA binding	MF
415	GO:0001165	1	1	0.995239	1	0	0.00270626	2	RNA polymerase I upstream control element sequence-specific DNA binding	MF
416	GO:0001167	1	1	0.995742	1	0	0.00405939	3	RNA polymerase I transcription factor activity, sequence-specific DNA binding	MF
417	GO:0001169	1	1	0.995742	1	0	0.00405939	3	transcription factor activity, RNA polymerase I CORE element sequence-specific binding	MF
418	GO:0001171	1	1	0.965074	1	0	0.0473595	35	reverse transcription	BP
419	GO:0001172	1	1	0.997071	1	0	0.00270626	2	transcription, RNA-templated	BP
420	GO:0001178	1	1	0.997566	1	0	0.00135313	1	regulation of transcriptional start site selection at RNA polymerase II promoter	BP
421	GO:0001186	1	1	0.995742	1	0	0.00405939	3	transcription factor activity, RNA polymerase I transcription factor recruiting	MF
422	GO:0001187	1	1	0.995742	1	0	0.00405939	3	transcription factor activity, RNA polymerase I CORE element binding transcription factor recruiting	MF
423	GO:0001188	1	1	0.995742	1	0	0.00405939	3	RNA polymerase I transcriptional preinitiation complex assembly	BP
424	GO:0001189	1	1	0.995742	1	0	0.00405939	3	RNA polymerase I transcriptional preinitiation complex assembly at the promoter for the nuclear large rRNA transcript	BP
425	GO:0001191	1	1	0.989815	1	0	0.0121782	9	transcriptional repressor activity, RNA polymerase II transcription factor binding	MF
426	GO:0001192	1	1	0.998463	1	0	0.00135313	1	maintenance of transcriptional fidelity during DNA-templated transcription elongation	BP
427	GO:0001193	1	1	0.998463	1	0	0.00135313	1	maintenance of transcriptional fidelity during DNA-templated transcription elongation from RNA polymerase II promoter	BP
428	GO:0001205	1	1	0.99448	1	0	0.00405939	3	transcriptional activator activity, RNA polymerase II distal enhancer sequence-specific binding	MF
429	GO:0001217	1	1	0.997999	1	0	0.00135313	1	bacterial-type RNA polymerase transcriptional repressor activity, sequence-specific DNA binding	MF
430	GO:0001221	1	1	0.999505	1	0	0.00135313	1	transcription cofactor binding	MF
431	GO:0001222	1	1	0.999505	1	0	0.00135313	1	transcription corepressor binding	MF
432	GO:0001227	1	1	0.993958	1	0	0.00541252	4	transcriptional repressor activity, RNA polymerase II transcription regulatory region sequence-specific binding	MF
433	GO:0001228	1	1	0.917726	1	0	0.073069	54	transcriptional activator activity, RNA polymerase II transcription regulatory region sequence-specific binding	MF
434	GO:0001300	1	1	0.998287	1	0	0.00405939	3	chronological cell aging	BP
435	GO:0001302	1	1	0.991384	1	0	0.0094719	7	replicative cell aging	BP
436	GO:0001306	1	1	0.998453	1	0	0.00270626	2	age-dependent response to oxidative stress	BP
437	GO:0001315	1	1	0.998453	1	0	0.00270626	2	age-dependent response to reactive oxygen species	BP
438	GO:0001320	1	1	0.998453	1	0	0.00270626	2	age-dependent response to reactive oxygen species involved in chronological cell aging	BP
439	GO:0001324	1	1	0.998453	1	0	0.00270626	2	age-dependent response to oxidative stress involved in chronological cell aging	BP
440	GO:0001401	1	1	0.998028	1	0	0.00270626	2	mitochondrial sorting and assembly machinery complex	CC
441	GO:0001411	1	1	0.996285	1	0	0.00541252	4	hyphal tip	CC
442	GO:0001501	1	1	0.978851	1	0	0.0338282	25	skeletal system development	BP
443	GO:0001502	1	1	0.998228	1	0	0.00135313	1	cartilage condensation	BP
444	GO:0001503	1	1	0.988382	1	0	0.0162375	12	ossification	BP
445	GO:0001504	1	1	0.996107	1	0	0.00270626	2	neurotransmitter uptake	BP
446	GO:0001505	1	1	0.982634	1	0	0.0148844	11	regulation of neurotransmitter levels	BP
447	GO:0001508	1	1	0.992413	1	0	0.00541252	4	action potential	BP
448	GO:0001510	1	1	0.89789	1	0	0.0893065	66	RNA methylation	BP
449	GO:0001516	1	1	0.997782	1	0	0.00135313	1	prostaglandin biosynthetic process	BP
450	GO:0001520	1	1	0.998681	1	0	0.00135313	1	outer dense fiber	CC
451	GO:0001522	1	1	0.956002	1	0	0.0446533	33	pseudouridine synthesis	BP
452	GO:0001523	1	1	0.998495	1	0	0.00135313	1	retinoid metabolic process	BP
453	GO:0001525	1	1	0.947111	1	0	0.0690096	51	angiogenesis	BP
454	GO:0001527	1	1	0.996595	1	0	0.00811877	6	microfibril	CC
455	GO:0001533	1	1	0.999394	1	0	0.00135313	1	cornified envelope	CC
456	GO:0001539	1	1	0.997179	1	0	0.00270626	2	cilium or flagellum-dependent cell motility	BP
457	GO:0001540	1	1	0.999535	1	0	0.00135313	1	amyloid-beta binding	MF
458	GO:0001541	1	1	0.990033	1	0	0.00811877	6	ovarian follicle development	BP
459	GO:0001555	1	1	0.997722	1	0	0.00135313	1	oocyte growth	BP
460	GO:0001556	1	1	0.998838	1	0	0.00135313	1	oocyte maturation	BP
461	GO:0001558	1	1	0.832737	1	0	0.175907	130	regulation of cell growth	BP
462	GO:0001560	1	1	0.990791	1	0	0.00676565	5	regulation of cell growth by extracellular stimulus	BP
463	GO:0001561	1	1	0.997645	1	0	0.00135313	1	fatty acid alpha-oxidation	BP
464	GO:0001568	1	1	0.984082	1	0	0.0189438	14	blood vessel development	BP
465	GO:0001569	1	1	0.999568	1	0	0.00135313	1	branching involved in blood vessel morphogenesis	BP
466	GO:0001570	1	1	0.997543	1	0	0.00270626	2	vasculogenesis	BP
467	GO:0001575	1	1	0.998775	1	0	0.00135313	1	globoside metabolic process	BP
468	GO:0001576	1	1	0.998775	1	0	0.00135313	1	globoside biosynthetic process	BP
469	GO:0001578	1	1	0.993897	1	0	0.00541252	4	microtubule bundle formation	BP
470	GO:0001618	1	1	0.989993	1	0	0.0148844	11	virus receptor activity	MF
471	GO:0001635	1	1	0.997617	1	0	0.00135313	1	calcitonin gene-related peptide receptor activity	MF
472	GO:0001649	1	1	0.970265	1	0	0.0433001	32	osteoblast differentiation	BP
473	GO:0001650	1	1	0.999352	1	0	0.00135313	1	fibrillar center	CC
474	GO:0001651	1	1	0.999352	1	0	0.00135313	1	dense fibrillar component	CC
475	GO:0001653	1	1	0.978764	1	0	0.0162375	12	peptide receptor activity	MF
476	GO:0001654	1	1	0.979371	1	0	0.0216501	16	eye development	BP
477	GO:0001656	1	1	0.993702	1	0	0.0094719	7	metanephros development	BP
478	GO:0001658	1	1	0.997849	1	0	0.00541252	4	branching involved in ureteric bud morphogenesis	BP
479	GO:0001659	1	1	0.999576	1	0	0.00135313	1	temperature homeostasis	BP
480	GO:0001662	1	1	0.996837	1	0	0.00405939	3	behavioral fear response	BP
481	GO:0001664	1	1	0.987247	1	0	0.0202969	15	G-protein coupled receptor binding	MF
482	GO:0001666	1	1	0.877228	1	0	0.140725	104	response to hypoxia	BP
483	GO:0001667	1	1	0.978255	1	0	0.0257095	19	ameboidal-type cell migration	BP
484	GO:0001669	1	1	0.985445	1	0	0.010825	8	acrosomal vesicle	CC
485	GO:0001671	1	1	0.982669	1	0	0.0135313	10	ATPase activator activity	MF
486	GO:0001672	1	1	0.995172	1	0	0.00270626	2	regulation of chromatin assembly or disassembly	BP
487	GO:0001673	1	1	0.98896	1	0	0.0094719	7	male germ cell nucleus	CC
488	GO:0001674	1	1	0.997593	1	0	0.00135313	1	female germ cell nucleus	CC
489	GO:0001675	1	1	0.995417	1	0	0.00270626	2	acrosome assembly	BP
490	GO:0001676	1	1	0.938008	1	0	0.0581846	43	long-chain fatty acid metabolic process	BP
491	GO:0001678	1	1	0.965654	1	0	0.0270626	20	cellular glucose homeostasis	BP
492	GO:0001680	1	1	0.997642	1	0	0.00135313	1	tRNA 3'-terminal CCA addition	BP
493	GO:0001682	1	1	0.982638	1	0	0.0135313	10	tRNA 5'-leader removal	BP
494	GO:0001701	1	1	0.971971	1	0	0.031122	23	in utero embryonic development	BP
495	GO:0001703	1	1	0.998459	1	0	0.00135313	1	gastrulation with mouth forming first	BP
496	GO:0001704	1	1	0.999073	1	0	0.00270626	2	formation of primary germ layer	BP
497	GO:0001707	1	1	0.999073	1	0	0.00270626	2	mesoderm formation	BP
498	GO:0001708	1	1	0.965004	1	0	0.0351814	26	cell fate specification	BP
499	GO:0001709	1	1	0.980722	1	0	0.0135313	10	cell fate determination	BP
500	GO:0001716	1	1	0.996632	1	0	0.00405939	3	L-amino-acid oxidase activity	MF
501	GO:0001725	1	1	0.992344	1	0	0.0175907	13	stress fiber	CC
502	GO:0001726	1	1	0.988041	1	0	0.0230032	17	ruffle	CC
503	GO:0001727	1	1	0.996244	1	0	0.00270626	2	lipid kinase activity	MF
504	GO:0001729	1	1	0.997607	1	0	0.00135313	1	ceramide kinase activity	MF
505	GO:0001731	1	1	0.956652	1	0	0.0554783	41	formation of translation preinitiation complex	BP
506	GO:0001732	1	1	0.99819	1	0	0.00270626	2	formation of cytoplasmic translation initiation complex	BP
507	GO:0001735	1	1	0.998193	1	0	0.00270626	2	prenylcysteine oxidase activity	MF
508	GO:0001736	1	1	0.982143	1	0	0.0162375	12	establishment of planar polarity	BP
509	GO:0001737	1	1	0.997579	1	0	0.00135313	1	establishment of imaginal disc-derived wing hair orientation	BP
510	GO:0001738	1	1	0.997579	1	0	0.00135313	1	morphogenesis of a polarized epithelium	BP
511	GO:0001750	1	1	0.993851	1	0	0.00541252	4	photoreceptor outer segment	CC
512	GO:0001752	1	1	0.997579	1	0	0.00135313	1	compound eye photoreceptor fate commitment	BP
513	GO:0001754	1	1	0.998143	1	0	0.00270626	2	eye photoreceptor cell differentiation	BP
514	GO:0001755	1	1	0.998365	1	0	0.00135313	1	neural crest cell migration	BP
515	GO:0001756	1	1	0.99542	1	0	0.00270626	2	somitogenesis	BP
516	GO:0001763	1	1	0.946162	1	0	0.0608908	45	morphogenesis of a branching structure	BP
517	GO:0001764	1	1	0.993447	1	0	0.00541252	4	neuron migration	BP
518	GO:0001765	1	1	0.998935	1	0	0.00270626	2	membrane raft assembly	BP
519	GO:0001767	1	1	0.997497	1	0	0.00405939	3	establishment of lymphocyte polarity	BP
520	GO:0001768	1	1	0.997497	1	0	0.00405939	3	establishment of T cell polarity	BP
521	GO:0001772	1	1	0.999525	1	0	0.00135313	1	immunological synapse	CC
522	GO:0001775	1	1	0.909603	1	0	0.105544	78	cell activation	BP
523	GO:0001776	1	1	0.999005	1	0	0.00270626	2	leukocyte homeostasis	BP
524	GO:0001778	1	1	0.999591	1	0	0.00135313	1	plasma membrane repair	BP
525	GO:0001780	1	1	0.999394	1	0	0.00135313	1	neutrophil homeostasis	BP
526	GO:0001782	1	1	0.999612	1	0	0.00135313	1	B cell homeostasis	BP
527	GO:0001784	1	1	0.999568	1	0	0.00135313	1	phosphotyrosine residue binding	MF
528	GO:0001786	1	1	0.997931	1	0	0.00405939	3	phosphatidylserine binding	MF
529	GO:0001817	1	1	0.946686	1	0	0.0581846	43	regulation of cytokine production	BP
530	GO:0001818	1	1	0.969722	1	0	0.0338282	25	negative regulation of cytokine production	BP
531	GO:0001819	1	1	0.96892	1	0	0.0351814	26	positive regulation of cytokine production	BP
532	GO:0001822	1	1	0.980042	1	0	0.0216501	16	kidney development	BP
533	GO:0001824	1	1	0.992177	1	0	0.00541252	4	blastocyst development	BP
534	GO:0001825	1	1	0.995537	1	0	0.00270626	2	blastocyst formation	BP
535	GO:0001829	1	1	0.99351	1	0	0.00676565	5	trophectodermal cell differentiation	BP
536	GO:0001833	1	1	0.996203	1	0	0.00405939	3	inner cell mass cell proliferation	BP
537	GO:0001835	1	1	0.999423	1	0	0.00135313	1	blastocyst hatching	BP
538	GO:0001837	1	1	0.989062	1	0	0.0216501	16	epithelial to mesenchymal transition	BP
539	GO:0001838	1	1	0.996759	1	0	0.00405939	3	embryonic epithelial tube formation	BP
540	GO:0001841	1	1	0.997608	1	0	0.00135313	1	neural tube formation	BP
541	GO:0001842	1	1	0.998365	1	0	0.00135313	1	neural fold formation	BP
542	GO:0001843	1	1	0.999053	1	0	0.00135313	1	neural tube closure	BP
543	GO:0001846	1	1	0.99796	1	0	0.00135313	1	opsonin binding	MF
544	GO:0001848	1	1	0.997457	1	0	0.00270626	2	complement binding	MF
545	GO:0001849	1	1	0.99796	1	0	0.00135313	1	complement component C1q binding	MF
546	GO:0001871	1	1	0.892174	1	0	0.109603	81	pattern binding	MF
547	GO:0001872	1	1	0.984397	1	0	0.0135313	10	(1->3)-beta-D-glucan binding	MF
548	GO:0001878	1	1	0.999224	1	0	0.00135313	1	response to yeast	BP
549	GO:0001881	1	1	0.997764	1	0	0.00270626	2	receptor recycling	BP
552	GO:0001884	1	1	0.999039	1	0	0.00135313	1	pyrimidine nucleoside binding	MF
553	GO:0001885	1	1	0.999413	1	0	0.00135313	1	endothelial cell development	BP
554	GO:0001887	1	1	0.989505	1	0	0.00811877	6	selenium compound metabolic process	BP
555	GO:0001889	1	1	0.994866	1	0	0.00676565	5	liver development	BP
556	GO:0001890	1	1	0.997294	1	0	0.00405939	3	placenta development	BP
557	GO:0001891	1	1	0.997093	1	0	0.00405939	3	phagocytic cup	CC
558	GO:0001893	1	1	0.99777	1	0	0.00135313	1	maternal placenta development	BP
559	GO:0001894	1	1	0.984673	1	0	0.0162375	12	tissue homeostasis	BP
560	GO:0001895	1	1	0.998803	1	0	0.00405939	3	retina homeostasis	BP
561	GO:0001896	1	1	0.997612	1	0	0.00135313	1	autolysis	BP
562	GO:0001897	1	1	0.998657	1	0	0.00135313	1	cytolysis by symbiont of host cells	BP
563	GO:0001906	1	1	0.983102	1	0	0.0230032	17	cell killing	BP
564	GO:0001907	1	1	0.998657	1	0	0.00135313	1	killing by symbiont of host cells	BP
565	GO:0001909	1	1	0.998813	1	0	0.00405939	3	leukocyte mediated cytotoxicity	BP
566	GO:0001910	1	1	0.997454	1	0	0.00541252	4	regulation of leukocyte mediated cytotoxicity	BP
567	GO:0001912	1	1	0.997454	1	0	0.00541252	4	positive regulation of leukocyte mediated cytotoxicity	BP
568	GO:0001913	1	1	0.999612	1	0	0.00135313	1	T cell mediated cytotoxicity	BP
569	GO:0001914	1	1	0.99861	1	0	0.00270626	2	regulation of T cell mediated cytotoxicity	BP
570	GO:0001916	1	1	0.99861	1	0	0.00270626	2	positive regulation of T cell mediated cytotoxicity	BP
571	GO:0001917	1	1	0.997107	1	0	0.00405939	3	photoreceptor inner segment	CC
572	GO:0001919	1	1	0.999287	1	0	0.00135313	1	regulation of receptor recycling	BP
573	GO:0001927	1	1	0.998171	1	0	0.00270626	2	exocyst assembly	BP
574	GO:0001931	1	1	0.996912	1	0	0.00541252	4	uropod	CC
577	GO:0001934	1	1	0.810884	1	0	0.207029	153	positive regulation of protein phosphorylation	BP
578	GO:0001935	1	1	0.997116	1	0	0.00541252	4	endothelial cell proliferation	BP
579	GO:0001936	1	1	0.991591	1	0	0.0121782	9	regulation of endothelial cell proliferation	BP
580	GO:0001937	1	1	0.99609	1	0	0.00541252	4	negative regulation of endothelial cell proliferation	BP
581	GO:0001938	1	1	0.995484	1	0	0.00676565	5	positive regulation of endothelial cell proliferation	BP
582	GO:0001939	1	1	0.999299	1	0	0.00135313	1	female pronucleus	CC
583	GO:0001940	1	1	0.999299	1	0	0.00135313	1	male pronucleus	CC
584	GO:0001944	1	1	0.952309	1	0	0.0487126	36	vasculature development	BP
585	GO:0001947	1	1	0.989395	1	0	0.00676565	5	heart looping	BP
586	GO:0001948	1	1	0.976399	1	0	0.0365345	27
587	GO:0001952	1	1	0.991742	1	0	0.0162375	12	regulation of cell-matrix adhesion	BP
588	GO:0001953	1	1	0.994116	1	0	0.0094719	7	negative regulation of cell-matrix adhesion	BP
589	GO:0001954	1	1	0.999323	1	0	0.00135313	1	positive regulation of cell-matrix adhesion	BP
590	GO:0001955	1	1	0.997444	1	0	0.00405939	3	blood vessel maturation	BP
591	GO:0001956	1	1	0.992836	1	0	0.00405939	3	positive regulation of neurotransmitter secretion	BP
592	GO:0001957	1	1	0.994152	1	0	0.00676565	5	intramembranous ossification	BP
593	GO:0001958	1	1	0.996129	1	0	0.00405939	3	endochondral ossification	BP
594	GO:0001959	1	1	0.986784	1	0	0.0189438	14	regulation of cytokine-mediated signaling pathway	BP
595	GO:0001960	1	1	0.992861	1	0	0.0121782	9	negative regulation of cytokine-mediated signaling pathway	BP
596	GO:0001961	1	1	0.99439	1	0	0.00405939	3	positive regulation of cytokine-mediated signaling pathway	BP
597	GO:0001964	1	1	0.993644	1	0	0.00541252	4	startle response	BP
598	GO:0001967	1	1	0.999224	1	0	0.00135313	1	suckling behavior	BP
599	GO:0001968	1	1	0.992753	1	0	0.0135313	10	fibronectin binding	MF
600	GO:0001969	1	1	0.999496	1	0	0.00135313	1	regulation of activation of membrane attack complex	BP
601	GO:0001971	1	1	0.999496	1	0	0.00135313	1	negative regulation of activation of membrane attack complex	BP
602	GO:0001973	1	1	0.999508	1	0	0.00135313	1	adenosine receptor signaling pathway	BP
603	GO:0001975	1	1	0.998764	1	0	0.00135313	1	response to amphetamine	BP
604	GO:0002003	1	1	0.999498	1	0	0.00135313	1	angiotensin maturation	BP
605	GO:0002009	1	1	0.964594	1	0	0.0378876	28	morphogenesis of an epithelium	BP
606	GO:0002011	1	1	0.997483	1	0	0.00270626	2	morphogenesis of an epithelial sheet	BP
607	GO:0002020	1	1	0.967412	1	0	0.031122	23	protease binding	MF
608	GO:0002021	1	1	0.997585	1	0	0.00135313	1	response to dietary excess	BP
609	GO:0002026	1	1	0.999541	1	0	0.00135313	1	regulation of the force of heart contraction	BP
610	GO:0002027	1	1	0.997172	1	0	0.00270626	2	regulation of heart rate	BP
611	GO:0002028	1	1	0.989235	1	0	0.0094719	7	regulation of sodium ion transport	BP
612	GO:0002036	1	1	0.999551	1	0	0.00135313	1	regulation of L-glutamate transport	BP
613	GO:0002039	1	1	0.985818	1	0	0.0135313	10	p53 binding	MF
614	GO:0002040	1	1	0.995138	1	0	0.00676565	5	sprouting angiogenesis	BP
615	GO:0002041	1	1	0.998301	1	0	0.00405939	3	intussusceptive angiogenesis	BP
616	GO:0002042	1	1	0.995867	1	0	0.00676565	5	cell migration involved in sprouting angiogenesis	BP
617	GO:0002052	1	1	0.996213	1	0	0.00270626	2	positive regulation of neuroblast proliferation	BP
618	GO:0002062	1	1	0.99573	1	0	0.00541252	4	chondrocyte differentiation	BP
619	GO:0002063	1	1	0.99947	1	0	0.00135313	1	chondrocyte development	BP
620	GO:0002064	1	1	0.988831	1	0	0.00811877	6	epithelial cell development	BP
621	GO:0002066	1	1	0.991617	1	0	0.00541252	4	columnar/cuboidal epithelial cell development	BP
622	GO:0002069	1	1	0.999042	1	0	0.00135313	1	columnar/cuboidal epithelial cell maturation	BP
623	GO:0002070	1	1	0.999042	1	0	0.00135313	1	epithelial cell maturation	BP
624	GO:0002080	1	1	0.999258	1	0	0.00135313	1	acrosomal membrane	CC
625	GO:0002083	1	1	0.997659	1	0	0.00135313	1	4-hydroxybenzoate decaprenyltransferase activity	MF
626	GO:0002084	1	1	0.989366	1	0	0.0094719	7	protein depalmitoylation	BP
627	GO:0002088	1	1	0.996655	1	0	0.00270626	2	lens development in camera-type eye	BP
628	GO:0002090	1	1	0.988743	1	0	0.0121782	9	regulation of receptor internalization	BP
629	GO:0002092	1	1	0.988743	1	0	0.0121782	9	positive regulation of receptor internalization	BP
630	GO:0002093	1	1	0.999323	1	0	0.00135313	1	auditory receptor cell morphogenesis	BP
631	GO:0002094	1	1	0.996258	1	0	0.00270626	2	polyprenyltransferase activity	MF
632	GO:0002097	1	1	0.977286	1	0	0.0216501	16	tRNA wobble base modification	BP
633	GO:0002098	1	1	0.98383	1	0	0.0162375	12	tRNA wobble uridine modification	BP
634	GO:0002100	1	1	0.994746	1	0	0.00405939	3	tRNA wobble adenosine to inosine editing	BP
635	GO:0002102	1	1	0.99867	1	0	0.00405939	3	podosome	CC
636	GO:0002118	1	1	0.993644	1	0	0.00541252	4	aggressive behavior	BP
637	GO:0002119	1	1	0.99757	1	0	0.00135313	1	nematode larval development	BP
638	GO:0002121	1	1	0.994024	1	0	0.00405939	3	inter-male aggressive behavior	BP
639	GO:0002128	1	1	0.995026	1	0	0.00676565	5	tRNA nucleoside ribose methylation	BP
640	GO:0002130	1	1	0.998504	1	0	0.00135313	1	wobble position ribose methylation	BP
641	GO:0002131	1	1	0.998504	1	0	0.00135313	1	wobble position cytosine ribose methylation	BP
642	GO:0002132	1	1	0.998504	1	0	0.00135313	1	wobble position uridine ribose methylation	BP
643	GO:0002143	1	1	0.997372	1	0	0.00270626	2	tRNA wobble position uridine thiolation	BP
644	GO:0002151	1	1	0.997605	1	0	0.00135313	1	G-quadruplex RNA binding	MF
645	GO:0002155	1	1	0.993998	1	0	0.00676565	5	regulation of thyroid hormone mediated signaling pathway	BP
646	GO:0002161	1	1	0.978926	1	0	0.0202969	15	aminoacyl-tRNA editing activity	MF
647	GO:0002162	1	1	0.999602	1	0	0.00135313	1	dystroglycan binding	MF
648	GO:0002164	1	1	0.99757	1	0	0.00135313	1	larval development	BP
649	GO:0002165	1	1	0.999098	1	0	0.00270626	2	instar larval or pupal development	BP
650	GO:0002178	1	1	0.995095	1	0	0.00676565	5	palmitoyltransferase complex	CC
651	GO:0002181	1	1	0.903342	1	0	0.179966	133	cytoplasmic translation	BP
652	GO:0002182	1	1	0.997398	1	0	0.00676565	5	cytoplasmic translational elongation	BP
653	GO:0002183	1	1	0.985517	1	0	0.0135313	10	cytoplasmic translational initiation	BP
654	GO:0002184	1	1	0.992745	1	0	0.00541252	4	cytoplasmic translational termination	BP
655	GO:0002190	1	1	0.996058	1	0	0.00270626	2	cap-independent translational initiation	BP
656	GO:0002192	1	1	0.996058	1	0	0.00270626	2	IRES-dependent translational initiation of linear mRNA	BP
657	GO:0002200	1	1	0.993794	1	0	0.00541252	4	somatic diversification of immune receptors	BP
658	GO:0002204	1	1	0.997945	1	0	0.00135313	1	somatic recombination of immunoglobulin genes involved in immune response	BP
659	GO:0002208	1	1	0.997945	1	0	0.00135313	1	somatic diversification of immunoglobulins involved in immune response	BP
660	GO:0002209	1	1	0.996837	1	0	0.00405939	3	behavioral defense response	BP
661	GO:0002213	1	1	0.980939	1	0	0.0175907	13	defense response to insect	BP
662	GO:0002215	1	1	0.996388	1	0	0.00405939	3	defense response to nematode	BP
663	GO:0002218	1	1	0.869805	1	0	0.140725	104	activation of innate immune response	BP
664	GO:0002220	1	1	0.991332	1	0	0.010825	8	innate immune response activating cell surface receptor signaling pathway	BP
665	GO:0002221	1	1	0.977457	1	0	0.0216501	16	pattern recognition receptor signaling pathway	BP
666	GO:0002223	1	1	0.99192	1	0	0.0094719	7	stimulatory C-type lectin receptor signaling pathway	BP
667	GO:0002224	1	1	0.990629	1	0	0.010825	8	toll-like receptor signaling pathway	BP
668	GO:0002228	1	1	0.999202	1	0	0.00270626	2	natural killer cell mediated immunity	BP
669	GO:0002229	1	1	0.964555	1	0	0.0270626	20	defense response to oomycetes	BP
670	GO:0002230	1	1	0.965193	1	0	0.0338282	25	positive regulation of defense response to virus by host	BP
671	GO:0002237	1	1	0.918641	1	0	0.0893065	66	response to molecule of bacterial origin	BP
672	GO:0002238	1	1	0.986926	1	0	0.0121782	9	response to molecule of fungal origin	BP
673	GO:0002239	1	1	0.9308	1	0	0.0595377	44	response to oomycetes	BP
674	GO:0002244	1	1	0.990695	1	0	0.00541252	4	hematopoietic progenitor cell differentiation	BP
675	GO:0002246	1	1	0.997722	1	0	0.00405939	3	wound healing involved in inflammatory response	BP
676	GO:0002250	1	1	0.994899	1	0	0.00676565	5	adaptive immune response	BP
677	GO:0002252	1	1	0.856915	1	0	0.13396	99	immune effector process	BP
678	GO:0002253	1	1	0.86667	1	0	0.144785	107	activation of immune response	BP
679	GO:0002254	1	1	0.995062	1	0	0.00541252	4	kinin cascade	BP
680	GO:0002260	1	1	0.999612	1	0	0.00135313	1	lymphocyte homeostasis	BP
681	GO:0002262	1	1	0.995976	1	0	0.00811877	6	myeloid cell homeostasis	BP
682	GO:0002263	1	1	0.997101	1	0	0.00270626	2	cell activation involved in immune response	BP
683	GO:0002274	1	1	0.998839	1	0	0.00270626	2	myeloid leukocyte activation	BP
684	GO:0002285	1	1	0.997101	1	0	0.00270626	2	lymphocyte activation involved in immune response	BP
685	GO:0002312	1	1	0.997101	1	0	0.00270626	2	B cell activation involved in immune response	BP
686	GO:0002313	1	1	0.999154	1	0	0.00135313	1	mature B cell differentiation involved in immune response	BP
687	GO:0002317	1	1	0.999154	1	0	0.00135313	1	plasma cell differentiation	BP
688	GO:0002335	1	1	0.999154	1	0	0.00135313	1	mature B cell differentiation	BP
689	GO:0002353	1	1	0.995062	1	0	0.00541252	4	plasma kallikrein-kinin cascade	BP
690	GO:0002361	1	1	0.998931	1	0	0.00135313	1	CD4-positive, CD25-positive, alpha-beta regulatory T cell differentiation	BP
691	GO:0002366	1	1	0.997101	1	0	0.00270626	2	leukocyte activation involved in immune response	BP
692	GO:0002376	1	1	0.340686	1	0	0.990491	732	immune system process	BP
693	GO:0002429	1	1	0.987798	1	0	0.0148844	11	immune response-activating cell surface receptor signaling pathway	BP
694	GO:0002431	1	1	0.997953	1	0	0.00270626	2	Fc receptor mediated stimulatory signaling pathway	BP
695	GO:0002433	1	1	0.997953	1	0	0.00270626	2	immune response-regulating cell surface receptor signaling pathway involved in phagocytosis	BP
696	GO:0002437	1	1	0.999465	1	0	0.00135313	1	inflammatory response to antigenic stimulus	BP
697	GO:0002443	1	1	0.998813	1	0	0.00405939	3	leukocyte mediated immunity	BP
698	GO:0002449	1	1	0.998813	1	0	0.00405939	3	lymphocyte mediated immunity	BP
699	GO:0002456	1	1	0.999612	1	0	0.00135313	1	T cell mediated immunity	BP
700	GO:0002460	1	1	0.999612	1	0	0.00135313	1	adaptive immune response based on somatic recombination of immune receptors built from immunoglobulin superfamily domains	BP
701	GO:0002474	1	1	0.980381	1	0	0.0257095	19	antigen processing and presentation of peptide antigen via MHC class I	BP
702	GO:0002478	1	1	0.982093	1	0	0.0243563	18	antigen processing and presentation of exogenous peptide antigen	BP
703	GO:0002479	1	1	0.992224	1	0	0.0094719	7	antigen processing and presentation of exogenous peptide antigen via MHC class I, TAP-dependent	BP
704	GO:0002480	1	1	0.999575	1	0	0.00135313	1	antigen processing and presentation of exogenous peptide antigen via MHC class I, TAP-independent	BP
705	GO:0002495	1	1	0.986407	1	0	0.0175907	13	antigen processing and presentation of peptide antigen via MHC class II	BP
706	GO:0002501	1	1	0.99796	1	0	0.00135313	1	peptide antigen assembly with MHC protein complex	BP
707	GO:0002502	1	1	0.99796	1	0	0.00135313	1	peptide antigen assembly with MHC class I protein complex	BP
708	GO:0002504	1	1	0.986407	1	0	0.0175907	13	antigen processing and presentation of peptide or polysaccharide antigen via MHC class II	BP
709	GO:0002521	1	1	0.981385	1	0	0.0230032	17	leukocyte differentiation	BP
710	GO:0002526	1	1	0.985105	1	0	0.0121782	9	acute inflammatory response	BP
711	GO:0002532	1	1	0.993168	1	0	0.00541252	4	production of molecular mediator involved in inflammatory response	BP
712	GO:0002538	1	1	0.993168	1	0	0.00541252	4	arachidonic acid metabolite production involved in inflammatory response	BP
713	GO:0002539	1	1	0.993168	1	0	0.00541252	4	prostaglandin production involved in inflammatory response	BP
714	GO:0002544	1	1	0.997931	1	0	0.00405939	3	chronic inflammatory response	BP
715	GO:0002548	1	1	0.999394	1	0	0.00135313	1	monocyte chemotaxis	BP
716	GO:0002551	1	1	0.999323	1	0	0.00135313	1	mast cell chemotaxis	BP
717	GO:0002562	1	1	0.99706	1	0	0.00270626	2	somatic diversification of immune receptors via germline recombination within a single locus	BP
718	GO:0002566	1	1	0.999113	1	0	0.00135313	1	somatic diversification of immune receptors via somatic mutation	BP
719	GO:0002573	1	1	0.994299	1	0	0.00811877	6	myeloid leukocyte differentiation	BP
720	GO:0002576	1	1	0.959731	1	0	0.052772	39	platelet degranulation	BP
721	GO:0002577	1	1	0.997931	1	0	0.00405939	3	regulation of antigen processing and presentation	BP
722	GO:0002578	1	1	0.997931	1	0	0.00405939	3	negative regulation of antigen processing and presentation	BP
723	GO:0002580	1	1	0.997931	1	0	0.00405939	3	regulation of antigen processing and presentation of peptide or polysaccharide antigen via MHC class II	BP
724	GO:0002581	1	1	0.997931	1	0	0.00405939	3	negative regulation of antigen processing and presentation of peptide or polysaccharide antigen via MHC class II	BP
725	GO:0002604	1	1	0.997931	1	0	0.00405939	3	regulation of dendritic cell antigen processing and presentation	BP
726	GO:0002605	1	1	0.997931	1	0	0.00405939	3	negative regulation of dendritic cell antigen processing and presentation	BP
727	GO:0002637	1	1	0.995115	1	0	0.00405939	3	regulation of immunoglobulin production	BP
728	GO:0002639	1	1	0.997543	1	0	0.00270626	2	positive regulation of immunoglobulin production	BP
729	GO:0002643	1	1	0.998956	1	0	0.00135313	1	regulation of tolerance induction	BP
730	GO:0002673	1	1	0.998633	1	0	0.00405939	3	regulation of acute inflammatory response	BP
731	GO:0002674	1	1	0.999548	1	0	0.00135313	1	negative regulation of acute inflammatory response	BP
732	GO:0002675	1	1	0.999588	1	0	0.00135313	1	positive regulation of acute inflammatory response	BP
733	GO:0002679	1	1	0.987099	1	0	0.0148844	11	respiratory burst involved in defense response	BP
734	GO:0002682	1	1	0.697071	1	0	0.373464	276	regulation of immune system process	BP
735	GO:0002683	1	1	0.942074	1	0	0.0622439	46	negative regulation of immune system process	BP
736	GO:0002684	1	1	0.802743	1	0	0.230032	170	positive regulation of immune system process	BP
737	GO:0002685	1	1	0.990696	1	0	0.0162375	12	regulation of leukocyte migration	BP
738	GO:0002686	1	1	0.997702	1	0	0.00405939	3	negative regulation of leukocyte migration	BP
739	GO:0002687	1	1	0.994547	1	0	0.00811877	6	positive regulation of leukocyte migration	BP
740	GO:0002688	1	1	0.994149	1	0	0.0094719	7	regulation of leukocyte chemotaxis	BP
741	GO:0002689	1	1	0.9996	1	0	0.00135313	1	negative regulation of leukocyte chemotaxis	BP
742	GO:0002690	1	1	0.994547	1	0	0.00811877	6	positive regulation of leukocyte chemotaxis	BP
743	GO:0002694	1	1	0.975736	1	0	0.0338282	25	regulation of leukocyte activation	BP
744	GO:0002695	1	1	0.993549	1	0	0.00811877	6	negative regulation of leukocyte activation	BP
745	GO:0002696	1	1	0.983874	1	0	0.0257095	19	positive regulation of leukocyte activation	BP
746	GO:0002697	1	1	0.938307	1	0	0.0690096	51	regulation of immune effector process	BP
747	GO:0002698	1	1	0.988586	1	0	0.0148844	11	negative regulation of immune effector process	BP
748	GO:0002699	1	1	0.992511	1	0	0.0121782	9	positive regulation of immune effector process	BP
749	GO:0002700	1	1	0.991333	1	0	0.0094719	7	regulation of production of molecular mediator of immune response	BP
750	GO:0002701	1	1	0.997715	1	0	0.00405939	3	negative regulation of production of molecular mediator of immune response	BP
751	GO:0002702	1	1	0.997543	1	0	0.00270626	2	positive regulation of production of molecular mediator of immune response	BP
752	GO:0002703	1	1	0.989191	1	0	0.0135313	10	regulation of leukocyte mediated immunity	BP
753	GO:0002704	1	1	0.998101	1	0	0.00270626	2	negative regulation of leukocyte mediated immunity	BP
754	GO:0002705	1	1	0.995003	1	0	0.00811877	6	positive regulation of leukocyte mediated immunity	BP
755	GO:0002706	1	1	0.991073	1	0	0.010825	8	regulation of lymphocyte mediated immunity	BP
756	GO:0002708	1	1	0.995003	1	0	0.00811877	6	positive regulation of lymphocyte mediated immunity	BP
757	GO:0002709	1	1	0.99861	1	0	0.00270626	2	regulation of T cell mediated immunity	BP
758	GO:0002711	1	1	0.99861	1	0	0.00270626	2	positive regulation of T cell mediated immunity	BP
759	GO:0002712	1	1	0.993603	1	0	0.00541252	4	regulation of B cell mediated immunity	BP
760	GO:0002714	1	1	0.997543	1	0	0.00270626	2	positive regulation of B cell mediated immunity	BP
761	GO:0002715	1	1	0.998842	1	0	0.00270626	2	regulation of natural killer cell mediated immunity	BP
762	GO:0002717	1	1	0.998842	1	0	0.00270626	2	positive regulation of natural killer cell mediated immunity	BP
763	GO:0002718	1	1	0.996199	1	0	0.00541252	4	regulation of cytokine production involved in immune response	BP
764	GO:0002719	1	1	0.997715	1	0	0.00405939	3	negative regulation of cytokine production involved in immune response	BP
765	GO:0002721	1	1	0.998481	1	0	0.00135313	1	regulation of B cell cytokine production	BP
766	GO:0002752	1	1	0.999407	1	0	0.00135313	1	cell surface pattern recognition receptor signaling pathway	BP
767	GO:0002753	1	1	0.99903	1	0	0.00270626	2	cytoplasmic pattern recognition receptor signaling pathway	BP
768	GO:0002755	1	1	0.993178	1	0	0.00676565	5	MyD88-dependent toll-like receptor signaling pathway	BP
769	GO:0002756	1	1	0.99665	1	0	0.00405939	3	MyD88-independent toll-like receptor signaling pathway	BP
770	GO:0002757	1	1	0.970823	1	0	0.0297688	22	immune response-activating signal transduction	BP
771	GO:0002758	1	1	0.972816	1	0	0.0270626	20	innate immune response-activating signal transduction	BP
772	GO:0002761	1	1	0.994248	1	0	0.00541252	4	regulation of myeloid leukocyte differentiation	BP
773	GO:0002763	1	1	0.997131	1	0	0.00270626	2	positive regulation of myeloid leukocyte differentiation	BP
774	GO:0002764	1	1	0.935848	1	0	0.073069	54	immune response-regulating signaling pathway	BP
775	GO:0002768	1	1	0.975843	1	0	0.0297688	22	immune response-regulating cell surface receptor signaling pathway	BP
776	GO:0002790	1	1	0.998858	1	0	0.00270626	2	peptide secretion	BP
777	GO:0002791	1	1	0.99121	1	0	0.00811877	6	regulation of peptide secretion	BP
778	GO:0002792	1	1	0.992576	1	0	0.00541252	4	negative regulation of peptide secretion	BP
779	GO:0002793	1	1	0.997386	1	0	0.00270626	2	positive regulation of peptide secretion	BP
780	GO:0002819	1	1	0.991212	1	0	0.010825	8	regulation of adaptive immune response	BP
781	GO:0002821	1	1	0.995143	1	0	0.00811877	6	positive regulation of adaptive immune response	BP
782	GO:0002822	1	1	0.99162	1	0	0.0094719	7	regulation of adaptive immune response based on somatic recombination of immune receptors built from immunoglobulin superfamily domains	BP
783	GO:0002824	1	1	0.995553	1	0	0.00676565	5	positive regulation of adaptive immune response based on somatic recombination of immune receptors built from immunoglobulin superfamily domains	BP
784	GO:0002825	1	1	0.999394	1	0	0.00135313	1	regulation of T-helper 1 type immune response	BP
785	GO:0002827	1	1	0.999394	1	0	0.00135313	1	positive regulation of T-helper 1 type immune response	BP
786	GO:0002828	1	1	0.999009	1	0	0.00270626	2	regulation of type 2 immune response	BP
787	GO:0002829	1	1	0.999394	1	0	0.00135313	1	negative regulation of type 2 immune response	BP
788	GO:0002831	1	1	0.844865	1	0	0.147491	109	regulation of response to biotic stimulus	BP
789	GO:0002832	1	1	0.961827	1	0	0.0338282	25	negative regulation of response to biotic stimulus	BP
790	GO:0002833	1	1	0.963571	1	0	0.031122	23	positive regulation of response to biotic stimulus	BP
791	GO:0002886	1	1	0.998101	1	0	0.00270626	2	regulation of myeloid leukocyte mediated immunity	BP
792	GO:0002887	1	1	0.998101	1	0	0.00270626	2	negative regulation of myeloid leukocyte mediated immunity	BP
793	GO:0002889	1	1	0.995115	1	0	0.00405939	3	regulation of immunoglobulin mediated immune response	BP
794	GO:0002891	1	1	0.997543	1	0	0.00270626	2	positive regulation of immunoglobulin mediated immune response	BP
795	GO:0002902	1	1	0.997663	1	0	0.00270626	2	regulation of B cell apoptotic process	BP
796	GO:0002903	1	1	0.999181	1	0	0.00135313	1	negative regulation of B cell apoptotic process	BP
797	GO:0002920	1	1	0.999496	1	0	0.00135313	1	regulation of humoral immune response	BP
798	GO:0002921	1	1	0.999496	1	0	0.00135313	1	negative regulation of humoral immune response	BP
799	GO:0002931	1	1	0.990019	1	0	0.00676565	5	response to ischemia	BP
800	GO:0002935	1	1	0.996827	1	0	0.00270626	2	tRNA (adenine-C2-)-methyltransferase activity	MF
801	GO:0002938	1	1	0.998571	1	0	0.00135313	1	tRNA guanine ribose methylation	BP
802	GO:0002940	1	1	0.995705	1	0	0.00405939	3	tRNA N2-guanine methylation	BP
803	GO:0002943	1	1	0.994481	1	0	0.00676565	5	tRNA dihydrouridine synthesis	BP
804	GO:0002949	1	1	0.992965	1	0	0.00676565	5	tRNA threonylcarbamoyladenosine modification	BP
805	GO:0003002	1	1	0.775158	1	0	0.236798	175	regionalization	BP
807	GO:0003007	1	1	0.994282	1	0	0.00541252	4	heart morphogenesis	BP
808	GO:0003008	1	1	0.900761	1	0	0.109603	81	system process	BP
809	GO:0003009	1	1	0.999612	1	0	0.00135313	1	skeletal muscle contraction	BP
810	GO:0003012	1	1	0.987699	1	0	0.0230032	17	muscle system process	BP
811	GO:0003013	1	1	0.996089	1	0	0.00676565	5	circulatory system process	BP
812	GO:0003018	1	1	0.998831	1	0	0.00135313	1	vascular process in circulatory system	BP
813	GO:0003032	1	1	0.991433	1	0	0.00811877	6	detection of oxygen	BP
814	GO:0003073	1	1	0.99958	1	0	0.00135313	1	regulation of systemic arterial blood pressure	BP
815	GO:0003084	1	1	0.999591	1	0	0.00135313	1	positive regulation of systemic arterial blood pressure	BP
816	GO:0003085	1	1	0.993886	1	0	0.00676565	5	negative regulation of systemic arterial blood pressure	BP
817	GO:0003143	1	1	0.987006	1	0	0.00811877	6	embryonic heart tube morphogenesis	BP
818	GO:0003146	1	1	0.997587	1	0	0.00135313	1	heart jogging	BP
819	GO:0003151	1	1	0.993245	1	0	0.00676565	5	outflow tract morphogenesis	BP
820	GO:0003156	1	1	0.986882	1	0	0.0121782	9	regulation of animal organ formation	BP
821	GO:0003179	1	1	0.998301	1	0	0.00405939	3	heart valve morphogenesis	BP
822	GO:0003181	1	1	0.998301	1	0	0.00405939	3	atrioventricular valve morphogenesis	BP
823	GO:0003197	1	1	0.997931	1	0	0.00405939	3	endocardial cushion development	BP
824	GO:0003254	1	1	0.988926	1	0	0.00676565	5	regulation of membrane depolarization	BP
825	GO:0003256	1	1	0.99915	1	0	0.00270626	2	regulation of transcription from RNA polymerase II promoter involved in myocardial precursor cell differentiation	BP
826	GO:0003257	1	1	0.99915	1	0	0.00270626	2	positive regulation of transcription from RNA polymerase II promoter involved in myocardial precursor cell differentiation	BP
827	GO:0003278	1	1	0.998301	1	0	0.00405939	3	apoptotic process involved in heart morphogenesis	BP
828	GO:0003279	1	1	0.988375	1	0	0.0135313	10	cardiac septum development	BP
829	GO:0003281	1	1	0.99701	1	0	0.00676565	5	ventricular septum development	BP
830	GO:0003283	1	1	0.99134	1	0	0.00676565	5	atrial septum development	BP
831	GO:0003330	1	1	0.997659	1	0	0.00135313	1	regulation of extracellular matrix constituent secretion	BP
832	GO:0003331	1	1	0.997659	1	0	0.00135313	1	positive regulation of extracellular matrix constituent secretion	BP
833	GO:0003333	1	1	0.877864	1	0	0.105544	78	amino acid transmembrane transport	BP
834	GO:0003337	1	1	0.99915	1	0	0.00270626	2	mesenchymal to epithelial transition involved in metanephros morphogenesis	BP
835	GO:0003341	1	1	0.991768	1	0	0.00541252	4	cilium movement	BP
836	GO:0003351	1	1	0.991768	1	0	0.00541252	4	epithelial cilium movement	BP
837	GO:0003352	1	1	0.995994	1	0	0.00270626	2	regulation of cilium movement	BP
838	GO:0003356	1	1	0.997603	1	0	0.00135313	1	regulation of cilium beat frequency	BP
839	GO:0003376	1	1	0.999211	1	0	0.00135313	1	sphingosine-1-phosphate signaling pathway	BP
840	GO:0003382	1	1	0.996509	1	0	0.00541252	4	epithelial cell morphogenesis	BP
841	GO:0003401	1	1	0.998794	1	0	0.00270626	2	axis elongation	BP
842	GO:0003417	1	1	0.997931	1	0	0.00405939	3	growth plate cartilage development	BP
843	GO:0003433	1	1	0.99947	1	0	0.00135313	1	chondrocyte development involved in endochondral bone morphogenesis	BP
847	GO:0003678	1	1	0.837451	1	0	0.136666	101	DNA helicase activity	MF
848	GO:0003680	1	1	0.981647	1	0	0.0162375	12	AT DNA binding	MF
849	GO:0003681	1	1	0.998701	1	0	0.00135313	1	bent DNA binding	MF
851	GO:0003684	1	1	0.935821	1	0	0.0622439	46	damaged DNA binding	MF
852	GO:0003688	1	1	0.980542	1	0	0.0162375	12	DNA replication origin binding	MF
853	GO:0003689	1	1	0.99521	1	0	0.00270626	2	DNA clamp loader activity	MF
854	GO:0003690	1	1	0.815062	1	0	0.171847	127	double-stranded DNA binding	MF
855	GO:0003691	1	1	0.971819	1	0	0.0243563	18	double-stranded telomeric DNA binding	MF
856	GO:0003697	1	1	0.882215	1	0	0.116369	86	single-stranded DNA binding	MF
858	GO:0003705	1	1	0.99448	1	0	0.00405939	3	transcription factor activity, RNA polymerase II distal enhancer sequence-specific binding	MF
859	GO:0003712	1	1	0.808847	1	0	0.200263	148	transcription cofactor activity	MF
860	GO:0003713	1	1	0.917975	1	0	0.083894	62	transcription coactivator activity	MF
861	GO:0003714	1	1	0.945697	1	0	0.0568314	42	transcription corepressor activity	MF
862	GO:0003720	1	1	0.994372	1	0	0.00405939	3	telomerase activity	MF
863	GO:0003721	1	1	0.994372	1	0	0.00405939	3	telomerase RNA reverse transcriptase activity	MF
865	GO:0003724	1	1	0.880297	1	0	0.104191	77	RNA helicase activity	MF
866	GO:0003725	1	1	0.960722	1	0	0.0365345	27	double-stranded RNA binding	MF
867	GO:0003726	1	1	0.997699	1	0	0.00135313	1	double-stranded RNA adenosine deaminase activity	MF
868	GO:0003727	1	1	0.912492	1	0	0.0906597	67	single-stranded RNA binding	MF
869	GO:0003729	1	1	0.880011	1	0	0.131254	97	mRNA binding	MF
870	GO:0003730	1	1	0.9776	1	0	0.0189438	14	mRNA 3'-UTR binding	MF
871	GO:0003735	1	1	0.407858	1	0	1.20023	887	structural constituent of ribosome	MF
872	GO:0003743	1	1	0.843672	1	0	0.19891	147	translation initiation factor activity	MF
873	GO:0003746	1	1	0.9072	1	0	0.140725	104	translation elongation factor activity	MF
874	GO:0003747	1	1	0.980729	1	0	0.0202969	15	translation release factor activity	MF
875	GO:0003755	1	1	0.879613	1	0	0.1299	96	peptidyl-prolyl cis-trans isomerase activity	MF
876	GO:0003756	1	1	0.949105	1	0	0.0581846	43	protein disulfide isomerase activity	MF
877	GO:0003774	1	1	0.821976	1	0	0.178613	132	motor activity	MF
878	GO:0003777	1	1	0.874537	1	0	0.110957	82	microtubule motor activity	MF
879	GO:0003779	1	1	0.86569	1	0	0.138019	102	actin binding	MF
880	GO:0003785	1	1	0.991774	1	0	0.00676565	5	actin monomer binding	MF
881	GO:0003786	1	1	0.998797	1	0	0.00135313	1	actin lateral binding	MF
882	GO:0003796	1	1	0.997108	1	0	0.00270626	2	lysozyme activity	MF
883	GO:0003823	1	1	0.994617	1	0	0.00811877	6	antigen binding	MF
885	GO:0003825	1	1	0.992823	1	0	0.00405939	3	alpha,alpha-trehalose-phosphate synthase (UDP-forming) activity	MF
886	GO:0003827	1	1	0.9976	1	0	0.00135313	1	alpha-1,3-mannosylglycoprotein 2-beta-N-acetylglucosaminyltransferase activity	MF
887	GO:0003830	1	1	0.993533	1	0	0.00541252	4	beta-1,4-mannosylglycoprotein 4-beta-N-acetylglucosaminyltransferase activity	MF
888	GO:0003837	1	1	0.997974	1	0	0.00270626	2	beta-ureidopropionase activity	MF
889	GO:0003838	1	1	0.996948	1	0	0.00405939	3	sterol 24-C-methyltransferase activity	MF
890	GO:0003840	1	1	0.997615	1	0	0.00135313	1
891	GO:0003841	1	1	0.985859	1	0	0.010825	8	1-acylglycerol-3-phosphate O-acyltransferase activity	MF
892	GO:0003843	1	1	0.940846	1	0	0.0635971	47	1,3-beta-D-glucan synthase activity	MF
893	GO:0003844	1	1	0.987161	1	0	0.0135313	10	1,4-alpha-glucan branching enzyme activity	MF
894	GO:0003846	1	1	0.976757	1	0	0.0175907	13	2-acylglycerol O-acyltransferase activity	MF
895	GO:0003847	1	1	0.999602	1	0	0.00135313	1	1-alkyl-2-acetylglycerophosphocholine esterase activity	MF
896	GO:0003848	1	1	0.996966	1	0	0.00270626	2	2-amino-4-hydroxy-6-hydroxymethyldihydropteridine diphosphokinase activity	MF
897	GO:0003849	1	1	0.992401	1	0	0.00541252	4	3-deoxy-7-phosphoheptulonate synthase activity	MF
898	GO:0003850	1	1	0.998945	1	0	0.00135313	1	2-deoxyglucose-6-phosphatase activity	MF
899	GO:0003852	1	1	0.99764	1	0	0.00135313	1	2-isopropylmalate synthase activity	MF
900	GO:0003854	1	1	0.888501	1	0	0.083894	62	3-beta-hydroxy-delta5-steroid dehydrogenase activity	MF
902	GO:0003856	1	1	0.996287	1	0	0.00270626	2	3-dehydroquinate synthase activity	MF
903	GO:0003857	1	1	0.993195	1	0	0.00676565	5	3-hydroxyacyl-CoA dehydrogenase activity	MF
904	GO:0003858	1	1	0.996027	1	0	0.00405939	3	3-hydroxybutyrate dehydrogenase activity	MF
905	GO:0003860	1	1	0.997667	1	0	0.00135313	1	3-hydroxyisobutyryl-CoA hydrolase activity	MF
906	GO:0003861	1	1	0.99352	1	0	0.00811877	6	3-isopropylmalate dehydratase activity	MF
907	GO:0003862	1	1	0.996715	1	0	0.00405939	3	3-isopropylmalate dehydrogenase activity	MF
908	GO:0003863	1	1	0.9905	1	0	0.00676565	5	3-methyl-2-oxobutanoate dehydrogenase (2-methylpropanoyl-transferring) activity	MF
909	GO:0003864	1	1	0.996738	1	0	0.00270626	2	3-methyl-2-oxobutanoate hydroxymethyltransferase activity	MF
910	GO:0003865	1	1	0.998142	1	0	0.00135313	1	3-oxo-5-alpha-steroid 4-dehydrogenase activity	MF
911	GO:0003866	1	1	0.997683	1	0	0.00135313	1	3-phosphoshikimate 1-carboxyvinyltransferase activity	MF
912	GO:0003867	1	1	0.996603	1	0	0.00270626	2	4-aminobutyrate transaminase activity	MF
913	GO:0003868	1	1	0.997201	1	0	0.00270626	2	4-hydroxyphenylpyruvate dioxygenase activity	MF
914	GO:0003871	1	1	0.99089	1	0	0.0094719	7	5-methyltetrahydropteroyltriglutamate-homocysteine S-methyltransferase activity	MF
915	GO:0003872	1	1	0.986116	1	0	0.0094719	7	6-phosphofructokinase activity	MF
916	GO:0003873	1	1	0.990149	1	0	0.0162375	12	6-phosphofructo-2-kinase activity	MF
917	GO:0003876	1	1	0.988961	1	0	0.010825	8	AMP deaminase activity	MF
918	GO:0003878	1	1	0.994162	1	0	0.00811877	6	ATP citrate synthase activity	MF
919	GO:0003879	1	1	0.997786	1	0	0.00135313	1	ATP phosphoribosyltransferase activity	MF
920	GO:0003880	1	1	0.995653	1	0	0.00405939	3	protein C-terminal carboxyl O-methyltransferase activity	MF
921	GO:0003881	1	1	0.99761	1	0	0.00135313	1	CDP-diacylglycerol-inositol 3-phosphatidyltransferase activity	MF
922	GO:0003882	1	1	0.99718	1	0	0.00270626	2	CDP-diacylglycerol-serine O-phosphatidyltransferase activity	MF
923	GO:0003883	1	1	0.996404	1	0	0.00270626	2	CTP synthase activity	MF
924	GO:0003885	1	1	0.988063	1	0	0.00811877	6	D-arabinono-1,4-lactone oxidase activity	MF
925	GO:0003886	1	1	0.982708	1	0	0.0121782	9	DNA (cytosine-5-)-methyltransferase activity	MF
926	GO:0003887	1	1	0.878052	1	0	0.116369	86	DNA-directed DNA polymerase activity	MF
927	GO:0003896	1	1	0.98733	1	0	0.0135313	10	DNA primase activity	MF
928	GO:0003899	1	1	0.879856	1	0	0.139372	103	DNA-directed 5'-3' RNA polymerase activity	MF
929	GO:0003904	1	1	0.998153	1	0	0.00270626	2	deoxyribodipyrimidine photo-lyase activity	MF
930	GO:0003905	1	1	0.989088	1	0	0.0094719	7	alkylbase DNA N-glycosylase activity	MF
931	GO:0003906	1	1	0.979264	1	0	0.0216501	16	DNA-(apurinic or apyrimidinic site) lyase activity	MF
932	GO:0003909	1	1	0.98858	1	0	0.010825	8	DNA ligase activity	MF
933	GO:0003910	1	1	0.98858	1	0	0.010825	8	DNA ligase (ATP) activity	MF
934	GO:0003913	1	1	0.986395	1	0	0.0094719	7	DNA photolyase activity	MF
935	GO:0003914	1	1	0.997644	1	0	0.00135313	1	DNA (6-4) photolyase activity	MF
936	GO:0003916	1	1	0.95591	1	0	0.0433001	32	DNA topoisomerase activity	MF
937	GO:0003917	1	1	0.979841	1	0	0.0230032	17	DNA topoisomerase type I activity	MF
938	GO:0003918	1	1	0.982036	1	0	0.0175907	13	DNA topoisomerase type II (ATP-hydrolyzing) activity	MF
939	GO:0003919	1	1	0.990057	1	0	0.00676565	5	FMN adenylyltransferase activity	MF
940	GO:0003922	1	1	0.993814	1	0	0.00541252	4	GMP synthase (glutamine-hydrolyzing) activity	MF
941	GO:0003923	1	1	0.991605	1	0	0.00541252	4	GPI-anchor transamidase activity	MF
943	GO:0003933	1	1	0.98095	1	0	0.0162375	12	GTP cyclohydrolase activity	MF
944	GO:0003934	1	1	0.997654	1	0	0.00135313	1	GTP cyclohydrolase I activity	MF
945	GO:0003935	1	1	0.983257	1	0	0.0148844	11	GTP cyclohydrolase II activity	MF
946	GO:0003937	1	1	0.998091	1	0	0.00270626	2	IMP cyclohydrolase activity	MF
947	GO:0003938	1	1	0.995347	1	0	0.00541252	4	IMP dehydrogenase activity	MF
948	GO:0003939	1	1	0.995916	1	0	0.00405939	3	L-iditol 2-dehydrogenase activity	MF
949	GO:0003941	1	1	0.996998	1	0	0.00270626	2	L-serine ammonia-lyase activity	MF
950	GO:0003942	1	1	0.994895	1	0	0.00676565	5	N-acetyl-gamma-glutamyl-phosphate reductase activity	MF
951	GO:0003949	1	1	0.997827	1	0	0.00135313	1	1-(5-phosphoribosyl)-5-[(5-phosphoribosylamino)methylideneamino]imidazole-4-carboxamide isomerase activity	MF
952	GO:0003950	1	1	0.98045	1	0	0.0202969	15	NAD+ ADP-ribosyltransferase activity	MF
953	GO:0003951	1	1	0.993312	1	0	0.00405939	3	NAD+ kinase activity	MF
954	GO:0003952	1	1	0.997616	1	0	0.00135313	1	NAD+ synthase (glutamine-hydrolyzing) activity	MF
956	GO:0003955	1	1	0.97815	1	0	0.0216501	16	NAD(P)H dehydrogenase (quinone) activity	MF
957	GO:0003958	1	1	0.992868	1	0	0.00405939	3	NADPH-hemoprotein reductase activity	MF
959	GO:0003960	1	1	0.994497	1	0	0.00405939	3	NADPH:quinone reductase activity	MF
960	GO:0003961	1	1	0.996538	1	0	0.00541252	4	O-acetylhomoserine aminocarboxypropyltransferase activity	MF
961	GO:0003962	1	1	0.997628	1	0	0.00135313	1	cystathionine gamma-synthase activity	MF
962	GO:0003964	1	1	0.667645	1	0	0.48442	358	RNA-directed DNA polymerase activity	MF
963	GO:0003968	1	1	0.982418	1	0	0.0148844	11	RNA-directed 5'-3' RNA polymerase activity	MF
964	GO:0003973	1	1	0.988276	1	0	0.0175907	13	(S)-2-hydroxy-acid oxidase activity	MF
965	GO:0003975	1	1	0.997639	1	0	0.00135313	1	UDP-N-acetylglucosamine-dolichyl-phosphate N-acetylglucosaminephosphotransferase activity	MF
966	GO:0003977	1	1	0.993355	1	0	0.00811877	6	UDP-N-acetylglucosamine diphosphorylase activity	MF
967	GO:0003978	1	1	0.982502	1	0	0.0270626	20	UDP-glucose 4-epimerase activity	MF
968	GO:0003979	1	1	0.992894	1	0	0.0121782	9	UDP-glucose 6-dehydrogenase activity	MF
969	GO:0003980	1	1	0.997564	1	0	0.00135313	1	UDP-glucose:glycoprotein glucosyltransferase activity	MF
970	GO:0003983	1	1	0.98459	1	0	0.0189438	14	UTP:glucose-1-phosphate uridylyltransferase activity	MF
971	GO:0003984	1	1	0.992612	1	0	0.00811877	6	acetolactate synthase activity	MF
972	GO:0003985	1	1	0.994413	1	0	0.00541252	4	acetyl-CoA C-acetyltransferase activity	MF
973	GO:0003986	1	1	0.994758	1	0	0.00811877	6	acetyl-CoA hydrolase activity	MF
974	GO:0003987	1	1	0.98983	1	0	0.0162375	12	acetate-CoA ligase activity	MF
975	GO:0003988	1	1	0.987752	1	0	0.0121782	9	acetyl-CoA C-acyltransferase activity	MF
976	GO:0003989	1	1	0.979219	1	0	0.0270626	20	acetyl-CoA carboxylase activity	MF
977	GO:0003991	1	1	0.996994	1	0	0.00270626	2	acetylglutamate kinase activity	MF
978	GO:0003992	1	1	0.994558	1	0	0.00811877	6	N2-acetyl-L-ornithine:2-oxoglutarate 5-aminotransferase activity	MF
979	GO:0003993	1	1	0.900835	1	0	0.0866003	64	acid phosphatase activity	MF
980	GO:0003994	1	1	0.980852	1	0	0.0230032	17	aconitate hydratase activity	MF
981	GO:0003995	1	1	0.972941	1	0	0.0378876	28	acyl-CoA dehydrogenase activity	MF
982	GO:0003997	1	1	0.98684	1	0	0.0148844	11	acyl-CoA oxidase activity	MF
983	GO:0003998	1	1	0.997591	1	0	0.00135313	1	acylphosphatase activity	MF
984	GO:0003999	1	1	0.992062	1	0	0.00676565	5	adenine phosphoribosyltransferase activity	MF
985	GO:0004000	1	1	0.991236	1	0	0.00676565	5	adenosine deaminase activity	MF
986	GO:0004001	1	1	0.992639	1	0	0.0094719	7	adenosine kinase activity	MF
987	GO:0004003	1	1	0.935555	1	0	0.052772	39	ATP-dependent DNA helicase activity	MF
988	GO:0004004	1	1	0.899465	1	0	0.0852471	63	ATP-dependent RNA helicase activity	MF
989	GO:0004008	1	1	0.997582	1	0	0.00135313	1	copper-exporting ATPase activity	MF
990	GO:0004012	1	1	0.950644	1	0	0.052772	39	phospholipid-translocating ATPase activity	MF
991	GO:0004013	1	1	0.991891	1	0	0.010825	8	adenosylhomocysteinase activity	MF
992	GO:0004014	1	1	0.990371	1	0	0.00811877	6	adenosylmethionine decarboxylase activity	MF
993	GO:0004015	1	1	0.997593	1	0	0.00135313	1	adenosylmethionine-8-amino-7-oxononanoate transaminase activity	MF
994	GO:0004016	1	1	0.998991	1	0	0.00270626	2	adenylate cyclase activity	MF
995	GO:0004017	1	1	0.976088	1	0	0.0297688	22	adenylate kinase activity	MF
996	GO:0004018	1	1	0.997177	1	0	0.00270626	2	N6-(1,2-dicarboxyethyl)AMP AMP-lyase (fumarate-forming) activity	MF
997	GO:0004019	1	1	0.993845	1	0	0.00541252	4	adenylosuccinate synthase activity	MF
998	GO:0004020	1	1	0.992432	1	0	0.010825	8	adenylylsulfate kinase activity	MF
999	GO:0004021	1	1	0.992058	1	0	0.00676565	5	L-alanine:2-oxoglutarate aminotransferase activity	MF
1000	GO:0004022	1	1	0.95871	1	0	0.0500658	37	alcohol dehydrogenase (NAD) activity	MF
1001	GO:0004026	1	1	0.99672	1	0	0.00405939	3	alcohol O-acetyltransferase activity	MF
1002	GO:0004028	1	1	0.990152	1	0	0.0121782	9	3-chloroallyl aldehyde dehydrogenase activity	MF
1003	GO:0004029	1	1	0.94327	1	0	0.0784815	58	aldehyde dehydrogenase (NAD) activity	MF
1004	GO:0004030	1	1	0.984503	1	0	0.0189438	14	aldehyde dehydrogenase [NAD(P)+] activity	MF
1005	GO:0004031	1	1	0.991829	1	0	0.00541252	4	aldehyde oxidase activity	MF
1006	GO:0004032	1	1	0.998822	1	0	0.00270626	2	alditol:NADP+ 1-oxidoreductase activity	MF
1007	GO:0004033	1	1	0.96706	1	0	0.0378876	28	aldo-keto reductase (NADP) activity	MF
1008	GO:0004034	1	1	0.990017	1	0	0.0094719	7	aldose 1-epimerase activity	MF
1009	GO:0004035	1	1	0.99923	1	0	0.00270626	2	alkaline phosphatase activity	MF
1010	GO:0004038	1	1	0.997658	1	0	0.00135313	1	allantoinase activity	MF
1011	GO:0004040	1	1	0.989182	1	0	0.0121782	9	amidase activity	MF
1012	GO:0004042	1	1	0.992322	1	0	0.0094719	7	acetyl-CoA:L-glutamate N-acetyltransferase activity	MF
1013	GO:0004043	1	1	0.999583	1	0	0.00135313	1	L-aminoadipate-semialdehyde dehydrogenase activity	MF
1014	GO:0004044	1	1	0.992123	1	0	0.00811877	6	amidophosphoribosyltransferase activity	MF
1015	GO:0004045	1	1	0.991441	1	0	0.00811877	6	aminoacyl-tRNA hydrolase activity	MF
1016	GO:0004046	1	1	0.995302	1	0	0.00270626	2	aminoacylase activity	MF
1017	GO:0004047	1	1	0.997012	1	0	0.00270626	2	aminomethyltransferase activity	MF
1018	GO:0004048	1	1	0.995271	1	0	0.00270626	2	anthranilate phosphoribosyltransferase activity	MF
1019	GO:0004049	1	1	0.994682	1	0	0.00541252	4	anthranilate synthase activity	MF
1020	GO:0004053	1	1	0.997722	1	0	0.00135313	1	arginase activity	MF
1021	GO:0004055	1	1	0.995127	1	0	0.00811877	6	argininosuccinate synthase activity	MF
1022	GO:0004056	1	1	0.997255	1	0	0.00270626	2	argininosuccinate lyase activity	MF
1023	GO:0004057	1	1	0.997614	1	0	0.00135313	1	arginyltransferase activity	MF
1024	GO:0004059	1	1	0.99888	1	0	0.00135313	1	aralkylamine N-acetyltransferase activity	MF
1025	GO:0004061	1	1	0.988073	1	0	0.0094719	7	arylformamidase activity	MF
1026	GO:0004065	1	1	0.999448	1	0	0.00135313	1	arylsulfatase activity	MF
1027	GO:0004066	1	1	0.990233	1	0	0.010825	8	asparagine synthase (glutamine-hydrolyzing) activity	MF
1028	GO:0004067	1	1	0.993123	1	0	0.00676565	5	asparaginase activity	MF
1029	GO:0004069	1	1	0.980098	1	0	0.0175907	13	L-aspartate:2-oxoglutarate aminotransferase activity	MF
1030	GO:0004070	1	1	0.998454	1	0	0.00135313	1	aspartate carbamoyltransferase activity	MF
1031	GO:0004071	1	1	0.999436	1	0	0.00135313	1	aspartate-ammonia ligase activity	MF
1032	GO:0004072	1	1	0.993271	1	0	0.00541252	4	aspartate kinase activity	MF
1033	GO:0004073	1	1	0.997196	1	0	0.00541252	4	aspartate-semialdehyde dehydrogenase activity	MF
1034	GO:0004075	1	1	0.984925	1	0	0.0243563	18	biotin carboxylase activity	MF
1035	GO:0004076	1	1	0.996867	1	0	0.00405939	3	biotin synthase activity	MF
1036	GO:0004077	1	1	0.99766	1	0	0.00135313	1	biotin-[acetyl-CoA-carboxylase] ligase activity	MF
1037	GO:0004078	1	1	0.99766	1	0	0.00135313	1	biotin-[methylcrotonoyl-CoA-carboxylase] ligase activity	MF
1038	GO:0004081	1	1	0.99758	1	0	0.00270626	2	bis(5'-nucleosyl)-tetraphosphatase (asymmetrical) activity	MF
1039	GO:0004082	1	1	0.99952	1	0	0.00135313	1	bisphosphoglycerate mutase activity	MF
1040	GO:0004083	1	1	0.99952	1	0	0.00135313	1	bisphosphoglycerate 2-phosphatase activity	MF
1041	GO:0004084	1	1	0.985613	1	0	0.0148844	11	branched-chain-amino-acid transaminase activity	MF
1042	GO:0004087	1	1	0.997108	1	0	0.00270626	2	carbamoyl-phosphate synthase (ammonia) activity	MF
1043	GO:0004088	1	1	0.994256	1	0	0.00541252	4	carbamoyl-phosphate synthase (glutamine-hydrolyzing) activity	MF
1044	GO:0004089	1	1	0.97545	1	0	0.0243563	18	carbonate dehydratase activity	MF
1045	GO:0004090	1	1	0.998089	1	0	0.00135313	1	carbonyl reductase (NADPH) activity	MF
1046	GO:0004092	1	1	0.998943	1	0	0.00270626	2	carnitine O-acetyltransferase activity	MF
1047	GO:0004096	1	1	0.988915	1	0	0.0189438	14	catalase activity	MF
1048	GO:0004097	1	1	0.9865	1	0	0.0094719	7	catechol oxidase activity	MF
1049	GO:0004099	1	1	0.998489	1	0	0.00405939	3	chitin deacetylase activity	MF
1050	GO:0004100	1	1	0.999475	1	0	0.00135313	1	chitin synthase activity	MF
1051	GO:0004103	1	1	0.992467	1	0	0.010825	8	choline kinase activity	MF
1052	GO:0004104	1	1	0.999106	1	0	0.00135313	1	cholinesterase activity	MF
1053	GO:0004105	1	1	0.994729	1	0	0.00541252	4	choline-phosphate cytidylyltransferase activity	MF
1054	GO:0004106	1	1	0.994067	1	0	0.00405939	3	chorismate mutase activity	MF
1055	GO:0004107	1	1	0.997344	1	0	0.00270626	2	chorismate synthase activity	MF
1056	GO:0004108	1	1	0.992636	1	0	0.0121782	9	citrate (Si)-synthase activity	MF
1057	GO:0004109	1	1	0.99483	1	0	0.00405939	3	coproporphyrinogen oxidase activity	MF
1058	GO:0004112	1	1	0.997016	1	0	0.00270626	2	cyclic-nucleotide phosphodiesterase activity	MF
1059	GO:0004121	1	1	0.996552	1	0	0.00405939	3	cystathionine beta-lyase activity	MF
1060	GO:0004124	1	1	0.976918	1	0	0.0230032	17	cysteine synthase activity	MF
1061	GO:0004126	1	1	0.998086	1	0	0.00135313	1	cytidine deaminase activity	MF
1062	GO:0004127	1	1	0.995223	1	0	0.00541252	4	cytidylate kinase activity	MF
1063	GO:0004128	1	1	0.990203	1	0	0.0121782	9	cytochrome-b5 reductase activity, acting on NAD(P)H	MF
1064	GO:0004129	1	1	0.973936	1	0	0.0297688	22	cytochrome-c oxidase activity	MF
1065	GO:0004132	1	1	0.998239	1	0	0.00135313	1	dCMP deaminase activity	MF
1066	GO:0004133	1	1	0.989726	1	0	0.00676565	5	glycogen debranching enzyme activity	MF
1067	GO:0004134	1	1	0.996849	1	0	0.00270626	2	4-alpha-glucanotransferase activity	MF
1068	GO:0004137	1	1	0.999039	1	0	0.00135313	1	deoxycytidine kinase activity	MF
1069	GO:0004138	1	1	0.999039	1	0	0.00135313	1	deoxyguanosine kinase activity	MF
1070	GO:0004140	1	1	0.995195	1	0	0.00405939	3	dephospho-CoA kinase activity	MF
1071	GO:0004141	1	1	0.997593	1	0	0.00135313	1	dethiobiotin synthase activity	MF
1072	GO:0004142	1	1	0.991188	1	0	0.0094719	7	diacylglycerol cholinephosphotransferase activity	MF
1073	GO:0004143	1	1	0.991546	1	0	0.0135313	10	diacylglycerol kinase activity	MF
1074	GO:0004144	1	1	0.982408	1	0	0.0189438	14	diacylglycerol O-acyltransferase activity	MF
1075	GO:0004145	1	1	0.999493	1	0	0.00135313	1	diamine N-acetyltransferase activity	MF
1076	GO:0004146	1	1	0.997887	1	0	0.00405939	3	dihydrofolate reductase activity	MF
1077	GO:0004147	1	1	0.996839	1	0	0.00405939	3	dihydrolipoamide branched chain acyltransferase activity	MF
1078	GO:0004148	1	1	0.992257	1	0	0.00676565	5	dihydrolipoyl dehydrogenase activity	MF
1079	GO:0004149	1	1	0.99601	1	0	0.00541252	4	dihydrolipoyllysine-residue succinyltransferase activity	MF
1080	GO:0004150	1	1	0.998517	1	0	0.00135313	1	dihydroneopterin aldolase activity	MF
1081	GO:0004151	1	1	0.997699	1	0	0.00135313	1	dihydroorotase activity	MF
1082	GO:0004152	1	1	0.993882	1	0	0.00541252	4	dihydroorotate dehydrogenase activity	MF
1083	GO:0004156	1	1	0.996966	1	0	0.00270626	2	dihydropteroate synthase activity	MF
1084	GO:0004157	1	1	0.997177	1	0	0.00270626	2	dihydropyrimidinase activity	MF
1085	GO:0004159	1	1	0.995246	1	0	0.00270626	2	dihydrouracil dehydrogenase (NAD+) activity	MF
1086	GO:0004160	1	1	0.996679	1	0	0.00541252	4	dihydroxy-acid dehydratase activity	MF
1087	GO:0004161	1	1	0.970235	1	0	0.0297688	22	dimethylallyltranstransferase activity	MF
1088	GO:0004163	1	1	0.993975	1	0	0.00676565	5	diphosphomevalonate decarboxylase activity	MF
1089	GO:0004164	1	1	0.998299	1	0	0.00135313	1	diphthine synthase activity	MF
1090	GO:0004165	1	1	0.984575	1	0	0.0148844	11	dodecenoyl-CoA delta-isomerase activity	MF
1091	GO:0004167	1	1	0.994016	1	0	0.00676565	5	dopachrome isomerase activity	MF
1092	GO:0004168	1	1	0.99885	1	0	0.00135313	1	dolichol kinase activity	MF
1093	GO:0004169	1	1	0.995816	1	0	0.00541252	4	dolichyl-phosphate-mannose-protein mannosyltransferase activity	MF
1094	GO:0004170	1	1	0.997609	1	0	0.00135313	1	dUTP diphosphatase activity	MF
1095	GO:0004174	1	1	0.997393	1	0	0.00541252	4	electron-transferring-flavoprotein dehydrogenase activity	MF
1096	GO:0004175	1	1	0.325804	1	0	1.25164	925	endopeptidase activity	MF
1097	GO:0004176	1	1	0.937834	1	0	0.0703627	52	ATP-dependent peptidase activity	MF
1098	GO:0004177	1	1	0.92776	1	0	0.0717158	53	aminopeptidase activity	MF
1099	GO:0004180	1	1	0.890663	1	0	0.123135	91	carboxypeptidase activity	MF
1100	GO:0004181	1	1	0.990678	1	0	0.00811877	6	metallocarboxypeptidase activity	MF
1101	GO:0004185	1	1	0.908705	1	0	0.0906597	67	serine-type carboxypeptidase activity	MF
1102	GO:0004190	1	1	0.56899	1	0	0.675211	499	aspartic-type endopeptidase activity	MF
1103	GO:0004197	1	1	0.933106	1	0	0.0798346	59	cysteine-type endopeptidase activity	MF
1104	GO:0004198	1	1	0.994864	1	0	0.00405939	3	calcium-dependent cysteine-type endopeptidase activity	MF
1105	GO:0004222	1	1	0.866599	1	0	0.142079	105	metalloendopeptidase activity	MF
1106	GO:0004252	1	1	0.753795	1	0	0.293629	217	serine-type endopeptidase activity	MF
1107	GO:0004298	1	1	0.956535	1	0	0.0581846	43	threonine-type endopeptidase activity	MF
1108	GO:0004300	1	1	0.993253	1	0	0.00811877	6	enoyl-CoA hydratase activity	MF
1109	GO:0004301	1	1	0.967462	1	0	0.0284157	21	epoxide hydrolase activity	MF
1110	GO:0004303	1	1	0.998097	1	0	0.00135313	1	estradiol 17-beta-dehydrogenase activity	MF
1111	GO:0004305	1	1	0.997762	1	0	0.00135313	1	ethanolamine kinase activity	MF
1112	GO:0004306	1	1	0.995682	1	0	0.00541252	4	ethanolamine-phosphate cytidylyltransferase activity	MF
1113	GO:0004307	1	1	0.990534	1	0	0.0094719	7	ethanolaminephosphotransferase activity	MF
1114	GO:0004309	1	1	0.996749	1	0	0.00270626	2	exopolyphosphatase activity	MF
1115	GO:0004310	1	1	0.996804	1	0	0.00405939	3	farnesyl-diphosphate farnesyltransferase activity	MF
1116	GO:0004311	1	1	0.976009	1	0	0.0257095	19	farnesyltranstransferase activity	MF
1117	GO:0004312	1	1	0.935602	1	0	0.0676565	50	fatty acid synthase activity	MF
1118	GO:0004313	1	1	0.998992	1	0	0.00135313	1	[acyl-carrier-protein] S-acetyltransferase activity	MF
1119	GO:0004314	1	1	0.996215	1	0	0.00405939	3	[acyl-carrier-protein] S-malonyltransferase activity	MF
1120	GO:0004315	1	1	0.973117	1	0	0.0230032	17	3-oxoacyl-[acyl-carrier-protein] synthase activity	MF
1121	GO:0004316	1	1	0.992062	1	0	0.0121782	9	3-oxoacyl-[acyl-carrier-protein] reductase (NADPH) activity	MF
1122	GO:0004318	1	1	0.995818	1	0	0.00405939	3	enoyl-[acyl-carrier-protein] reductase (NADH) activity	MF
1123	GO:0004320	1	1	0.996815	1	0	0.00405939	3	oleoyl-[acyl-carrier-protein] hydrolase activity	MF
1124	GO:0004321	1	1	0.982842	1	0	0.0189438	14	fatty-acyl-CoA synthase activity	MF
1125	GO:0004322	1	1	0.988837	1	0	0.0135313	10	ferroxidase activity	MF
1126	GO:0004324	1	1	0.995105	1	0	0.00405939	3	ferredoxin-NADP+ reductase activity	MF
1127	GO:0004325	1	1	0.984686	1	0	0.0189438	14	ferrochelatase activity	MF
1128	GO:0004326	1	1	0.988108	1	0	0.0148844	11	tetrahydrofolylpolyglutamate synthase activity	MF
1129	GO:0004328	1	1	0.987676	1	0	0.00811877	6	formamidase activity	MF
1130	GO:0004329	1	1	0.996456	1	0	0.00405939	3	formate-tetrahydrofolate ligase activity	MF
1131	GO:0004331	1	1	0.990149	1	0	0.0162375	12	fructose-2,6-bisphosphate 2-phosphatase activity	MF
1132	GO:0004332	1	1	0.981588	1	0	0.0284157	21	fructose-bisphosphate aldolase activity	MF
1133	GO:0004333	1	1	0.993573	1	0	0.00676565	5	fumarate hydratase activity	MF
1134	GO:0004334	1	1	0.99711	1	0	0.00270626	2	fumarylacetoacetase activity	MF
1135	GO:0004335	1	1	0.992777	1	0	0.00676565	5	galactokinase activity	MF
1136	GO:0004337	1	1	0.971036	1	0	0.0324751	24	geranyltranstransferase activity	MF
1137	GO:0004338	1	1	0.993323	1	0	0.00676565	5	glucan exo-1,3-beta-glucosidase activity	MF
1138	GO:0004339	1	1	0.99537	1	0	0.00270626	2	glucan 1,4-alpha-glucosidase activity	MF
1139	GO:0004340	1	1	0.993913	1	0	0.00676565	5	glucokinase activity	MF
1140	GO:0004343	1	1	0.997687	1	0	0.00405939	3	glucosamine 6-phosphate N-acetyltransferase activity	MF
1141	GO:0004345	1	1	0.989022	1	0	0.0175907	13	glucose-6-phosphate dehydrogenase activity	MF
1142	GO:0004346	1	1	0.998945	1	0	0.00135313	1	glucose-6-phosphatase activity	MF
1143	GO:0004347	1	1	0.99423	1	0	0.00541252	4	glucose-6-phosphate isomerase activity	MF
1144	GO:0004348	1	1	0.990232	1	0	0.0094719	7	glucosylceramidase activity	MF
1145	GO:0004349	1	1	0.992855	1	0	0.0094719	7	glutamate 5-kinase activity	MF
1146	GO:0004350	1	1	0.992855	1	0	0.0094719	7	glutamate-5-semialdehyde dehydrogenase activity	MF
1147	GO:0004351	1	1	0.995039	1	0	0.00811877	6	glutamate decarboxylase activity	MF
1148	GO:0004352	1	1	0.989169	1	0	0.010825	8	glutamate dehydrogenase (NAD+) activity	MF
1149	GO:0004353	1	1	0.988194	1	0	0.0148844	11	glutamate dehydrogenase [NAD(P)+] activity	MF
1150	GO:0004354	1	1	0.997188	1	0	0.00270626	2	glutamate dehydrogenase (NADP+) activity	MF
1151	GO:0004355	1	1	0.99918	1	0	0.00270626	2	glutamate synthase (NADPH) activity	MF
1153	GO:0004357	1	1	0.997153	1	0	0.00270626	2	glutamate-cysteine ligase activity	MF
1154	GO:0004358	1	1	0.996724	1	0	0.00405939	3	glutamate N-acetyltransferase activity	MF
1155	GO:0004359	1	1	0.995826	1	0	0.00270626	2	glutaminase activity	MF
1156	GO:0004360	1	1	0.994895	1	0	0.00676565	5	glutamine-fructose-6-phosphate transaminase (isomerizing) activity	MF
1157	GO:0004362	1	1	0.991453	1	0	0.00811877	6	glutathione-disulfide reductase activity	MF
1158	GO:0004363	1	1	0.997214	1	0	0.00270626	2	glutathione synthase activity	MF
1159	GO:0004364	1	1	0.912031	1	0	0.0987784	73	glutathione transferase activity	MF
1160	GO:0004365	1	1	0.977742	1	0	0.0324751	24	glyceraldehyde-3-phosphate dehydrogenase (NAD+) (phosphorylating) activity	MF
1161	GO:0004366	1	1	0.976727	1	0	0.0189438	14	glycerol-3-phosphate O-acyltransferase activity	MF
1162	GO:0004367	1	1	0.989216	1	0	0.010825	8	glycerol-3-phosphate dehydrogenase [NAD+] activity	MF
1163	GO:0004368	1	1	0.9955	1	0	0.00541252	4	glycerol-3-phosphate dehydrogenase activity	MF
1164	GO:0004370	1	1	0.99544	1	0	0.00811877	6	glycerol kinase activity	MF
1165	GO:0004371	1	1	0.999113	1	0	0.00270626	2	glycerone kinase activity	MF
1166	GO:0004372	1	1	0.987481	1	0	0.0148844	11	glycine hydroxymethyltransferase activity	MF
1167	GO:0004373	1	1	0.984929	1	0	0.0121782	9	glycogen (starch) synthase activity	MF
1168	GO:0004375	1	1	0.997595	1	0	0.00135313	1	glycine dehydrogenase (decarboxylating) activity	MF
1169	GO:0004376	1	1	0.98653	1	0	0.0162375	12	glycolipid mannosyltransferase activity	MF
1170	GO:0004377	1	1	0.989209	1	0	0.0135313	10	GDP-Man:Man3GlcNAc2-PP-Dol alpha-1,2-mannosyltransferase activity	MF
1171	GO:0004378	1	1	0.997293	1	0	0.00270626	2	GDP-Man:Man1GlcNAc2-PP-Dol alpha-1,3-mannosyltransferase activity	MF
1172	GO:0004379	1	1	0.997163	1	0	0.00270626	2	glycylpeptide N-tetradecanoyltransferase activity	MF
1173	GO:0004383	1	1	0.993956	1	0	0.00541252	4	guanylate cyclase activity	MF
1174	GO:0004385	1	1	0.995398	1	0	0.00405939	3	guanylate kinase activity	MF
1175	GO:0004386	1	1	0.588444	1	0	0.434354	321	helicase activity	MF
1176	GO:0004392	1	1	0.992305	1	0	0.00811877	6	heme oxygenase (decyclizing) activity	MF
1177	GO:0004395	1	1	0.998701	1	0	0.00135313	1	hexaprenyldihydroxybenzoate methyltransferase activity	MF
1178	GO:0004396	1	1	0.979789	1	0	0.0175907	13	hexokinase activity	MF
1179	GO:0004399	1	1	0.996539	1	0	0.00405939	3	histidinol dehydrogenase activity	MF
1180	GO:0004400	1	1	0.995684	1	0	0.00270626	2	histidinol-phosphate transaminase activity	MF
1181	GO:0004401	1	1	0.998538	1	0	0.00135313	1	histidinol-phosphatase activity	MF
1182	GO:0004402	1	1	0.921901	1	0	0.0676565	50	histone acetyltransferase activity	MF
1183	GO:0004407	1	1	0.981863	1	0	0.0135313	10	histone deacetylase activity	MF
1184	GO:0004410	1	1	0.998763	1	0	0.00270626	2	homocitrate synthase activity	MF
1185	GO:0004411	1	1	0.997082	1	0	0.00541252	4	homogentisate 1,2-dioxygenase activity	MF
1186	GO:0004412	1	1	0.996121	1	0	0.00270626	2	homoserine dehydrogenase activity	MF
1187	GO:0004413	1	1	0.998074	1	0	0.00135313	1	homoserine kinase activity	MF
1188	GO:0004415	1	1	0.999237	1	0	0.00270626	2	hyalurononglucosaminidase activity	MF
1189	GO:0004416	1	1	0.988941	1	0	0.0121782	9	hydroxyacylglutathione hydrolase activity	MF
1190	GO:0004417	1	1	0.998011	1	0	0.00135313	1	hydroxyethylthiazole kinase activity	MF
1191	GO:0004418	1	1	0.998845	1	0	0.00270626	2	hydroxymethylbilane synthase activity	MF
1192	GO:0004419	1	1	0.997611	1	0	0.00135313	1	hydroxymethylglutaryl-CoA lyase activity	MF
1193	GO:0004420	1	1	0.997617	1	0	0.00135313	1	hydroxymethylglutaryl-CoA reductase (NADPH) activity	MF
1194	GO:0004421	1	1	0.997723	1	0	0.00135313	1	hydroxymethylglutaryl-CoA synthase activity	MF
1195	GO:0004422	1	1	0.998461	1	0	0.00135313	1	hypoxanthine phosphoribosyltransferase activity	MF
1196	GO:0004424	1	1	0.999352	1	0	0.00135313	1	imidazoleglycerol-phosphate dehydratase activity	MF
1197	GO:0004425	1	1	0.994567	1	0	0.00541252	4	indole-3-glycerol-phosphate synthase activity	MF
1198	GO:0004427	1	1	0.973492	1	0	0.0297688	22	inorganic diphosphatase activity	MF
1199	GO:0004430	1	1	0.973366	1	0	0.031122	23	1-phosphatidylinositol 4-kinase activity	MF
1200	GO:0004435	1	1	0.983143	1	0	0.0148844	11	phosphatidylinositol phospholipase C activity	MF
1201	GO:0004436	1	1	0.997604	1	0	0.00135313	1	phosphatidylinositol diacylglycerol-lyase activity	MF
1202	GO:0004438	1	1	0.99758	1	0	0.00135313	1	phosphatidylinositol-3-phosphatase activity	MF
1204	GO:0004441	1	1	0.998743	1	0	0.00135313	1	inositol-1,4-bisphosphate 1-phosphatase activity	MF
1206	GO:0004446	1	1	0.995293	1	0	0.00270626	2	inositol-hexakisphosphate phosphatase activity	MF
1207	GO:0004448	1	1	0.981062	1	0	0.0230032	17	isocitrate dehydrogenase activity	MF
1208	GO:0004449	1	1	0.992551	1	0	0.0094719	7	isocitrate dehydrogenase (NAD+) activity	MF
1209	GO:0004450	1	1	0.988427	1	0	0.0135313	10	isocitrate dehydrogenase (NADP+) activity	MF
1210	GO:0004451	1	1	0.987908	1	0	0.0135313	10	isocitrate lyase activity	MF
1211	GO:0004452	1	1	0.998145	1	0	0.00135313	1	isopentenyl-diphosphate delta-isomerase activity	MF
1212	GO:0004454	1	1	0.997618	1	0	0.00135313	1	ketohexokinase activity	MF
1213	GO:0004455	1	1	0.997632	1	0	0.00135313	1	ketol-acid reductoisomerase activity	MF
1214	GO:0004457	1	1	0.986866	1	0	0.0202969	15	lactate dehydrogenase activity	MF
1215	GO:0004458	1	1	0.997846	1	0	0.00405939	3	D-lactate dehydrogenase (cytochrome) activity	MF
1216	GO:0004459	1	1	0.989457	1	0	0.0148844	11	L-lactate dehydrogenase activity	MF
1217	GO:0004460	1	1	0.999536	1	0	0.00135313	1	L-lactate dehydrogenase (cytochrome) activity	MF
1218	GO:0004462	1	1	0.98401	1	0	0.0189438	14	lactoylglutathione lyase activity	MF
1219	GO:0004463	1	1	0.996798	1	0	0.00270626	2	leukotriene-A4 hydrolase activity	MF
1220	GO:0004466	1	1	0.998856	1	0	0.00270626	2	long-chain-acyl-CoA dehydrogenase activity	MF
1221	GO:0004467	1	1	0.976152	1	0	0.0243563	18	long-chain fatty acid-CoA ligase activity	MF
1222	GO:0004468	1	1	0.998571	1	0	0.00135313	1	lysine N-acetyltransferase activity, acting on acetyl phosphate as donor	MF
1223	GO:0004470	1	1	0.97978	1	0	0.0216501	16	malic enzyme activity	MF
1224	GO:0004471	1	1	0.97978	1	0	0.0216501	16	malate dehydrogenase (decarboxylating) (NAD+) activity	MF
1225	GO:0004473	1	1	0.985601	1	0	0.0162375	12	malate dehydrogenase (decarboxylating) (NADP+) activity	MF
1226	GO:0004474	1	1	0.994227	1	0	0.00811877	6	malate synthase activity	MF
1227	GO:0004475	1	1	0.984243	1	0	0.0148844	11	mannose-1-phosphate guanylyltransferase activity	MF
1228	GO:0004476	1	1	0.995057	1	0	0.00676565	5	mannose-6-phosphate isomerase activity	MF
1229	GO:0004477	1	1	0.990786	1	0	0.0121782	9	methenyltetrahydrofolate cyclohydrolase activity	MF
1230	GO:0004478	1	1	0.990908	1	0	0.0135313	10	methionine adenosyltransferase activity	MF
1231	GO:0004479	1	1	0.998491	1	0	0.00135313	1	methionyl-tRNA formyltransferase activity	MF
1232	GO:0004482	1	1	0.992961	1	0	0.010825	8	mRNA (guanine-N7-)-methyltransferase activity	MF
1233	GO:0004484	1	1	0.997616	1	0	0.00135313	1	mRNA guanylyltransferase activity	MF
1234	GO:0004485	1	1	0.993168	1	0	0.0094719	7	methylcrotonoyl-CoA carboxylase activity	MF
1235	GO:0004487	1	1	0.999617	1	0	0.00135313	1	methylenetetrahydrofolate dehydrogenase (NAD+) activity	MF
1236	GO:0004488	1	1	0.990786	1	0	0.0121782	9	methylenetetrahydrofolate dehydrogenase (NADP+) activity	MF
1237	GO:0004489	1	1	0.994904	1	0	0.00405939	3	methylenetetrahydrofolate reductase (NAD(P)H) activity	MF
1238	GO:0004491	1	1	0.995035	1	0	0.00541252	4	methylmalonate-semialdehyde dehydrogenase (acylating) activity	MF
1239	GO:0004493	1	1	0.998624	1	0	0.00135313	1	methylmalonyl-CoA epimerase activity	MF
1240	GO:0004496	1	1	0.997614	1	0	0.00135313	1	mevalonate kinase activity	MF
1241	GO:0004497	1	1	0.523299	1	0	0.658974	487	monooxygenase activity	MF
1242	GO:0004499	1	1	0.959241	1	0	0.0514189	38	N,N-dimethylaniline monooxygenase activity	MF
1243	GO:0004503	1	1	0.999279	1	0	0.00135313	1	monophenol monooxygenase activity	MF
1244	GO:0004506	1	1	0.992863	1	0	0.00405939	3	squalene monooxygenase activity	MF
1245	GO:0004512	1	1	0.994294	1	0	0.00541252	4	inositol-3-phosphate synthase activity	MF
1246	GO:0004514	1	1	0.995237	1	0	0.00270626	2	nicotinate-nucleotide diphosphorylase (carboxylating) activity	MF
1247	GO:0004515	1	1	0.997763	1	0	0.00135313	1	nicotinate-nucleotide adenylyltransferase activity	MF
1248	GO:0004516	1	1	0.997615	1	0	0.00135313	1	nicotinate phosphoribosyltransferase activity	MF
1249	GO:0004517	1	1	0.99767	1	0	0.00135313	1	nitric-oxide synthase activity	MF
1250	GO:0004518	1	1	0.362989	1	0	1.00267	741	nuclease activity	MF
1251	GO:0004519	1	1	0.461078	1	0	0.794287	587	endonuclease activity	MF
1252	GO:0004520	1	1	0.912951	1	0	0.0974253	72	endodeoxyribonuclease activity	MF
1253	GO:0004521	1	1	0.731157	1	0	0.270626	200	endoribonuclease activity	MF
1254	GO:0004523	1	1	0.831405	1	0	0.170494	126	RNA-DNA hybrid ribonuclease activity	MF
1255	GO:0004525	1	1	0.978465	1	0	0.0148844	11	ribonuclease III activity	MF
1256	GO:0004526	1	1	0.954713	1	0	0.0338282	25	ribonuclease P activity	MF
1257	GO:0004527	1	1	0.821035	1	0	0.185379	137	exonuclease activity	MF
1258	GO:0004528	1	1	0.9915	1	0	0.00541252	4	phosphodiesterase I activity	MF
1259	GO:0004529	1	1	0.974271	1	0	0.0243563	18	exodeoxyribonuclease activity	MF
1260	GO:0004532	1	1	0.93389	1	0	0.0717158	53	exoribonuclease activity	MF
1261	GO:0004534	1	1	0.984877	1	0	0.0135313	10	5'-3' exoribonuclease activity	MF
1262	GO:0004535	1	1	0.965306	1	0	0.0338282	25	poly(A)-specific ribonuclease activity	MF
1263	GO:0004536	1	1	0.893851	1	0	0.117722	87	deoxyribonuclease activity	MF
1264	GO:0004540	1	1	0.676318	1	0	0.353167	261	ribonuclease activity	MF
1265	GO:0004549	1	1	0.950025	1	0	0.0378876	28	tRNA-specific ribonuclease activity	MF
1266	GO:0004550	1	1	0.989924	1	0	0.0121782	9	nucleoside diphosphate kinase activity	MF
1267	GO:0004551	1	1	0.973822	1	0	0.0216501	16	nucleotide diphosphatase activity	MF
1268	GO:0004553	1	1	0.427435	1	0	0.875475	647	hydrolase activity, hydrolyzing O-glycosyl compounds	MF
1269	GO:0004555	1	1	0.987975	1	0	0.0135313	10	alpha,alpha-trehalase activity	MF
1270	GO:0004556	1	1	0.98735	1	0	0.0121782	9	alpha-amylase activity	MF
1271	GO:0004557	1	1	0.987587	1	0	0.0135313	10	alpha-galactosidase activity	MF
1272	GO:0004558	1	1	0.980305	1	0	0.0175907	13	alpha-1,4-glucosidase activity	MF
1273	GO:0004559	1	1	0.963151	1	0	0.0433001	32	alpha-mannosidase activity	MF
1274	GO:0004560	1	1	0.973336	1	0	0.0297688	22	alpha-L-fucosidase activity	MF
1275	GO:0004561	1	1	0.996194	1	0	0.00270626	2	alpha-N-acetylglucosaminidase activity	MF
1276	GO:0004563	1	1	0.994829	1	0	0.0094719	7	beta-N-acetylhexosaminidase activity	MF
1277	GO:0004564	1	1	0.967336	1	0	0.0338282	25	beta-fructofuranosidase activity	MF
1278	GO:0004565	1	1	0.93265	1	0	0.0852471	63	beta-galactosidase activity	MF
1279	GO:0004566	1	1	0.980223	1	0	0.0175907	13	beta-glucuronidase activity	MF
1280	GO:0004567	1	1	0.978309	1	0	0.0175907	13	beta-mannosidase activity	MF
1281	GO:0004568	1	1	0.938657	1	0	0.0649502	48	chitinase activity	MF
1282	GO:0004571	1	1	0.99057	1	0	0.0094719	7	mannosyl-oligosaccharide 1,2-alpha-mannosidase activity	MF
1283	GO:0004572	1	1	0.990576	1	0	0.010825	8	mannosyl-oligosaccharide 1,3-1,6-alpha-mannosidase activity	MF
1284	GO:0004573	1	1	0.995294	1	0	0.00270626	2	mannosyl-oligosaccharide glucosidase activity	MF
1285	GO:0004575	1	1	0.967336	1	0	0.0338282	25	sucrose alpha-glucosidase activity	MF
1286	GO:0004576	1	1	0.984192	1	0	0.0148844	11	oligosaccharyl transferase activity	MF
1287	GO:0004577	1	1	0.997138	1	0	0.00270626	2	N-acetylglucosaminyldiphosphodolichol N-acetylglucosaminyltransferase activity	MF
1288	GO:0004579	1	1	0.985711	1	0	0.0135313	10	dolichyl-diphosphooligosaccharide-protein glycotransferase activity	MF
1289	GO:0004581	1	1	0.998459	1	0	0.00135313	1	dolichyl-phosphate beta-glucosyltransferase activity	MF
1290	GO:0004582	1	1	0.996084	1	0	0.00405939	3	dolichyl-phosphate beta-D-mannosyltransferase activity	MF
1291	GO:0004583	1	1	0.998791	1	0	0.00135313	1	dolichyl-phosphate-glucose-glycolipid alpha-glucosyltransferase activity	MF
1292	GO:0004584	1	1	0.997657	1	0	0.00135313	1	dolichyl-phosphate-mannose-glycolipid alpha-mannosyltransferase activity	MF
1293	GO:0004585	1	1	0.998949	1	0	0.00270626	2	ornithine carbamoyltransferase activity	MF
1294	GO:0004586	1	1	0.997739	1	0	0.00135313	1	ornithine decarboxylase activity	MF
1295	GO:0004587	1	1	0.997936	1	0	0.00405939	3	ornithine-oxo-acid transaminase activity	MF
1296	GO:0004588	1	1	0.996603	1	0	0.00405939	3	orotate phosphoribosyltransferase activity	MF
1297	GO:0004590	1	1	0.997704	1	0	0.00135313	1	orotidine-5'-phosphate decarboxylase activity	MF
1298	GO:0004591	1	1	0.996017	1	0	0.00676565	5	oxoglutarate dehydrogenase (succinyl-transferring) activity	MF
1299	GO:0004592	1	1	0.997599	1	0	0.00135313	1	pantoate-beta-alanine ligase activity	MF
1300	GO:0004594	1	1	0.995837	1	0	0.00405939	3	pantothenate kinase activity	MF
1301	GO:0004595	1	1	0.996838	1	0	0.00270626	2	pantetheine-phosphate adenylyltransferase activity	MF
1302	GO:0004596	1	1	0.986631	1	0	0.0135313	10	peptide alpha-N-acetyltransferase activity	MF
1303	GO:0004597	1	1	0.998915	1	0	0.00270626	2	peptide-aspartate beta-dioxygenase activity	MF
1305	GO:0004602	1	1	0.974795	1	0	0.0338282	25	glutathione peroxidase activity	MF
1306	GO:0004604	1	1	0.997664	1	0	0.00405939	3	phosphoadenylyl-sulfate reductase (thioredoxin) activity	MF
1307	GO:0004605	1	1	0.989829	1	0	0.0135313	10	phosphatidate cytidylyltransferase activity	MF
1308	GO:0004607	1	1	0.994449	1	0	0.00676565	5	phosphatidylcholine-sterol O-acyltransferase activity	MF
1309	GO:0004609	1	1	0.993174	1	0	0.00676565	5	phosphatidylserine decarboxylase activity	MF
1310	GO:0004610	1	1	0.998726	1	0	0.00135313	1	phosphoacetylglucosamine mutase activity	MF
1311	GO:0004611	1	1	0.984746	1	0	0.0257095	19	phosphoenolpyruvate carboxykinase activity	MF
1312	GO:0004612	1	1	0.99088	1	0	0.0162375	12	phosphoenolpyruvate carboxykinase (ATP) activity	MF
1313	GO:0004614	1	1	0.985396	1	0	0.0162375	12	phosphoglucomutase activity	MF
1314	GO:0004615	1	1	0.993282	1	0	0.0094719	7	phosphomannomutase activity	MF
1315	GO:0004616	1	1	0.94957	1	0	0.041947	31	phosphogluconate dehydrogenase (decarboxylating) activity	MF
1316	GO:0004617	1	1	0.990959	1	0	0.00676565	5	phosphoglycerate dehydrogenase activity	MF
1317	GO:0004618	1	1	0.992542	1	0	0.0094719	7	phosphoglycerate kinase activity	MF
1318	GO:0004619	1	1	0.988567	1	0	0.0121782	9	phosphoglycerate mutase activity	MF
1319	GO:0004620	1	1	0.854509	1	0	0.169141	125	phospholipase activity	MF
1320	GO:0004622	1	1	0.974169	1	0	0.0216501	16	lysophospholipase activity	MF
1321	GO:0004623	1	1	0.989033	1	0	0.010825	8	phospholipase A2 activity	MF
1322	GO:0004629	1	1	0.978894	1	0	0.0175907	13	phospholipase C activity	MF
1323	GO:0004630	1	1	0.963896	1	0	0.0473595	35	phospholipase D activity	MF
1324	GO:0004632	1	1	0.998673	1	0	0.00405939	3	phosphopantothenate--cysteine ligase activity	MF
1325	GO:0004633	1	1	0.998509	1	0	0.00135313	1	phosphopantothenoylcysteine decarboxylase activity	MF
1326	GO:0004634	1	1	0.9828	1	0	0.0243563	18	phosphopyruvate hydratase activity	MF
1327	GO:0004635	1	1	0.997688	1	0	0.00135313	1	phosphoribosyl-AMP cyclohydrolase activity	MF
1328	GO:0004636	1	1	0.997688	1	0	0.00135313	1	phosphoribosyl-ATP diphosphatase activity	MF
1329	GO:0004637	1	1	0.999561	1	0	0.00135313	1	phosphoribosylamine-glycine ligase activity	MF
1330	GO:0004638	1	1	0.993273	1	0	0.00811877	6	phosphoribosylaminoimidazole carboxylase activity	MF
1331	GO:0004639	1	1	0.998483	1	0	0.00135313	1	phosphoribosylaminoimidazolesuccinocarboxamide synthase activity	MF
1332	GO:0004640	1	1	0.997525	1	0	0.00270626	2	phosphoribosylanthranilate isomerase activity	MF
1333	GO:0004641	1	1	0.998513	1	0	0.00135313	1	phosphoribosylformylglycinamidine cyclo-ligase activity	MF
1334	GO:0004642	1	1	0.99619	1	0	0.00405939	3	phosphoribosylformylglycinamidine synthase activity	MF
1335	GO:0004643	1	1	0.998091	1	0	0.00270626	2	phosphoribosylaminoimidazolecarboxamide formyltransferase activity	MF
1336	GO:0004644	1	1	0.997984	1	0	0.00135313	1	phosphoribosylglycinamide formyltransferase activity	MF
1337	GO:0004645	1	1	0.984356	1	0	0.0162375	12	phosphorylase activity	MF
1338	GO:0004647	1	1	0.990534	1	0	0.00676565	5	phosphoserine phosphatase activity	MF
1339	GO:0004648	1	1	0.99767	1	0	0.00135313	1	O-phospho-L-serine:2-oxoglutarate aminotransferase activity	MF
1340	GO:0004649	1	1	0.997653	1	0	0.00135313	1	poly(ADP-ribose) glycohydrolase activity	MF
1341	GO:0004650	1	1	0.928064	1	0	0.0703627	52	polygalacturonase activity	MF
1342	GO:0004651	1	1	0.997616	1	0	0.00135313	1	polynucleotide 5'-phosphatase activity	MF
1343	GO:0004652	1	1	0.97883	1	0	0.0148844	11	polynucleotide adenylyltransferase activity	MF
1344	GO:0004654	1	1	0.993252	1	0	0.00811877	6	polyribonucleotide nucleotidyltransferase activity	MF
1345	GO:0004655	1	1	0.996681	1	0	0.00405939	3	porphobilinogen synthase activity	MF
1346	GO:0004656	1	1	0.981593	1	0	0.0162375	12	procollagen-proline 4-dioxygenase activity	MF
1347	GO:0004657	1	1	0.987944	1	0	0.0135313	10	proline dehydrogenase activity	MF
1348	GO:0004659	1	1	0.934014	1	0	0.0703627	52	prenyltransferase activity	MF
1349	GO:0004660	1	1	0.996809	1	0	0.00270626	2	protein farnesyltransferase activity	MF
1350	GO:0004661	1	1	0.990876	1	0	0.010825	8	protein geranylgeranyltransferase activity	MF
1351	GO:0004662	1	1	0.995892	1	0	0.00405939	3	CAAX-protein geranylgeranyltransferase activity	MF
1352	GO:0004663	1	1	0.994964	1	0	0.00676565	5	Rab geranylgeranyltransferase activity	MF
1353	GO:0004664	1	1	0.991034	1	0	0.00676565	5	prephenate dehydratase activity	MF
1354	GO:0004665	1	1	0.997602	1	0	0.00135313	1	prephenate dehydrogenase (NADP+) activity	MF
1355	GO:0004668	1	1	0.997205	1	0	0.00270626	2	protein-arginine deiminase activity	MF
1356	GO:0004671	1	1	0.996792	1	0	0.00270626	2	protein C-terminal S-isoprenylcysteine carboxyl O-methyltransferase activity	MF
1357	GO:0004672	1	1	0.0779291	1	0	2.32062	1715	protein kinase activity	MF
1358	GO:0004673	1	1	0.924336	1	0	0.0757752	56	protein histidine kinase activity	MF
1359	GO:0004674	1	1	0.112193	1	0	2.02293	1495	protein serine/threonine kinase activity	MF
1360	GO:0004675	1	1	0.944043	1	0	0.0514189	38	transmembrane receptor protein serine/threonine kinase activity	MF
1361	GO:0004683	1	1	0.925265	1	0	0.0798346	59	calmodulin-dependent protein kinase activity	MF
1362	GO:0004693	1	1	0.966743	1	0	0.0270626	20	cyclin-dependent protein serine/threonine kinase activity	MF
1363	GO:0004697	1	1	0.996229	1	0	0.00405939	3	protein kinase C activity	MF
1364	GO:0004698	1	1	0.996229	1	0	0.00405939	3	calcium-dependent protein kinase C activity	MF
1365	GO:0004702	1	1	0.869857	1	0	0.124488	92	signal transducer, downstream of receptor, with serine/threonine kinase activity	MF
1366	GO:0004706	1	1	0.998033	1	0	0.00135313	1	JUN kinase kinase kinase activity	MF
1367	GO:0004707	1	1	0.972756	1	0	0.0284157	21	MAP kinase activity	MF
1368	GO:0004708	1	1	0.987692	1	0	0.0148844	11	MAP kinase kinase activity	MF
1369	GO:0004709	1	1	0.930645	1	0	0.0595377	44	MAP kinase kinase kinase activity	MF
1370	GO:0004712	1	1	0.898321	1	0	0.101485	75	protein serine/threonine/tyrosine kinase activity	MF
1371	GO:0004713	1	1	0.899303	1	0	0.105544	78	protein tyrosine kinase activity	MF
1372	GO:0004714	1	1	0.948947	1	0	0.0460064	34	transmembrane receptor protein tyrosine kinase activity	MF
1373	GO:0004715	1	1	0.983313	1	0	0.0216501	16	non-membrane spanning protein tyrosine kinase activity	MF
1374	GO:0004719	1	1	0.98958	1	0	0.0094719	7	protein-L-isoaspartate (D-aspartate) O-methyltransferase activity	MF
1375	GO:0004720	1	1	0.99868	1	0	0.00270626	2	protein-lysine 6-oxidase activity	MF
1376	GO:0004721	1	1	0.706662	1	0	0.326104	241	phosphoprotein phosphatase activity	MF
1377	GO:0004722	1	1	0.847715	1	0	0.162375	120	protein serine/threonine phosphatase activity	MF
1378	GO:0004723	1	1	0.998414	1	0	0.00270626	2	calcium-dependent protein serine/threonine phosphatase activity	MF
1379	GO:0004725	1	1	0.951336	1	0	0.0365345	27	protein tyrosine phosphatase activity	MF
1380	GO:0004729	1	1	0.993914	1	0	0.00541252	4	oxygen-dependent protoporphyrinogen oxidase activity	MF
1381	GO:0004730	1	1	0.997839	1	0	0.00135313	1	pseudouridylate synthase activity	MF
1382	GO:0004731	1	1	0.999595	1	0	0.00135313	1	purine-nucleoside phosphorylase activity	MF
1383	GO:0004733	1	1	0.991882	1	0	0.00676565	5	pyridoxamine-phosphate oxidase activity	MF
1384	GO:0004735	1	1	0.996933	1	0	0.00270626	2	pyrroline-5-carboxylate reductase activity	MF
1385	GO:0004736	1	1	0.998595	1	0	0.00405939	3	pyruvate carboxylase activity	MF
1386	GO:0004737	1	1	0.992369	1	0	0.00811877	6	pyruvate decarboxylase activity	MF
1387	GO:0004738	1	1	0.989656	1	0	0.0135313	10	pyruvate dehydrogenase activity	MF
1388	GO:0004739	1	1	0.989656	1	0	0.0135313	10	pyruvate dehydrogenase (acetyl-transferring) activity	MF
1389	GO:0004740	1	1	0.997659	1	0	0.00135313	1	pyruvate dehydrogenase (acetyl-transferring) kinase activity	MF
1390	GO:0004742	1	1	0.98949	1	0	0.00676565	5	dihydrolipoyllysine-residue acetyltransferase activity	MF
1391	GO:0004743	1	1	0.972179	1	0	0.0257095	19	pyruvate kinase activity	MF
1392	GO:0004745	1	1	0.998495	1	0	0.00135313	1	retinol dehydrogenase activity	MF
1393	GO:0004746	1	1	0.997208	1	0	0.00270626	2	riboflavin synthase activity	MF
1394	GO:0004747	1	1	0.987587	1	0	0.0094719	7	ribokinase activity	MF
1395	GO:0004748	1	1	0.987927	1	0	0.0094719	7	ribonucleoside-diphosphate reductase activity, thioredoxin disulfide as acceptor	MF
1396	GO:0004749	1	1	0.989556	1	0	0.00811877	6	ribose phosphate diphosphokinase activity	MF
1397	GO:0004750	1	1	0.990879	1	0	0.010825	8	ribulose-phosphate 3-epimerase activity	MF
1398	GO:0004751	1	1	0.992604	1	0	0.00541252	4	ribose-5-phosphate isomerase activity	MF
1399	GO:0004753	1	1	0.997595	1	0	0.00135313	1	saccharopine dehydrogenase activity	MF
1400	GO:0004758	1	1	0.993982	1	0	0.00676565	5	serine C-palmitoyltransferase activity	MF
1401	GO:0004760	1	1	0.997847	1	0	0.00135313	1	serine-pyruvate transaminase activity	MF
1403	GO:0004765	1	1	0.997751	1	0	0.00135313	1	shikimate kinase activity	MF
1404	GO:0004766	1	1	0.987357	1	0	0.0175907	13	spermidine synthase activity	MF
1405	GO:0004767	1	1	0.999571	1	0	0.00135313	1	sphingomyelin phosphodiesterase activity	MF
1406	GO:0004768	1	1	0.996885	1	0	0.00405939	3	stearoyl-CoA 9-desaturase activity	MF
1407	GO:0004774	1	1	0.991823	1	0	0.0175907	13	succinate-CoA ligase activity	MF
1408	GO:0004775	1	1	0.993206	1	0	0.0135313	10	succinate-CoA ligase (ADP-forming) activity	MF
1409	GO:0004776	1	1	0.996392	1	0	0.0094719	7	succinate-CoA ligase (GDP-forming) activity	MF
1410	GO:0004777	1	1	0.997734	1	0	0.00405939	3	succinate-semialdehyde dehydrogenase (NAD+) activity	MF
1411	GO:0004779	1	1	0.995084	1	0	0.00811877	6	sulfate adenylyltransferase activity	MF
1412	GO:0004781	1	1	0.995084	1	0	0.00811877	6	sulfate adenylyltransferase (ATP) activity	MF
1413	GO:0004784	1	1	0.972847	1	0	0.0324751	24	superoxide dismutase activity	MF
1414	GO:0004788	1	1	0.996235	1	0	0.00405939	3	thiamine diphosphokinase activity	MF
1415	GO:0004789	1	1	0.995274	1	0	0.00270626	2	thiamine-phosphate diphosphorylase activity	MF
1416	GO:0004791	1	1	0.991914	1	0	0.00811877	6	thioredoxin-disulfide reductase activity	MF
1417	GO:0004792	1	1	0.989875	1	0	0.010825	8	thiosulfate sulfurtransferase activity	MF
1418	GO:0004793	1	1	0.997371	1	0	0.00405939	3	threonine aldolase activity	MF
1419	GO:0004794	1	1	0.993771	1	0	0.00541252	4	L-threonine ammonia-lyase activity	MF
1420	GO:0004795	1	1	0.997048	1	0	0.00270626	2	threonine synthase activity	MF
1421	GO:0004797	1	1	0.995452	1	0	0.00405939	3	thymidine kinase activity	MF
1422	GO:0004798	1	1	0.998086	1	0	0.00135313	1	thymidylate kinase activity	MF
1423	GO:0004799	1	1	0.997887	1	0	0.00405939	3	thymidylate synthase activity	MF
1424	GO:0004801	1	1	0.991546	1	0	0.010825	8	sedoheptulose-7-phosphate:D-glyceraldehyde-3-phosphate glyceronetransferase activity	MF
1425	GO:0004802	1	1	0.98799	1	0	0.0162375	12	transketolase activity	MF
1426	GO:0004803	1	1	0.988483	1	0	0.0094719	7	transposase activity	MF
1427	GO:0004805	1	1	0.982501	1	0	0.0148844	11	trehalose-phosphatase activity	MF
1428	GO:0004806	1	1	0.95467	1	0	0.0473595	35	triglyceride lipase activity	MF
1429	GO:0004807	1	1	0.991432	1	0	0.0094719	7	triose-phosphate isomerase activity	MF
1430	GO:0004808	1	1	0.998599	1	0	0.00135313	1	tRNA (5-methylaminomethyl-2-thiouridylate)-methyltransferase activity	MF
1431	GO:0004809	1	1	0.986462	1	0	0.0121782	9	tRNA (guanine-N2-)-methyltransferase activity	MF
1432	GO:0004810	1	1	0.997642	1	0	0.00135313	1	tRNA adenylyltransferase activity	MF
1433	GO:0004812	1	1	0.880519	1	0	0.116369	86	aminoacyl-tRNA ligase activity	MF
1434	GO:0004813	1	1	0.993145	1	0	0.00405939	3	alanine-tRNA ligase activity	MF
1435	GO:0004814	1	1	0.992438	1	0	0.00541252	4	arginine-tRNA ligase activity	MF
1436	GO:0004815	1	1	0.996536	1	0	0.00270626	2	aspartate-tRNA ligase activity	MF
1437	GO:0004816	1	1	0.992829	1	0	0.00811877	6	asparagine-tRNA ligase activity	MF
1438	GO:0004817	1	1	0.996203	1	0	0.00270626	2	cysteine-tRNA ligase activity	MF
1439	GO:0004818	1	1	0.994244	1	0	0.00541252	4	glutamate-tRNA ligase activity	MF
1440	GO:0004819	1	1	0.99639	1	0	0.00270626	2	glutamine-tRNA ligase activity	MF
1441	GO:0004820	1	1	0.991889	1	0	0.0094719	7	glycine-tRNA ligase activity	MF
1442	GO:0004821	1	1	0.995232	1	0	0.00270626	2	histidine-tRNA ligase activity	MF
1443	GO:0004822	1	1	0.993437	1	0	0.00811877	6	isoleucine-tRNA ligase activity	MF
1444	GO:0004823	1	1	0.994845	1	0	0.00405939	3	leucine-tRNA ligase activity	MF
1445	GO:0004824	1	1	0.992578	1	0	0.0094719	7	lysine-tRNA ligase activity	MF
1446	GO:0004825	1	1	0.988552	1	0	0.00811877	6	methionine-tRNA ligase activity	MF
1447	GO:0004826	1	1	0.991123	1	0	0.0094719	7	phenylalanine-tRNA ligase activity	MF
1448	GO:0004827	1	1	0.995274	1	0	0.00270626	2	proline-tRNA ligase activity	MF
1449	GO:0004828	1	1	0.994486	1	0	0.00541252	4	serine-tRNA ligase activity	MF
1450	GO:0004829	1	1	0.993743	1	0	0.00541252	4	threonine-tRNA ligase activity	MF
1451	GO:0004830	1	1	0.99674	1	0	0.00270626	2	tryptophan-tRNA ligase activity	MF
1452	GO:0004831	1	1	0.988692	1	0	0.0121782	9	tyrosine-tRNA ligase activity	MF
1453	GO:0004832	1	1	0.993782	1	0	0.00541252	4	valine-tRNA ligase activity	MF
1454	GO:0004834	1	1	0.990244	1	0	0.010825	8	tryptophan synthase activity	MF
1455	GO:0004837	1	1	0.997164	1	0	0.00270626	2	tyrosine decarboxylase activity	MF
1456	GO:0004838	1	1	0.992072	1	0	0.0094719	7	L-tyrosine:2-oxoglutarate aminotransferase activity	MF
1457	GO:0004842	1	1	0.464965	1	0	0.652208	482	ubiquitin-protein transferase activity	MF
1458	GO:0004843	1	1	0.964134	1	0	0.0351814	26	thiol-dependent ubiquitin-specific protease activity	MF
1459	GO:0004844	1	1	0.997478	1	0	0.00270626	2	uracil DNA N-glycosylase activity	MF
1460	GO:0004845	1	1	0.993401	1	0	0.0121782	9	uracil phosphoribosyltransferase activity	MF
1461	GO:0004846	1	1	0.994181	1	0	0.00541252	4	urate oxidase activity	MF
1462	GO:0004848	1	1	0.996938	1	0	0.00405939	3	ureidoglycolate hydrolase activity	MF
1463	GO:0004849	1	1	0.984438	1	0	0.0189438	14	uridine kinase activity	MF
1464	GO:0004851	1	1	0.995682	1	0	0.00541252	4	uroporphyrin-III C-methyltransferase activity	MF
1465	GO:0004852	1	1	0.99768	1	0	0.00135313	1	uroporphyrinogen-III synthase activity	MF
1466	GO:0004853	1	1	0.995686	1	0	0.00270626	2	uroporphyrinogen decarboxylase activity	MF
1467	GO:0004854	1	1	0.987029	1	0	0.00811877	6	xanthine dehydrogenase activity	MF
1468	GO:0004856	1	1	0.995731	1	0	0.00405939	3	xylulokinase activity	MF
1469	GO:0004857	1	1	0.783596	1	0	0.288217	213	enzyme inhibitor activity	MF
1470	GO:0004859	1	1	0.997526	1	0	0.00270626	2	phospholipase inhibitor activity	MF
1471	GO:0004860	1	1	0.98148	1	0	0.0243563	18	protein kinase inhibitor activity	MF
1472	GO:0004861	1	1	0.993322	1	0	0.00811877	6	cyclin-dependent protein serine/threonine kinase inhibitor activity	MF
1473	GO:0004864	1	1	0.975817	1	0	0.0230032	17	protein phosphatase inhibitor activity	MF
1474	GO:0004865	1	1	0.99762	1	0	0.00135313	1	protein serine/threonine phosphatase inhibitor activity	MF
1475	GO:0004866	1	1	0.943806	1	0	0.0811877	60	endopeptidase inhibitor activity	MF
1476	GO:0004867	1	1	0.963844	1	0	0.0554783	41	serine-type endopeptidase inhibitor activity	MF
1477	GO:0004869	1	1	0.98394	1	0	0.0135313	10	cysteine-type endopeptidase inhibitor activity	MF
1480	GO:0004873	1	1	0.999453	1	0	0.00135313	1	asialoglycoprotein receptor activity	MF
1481	GO:0004879	1	1	0.997615	1	0	0.00135313	1	nuclear receptor activity	MF
1482	GO:0004887	1	1	0.997615	1	0	0.00135313	1	thyroid hormone receptor activity	MF
1483	GO:0004888	1	1	0.79864	1	0	0.215148	159	transmembrane signaling receptor activity	MF
1484	GO:0004896	1	1	0.999588	1	0	0.00135313	1	cytokine receptor activity	MF
1485	GO:0004897	1	1	0.999588	1	0	0.00135313	1	ciliary neurotrophic factor receptor activity	MF
1486	GO:0004921	1	1	0.999588	1	0	0.00135313	1	interleukin-11 receptor activity	MF
1487	GO:0004930	1	1	0.992173	1	0	0.00676565	5	G-protein coupled receptor activity	MF
1488	GO:0004970	1	1	0.965571	1	0	0.0365345	27	ionotropic glutamate receptor activity	MF
1489	GO:0004984	1	1	0.999581	1	0	0.00135313	1	olfactory receptor activity	MF
1490	GO:0004998	1	1	0.999568	1	0	0.00135313	1	transferrin receptor activity	MF
1491	GO:0005010	1	1	0.999385	1	0	0.00135313	1	insulin-like growth factor-activated receptor activity	MF
1492	GO:0005024	1	1	0.999184	1	0	0.00135313	1	transforming growth factor beta-activated receptor activity	MF
1493	GO:0005034	1	1	0.997588	1	0	0.00135313	1	osmosensor activity	MF
1494	GO:0005044	1	1	0.995032	1	0	0.00405939	3	scavenger receptor activity	MF
1495	GO:0005046	1	1	0.996098	1	0	0.00405939	3	KDEL sequence binding	MF
1496	GO:0005047	1	1	0.988956	1	0	0.0094719	7	signal recognition particle binding	MF
1497	GO:0005048	1	1	0.936144	1	0	0.0595377	44	signal sequence binding	MF
1498	GO:0005049	1	1	0.99648	1	0	0.00270626	2	nuclear export signal receptor activity	MF
1499	GO:0005052	1	1	0.997614	1	0	0.00135313	1	peroxisome matrix targeting signal-1 binding	MF
[truncated: 11,572 more rows]

## Sheet: top 100 up
internal ID	category	over represented P-Value	over represented FDR	under represented P-Value	under represented FDR	Genes in top-100 upreg	Expected genes	Genes in genome (background)	term	ontology
2680	GO:0007623	8.28929e-10	1.12486e-05	1	1	9	0.396504	137	circadian rhythm	BP
9693	GO:0048511	8.59728e-09	5.83325e-05	1	1	9	0.529637	183	rhythmic process	BP
3707	GO:0010031	2.05377e-07	0.000928989	1	1	4	0.0492013	17	circumnutation	BP
10063	GO:0050879	3.0419e-07	0.00103197	1	1	4	0.0520955	18	multicellular organismal movement	BP
3615	GO:0009908	3.41066e-05	0.0925652	0.999997	1	7	0.784326	271	flower development	BP
3445	GO:0009674	4.54367e-05	0.102763	1	1	2	0.00868258	3	potassium:sodium symporter activity	MF
12213	GO:0090567	6.24442e-05	0.121052	0.999993	1	7	0.868258	300	reproductive shoot system development	BP
5672	GO:0022820	0.00013026	0.220953	1	1	2	0.014471	5	potassium ion symporter activity	MF
9650	GO:0048367	0.000170319	0.256803	0.999978	1	7	1.02744	355	shoot system development	BP
9883	GO:0050275	0.000360685	0.489449	0.999997	1	2	0.0318361	11	scopoletin glucosyltransferase activity	MF
9801	GO:0048731	0.000516166	0.581126	0.999919	1	7	1.27923	442	system development	BP
7793	GO:0042126	0.000556716	0.581126	0.99998	1	3	0.182334	63	nitrate metabolic process	BP
7795	GO:0042128	0.000556716	0.581126	0.99998	1	3	0.182334	63	nitrate assimilation	BP
9757	GO:0048608	0.000628932	0.609615	0.999898	1	7	1.33133	460	reproductive structure development	BP
8014	GO:0042753	0.000745136	0.674099	0.999992	1	2	0.0376245	13	positive regulation of circadian rhythm	BP
13530	GO:2001057	0.0008611	0.703124	0.999963	1	3	0.211276	73	reactive nitrogen species metabolic process	BP
8013	GO:0042752	0.000886056	0.703124	0.999962	1	3	0.167863	58	regulation of circadian rhythm	BP
3526	GO:0009791	0.000932663	0.703124	0.999814	1	8	1.82045	629	post-embryonic development	BP
11702	GO:0071941	0.00113421	0.754539	0.999947	1	3	0.228641	79	nitrogen cycle metabolic process	BP
7437	GO:0035251	0.00117689	0.754539	0.999859	1	5	0.790115	273	UDP-glucosyltransferase activity	MF
9269	GO:0046527	0.00122385	0.754539	0.999852	1	5	0.801691	277	glucosyltransferase activity	MF
857	GO:0003700	0.00125736	0.754539	0.999637	1	12	4.1387	1430	DNA binding transcription factor activity	MF
381	GO:0001071	0.00127888	0.754539	0.99963	1	12	4.14738	1433
5597	GO:0020037	0.00134689	0.761557	0.99975	1	7	1.74809	604	heme binding	MF
9396	GO:0046906	0.00195996	1	0.999612	1	7	1.88123	650	tetrapyrrole binding	MF
5671	GO:0022804	0.00234383	1	0.999458	1	8	2.48901	860	active transmembrane transporter activity	MF
3847	GO:0010221	0.00238935	1	1	1	1	0.00289419	1	negative regulation of vernalization response	BP
4416	GO:0015291	0.00297538	1	0.999456	1	6	1.39211	481	secondary active transmembrane transporter activity	MF
2066	GO:0006355	0.00342657	1	0.998661	1	17	7.67251	2651	regulation of transcription, DNA-templated	BP
4975	GO:0016758	0.00347993	1	0.999236	1	7	1.9449	672	transferase activity, transferring hexosyl groups	MF
13089	GO:1903506	0.003501	1	0.998629	1	17	7.68698	2656	regulation of nucleic acid-templated transcription	BP
13535	GO:2001141	0.00350967	1	0.998625	1	17	7.68987	2657	regulation of RNA biosynthetic process	BP
2369	GO:0006855	0.00353508	1	0.999752	1	3	0.292313	101	drug transmembrane transport	BP
3616	GO:0009909	0.00367287	1	0.999576	1	4	0.547002	189	regulation of flower development	BP
4585	GO:0015893	0.00392193	1	0.999714	1	3	0.306784	106	drug transport	BP
1621	GO:0005506	0.00404066	1	0.999213	1	6	1.53971	532	iron ion binding	MF
10230	GO:0051252	0.00456756	1	0.998161	1	17	7.90404	2731	regulation of RNA metabolic process	BP
9517	GO:0047634	0.00458197	1	1	1	1	0.00289419	1	agmatine N4-coumaroyltransferase activity	MF
9947	GO:0050616	0.00510498	1	1	1	1	0.00289419	1	secologanin synthase activity	MF
3056	GO:0008940	0.00510938	1	1	1	1	0.00289419	1	nitrate reductase activity	MF
3468	GO:0009703	0.00510938	1	1	1	1	0.00289419	1	nitrate reductase (NADH) activity	MF
9920	GO:0050464	0.00510938	1	1	1	1	0.00289419	1	nitrate reductase (NADPH) activity	MF
5682	GO:0022857	0.00585604	1	0.998047	1	11	4.62781	1599	transmembrane transporter activity	MF
376	GO:0001047	0.00611505	1	0.999781	1	2	0.109979	38	core promoter binding	MF
8304	GO:0043436	0.00612898	1	0.99784	1	12	5.63789	1948	oxoacid metabolic process	BP
5351	GO:0019219	0.00633441	1	0.99736	1	17	8.17031	2823	regulation of nucleobase-containing compound metabolic process	BP
1928	GO:0006082	0.00641357	1	0.997726	1	12	5.67551	1961	organic acid metabolic process	BP
4405	GO:0015238	0.0071455	1	0.999352	1	3	0.382033	132	drug transmembrane transporter activity	MF
11256	GO:0070544	0.00724501	1	0.999987	1	1	0.00578839	2	histone H3-K36 demethylation	BP
12197	GO:0090484	0.00740321	1	0.999319	1	3	0.384928	133	drug transporter activity	MF
5261	GO:0018771	0.00758619	1	0.999986	1	1	0.00578839	2	2-hydroxy-6-oxonona-2,4-dienedioate hydrolase activity	MF
5277	GO:0018962	0.00758619	1	0.999986	1	1	0.00578839	2	3-phenylpropionate metabolic process	BP
5406	GO:0019380	0.00758619	1	0.999986	1	1	0.00578839	2	3-phenylpropionate catabolic process	BP
10681	GO:0052823	0.00758619	1	0.999986	1	1	0.00578839	2	2-hydroxy-6-oxonona-2,4,7-trienedioate hydrolase activity	MF
6686	GO:0032545	0.00758976	1	0.999986	1	1	0.00578839	2	CURI complex	CC
7256	GO:0034456	0.00758976	1	0.999986	1	1	0.00578839	2	UTP-C complex	CC
3032	GO:0008883	0.00768154	1	0.999985	1	1	0.00578839	2	glutamyl-tRNA reductase activity	MF
9372	GO:0046857	0.0077036	1	0.999985	1	1	0.00578839	2	oxidoreductase activity, acting on other nitrogenous compounds as donors, with NAD or NADP as acceptor	MF
2766	GO:0008194	0.00785218	1	0.998534	1	5	1.19241	412	UDP-glycosyltransferase activity	MF
10175	GO:0051171	0.00788953	1	0.996633	1	17	8.39605	2901	regulation of nitrogen compound metabolic process	BP
8358	GO:0043546	0.00820908	1	0.999975	1	1	0.0115768	4	molybdopterin cofactor binding	MF
13375	GO:2000112	0.00821843	1	0.996476	1	17	8.48867	2933	regulation of cellular macromolecule biosynthetic process	BP
4059	GO:0010556	0.00866962	1	0.996261	1	17	8.54366	2952	regulation of macromolecule biosynthetic process	BP
1538	GO:0005215	0.00868138	1	0.996796	1	12	5.53949	1914	transporter activity	MF
9829	GO:0048831	0.00939028	1	0.998581	1	4	0.720654	249	regulation of shoot system development	BP
1402	GO:0004764	0.00969149	1	0.999965	1	1	0.0115768	4	shikimate 3-dehydrogenase (NADP+) activity	MF
10069	GO:0050896	0.00989097	1	0.994994	1	28	17.7674	6139	response to stimulus	BP
3312	GO:0009408	0.0102539	1	0.998409	1	4	0.819057	283	response to heat	BP
3079	GO:0009001	0.010411	1	0.99996	1	1	0.0115768	4	serine O-acetyltransferase activity	MF
4801	GO:0016412	0.010411	1	0.99996	1	1	0.0115768	4	serine O-acyltransferase activity	MF
6267	GO:0031326	0.0106626	1	0.995295	1	17	8.74914	3023	regulation of cellular biosynthetic process	BP
901	GO:0003855	0.0108473	1	0.999953	1	1	0.014471	5	3-dehydroquinate dehydratase activity	MF
4658	GO:0016053	0.0110613	1	0.996981	1	7	2.48611	859	organic acid biosynthetic process	BP
9187	GO:0046394	0.0110613	1	0.996981	1	7	2.48611	859	carboxylic acid biosynthetic process	BP
2099	GO:0006409	0.0110863	1	0.999959	1	1	0.00868258	3	tRNA export from nucleus	BP
10782	GO:0055114	0.0115133	1	0.995586	1	12	5.1835	1791	oxidation-reduction process	BP
3598	GO:0009889	0.0116016	1	0.994832	1	17	8.84465	3056	regulation of biosynthetic process	BP
3570	GO:0009851	0.0118576	1	0.999393	1	2	0.17944	62	auxin biosynthetic process	BP
9370	GO:0046855	0.0120272	1	0.999952	1	1	0.00868258	3	inositol phosphate dephosphorylation	BP
11586	GO:0071545	0.0120272	1	0.999952	1	1	0.00868258	3	inositol phosphate catabolic process	BP
3590	GO:0009881	0.0121247	1	0.999376	1	2	0.138921	48	photoreceptor activity	MF
87	GO:0000160	0.0123202	1	0.997983	1	4	0.87694	303	phosphorelay signal transduction system	BP
3618	GO:0009911	0.0126337	1	0.999333	1	2	0.162075	56	positive regulation of flower development	BP
13411	GO:2000241	0.0130689	1	0.997824	1	4	0.810374	280	regulation of reproductive process	BP
1205	GO:0004445	0.0134718	1	0.999925	1	1	0.0173652	6	inositol-polyphosphate 5-phosphatase activity	MF
9055	GO:0046030	0.0134718	1	0.999925	1	1	0.0173652	6	inositol trisphosphate phosphatase activity	MF
10635	GO:0052658	0.0134718	1	0.999925	1	1	0.0173652	6	inositol-1,4,5-trisphosphate 5-phosphatase activity	MF
10636	GO:0052659	0.0134718	1	0.999925	1	1	0.0173652	6	inositol-1,3,4,5-tetrakisphosphate 5-phosphatase activity	MF
10666	GO:0052743	0.0134718	1	0.999925	1	1	0.0173652	6	inositol tetrakisphosphate phosphatase activity	MF
6261	GO:0031320	0.0140529	1	0.999926	1	1	0.0115768	4	hexitol dehydrogenase activity	MF
9054	GO:0046029	0.0140529	1	0.999926	1	1	0.0115768	4	mannitol dehydrogenase activity	MF
4011	GO:0010468	0.0152622	1	0.992985	1	17	9.06751	3133	regulation of gene expression	BP
10114	GO:0051031	0.0161914	1	0.999902	1	1	0.0115768	4	tRNA transport	BP
1005	GO:0004031	0.0174089	1	0.999887	1	1	0.0115768	4	aldehyde oxidase activity	MF
3147	GO:0009115	0.0174089	1	0.999887	1	1	0.0115768	4	xanthine catabolic process	BP
4893	GO:0016623	0.0174089	1	0.999887	1	1	0.0115768	4	oxidoreductase activity, acting on the aldehyde or oxo group of donors, oxygen as acceptor	MF
5249	GO:0018488	0.0174089	1	0.999887	1	1	0.0115768	4	aryl-aldehyde oxidase activity	MF
9890	GO:0050302	0.0174089	1	0.999887	1	1	0.0115768	4	indole-3-acetaldehyde oxidase activity	MF
4974	GO:0016757	0.0177177	1	0.994696	1	7	2.62214	906	transferase activity, transferring glycosyl groups	MF
3845	GO:0010219	0.0182799	1	0.999867	1	1	0.014471	5	regulation of vernalization response	BP
5942	GO:0030527	0.0184966	1	0.999851	1	1	0.0231535	8	structural constituent of chromatin	MF
9613	GO:0048226	0.0187973	1	0.999846	1	1	0.0231535	8	Casparian strip	CC
4842	GO:0016491	0.019058	1	0.991627	1	14	8.05454	2783	oxidoreductase activity	MF
5479	GO:0019632	0.0190964	1	0.999849	1	1	0.0173652	6	shikimate metabolic process	BP
13413	GO:2000243	0.0198582	1	0.998664	1	2	0.199699	69	positive regulation of reproductive process	BP
2952	GO:0008652	0.0203539	1	0.996128	1	4	1.0477	362	cellular amino acid biosynthetic process	BP
3114	GO:0009073	0.0204795	1	0.9986	1	2	0.193911	67	aromatic amino acid family biosynthetic process	BP
9363	GO:0046838	0.0214099	1	0.99981	1	1	0.0173652	6	phosphorylated carbohydrate dephosphorylation	BP
11820	GO:0072593	0.0219376	1	0.996972	1	3	0.645405	223	reactive oxygen species metabolic process	BP
9927	GO:0050505	0.022125	1	0.999791	1	1	0.0202593	7	hydroquinone glucosyltransferase activity	MF
7820	GO:0042178	0.0221294	1	0.999781	1	1	0.0289419	10	xenobiotic catabolic process	BP
4109	GO:0010629	0.0223461	1	0.994585	1	5	1.50209	519	negative regulation of gene expression	BP
4417	GO:0015293	0.0230969	1	0.996752	1	3	0.59331	205	symporter activity	MF
3417	GO:0009637	0.0239335	1	0.998222	1	2	0.199699	69	response to blue light	BP
4939	GO:0016705	0.0240938	1	0.994045	1	5	1.68153	581	oxidoreductase activity, acting on paired donors, with incorporation or reduction of molecular oxygen	MF
4353	GO:0015137	0.0241259	1	0.999751	1	1	0.0202593	7	citrate transmembrane transporter activity	MF
10144	GO:0051094	0.0242309	1	0.996529	1	3	0.619357	214	positive regulation of developmental process	BP
3569	GO:0009850	0.0248652	1	0.998107	1	2	0.254689	88	auxin metabolic process	BP
13359	GO:2000067	0.0249867	1	0.999717	1	1	0.0318361	11	regulation of root morphogenesis	BP
3319	GO:0009416	0.0249922	1	0.992795	1	6	2.06356	713	response to light stimulus	BP
8652	GO:0044699	0.0250648	1	0.985723	1	47	37.474	12948
1149	GO:0004353	0.0251004	1	0.999715	1	1	0.0318361	11	glutamate dehydrogenase [NAD(P)+] activity	MF
846	GO:0003677	0.0259454	1	0.987823	1	15	8.17899	2826	DNA binding	MF
4920	GO:0016661	0.026092	1	0.999703	1	1	0.0231535	8	oxidoreductase activity, acting on other nitrogenous compounds as donors	MF
12552	GO:1900992	0.0270922	1	0.99968	1	1	0.0231535	8	(-)-secologanin metabolic process	BP
12553	GO:1900994	0.0270922	1	0.99968	1	1	0.0231535	8	(-)-secologanin biosynthetic process	BP
4508	GO:0015746	0.0271804	1	0.999673	1	1	0.0260477	9	citrate transport	BP
1467	GO:0004854	0.0275592	1	0.999684	1	1	0.0173652	6	xanthine dehydrogenase activity	MF
9089	GO:0046110	0.0275592	1	0.999684	1	1	0.0173652	6	xanthine metabolic process	BP
5229	GO:0018298	0.0278889	1	0.997743	1	2	0.251795	87	protein-chromophore linkage	BP
5019	GO:0016822	0.0281696	1	0.999648	1	1	0.0260477	9	hydrolase activity, acting on acid carbon-carbon bonds	MF
5020	GO:0016823	0.0281696	1	0.999648	1	1	0.0260477	9	hydrolase activity, acting on acid carbon-carbon bonds, in ketonic substances	MF
1152	GO:0004356	0.0288364	1	0.999623	1	1	0.0318361	11	glutamate-ammonia ligase activity	MF
2188	GO:0006542	0.0288364	1	0.999623	1	1	0.0318361	11	glutamine biosynthetic process	BP
9746	GO:0048582	0.0292196	1	0.997578	1	2	0.237324	82	positive regulation of post-embryonic development	BP
12727	GO:1901804	0.0294656	1	0.99961	1	1	0.0289419	10	beta-glucoside metabolic process	BP
12728	GO:1901806	0.0294656	1	0.99961	1	1	0.0289419	10	beta-glucoside biosynthetic process	BP
8605	GO:0044426	0.0296824	1	0.9996	1	1	0.0318361	11	cell wall part	CC
4730	GO:0016211	0.030008	1	0.999588	1	1	0.0347303	12	ammonia ligase activity	MF
2341	GO:0006809	0.0303919	1	0.999581	1	1	0.0318361	11	nitric oxide biosynthetic process	BP
9128	GO:0046209	0.0303919	1	0.999581	1	1	0.0318361	11	nitric oxide metabolic process	BP
5064	GO:0016880	0.031023	1	0.999557	1	1	0.0376245	13	acid-ammonia (or amide) ligase activity	MF
2361	GO:0006842	0.0314904	1	0.999554	1	1	0.0289419	10	tricarboxylic acid transport	BP
4358	GO:0015142	0.0314904	1	0.999554	1	1	0.0289419	10	tricarboxylic acid transmembrane transporter activity	MF
12149	GO:0090351	0.0315066	1	0.999554	1	1	0.0289419	10	seedling development	BP
8553	GO:0044272	0.0321476	1	0.994862	1	3	0.746702	258	sulfur compound biosynthetic process	BP
9428	GO:0046975	0.0324132	1	0.999541	1	1	0.0231535	8	histone methyltransferase activity (H3-K36 specific)	MF
9744	GO:0048580	0.0326256	1	0.992835	1	4	1.04191	360	regulation of post-embryonic development	BP
11920	GO:0080090	0.0336085	1	0.983016	1	17	9.97628	3447	regulation of primary metabolic process	BP
7269	GO:0034485	0.0338803	1	0.999498	1	1	0.0231535	8	phosphatidylinositol-3,4,5-trisphosphate 5-phosphatase activity	MF
6822	GO:0032957	0.0345918	1	0.999476	1	1	0.0231535	8	inositol trisphosphate metabolic process	BP
2318	GO:0006768	0.0348284	1	0.999449	1	1	0.0318361	11	biotin metabolic process	BP
3138	GO:0009102	0.0348284	1	0.999449	1	1	0.0318361	11	biotin biosynthetic process	BP
8881	GO:0045543	0.0348712	1	0.999443	1	1	0.0347303	12	gibberellin 2-beta-dioxygenase activity	MF
3397	GO:0009607	0.0361853	1	0.986455	1	8	3.58012	1237	response to biotic stimulus	BP
3284	GO:0009314	0.036289	1	0.988594	1	6	2.243	775	response to radiation	BP
1203	GO:0004439	0.0370369	1	0.99939	1	1	0.0260477	9	phosphatidylinositol-4,5-bisphosphate 5-phosphatase activity	MF
1427	GO:0004805	0.0370842	1	0.999374	1	1	0.0318361	11	trehalose-phosphatase activity	MF
8560	GO:0044283	0.0372132	1	0.987017	1	7	3.15178	1089	small molecule biosynthetic process	BP
4956	GO:0016726	0.0373745	1	0.999371	1	1	0.0289419	10	oxidoreductase activity, acting on CH or CH2 groups, NAD or NADP as acceptor	MF
4421	GO:0015297	0.0376553	1	0.993604	1	3	0.723548	250	antiporter activity	MF
10668	GO:0052745	0.0377913	1	0.999345	1	1	0.0347303	12	inositol phosphate phosphatase activity	MF
11655	GO:0071804	0.0379	1	0.996378	1	2	0.26916	93	cellular potassium ion transport	BP
11656	GO:0071805	0.0379	1	0.996378	1	2	0.26916	93	potassium ion transmembrane transport	BP
3935	GO:0010340	0.0385557	1	0.999318	1	1	0.0347303	12	carboxyl-O-methyltransferase activity	MF
12715	GO:1901700	0.0387369	1	0.984391	1	9	4.4368	1533	response to oxygen-containing compound	BP
4006	GO:0010452	0.0388497	1	0.99932	1	1	0.0289419	10	histone H3-K36 methylation	BP
3400	GO:0009611	0.039346	1	0.993202	1	3	0.709077	245	response to wounding	BP
7294	GO:0034595	0.0401165	1	0.999274	1	1	0.0289419	10	phosphatidylinositol phosphate 5-phosphatase activity	MF
4685	GO:0016114	0.0406604	1	0.992884	1	3	0.711971	246	terpenoid biosynthetic process	BP
10842	GO:0060255	0.0411655	1	0.978654	1	17	10.1731	3515	regulation of macromolecule metabolic process	BP
3510	GO:0009759	0.0414467	1	0.999205	1	1	0.0376245	13	indole glucosinolate biosynthetic process	BP
12918	GO:1902578	0.041653	1	0.97964	1	14	8.4221	2910
291	GO:0000794	0.0416847	1	0.999187	1	1	0.0434129	15	condensed nuclear chromosome	CC
3113	GO:0009072	0.0422692	1	0.995708	1	2	0.298102	103	aromatic amino acid family metabolic process	BP
6252	GO:0031304	0.0428863	1	0.999122	1	1	0.060778	21	intrinsic component of mitochondrial inner membrane	CC
7911	GO:0042446	0.0435311	1	0.995497	1	2	0.367562	127	hormone biosynthetic process	BP
7293	GO:0034594	0.0445121	1	0.999096	1	1	0.0318361	11	phosphatidylinositol trisphosphate phosphatase activity	MF
7833	GO:0042221	0.0450062	1	0.978316	1	13	7.65225	2644	response to chemical	BP
7292	GO:0034593	0.0450839	1	0.999073	1	1	0.0318361	11	phosphatidylinositol bisphosphate phosphatase activity	MF
6264	GO:0031323	0.0453114	1	0.97621	1	17	10.3757	3585	regulation of cellular metabolic process	BP
1965	GO:0006145	0.0457188	1	0.999032	1	1	0.0376245	13	purine nucleobase catabolic process	BP
2338	GO:0006805	0.0459557	1	0.998996	1	1	0.0549897	19	xenobiotic metabolic process	BP
3320	GO:0009423	0.0463381	1	0.998999	1	1	0.0405187	14	chorismate biosynthetic process	BP
3411	GO:0009628	0.046439	1	0.978165	1	12	6.65375	2299	response to abiotic stimulus	BP
2168	GO:0006520	0.0483554	1	0.985619	1	5	1.9912	688	cellular amino acid metabolic process	BP
1241	GO:0004497	0.0487604	1	0.987832	1	4	1.40947	487	monooxygenase activity	MF
8654	GO:0044702	0.048931	1	0.980556	1	8	3.82033	1320
894	GO:0003846	0.0490944	1	0.998882	1	1	0.0376245	13	2-acylglycerol O-acyltransferase activity	MF
12181	GO:0090430	0.0490944	1	0.998882	1	1	0.0376245	13	caffeoyl-CoA: alcohol caffeoyl transferase activity	MF
958	GO:0003959	0.0498947	1	0.998812	1	1	0.0578839	20	NADPH dehydrogenase activity	MF
2294	GO:0006721	0.0510422	1	0.990224	1	3	0.793009	274	terpenoid metabolic process	BP
2421	GO:0006950	0.0541052	1	0.970081	1	19	12.5753	4345	response to stress	BP
1320	GO:0004622	0.0544791	1	0.998599	1	1	0.0463071	16	lysophospholipase activity	MF
8558	GO:0044281	0.0548401	1	0.972771	1	13	8.53497	2949	small molecule metabolic process	BP
2821	GO:0008299	0.0553802	1	0.989042	1	3	0.793009	274	isoprenoid biosynthetic process	BP
3448	GO:0009682	0.0555709	1	0.998536	1	1	0.0492013	17	induced systemic resistance	BP
4902	GO:0016634	0.0560213	1	0.998503	1	1	0.0549897	19	oxidoreductase activity, acting on the CH-CH group of donors, oxygen as acceptor	MF
3259	GO:0009266	0.0567511	1	0.982364	1	5	1.97384	682	response to temperature stimulus	BP
13341	GO:2000026	0.0567722	1	0.982358	1	5	1.8957	655	regulation of multicellular organismal development	BP
4328	GO:0015079	0.057024	1	0.993159	1	2	0.373351	129	potassium ion transmembrane transporter activity	MF
3450	GO:0009684	0.0571309	1	0.998458	1	1	0.0463071	16	indoleacetic acid biosynthetic process	BP
3454	GO:0009688	0.0576293	1	0.998431	1	1	0.0463071	16	abscisic acid biosynthetic process	BP
8253	GO:0043289	0.0576293	1	0.998431	1	1	0.0463071	16	apocarotenoid biosynthetic process	BP
12939	GO:1902645	0.0576293	1	0.998431	1	1	0.0463071	16	tertiary alcohol biosynthetic process	BP
8012	GO:0042744	0.0583308	1	0.992903	1	2	0.434129	150	hydrogen peroxide catabolic process	BP
9117	GO:0046174	0.0583744	1	0.998354	1	1	0.0694606	24	polyol catabolic process	BP
5083	GO:0016903	0.0594985	1	0.992676	1	2	0.471753	163	oxidoreductase activity, acting on the aldehyde or oxo group of donors	MF
2182	GO:0006535	0.0597876	1	0.99828	1	1	0.0636722	22	cysteine biosynthetic process from serine	BP
7593	GO:0035987	0.0599149	1	0.998253	1	1	0.0839316	29	endodermal cell differentiation	BP
3449	GO:0009683	0.0612394	1	0.998219	1	1	0.0492013	17	indoleacetic acid metabolic process	BP
9200	GO:0046417	0.0616478	1	0.998183	1	1	0.0549897	19	chorismate metabolic process	BP
4906	GO:0016639	0.062901	1	0.998077	1	1	0.0781432	27	oxidoreductase activity, acting on the CH-NH2 group of donors, NAD or NADP as acceptor	MF
10766	GO:0055085	0.0631967	1	0.973539	1	8	4.17343	1442	transmembrane transport	BP
10699	GO:0052866	0.0634471	1	0.998094	1	1	0.0463071	16	phosphatidylinositol phosphate phosphatase activity	MF
4704	GO:0016138	0.0638424	1	0.998035	1	1	0.0636722	22	glycoside biosynthetic process	BP
2326	GO:0006782	0.0644311	1	0.998008	1	1	0.0578839	20	protoporphyrinogen IX biosynthetic process	BP
9253	GO:0046501	0.0644311	1	0.998008	1	1	0.0578839	20	protoporphyrinogen IX metabolic process	BP
4097	GO:0010605	0.064624	1	0.979175	1	5	2.00278	692	negative regulation of macromolecule metabolic process	BP
7872	GO:0042343	0.0656543	1	0.99793	1	1	0.0578839	20	indole glucosinolate metabolic process	BP
8675	GO:0044765	0.0658197	1	0.966382	1	13	8.17899	2826
5515	GO:0019752	0.0660475	1	0.970573	1	9	5.38609	1861	carboxylic acid metabolic process	BP
3480	GO:0009719	0.0663298	1	0.971947	1	8	4.15606	1436	response to endogenous stimulus	BP
12682	GO:1901607	0.0679753	1	0.985378	1	3	0.952189	329	alpha-amino acid biosynthetic process	BP
806	GO:0003006	0.0689893	1	0.970583	1	8	4.0866	1412	developmental process involved in reproduction	BP
2293	GO:0006720	0.069943	1	0.984785	1	3	0.885623	306	isoprenoid metabolic process	BP
8011	GO:0042743	0.0701073	1	0.990542	1	2	0.486224	168	hydrogen peroxide metabolic process	BP
9371	GO:0046856	0.0705872	1	0.997592	1	1	0.0636722	22	phosphatidylinositol dephosphorylation	BP
13073	GO:1903409	0.0715664	1	0.997496	1	1	0.0839316	29	reactive oxygen species biosynthetic process	BP
290	GO:0000793	0.0721721	1	0.997472	1	1	0.0694606	24	condensed chromosome	CC
3407	GO:0009624	0.072555	1	0.990041	1	2	0.39361	136	response to nematode	BP
3421	GO:0009641	0.072678	1	0.997451	1	1	0.060778	21	shade avoidance	BP
5777	GO:0030151	0.0736148	1	0.997373	1	1	0.0665664	23	molybdenum ion binding	MF
8408	GO:0043647	0.0738954	1	0.997385	1	1	0.0520955	18	inositol phosphate metabolic process	BP
9091	GO:0046113	0.0746824	1	0.997295	1	1	0.0665664	23	nucleobase catabolic process	BP
8329	GO:0043492	0.0748855	1	0.98323	1	3	1.13163	391	ATPase activity, coupled to movement of substances	MF
9828	GO:0048830	0.0749438	1	0.997287	1	1	0.060778	21	adventitious root development	BP
120	GO:0000228	0.0778239	1	0.997049	1	1	0.0723548	25	nuclear chromosome	CC
1865	GO:0005992	0.0795485	1	0.996894	1	1	0.0868258	30	trehalose biosynthetic process	BP
4868	GO:0016577	0.0797431	1	0.996917	1	1	0.0636722	22	histone demethylation	BP
11132	GO:0070076	0.0797431	1	0.996917	1	1	0.0636722	22	histone lysine demethylation	BP
3506	GO:0009753	0.0799506	1	0.988396	1	2	0.451494	156	response to jasmonic acid	BP
4344	GO:0015112	0.0803206	1	0.996849	1	1	0.075249	26	nitrate transmembrane transporter activity	MF
5070	GO:0016887	0.0815538	1	0.971909	1	5	2.32983	805	ATPase activity	MF
4680	GO:0016106	0.0816911	1	0.996755	1	1	0.0665664	23	sesquiterpenoid biosynthetic process	BP
3719	GO:0010044	0.0817338	1	0.996752	1	1	0.0665664	23	response to aluminum ion	BP
9416	GO:0046943	0.082112	1	0.987915	1	2	0.399399	138	carboxylic acid transmembrane transporter activity	MF
1573	GO:0005342	0.0823631	1	0.987856	1	2	0.402293	139	organic acid transmembrane transporter activity	MF
3714	GO:0010038	0.0828191	1	0.975409	1	4	1.57734	545	response to metal ion	BP
8839	GO:0045335	0.0830185	1	0.996609	1	1	0.08972	31	phagocytic vesicle	CC
2904	GO:0008509	0.0834827	1	0.980469	1	3	0.908777	314	anion transmembrane transporter activity	MF
2147	GO:0006482	0.0842399	1	0.996546	1	1	0.0665664	23	protein demethylation	BP
2778	GO:0008214	0.0842399	1	0.996546	1	1	0.0665664	23	protein dealkylation	BP
4955	GO:0016725	0.0848217	1	0.99647	1	1	0.0810374	28	oxidoreductase activity, acting on CH or CH2 groups	MF
9326	GO:0046686	0.085181	1	0.979895	1	3	1.00139	346	response to cadmium ion	BP
8636	GO:0044462	0.0859247	1	0.996325	1	1	0.133133	46	external encapsulating structure part	CC
8541	GO:0044249	0.0860268	1	0.94717	1	24	18.6791	6454	cellular biosynthetic process	BP
13336	GO:2000021	0.0861251	1	0.99635	1	1	0.0868258	30	regulation of ion homeostasis	BP
2345	GO:0006813	0.0861617	1	0.986948	1	2	0.474648	164	potassium ion transport	BP
4490	GO:0015706	0.0867825	1	0.996298	1	1	0.0839316	29	nitrate transport	BP
4703	GO:0016137	0.0872883	1	0.996245	1	1	0.08972	31	glycoside metabolic process	BP
3723	GO:0010048	0.0883151	1	0.996164	1	1	0.0839316	29	vernalization response	BP
4673	GO:0016098	0.0887259	1	0.996127	1	1	0.0839316	29	monoterpenoid metabolic process	BP
4674	GO:0016099	0.0887259	1	0.996127	1	1	0.0839316	29	monoterpenoid biosynthetic process	BP
3803	GO:0010167	0.0891281	1	0.996072	1	1	0.0984026	34	response to nitrate	BP
5389	GO:0019344	0.090101	1	0.995984	1	1	0.0984026	34	cysteine biosynthetic process	BP
7910	GO:0042445	0.0905011	1	0.985887	1	2	0.547002	189	hormone metabolic process	BP
2052	GO:0006333	0.0906714	1	0.995932	1	1	0.0984026	34	chromatin assembly or disassembly	BP
12668	GO:1901564	0.0911951	1	0.956685	1	9	5.52212	1908	organonitrogen compound metabolic process	BP
3453	GO:0009687	0.0918963	1	0.995841	1	1	0.0839316	29	abscisic acid metabolic process	BP
8252	GO:0043288	0.0918963	1	0.995841	1	1	0.0839316	29	apocarotenoid metabolic process	BP
12938	GO:1902644	0.0918963	1	0.995841	1	1	0.0839316	29	tertiary alcohol metabolic process	BP
2846	GO:0008361	0.0921465	1	0.995808	1	1	0.08972	31	regulation of cell size	BP
3828	GO:0010200	0.0922244	1	0.985474	1	2	0.492013	170	response to chitin	BP
4766	GO:0016298	0.0934524	1	0.985159	1	2	0.53832	186	lipase activity	MF
10220	GO:0051239	0.0950489	1	0.965769	1	5	2.30957	798	regulation of multicellular organismal process	BP
8552	GO:0044271	0.0965839	1	0.945415	1	15	10.1673	3513	cellular nitrogen compound biosynthetic process	BP
5646	GO:0022414	0.096902	1	0.955556	1	8	4.4339	1532	reproductive process	BP
89	GO:0000162	0.0995436	1	0.995077	1	1	0.101297	35	tryptophan biosynthetic process	BP
9131	GO:0046219	0.0995436	1	0.995077	1	1	0.101297	35	indolalkylamine biosynthetic process	BP
11804	GO:0072523	0.0999243	1	0.995051	1	1	0.0926142	32	purine-containing compound catabolic process	BP
1565	GO:0005310	0.100543	1	0.995005	1	1	0.0839316	29	dicarboxylic acid transmembrane transporter activity	MF
5197	GO:0018130	0.102211	1	0.941723	1	15	10.2223	3532	heterocycle biosynthetic process	BP
990	GO:0004012	0.102683	1	0.99474	1	1	0.112874	39	phospholipid-translocating ATPase activity	MF
8659	GO:0044707	0.103009	1	0.949841	1	9	5.29637	1830
1864	GO:0005991	0.103956	1	0.994599	1	1	0.118662	41	trehalose metabolic process	BP
2370	GO:0006857	0.103974	1	0.994594	1	1	0.121556	42	oligopeptide transport	BP
6666	GO:0032501	0.104179	1	0.949152	1	9	5.31084	1835	multicellular organismal process	BP
2740	GO:0008150	0.104759	1	0.945575	1	69	64.0861	22143	biological_process	BP
12713	GO:1901698	0.10661	1	0.972335	1	3	1.18083	408	response to nitrogen compound	BP
4978	GO:0016762	0.108077	1	0.994124	1	1	0.150498	52	xyloglucan:xyloglucosyl transferase activity	MF
3601	GO:0009892	0.108728	1	0.959246	1	5	2.39929	829	negative regulation of metabolic process	BP
5354	GO:0019222	0.108899	1	0.93542	1	17	11.6491	4025	regulation of metabolic process	BP
11743	GO:0072330	0.109166	1	0.971385	1	3	1.17504	406	monocarboxylic acid biosynthetic process	BP
2181	GO:0006534	0.110999	1	0.993827	1	1	0.118662	41	cysteine metabolic process	BP
12675	GO:1901576	0.112426	1	0.928592	1	24	19.2435	6649	organic substance biosynthetic process	BP
12627	GO:1901362	0.113205	1	0.933389	1	16	11.2382	3883	organic cyclic compound biosynthetic process	BP
1304	GO:0004601	0.113214	1	0.979898	1	2	0.648299	224	peroxidase activity	MF
3426	GO:0009646	0.113723	1	0.993513	1	1	0.118662	41	response to absence of light	BP
2292	GO:0006714	0.115094	1	0.993375	1	1	0.104191	36	sesquiterpenoid metabolic process	BP
3099	GO:0009058	0.115595	1	0.925878	1	25	20.242	6994	biosynthetic process	BP
5337	GO:0019203	0.116263	1	0.993196	1	1	0.133133	46	carbohydrate phosphatase activity	MF
4707	GO:0016144	0.117364	1	0.993074	1	1	0.12445	43	S-glycoside biosynthetic process	BP
5519	GO:0019758	0.117364	1	0.993074	1	1	0.12445	43	glycosinolate biosynthetic process	BP
5522	GO:0019761	0.117364	1	0.993074	1	1	0.12445	43	glucosinolate biosynthetic process	BP
1964	GO:0006144	0.117721	1	0.993039	1	1	0.118662	41	purine nucleobase metabolic process	BP
4934	GO:0016684	0.118303	1	0.978448	1	2	0.66277	229	oxidoreductase activity, acting on peroxide as acceptor	MF
2207	GO:0006563	0.11837	1	0.992956	1	1	0.121556	42	L-serine metabolic process	BP
10221	GO:0051240	0.118607	1	0.978376	1	2	0.590415	204	positive regulation of multicellular organismal process	BP
5769	GO:0030139	0.118657	1	0.992907	1	1	0.133133	46	endocytic vesicle	CC
10204	GO:0051213	0.118907	1	0.97829	1	2	0.584627	202	dioxygenase activity	MF
2906	GO:0008514	0.119098	1	0.978257	1	2	0.506484	175	organic anion transmembrane transporter activity	MF
8663	GO:0044712	0.119466	1	0.949341	1	6	3.69878	1278
8411	GO:0043650	0.119579	1	0.992793	1	1	0.133133	46	dicarboxylic acid biosynthetic process	BP
9401	GO:0046914	0.119606	1	0.934072	1	12	8.04007	2778	transition metal ion binding	MF
4800	GO:0016411	0.120231	1	0.992751	1	1	0.107085	37	acylglycerol O-acyltransferase activity	MF
9170	GO:0046351	0.120372	1	0.992692	1	1	0.136027	47	disaccharide biosynthetic process	BP
7968	GO:0042597	0.121008	1	0.992591	1	1	0.159181	55	periplasmic space	CC
11379	GO:0070988	0.121352	1	0.992629	1	1	0.0984026	34	demethylation	BP
2331	GO:0006790	0.123587	1	0.96582	1	3	1.33422	461	sulfur compound metabolic process	BP
2358	GO:0006835	0.125096	1	0.992127	1	1	0.112874	39	dicarboxylic acid transport	BP
1281	GO:0004568	0.126727	1	0.991877	1	1	0.138921	48	chitinase activity	MF
2849	GO:0008374	0.127229	1	0.975844	1	2	0.547002	189	O-acyltransferase activity	MF
9111	GO:0046164	0.127937	1	0.991702	1	1	0.153392	53	alcohol catabolic process	BP
6758	GO:0032787	0.129296	1	0.948904	1	5	2.84789	984	monocarboxylic acid metabolic process	BP
12381	GO:0098573	0.130016	1	0.991432	1	1	0.14471	50	intrinsic component of mitochondrial membrane	CC
7937	GO:0042537	0.130167	1	0.991431	1	1	0.130239	45	benzene-containing compound metabolic process	BP
2211	GO:0006568	0.130411	1	0.991402	1	1	0.127344	44	tryptophan metabolic process	BP
2225	GO:0006586	0.130411	1	0.991402	1	1	0.127344	44	indolalkylamine metabolic process	BP
12628	GO:1901363	0.131058	1	0.911647	1	36	30.6958	10606	heterocyclic compound binding	MF
8661	GO:0044710	0.13283	1	0.913278	1	25	20.2044	6981
12271	GO:0097159	0.133244	1	0.909997	1	36	30.7479	10624	organic cyclic compound binding	MF
3111	GO:0009070	0.135176	1	0.990714	1	1	0.150498	52	serine family amino acid biosynthetic process	BP
1896	GO:0006032	0.135347	1	0.990677	1	1	0.162075	56	chitin catabolic process	BP
9168	GO:0046348	0.135347	1	0.990677	1	1	0.162075	56	amino sugar catabolic process	BP
12576	GO:1901072	0.135347	1	0.990677	1	1	0.162075	56	glucosamine-containing compound catabolic process	BP
5102	GO:0016998	0.135401	1	0.990679	1	1	0.153392	53	cell wall macromolecule catabolic process	BP
10182	GO:0051179	0.135603	1	0.91791	1	16	11.7417	4057	localization	BP
10070	GO:0050897	0.136505	1	0.990544	1	1	0.136027	47	cobalt ion binding	MF
1894	GO:0006030	0.137025	1	0.990433	1	1	0.167863	58	chitin metabolic process	BP
844	GO:0003674	0.137815	1	0.927875	1	70	66.1381	22852	molecular_function	MF
3401	GO:0009612	0.138674	1	0.990201	1	1	0.162075	56	response to mechanical stimulus	BP
2705	GO:0008061	0.139268	1	0.990109	1	1	0.167863	58	chitin binding	MF
3709	GO:0010033	0.139518	1	0.930504	1	8	5.00695	1730	response to organic substance	BP
6498	GO:0032040	0.140792	1	0.989925	1	1	0.136027	47	small-subunit processome	CC
12683	GO:1901615	0.142839	1	0.957918	1	3	1.37185	474	organic hydroxy compound metabolic process	BP
3497	GO:0009741	0.14346	1	0.989533	1	1	0.133133	46	response to brassinosteroid	BP
10576	GO:0052482	0.144633	1	0.989327	1	1	0.153392	53	defense response by cell wall thickening	BP
10582	GO:0052544	0.144633	1	0.989327	1	1	0.153392	53	defense response by callose deposition in cell wall	BP
11889	GO:0080043	0.14509	1	0.989232	1	1	0.176546	61	quercetin 3-O-glucosyltransferase activity	MF
11890	GO:0080044	0.14509	1	0.989232	1	1	0.176546	61	quercetin 7-O-glucosyltransferase activity	MF
12684	GO:1901616	0.145854	1	0.989115	1	1	0.176546	61	organic hydroxy compound catabolic process	BP
9836	GO:0048856	0.146668	1	0.92299	1	9	5.70735	1972	anatomical structure development	BP
2342	GO:0006810	0.146827	1	0.911221	1	15	11.0558	3820	transport	BP
1645	GO:0005548	0.146898	1	0.98897	1	1	0.162075	56	phospholipid transporter activity	MF
9364	GO:0046839	0.147392	1	0.98894	1	1	0.130239	45	phospholipid dephosphorylation	BP
4706	GO:0016143	0.148134	1	0.988782	1	1	0.159181	55	S-glycoside metabolic process	BP
5518	GO:0019757	0.148134	1	0.988782	1	1	0.159181	55	glycosinolate metabolic process	BP
5521	GO:0019760	0.148134	1	0.988782	1	1	0.159181	55	glucosinolate metabolic process	BP
1891	GO:0006026	0.14825	1	0.988744	1	1	0.176546	61	aminoglycan catabolic process	BP
2062	GO:0006351	0.150047	1	0.915793	1	11	7.28758	2518	transcription, DNA-templated	BP
10017	GO:0050793	0.150459	1	0.937682	1	5	2.65108	916	regulation of developmental process	BP
12368	GO:0097659	0.150529	1	0.915469	1	11	7.29047	2519	nucleic acid-templated transcription	BP
2339	GO:0006807	0.152821	1	0.898341	1	25	19.9265	6885	nitrogen compound metabolic process	BP
2096	GO:0006405	0.154799	1	0.987707	1	1	0.167863	58	RNA export from nucleus	BP
10581	GO:0052543	0.155356	1	0.987612	1	1	0.170757	59	callose deposition in cell wall	BP
7905	GO:0042435	0.155993	1	0.987511	1	1	0.167863	58	indole-containing compound biosynthetic process	BP
8300	GO:0043424	0.156429	1	0.987435	1	1	0.170757	59	protein histidine kinase binding	MF
3718	GO:0010043	0.157049	1	0.987348	1	1	0.159181	55	response to zinc ion	BP
3484	GO:0009725	0.158094	1	0.927571	1	6	3.45277	1193	response to hormone	BP
6772	GO:0032844	0.158282	1	0.987123	1	1	0.173652	60	regulation of homeostatic process	BP
12575	GO:1901071	0.159538	1	0.986887	1	1	0.196805	68	glucosamine-containing compound metabolic process	BP
4325	GO:0015075	0.160446	1	0.932172	1	5	2.81026	971	ion transmembrane transporter activity	MF
2187	GO:0006541	0.161136	1	0.986637	1	1	0.176546	61	glutamine metabolic process	BP
13420	GO:2000280	0.161676	1	0.986571	1	1	0.156286	54	regulation of root development	BP
10216	GO:0051234	0.16181	1	0.900535	1	15	11.215	3875	establishment of localization	BP
4565	GO:0015849	0.162798	1	0.964187	1	2	0.601992	208	organic acid transport	BP
9415	GO:0046942	0.162798	1	0.964187	1	2	0.601992	208	carboxylic acid transport	BP
4560	GO:0015833	0.163438	1	0.98622	1	1	0.193911	67	peptide transport	BP
3617	GO:0009910	0.164121	1	0.986169	1	1	0.14471	50	negative regulation of flower development	BP
8525	GO:0044212	0.164565	1	0.963543	1	2	0.659876	228	transcription regulatory region DNA binding	MF
10575	GO:0052386	0.164625	1	0.986029	1	1	0.17944	62	cell wall thickening	BP
7346	GO:0034754	0.165044	1	0.985946	1	1	0.188123	65	cellular hormone metabolic process	BP
2748	GO:0008168	0.166105	1	0.947685	1	3	1.21846	421	methyltransferase activity	MF
350	GO:0000975	0.166426	1	0.962878	1	2	0.66277	229	regulatory region DNA binding	MF
379	GO:0001067	0.166426	1	0.962878	1	2	0.66277	229	regulatory region nucleic acid binding	MF
4728	GO:0016209	0.167204	1	0.962563	1	2	0.80748	279	antioxidant activity	MF
3122	GO:0009084	0.167728	1	0.985449	1	1	0.208382	72	glutamine family amino acid biosynthetic process	BP
10580	GO:0052542	0.168801	1	0.985281	1	1	0.185228	64	defense response by callose deposition	BP
12670	GO:1901566	0.169146	1	0.92727	1	5	2.96944	1026	organonitrogen compound biosynthetic process	BP
2741	GO:0008152	0.170852	1	0.882737	1	51	45.8035	15826	metabolic process	BP
955	GO:0003954	0.171513	1	0.984734	1	1	0.243112	84	NADH dehydrogenase activity	MF
8898	GO:0045597	0.17376	1	0.984331	1	1	0.225747	78	positive regulation of cell differentiation	BP
8485	GO:0044036	0.1746	1	0.959879	1	2	0.755384	261	cell wall macromolecule metabolic process	BP
4886	GO:0016614	0.175278	1	0.943404	1	3	1.48472	513	oxidoreductase activity, acting on CH-OH group of donors	MF
12695	GO:1901659	0.175682	1	0.959454	1	2	0.865364	299	glycosyl compound biosynthetic process	BP
10646	GO:0052695	0.175935	1	0.983936	1	1	0.211276	73	cellular glucuronidation	BP
10647	GO:0052696	0.175935	1	0.983936	1	1	0.211276	73	flavonoid glucuronidation	BP
3776	GO:0010114	0.176876	1	0.983804	1	1	0.173652	60	response to red light	BP
4940	GO:0016706	0.178403	1	0.983473	1	1	0.205488	71	oxidoreductase activity, acting on paired donors, with incorporation or reduction of molecular oxygen, 2-oxoglutarate as one donor, and incorporation of one atom each of oxygen into both donors	MF
4961	GO:0016741	0.17932	1	0.941521	1	3	1.29081	446	transferase activity, transferring one-carbon groups	MF
5470	GO:0019585	0.180174	1	0.983122	1	1	0.21417	74	glucuronate metabolic process	BP
7702	GO:0038023	0.180452	1	0.957705	1	2	0.711971	246	signaling receptor activity	MF
12680	GO:1901605	0.18156	1	0.940427	1	3	1.50498	520	alpha-amino acid metabolic process	BP
3452	GO:0009686	0.182985	1	0.982588	1	1	0.199699	69	gibberellin biosynthetic process	BP
6004	GO:0030684	0.184115	1	0.982388	1	1	0.182334	63	preribosome	CC
1912	GO:0006063	0.184294	1	0.98231	1	1	0.217064	75	uronic acid metabolic process	BP
3451	GO:0009685	0.185073	1	0.982171	1	1	0.202593	70	gibberellin metabolic process	BP
3566	GO:0009845	0.187988	1	0.981607	1	1	0.185228	64	seed germination	BP
4773	GO:0016311	0.18802	1	0.954825	1	2	0.659876	228	dephosphorylation	BP
3282	GO:0009312	0.188827	1	0.981373	1	1	0.240218	83	oligosaccharide biosynthetic process	BP
6859	GO:0033037	0.189813	1	0.981191	1	1	0.219959	76	polysaccharide localization	BP
10583	GO:0052545	0.189813	1	0.981191	1	1	0.219959	76	callose localization	BP
4905	GO:0016638	0.190904	1	0.980975	1	1	0.211276	73	oxidoreductase activity, acting on the CH-NH2 group of donors	MF
6749	GO:0032774	0.191824	1	0.886839	1	11	7.73618	2673	RNA biosynthetic process	BP
2350	GO:0006820	0.192782	1	0.934996	1	3	1.39211	481	anion transport	BP
5183	GO:0018024	0.193693	1	0.980477	1	1	0.159181	55	histone-lysine N-methyltransferase activity	MF
2751	GO:0008171	0.194478	1	0.980218	1	1	0.219959	76	O-methyltransferase activity	MF
10172	GO:0051168	0.194904	1	0.980128	1	1	0.219959	76	nuclear export	BP
4676	GO:0016102	0.196728	1	0.979747	1	1	0.21417	74	diterpenoid biosynthetic process	BP
5428	GO:0019438	0.198004	1	0.875661	1	14	10.5493	3645	aromatic compound biosynthetic process	BP
3978	GO:0010411	0.198294	1	0.979382	1	1	0.240218	83	xyloglucan metabolic process	BP
8559	GO:0044282	0.198588	1	0.950582	1	2	0.882729	305	small molecule catabolic process	BP
3279	GO:0009309	0.200244	1	0.978977	1	1	0.222853	77	amine biosynthetic process	BP
7897	GO:0042401	0.200244	1	0.978977	1	1	0.222853	77	cellular biogenic amine biosynthetic process	BP
13412	GO:2000242	0.200358	1	0.979014	1	1	0.17944	62	negative regulation of reproductive process	BP
1888	GO:0006022	0.200815	1	0.978815	1	1	0.260477	90	aminoglycan metabolic process	BP
2993	GO:0008757	0.203163	1	0.948767	1	2	0.729337	252	S-adenosylmethionine-dependent methyltransferase activity	MF
7361	GO:0034968	0.20319	1	0.978409	1	1	0.170757	59	histone lysine methylation	BP
48	GO:0000097	0.20474	1	0.97797	1	1	0.23443	81	sulfur amino acid biosynthetic process	BP
8382	GO:0043604	0.205945	1	0.977702	1	1	0.231535	80	amide biosynthetic process	BP
12669	GO:1901565	0.207258	1	0.947045	1	2	0.853787	295	organonitrogen compound catabolic process	BP
8088	GO:0042973	0.207277	1	0.977434	1	1	0.205488	71	glucan endo-1,3-beta-D-glucosidase activity	MF
11635	GO:0071705	0.209318	1	0.926667	1	3	1.42394	492	nitrogen compound transport	BP
3110	GO:0009069	0.209643	1	0.976838	1	1	0.251795	87	serine family amino acid metabolic process	BP
4675	GO:0016101	0.209911	1	0.976792	1	1	0.237324	82	diterpenoid metabolic process	BP
10641	GO:0052689	0.209982	1	0.945914	1	2	0.839316	290	carboxylic ester hydrolase activity	MF
4184	GO:0010817	0.213025	1	0.94462	1	2	0.894306	309	regulation of hormone levels	BP
12304	GO:0097305	0.214264	1	0.924101	1	3	1.47893	511	response to alcohol	BP
2324	GO:0006779	0.214844	1	0.975651	1	1	0.228641	79	porphyrin-containing compound biosynthetic process	BP
1568	GO:0005319	0.215283	1	0.975547	1	1	0.228641	79	lipid transporter activity	MF
8065	GO:0042886	0.215638	1	0.975422	1	1	0.266266	92	amide transport	BP
8629	GO:0044452	0.215708	1	0.975503	1	1	0.191017	66	nucleolar part	CC
1899	GO:0006040	0.215746	1	0.975399	1	1	0.263372	91	amino sugar metabolic process	BP
7979	GO:0042626	0.216174	1	0.943256	1	2	1.01876	352	ATPase activity, coupled to transmembrane movement of substances	MF
3547	GO:0009820	0.218083	1	0.974894	1	1	0.217064	75	alkaloid metabolic process	BP
7515	GO:0035556	0.219357	1	0.907443	1	4	2.49769	863	intracellular signal transduction	BP
8041	GO:0042802	0.220346	1	0.920899	1	3	1.56576	541	identical protein binding	MF
3440	GO:0009664	0.222775	1	0.973695	1	1	0.263372	91	plant-type cell wall organization	BP
5691	GO:0022892	0.223003	1	0.886968	1	6	4.06924	1406	substrate-specific transporter activity	MF
5018	GO:0016820	0.223279	1	0.940183	1	2	1.04191	360	hydrolase activity, acting on acid anhydrides, catalyzing transmembrane movement of substances	MF
10351	GO:0051537	0.223833	1	0.973437	1	1	0.260477	90	2 iron, 2 sulfur cluster binding	MF
7904	GO:0042430	0.22446	1	0.973311	1	1	0.23443	81	indole-containing compound metabolic process	BP
396	GO:0001101	0.226354	1	0.892823	1	5	3.10547	1073	response to acid chemical	BP
1479	GO:0004872	0.22652	1	0.938804	1	2	0.856681	296	receptor activity	MF
3711	GO:0010035	0.227321	1	0.892208	1	5	3.11126	1075	response to inorganic substance	BP
6570	GO:0032259	0.228692	1	0.937891	1	2	0.71776	248	methylation	BP
7772	GO:0042054	0.229227	1	0.972179	1	1	0.193911	67	histone methyltransferase activity	MF
9209	GO:0046434	0.230382	1	0.971732	1	1	0.318361	110	organophosphate catabolic process	BP
6850	GO:0033014	0.231899	1	0.971415	1	1	0.243112	84	tetrapyrrole biosynthetic process	BP
3489	GO:0009733	0.233247	1	0.935812	1	2	0.84221	291	response to auxin	BP
3865	GO:0010243	0.233515	1	0.935659	1	2	0.963766	333	response to organonitrogen compound	BP
5514	GO:0019751	0.23476	1	0.97066	1	1	0.251795	87	polyol metabolic process	BP
2434	GO:0006979	0.234964	1	0.913014	1	3	1.75678	607	response to oxidative stress	BP
3145	GO:0009112	0.236173	1	0.970285	1	1	0.254689	88	nucleobase metabolic process	BP
2812	GO:0008285	0.239953	1	0.969276	1	1	0.257583	89	negative regulation of cell proliferation	BP
11742	GO:0072329	0.241214	1	0.968887	1	1	0.30389	105	monocarboxylic acid catabolic process	BP
4286	GO:0014070	0.243185	1	0.931241	1	2	0.955084	330	response to organic cyclic compound	BP
8368	GO:0043565	0.244018	1	0.908026	1	3	1.62654	562	sequence-specific DNA binding	MF
3500	GO:0009744	0.244486	1	0.968041	1	1	0.260477	90	response to sucrose	BP
4441	GO:0015399	0.245758	1	0.930009	1	2	1.11426	385	primary active transmembrane transporter activity	MF
4442	GO:0015405	0.245758	1	0.930009	1	2	1.11426	385	P-P-bond-hydrolysis-driven transmembrane transporter activity	MF
4802	GO:0016413	0.246985	1	0.967379	1	1	0.240218	83	O-acetyltransferase activity	MF
1915	GO:0006066	0.247674	1	0.929139	1	2	0.98692	341	alcohol metabolic process	BP
47	GO:0000096	0.247733	1	0.967094	1	1	0.30389	105	sulfur amino acid metabolic process	BP
7201	GO:0034285	0.248477	1	0.966931	1	1	0.263372	91	response to disaccharide	BP
2360	GO:0006839	0.24869	1	0.966814	1	1	0.318361	110	mitochondrial transport	BP
4491	GO:0015711	0.249147	1	0.928486	1	2	0.845104	292	organic anion transport	BP
7977	GO:0042623	0.249441	1	0.904957	1	3	1.80308	623	ATPase activity, coupled	MF
6681	GO:0032535	0.254725	1	0.965149	1	1	0.26916	93	regulation of cellular component size	BP
12049	GO:0090066	0.256596	1	0.964605	1	1	0.272054	94	regulation of anatomical structure size	BP
4757	GO:0016278	0.257563	1	0.964399	1	1	0.222853	77	lysine N-methyltransferase activity	MF
4758	GO:0016279	0.257563	1	0.964399	1	1	0.222853	77	protein-lysine N-methyltransferase activity	MF
4890	GO:0016620	0.258344	1	0.963993	1	1	0.384928	133	oxidoreductase activity, acting on the aldehyde or oxo group of donors, NAD or NADP as acceptor	MF
11559	GO:0071482	0.258389	1	0.964085	1	1	0.26916	93	cellular response to light stimulus	BP
5181	GO:0018022	0.260134	1	0.963652	1	1	0.219959	76	peptidyl-lysine methylation	BP
7940	GO:0042542	0.261086	1	0.963229	1	1	0.32415	112	response to hydrogen peroxide	BP
1718	GO:0005739	0.261611	1	0.853462	1	7	5.01274	1732	mitochondrion	CC
6410	GO:0031625	0.262716	1	0.962733	1	1	0.335726	116	ubiquitin protein ligase binding	MF
4966	GO:0016747	0.262763	1	0.89733	1	3	1.68153	581	transferase activity, transferring acyl groups other than amino-acyl groups	MF
1669	GO:0005634	0.263269	1	0.816532	1	19	15.2611	5273	nucleus	CC
1268	GO:0004553	0.267447	1	0.894567	1	3	1.87254	647	hydrolase activity, hydrolyzing O-glycosyl compounds	MF
4863	GO:0016571	0.27156	1	0.960169	1	1	0.23443	81	histone methylation	BP
8586	GO:0044389	0.271947	1	0.959904	1	1	0.347303	120	ubiquitin-like protein ligase binding	MF
12693	GO:1901657	0.27222	1	0.917175	1	2	1.10558	382	glycosyl compound metabolic process	BP
3538	GO:0009809	0.277093	1	0.958279	1	1	0.350197	121	lignin biosynthetic process	BP
4326	GO:0015077	0.279527	1	0.913455	1	2	1.14899	397	monovalent inorganic cation transmembrane transporter activity	MF
9745	GO:0048581	0.28002	1	0.957419	1	1	0.280737	97	negative regulation of post-embryonic development	BP
9958	GO:0050661	0.280641	1	0.957105	1	1	0.39361	136	NADP binding	MF
1860	GO:0005984	0.280999	1	0.957027	1	1	0.347303	120	disaccharide metabolic process	BP
5690	GO:0022891	0.281478	1	0.856138	1	5	3.55696	1229	substrate-specific transmembrane transporter activity	MF
5574	GO:0019901	0.281514	1	0.956846	1	1	0.361774	125	protein kinase binding	MF
8642	GO:0044550	0.282618	1	0.91188	1	2	1.07953	373	secondary metabolite biosynthetic process	BP
7887	GO:0042364	0.285593	1	0.95556	1	1	0.312573	108	water-soluble vitamin biosynthetic process	BP
1319	GO:0004620	0.285773	1	0.955451	1	1	0.361774	125	phospholipase activity	MF
7118	GO:0033993	0.287882	1	0.882314	1	3	1.7452	603	response to lipid	BP
9380	GO:0046873	0.290358	1	0.907862	1	2	0.995602	344	metal ion transmembrane transporter activity	MF
9245	GO:0046488	0.294369	1	0.952603	1	1	0.318361	110	phosphatidylinositol metabolic process	BP
5429	GO:0019439	0.295225	1	0.905254	1	2	1.08532	375	aromatic compound catabolic process	BP
8662	GO:0044711	0.297234	1	0.810741	1	10	8.26581	2856
4888	GO:0016616	0.299107	1	0.903157	1	2	1.14031	394	oxidoreductase activity, acting on the CH-OH group of donors, NAD or NADP as acceptor	MF
8677	GO:0044767	0.299224	1	0.801831	1	12	9.50453	3284
2323	GO:0006778	0.299701	1	0.950737	1	1	0.335726	116	porphyrin-containing compound metabolic process	BP
2317	GO:0006767	0.304516	1	0.949029	1	1	0.341515	118	water-soluble vitamin metabolic process	BP
11555	GO:0071478	0.306721	1	0.948264	1	1	0.321255	111	cellular response to radiation	BP
4965	GO:0016746	0.307105	1	0.870283	1	3	1.86675	645	transferase activity, transferring acyl groups	MF
12626	GO:1901361	0.308088	1	0.898261	1	2	1.13452	392	organic cyclic compound catabolic process	BP
8673	GO:0044763	0.309163	1	0.767864	1	31	28.3718	9803
5003	GO:0016798	0.309403	1	0.868796	1	3	2.02593	700	hydrolase activity, acting on glycosyl bonds	MF
5573	GO:0019900	0.30941	1	0.947204	1	1	0.405187	140	kinase binding	MF
6849	GO:0033013	0.311417	1	0.946527	1	1	0.347303	120	tetrapyrrole metabolic process	BP
4341	GO:0015103	0.312606	1	0.946103	1	1	0.335726	116	inorganic anion transmembrane transporter activity	MF
2343	GO:0006811	0.313285	1	0.833501	1	5	3.64668	1260	ion transport	BP
12402	GO:0098662	0.318282	1	0.892545	1	2	1.23003	425	inorganic cation transmembrane transport	BP
3144	GO:0009110	0.318355	1	0.943938	1	1	0.355986	123	vitamin biosynthetic process	BP
3537	GO:0009808	0.319209	1	0.943545	1	1	0.431235	149	lignin metabolic process	BP
4475	GO:0015672	0.319686	1	0.891748	1	2	1.23871	428	monovalent inorganic cation transport	BP
5141	GO:0017111	0.319725	1	0.828784	1	5	3.73351	1290	nucleoside-triphosphatase activity	MF
5063	GO:0016879	0.325717	1	0.941085	1	1	0.39361	136	ligase activity, forming carbon-nitrogen bonds	MF
2805	GO:0008276	0.327216	1	0.940621	1	1	0.300996	104	protein methyltransferase activity	MF
9959	GO:0050662	0.332425	1	0.853738	1	3	2.06356	713	coenzyme binding	MF
7741	GO:0040008	0.335214	1	0.882806	1	2	1.11137	384	regulation of growth	BP
2869	GO:0008422	0.337549	1	0.936404	1	1	0.384928	133	beta-glucosidase activity	MF
2316	GO:0006766	0.340921	1	0.93502	1	1	0.39361	136	vitamin metabolic process	BP
12400	GO:0098660	0.341754	1	0.878875	1	2	1.31686	455	inorganic ion transmembrane transport	BP
845	GO:0003676	0.343566	1	0.752116	1	17	14.9311	5159	nucleic acid binding	MF
3422	GO:0009642	0.345367	1	0.933173	1	1	0.402293	139	response to light intensity	BP
9716	GO:0048544	0.346426	1	0.932647	1	1	0.500695	173	recognition of pollen	BP
2406	GO:0006913	0.346725	1	0.932602	1	1	0.405187	140	nucleocytoplasmic transport	BP
8547	GO:0044262	0.347305	1	0.843641	1	3	2.22853	770	cellular carbohydrate metabolic process	BP
6250	GO:0031300	0.348118	1	0.932005	1	1	0.416764	144	intrinsic component of organelle membrane	CC
9698	GO:0048519	0.348942	1	0.795642	1	6	4.50336	1556	negative regulation of biological process	BP
10173	GO:0051169	0.351279	1	0.930672	1	1	0.410975	142	nuclear transport	BP
12583	GO:1901136	0.351923	1	0.930323	1	1	0.497801	172	carbohydrate derivative catabolic process	BP
3105	GO:0009064	0.35239	1	0.930155	1	1	0.457282	158	glutamine family amino acid metabolic process	BP
1734	GO:0005759	0.353736	1	0.929559	1	1	0.480436	166	mitochondrial matrix	CC
1707	GO:0005694	0.354453	1	0.929355	1	1	0.373351	129	chromosome	CC
7314	GO:0034654	0.356544	1	0.757851	1	11	9.21511	3184	nucleobase-containing compound biosynthetic process	BP
5118	GO:0017038	0.356942	1	0.928218	1	1	0.428341	148	protein import	BP
2750	GO:0008170	0.356995	1	0.92828	1	1	0.355986	123	N-methyltransferase activity	MF
2698	GO:0008037	0.357338	1	0.927973	1	1	0.518061	179	cell recognition	BP
4831	GO:0016462	0.35943	1	0.79877	1	5	3.90716	1350	pyrophosphatase activity	MF
2144	GO:0006479	0.361416	1	0.92638	1	1	0.332832	115	protein methylation	BP
2777	GO:0008213	0.361416	1	0.92638	1	1	0.332832	115	protein alkylation	BP
5016	GO:0016818	0.364405	1	0.794894	1	5	3.92742	1357	hydrolase activity, acting on acid anhydrides, in phosphorus-containing anhydrides	MF
9112	GO:0046165	0.366682	1	0.923913	1	1	0.425446	147	alcohol biosynthetic process	BP
2219	GO:0006576	0.36782	1	0.923359	1	1	0.468859	162	cellular biogenic amine metabolic process	BP
4895	GO:0016627	0.367877	1	0.923338	1	1	0.463071	160	oxidoreductase activity, acting on the CH-CH group of donors	MF
12396	GO:0098655	0.370445	1	0.861146	1	2	1.35159	467	cation transmembrane transport	BP
7310	GO:0034645	0.370469	1	0.738684	1	13	11.7794	4070	cellular macromolecule biosynthetic process	BP
5015	GO:0016817	0.370892	1	0.789801	1	5	3.96215	1369	hydrolase activity, acting on acid anhydrides	MF
8501	GO:0044106	0.371016	1	0.921904	1	1	0.471753	163	cellular amine metabolic process	BP
3541	GO:0009813	0.373395	1	0.920803	1	1	0.48333	167	flavonoid biosynthetic process	BP
850	GO:0003682	0.373839	1	0.920706	1	1	0.382033	132	chromatin binding	MF
5028	GO:0016836	0.374984	1	0.920069	1	1	0.48333	167	hydro-lyase activity	MF
3505	GO:0009751	0.376672	1	0.919317	1	1	0.4486	155	response to salicylic acid	BP
7941	GO:0042545	0.377143	1	0.919058	1	1	0.492013	170	cell wall modification	BP
4488	GO:0015698	0.378414	1	0.918489	1	1	0.463071	160	inorganic anion transport	BP
3977	GO:0010410	0.38103	1	0.917245	1	1	0.477542	165	hemicellulose metabolic process	BP
2250	GO:0006629	0.38447	1	0.767039	1	6	4.98959	1724	lipid metabolic process	BP
3499	GO:0009743	0.38596	1	0.914923	1	1	0.4486	155	response to carbohydrate	BP
13268	GO:1990267	0.386125	1	0.914838	1	1	0.454388	157	response to transition metal nanoparticle	BP
8409	GO:0043648	0.389278	1	0.913247	1	1	0.529637	183	dicarboxylic acid metabolic process	BP
3313	GO:0009409	0.391005	1	0.84776	1	2	1.26187	436	response to cold	BP
3419	GO:0009639	0.396656	1	0.909694	1	1	0.445706	154	response to red or far red light	BP
3540	GO:0009812	0.397789	1	0.909059	1	1	0.518061	179	flavonoid metabolic process	BP
8540	GO:0044248	0.398788	1	0.767388	1	5	4.33261	1497	cellular catabolic process	BP
10189	GO:0051186	0.399432	1	0.842055	1	2	1.40079	484	cofactor metabolic process	BP
5572	GO:0019899	0.402188	1	0.840184	1	2	1.38053	477	enzyme binding	MF
5705	GO:0030001	0.402411	1	0.840047	1	2	1.31975	456	metal ion transport	BP
9955	GO:0050657	0.405432	1	0.905248	1	1	0.457282	158	nucleic acid transport	BP
9956	GO:0050658	0.405432	1	0.905248	1	1	0.457282	158	RNA transport	BP
10218	GO:0051236	0.405432	1	0.905248	1	1	0.457282	158	establishment of RNA localization	BP
5513	GO:0019748	0.407642	1	0.836412	1	2	1.49051	515	secondary metabolic process	BP
3493	GO:0009737	0.407855	1	0.836318	1	2	1.27923	442	response to abscisic acid	BP
283	GO:0000785	0.41075	1	0.902483	1	1	0.471753	163	chromatin	CC
6667	GO:0032502	0.411458	1	0.705985	1	12	10.3728	3584	developmental process	BP
3464	GO:0009699	0.412284	1	0.901607	1	1	0.552791	191	phenylpropanoid biosynthetic process	BP
4914	GO:0016651	0.412384	1	0.901527	1	1	0.590415	204	oxidoreductase activity, acting on NAD(P)H	MF
3281	GO:0009311	0.415832	1	0.899723	1	1	0.570156	197	oligosaccharide metabolic process	BP
5215	GO:0018205	0.415904	1	0.899844	1	1	0.41387	143	peptidyl-lysine modification	BP
1478	GO:0004871	0.417124	1	0.829844	1	2	1.30528	451	signal transducer activity	MF
4594	GO:0015926	0.420519	1	0.897264	1	1	0.515166	178	glucosidase activity	MF
3097	GO:0009056	0.42221	1	0.725409	1	7	6.59297	2278	catabolic process	BP
3096	GO:0009055	0.422918	1	0.895894	1	1	0.60778	210	electron transfer activity	MF
2377	GO:0006869	0.426387	1	0.894028	1	1	0.570156	197	lipid transport	BP
8632	GO:0044455	0.430146	1	0.891884	1	1	0.674347	233	mitochondrial membrane part	CC
4999	GO:0016791	0.430607	1	0.8202	1	2	1.35448	468	phosphatase activity	MF
7942	GO:0042546	0.432472	1	0.890642	1	1	0.590415	204	cell wall biogenesis	BP
1747	GO:0005774	0.442153	1	0.772881	1	3	2.4427	844	vacuolar membrane	CC
10415	GO:0051707	0.44248	1	0.748003	1	4	3.17782	1098	response to other organism	BP
3100	GO:0009059	0.444987	1	0.671829	1	13	12.3553	4269	macromolecule biosynthetic process	BP
4659	GO:0016054	0.450821	1	0.880054	1	1	0.630934	218	organic acid catabolic process	BP
9188	GO:0046395	0.450821	1	0.880054	1	1	0.630934	218	carboxylic acid catabolic process	BP
3964	GO:0010383	0.450844	1	0.880069	1	1	0.59331	205	cell wall polysaccharide metabolic process	BP
2051	GO:0006325	0.454304	1	0.802627	1	2	1.33422	461	chromatin organization	BP
2422	GO:0006952	0.457685	1	0.704257	1	6	5.12272	1770	defense response	BP
7794	GO:0042127	0.458108	1	0.875715	1	1	0.601992	208	regulation of cell proliferation	BP
8616	GO:0044437	0.458459	1	0.759557	1	3	2.51795	870	vacuolar part	CC
10805	GO:0060089	0.460225	1	0.798069	1	2	1.44999	501	molecular transducer activity	MF
6215	GO:0031224	0.463126	1	0.638161	1	20	18.6328	6438	intrinsic component of membrane	CC
3278	GO:0009308	0.464078	1	0.872034	1	1	0.648299	224	amine metabolic process	BP
5830	GO:0030258	0.467584	1	0.869886	1	1	0.616463	213	lipid modification	BP
8205	GO:0043207	0.470797	1	0.723706	1	4	3.30517	1142	response to external biotic stimulus	BP
12582	GO:1901135	0.470913	1	0.749125	1	3	2.75817	953	carbohydrate derivative metabolic process	BP
11625	GO:0071669	0.473865	1	0.865913	1	1	0.648299	224	plant-type cell wall organization or biogenesis	BP
12584	GO:1901137	0.480099	1	0.782414	1	2	1.77414	613	carbohydrate derivative biosynthetic process	BP
10018	GO:0050794	0.4811	1	0.622723	1	19	17.669	6105	regulation of cellular process	BP
152	GO:0000302	0.483586	1	0.859655	1	1	0.648299	224	response to reactive oxygen species	BP
8381	GO:0043603	0.484546	1	0.858997	1	1	0.688818	238	cellular amide metabolic process	BP
10222	GO:0051241	0.485976	1	0.8581	1	1	0.633828	219	negative regulation of multicellular organismal process	BP
4796	GO:0016407	0.488724	1	0.856332	1	1	0.581733	201	acetyltransferase activity	MF
5651	GO:0022603	0.489881	1	0.855456	1	1	0.71776	248	regulation of anatomical structure morphogenesis	BP
4640	GO:0016021	0.491401	1	0.612808	1	19	17.9614	6206	integral component of membrane	CC
10014	GO:0050789	0.492172	1	0.608785	1	21	19.6631	6794	regulation of biological process	BP
12685	GO:1901617	0.492969	1	0.85343	1	1	0.66277	229	organic hydroxy compound biosynthetic process	BP
3463	GO:0009698	0.493058	1	0.853324	1	1	0.729337	252	phenylpropanoid metabolic process	BP
1852	GO:0005975	0.493656	1	0.671441	1	6	5.97651	2065	carbohydrate metabolic process	BP
5689	GO:0022890	0.495743	1	0.76973	1	2	1.69889	587	inorganic cation transmembrane transporter activity	MF
8543	GO:0044255	0.498166	1	0.699305	1	4	3.63511	1256	cellular lipid metabolic process	BP
4641	GO:0016023	0.498984	1	0.849286	1	1	0.766961	265
4599	GO:0015931	0.50273	1	0.846804	1	1	0.636722	220	nucleobase-containing compound transport	BP
10350	GO:0051536	0.503656	1	0.846104	1	1	0.714866	247	iron-sulfur cluster binding	MF
10354	GO:0051540	0.503656	1	0.846104	1	1	0.714866	247	metal cluster binding	MF
2262	GO:0006650	0.504495	1	0.845551	1	1	0.674347	233	glycerophospholipid metabolic process	BP
1622	GO:0005507	0.505745	1	0.84463	1	1	0.749596	259	copper ion binding	MF
11433	GO:0071214	0.505951	1	0.84456	1	1	0.648299	224	cellular response to abiotic stimulus	BP
1647	GO:0005576	0.507003	1	0.672715	1	5	5.06484	1750	extracellular region	CC
9581	GO:0048037	0.508316	1	0.716628	1	3	2.77264	958	cofactor binding	MF
4943	GO:0016709	0.508502	1	0.842716	1	1	0.726442	251	oxidoreductase activity, acting on paired donors, with incorporation or reduction of molecular oxygen, NAD(P)H as one donor, and incorporation of one atom of oxygen	MF
8896	GO:0045595	0.50879	1	0.842496	1	1	0.75249	260	regulation of cell differentiation	BP
5778	GO:0030154	0.509696	1	0.75809	1	2	1.64101	567	cell differentiation	BP
9957	GO:0050660	0.521429	1	0.833456	1	1	0.738019	255	flavin adenine dinucleotide binding	MF
2073	GO:0006364	0.525461	1	0.83052	1	1	0.709077	245	rRNA processing	BP
4862	GO:0016570	0.529425	1	0.827662	1	1	0.616463	213	histone modification	BP
1626	GO:0005516	0.530938	1	0.826394	1	1	0.790115	273	calmodulin binding	MF
4666	GO:0016072	0.533737	1	0.824334	1	1	0.723548	250	rRNA metabolic process	BP
7959	GO:0042578	0.534035	1	0.736996	1	2	1.66127	574	phosphoric ester hydrolase activity	MF
3494	GO:0009738	0.537005	1	0.821841	1	1	0.743808	257	abscisic acid-activated signaling pathway	BP
3490	GO:0009734	0.543847	1	0.816543	1	1	0.793009	274	auxin-activated signaling pathway	BP
11101	GO:0065007	0.548288	1	0.552066	1	22	21.2694	7349	biological regulation	BP
6322	GO:0031410	0.55118	1	0.810743	1	1	0.865364	299	cytoplasmic vesicle	CC
2936	GO:0008610	0.551211	1	0.676981	1	3	2.79	964	lipid biosynthetic process	BP
4861	GO:0016569	0.551244	1	0.810846	1	1	0.654088	226	covalent chromatin modification	BP
11633	GO:0071702	0.551979	1	0.615482	1	6	5.83469	2016	organic substance transport	BP
4664	GO:0016070	0.555919	1	0.568703	1	12	11.16	3856	RNA metabolic process	BP
9241	GO:0046483	0.558483	1	0.548497	1	18	17.4259	6021	heterocycle metabolic process	BP
7181	GO:0034220	0.559152	1	0.714132	1	2	1.91596	662	ion transmembrane transport	BP
8533	GO:0044237	0.564601	1	0.526067	1	39	38.8372	13419	cellular metabolic process	BP
8297	GO:0043414	0.566487	1	0.798514	1	1	0.639617	221	macromolecule methylation	BP
9647	GO:0048364	0.567457	1	0.797593	1	1	0.772749	267	root development	BP
5027	GO:0016835	0.567605	1	0.797417	1	1	0.853787	295	carbon-oxygen lyase activity	MF
9697	GO:0048518	0.569781	1	0.611926	1	5	4.80436	1660	positive regulation of biological process	BP
8551	GO:0044270	0.569867	1	0.795565	1	1	0.804586	278	cellular nitrogen compound catabolic process	BP
1869	GO:0005996	0.57102	1	0.794488	1	1	1.01007	349	monosaccharide metabolic process	BP
137	GO:0000272	0.573931	1	0.792083	1	1	0.914565	316	polysaccharide catabolic process	BP
3395	GO:0009605	0.575607	1	0.606052	1	5	4.79278	1656	response to external stimulus	BP
9243	GO:0046486	0.576403	1	0.790044	1	1	0.819057	283	glycerolipid metabolic process	BP
2008	GO:0006260	0.57955	1	0.787381	1	1	0.781432	270	DNA replication	BP
9331	GO:0046700	0.582452	1	0.78484	1	1	0.839316	290	heterocycle catabolic process	BP
10191	GO:0051188	0.584425	1	0.783121	1	1	0.850893	294	cofactor biosynthetic process	BP
10143	GO:0051093	0.585496	1	0.782213	1	1	0.813268	281	negative regulation of developmental process	BP
12625	GO:1901360	0.590019	1	0.514369	1	19	18.7573	6481	organic cyclic compound metabolic process	BP
1750	GO:0005777	0.592852	1	0.775679	1	1	0.891411	308	peroxisome	CC
7308	GO:0034641	0.5947	1	0.511467	1	18	17.8138	6155	cellular nitrogen compound metabolic process	BP
11110	GO:0070013	0.599004	1	0.770054	1	1	1.0969	379	intracellular organelle lumen	CC
4997	GO:0016788	0.603337	1	0.577511	1	5	5.13719	1775	hydrolase activity, acting on ester bonds	MF
11802	GO:0072521	0.6037	1	0.765816	1	1	0.995602	344	purine-containing compound metabolic process	BP
11590	GO:0071555	0.605779	1	0.668777	1	2	2.17643	752	cell wall organization	BP
144	GO:0000287	0.607	1	0.762799	1	1	0.949295	328	magnesium ion binding	MF
8220	GO:0043233	0.607428	1	0.762325	1	1	1.11426	385	organelle lumen	CC
2833	GO:0008324	0.609498	1	0.665013	1	2	2.04041	705	cation transmembrane transporter activity	MF
1722	GO:0005743	0.611311	1	0.758775	1	1	0.963766	333	mitochondrial inner membrane	CC
12674	GO:1901575	0.613876	1	0.566403	1	5	5.57422	1926	organic substance catabolic process	BP
2297	GO:0006725	0.616177	1	0.489068	1	18	18.0048	6221	cellular aromatic compound metabolic process	BP
884	GO:0003824	0.625192	1	0.463711	1	39	39.9688	13810	catalytic activity	MF
1853	GO:0005976	0.626769	1	0.647043	1	2	2.21695	766	polysaccharide metabolic process	BP
10413	GO:0051704	0.631719	1	0.566783	1	4	4.13291	1428	multi-organism process	BP
3342	GO:0009506	0.632761	1	0.594031	1	3	3.18072	1099	plasmodesma	CC
8494	GO:0044085	0.633578	1	0.737219	1	1	1.0448	361	cellular component biogenesis	BP
12921	GO:1902582	0.633681	1	0.639719	1	2	2.10118	726
7960	GO:0042579	0.633992	1	0.736832	1	1	0.995602	344	microbody	CC
4960	GO:0016740	0.639094	1	0.469276	1	16	16.3146	5637	transferase activity	MF
9003	GO:0045892	0.640423	1	0.730359	1	1	1.00428	347	negative regulation of transcription, DNA-templated	BP
1616	GO:0005488	0.64278	1	0.44763	1	47	47.1609	16295	binding	MF
2344	GO:0006812	0.644623	1	0.627884	1	2	2.15907	746	cation transport	BP
3674	GO:0009987	0.644866	1	0.446739	1	49	49.7049	17174	cellular process	BP
1812	GO:0005886	0.645376	1	0.479804	1	11	11.5912	4005	plasma membrane	CC
1921	GO:0006073	0.647411	1	0.723157	1	1	1.08532	375	cellular glucan metabolic process	BP
8487	GO:0044042	0.647411	1	0.723157	1	1	1.08532	375	glucan metabolic process	BP
9379	GO:0046872	0.649681	1	0.455547	1	17	17.8282	6160	metal ion binding	MF
1717	GO:0005737	0.652301	1	0.48344	1	9	9.80553	3388	cytoplasm	CC
8804	GO:0045229	0.652453	1	0.619238	1	2	2.35877	815	external encapsulating structure organization	BP
8608	GO:0044429	0.65508	1	0.616319	1	2	2.35587	814	mitochondrial part	CC
6468	GO:0031974	0.655944	1	0.714148	1	1	1.27634	441	membrane-enclosed lumen	CC
1823	GO:0005911	0.656108	1	0.568311	1	3	3.32543	1149	cell-cell junction	CC
7306	GO:0034637	0.657209	1	0.712876	1	1	1.09979	380	cellular carbohydrate biosynthetic process	BP
4650	GO:0016042	0.658857	1	0.711104	1	1	1.13742	393	lipid catabolic process	BP
8665	GO:0044723	0.660299	1	0.563573	1	3	3.59169	1241
8181	GO:0043169	0.660332	1	0.444028	1	17	17.9382	6198	cation binding	MF
13090	GO:1903507	0.661694	1	0.708103	1	1	1.05349	364	negative regulation of nucleic acid-templated transcription	BP
2529	GO:0007165	0.662616	1	0.499017	1	6	6.68269	2309	signal transduction	BP
12942	GO:1902679	0.665862	1	0.703588	1	1	1.06217	367	negative regulation of RNA biosynthetic process	BP
3528	GO:0009793	0.668377	1	0.700887	1	1	0.981131	339	embryo development ending in seed dormancy	BP
2260	GO:0006644	0.668754	1	0.700408	1	1	1.10269	381	phospholipid metabolic process	BP
2428	GO:0006970	0.669844	1	0.599674	1	2	2.16486	748	response to osmotic stress	BP
2131	GO:0006457	0.677789	1	0.690338	1	1	1.17504	406	protein folding	BP
1625	GO:0005515	0.679553	1	0.434129	1	13	12.0688	4170	protein binding	MF
10231	GO:0051253	0.689784	1	0.676641	1	1	1.12584	389	negative regulation of RNA metabolic process	BP
11634	GO:0071704	0.689889	1	0.394659	1	40	41.2133	14240	organic substance metabolic process	BP
8604	GO:0044425	0.692723	1	0.402928	1	20	21.0755	7282	membrane part	CC
2800	GO:0008270	0.697766	1	0.472898	1	5	5.48739	1896	zinc ion binding	MF
3405	GO:0009620	0.698605	1	0.666251	1	1	1.13742	393	response to fungus	BP
1623	GO:0005509	0.69898	1	0.665732	1	1	1.31107	453	calcium ion binding	MF
12920	GO:1902580	0.701241	1	0.663066	1	1	1.20688	417
5733	GO:0030054	0.70368	1	0.512897	1	3	3.66694	1267	cell junction	CC
8702	GO:0044822	0.70567	1	0.657686	1	1	1.27923	442
11589	GO:0071554	0.709259	1	0.552684	1	2	2.5932	896	cell wall organization or biogenesis	BP
9004	GO:0045893	0.710645	1	0.651639	1	1	1.17504	406	positive regulation of transcription, DNA-templated	BP
13091	GO:1903508	0.710645	1	0.651639	1	1	1.17504	406	positive regulation of nucleic acid-templated transcription	BP
12943	GO:1902680	0.711822	1	0.650184	1	1	1.17794	407	positive regulation of RNA biosynthetic process	BP
3525	GO:0009790	0.711823	1	0.650214	1	1	1.11426	385	embryo development	BP
1532	GO:0005198	0.713301	1	0.547589	1	2	3.30227	1141	structural molecule activity	MF
13376	GO:2000113	0.713753	1	0.647782	1	1	1.1953	413	negative regulation of cellular macromolecule biosynthetic process	BP
9749	GO:0048585	0.715993	1	0.644989	1	1	1.18951	411	negative regulation of response to stimulus	BP
4859	GO:0016567	0.716038	1	0.544308	1	2	2.18512	755	protein ubiquitination	BP
5206	GO:0018193	0.727094	1	0.63089	1	1	1.16057	401	peptidyl-amino acid modification	BP
10232	GO:0051254	0.730407	1	0.626551	1	1	1.25029	432	positive regulation of RNA metabolic process	BP
4996	GO:0016787	0.732366	1	0.374127	1	13	14.772	5104	hydrolase activity	MF
9027	GO:0045934	0.733912	1	0.62196	1	1	1.2445	430	negative regulation of nucleobase-containing compound metabolic process	BP
4860	GO:0016568	0.734572	1	0.621165	1	1	1.09111	377
4061	GO:0010558	0.736082	1	0.619085	1	1	1.26476	437	negative regulation of macromolecule biosynthetic process	BP
6462	GO:0031966	0.736711	1	0.618229	1	1	1.31975	456	mitochondrial membrane	CC
7260	GO:0034470	0.737205	1	0.617625	1	1	1.1953	413	ncRNA processing	BP
6639	GO:0032446	0.746939	1	0.50431	1	2	2.33272	806	protein modification by small protein conjugation	BP
10176	GO:0051172	0.749583	1	0.600824	1	1	1.30239	450	negative regulation of nitrogen compound metabolic process	BP
5558	GO:0019866	0.750923	1	0.598954	1	1	1.35159	467	organelle inner membrane	CC
9397	GO:0046907	0.751413	1	0.498267	1	2	2.61924	905	intracellular transport	BP
11305	GO:0070727	0.755376	1	0.592739	1	1	1.38921	480	cellular macromolecule localization	BP
6268	GO:0031327	0.755636	1	0.59239	1	1	1.3458	465	negative regulation of cellular biosynthetic process	BP
4657	GO:0016052	0.758009	1	0.588986	1	1	1.53682	531	carbohydrate catabolic process	BP
8010	GO:0042742	0.758718	1	0.588068	1	1	1.2966	448	defense response to bacterium	BP
8548	GO:0044264	0.759587	1	0.586764	1	1	1.4963	517	cellular polysaccharide metabolic process	BP
3599	GO:0009890	0.760395	1	0.585659	1	1	1.37185	474	negative regulation of biosynthetic process	BP
9586	GO:0048046	0.76329	1	0.581462	1	1	1.55708	538	apoplast	CC
9028	GO:0045935	0.765063	1	0.578968	1	1	1.38342	478	positive regulation of nucleobase-containing compound metabolic process	BP
3507	GO:0009755	0.767301	1	0.476487	1	2	2.72922	943	hormone-mediated signaling pathway	BP
4839	GO:0016482	0.770496	1	0.571044	1	1	1.44999	501	cytosolic transport	BP
12127	GO:0090304	0.772893	1	0.326153	1	13	14.3147	4946	nucleic acid metabolic process	BP
8606	GO:0044427	0.779146	1	0.55823	1	1	1.36606	472	chromosomal part	CC
8714	GO:0044877	0.779538	1	0.55762	1	1	1.41815	490	macromolecular complex binding	MF
4656	GO:0016051	0.781358	1	0.55482	1	1	1.57444	544	carbohydrate biosynthetic process	BP
4060	GO:0010557	0.782079	1	0.55376	1	1	1.46446	506	positive regulation of macromolecule biosynthetic process	BP
10177	GO:0051173	0.790984	1	0.540043	1	1	1.50498	520	positive regulation of nitrogen compound metabolic process	BP
10386	GO:0051641	0.793598	1	0.535935	1	1	1.5455	534	cellular localization	BP
6269	GO:0031328	0.794312	1	0.534818	1	1	1.52524	527	positive regulation of cellular biosynthetic process	BP
9695	GO:0048513	0.796005	1	0.532144	1	1	1.51656	524	animal organ development	BP
6479	GO:0031988	0.797203	1	0.530137	1	1	1.93332	668
3600	GO:0009891	0.800273	1	0.525322	1	1	1.55708	538	positive regulation of biosynthetic process	BP
1787	GO:0005840	0.801723	1	0.522881	1	1	2.00857	694	ribosome	CC
11955	GO:0080134	0.803616	1	0.51993	1	1	1.53971	532	regulation of response to stress	BP
4108	GO:0010628	0.806132	1	0.51582	1	1	1.57155	543	positive regulation of gene expression	BP
5826	GO:0030246	0.809512	1	0.510227	1	1	1.6931	585	carbohydrate binding	MF
11286	GO:0070647	0.809643	1	0.414691	1	2	2.6395	912	protein modification by small protein conjugation or removal	BP
11102	GO:0065008	0.811097	1	0.370352	1	3	4.40786	1523	regulation of biological quality	BP
1962	GO:0006139	0.81631	1	0.269946	1	14	16.1004	5563	nucleobase-containing compound metabolic process	BP
7317	GO:0034660	0.816779	1	0.498119	1	1	1.51077	522	ncRNA metabolic process	BP
9431	GO:0046983	0.816852	1	0.497996	1	1	1.51077	522	protein dimerization activity	MF
6474	GO:0031982	0.819886	1	0.492703	1	1	2.04041	705	vesicle	CC
3404	GO:0009617	0.822439	1	0.488424	1	1	1.58312	547	response to bacterium	BP
10392	GO:0051649	0.829729	1	0.383154	1	2	3.09389	1069	establishment of localization in cell	BP
1631	GO:0005524	0.833951	1	0.260247	1	10	12.4132	4289	ATP binding	MF
10767	GO:0055086	0.83685	1	0.462873	1	1	1.92753	666	nucleobase-containing small molecule metabolic process	BP
8744	GO:0045087	0.841707	1	0.454069	1	1	1.66416	575	innate immune response	BP
9845	GO:0048869	0.842568	1	0.362201	1	2	3.12283	1079	cellular developmental process	BP
6696	GO:0032559	0.846284	1	0.243857	1	10	12.5926	4351	adenyl ribonucleotide binding	MF
5955	GO:0030554	0.847875	1	0.241723	1	10	12.6129	4358	adenyl nucleotide binding	MF
6265	GO:0031324	0.84805	1	0.442224	1	1	1.80598	624	negative regulation of cellular metabolic process	BP
2583	GO:0007275	0.848326	1	0.441712	1	1	1.77414	613	multicellular organism development	BP
8534	GO:0044238	0.851314	1	0.207921	1	35	38.3104	13237	primary metabolic process	BP
2425	GO:0006955	0.852597	1	0.43361	1	1	1.7423	602	immune response	BP
871	GO:0003735	0.853356	1	0.432014	1	1	2.56715	887	structural constituent of ribosome	MF
5022	GO:0016829	0.854413	1	0.430077	1	1	1.95358	675	lyase activity	MF
3431	GO:0009651	0.864047	1	0.411218	1	1	1.83492	634	response to salt stress	BP
2100	GO:0006412	0.867316	1	0.404525	1	1	2.66555	921	translation	BP
1713	GO:0005730	0.872888	1	0.393258	1	1	1.93911	670	nucleolus	CC
12315	GO:0097367	0.879272	1	0.195353	1	11	14.4507	4993	carbohydrate derivative binding	MF
3381	GO:0009570	0.882832	1	0.372334	1	1	1.93043	667	chloroplast stroma	CC
3361	GO:0009532	0.884921	1	0.367829	1	1	1.942	671	plastid stroma	CC
92	GO:0000166	0.88788	1	0.178335	1	13	16.7776	5797	nucleotide binding	MF
12607	GO:1901265	0.88788	1	0.178335	1	13	16.7776	5797	nucleoside phosphate binding	MF
5943	GO:0030529	0.898264	1	0.262302	1	2	4.37313	1511	intracellular ribonucleoprotein complex	CC
8450	GO:0043933	0.899027	1	0.260848	1	2	3.74219	1293	macromolecular complex subunit organization	BP
692	GO:0002376	0.900236	1	0.333559	1	1	2.11855	732	immune system process	BP
8218	GO:0043231	0.903058	1	0.14316	1	29	32.4613	11216	intracellular membrane-bounded organelle	CC
7540	GO:0035639	0.904736	1	0.162097	1	10	13.7185	4740	purine ribonucleoside triphosphate binding	MF
4639	GO:0016020	0.905766	1	0.145182	1	19	23.2172	8022	membrane	CC
551	GO:0001883	0.908516	1	0.156535	1	10	13.8053	4770	purine nucleoside binding	MF
6690	GO:0032550	0.908516	1	0.156535	1	10	13.8053	4770	purine ribonucleoside binding	MF
1746	GO:0005773	0.908897	1	0.313118	1	1	2.38481	824	vacuole	CC
6858	GO:0033036	0.91016	1	0.238711	1	2	3.91584	1353	macromolecule localization	BP
6689	GO:0032549	0.910188	1	0.154062	1	10	13.8458	4784	ribonucleoside binding	MF
550	GO:0001882	0.910557	1	0.153516	1	10	13.8516	4786	nucleoside binding	MF
7618	GO:0036094	0.911917	1	0.144515	1	13	17.287	5973	small molecule binding	MF
6694	GO:0032555	0.912752	1	0.150255	1	10	13.9008	4803	purine ribonucleotide binding	MF
5130	GO:0017076	0.913997	1	0.148399	1	10	13.924	4811	purine nucleotide binding	MF
12376	GO:0098542	0.914373	1	0.299811	1	1	2.23721	773	defense response to other organism	BP
4096	GO:0010604	0.916248	1	0.295154	1	1	2.33851	808	positive regulation of macromolecule metabolic process	BP
5058	GO:0016874	0.916469	1	0.294621	1	1	2.21985	767	ligase activity	MF
6266	GO:0031325	0.91765	1	0.291649	1	1	2.36745	818	positive regulation of cellular metabolic process	BP
8214	GO:0043227	0.918054	1	0.123166	1	29	32.9938	11400	membrane-bounded organelle	CC
1760	GO:0005789	0.919525	1	0.286931	1	1	2.34719	811	endoplasmic reticulum membrane	CC
6692	GO:0032553	0.920211	1	0.139069	1	10	14.0774	4864	ribonucleotide binding	MF
2136	GO:0006468	0.923518	1	0.211007	1	2	3.30227	1141	protein phosphorylation	BP
1665	GO:0005618	0.924214	1	0.274886	1	1	2.74659	949	cell wall	CC
5858	GO:0030312	0.924397	1	0.274411	1	1	2.75238	951	external encapsulating structure	CC
3098	GO:0009057	0.929389	1	0.261305	1	1	2.65976	919	macromolecule catabolic process	BP
12385	GO:0098589	0.933193	1	0.251079	1	1	2.56715	887	membrane region	CC
1754	GO:0005783	0.939602	1	0.233314	1	1	2.68871	929	endoplasmic reticulum	CC
4772	GO:0016310	0.944967	1	0.16316	1	2	3.75087	1296	phosphorylation	BP
12925	GO:1902589	0.9497	1	0.203886	1	1	2.74369	948
8216	GO:0043229	0.951116	1	0.0771534	1	30	35.3526	12215	intracellular organelle	CC
5480	GO:0019637	0.951881	1	0.197243	1	1	3.10547	1073	organophosphate metabolic process	BP
12384	GO:0098588	0.95333	1	0.111537	1	4	7.35125	2540	bounding membrane of organelle	CC
8611	GO:0044432	0.956855	1	0.181772	1	1	3.0389	1050	endoplasmic reticulum part	CC
8180	GO:0043168	0.957871	1	0.077904	1	11	16.3985	5666	anion binding	MF
4768	GO:0016301	0.958248	1	0.112147	1	3	6.04307	2088	kinase activity	MF
3602	GO:0009893	0.959601	1	0.172985	1	1	2.95208	1020	positive regulation of metabolic process	BP
8213	GO:0043226	0.959942	1	0.0644031	1	30	35.8475	12386	organelle	CC
8179	GO:0043167	0.960397	1	0.0649322	1	24	30.8579	10662	ion binding	MF
2334	GO:0006796	0.960894	1	0.096128	1	4	7.09945	2453	phosphate-containing compound metabolic process	BP
9747	GO:0048583	0.963879	1	0.158889	1	1	3.12862	1081	regulation of response to stimulus	BP
2333	GO:0006793	0.964381	1	0.0888311	1	4	7.25285	2506	phosphorus metabolic process	BP
8546	GO:0044260	0.965535	1	0.0581605	1	21	26.8581	9280	cellular macromolecule metabolic process	BP
1764	GO:0005794	0.966768	1	0.149082	1	1	3.15467	1090	Golgi apparatus	CC
2134	GO:0006464	0.968237	1	0.0749124	1	5	8.08059	2792	cellular protein modification process	BP
7644	GO:0036211	0.968237	1	0.0749124	1	5	8.08059	2792	protein modification process	BP
4319	GO:0015031	0.971192	1	0.133542	1	1	3.43251	1186	protein transport	BP
1357	GO:0004672	0.971704	1	0.0955657	1	2	4.96354	1715	protein kinase activity	MF
9702	GO:0048523	0.971911	1	0.13096	1	1	3.30806	1143	negative regulation of cellular process	BP
8784	GO:0045184	0.974378	1	0.121925	1	1	3.54828	1226	establishment of protein localization	BP
864	GO:0003723	0.97544	1	0.0850891	1	2	5.49897	1900	RNA binding	MF
8215	GO:0043228	0.976804	1	0.0811832	1	2	5.62921	1945	non-membrane-bounded organelle	CC
8219	GO:0043232	0.976804	1	0.0811832	1	2	5.62921	1945	intracellular non-membrane-bounded organelle	CC
2721	GO:0008104	0.977689	1	0.109416	1	1	3.67562	1270	protein localization	BP
8550	GO:0044267	0.97777	1	0.0495751	1	7	11.9906	4143	cellular protein metabolic process	BP
6158	GO:0031090	0.977889	1	0.0547685	1	5	9.64056	3331	organelle membrane	CC
9701	GO:0048522	0.977894	1	0.108626	1	1	3.61195	1248	positive regulation of cellular process	BP
10417	GO:0051716	0.980566	1	0.070142	1	2	5.45555	1885	cellular response to stimulus	BP
1646	GO:0005575	0.981514	1	0.0352356	1	58	64.3842	22246	cellular_component	CC
2007	GO:0006259	0.98179	1	0.0932017	1	1	3.84349	1328	DNA metabolic process	BP
8295	GO:0043412	0.983967	1	0.0413892	1	5	8.8707	3065	macromolecule modification	BP
4985	GO:0016773	0.984147	1	0.0592076	1	2	5.59737	1934	phosphotransferase activity, alcohol group as acceptor	MF
4651	GO:0016043	0.987581	1	0.0330756	1	5	10.6738	3688	cellular component organization	BP
8182	GO:0043170	0.989304	1	0.0199763	1	21	28.913	9990	macromolecule metabolic process	BP
4984	GO:0016772	0.990086	1	0.033184	1	3	7.93298	2741	transferase activity, transferring phosphorus-containing groups	MF
8638	GO:0044464	0.990734	1	0.0175083	1	50	58.3469	20160	cell part	CC
7011	GO:0033554	0.990737	1	0.054045	1	1	4.29209	1483	cellular response to stress	BP
1359	GO:0004674	0.990745	1	0.0540078	1	1	4.32682	1495	protein serine/threonine kinase activity	MF
11667	GO:0071840	0.991521	1	0.0236169	1	5	11.1832	3864	cellular component organization or biogenesis	BP
2441	GO:0006996	0.992805	1	0.0439185	1	1	4.39628	1519	organelle organization	BP
8613	GO:0044434	0.99281	1	0.0438947	1	1	4.39338	1518	chloroplast part	CC
8614	GO:0044435	0.993064	1	0.042612	1	1	4.41943	1527	plastid part	CC
5452	GO:0019538	0.993723	1	0.016057	1	7	13.6837	4728	protein metabolic process	BP
8603	GO:0044424	0.995752	1	0.0081728	1	40	50.0898	17307	intracellular part	CC
1780	GO:0005829	0.996012	1	0.0182753	1	2	7.54516	2607	cytosol	CC
8607	GO:0044428	0.998747	1	0.0100153	1	1	5.73918	1983	nuclear part	CC
3343	GO:0009507	0.999297	1	0.00606623	1	1	6.2283	2152	chloroplast	CC
3365	GO:0009536	0.99948	1	0.00466183	1	1	6.4801	2239	plastid	CC
8621	GO:0044444	0.999618	1	0.000916879	1	19	32.577	11256	cytoplasmic part	CC
6840	GO:0032991	0.999763	1	0.00119165	1	3	12.4306	4295	macromolecular complex	CC
8221	GO:0043234	0.99986	1	0.00145665	1	1	8.24845	2850	protein complex	CC
8623	GO:0044446	0.999957	1	0.000147227	0.998934	9	22.349	7722	intracellular organelle part	CC
8601	GO:0044422	0.999963	1	0.000126805	0.998934	9	22.5052	7776	organelle part	CC
9705	GO:0048527	1	1	0.876342	1	0	0.115768	40	lateral root development	BP
3611	GO:0009902	1	1	0.911108	1	0	0.0723548	25	chloroplast relocation	BP
10401	GO:0051667	1	1	0.911108	1	0	0.0723548	25	establishment of plastid localization	BP
1	GO:0000001	1	1	0.994565	1	0	0.00868258	3	mitochondrion inheritance	BP
2	GO:0000002	1	1	0.969412	1	0	0.0289419	10	mitochondrial genome maintenance	BP
3	GO:0000003	1	1	0.858517	1	0	0.156286	54	reproduction	BP
4	GO:0000009	1	1	0.996934	1	0	0.00289419	1	alpha-1,6-mannosyltransferase activity	MF
5	GO:0000011	1	1	0.99491	1	0	0.00868258	3	vacuole inheritance	BP
6	GO:0000012	1	1	0.992023	1	0	0.00578839	2	single strand break repair	BP
7	GO:0000014	1	1	0.982106	1	0	0.014471	5	single-stranded DNA endodeoxyribonuclease activity	MF
8	GO:0000015	1	1	0.963543	1	0	0.0520955	18	phosphopyruvate hydratase complex	CC
9	GO:0000018	1	1	0.92035	1	0	0.0694606	24	regulation of DNA recombination	BP
10	GO:0000019	1	1	0.994859	1	0	0.00289419	1	regulation of mitotic recombination	BP
11	GO:0000022	1	1	0.990507	1	0	0.0115768	4	mitotic spindle elongation	BP
12	GO:0000023	1	1	0.964092	1	0	0.0376245	13	maltose metabolic process	BP
13	GO:0000024	1	1	0.989756	1	0	0.014471	5	maltose biosynthetic process	BP
14	GO:0000025	1	1	0.993268	1	0	0.00578839	2	maltose catabolic process	BP
15	GO:0000026	1	1	0.977043	1	0	0.0289419	10	alpha-1,2-mannosyltransferase activity	MF
16	GO:0000027	1	1	0.884782	1	0	0.185228	64	ribosomal large subunit assembly	BP
17	GO:0000028	1	1	0.920376	1	0	0.130239	45	ribosomal small subunit assembly	BP
18	GO:0000030	1	1	0.907674	1	0	0.0984026	34	mannosyltransferase activity	MF
19	GO:0000032	1	1	0.993143	1	0	0.00868258	3	cell wall mannoprotein biosynthetic process	BP
20	GO:0000033	1	1	0.996227	1	0	0.00578839	2	alpha-1,3-mannosyltransferase activity	MF
21	GO:0000035	1	1	0.994905	1	0	0.00289419	1	acyl binding	MF
22	GO:0000036	1	1	0.99363	1	0	0.014471	5	acyl carrier activity	MF
23	GO:0000038	1	1	0.933403	1	0	0.0781432	27	very long-chain fatty acid metabolic process	BP
24	GO:0000041	1	1	0.637621	1	0	0.431235	149	transition metal ion transport	BP
25	GO:0000042	1	1	0.986027	1	0	0.0115768	4	protein targeting to Golgi	BP
26	GO:0000045	1	1	0.917849	1	0	0.0926142	32	autophagosome assembly	BP
27	GO:0000049	1	1	0.813791	1	0	0.193911	67	tRNA binding	MF
28	GO:0000050	1	1	0.979801	1	0	0.0202593	7	urea cycle	BP
29	GO:0000053	1	1	0.997099	1	0	0.00578839	2	argininosuccinate metabolic process	BP
30	GO:0000054	1	1	0.976334	1	0	0.0289419	10	ribosomal subunit export from nucleus	BP
31	GO:0000055	1	1	0.983891	1	0	0.0115768	4	ribosomal large subunit export from nucleus	BP
32	GO:0000056	1	1	0.993085	1	0	0.00868258	3	ribosomal small subunit export from nucleus	BP
33	GO:0000059	1	1	0.969678	1	0	0.0260477	9
34	GO:0000060	1	1	0.960872	1	0	0.0376245	13	protein import into nucleus, translocation	BP
35	GO:0000062	1	1	0.907731	1	0	0.115768	40	fatty-acyl-CoA binding	MF
36	GO:0000064	1	1	0.991466	1	0	0.00868258	3	L-ornithine transmembrane transporter activity	MF
37	GO:0000066	1	1	0.998972	1	0	0.00289419	1	mitochondrial ornithine transport	BP
38	GO:0000070	1	1	0.97267	1	0	0.0202593	7	mitotic sister chromatid segregation	BP
39	GO:0000075	1	1	0.844972	1	0	0.127344	44	cell cycle checkpoint	BP
40	GO:0000076	1	1	0.972333	1	0	0.0202593	7	DNA replication checkpoint	BP
41	GO:0000077	1	1	0.924389	1	0	0.0578839	20	DNA damage checkpoint	BP
42	GO:0000079	1	1	0.912593	1	0	0.0781432	27	regulation of cyclin-dependent protein serine/threonine kinase activity	BP
43	GO:0000082	1	1	0.9177	1	0	0.0868258	30	G1/S transition of mitotic cell cycle	BP
44	GO:0000083	1	1	0.993687	1	0	0.00578839	2	regulation of transcription involved in G1/S transition of mitotic cell cycle	BP
45	GO:0000086	1	1	0.976571	1	0	0.0202593	7	G2/M transition of mitotic cell cycle	BP
46	GO:0000095	1	1	0.994844	1	0	0.00289419	1	S-adenosyl-L-methionine transmembrane transporter activity	MF
49	GO:0000098	1	1	0.975786	1	0	0.0260477	9	sulfur amino acid catabolic process	BP
50	GO:0000099	1	1	0.995316	1	0	0.00289419	1	sulfur amino acid transmembrane transporter activity	MF
51	GO:0000101	1	1	0.994321	1	0	0.00578839	2	sulfur amino acid transport	BP
52	GO:0000103	1	1	0.86778	1	0	0.153392	53	sulfate assimilation	BP
53	GO:0000104	1	1	0.97433	1	0	0.0318361	11	succinate dehydrogenase activity	MF
54	GO:0000105	1	1	0.946267	1	0	0.0463071	16	histidine biosynthetic process	BP
55	GO:0000107	1	1	0.990331	1	0	0.00578839	2	imidazoleglycerol-phosphate synthase activity	MF
56	GO:0000109	1	1	0.975888	1	0	0.0202593	7	nucleotide-excision repair complex	CC
57	GO:0000110	1	1	0.997786	1	0	0.00289419	1	nucleotide-excision repair factor 1 complex	CC
58	GO:0000111	1	1	0.993372	1	0	0.00578839	2	nucleotide-excision repair factor 2 complex	CC
59	GO:0000118	1	1	0.966819	1	0	0.0289419	10	histone deacetylase complex	CC
60	GO:0000120	1	1	0.970265	1	0	0.0173652	6	RNA polymerase I transcription factor complex	CC
61	GO:0000121	1	1	0.995874	1	0	0.00289419	1	glycerol-1-phosphatase activity	MF
62	GO:0000122	1	1	0.80319	1	0	0.231535	80	negative regulation of transcription from RNA polymerase II promoter	BP
63	GO:0000123	1	1	0.864023	1	0	0.12445	43	histone acetyltransferase complex	CC
64	GO:0000124	1	1	0.985875	1	0	0.0115768	4	SAGA complex	CC
65	GO:0000125	1	1	0.993791	1	0	0.00578839	2	PCAF complex	CC
66	GO:0000126	1	1	0.984739	1	0	0.00868258	3	transcription factor TFIIIB complex	CC
67	GO:0000127	1	1	0.990767	1	0	0.00868258	3	transcription factor TFIIIC complex	CC
68	GO:0000131	1	1	0.992114	1	0	0.00868258	3	incipient cellular bud site	CC
69	GO:0000132	1	1	0.986769	1	0	0.0115768	4	establishment of mitotic spindle orientation	BP
70	GO:0000138	1	1	0.991706	1	0	0.00578839	2	Golgi trans cisterna	CC
71	GO:0000139	1	1	0.0949012	1	0	2.1417	740	Golgi membrane	CC
72	GO:0000140	1	1	0.996088	1	0	0.00289419	1	acylglycerone-phosphate reductase activity	MF
73	GO:0000142	1	1	0.996175	1	0	0.00578839	2	cellular bud neck contractile ring	CC
74	GO:0000145	1	1	0.898576	1	0	0.0868258	30	exocyst	CC
75	GO:0000146	1	1	0.993777	1	0	0.0115768	4	microfilament motor activity	MF
76	GO:0000147	1	1	0.984596	1	0	0.014471	5	actin cortical patch assembly	BP
77	GO:0000148	1	1	0.875179	1	0	0.141815	49	1,3-beta-D-glucan synthase complex	CC
78	GO:0000149	1	1	0.847554	1	0	0.159181	55	SNARE binding	MF
79	GO:0000150	1	1	0.964127	1	0	0.0289419	10	recombinase activity	MF
80	GO:0000151	1	1	0.474029	1	0	0.62804	217	ubiquitin ligase complex	CC
81	GO:0000152	1	1	0.793291	1	0	0.188123	65	nuclear ubiquitin ligase complex	CC
82	GO:0000153	1	1	0.984482	1	0	0.0173652	6	cytoplasmic ubiquitin ligase complex	CC
83	GO:0000154	1	1	0.877685	1	0	0.121556	42	rRNA modification	BP
84	GO:0000155	1	1	0.846409	1	0	0.159181	55	phosphorelay sensor kinase activity	MF
85	GO:0000156	1	1	0.950564	1	0	0.0434129	15	phosphorelay response regulator activity	MF
86	GO:0000159	1	1	0.927704	1	0	0.0868258	30	protein phosphatase type 2A complex	CC
88	GO:0000161	1	1	0.999	1	0	0.00289419	1	MAPK cascade involved in osmosensory signaling pathway	BP
90	GO:0000164	1	1	0.983571	1	0	0.0202593	7	protein phosphatase type 1 complex	CC
91	GO:0000165	1	1	0.823897	1	0	0.188123	65	MAPK cascade	BP
93	GO:0000169	1	1	0.993936	1	0	0.00578839	2	activation of MAPK activity involved in osmosensory signaling pathway	BP
94	GO:0000171	1	1	0.994898	1	0	0.00289419	1	ribonuclease MRP activity	MF
95	GO:0000172	1	1	0.990216	1	0	0.00578839	2	ribonuclease MRP complex	CC
96	GO:0000175	1	1	0.892491	1	0	0.12445	43	3'-5'-exoribonuclease activity	MF
97	GO:0000176	1	1	0.95698	1	0	0.0347303	12	nuclear exosome (RNase complex)	CC
98	GO:0000177	1	1	0.963324	1	0	0.0289419	10	cytoplasmic exosome (RNase complex)	CC
99	GO:0000178	1	1	0.952941	1	0	0.0376245	13	exosome (RNase complex)	CC
100	GO:0000179	1	1	0.989151	1	0	0.014471	5	rRNA (adenine-N6,N6-)-dimethyltransferase activity	MF
101	GO:0000182	1	1	0.99047	1	0	0.00868258	3	rDNA binding	MF
102	GO:0000183	1	1	0.979667	1	0	0.014471	5	chromatin silencing at rDNA	BP
103	GO:0000184	1	1	0.866503	1	0	0.156286	54	nuclear-transcribed mRNA catabolic process, nonsense-mediated decay	BP
104	GO:0000185	1	1	0.995376	1	0	0.00289419	1	activation of MAPKKK activity	BP
105	GO:0000186	1	1	0.881048	1	0	0.127344	44	activation of MAPKK activity	BP
106	GO:0000187	1	1	0.951311	1	0	0.0665664	23	activation of MAPK activity	BP
107	GO:0000188	1	1	0.977145	1	0	0.0231535	8	inactivation of MAPK activity	BP
108	GO:0000209	1	1	0.758459	1	0	0.246006	85	protein polyubiquitination	BP
109	GO:0000210	1	1	0.982283	1	0	0.0173652	6	NAD+ diphosphatase activity	MF
110	GO:0000212	1	1	0.968484	1	0	0.0318361	11	meiotic spindle organization	BP
111	GO:0000213	1	1	0.989532	1	0	0.00868258	3	tRNA-intron endonuclease activity	MF
112	GO:0000214	1	1	0.995308	1	0	0.00289419	1	tRNA-intron endonuclease complex	CC
113	GO:0000215	1	1	0.997954	1	0	0.00289419	1	tRNA 2'-phosphotransferase activity	MF
114	GO:0000217	1	1	0.927479	1	0	0.0636722	22	DNA secondary structure binding	MF
115	GO:0000220	1	1	0.98162	1	0	0.0260477	9	vacuolar proton-transporting V-type ATPase, V0 domain	CC
116	GO:0000221	1	1	0.990799	1	0	0.0115768	4	vacuolar proton-transporting V-type ATPase, V1 domain	CC
117	GO:0000224	1	1	0.978582	1	0	0.0231535	8	peptide-N4-(N-acetyl-beta-glucosaminyl)asparagine amidase activity	MF
118	GO:0000225	1	1	0.996905	1	0	0.00289419	1	N-acetylglucosaminylphosphatidylinositol deacetylase activity	MF
119	GO:0000226	1	1	0.66221	1	0	0.422552	146	microtubule cytoskeleton organization	BP
121	GO:0000229	1	1	0.965988	1	0	0.0231535	8	cytoplasmic chromosome	CC
122	GO:0000234	1	1	0.992391	1	0	0.00868258	3	phosphoethanolamine N-methyltransferase activity	MF
123	GO:0000242	1	1	0.998997	1	0	0.00289419	1	pericentriolar material	CC
124	GO:0000243	1	1	0.959713	1	0	0.0347303	12	commitment complex	CC
125	GO:0000244	1	1	0.96948	1	0	0.0260477	9	spliceosomal tri-snRNP complex assembly	BP
126	GO:0000245	1	1	0.926373	1	0	0.0520955	18	spliceosomal complex assembly	BP
127	GO:0000247	1	1	0.994638	1	0	0.00578839	2	C-8 sterol isomerase activity	MF
128	GO:0000249	1	1	0.995106	1	0	0.00289419	1	C-22 sterol desaturase activity	MF
129	GO:0000254	1	1	0.983319	1	0	0.0231535	8	C-4 methylsterol oxidase activity	MF
130	GO:0000255	1	1	0.982252	1	0	0.0173652	6	allantoin metabolic process	BP
131	GO:0000256	1	1	0.985364	1	0	0.014471	5	allantoin catabolic process	BP
132	GO:0000257	1	1	0.978925	1	0	0.0202593	7	nitrilase activity	MF
133	GO:0000266	1	1	0.969223	1	0	0.0202593	7	mitochondrial fission	BP
134	GO:0000268	1	1	0.994899	1	0	0.00289419	1	peroxisome targeting sequence binding	MF
135	GO:0000270	1	1	0.981018	1	0	0.0318361	11	peptidoglycan metabolic process	BP
136	GO:0000271	1	1	0.351544	1	0	1.05638	365	polysaccharide biosynthetic process	BP
138	GO:0000275	1	1	0.987163	1	0	0.0202593	7	mitochondrial proton-transporting ATP synthase complex, catalytic core F(1)	CC
139	GO:0000276	1	1	0.974597	1	0	0.0318361	11	mitochondrial proton-transporting ATP synthase complex, coupling factor F(o)	CC
140	GO:0000278	1	1	0.898926	1	0	0.0926142	32	mitotic cell cycle	BP
141	GO:0000280	1	1	0.497275	1	0	0.62804	217	nuclear division	BP
142	GO:0000281	1	1	0.918289	1	0	0.0665664	23	mitotic cytokinesis	BP
143	GO:0000285	1	1	0.977285	1	0	0.0318361	11	1-phosphatidylinositol-3-phosphate 5-kinase activity	MF
145	GO:0000288	1	1	0.958781	1	0	0.060778	21	nuclear-transcribed mRNA catabolic process, deadenylation-dependent decay	BP
146	GO:0000289	1	1	0.967383	1	0	0.0318361	11	nuclear-transcribed mRNA poly(A) tail shortening	BP
147	GO:0000290	1	1	0.973021	1	0	0.0202593	7	deadenylation-dependent decapping of nuclear-transcribed mRNA	BP
148	GO:0000291	1	1	0.922002	1	0	0.075249	26	nuclear-transcribed mRNA catabolic process, exonucleolytic	BP
149	GO:0000293	1	1	0.992972	1	0	0.00868258	3	ferric-chelate reductase activity	MF
150	GO:0000295	1	1	0.954016	1	0	0.0520955	18	adenine nucleotide transmembrane transporter activity	MF
151	GO:0000301	1	1	0.97092	1	0	0.0202593	7	retrograde transport, vesicle recycling within Golgi	BP
153	GO:0000303	1	1	0.992969	1	0	0.00868258	3	response to superoxide	BP
154	GO:0000304	1	1	0.987514	1	0	0.00868258	3	response to singlet oxygen	BP
155	GO:0000305	1	1	0.992969	1	0	0.00868258	3	response to oxygen radical	BP
156	GO:0000306	1	1	0.991513	1	0	0.014471	5	extrinsic component of vacuolar membrane	CC
157	GO:0000307	1	1	0.963772	1	0	0.0318361	11	cyclin-dependent protein kinase holoenzyme complex	CC
158	GO:0000309	1	1	0.995217	1	0	0.00289419	1	nicotinamide-nucleotide adenylyltransferase activity	MF
159	GO:0000311	1	1	0.993146	1	0	0.00578839	2	plastid large ribosomal subunit	CC
160	GO:0000312	1	1	0.997227	1	0	0.00289419	1	plastid small ribosomal subunit	CC
161	GO:0000313	1	1	0.996983	1	0	0.00289419	1	organellar ribosome	CC
162	GO:0000314	1	1	0.971234	1	0	0.0318361	11	organellar small ribosomal subunit	CC
163	GO:0000315	1	1	0.953672	1	0	0.0520955	18	organellar large ribosomal subunit	CC
164	GO:0000322	1	1	0.873139	1	0	0.14471	50	storage vacuole	CC
165	GO:0000323	1	1	0.741491	1	0	0.335726	116	lytic vacuole	CC
166	GO:0000324	1	1	0.950865	1	0	0.0578839	20	fungal-type vacuole	CC
167	GO:0000325	1	1	0.759416	1	0	0.289419	100	plant-type vacuole	CC
168	GO:0000326	1	1	0.918308	1	0	0.0868258	30	protein storage vacuole	CC
169	GO:0000329	1	1	0.931597	1	0	0.0810374	28	fungal-type vacuole membrane	CC
170	GO:0000333	1	1	0.987992	1	0	0.00868258	3	telomerase catalytic core complex	CC
171	GO:0000338	1	1	0.945038	1	0	0.0492013	17	protein deneddylation	BP
172	GO:0000339	1	1	0.974597	1	0	0.0260477	9	RNA cap binding	MF
173	GO:0000340	1	1	0.992495	1	0	0.00578839	2	RNA 7-methylguanosine cap binding	MF
174	GO:0000347	1	1	0.945185	1	0	0.0347303	12	THO complex	CC
175	GO:0000349	1	1	0.989853	1	0	0.00868258	3	generation of catalytic spliceosome for first transesterification step	BP
176	GO:0000350	1	1	0.985109	1	0	0.00868258	3	generation of catalytic spliceosome for second transesterification step	BP
177	GO:0000354	1	1	0.996203	1	0	0.00289419	1	cis assembly of pre-catalytic spliceosome	BP
178	GO:0000372	1	1	0.997851	1	0	0.00289419	1	Group I intron splicing	BP
179	GO:0000373	1	1	0.946065	1	0	0.0434129	15	Group II intron splicing	BP
180	GO:0000375	1	1	0.565425	1	0	0.520955	180	RNA splicing, via transesterification reactions	BP
181	GO:0000376	1	1	0.997851	1	0	0.00289419	1	RNA splicing, via transesterification reactions with guanosine as nucleophile	BP
182	GO:0000377	1	1	0.573603	1	0	0.506484	175	RNA splicing, via transesterification reactions with bulged adenosine as nucleophile	BP
183	GO:0000379	1	1	0.995308	1	0	0.00289419	1	tRNA-type intron splice site recognition and cleavage	BP
184	GO:0000380	1	1	0.989865	1	0	0.0231535	8	alternative mRNA splicing, via spliceosome	BP
185	GO:0000381	1	1	0.949322	1	0	0.0578839	20	regulation of alternative mRNA splicing, via spliceosome	BP
186	GO:0000386	1	1	0.990082	1	0	0.0115768	4	second spliceosomal transesterification activity	MF
187	GO:0000387	1	1	0.899945	1	0	0.0984026	34	spliceosomal snRNP assembly	BP
188	GO:0000389	1	1	0.987054	1	0	0.00868258	3	mRNA 3'-splice site recognition	BP
189	GO:0000390	1	1	0.992384	1	0	0.00578839	2	spliceosomal complex disassembly	BP
190	GO:0000394	1	1	0.931355	1	0	0.060778	21	RNA splicing, via endonucleolytic cleavage and ligation	BP
191	GO:0000395	1	1	0.985778	1	0	0.0202593	7	mRNA 5'-splice site recognition	BP
192	GO:0000398	1	1	0.600313	1	0	0.468859	162	mRNA splicing, via spliceosome	BP
193	GO:0000400	1	1	0.940903	1	0	0.0492013	17	four-way junction DNA binding	MF
194	GO:0000403	1	1	0.993625	1	0	0.00578839	2	Y-form DNA binding	MF
195	GO:0000404	1	1	0.99077	1	0	0.0115768	4	heteroduplex DNA loop binding	MF
196	GO:0000405	1	1	0.993742	1	0	0.00578839	2	bubble DNA binding	MF
197	GO:0000406	1	1	0.998808	1	0	0.00289419	1	double-strand/single-strand DNA junction binding	MF
198	GO:0000407	1	1	0.963051	1	0	0.0463071	16	pre-autophagosomal structure	CC
199	GO:0000408	1	1	0.995778	1	0	0.00289419	1	EKC/KEOPS complex	CC
200	GO:0000413	1	1	0.838331	1	0	0.14471	50	protein peptidyl-prolyl isomerization	BP
201	GO:0000414	1	1	0.984578	1	0	0.0115768	4	regulation of histone H3-K36 methylation	BP
202	GO:0000416	1	1	0.994749	1	0	0.00578839	2	positive regulation of histone H3-K36 methylation	BP
203	GO:0000418	1	1	0.969295	1	0	0.0260477	9	DNA-directed RNA polymerase IV complex	CC
204	GO:0000419	1	1	0.927613	1	0	0.0723548	25	DNA-directed RNA polymerase V complex	CC
205	GO:0000421	1	1	0.928447	1	0	0.101297	35	autophagosome membrane	CC
206	GO:0000422	1	1	0.937327	1	0	0.075249	26	autophagy of mitochondrion	BP
207	GO:0000423	1	1	0.992833	1	0	0.014471	5	mitophagy	BP
208	GO:0000427	1	1	0.985003	1	0	0.0115768	4	plastid-encoded plastid RNA polymerase complex	CC
209	GO:0000428	1	1	0.785961	1	0	0.217064	75	DNA-directed RNA polymerase complex	CC
210	GO:0000429	1	1	0.994798	1	0	0.00289419	1	carbon catabolite regulation of transcription from RNA polymerase II promoter	BP
211	GO:0000430	1	1	0.994798	1	0	0.00289419	1	regulation of transcription from RNA polymerase II promoter by glucose	BP
212	GO:0000433	1	1	0.994798	1	0	0.00289419	1	negative regulation of transcription from RNA polymerase II promoter by glucose	BP
213	GO:0000437	1	1	0.994798	1	0	0.00289419	1	carbon catabolite repression of transcription from RNA polymerase II promoter	BP
214	GO:0000439	1	1	0.975948	1	0	0.0231535	8	core TFIIH complex	CC
215	GO:0000445	1	1	0.992108	1	0	0.00578839	2	THO complex part of transcription export complex	CC
216	GO:0000447	1	1	0.982279	1	0	0.0260477	9	endonucleolytic cleavage in ITS1 to separate SSU-rRNA from 5.8S rRNA and LSU-rRNA from tricistronic rRNA transcript (SSU-rRNA, 5.8S rRNA, LSU-rRNA)	BP
217	GO:0000451	1	1	0.984507	1	0	0.0115768	4	rRNA 2'-O-methylation	BP
218	GO:0000453	1	1	0.984507	1	0	0.0115768	4	enzyme-directed rRNA 2'-O-methylation	BP
219	GO:0000455	1	1	0.994957	1	0	0.00578839	2	enzyme-directed rRNA pseudouridine synthesis	BP
220	GO:0000459	1	1	0.969117	1	0	0.0231535	8	exonucleolytic trimming involved in rRNA processing	BP
221	GO:0000460	1	1	0.980138	1	0	0.014471	5	maturation of 5.8S rRNA	BP
222	GO:0000461	1	1	0.993327	1	0	0.0115768	4	endonucleolytic cleavage to generate mature 3'-end of SSU-rRNA from (SSU-rRNA, 5.8S rRNA, LSU-rRNA)	BP
223	GO:0000462	1	1	0.906974	1	0	0.109979	38	maturation of SSU-rRNA from tricistronic rRNA transcript (SSU-rRNA, 5.8S rRNA, LSU-rRNA)	BP
224	GO:0000463	1	1	0.972008	1	0	0.0260477	9	maturation of LSU-rRNA from tricistronic rRNA transcript (SSU-rRNA, 5.8S rRNA, LSU-rRNA)	BP
225	GO:0000466	1	1	0.980138	1	0	0.014471	5	maturation of 5.8S rRNA from tricistronic rRNA transcript (SSU-rRNA, 5.8S rRNA, LSU-rRNA)	BP
226	GO:0000467	1	1	0.969117	1	0	0.0231535	8	exonucleolytic trimming to generate mature 3'-end of 5.8S rRNA from tricistronic rRNA transcript (SSU-rRNA, 5.8S rRNA, LSU-rRNA)	BP
227	GO:0000469	1	1	0.943823	1	0	0.0636722	22	cleavage involved in rRNA processing	BP
228	GO:0000470	1	1	0.970532	1	0	0.0289419	10	maturation of LSU-rRNA	BP
229	GO:0000472	1	1	0.989886	1	0	0.0115768	4	endonucleolytic cleavage to generate mature 5'-end of SSU-rRNA from (SSU-rRNA, 5.8S rRNA, LSU-rRNA)	BP
230	GO:0000478	1	1	0.979024	1	0	0.0289419	10	endonucleolytic cleavage involved in rRNA processing	BP
231	GO:0000479	1	1	0.982279	1	0	0.0260477	9	endonucleolytic cleavage of tricistronic rRNA transcript (SSU-rRNA, 5.8S rRNA, LSU-rRNA)	BP
232	GO:0000480	1	1	0.989886	1	0	0.0115768	4	endonucleolytic cleavage in 5'-ETS of tricistronic rRNA transcript (SSU-rRNA, 5.8S rRNA, LSU-rRNA)	BP
233	GO:0000481	1	1	0.990359	1	0	0.00868258	3	maturation of 5S rRNA	BP
234	GO:0000491	1	1	0.999058	1	0	0.00289419	1	small nucleolar ribonucleoprotein complex assembly	BP
235	GO:0000492	1	1	0.999058	1	0	0.00289419	1	box C/D snoRNP assembly	BP
236	GO:0000494	1	1	0.991516	1	0	0.0115768	4	box C/D snoRNA 3'-end processing	BP
237	GO:0000495	1	1	0.996367	1	0	0.00578839	2	box H/ACA snoRNA 3'-end processing	BP
238	GO:0000500	1	1	0.975238	1	0	0.014471	5	RNA polymerase I upstream activating factor complex	CC
239	GO:0000502	1	1	0.80294	1	0	0.240218	83	proteasome complex	CC
240	GO:0000506	1	1	0.987876	1	0	0.00868258	3	glycosylphosphatidylinositol-N-acetylglucosaminyltransferase (GPI-GnT) complex	CC
241	GO:0000578	1	1	0.930322	1	0	0.0578839	20	embryonic axis specification	BP
242	GO:0000702	1	1	0.983823	1	0	0.0173652	6	oxidized base lesion DNA N-glycosylase activity	MF
243	GO:0000703	1	1	0.996069	1	0	0.00578839	2	oxidized pyrimidine nucleobase lesion DNA N-glycosylase activity	MF
244	GO:0000706	1	1	0.991474	1	0	0.00578839	2	meiotic DNA double-strand break processing	BP
245	GO:0000707	1	1	0.985135	1	0	0.014471	5	meiotic DNA recombinase assembly	BP
246	GO:0000710	1	1	0.990355	1	0	0.014471	5	meiotic mismatch repair	BP
247	GO:0000712	1	1	0.947095	1	0	0.0520955	18	resolution of meiotic recombination intermediates	BP
248	GO:0000715	1	1	0.989769	1	0	0.014471	5	nucleotide-excision repair, DNA damage recognition	BP
249	GO:0000719	1	1	0.99605	1	0	0.00578839	2	photoreactive repair	BP
250	GO:0000722	1	1	0.983909	1	0	0.014471	5	telomere maintenance via recombination	BP
251	GO:0000723	1	1	0.866898	1	0	0.121556	42	telomere maintenance	BP
252	GO:0000724	1	1	0.804345	1	0	0.188123	65	double-strand break repair via homologous recombination	BP
253	GO:0000725	1	1	0.797255	1	0	0.193911	67	recombinational repair	BP
254	GO:0000726	1	1	0.925437	1	0	0.0665664	23	non-recombinational repair	BP
255	GO:0000727	1	1	0.974806	1	0	0.0231535	8	double-strand break repair via break-induced replication	BP
256	GO:0000729	1	1	0.987894	1	0	0.00868258	3	DNA double-strand break processing	BP
257	GO:0000730	1	1	0.964127	1	0	0.0289419	10	DNA recombinase assembly	BP
258	GO:0000731	1	1	0.98432	1	0	0.014471	5	DNA synthesis involved in DNA repair	BP
259	GO:0000733	1	1	0.966725	1	0	0.0260477	9	DNA strand renaturation	BP
260	GO:0000737	1	1	0.988534	1	0	0.014471	5	DNA catabolic process, endonucleolytic	BP
261	GO:0000738	1	1	0.983276	1	0	0.0115768	4	DNA catabolic process, exonucleolytic	BP
262	GO:0000741	1	1	0.871201	1	0	0.118662	41	karyogamy	BP
263	GO:0000742	1	1	0.99755	1	0	0.00289419	1	karyogamy involved in conjugation with cellular fusion	BP
264	GO:0000743	1	1	0.997123	1	0	0.00578839	2	nuclear migration involved in conjugation with cellular fusion	BP
265	GO:0000746	1	1	0.980026	1	0	0.0289419	10	conjugation	BP
266	GO:0000747	1	1	0.988657	1	0	0.0202593	7	conjugation with cellular fusion	BP
267	GO:0000750	1	1	0.995934	1	0	0.00578839	2	pheromone-dependent signal transduction involved in conjugation with cellular fusion	BP
268	GO:0000753	1	1	0.994879	1	0	0.00289419	1	cell morphogenesis involved in conjugation with cellular fusion	BP
269	GO:0000767	1	1	0.994879	1	0	0.00289419	1	cell morphogenesis involved in conjugation	BP
270	GO:0000768	1	1	0.99465	1	0	0.00868258	3	syncytium formation by plasma membrane fusion	BP
271	GO:0000773	1	1	0.996205	1	0	0.00289419	1	phosphatidyl-N-methylethanolamine N-methyltransferase activity	MF
272	GO:0000774	1	1	0.977476	1	0	0.0202593	7	adenyl-nucleotide exchange factor activity	MF
273	GO:0000775	1	1	0.852305	1	0	0.121556	42	chromosome, centromeric region	CC
274	GO:0000776	1	1	0.894411	1	0	0.0926142	32	kinetochore	CC
275	GO:0000777	1	1	0.905688	1	0	0.0839316	29	condensed chromosome kinetochore	CC
276	GO:0000778	1	1	0.987673	1	0	0.0115768	4	condensed nuclear chromosome kinetochore	CC
277	GO:0000779	1	1	0.977991	1	0	0.0202593	7	condensed chromosome, centromeric region	CC
278	GO:0000780	1	1	0.988114	1	0	0.014471	5	condensed nuclear chromosome, centromeric region	CC
279	GO:0000781	1	1	0.85811	1	0	0.121556	42	chromosome, telomeric region	CC
280	GO:0000782	1	1	0.963509	1	0	0.0347303	12	telomere cap complex	CC
281	GO:0000783	1	1	0.963509	1	0	0.0347303	12	nuclear telomere cap complex	CC
282	GO:0000784	1	1	0.950155	1	0	0.0434129	15	nuclear chromosome, telomeric region	CC
284	GO:0000786	1	1	0.820977	1	0	0.254689	88	nucleosome	CC
285	GO:0000788	1	1	0.991845	1	0	0.0173652	6	nuclear nucleosome	CC
286	GO:0000789	1	1	0.991629	1	0	0.00578839	2	cytoplasmic chromatin	CC
287	GO:0000790	1	1	0.775221	1	0	0.243112	84	nuclear chromatin	CC
288	GO:0000791	1	1	0.958407	1	0	0.0405187	14	euchromatin	CC
289	GO:0000792	1	1	0.910511	1	0	0.0781432	27	heterochromatin	CC
292	GO:0000795	1	1	0.953254	1	0	0.0434129	15	synaptonemal complex	CC
293	GO:0000796	1	1	0.963663	1	0	0.0260477	9	condensin complex	CC
294	GO:0000798	1	1	0.986139	1	0	0.014471	5	nuclear cohesin complex	CC
295	GO:0000799	1	1	0.989757	1	0	0.00578839	2	nuclear condensin complex	CC
296	GO:0000802	1	1	0.994838	1	0	0.00289419	1	transverse filament	CC
297	GO:0000808	1	1	0.971017	1	0	0.0231535	8	origin recognition complex	CC
298	GO:0000811	1	1	0.991422	1	0	0.00868258	3	GINS complex	CC
299	GO:0000812	1	1	0.965231	1	0	0.0347303	12	Swr1 complex	CC
300	GO:0000813	1	1	0.970105	1	0	0.0347303	12	ESCRT I complex	CC
301	GO:0000814	1	1	0.988166	1	0	0.00868258	3	ESCRT II complex	CC
302	GO:0000815	1	1	0.96584	1	0	0.0318361	11	ESCRT III complex	CC
303	GO:0000819	1	1	0.967626	1	0	0.0231535	8	sister chromatid segregation	BP
304	GO:0000820	1	1	0.992069	1	0	0.00578839	2	regulation of glutamine family amino acid metabolic process	BP
305	GO:0000822	1	1	0.977496	1	0	0.0318361	11	inositol hexakisphosphate binding	MF
306	GO:0000823	1	1	0.998251	1	0	0.00289419	1	inositol-1,4,5-trisphosphate 6-kinase activity	MF
307	GO:0000824	1	1	0.998251	1	0	0.00289419	1	inositol tetrakisphosphate 3-kinase activity	MF
308	GO:0000827	1	1	0.983895	1	0	0.0173652	6	inositol-1,3,4,5,6-pentakisphosphate kinase activity	MF
309	GO:0000828	1	1	0.983895	1	0	0.0173652	6	inositol hexakisphosphate kinase activity	MF
310	GO:0000832	1	1	0.983895	1	0	0.0173652	6	inositol hexakisphosphate 5-kinase activity	MF
311	GO:0000835	1	1	0.987678	1	0	0.014471	5	ER ubiquitin ligase complex	CC
312	GO:0000836	1	1	0.992102	1	0	0.0115768	4	Hrd1p ubiquitin ligase complex	CC
313	GO:0000837	1	1	0.99466	1	0	0.00578839	2	Doa10p ubiquitin ligase complex	CC
314	GO:0000839	1	1	0.999115	1	0	0.00289419	1	Hrd1p ubiquitin ligase ERAD-L complex	CC
315	GO:0000900	1	1	0.994894	1	0	0.00289419	1	translation repressor activity, nucleic acid binding	MF
316	GO:0000902	1	1	0.315235	1	0	1.07664	372	cell morphogenesis	BP
317	GO:0000904	1	1	0.536638	1	0	0.62804	217	cell morphogenesis involved in differentiation	BP
318	GO:0000905	1	1	0.994894	1	0	0.00289419	1	sporocarp development involved in asexual reproduction	BP
319	GO:0000906	1	1	0.999183	1	0	0.00289419	1	6,7-dimethyl-8-ribityllumazine synthase activity	MF
320	GO:0000907	1	1	0.980558	1	0	0.0347303	12	sulfonate dioxygenase activity	MF
321	GO:0000910	1	1	0.861354	1	0	0.14471	50	cytokinesis	BP
322	GO:0000911	1	1	0.826202	1	0	0.153392	53	cytokinesis by cell plate formation	BP
323	GO:0000912	1	1	0.98487	1	0	0.0173652	6	assembly of actomyosin apparatus involved in cytokinesis	BP
324	GO:0000913	1	1	0.98304	1	0	0.014471	5	preprophase band assembly	BP
325	GO:0000914	1	1	0.990132	1	0	0.00578839	2	phragmoplast assembly	BP
326	GO:0000915	1	1	0.994687	1	0	0.0115768	4	actomyosin contractile ring assembly	BP
327	GO:0000916	1	1	0.997907	1	0	0.00578839	2	actomyosin contractile ring contraction	BP
328	GO:0000917	1	1	0.972767	1	0	0.0347303	12	division septum assembly	BP
329	GO:0000918	1	1	0.995734	1	0	0.00289419	1	division septum site selection	BP
330	GO:0000919	1	1	0.93923	1	0	0.0578839	20	cell plate assembly	BP
331	GO:0000920	1	1	0.992661	1	0	0.0115768	4	cell separation after cytokinesis	BP
332	GO:0000922	1	1	0.896468	1	0	0.0984026	34	spindle pole	CC
333	GO:0000923	1	1	0.986621	1	0	0.00868258	3	equatorial microtubule organizing center	CC
334	GO:0000930	1	1	0.971961	1	0	0.0260477	9	gamma-tubulin complex	CC
335	GO:0000931	1	1	0.99546	1	0	0.00578839	2	gamma-tubulin large complex	CC
336	GO:0000932	1	1	0.77585	1	0	0.257583	89	P-body	CC
337	GO:0000935	1	1	0.989631	1	0	0.0115768	4	division septum	CC
338	GO:0000938	1	1	0.982381	1	0	0.0115768	4	GARP complex	CC
339	GO:0000940	1	1	0.988934	1	0	0.00868258	3	condensed chromosome outer kinetochore	CC
340	GO:0000942	1	1	0.994046	1	0	0.00578839	2	condensed nuclear chromosome outer kinetochore	CC
341	GO:0000943	1	1	0.91981	1	0	0.0839316	29	retrotransposon nucleocapsid	CC
342	GO:0000956	1	1	0.741134	1	0	0.32415	112	nuclear-transcribed mRNA catabolic process	BP
343	GO:0000957	1	1	0.997907	1	0	0.00289419	1	mitochondrial RNA catabolic process	BP
344	GO:0000959	1	1	0.872374	1	0	0.115768	40	mitochondrial RNA metabolic process	BP
345	GO:0000963	1	1	0.9876	1	0	0.00868258	3	mitochondrial RNA processing	BP
346	GO:0000965	1	1	0.994887	1	0	0.00289419	1	mitochondrial RNA 3'-end processing	BP
347	GO:0000966	1	1	0.975615	1	0	0.0231535	8	RNA 5'-end processing	BP
348	GO:0000967	1	1	0.985664	1	0	0.0173652	6	rRNA 5'-end processing	BP
349	GO:0000974	1	1	0.935557	1	0	0.0665664	23	Prp19 complex	CC
351	GO:0000976	1	1	0.764147	1	0	0.251795	87	transcription regulatory region sequence-specific DNA binding	MF
352	GO:0000977	1	1	0.891591	1	0	0.107085	37	RNA polymerase II regulatory region sequence-specific DNA binding	MF
353	GO:0000978	1	1	0.980111	1	0	0.0202593	7	RNA polymerase II core promoter proximal region sequence-specific DNA binding	MF
354	GO:0000979	1	1	0.993796	1	0	0.00578839	2	RNA polymerase II core promoter sequence-specific DNA binding	MF
355	GO:0000980	1	1	0.99008	1	0	0.014471	5	RNA polymerase II distal enhancer sequence-specific DNA binding	MF
356	GO:0000981	1	1	0.80349	1	0	0.193911	67	RNA polymerase II transcription factor activity, sequence-specific DNA binding	MF
357	GO:0000982	1	1	0.945997	1	0	0.0492013	17	transcription factor activity, RNA polymerase II core promoter proximal region sequence-specific binding	MF
358	GO:0000984	1	1	0.993655	1	0	0.00868258	3	bacterial-type RNA polymerase regulatory region sequence-specific DNA binding	MF
359	GO:0000986	1	1	0.993655	1	0	0.00868258	3	bacterial-type RNA polymerase core promoter proximal region sequence-specific DNA binding	MF
360	GO:0000987	1	1	0.944008	1	0	0.0549897	19	core promoter proximal region sequence-specific DNA binding	MF
361	GO:0000988	1	1	0.524028	1	0	0.601992	208	transcription factor activity, protein binding	MF
362	GO:0000989	1	1	0.561821	1	0	0.532531	184	transcription factor activity, transcription factor binding	MF
363	GO:0000990	1	1	0.919337	1	0	0.0781432	27	transcription factor activity, core RNA polymerase binding	MF
364	GO:0000991	1	1	0.967346	1	0	0.0202593	7	transcription factor activity, core RNA polymerase II binding	MF
365	GO:0000993	1	1	0.957247	1	0	0.0318361	11	RNA polymerase II core binding	MF
366	GO:0000995	1	1	0.994846	1	0	0.00289419	1	transcription factor activity, core RNA polymerase III binding	MF
367	GO:0000996	1	1	0.955318	1	0	0.0549897	19	core DNA-dependent RNA polymerase binding promoter specificity activity	MF
368	GO:0001000	1	1	0.998282	1	0	0.00289419	1	bacterial-type RNA polymerase core enzyme binding	MF
369	GO:0001007	1	1	0.994846	1	0	0.00289419	1	transcription factor activity, RNA polymerase III transcription factor binding	MF
370	GO:0001012	1	1	0.891591	1	0	0.107085	37	RNA polymerase II regulatory region DNA binding	MF
371	GO:0001013	1	1	0.975846	1	0	0.0173652	6	RNA polymerase I regulatory region DNA binding	MF
372	GO:0001017	1	1	0.993655	1	0	0.00868258	3	bacterial-type RNA polymerase regulatory region DNA binding	MF
373	GO:0001023	1	1	0.99544	1	0	0.00289419	1	transcription initiation from RNA polymerase III type 2 promoter	BP
374	GO:0001026	1	1	0.994846	1	0	0.00289419	1	TFIIIB-type transcription factor activity	MF
375	GO:0001046	1	1	0.919487	1	0	0.075249	26	core promoter sequence-specific DNA binding	MF
377	GO:0001053	1	1	0.980037	1	0	0.0115768	4	plastid sigma factor activity	MF
378	GO:0001056	1	1	0.99544	1	0	0.00289419	1	RNA polymerase III activity	MF
380	GO:0001070	1	1	0.991353	1	0	0.00868258	3	RNA binding transcription regulator activity	MF
382	GO:0001072	1	1	0.991353	1	0	0.00868258	3	transcription antitermination factor activity, RNA binding	MF
383	GO:0001073	1	1	0.994798	1	0	0.00289419	1	transcription antitermination factor activity, DNA binding	MF
384	GO:0001076	1	1	0.910584	1	0	0.0810374	28	transcription factor activity, RNA polymerase II transcription factor binding	MF
385	GO:0001077	1	1	0.952697	1	0	0.0434129	15	transcriptional activator activity, RNA polymerase II core promoter proximal region sequence-specific binding	MF
386	GO:0001078	1	1	0.992973	1	0	0.00578839	2	transcriptional repressor activity, RNA polymerase II core promoter proximal region sequence-specific binding	MF
387	GO:0001079	1	1	0.99821	1	0	0.00289419	1	nitrogen catabolite regulation of transcription from RNA polymerase II promoter	BP
388	GO:0001080	1	1	0.99821	1	0	0.00289419	1	nitrogen catabolite activation of transcription from RNA polymerase II promoter	BP
389	GO:0001082	1	1	0.990908	1	0	0.00868258	3	transcription factor activity, RNA polymerase I transcription factor binding	MF
390	GO:0001083	1	1	0.994852	1	0	0.00289419	1	transcription factor activity, RNA polymerase II basal transcription factor binding	MF
391	GO:0001085	1	1	0.916573	1	0	0.0694606	24	RNA polymerase II transcription factor binding	MF
392	GO:0001091	1	1	0.99487	1	0	0.00289419	1	RNA polymerase II basal transcription factor binding	MF
393	GO:0001094	1	1	0.99487	1	0	0.00289419	1	TFIID-class transcription factor binding	MF
394	GO:0001098	1	1	0.945372	1	0	0.0405187	14	basal transcription machinery binding	MF
395	GO:0001099	1	1	0.945372	1	0	0.0405187	14	basal RNA polymerase II transcription machinery binding	MF
397	GO:0001102	1	1	0.992669	1	0	0.00578839	2	RNA polymerase II activating transcription factor binding	MF
398	GO:0001104	1	1	0.922497	1	0	0.0694606	24	RNA polymerase II transcription cofactor activity	MF
399	GO:0001106	1	1	0.978325	1	0	0.0260477	9	RNA polymerase II transcription corepressor activity	MF
400	GO:0001121	1	1	0.993799	1	0	0.00578839	2	transcription from bacterial-type RNA polymerase promoter	BP
401	GO:0001123	1	1	0.977663	1	0	0.0347303	12	transcription initiation from bacterial-type RNA polymerase promoter	BP
402	GO:0001129	1	1	0.994852	1	0	0.00289419	1	RNA polymerase II transcription factor activity, TBP-class protein binding, involved in preinitiation complex assembly	MF
403	GO:0001130	1	1	0.994756	1	0	0.00578839	2	bacterial-type RNA polymerase transcription factor activity, sequence-specific DNA binding	MF
404	GO:0001131	1	1	0.994756	1	0	0.00578839	2	transcription factor activity, bacterial-type RNA polymerase core promoter proximal region sequence-specific binding	MF
405	GO:0001132	1	1	0.994852	1	0	0.00289419	1	RNA polymerase II transcription factor activity, TBP-class protein binding	MF
406	GO:0001134	1	1	0.990908	1	0	0.00868258	3	transcription factor activity, transcription factor recruiting	MF
407	GO:0001139	1	1	0.995072	1	0	0.00289419	1	transcription factor activity, core RNA polymerase II recruiting	MF
408	GO:0001141	1	1	0.995723	1	0	0.00289419	1	transcriptional repressor activity, bacterial-type RNA polymerase core promoter proximal region sequence-specific binding	MF
409	GO:0001158	1	1	0.981187	1	0	0.0260477	9	enhancer sequence-specific DNA binding	MF
410	GO:0001159	1	1	0.944008	1	0	0.0549897	19	core promoter proximal region DNA binding	MF
411	GO:0001161	1	1	0.995616	1	0	0.00289419	1	intronic transcription regulatory region sequence-specific DNA binding	MF
412	GO:0001162	1	1	0.995616	1	0	0.00289419	1	RNA polymerase II intronic transcription regulatory region sequence-specific DNA binding	MF
413	GO:0001163	1	1	0.975846	1	0	0.0173652	6	RNA polymerase I regulatory region sequence-specific DNA binding	MF
414	GO:0001164	1	1	0.985866	1	0	0.0115768	4	RNA polymerase I CORE element sequence-specific DNA binding	MF
415	GO:0001165	1	1	0.989837	1	0	0.00578839	2	RNA polymerase I upstream control element sequence-specific DNA binding	MF
416	GO:0001167	1	1	0.990908	1	0	0.00868258	3	RNA polymerase I transcription factor activity, sequence-specific DNA binding	MF
417	GO:0001169	1	1	0.990908	1	0	0.00868258	3	transcription factor activity, RNA polymerase I CORE element sequence-specific binding	MF
418	GO:0001171	1	1	0.926727	1	0	0.101297	35	reverse transcription	BP
419	GO:0001172	1	1	0.993742	1	0	0.00578839	2	transcription, RNA-templated	BP
420	GO:0001178	1	1	0.994798	1	0	0.00289419	1	regulation of transcriptional start site selection at RNA polymerase II promoter	BP
421	GO:0001186	1	1	0.990908	1	0	0.00868258	3	transcription factor activity, RNA polymerase I transcription factor recruiting	MF
422	GO:0001187	1	1	0.990908	1	0	0.00868258	3	transcription factor activity, RNA polymerase I CORE element binding transcription factor recruiting	MF
423	GO:0001188	1	1	0.990908	1	0	0.00868258	3	RNA polymerase I transcriptional preinitiation complex assembly	BP
424	GO:0001189	1	1	0.990908	1	0	0.00868258	3	RNA polymerase I transcriptional preinitiation complex assembly at the promoter for the nuclear large rRNA transcript	BP
425	GO:0001191	1	1	0.978325	1	0	0.0260477	9	transcriptional repressor activity, RNA polymerase II transcription factor binding	MF
426	GO:0001192	1	1	0.996712	1	0	0.00289419	1	maintenance of transcriptional fidelity during DNA-templated transcription elongation	BP
427	GO:0001193	1	1	0.996712	1	0	0.00289419	1	maintenance of transcriptional fidelity during DNA-templated transcription elongation from RNA polymerase II promoter	BP
428	GO:0001205	1	1	0.98822	1	0	0.00868258	3	transcriptional activator activity, RNA polymerase II distal enhancer sequence-specific binding	MF
429	GO:0001217	1	1	0.995723	1	0	0.00289419	1	bacterial-type RNA polymerase transcriptional repressor activity, sequence-specific DNA binding	MF
430	GO:0001221	1	1	0.99894	1	0	0.00289419	1	transcription cofactor binding	MF
431	GO:0001222	1	1	0.99894	1	0	0.00289419	1	transcription corepressor binding	MF
432	GO:0001227	1	1	0.987112	1	0	0.0115768	4	transcriptional repressor activity, RNA polymerase II transcription regulatory region sequence-specific binding	MF
433	GO:0001228	1	1	0.832119	1	0	0.156286	54	transcriptional activator activity, RNA polymerase II transcription regulatory region sequence-specific binding	MF
434	GO:0001300	1	1	0.996337	1	0	0.00868258	3	chronological cell aging	BP
435	GO:0001302	1	1	0.981648	1	0	0.0202593	7	replicative cell aging	BP
436	GO:0001306	1	1	0.996692	1	0	0.00578839	2	age-dependent response to oxidative stress	BP
437	GO:0001315	1	1	0.996692	1	0	0.00578839	2	age-dependent response to reactive oxygen species	BP
438	GO:0001320	1	1	0.996692	1	0	0.00578839	2	age-dependent response to reactive oxygen species involved in chronological cell aging	BP
439	GO:0001324	1	1	0.996692	1	0	0.00578839	2	age-dependent response to oxidative stress involved in chronological cell aging	BP
440	GO:0001401	1	1	0.995784	1	0	0.00578839	2	mitochondrial sorting and assembly machinery complex	CC
441	GO:0001411	1	1	0.992065	1	0	0.0115768	4	hyphal tip	CC
442	GO:0001501	1	1	0.955274	1	0	0.0723548	25	skeletal system development	BP
443	GO:0001502	1	1	0.99621	1	0	0.00289419	1	cartilage condensation	BP
444	GO:0001503	1	1	0.975296	1	0	0.0347303	12	ossification	BP
445	GO:0001504	1	1	0.991685	1	0	0.00578839	2	neurotransmitter uptake	BP
446	GO:0001505	1	1	0.963194	1	0	0.0318361	11	regulation of neurotransmitter levels	BP
447	GO:0001508	1	1	0.98383	1	0	0.0115768	4	action potential	BP
448	GO:0001510	1	1	0.794095	1	0	0.191017	66	RNA methylation	BP
449	GO:0001516	1	1	0.995257	1	0	0.00289419	1	prostaglandin biosynthetic process	BP
450	GO:0001520	1	1	0.997178	1	0	0.00289419	1	outer dense fiber	CC
451	GO:0001522	1	1	0.908179	1	0	0.0955084	33	pseudouridine synthesis	BP
452	GO:0001523	1	1	0.996781	1	0	0.00289419	1	retinoid metabolic process	BP
453	GO:0001525	1	1	0.890194	1	0	0.147604	51	angiogenesis	BP
454	GO:0001527	1	1	0.992725	1	0	0.0173652	6	microfibril	CC
455	GO:0001533	1	1	0.998702	1	0	0.00289419	1	cornified envelope	CC
456	GO:0001539	1	1	0.993972	1	0	0.00578839	2	cilium or flagellum-dependent cell motility	BP
457	GO:0001540	1	1	0.999004	1	0	0.00289419	1	amyloid-beta binding	MF
458	GO:0001541	1	1	0.978786	1	0	0.0173652	6	ovarian follicle development	BP
459	GO:0001555	1	1	0.995129	1	0	0.00289419	1	oocyte growth	BP
460	GO:0001556	1	1	0.997515	1	0	0.00289419	1	oocyte maturation	BP
461	GO:0001558	1	1	0.675839	1	0	0.376245	130	regulation of cell growth	BP
462	GO:0001560	1	1	0.98039	1	0	0.014471	5	regulation of cell growth by extracellular stimulus	BP
463	GO:0001561	1	1	0.994965	1	0	0.00289419	1	fatty acid alpha-oxidation	BP
464	GO:0001568	1	1	0.966237	1	0	0.0405187	14	blood vessel development	BP
465	GO:0001569	1	1	0.999076	1	0	0.00289419	1	branching involved in blood vessel morphogenesis	BP
466	GO:0001570	1	1	0.994749	1	0	0.00578839	2	vasculogenesis	BP
467	GO:0001575	1	1	0.99738	1	0	0.00289419	1	globoside metabolic process	BP
468	GO:0001576	1	1	0.99738	1	0	0.00289419	1	globoside biosynthetic process	BP
469	GO:0001578	1	1	0.986983	1	0	0.0115768	4	microtubule bundle formation	BP
470	GO:0001618	1	1	0.978703	1	0	0.0318361	11	virus receptor activity	MF
471	GO:0001635	1	1	0.994906	1	0	0.00289419	1	calcitonin gene-related peptide receptor activity	MF
472	GO:0001649	1	1	0.93743	1	0	0.0926142	32	osteoblast differentiation	BP
473	GO:0001650	1	1	0.998614	1	0	0.00289419	1	fibrillar center	CC
474	GO:0001651	1	1	0.998614	1	0	0.00289419	1	dense fibrillar component	CC
475	GO:0001653	1	1	0.955094	1	0	0.0347303	12	peptide receptor activity	MF
476	GO:0001654	1	1	0.956363	1	0	0.0463071	16	eye development	BP
477	GO:0001656	1	1	0.986567	1	0	0.0202593	7	metanephros development	BP
478	GO:0001658	1	1	0.995401	1	0	0.0115768	4	branching involved in ureteric bud morphogenesis	BP
479	GO:0001659	1	1	0.999093	1	0	0.00289419	1	temperature homeostasis	BP
480	GO:0001662	1	1	0.993243	1	0	0.00868258	3	behavioral fear response	BP
481	GO:0001664	1	1	0.972901	1	0	0.0434129	15	G-protein coupled receptor binding	MF
482	GO:0001666	1	1	0.755492	1	0	0.300996	104	response to hypoxia	BP
483	GO:0001667	1	1	0.954031	1	0	0.0549897	19	ameboidal-type cell migration	BP
484	GO:0001669	1	1	0.969103	1	0	0.0231535	8	acrosomal vesicle	CC
485	GO:0001671	1	1	0.963268	1	0	0.0289419	10	ATPase activator activity	MF
486	GO:0001672	1	1	0.989694	1	0	0.00578839	2	regulation of chromatin assembly or disassembly	BP
487	GO:0001673	1	1	0.976518	1	0	0.0202593	7	male germ cell nucleus	CC
488	GO:0001674	1	1	0.994854	1	0	0.00289419	1	female germ cell nucleus	CC
489	GO:0001675	1	1	0.990216	1	0	0.00578839	2	acrosome assembly	BP
490	GO:0001676	1	1	0.871981	1	0	0.12445	43	long-chain fatty acid metabolic process	BP
491	GO:0001678	1	1	0.927919	1	0	0.0578839	20	cellular glucose homeostasis	BP
492	GO:0001680	1	1	0.99496	1	0	0.00289419	1	tRNA 3'-terminal CCA addition	BP
493	GO:0001682	1	1	0.963203	1	0	0.0289419	10	tRNA 5'-leader removal	BP
494	GO:0001701	1	1	0.94096	1	0	0.0665664	23	in utero embryonic development	BP
495	GO:0001703	1	1	0.996704	1	0	0.00289419	1	gastrulation with mouth forming first	BP
496	GO:0001704	1	1	0.998017	1	0	0.00578839	2	formation of primary germ layer	BP
497	GO:0001707	1	1	0.998017	1	0	0.00578839	2	mesoderm formation	BP
498	GO:0001708	1	1	0.926582	1	0	0.075249	26	cell fate specification	BP
499	GO:0001709	1	1	0.959187	1	0	0.0289419	10	cell fate determination	BP
500	GO:0001716	1	1	0.992804	1	0	0.00868258	3	L-amino-acid oxidase activity	MF
501	GO:0001725	1	1	0.983684	1	0	0.0376245	13	stress fiber	CC
502	GO:0001726	1	1	0.974576	1	0	0.0492013	17	ruffle	CC
503	GO:0001727	1	1	0.991977	1	0	0.00578839	2	lipid kinase activity	MF
504	GO:0001729	1	1	0.994885	1	0	0.00289419	1	ceramide kinase activity	MF
505	GO:0001731	1	1	0.909502	1	0	0.118662	41	formation of translation preinitiation complex	BP
506	GO:0001732	1	1	0.99613	1	0	0.00578839	2	formation of cytoplasmic translation initiation complex	BP
507	GO:0001735	1	1	0.996136	1	0	0.00578839	2	prenylcysteine oxidase activity	MF
508	GO:0001736	1	1	0.962165	1	0	0.0347303	12	establishment of planar polarity	BP
509	GO:0001737	1	1	0.994826	1	0	0.00289419	1	establishment of imaginal disc-derived wing hair orientation	BP
510	GO:0001738	1	1	0.994826	1	0	0.00289419	1	morphogenesis of a polarized epithelium	BP
511	GO:0001750	1	1	0.986883	1	0	0.0115768	4	photoreceptor outer segment	CC
512	GO:0001752	1	1	0.994826	1	0	0.00289419	1	compound eye photoreceptor fate commitment	BP
513	GO:0001754	1	1	0.996029	1	0	0.00578839	2	eye photoreceptor cell differentiation	BP
514	GO:0001755	1	1	0.996504	1	0	0.00289419	1	neural crest cell migration	BP
515	GO:0001756	1	1	0.990221	1	0	0.00578839	2	somitogenesis	BP
516	GO:0001763	1	1	0.888287	1	0	0.130239	45	morphogenesis of a branching structure	BP
517	GO:0001764	1	1	0.986025	1	0	0.0115768	4	neuron migration	BP
518	GO:0001765	1	1	0.997723	1	0	0.00578839	2	membrane raft assembly	BP
519	GO:0001767	1	1	0.99465	1	0	0.00868258	3	establishment of lymphocyte polarity	BP
520	GO:0001768	1	1	0.99465	1	0	0.00868258	3	establishment of T cell polarity	BP
521	GO:0001772	1	1	0.998983	1	0	0.00289419	1	immunological synapse	CC
522	GO:0001775	1	1	0.816433	1	0	0.225747	78	cell activation	BP
523	GO:0001776	1	1	0.997872	1	0	0.00578839	2	leukocyte homeostasis	BP
524	GO:0001778	1	1	0.999126	1	0	0.00289419	1	plasma membrane repair	BP
525	GO:0001780	1	1	0.998702	1	0	0.00289419	1	neutrophil homeostasis	BP
526	GO:0001782	1	1	0.999169	1	0	0.00289419	1	B cell homeostasis	BP
527	GO:0001784	1	1	0.999076	1	0	0.00289419	1	phosphotyrosine residue binding	MF
528	GO:0001786	1	1	0.995577	1	0	0.00868258	3	phosphatidylserine binding	MF
529	GO:0001817	1	1	0.889339	1	0	0.12445	43	regulation of cytokine production	BP
530	GO:0001818	1	1	0.936306	1	0	0.0723548	25	negative regulation of cytokine production	BP
531	GO:0001819	1	1	0.93465	1	0	0.075249	26	positive regulation of cytokine production	BP
532	GO:0001822	1	1	0.957765	1	0	0.0463071	16	kidney development	BP
533	GO:0001824	1	1	0.983329	1	0	0.0115768	4	blastocyst development	BP
534	GO:0001825	1	1	0.990472	1	0	0.00578839	2	blastocyst formation	BP
535	GO:0001829	1	1	0.98616	1	0	0.014471	5	trophectodermal cell differentiation	BP
536	GO:0001833	1	1	0.99189	1	0	0.00868258	3	inner cell mass cell proliferation	BP
537	GO:0001835	1	1	0.998766	1	0	0.00289419	1	blastocyst hatching	BP
538	GO:0001837	1	1	0.976733	1	0	0.0463071	16	epithelial to mesenchymal transition	BP
539	GO:0001838	1	1	0.993076	1	0	0.00868258	3	embryonic epithelial tube formation	BP
540	GO:0001841	1	1	0.994886	1	0	0.00289419	1	neural tube formation	BP
541	GO:0001842	1	1	0.996504	1	0	0.00289419	1	neural fold formation	BP
542	GO:0001843	1	1	0.997974	1	0	0.00289419	1	neural tube closure	BP
543	GO:0001846	1	1	0.995639	1	0	0.00289419	1	opsonin binding	MF
544	GO:0001848	1	1	0.994565	1	0	0.00578839	2	complement binding	MF
545	GO:0001849	1	1	0.995639	1	0	0.00289419	1	complement component C1q binding	MF
546	GO:0001871	1	1	0.783313	1	0	0.23443	81	pattern binding	MF
547	GO:0001872	1	1	0.966899	1	0	0.0289419	10	(1->3)-beta-D-glucan binding	MF
548	GO:0001878	1	1	0.99834	1	0	0.00289419	1	response to yeast	BP
549	GO:0001881	1	1	0.995219	1	0	0.00578839	2	receptor recycling	BP
552	GO:0001884	1	1	0.997944	1	0	0.00289419	1	pyrimidine nucleoside binding	MF
553	GO:0001885	1	1	0.998745	1	0	0.00289419	1	endothelial cell development	BP
554	GO:0001887	1	1	0.977669	1	0	0.0173652	6	selenium compound metabolic process	BP
555	GO:0001889	1	1	0.989042	1	0	0.014471	5	liver development	BP
556	GO:0001890	1	1	0.994217	1	0	0.00868258	3	placenta development	BP
557	GO:0001891	1	1	0.993788	1	0	0.00868258	3	phagocytic cup	CC
558	GO:0001893	1	1	0.995232	1	0	0.00289419	1	maternal placenta development	BP
559	GO:0001894	1	1	0.967478	1	0	0.0347303	12	tissue homeostasis	BP
560	GO:0001895	1	1	0.99744	1	0	0.00868258	3	retina homeostasis	BP
561	GO:0001896	1	1	0.994894	1	0	0.00289419	1	autolysis	BP
562	GO:0001897	1	1	0.997127	1	0	0.00289419	1	cytolysis by symbiont of host cells	BP
563	GO:0001906	1	1	0.964177	1	0	0.0492013	17	cell killing	BP
564	GO:0001907	1	1	0.997127	1	0	0.00289419	1	killing by symbiont of host cells	BP
565	GO:0001909	1	1	0.997462	1	0	0.00868258	3	leukocyte mediated cytotoxicity	BP
566	GO:0001910	1	1	0.994558	1	0	0.0115768	4	regulation of leukocyte mediated cytotoxicity	BP
567	GO:0001912	1	1	0.994558	1	0	0.0115768	4	positive regulation of leukocyte mediated cytotoxicity	BP
568	GO:0001913	1	1	0.999169	1	0	0.00289419	1	T cell mediated cytotoxicity	BP
569	GO:0001914	1	1	0.997027	1	0	0.00578839	2	regulation of T cell mediated cytotoxicity	BP
570	GO:0001916	1	1	0.997027	1	0	0.00578839	2	positive regulation of T cell mediated cytotoxicity	BP
571	GO:0001917	1	1	0.993818	1	0	0.00868258	3	photoreceptor inner segment	CC
572	GO:0001919	1	1	0.998475	1	0	0.00289419	1	regulation of receptor recycling	BP
573	GO:0001927	1	1	0.99609	1	0	0.00578839	2	exocyst assembly	BP
574	GO:0001931	1	1	0.993401	1	0	0.0115768	4	uropod	CC
575	GO:0001932	1	1	0.523408	1	0	0.639617	221	regulation of protein phosphorylation	BP
577	GO:0001934	1	1	0.638443	1	0	0.442812	153	positive regulation of protein phosphorylation	BP
578	GO:0001935	1	1	0.993837	1	0	0.0115768	4	endothelial cell proliferation	BP
579	GO:0001936	1	1	0.982086	1	0	0.0260477	9	regulation of endothelial cell proliferation	BP
580	GO:0001937	1	1	0.991649	1	0	0.0115768	4	negative regulation of endothelial cell proliferation	BP
581	GO:0001938	1	1	0.990357	1	0	0.014471	5	positive regulation of endothelial cell proliferation	BP
582	GO:0001939	1	1	0.998499	1	0	0.00289419	1	female pronucleus	CC
583	GO:0001940	1	1	0.998499	1	0	0.00289419	1	male pronucleus	CC
584	GO:0001944	1	1	0.900686	1	0	0.104191	36	vasculature development	BP
585	GO:0001947	1	1	0.977436	1	0	0.014471	5	heart looping	BP
586	GO:0001948	1	1	0.950161	1	0	0.0781432	27
587	GO:0001952	1	1	0.982407	1	0	0.0347303	12	regulation of cell-matrix adhesion	BP
588	GO:0001953	1	1	0.987448	1	0	0.0202593	7	negative regulation of cell-matrix adhesion	BP
589	GO:0001954	1	1	0.998552	1	0	0.00289419	1	positive regulation of cell-matrix adhesion	BP
590	GO:0001955	1	1	0.994537	1	0	0.00868258	3	blood vessel maturation	BP
591	GO:0001956	1	1	0.984728	1	0	0.00868258	3	positive regulation of neurotransmitter secretion	BP
592	GO:0001957	1	1	0.987523	1	0	0.014471	5	intramembranous ossification	BP
593	GO:0001958	1	1	0.991733	1	0	0.00868258	3	endochondral ossification	BP
594	GO:0001959	1	1	0.971924	1	0	0.0405187	14	regulation of cytokine-mediated signaling pathway	BP
595	GO:0001960	1	1	0.984781	1	0	0.0260477	9	negative regulation of cytokine-mediated signaling pathway	BP
596	GO:0001961	1	1	0.988031	1	0	0.00868258	3	positive regulation of cytokine-mediated signaling pathway	BP
597	GO:0001964	1	1	0.986444	1	0	0.0115768	4	startle response	BP
598	GO:0001967	1	1	0.99834	1	0	0.00289419	1	suckling behavior	BP
599	GO:0001968	1	1	0.984551	1	0	0.0289419	10	fibronectin binding	MF
600	GO:0001969	1	1	0.998922	1	0	0.00289419	1	regulation of activation of membrane attack complex	BP
601	GO:0001971	1	1	0.998922	1	0	0.00289419	1	negative regulation of activation of membrane attack complex	BP
602	GO:0001973	1	1	0.998947	1	0	0.00289419	1	adenosine receptor signaling pathway	BP
603	GO:0001975	1	1	0.997355	1	0	0.00289419	1	response to amphetamine	BP
604	GO:0002003	1	1	0.998925	1	0	0.00289419	1	angiotensin maturation	BP
605	GO:0002009	1	1	0.925739	1	0	0.0810374	28	morphogenesis of an epithelium	BP
606	GO:0002011	1	1	0.994621	1	0	0.00578839	2	morphogenesis of an epithelial sheet	BP
607	GO:0002020	1	1	0.931538	1	0	0.0665664	23	protease binding	MF
608	GO:0002021	1	1	0.994837	1	0	0.00289419	1	response to dietary excess	BP
609	GO:0002026	1	1	0.999018	1	0	0.00289419	1	regulation of the force of heart contraction	BP
610	GO:0002027	1	1	0.993957	1	0	0.00578839	2	regulation of heart rate	BP
611	GO:0002028	1	1	0.977099	1	0	0.0202593	7	regulation of sodium ion transport	BP
612	GO:0002036	1	1	0.99904	1	0	0.00289419	1	regulation of L-glutamate transport	BP
613	GO:0002039	1	1	0.969889	1	0	0.0289419	10	p53 binding	MF
614	GO:0002040	1	1	0.989622	1	0	0.014471	5	sprouting angiogenesis	BP
615	GO:0002041	1	1	0.996366	1	0	0.00868258	3	intussusceptive angiogenesis	BP
616	GO:0002042	1	1	0.991175	1	0	0.014471	5	cell migration involved in sprouting angiogenesis	BP
617	GO:0002052	1	1	0.991911	1	0	0.00578839	2	positive regulation of neuroblast proliferation	BP
618	GO:0002062	1	1	0.990883	1	0	0.0115768	4	chondrocyte differentiation	BP
619	GO:0002063	1	1	0.998865	1	0	0.00289419	1	chondrocyte development	BP
620	GO:0002064	1	1	0.976244	1	0	0.0173652	6	epithelial cell development	BP
621	GO:0002066	1	1	0.982142	1	0	0.0115768	4	columnar/cuboidal epithelial cell development	BP
622	GO:0002069	1	1	0.997951	1	0	0.00289419	1	columnar/cuboidal epithelial cell maturation	BP
623	GO:0002070	1	1	0.997951	1	0	0.00289419	1	epithelial cell maturation	BP
624	GO:0002080	1	1	0.998412	1	0	0.00289419	1	acrosomal membrane	CC
625	GO:0002083	1	1	0.994995	1	0	0.00289419	1	4-hydroxybenzoate decaprenyltransferase activity	MF
626	GO:0002084	1	1	0.977376	1	0	0.0202593	7	protein depalmitoylation	BP
627	GO:0002088	1	1	0.992854	1	0	0.00578839	2	lens development in camera-type eye	BP
628	GO:0002090	1	1	0.976059	1	0	0.0260477	9	regulation of receptor internalization	BP
629	GO:0002092	1	1	0.976059	1	0	0.0260477	9	positive regulation of receptor internalization	BP
630	GO:0002093	1	1	0.998552	1	0	0.00289419	1	auditory receptor cell morphogenesis	BP
631	GO:0002094	1	1	0.992007	1	0	0.00578839	2	polyprenyltransferase activity	MF
632	GO:0002097	1	1	0.952009	1	0	0.0463071	16	tRNA wobble base modification	BP
633	GO:0002098	1	1	0.965706	1	0	0.0347303	12	tRNA wobble uridine modification	BP
634	GO:0002100	1	1	0.988786	1	0	0.00868258	3	tRNA wobble adenosine to inosine editing	BP
635	GO:0002102	1	1	0.997155	1	0	0.00868258	3	podosome	CC
636	GO:0002118	1	1	0.986444	1	0	0.0115768	4	aggressive behavior	BP
637	GO:0002119	1	1	0.994805	1	0	0.00289419	1	nematode larval development	BP
638	GO:0002121	1	1	0.987251	1	0	0.00868258	3	inter-male aggressive behavior	BP
639	GO:0002128	1	1	0.989383	1	0	0.014471	5	tRNA nucleoside ribose methylation	BP
640	GO:0002130	1	1	0.996801	1	0	0.00289419	1	wobble position ribose methylation	BP
641	GO:0002131	1	1	0.996801	1	0	0.00289419	1	wobble position cytosine ribose methylation	BP
642	GO:0002132	1	1	0.996801	1	0	0.00289419	1	wobble position uridine ribose methylation	BP
643	GO:0002143	1	1	0.994383	1	0	0.00578839	2	tRNA wobble position uridine thiolation	BP
644	GO:0002151	1	1	0.994881	1	0	0.00289419	1	G-quadruplex RNA binding	MF
645	GO:0002155	1	1	0.987196	1	0	0.014471	5	regulation of thyroid hormone mediated signaling pathway	BP
646	GO:0002161	1	1	0.955432	1	0	0.0434129	15	aminoacyl-tRNA editing activity	MF
647	GO:0002162	1	1	0.999147	1	0	0.00289419	1	dystroglycan binding	MF
648	GO:0002164	1	1	0.994805	1	0	0.00289419	1	larval development	BP
649	GO:0002165	1	1	0.99807	1	0	0.00578839	2	instar larval or pupal development	BP
650	GO:0002178	1	1	0.989531	1	0	0.014471	5	palmitoyltransferase complex	CC
651	GO:0002181	1	1	0.804452	1	0	0.384928	133	cytoplasmic translation	BP
652	GO:0002182	1	1	0.994439	1	0	0.014471	5	cytoplasmic translational elongation	BP
653	GO:0002183	1	1	0.969253	1	0	0.0289419	10	cytoplasmic translational initiation	BP
654	GO:0002184	1	1	0.984535	1	0	0.0115768	4	cytoplasmic translational termination	BP
655	GO:0002190	1	1	0.991581	1	0	0.00578839	2	cap-independent translational initiation	BP
656	GO:0002192	1	1	0.991581	1	0	0.00578839	2	IRES-dependent translational initiation of linear mRNA	BP
657	GO:0002200	1	1	0.986763	1	0	0.0115768	4	somatic diversification of immune receptors	BP
658	GO:0002204	1	1	0.995607	1	0	0.00289419	1	somatic recombination of immunoglobulin genes involved in immune response	BP
659	GO:0002208	1	1	0.995607	1	0	0.00289419	1	somatic diversification of immunoglobulins involved in immune response	BP
660	GO:0002209	1	1	0.993243	1	0	0.00868258	3	behavioral defense response	BP
661	GO:0002213	1	1	0.959642	1	0	0.0376245	13	defense response to insect	BP
662	GO:0002215	1	1	0.992284	1	0	0.00868258	3	defense response to nematode	BP
663	GO:0002218	1	1	0.741873	1	0	0.300996	104	activation of innate immune response	BP
664	GO:0002220	1	1	0.981537	1	0	0.0231535	8	innate immune response activating cell surface receptor signaling pathway	BP
665	GO:0002221	1	1	0.952366	1	0	0.0463071	16	pattern recognition receptor signaling pathway	BP
666	GO:0002223	1	1	0.982785	1	0	0.0202593	7	stimulatory C-type lectin receptor signaling pathway	BP
667	GO:0002224	1	1	0.980048	1	0	0.0231535	8	toll-like receptor signaling pathway	BP
668	GO:0002228	1	1	0.998292	1	0	0.00578839	2	natural killer cell mediated immunity	BP
669	GO:0002229	1	1	0.92566	1	0	0.0578839	20	defense response to oomycetes	BP
670	GO:0002230	1	1	0.926971	1	0	0.0723548	25	positive regulation of defense response to virus by host	BP
671	GO:0002237	1	1	0.833897	1	0	0.191017	66	response to molecule of bacterial origin	BP
672	GO:0002238	1	1	0.972224	1	0	0.0260477	9	response to molecule of fungal origin	BP
673	GO:0002239	1	1	0.8577	1	0	0.127344	44	response to oomycetes	BP
674	GO:0002244	1	1	0.980187	1	0	0.0115768	4	hematopoietic progenitor cell differentiation	BP
675	GO:0002246	1	1	0.99513	1	0	0.00868258	3	wound healing involved in inflammatory response	BP
676	GO:0002250	1	1	0.989112	1	0	0.014471	5	adaptive immune response	BP
677	GO:0002252	1	1	0.718539	1	0	0.286525	99	immune effector process	BP
678	GO:0002253	1	1	0.736163	1	0	0.309679	107	activation of immune response	BP
679	GO:0002254	1	1	0.989459	1	0	0.0115768	4	kinin cascade	BP
680	GO:0002260	1	1	0.999169	1	0	0.00289419	1	lymphocyte homeostasis	BP
681	GO:0002262	1	1	0.991406	1	0	0.0173652	6	myeloid cell homeostasis	BP
682	GO:0002263	1	1	0.993804	1	0	0.00578839	2	cell activation involved in immune response	BP
683	GO:0002274	1	1	0.997516	1	0	0.00578839	2	myeloid leukocyte activation	BP
684	GO:0002285	1	1	0.993804	1	0	0.00578839	2	lymphocyte activation involved in immune response	BP
685	GO:0002312	1	1	0.993804	1	0	0.00578839	2	B cell activation involved in immune response	BP
686	GO:0002313	1	1	0.99819	1	0	0.00289419	1	mature B cell differentiation involved in immune response	BP
687	GO:0002317	1	1	0.99819	1	0	0.00289419	1	plasma cell differentiation	BP
688	GO:0002335	1	1	0.99819	1	0	0.00289419	1	mature B cell differentiation	BP
689	GO:0002353	1	1	0.989459	1	0	0.0115768	4	plasma kallikrein-kinin cascade	BP
690	GO:0002361	1	1	0.997714	1	0	0.00289419	1	CD4-positive, CD25-positive, alpha-beta regulatory T cell differentiation	BP
691	GO:0002366	1	1	0.993804	1	0	0.00578839	2	leukocyte activation involved in immune response	BP
693	GO:0002429	1	1	0.974063	1	0	0.0318361	11	immune response-activating cell surface receptor signaling pathway	BP
694	GO:0002431	1	1	0.995622	1	0	0.00578839	2	Fc receptor mediated stimulatory signaling pathway	BP
695	GO:0002433	1	1	0.995622	1	0	0.00578839	2	immune response-regulating cell surface receptor signaling pathway involved in phagocytosis	BP
696	GO:0002437	1	1	0.998854	1	0	0.00289419	1	inflammatory response to antigenic stimulus	BP
697	GO:0002443	1	1	0.997462	1	0	0.00868258	3	leukocyte mediated immunity	BP
698	GO:0002449	1	1	0.997462	1	0	0.00868258	3	lymphocyte mediated immunity	BP
699	GO:0002456	1	1	0.999169	1	0	0.00289419	1	T cell mediated immunity	BP
700	GO:0002460	1	1	0.999169	1	0	0.00289419	1	adaptive immune response based on somatic recombination of immune receptors built from immunoglobulin superfamily domains	BP
701	GO:0002474	1	1	0.958473	1	0	0.0549897	19	antigen processing and presentation of peptide antigen via MHC class I	BP
702	GO:0002478	1	1	0.96206	1	0	0.0520955	18	antigen processing and presentation of exogenous peptide antigen	BP
703	GO:0002479	1	1	0.98343	1	0	0.0202593	7	antigen processing and presentation of exogenous peptide antigen via MHC class I, TAP-dependent	BP
704	GO:0002480	1	1	0.99909	1	0	0.00289419	1	antigen processing and presentation of exogenous peptide antigen via MHC class I, TAP-independent	BP
705	GO:0002495	1	1	0.97113	1	0	0.0376245	13	antigen processing and presentation of peptide antigen via MHC class II	BP
706	GO:0002501	1	1	0.995639	1	0	0.00289419	1	peptide antigen assembly with MHC protein complex	BP
707	GO:0002502	1	1	0.995639	1	0	0.00289419	1	peptide antigen assembly with MHC class I protein complex	BP
708	GO:0002504	1	1	0.97113	1	0	0.0376245	13	antigen processing and presentation of peptide or polysaccharide antigen via MHC class II	BP
709	GO:0002521	1	1	0.960577	1	0	0.0492013	17	leukocyte differentiation	BP
710	GO:0002526	1	1	0.968388	1	0	0.0260477	9	acute inflammatory response	BP
711	GO:0002532	1	1	0.985433	1	0	0.0115768	4	production of molecular mediator involved in inflammatory response	BP
712	GO:0002538	1	1	0.985433	1	0	0.0115768	4	arachidonic acid metabolite production involved in inflammatory response	BP
713	GO:0002539	1	1	0.985433	1	0	0.0115768	4	prostaglandin production involved in inflammatory response	BP
714	GO:0002544	1	1	0.995577	1	0	0.00868258	3	chronic inflammatory response	BP
715	GO:0002548	1	1	0.998702	1	0	0.00289419	1	monocyte chemotaxis	BP
716	GO:0002551	1	1	0.998552	1	0	0.00289419	1	mast cell chemotaxis	BP
717	GO:0002562	1	1	0.993717	1	0	0.00578839	2	somatic diversification of immune receptors via germline recombination within a single locus	BP
718	GO:0002566	1	1	0.998101	1	0	0.00289419	1	somatic diversification of immune receptors via somatic mutation	BP
719	GO:0002573	1	1	0.987836	1	0	0.0173652	6	myeloid leukocyte differentiation	BP
720	GO:0002576	1	1	0.915779	1	0	0.112874	39	platelet degranulation	BP
721	GO:0002577	1	1	0.995577	1	0	0.00868258	3	regulation of antigen processing and presentation	BP
722	GO:0002578	1	1	0.995577	1	0	0.00868258	3	negative regulation of antigen processing and presentation	BP
723	GO:0002580	1	1	0.995577	1	0	0.00868258	3	regulation of antigen processing and presentation of peptide or polysaccharide antigen via MHC class II	BP
724	GO:0002581	1	1	0.995577	1	0	0.00868258	3	negative regulation of antigen processing and presentation of peptide or polysaccharide antigen via MHC class II	BP
725	GO:0002604	1	1	0.995577	1	0	0.00868258	3	regulation of dendritic cell antigen processing and presentation	BP
726	GO:0002605	1	1	0.995577	1	0	0.00868258	3	negative regulation of dendritic cell antigen processing and presentation	BP
727	GO:0002637	1	1	0.989574	1	0	0.00868258	3	regulation of immunoglobulin production	BP
728	GO:0002639	1	1	0.994749	1	0	0.00578839	2	positive regulation of immunoglobulin production	BP
729	GO:0002643	1	1	0.997766	1	0	0.00289419	1	regulation of tolerance induction	BP
730	GO:0002673	1	1	0.997076	1	0	0.00868258	3	regulation of acute inflammatory response	BP
731	GO:0002674	1	1	0.999033	1	0	0.00289419	1	negative regulation of acute inflammatory response	BP
732	GO:0002675	1	1	0.999119	1	0	0.00289419	1	positive regulation of acute inflammatory response	BP
733	GO:0002679	1	1	0.972588	1	0	0.0318361	11	respiratory burst involved in defense response	BP
734	GO:0002682	1	1	0.461877	1	0	0.798797	276	regulation of immune system process	BP
735	GO:0002683	1	1	0.880092	1	0	0.133133	46	negative regulation of immune system process	BP
736	GO:0002684	1	1	0.624802	1	0	0.492013	170	positive regulation of immune system process	BP
737	GO:0002685	1	1	0.98019	1	0	0.0347303	12	regulation of leukocyte migration	BP
738	GO:0002686	1	1	0.995087	1	0	0.00868258	3	negative regulation of leukocyte migration	BP
739	GO:0002687	1	1	0.988365	1	0	0.0173652	6	positive regulation of leukocyte migration	BP
740	GO:0002688	1	1	0.987518	1	0	0.0202593	7	regulation of leukocyte chemotaxis	BP
741	GO:0002689	1	1	0.999144	1	0	0.00289419	1	negative regulation of leukocyte chemotaxis	BP
742	GO:0002690	1	1	0.988365	1	0	0.0173652	6	positive regulation of leukocyte chemotaxis	BP
743	GO:0002694	1	1	0.94878	1	0	0.0723548	25	regulation of leukocyte activation	BP
744	GO:0002695	1	1	0.986242	1	0	0.0173652	6	negative regulation of leukocyte activation	BP
745	GO:0002696	1	1	0.965799	1	0	0.0549897	19	positive regulation of leukocyte activation	BP
746	GO:0002697	1	1	0.872575	1	0	0.147604	51	regulation of immune effector process	BP
747	GO:0002698	1	1	0.975727	1	0	0.0318361	11	negative regulation of immune effector process	BP
748	GO:0002699	1	1	0.984038	1	0	0.0260477	9	positive regulation of immune effector process	BP
749	GO:0002700	1	1	0.981539	1	0	0.0202593	7	regulation of production of molecular mediator of immune response	BP
750	GO:0002701	1	1	0.995116	1	0	0.00868258	3	negative regulation of production of molecular mediator of immune response	BP
751	GO:0002702	1	1	0.994749	1	0	0.00578839	2	positive regulation of production of molecular mediator of immune response	BP
752	GO:0002703	1	1	0.977005	1	0	0.0289419	10	regulation of leukocyte mediated immunity	BP
753	GO:0002704	1	1	0.99594	1	0	0.00578839	2	negative regulation of leukocyte mediated immunity	BP
754	GO:0002705	1	1	0.989335	1	0	0.0173652	6	positive regulation of leukocyte mediated immunity	BP
755	GO:0002706	1	1	0.980989	1	0	0.0231535	8	regulation of lymphocyte mediated immunity	BP
756	GO:0002708	1	1	0.989335	1	0	0.0173652	6	positive regulation of lymphocyte mediated immunity	BP
757	GO:0002709	1	1	0.997027	1	0	0.00578839	2	regulation of T cell mediated immunity	BP
758	GO:0002711	1	1	0.997027	1	0	0.00578839	2	positive regulation of T cell mediated immunity	BP
759	GO:0002712	1	1	0.986358	1	0	0.0115768	4	regulation of B cell mediated immunity	BP
760	GO:0002714	1	1	0.994749	1	0	0.00578839	2	positive regulation of B cell mediated immunity	BP
761	GO:0002715	1	1	0.997523	1	0	0.00578839	2	regulation of natural killer cell mediated immunity	BP
762	GO:0002717	1	1	0.997523	1	0	0.00578839	2	positive regulation of natural killer cell mediated immunity	BP
763	GO:0002718	1	1	0.991882	1	0	0.0115768	4	regulation of cytokine production involved in immune response	BP
764	GO:0002719	1	1	0.995116	1	0	0.00868258	3	negative regulation of cytokine production involved in immune response	BP
765	GO:0002721	1	1	0.996751	1	0	0.00289419	1	regulation of B cell cytokine production	BP
766	GO:0002752	1	1	0.998731	1	0	0.00289419	1	cell surface pattern recognition receptor signaling pathway	BP
767	GO:0002753	1	1	0.997925	1	0	0.00578839	2	cytoplasmic pattern recognition receptor signaling pathway	BP
768	GO:0002755	1	1	0.985453	1	0	0.014471	5	MyD88-dependent toll-like receptor signaling pathway	BP
769	GO:0002756	1	1	0.992843	1	0	0.00868258	3	MyD88-independent toll-like receptor signaling pathway	BP
770	GO:0002757	1	1	0.938583	1	0	0.0636722	22	immune response-activating signal transduction	BP
771	GO:0002758	1	1	0.942713	1	0	0.0578839	20	innate immune response-activating signal transduction	BP
772	GO:0002761	1	1	0.987729	1	0	0.0115768	4	regulation of myeloid leukocyte differentiation	BP
773	GO:0002763	1	1	0.993869	1	0	0.00578839	2	positive regulation of myeloid leukocyte differentiation	BP
774	GO:0002764	1	1	0.867688	1	0	0.156286	54	immune response-regulating signaling pathway	BP
775	GO:0002768	1	1	0.949003	1	0	0.0636722	22	immune response-regulating cell surface receptor signaling pathway	BP
776	GO:0002790	1	1	0.997558	1	0	0.00578839	2	peptide secretion	BP
777	GO:0002791	1	1	0.981279	1	0	0.0173652	6	regulation of peptide secretion	BP
778	GO:0002792	1	1	0.984176	1	0	0.0115768	4	negative regulation of peptide secretion	BP
779	GO:0002793	1	1	0.994414	1	0	0.00578839	2	positive regulation of peptide secretion	BP
780	GO:0002819	1	1	0.981283	1	0	0.0231535	8	regulation of adaptive immune response	BP
781	GO:0002821	1	1	0.989631	1	0	0.0173652	6	positive regulation of adaptive immune response	BP
782	GO:0002822	1	1	0.982149	1	0	0.0202593	7	regulation of adaptive immune response based on somatic recombination of immune receptors built from immunoglobulin superfamily domains	BP
783	GO:0002824	1	1	0.990504	1	0	0.014471	5	positive regulation of adaptive immune response based on somatic recombination of immune receptors built from immunoglobulin superfamily domains	BP
784	GO:0002825	1	1	0.998702	1	0	0.00289419	1	regulation of T-helper 1 type immune response	BP
785	GO:0002827	1	1	0.998702	1	0	0.00289419	1	positive regulation of T-helper 1 type immune response	BP
786	GO:0002828	1	1	0.997879	1	0	0.00578839	2	regulation of type 2 immune response	BP
787	GO:0002829	1	1	0.998702	1	0	0.00289419	1	negative regulation of type 2 immune response	BP
788	GO:0002831	1	1	0.697083	1	0	0.315467	109	regulation of response to biotic stimulus	BP
789	GO:0002832	1	1	0.920065	1	0	0.0723548	25	negative regulation of response to biotic stimulus	BP
790	GO:0002833	1	1	0.923639	1	0	0.0665664	23	positive regulation of response to biotic stimulus	BP
791	GO:0002886	1	1	0.99594	1	0	0.00578839	2	regulation of myeloid leukocyte mediated immunity	BP
792	GO:0002887	1	1	0.99594	1	0	0.00578839	2	negative regulation of myeloid leukocyte mediated immunity	BP
793	GO:0002889	1	1	0.989574	1	0	0.00868258	3	regulation of immunoglobulin mediated immune response	BP
794	GO:0002891	1	1	0.994749	1	0	0.00578839	2	positive regulation of immunoglobulin mediated immune response	BP
795	GO:0002902	1	1	0.995004	1	0	0.00578839	2	regulation of B cell apoptotic process	BP
796	GO:0002903	1	1	0.998247	1	0	0.00289419	1	negative regulation of B cell apoptotic process	BP
797	GO:0002920	1	1	0.998922	1	0	0.00289419	1	regulation of humoral immune response	BP
798	GO:0002921	1	1	0.998922	1	0	0.00289419	1	negative regulation of humoral immune response	BP
799	GO:0002931	1	1	0.978757	1	0	0.014471	5	response to ischemia	BP
800	GO:0002935	1	1	0.99322	1	0	0.00578839	2	tRNA (adenine-C2-)-methyltransferase activity	MF
801	GO:0002938	1	1	0.996943	1	0	0.00289419	1	tRNA guanine ribose methylation	BP
802	GO:0002940	1	1	0.99083	1	0	0.00868258	3	tRNA N2-guanine methylation	BP
803	GO:0002943	1	1	0.988224	1	0	0.014471	5	tRNA dihydrouridine synthesis	BP
804	GO:0002949	1	1	0.985002	1	0	0.014471	5	tRNA threonylcarbamoyladenosine modification	BP
805	GO:0003002	1	1	0.579742	1	0	0.506484	175	regionalization	BP
807	GO:0003007	1	1	0.9878	1	0	0.0115768	4	heart morphogenesis	BP
808	GO:0003008	1	1	0.79954	1	0	0.23443	81	system process	BP
809	GO:0003009	1	1	0.999169	1	0	0.00289419	1	skeletal muscle contraction	BP
810	GO:0003012	1	1	0.973855	1	0	0.0492013	17	muscle system process	BP
811	GO:0003013	1	1	0.991648	1	0	0.014471	5	circulatory system process	BP
812	GO:0003018	1	1	0.997499	1	0	0.00289419	1	vascular process in circulatory system	BP
813	GO:0003032	1	1	0.981752	1	0	0.0173652	6	detection of oxygen	BP
814	GO:0003073	1	1	0.999101	1	0	0.00289419	1	regulation of systemic arterial blood pressure	BP
815	GO:0003084	1	1	0.999126	1	0	0.00289419	1	positive regulation of systemic arterial blood pressure	BP
816	GO:0003085	1	1	0.986959	1	0	0.014471	5	negative regulation of systemic arterial blood pressure	BP
817	GO:0003143	1	1	0.972392	1	0	0.0173652	6	embryonic heart tube morphogenesis	BP
818	GO:0003146	1	1	0.994841	1	0	0.00289419	1	heart jogging	BP
819	GO:0003151	1	1	0.985596	1	0	0.014471	5	outflow tract morphogenesis	BP
820	GO:0003156	1	1	0.97213	1	0	0.0260477	9	regulation of animal organ formation	BP
821	GO:0003179	1	1	0.996366	1	0	0.00868258	3	heart valve morphogenesis	BP
822	GO:0003181	1	1	0.996366	1	0	0.00868258	3	atrioventricular valve morphogenesis	BP
823	GO:0003197	1	1	0.995577	1	0	0.00868258	3	endocardial cushion development	BP
824	GO:0003254	1	1	0.976445	1	0	0.014471	5	regulation of membrane depolarization	BP
825	GO:0003256	1	1	0.998181	1	0	0.00578839	2	regulation of transcription from RNA polymerase II promoter involved in myocardial precursor cell differentiation	BP
826	GO:0003257	1	1	0.998181	1	0	0.00578839	2	positive regulation of transcription from RNA polymerase II promoter involved in myocardial precursor cell differentiation	BP
827	GO:0003278	1	1	0.996366	1	0	0.00868258	3	apoptotic process involved in heart morphogenesis	BP
828	GO:0003279	1	1	0.975281	1	0	0.0289419	10	cardiac septum development	BP
829	GO:0003281	1	1	0.993611	1	0	0.014471	5	ventricular septum development	BP
830	GO:0003283	1	1	0.981554	1	0	0.014471	5	atrial septum development	BP
831	GO:0003330	1	1	0.994995	1	0	0.00289419	1	regulation of extracellular matrix constituent secretion	BP
832	GO:0003331	1	1	0.994995	1	0	0.00289419	1	positive regulation of extracellular matrix constituent secretion	BP
833	GO:0003333	1	1	0.756665	1	0	0.225747	78	amino acid transmembrane transport	BP
834	GO:0003337	1	1	0.998181	1	0	0.00578839	2	mesenchymal to epithelial transition involved in metanephros morphogenesis	BP
835	GO:0003341	1	1	0.982461	1	0	0.0115768	4	cilium movement	BP
836	GO:0003351	1	1	0.982461	1	0	0.0115768	4	epithelial cilium movement	BP
837	GO:0003352	1	1	0.991445	1	0	0.00578839	2	regulation of cilium movement	BP
838	GO:0003356	1	1	0.994876	1	0	0.00289419	1	regulation of cilium beat frequency	BP
839	GO:0003376	1	1	0.998313	1	0	0.00289419	1	sphingosine-1-phosphate signaling pathway	BP
840	GO:0003382	1	1	0.992542	1	0	0.0115768	4	epithelial cell morphogenesis	BP
841	GO:0003401	1	1	0.997421	1	0	0.00578839	2	axis elongation	BP
842	GO:0003417	1	1	0.995577	1	0	0.00868258	3	growth plate cartilage development	BP
843	GO:0003433	1	1	0.998865	1	0	0.00289419	1	chondrocyte development involved in endochondral bone morphogenesis	BP
847	GO:0003678	1	1	0.684055	1	0	0.292313	101	DNA helicase activity	MF
848	GO:0003680	1	1	0.961126	1	0	0.0347303	12	AT DNA binding	MF
849	GO:0003681	1	1	0.997221	1	0	0.00289419	1	bent DNA binding	MF
851	GO:0003684	1	1	0.867635	1	0	0.133133	46	damaged DNA binding	MF
852	GO:0003688	1	1	0.958812	1	0	0.0347303	12	DNA replication origin binding	MF
853	GO:0003689	1	1	0.989774	1	0	0.00578839	2	DNA clamp loader activity	MF
854	GO:0003690	1	1	0.645505	1	0	0.367562	127	double-stranded DNA binding	MF
855	GO:0003691	1	1	0.940645	1	0	0.0520955	18	double-stranded telomeric DNA binding	MF
856	GO:0003697	1	1	0.764716	1	0	0.248901	86	single-stranded DNA binding	MF
858	GO:0003705	1	1	0.98822	1	0	0.00868258	3	transcription factor activity, RNA polymerase II distal enhancer sequence-specific binding	MF
859	GO:0003712	1	1	0.635016	1	0	0.428341	148	transcription cofactor activity	MF
860	GO:0003713	1	1	0.832603	1	0	0.17944	62	transcription coactivator activity	MF
861	GO:0003714	1	1	0.887353	1	0	0.121556	42	transcription corepressor activity	MF
862	GO:0003720	1	1	0.987992	1	0	0.00868258	3	telomerase activity	MF
863	GO:0003721	1	1	0.987992	1	0	0.00868258	3	telomerase RNA reverse transcriptase activity	MF
865	GO:0003724	1	1	0.761162	1	0	0.222853	77	RNA helicase activity	MF
866	GO:0003725	1	1	0.917804	1	0	0.0781432	27	double-stranded RNA binding	MF
867	GO:0003726	1	1	0.99508	1	0	0.00289419	1	double-stranded RNA adenosine deaminase activity	MF
868	GO:0003727	1	1	0.821993	1	0	0.193911	67	single-stranded RNA binding	MF
869	GO:0003729	1	1	0.760631	1	0	0.280737	97	mRNA binding	MF
870	GO:0003730	1	1	0.952664	1	0	0.0405187	14	mRNA 3'-UTR binding	MF
872	GO:0003743	1	1	0.694978	1	0	0.425446	147	translation initiation factor activity	MF
873	GO:0003746	1	1	0.811823	1	0	0.300996	104	translation elongation factor activity	MF
874	GO:0003747	1	1	0.959202	1	0	0.0434129	15	translation release factor activity	MF
875	GO:0003755	1	1	0.759895	1	0	0.277843	96	peptidyl-prolyl cis-trans isomerase activity	MF
876	GO:0003756	1	1	0.894211	1	0	0.12445	43	protein disulfide isomerase activity	MF
877	GO:0003774	1	1	0.657282	1	0	0.382033	132	motor activity	MF
878	GO:0003777	1	1	0.75054	1	0	0.237324	82	microtubule motor activity	MF
879	GO:0003779	1	1	0.734382	1	0	0.295208	102	actin binding	MF
880	GO:0003785	1	1	0.982474	1	0	0.014471	5	actin monomer binding	MF
881	GO:0003786	1	1	0.997427	1	0	0.00289419	1	actin lateral binding	MF
882	GO:0003796	1	1	0.99382	1	0	0.00578839	2	lysozyme activity	MF
883	GO:0003823	1	1	0.988513	1	0	0.0173652	6	antigen binding	MF
885	GO:0003825	1	1	0.984699	1	0	0.00868258	3	alpha,alpha-trehalose-phosphate synthase (UDP-forming) activity	MF
886	GO:0003827	1	1	0.994869	1	0	0.00289419	1	alpha-1,3-mannosylglycoprotein 2-beta-N-acetylglucosaminyltransferase activity	MF
887	GO:0003830	1	1	0.986208	1	0	0.0115768	4	beta-1,4-mannosylglycoprotein 4-beta-N-acetylglucosaminyltransferase activity	MF
888	GO:0003837	1	1	0.995669	1	0	0.00578839	2	beta-ureidopropionase activity	MF
889	GO:0003838	1	1	0.993477	1	0	0.00868258	3	sterol 24-C-methyltransferase activity	MF
890	GO:0003840	1	1	0.994901	1	0	0.00289419	1
891	GO:0003841	1	1	0.969974	1	0	0.0231535	8	1-acylglycerol-3-phosphate O-acyltransferase activity	MF
892	GO:0003843	1	1	0.877638	1	0	0.136027	47	1,3-beta-D-glucan synthase activity	MF
893	GO:0003844	1	1	0.972719	1	0	0.0289419	10	1,4-alpha-glucan branching enzyme activity	MF
895	GO:0003847	1	1	0.999147	1	0	0.00289419	1	1-alkyl-2-acetylglycerophosphocholine esterase activity	MF
896	GO:0003848	1	1	0.993517	1	0	0.00578839	2	2-amino-4-hydroxy-6-hydroxymethyldihydropteridine diphosphokinase activity	MF
897	GO:0003849	1	1	0.983804	1	0	0.0115768	4	3-deoxy-7-phosphoheptulonate synthase activity	MF
898	GO:0003850	1	1	0.997743	1	0	0.00289419	1	2-deoxyglucose-6-phosphatase activity	MF
899	GO:0003852	1	1	0.994956	1	0	0.00289419	1	2-isopropylmalate synthase activity	MF
900	GO:0003854	1	1	0.776427	1	0	0.17944	62	3-beta-hydroxy-delta5-steroid dehydrogenase activity	MF
902	GO:0003856	1	1	0.992069	1	0	0.00578839	2	3-dehydroquinate synthase activity	MF
903	GO:0003857	1	1	0.985489	1	0	0.014471	5	3-hydroxyacyl-CoA dehydrogenase activity	MF
904	GO:0003858	1	1	0.991516	1	0	0.00868258	3	3-hydroxybutyrate dehydrogenase activity	MF
905	GO:0003860	1	1	0.995013	1	0	0.00289419	1	3-hydroxyisobutyryl-CoA hydrolase activity	MF
906	GO:0003861	1	1	0.98618	1	0	0.0173652	6	3-isopropylmalate dehydratase activity	MF
907	GO:0003862	1	1	0.992982	1	0	0.00868258	3	3-isopropylmalate dehydrogenase activity	MF
908	GO:0003863	1	1	0.979776	1	0	0.014471	5	3-methyl-2-oxobutanoate dehydrogenase (2-methylpropanoyl-transferring) activity	MF
909	GO:0003864	1	1	0.99303	1	0	0.00578839	2	3-methyl-2-oxobutanoate hydroxymethyltransferase activity	MF
910	GO:0003865	1	1	0.996028	1	0	0.00289419	1	3-oxo-5-alpha-steroid 4-dehydrogenase activity	MF
911	GO:0003866	1	1	0.995047	1	0	0.00289419	1	3-phosphoshikimate 1-carboxyvinyltransferase activity	MF
912	GO:0003867	1	1	0.992743	1	0	0.00578839	2	4-aminobutyrate transaminase activity	MF
913	GO:0003868	1	1	0.994019	1	0	0.00578839	2	4-hydroxyphenylpyruvate dioxygenase activity	MF
914	GO:0003871	1	1	0.980601	1	0	0.0202593	7	5-methyltetrahydropteroyltriglutamate-homocysteine S-methyltransferase activity	MF
915	GO:0003872	1	1	0.970517	1	0	0.0202593	7	6-phosphofructokinase activity	MF
916	GO:0003873	1	1	0.979032	1	0	0.0347303	12	6-phosphofructo-2-kinase activity	MF
917	GO:0003876	1	1	0.97652	1	0	0.0231535	8	AMP deaminase activity	MF
918	GO:0003878	1	1	0.987546	1	0	0.0173652	6	ATP citrate synthase activity	MF
919	GO:0003879	1	1	0.995267	1	0	0.00289419	1	ATP phosphoribosyltransferase activity	MF
920	GO:0003880	1	1	0.990718	1	0	0.00868258	3	protein C-terminal carboxyl O-methyltransferase activity	MF
921	GO:0003881	1	1	0.994891	1	0	0.00289419	1	CDP-diacylglycerol-inositol 3-phosphatidyltransferase activity	MF
922	GO:0003882	1	1	0.993974	1	0	0.00578839	2	CDP-diacylglycerol-serine O-phosphatidyltransferase activity	MF
923	GO:0003883	1	1	0.992318	1	0	0.00578839	2	CTP synthase activity	MF
924	GO:0003885	1	1	0.974621	1	0	0.0173652	6	D-arabinono-1,4-lactone oxidase activity	MF
925	GO:0003886	1	1	0.96335	1	0	0.0260477	9	DNA (cytosine-5-)-methyltransferase activity	MF
926	GO:0003887	1	1	0.757012	1	0	0.248901	86	DNA-directed DNA polymerase activity	MF
927	GO:0003896	1	1	0.973075	1	0	0.0289419	10	DNA primase activity	MF
928	GO:0003899	1	1	0.760346	1	0	0.298102	103	DNA-directed 5'-3' RNA polymerase activity	MF
929	GO:0003904	1	1	0.99605	1	0	0.00578839	2	deoxyribodipyrimidine photo-lyase activity	MF
930	GO:0003905	1	1	0.976787	1	0	0.0202593	7	alkylbase DNA N-glycosylase activity	MF
931	GO:0003906	1	1	0.956138	1	0	0.0463071	16	DNA-(apurinic or apyrimidinic site) lyase activity	MF
932	GO:0003909	1	1	0.975715	1	0	0.0231535	8	DNA ligase activity	MF
933	GO:0003910	1	1	0.975715	1	0	0.0231535	8	DNA ligase (ATP) activity	MF
934	GO:0003913	1	1	0.971103	1	0	0.0202593	7	DNA photolyase activity	MF
935	GO:0003914	1	1	0.994964	1	0	0.00289419	1	DNA (6-4) photolyase activity	MF
936	GO:0003916	1	1	0.907992	1	0	0.0926142	32	DNA topoisomerase activity	MF
937	GO:0003917	1	1	0.957345	1	0	0.0492013	17	DNA topoisomerase type I activity	MF
938	GO:0003918	1	1	0.961941	1	0	0.0376245	13	DNA topoisomerase type II (ATP-hydrolyzing) activity	MF
939	GO:0003919	1	1	0.978838	1	0	0.014471	5	FMN adenylyltransferase activity	MF
940	GO:0003922	1	1	0.986805	1	0	0.0115768	4	GMP synthase (glutamine-hydrolyzing) activity	MF
941	GO:0003923	1	1	0.982117	1	0	0.0115768	4	GPI-anchor transamidase activity	MF
942	GO:0003924	1	1	0.535847	1	0	0.694606	240	GTPase activity	MF
943	GO:0003933	1	1	0.959665	1	0	0.0347303	12	GTP cyclohydrolase activity	MF
944	GO:0003934	1	1	0.994986	1	0	0.00289419	1	GTP cyclohydrolase I activity	MF
945	GO:0003935	1	1	0.964503	1	0	0.0318361	11	GTP cyclohydrolase II activity	MF
946	GO:0003937	1	1	0.995917	1	0	0.00578839	2	IMP cyclohydrolase activity	MF
947	GO:0003938	1	1	0.990066	1	0	0.0115768	4	IMP dehydrogenase activity	MF
948	GO:0003939	1	1	0.991279	1	0	0.00868258	3	L-iditol 2-dehydrogenase activity	MF
949	GO:0003941	1	1	0.993584	1	0	0.00578839	2	L-serine ammonia-lyase activity	MF
950	GO:0003942	1	1	0.989104	1	0	0.014471	5	N-acetyl-gamma-glutamyl-phosphate reductase activity	MF
951	GO:0003949	1	1	0.995354	1	0	0.00289419	1	1-(5-phosphoribosyl)-5-[(5-phosphoribosylamino)methylideneamino]imidazole-4-carboxamide isomerase activity	MF
952	GO:0003950	1	1	0.958619	1	0	0.0434129	15	NAD+ ADP-ribosyltransferase activity	MF
953	GO:0003951	1	1	0.985738	1	0	0.00868258	3	NAD+ kinase activity	MF
954	GO:0003952	1	1	0.994903	1	0	0.00289419	1	NAD+ synthase (glutamine-hydrolyzing) activity	MF
956	GO:0003955	1	1	0.953812	1	0	0.0463071	16	NAD(P)H dehydrogenase (quinone) activity	MF
957	GO:0003958	1	1	0.984795	1	0	0.00868258	3	NADPH-hemoprotein reductase activity	MF
959	GO:0003960	1	1	0.988258	1	0	0.00868258	3	NADPH:quinone reductase activity	MF
960	GO:0003961	1	1	0.992603	1	0	0.0115768	4	O-acetylhomoserine aminocarboxypropyltransferase activity	MF
961	GO:0003962	1	1	0.99493	1	0	0.00289419	1	cystathionine gamma-synthase activity	MF
962	GO:0003964	1	1	0.421143	1	0	1.03612	358	RNA-directed DNA polymerase activity	MF
963	GO:0003968	1	1	0.962742	1	0	0.0318361	11	RNA-directed 5'-3' RNA polymerase activity	MF
964	GO:0003973	1	1	0.975073	1	0	0.0376245	13	(S)-2-hydroxy-acid oxidase activity	MF
965	GO:0003975	1	1	0.994953	1	0	0.00289419	1	UDP-N-acetylglucosamine-dolichyl-phosphate N-acetylglucosaminephosphotransferase activity	MF
966	GO:0003977	1	1	0.985829	1	0	0.0173652	6	UDP-N-acetylglucosamine diphosphorylase activity	MF
967	GO:0003978	1	1	0.962919	1	0	0.0578839	20	UDP-glucose 4-epimerase activity	MF
968	GO:0003979	1	1	0.984851	1	0	0.0260477	9	UDP-glucose 6-dehydrogenase activity	MF
969	GO:0003980	1	1	0.994792	1	0	0.00289419	1	UDP-glucose:glycoprotein glucosyltransferase activity	MF
970	GO:0003983	1	1	0.967304	1	0	0.0405187	14	UTP:glucose-1-phosphate uridylyltransferase activity	MF
971	GO:0003984	1	1	0.984253	1	0	0.0173652	6	acetolactate synthase activity	MF
972	GO:0003985	1	1	0.988079	1	0	0.0115768	4	acetyl-CoA C-acetyltransferase activity	MF
973	GO:0003986	1	1	0.988812	1	0	0.0173652	6	acetyl-CoA hydrolase activity	MF
974	GO:0003987	1	1	0.978356	1	0	0.0347303	12	acetate-CoA ligase activity	MF
975	GO:0003988	1	1	0.973966	1	0	0.0260477	9	acetyl-CoA C-acyltransferase activity	MF
976	GO:0003989	1	1	0.956043	1	0	0.0578839	20	acetyl-CoA carboxylase activity	MF
977	GO:0003991	1	1	0.993576	1	0	0.00578839	2	acetylglutamate kinase activity	MF
978	GO:0003992	1	1	0.988387	1	0	0.0173652	6	N2-acetyl-L-ornithine:2-oxoglutarate 5-aminotransferase activity	MF
979	GO:0003993	1	1	0.799681	1	0	0.185228	64	acid phosphatase activity	MF
980	GO:0003994	1	1	0.959459	1	0	0.0492013	17	aconitate hydratase activity	MF
981	GO:0003995	1	1	0.942973	1	0	0.0810374	28	acyl-CoA dehydrogenase activity	MF
982	GO:0003997	1	1	0.972041	1	0	0.0318361	11	acyl-CoA oxidase activity	MF
983	GO:0003998	1	1	0.994851	1	0	0.00289419	1	acylphosphatase activity	MF
984	GO:0003999	1	1	0.983085	1	0	0.014471	5	adenine phosphoribosyltransferase activity	MF
985	GO:0004000	1	1	0.981334	1	0	0.014471	5	adenosine deaminase activity	MF
986	GO:0004001	1	1	0.98431	1	0	0.0202593	7	adenosine kinase activity	MF
987	GO:0004003	1	1	0.867107	1	0	0.112874	39	ATP-dependent DNA helicase activity	MF
988	GO:0004004	1	1	0.79708	1	0	0.182334	63	ATP-dependent RNA helicase activity	MF
989	GO:0004008	1	1	0.994831	1	0	0.00289419	1	copper-exporting ATPase activity	MF
991	GO:0004013	1	1	0.982723	1	0	0.0231535	8	adenosylhomocysteinase activity	MF
992	GO:0004014	1	1	0.979501	1	0	0.0173652	6	adenosylmethionine decarboxylase activity	MF
993	GO:0004015	1	1	0.994855	1	0	0.00289419	1	adenosylmethionine-8-amino-7-oxononanoate transaminase activity	MF
994	GO:0004016	1	1	0.997841	1	0	0.00578839	2	adenylate cyclase activity	MF
995	GO:0004017	1	1	0.949512	1	0	0.0636722	22	adenylate kinase activity	MF
996	GO:0004018	1	1	0.993968	1	0	0.00578839	2	N6-(1,2-dicarboxyethyl)AMP AMP-lyase (fumarate-forming) activity	MF
997	GO:0004019	1	1	0.986872	1	0	0.0115768	4	adenylosuccinate synthase activity	MF
998	GO:0004020	1	1	0.98387	1	0	0.0231535	8	adenylylsulfate kinase activity	MF
999	GO:0004021	1	1	0.983076	1	0	0.014471	5	L-alanine:2-oxoglutarate aminotransferase activity	MF
1000	GO:0004022	1	1	0.913695	1	0	0.107085	37	alcohol dehydrogenase (NAD) activity	MF
1001	GO:0004026	1	1	0.992992	1	0	0.00868258	3	alcohol O-acetyltransferase activity	MF
1002	GO:0004028	1	1	0.979038	1	0	0.0260477	9	3-chloroallyl aldehyde dehydrogenase activity	MF
1003	GO:0004029	1	1	0.882484	1	0	0.167863	58	aldehyde dehydrogenase (NAD) activity	MF
1004	GO:0004030	1	1	0.967121	1	0	0.0405187	14	aldehyde dehydrogenase [NAD(P)+] activity	MF
1006	GO:0004032	1	1	0.99748	1	0	0.00578839	2	alditol:NADP+ 1-oxidoreductase activity	MF
1007	GO:0004033	1	1	0.930814	1	0	0.0810374	28	aldo-keto reductase (NADP) activity	MF
1008	GO:0004034	1	1	0.978752	1	0	0.0202593	7	aldose 1-epimerase activity	MF
1009	GO:0004035	1	1	0.998353	1	0	0.00578839	2	alkaline phosphatase activity	MF
1010	GO:0004038	1	1	0.994993	1	0	0.00289419	1	allantoinase activity	MF
1011	GO:0004040	1	1	0.976987	1	0	0.0260477	9	amidase activity	MF
1012	GO:0004042	1	1	0.983637	1	0	0.0202593	7	acetyl-CoA:L-glutamate N-acetyltransferase activity	MF
1013	GO:0004043	1	1	0.999108	1	0	0.00289419	1	L-aminoadipate-semialdehyde dehydrogenase activity	MF
1014	GO:0004044	1	1	0.983215	1	0	0.0173652	6	amidophosphoribosyltransferase activity	MF
1015	GO:0004045	1	1	0.981768	1	0	0.0173652	6	aminoacyl-tRNA hydrolase activity	MF
1016	GO:0004046	1	1	0.989971	1	0	0.00578839	2	aminoacylase activity	MF
1017	GO:0004047	1	1	0.993615	1	0	0.00578839	2	aminomethyltransferase activity	MF
1018	GO:0004048	1	1	0.989904	1	0	0.00578839	2	anthranilate phosphoribosyltransferase activity	MF
1019	GO:0004049	1	1	0.988652	1	0	0.0115768	4	anthranilate synthase activity	MF
1020	GO:0004053	1	1	0.995131	1	0	0.00289419	1	arginase activity	MF
1021	GO:0004055	1	1	0.989599	1	0	0.0173652	6	argininosuccinate synthase activity	MF
1022	GO:0004056	1	1	0.994133	1	0	0.00578839	2	argininosuccinate lyase activity	MF
1023	GO:0004057	1	1	0.9949	1	0	0.00289419	1	arginyltransferase activity	MF
1024	GO:0004059	1	1	0.997604	1	0	0.00289419	1	aralkylamine N-acetyltransferase activity	MF
1025	GO:0004061	1	1	0.974644	1	0	0.0202593	7	arylformamidase activity	MF
1026	GO:0004065	1	1	0.998819	1	0	0.00289419	1	arylsulfatase activity	MF
1027	GO:0004066	1	1	0.979211	1	0	0.0231535	8	asparagine synthase (glutamine-hydrolyzing) activity	MF
1028	GO:0004067	1	1	0.985337	1	0	0.014471	5	asparaginase activity	MF
1029	GO:0004069	1	1	0.957882	1	0	0.0376245	13	L-aspartate:2-oxoglutarate aminotransferase activity	MF
1030	GO:0004070	1	1	0.996693	1	0	0.00289419	1	aspartate carbamoyltransferase activity	MF
1031	GO:0004071	1	1	0.998794	1	0	0.00289419	1	aspartate-ammonia ligase activity	MF
1032	GO:0004072	1	1	0.985651	1	0	0.0115768	4	aspartate kinase activity	MF
1033	GO:0004073	1	1	0.994008	1	0	0.0115768	4	aspartate-semialdehyde dehydrogenase activity	MF
1034	GO:0004075	1	1	0.968009	1	0	0.0520955	18	biotin carboxylase activity	MF
1035	GO:0004076	1	1	0.993306	1	0	0.00868258	3	biotin synthase activity	MF
1036	GO:0004077	1	1	0.994999	1	0	0.00289419	1	biotin-[acetyl-CoA-carboxylase] ligase activity	MF
1037	GO:0004078	1	1	0.994999	1	0	0.00289419	1	biotin-[methylcrotonoyl-CoA-carboxylase] ligase activity	MF
1038	GO:0004081	1	1	0.994828	1	0	0.00578839	2	bis(5'-nucleosyl)-tetraphosphatase (asymmetrical) activity	MF
1039	GO:0004082	1	1	0.998972	1	0	0.00289419	1	bisphosphoglycerate mutase activity	MF
1040	GO:0004083	1	1	0.998972	1	0	0.00289419	1	bisphosphoglycerate 2-phosphatase activity	MF
1041	GO:0004084	1	1	0.969456	1	0	0.0318361	11	branched-chain-amino-acid transaminase activity	MF
1042	GO:0004087	1	1	0.99382	1	0	0.00578839	2	carbamoyl-phosphate synthase (ammonia) activity	MF
1043	GO:0004088	1	1	0.987746	1	0	0.0115768	4	carbamoyl-phosphate synthase (glutamine-hydrolyzing) activity	MF
1044	GO:0004089	1	1	0.948184	1	0	0.0520955	18	carbonate dehydratase activity	MF
1045	GO:0004090	1	1	0.995915	1	0	0.00289419	1	carbonyl reductase (NADPH) activity	MF
1046	GO:0004092	1	1	0.997739	1	0	0.00578839	2	carnitine O-acetyltransferase activity	MF
1047	GO:0004096	1	1	0.976422	1	0	0.0405187	14	catalase activity	MF
1048	GO:0004097	1	1	0.971326	1	0	0.0202593	7	catechol oxidase activity	MF
1049	GO:0004099	1	1	0.996767	1	0	0.00868258	3	chitin deacetylase activity	MF
1050	GO:0004100	1	1	0.998876	1	0	0.00289419	1	chitin synthase activity	MF
1051	GO:0004103	1	1	0.983944	1	0	0.0231535	8	choline kinase activity	MF
1052	GO:0004104	1	1	0.998088	1	0	0.00289419	1	cholinesterase activity	MF
1053	GO:0004105	1	1	0.988752	1	0	0.0115768	4	choline-phosphate cytidylyltransferase activity	MF
1054	GO:0004106	1	1	0.987343	1	0	0.00868258	3	chorismate mutase activity	MF
1055	GO:0004107	1	1	0.994323	1	0	0.00578839	2	chorismate synthase activity	MF
1056	GO:0004108	1	1	0.984303	1	0	0.0260477	9	citrate (Si)-synthase activity	MF
1057	GO:0004109	1	1	0.988966	1	0	0.00868258	3	coproporphyrinogen oxidase activity	MF
1058	GO:0004112	1	1	0.993623	1	0	0.00578839	2	cyclic-nucleotide phosphodiesterase activity	MF
1059	GO:0004121	1	1	0.992634	1	0	0.00868258	3	cystathionine beta-lyase activity	MF
1060	GO:0004124	1	1	0.951242	1	0	0.0492013	17	cysteine synthase activity	MF
1061	GO:0004126	1	1	0.995906	1	0	0.00289419	1	cytidine deaminase activity	MF
1062	GO:0004127	1	1	0.989802	1	0	0.0115768	4	cytidylate kinase activity	MF
1063	GO:0004128	1	1	0.979146	1	0	0.0260477	9	cytochrome-b5 reductase activity, acting on NAD(P)H	MF
1064	GO:0004129	1	1	0.945036	1	0	0.0636722	22	cytochrome-c oxidase activity	MF
1065	GO:0004132	1	1	0.996234	1	0	0.00289419	1	dCMP deaminase activity	MF
1066	GO:0004133	1	1	0.978137	1	0	0.014471	5	glycogen debranching enzyme activity	MF
1067	GO:0004134	1	1	0.993268	1	0	0.00578839	2	4-alpha-glucanotransferase activity	MF
1068	GO:0004137	1	1	0.997944	1	0	0.00289419	1	deoxycytidine kinase activity	MF
1069	GO:0004138	1	1	0.997944	1	0	0.00289419	1	deoxyguanosine kinase activity	MF
1070	GO:0004140	1	1	0.989744	1	0	0.00868258	3	dephospho-CoA kinase activity	MF
1071	GO:0004141	1	1	0.994855	1	0	0.00289419	1	dethiobiotin synthase activity	MF
1072	GO:0004142	1	1	0.981232	1	0	0.0202593	7	diacylglycerol cholinephosphotransferase activity	MF
1073	GO:0004143	1	1	0.981991	1	0	0.0289419	10	diacylglycerol kinase activity	MF
1074	GO:0004144	1	1	0.962721	1	0	0.0405187	14	diacylglycerol O-acyltransferase activity	MF
1075	GO:0004145	1	1	0.998915	1	0	0.00289419	1	diamine N-acetyltransferase activity	MF
1076	GO:0004146	1	1	0.995483	1	0	0.00868258	3	dihydrofolate reductase activity	MF
1077	GO:0004147	1	1	0.993246	1	0	0.00868258	3	dihydrolipoamide branched chain acyltransferase activity	MF
1078	GO:0004148	1	1	0.983499	1	0	0.014471	5	dihydrolipoyl dehydrogenase activity	MF
1079	GO:0004149	1	1	0.991478	1	0	0.0115768	4	dihydrolipoyllysine-residue succinyltransferase activity	MF
1080	GO:0004150	1	1	0.996829	1	0	0.00289419	1	dihydroneopterin aldolase activity	MF
1081	GO:0004151	1	1	0.99508	1	0	0.00289419	1	dihydroorotase activity	MF
1082	GO:0004152	1	1	0.986949	1	0	0.0115768	4	dihydroorotate dehydrogenase activity	MF
1083	GO:0004156	1	1	0.993517	1	0	0.00578839	2	dihydropteroate synthase activity	MF
1084	GO:0004157	1	1	0.993966	1	0	0.00578839	2	dihydropyrimidinase activity	MF
1085	GO:0004159	1	1	0.989851	1	0	0.00578839	2	dihydrouracil dehydrogenase (NAD+) activity	MF
1086	GO:0004160	1	1	0.992905	1	0	0.0115768	4	dihydroxy-acid dehydratase activity	MF
1087	GO:0004161	1	1	0.937367	1	0	0.0636722	22	dimethylallyltranstransferase activity	MF
1088	GO:0004163	1	1	0.987148	1	0	0.014471	5	diphosphomevalonate decarboxylase activity	MF
1089	GO:0004164	1	1	0.996362	1	0	0.00289419	1	diphthine synthase activity	MF
1090	GO:0004165	1	1	0.967272	1	0	0.0318361	11	dodecenoyl-CoA delta-isomerase activity	MF
1091	GO:0004167	1	1	0.987236	1	0	0.014471	5	dopachrome isomerase activity	MF
1092	GO:0004168	1	1	0.99754	1	0	0.00289419	1	dolichol kinase activity	MF
1093	GO:0004169	1	1	0.991066	1	0	0.0115768	4	dolichyl-phosphate-mannose-protein mannosyltransferase activity	MF
1094	GO:0004170	1	1	0.99489	1	0	0.00289419	1	dUTP diphosphatase activity	MF
1095	GO:0004174	1	1	0.994428	1	0	0.0115768	4	electron-transferring-flavoprotein dehydrogenase activity	MF
1096	GO:0004175	1	1	0.0906665	1	0	2.67713	925	endopeptidase activity	MF
1097	GO:0004176	1	1	0.871635	1	0	0.150498	52	ATP-dependent peptidase activity	MF
1098	GO:0004177	1	1	0.851716	1	0	0.153392	53	aminopeptidase activity	MF
1099	GO:0004180	1	1	0.780476	1	0	0.263372	91	carboxypeptidase activity	MF
1100	GO:0004181	1	1	0.980152	1	0	0.0173652	6	metallocarboxypeptidase activity	MF
1101	GO:0004185	1	1	0.814708	1	0	0.193911	67	serine-type carboxypeptidase activity	MF
1102	GO:0004190	1	1	0.29908	1	0	1.4442	499	aspartic-type endopeptidase activity	MF
1103	GO:0004197	1	1	0.862256	1	0	0.170757	59	cysteine-type endopeptidase activity	MF
1104	GO:0004198	1	1	0.989038	1	0	0.00868258	3	calcium-dependent cysteine-type endopeptidase activity	MF
1105	GO:0004222	1	1	0.736032	1	0	0.30389	105	metalloendopeptidase activity	MF
1106	GO:0004252	1	1	0.546078	1	0	0.62804	217	serine-type endopeptidase activity	MF
1107	GO:0004298	1	1	0.909263	1	0	0.12445	43	threonine-type endopeptidase activity	MF
1108	GO:0004300	1	1	0.985613	1	0	0.0173652	6	enoyl-CoA hydratase activity	MF
1109	GO:0004301	1	1	0.931641	1	0	0.060778	21	epoxide hydrolase activity	MF
1110	GO:0004303	1	1	0.995931	1	0	0.00289419	1	estradiol 17-beta-dehydrogenase activity	MF
1111	GO:0004305	1	1	0.995216	1	0	0.00289419	1	ethanolamine kinase activity	MF
1112	GO:0004306	1	1	0.990781	1	0	0.0115768	4	ethanolamine-phosphate cytidylyltransferase activity	MF
1113	GO:0004307	1	1	0.979847	1	0	0.0202593	7	ethanolaminephosphotransferase activity	MF
1114	GO:0004309	1	1	0.993055	1	0	0.00578839	2	exopolyphosphatase activity	MF
1115	GO:0004310	1	1	0.993172	1	0	0.00868258	3	farnesyl-diphosphate farnesyltransferase activity	MF
1116	GO:0004311	1	1	0.949348	1	0	0.0549897	19	farnesyltranstransferase activity	MF
1117	GO:0004312	1	1	0.8672	1	0	0.14471	50	fatty acid synthase activity	MF
1118	GO:0004313	1	1	0.997845	1	0	0.00289419	1	[acyl-carrier-protein] S-acetyltransferase activity	MF
1119	GO:0004314	1	1	0.991916	1	0	0.00868258	3	[acyl-carrier-protein] S-malonyltransferase activity	MF
1120	GO:0004315	1	1	0.943337	1	0	0.0492013	17	3-oxoacyl-[acyl-carrier-protein] synthase activity	MF
1121	GO:0004316	1	1	0.983084	1	0	0.0260477	9	3-oxoacyl-[acyl-carrier-protein] reductase (NADPH) activity	MF
1122	GO:0004318	1	1	0.991069	1	0	0.00868258	3	enoyl-[acyl-carrier-protein] reductase (NADH) activity	MF
1123	GO:0004320	1	1	0.993195	1	0	0.00868258	3	oleoyl-[acyl-carrier-protein] hydrolase activity	MF
1124	GO:0004321	1	1	0.963632	1	0	0.0405187	14	fatty-acyl-CoA synthase activity	MF
1125	GO:0004322	1	1	0.976256	1	0	0.0289419	10	ferroxidase activity	MF
1126	GO:0004324	1	1	0.989551	1	0	0.00868258	3	ferredoxin-NADP+ reductase activity	MF
1127	GO:0004325	1	1	0.967505	1	0	0.0405187	14	ferrochelatase activity	MF
1128	GO:0004326	1	1	0.974718	1	0	0.0318361	11	tetrahydrofolylpolyglutamate synthase activity	MF
1129	GO:0004328	1	1	0.973805	1	0	0.0173652	6	formamidase activity	MF
1130	GO:0004329	1	1	0.992429	1	0	0.00868258	3	formate-tetrahydrofolate ligase activity	MF
1131	GO:0004331	1	1	0.979032	1	0	0.0347303	12	fructose-2,6-bisphosphate 2-phosphatase activity	MF
1132	GO:0004332	1	1	0.961001	1	0	0.060778	21	fructose-bisphosphate aldolase activity	MF
1133	GO:0004333	1	1	0.986294	1	0	0.014471	5	fumarate hydratase activity	MF
1134	GO:0004334	1	1	0.993823	1	0	0.00578839	2	fumarylacetoacetase activity	MF
1135	GO:0004335	1	1	0.984603	1	0	0.014471	5	galactokinase activity	MF
1136	GO:0004337	1	1	0.939025	1	0	0.0694606	24	geranyltranstransferase activity	MF
1137	GO:0004338	1	1	0.985762	1	0	0.014471	5	glucan exo-1,3-beta-glucosidase activity	MF
1138	GO:0004339	1	1	0.990116	1	0	0.00578839	2	glucan 1,4-alpha-glucosidase activity	MF
1139	GO:0004340	1	1	0.987017	1	0	0.014471	5	glucokinase activity	MF
1140	GO:0004343	1	1	0.995056	1	0	0.00868258	3	glucosamine 6-phosphate N-acetyltransferase activity	MF
1141	GO:0004345	1	1	0.976649	1	0	0.0376245	13	glucose-6-phosphate dehydrogenase activity	MF
1142	GO:0004346	1	1	0.997743	1	0	0.00289419	1	glucose-6-phosphatase activity	MF
1143	GO:0004347	1	1	0.987689	1	0	0.0115768	4	glucose-6-phosphate isomerase activity	MF
1144	GO:0004348	1	1	0.979207	1	0	0.0202593	7	glucosylceramidase activity	MF
1145	GO:0004349	1	1	0.984768	1	0	0.0202593	7	glutamate 5-kinase activity	MF
1146	GO:0004350	1	1	0.984768	1	0	0.0202593	7	glutamate-5-semialdehyde dehydrogenase activity	MF
1147	GO:0004351	1	1	0.989412	1	0	0.0173652	6	glutamate decarboxylase activity	MF
1148	GO:0004352	1	1	0.976959	1	0	0.0231535	8	glutamate dehydrogenase (NAD+) activity	MF
[truncated: 11,571 more rows]

## Sheet: top 300 up
internal ID	category	over represented P-Value	over represented FDR	under represented P-Value	under represented FDR	Genes in top-300 upreg	Expected genes	Genes in genome (background)	term	ontology
2680	GO:0007623	1.29638e-06	0.00935066	1	1	10	1.18436	137	circadian rhythm	BP
9693	GO:0048511	1.96495e-06	0.00935066	1	1	11	1.58203	183	rhythmic process	BP
1159	GO:0004364	2.0672e-06	0.00935066	1	1	7	0.631084	73	glutathione transferase activity	MF
3707	GO:0010031	1.61392e-05	0.0547524	1	1	4	0.146965	17	circumnutation	BP
10063	GO:0050879	2.37135e-05	0.0561058	0.999999	1	4	0.15561	18	multicellular organismal movement	BP
8946	GO:0045735	2.48073e-05	0.0561058	0.999998	1	6	0.674309	78	nutrient reservoir activity	MF
4980	GO:0016765	3.22398e-05	0.0624992	0.999995	1	9	1.69442	196	transferase activity, transferring alkyl or aryl (other than methyl) groups	MF
1149	GO:0004353	5.13127e-05	0.0870391	0.999999	1	3	0.0950949	11	glutamate dehydrogenase [NAD(P)+] activity	MF
3397	GO:0009607	7.71423e-05	0.116313	0.999971	1	26	10.6939	1237	response to biotic stimulus	BP
4975	GO:0016758	9.33701e-05	0.119763	0.999972	1	17	5.80943	672	transferase activity, transferring hexosyl groups	MF
4487	GO:0015697	0.000132384	0.119763	0.999998	1	3	0.0691599	8	quaternary ammonium group transport	BP
12177	GO:0090416	0.000132384	0.119763	0.999998	1	3	0.0691599	8	nicotinate transporter activity	MF
12178	GO:0090417	0.000132384	0.119763	0.999998	1	3	0.0691599	8	N-methylnicotinate transporter activity	MF
13536	GO:2001142	0.000132384	0.119763	0.999998	1	3	0.0691599	8	nicotinate transport	BP
13537	GO:2001143	0.000132384	0.119763	0.999998	1	3	0.0691599	8	N-methylnicotinate transport	BP
4405	GO:0015238	0.000180279	0.152899	0.999976	1	7	1.14114	132	drug transmembrane transporter activity	MF
12197	GO:0090484	0.000195145	0.155772	0.999974	1	7	1.14978	133	drug transporter activity	MF
5671	GO:0022804	0.000257777	0.186393	0.999913	1	18	7.43469	860	active transmembrane transporter activity	MF
5773	GO:0030145	0.000260978	0.186393	0.999978	1	5	0.579214	67	manganese ion binding	MF
2369	GO:0006855	0.000307572	0.201367	0.999964	1	6	0.873144	101	drug transmembrane transport	BP
6410	GO:0031625	0.000311622	0.201367	0.999963	1	6	1.00282	116	ubiquitin protein ligase binding	MF
4585	GO:0015893	0.000375679	0.22822	0.999954	1	6	0.916369	106	drug transport	BP
8586	GO:0044389	0.000386813	0.22822	0.999952	1	6	1.0374	120	ubiquitin-like protein ligase binding	MF
3445	GO:0009674	0.000405984	0.22955	0.999998	1	2	0.025935	3	potassium:sodium symporter activity	MF
4974	GO:0016757	0.000473441	0.256984	0.999827	1	19	7.83236	906	transferase activity, transferring glycosyl groups	MF
1475	GO:0004866	0.000520966	0.261834	0.999965	1	4	0.518699	60	endopeptidase inhibitor activity	MF
5891	GO:0030414	0.000520966	0.261834	0.999965	1	4	0.518699	60	peptidase inhibitor activity	MF
11019	GO:0061135	0.000553933	0.26846	0.999962	1	4	0.535989	62	endopeptidase regulator activity	MF
7437	GO:0035251	0.000645492	0.302046	0.99986	1	9	2.36008	273	UDP-glucosyltransferase activity	MF
9269	GO:0046527	0.000687577	0.311014	0.999849	1	9	2.39466	277	glucosyltransferase activity	MF
4906	GO:0016639	0.000940533	0.411711	0.99996	1	3	0.233415	27	oxidoreductase activity, acting on the CH-NH2 group of donors, NAD or NADP as acceptor	MF
3309	GO:0009404	0.00103453	0.428196	0.999916	1	4	0.510055	59	toxin metabolic process	BP
11018	GO:0061134	0.00113276	0.428196	0.999905	1	4	0.631084	73	peptidase regulator activity	MF
1538	GO:0005215	0.0011526	0.428196	0.999445	1	30	16.5465	1914	transporter activity	MF
5672	GO:0022820	0.00115374	0.428196	0.999987	1	2	0.043225	5	potassium ion symporter activity	MF
4416	GO:0015291	0.00122438	0.428196	0.999633	1	12	4.15824	481	secondary active transmembrane transporter activity	MF
844	GO:0003674	0.00129796	0.428196	0.999409	1	213	197.555	22852	molecular_function	MF
4842	GO:0016491	0.00131307	0.428196	0.99931	1	38	24.059	2783	oxidoreductase activity	MF
5942	GO:0030527	0.0013159	0.428196	0.999982	1	2	0.0691599	8	structural constituent of chromatin	MF
7793	GO:0042126	0.0013439	0.428196	0.999883	1	4	0.544634	63	nitrate metabolic process	BP
7795	GO:0042128	0.0013439	0.428196	0.999883	1	4	0.544634	63	nitrate assimilation	BP
10415	GO:0051707	0.00135316	0.428196	0.999432	1	21	9.4922	1098	response to other organism	BP
5682	GO:0022857	0.00135685	0.428196	0.999375	1	26	13.8233	1599	transmembrane transporter activity	MF
5597	GO:0020037	0.00153062	0.472056	0.999502	1	13	5.22157	604	heme binding	MF
10069	GO:0050896	0.00176326	0.524872	0.998904	1	75	53.0716	6139	response to stimulus	BP
9716	GO:0048544	0.00177923	0.524872	0.999701	1	6	1.49558	173	recognition of pollen	BP
8205	GO:0043207	0.00211026	0.604611	0.999081	1	21	9.87258	1142	response to external biotic stimulus	BP
2698	GO:0008037	0.00216081	0.604611	0.999623	1	6	1.54745	179	cell recognition	BP
4353	GO:0015137	0.00218319	0.604611	0.999962	1	2	0.0605149	7	citrate transmembrane transporter activity	MF
13530	GO:2001057	0.00233178	0.632846	0.999763	1	4	0.631084	73	reactive nitrogen species metabolic process	BP
8013	GO:0042752	0.00240017	0.638634	0.999756	1	4	0.50141	58	regulation of circadian rhythm	BP
4491	GO:0015711	0.002471	0.644836	0.999348	1	9	2.52434	292	organic anion transport	BP
4920	GO:0016661	0.00260107	0.665972	0.999949	1	2	0.0691599	8	oxidoreductase activity, acting on other nitrogenous compounds as donors	MF
12715	GO:1901700	0.00268741	0.670194	0.998717	1	25	13.2528	1533	response to oxygen-containing compound	BP
9396	GO:0046906	0.00271634	0.670194	0.999056	1	13	5.61924	650	tetrapyrrole binding	MF
8329	GO:0043492	0.00286258	0.681725	0.999225	1	9	3.38019	391	ATPase activity, coupled to movement of substances	MF
4508	GO:0015746	0.00286355	0.681725	0.999939	1	2	0.0778049	9	citrate transport	BP
3311	GO:0009407	0.00305983	0.70376	0.999799	1	3	0.319865	37	toxin catabolic process	BP
12198	GO:0090487	0.00305983	0.70376	0.999799	1	3	0.319865	37	secondary metabolite catabolic process	BP
9883	GO:0050275	0.00314912	0.710701	0.999927	1	2	0.0950949	11	scopoletin glucosyltransferase activity	MF
7833	GO:0042221	0.00319475	0.710701	0.998243	1	37	22.8574	2644	response to chemical	BP
11702	GO:0071941	0.00329051	0.720198	0.99963	1	4	0.682954	79	nitrogen cycle metabolic process	BP
4485	GO:0015695	0.00350749	0.755503	0.999765	1	3	0.22477	26	organic cation transport	BP
1647	GO:0005576	0.00365281	0.774511	0.998213	1	25	15.1287	1750	extracellular region	CC
2208	GO:0006564	0.00381978	0.784894	0.999909	1	2	0.0691599	8	L-serine biosynthetic process	BP
2361	GO:0006842	0.00387531	0.784894	0.999902	1	2	0.0864499	10	tricarboxylic acid transport	BP
4358	GO:0015142	0.00387531	0.784894	0.999902	1	2	0.0864499	10	tricarboxylic acid transmembrane transporter activity	MF
9586	GO:0048046	0.00394649	0.787135	0.998707	1	11	4.65101	538	apoplast	CC
5826	GO:0030246	0.00400238	0.787135	0.998612	1	12	5.05732	585	carbohydrate binding	MF
990	GO:0004012	0.00411315	0.797364	0.9997	1	3	0.337155	39	phospholipid-translocating ATPase activity	MF
4978	GO:0016762	0.00486522	0.917947	0.999618	1	3	0.44954	52	xyloglucan:xyloglucosyl transferase activity	MF
1469	GO:0004857	0.00487046	0.917947	0.998996	1	6	1.84138	213	enzyme inhibitor activity	MF
3480	GO:0009719	0.00530679	0.986481	0.997405	1	23	12.4142	1436	response to endogenous stimulus	BP
6980	GO:0033386	0.00551738	1	0.999824	1	2	0.12103	14	geranylgeranyl diphosphate biosynthetic process	BP
3615	GO:0009908	0.00600152	1	0.99834	1	8	2.34279	271	flower development	BP
2422	GO:0006952	0.0060759	1	0.996823	1	27	15.3016	1770	defense response	BP
4565	GO:0015849	0.00610962	1	0.998484	1	7	1.79816	208	organic acid transport	BP
9415	GO:0046942	0.00610962	1	0.998484	1	7	1.79816	208	carboxylic acid transport	BP
12376	GO:0098542	0.0062406	1	0.997422	1	15	6.68258	773	defense response to other organism	BP
2207	GO:0006563	0.00625958	1	0.999467	1	3	0.36309	42	L-serine metabolic process	BP
8014	GO:0042753	0.00640311	1	0.999782	1	2	0.112385	13	positive regulation of circadian rhythm	BP
2421	GO:0006950	0.00683607	1	0.995706	1	54	37.5625	4345	response to stress	BP
4421	GO:0015297	0.00684509	1	0.998261	1	7	2.16125	250	antiporter activity	MF
6979	GO:0033385	0.0069778	1	0.999747	1	2	0.129675	15	geranylgeranyl diphosphate metabolic process	BP
3847	GO:0010221	0.00714062	1	1	1	1	0.00864499	1	negative regulation of vernalization response	BP
3400	GO:0009611	0.0074961	1	0.998063	1	7	2.11802	245	response to wounding	BP
4727	GO:0016208	0.00752478	1	0.999712	1	2	0.146965	17	AMP binding	MF
12713	GO:1901698	0.0076887	1	0.997578	1	9	3.52716	408	response to nitrogen compound	BP
4286	GO:0014070	0.00770796	1	0.997771	1	8	2.85285	330	response to organic cyclic compound	BP
7937	GO:0042537	0.00828561	1	0.999216	1	3	0.389025	45	benzene-containing compound metabolic process	BP
3416	GO:0009636	0.00830498	1	0.998408	1	5	1.3832	160	response to toxic substance	BP
4960	GO:0016740	0.00921006	1	0.993922	1	66	48.7318	5637	transferase activity	MF
3395	GO:0009605	0.00921284	1	0.995139	1	25	14.3161	1656	response to external stimulus	BP
10766	GO:0055085	0.0092846	1	0.995306	1	22	12.4661	1442	transmembrane transport	BP
3111	GO:0009070	0.0093207	1	0.999074	1	3	0.44954	52	serine family amino acid biosynthetic process	BP
6978	GO:0033384	0.00968019	1	0.999576	1	2	0.15561	18	geranyl diphosphate biosynthetic process	BP
8840	GO:0045337	0.00968019	1	0.999576	1	2	0.15561	18	farnesyl diphosphate biosynthetic process	BP
3405	GO:0009620	0.00976913	1	0.996805	1	9	3.39748	393	response to fungus	BP
8010	GO:0042742	0.010045	1	0.996471	1	10	3.87296	448	defense response to bacterium	BP
958	GO:0003959	0.0100717	1	0.999545	1	2	0.1729	20	NADPH dehydrogenase activity	MF
1116	GO:0004311	0.0103449	1	0.999528	1	2	0.164255	19	farnesyltranstransferase activity	MF
12213	GO:0090567	0.0103773	1	0.996844	1	8	2.5935	300	reproductive shoot system development	BP
884	GO:0003824	0.0105859	1	0.992631	1	137	119.387	13810	catalytic activity	MF
3497	GO:0009741	0.0109921	1	0.998846	1	3	0.39767	46	response to brassinosteroid	BP
2331	GO:0006790	0.0116134	1	0.996089	1	9	3.98534	461	sulfur compound metabolic process	BP
1645	GO:0005548	0.0118958	1	0.998705	1	3	0.48412	56	phospholipid transporter activity	MF
5280	GO:0018973	0.011987	1	1	1	1	0.00864499	1	trinitrotoluene metabolic process	BP
5281	GO:0018974	0.011987	1	1	1	1	0.00864499	1	2,4,6-trinitrotoluene metabolic process	BP
5387	GO:0019326	0.011987	1	1	1	1	0.00864499	1	nitrotoluene metabolic process	BP
9136	GO:0046256	0.011987	1	1	1	1	0.00864499	1	2,4,6-trinitrotoluene catabolic process	BP
9137	GO:0046260	0.011987	1	1	1	1	0.00864499	1	trinitrotoluene catabolic process	BP
9138	GO:0046263	0.011987	1	1	1	1	0.00864499	1	nitrotoluene catabolic process	BP
2766	GO:0008194	0.0120846	1	0.995908	1	9	3.56174	412	UDP-glycosyltransferase activity	MF
8841	GO:0045338	0.012463	1	0.999366	1	2	0.19019	22	farnesyl diphosphate metabolic process	BP
9517	GO:0047634	0.0136633	1	1	1	1	0.00864499	1	agmatine N4-coumaroyltransferase activity	MF
3312	GO:0009408	0.0138488	1	0.99597	1	7	2.44653	283	response to heat	BP
1339	GO:0004648	0.0148464	1	1	1	1	0.00864499	1	O-phospho-L-serine:2-oxoglutarate aminotransferase activity	MF
1136	GO:0004337	0.0150023	1	0.999154	1	2	0.20748	24	geranyltranstransferase activity	MF
3721	GO:0010046	0.0150648	1	1	1	1	0.00864499	1	response to mycotoxin	BP
11947	GO:0080123	0.0150648	1	1	1	1	0.00864499	1	jasmonate-amino synthetase activity	MF
4922	GO:0016664	0.015139	1	1	1	1	0.00864499	1	oxidoreductase activity, acting on other nitrogenous compounds as donors, iron-sulfur protein as acceptor	MF
9637	GO:0048307	0.015139	1	1	1	1	0.00864499	1	ferredoxin-nitrite reductase activity	MF
9947	GO:0050616	0.015215	1	1	1	1	0.00864499	1	secologanin synthase activity	MF
3056	GO:0008940	0.0152281	1	1	1	1	0.00864499	1	nitrate reductase activity	MF
3468	GO:0009703	0.0152281	1	1	1	1	0.00864499	1	nitrate reductase (NADH) activity	MF
9920	GO:0050464	0.0152281	1	1	1	1	0.00864499	1	nitrate reductase (NADPH) activity	MF
4771	GO:0016308	0.0153499	1	0.999139	1	2	0.164255	19	1-phosphatidylinositol-4-phosphate 5-kinase activity	MF
3961	GO:0010378	0.0154122	1	1	1	1	0.00864499	1	temperature compensation of the circadian clock	BP
3410	GO:0009627	0.0154316	1	0.998145	1	3	0.527344	61	systemic acquired resistance	BP
1087	GO:0004161	0.0157446	1	0.999095	1	2	0.19019	22	dimethylallyltranstransferase activity	MF
8304	GO:0043436	0.0158424	1	0.991234	1	25	16.8404	1948	oxoacid metabolic process	BP
2350	GO:0006820	0.0159568	1	0.993982	1	10	4.15824	481	anion transport	BP
2168	GO:0006520	0.0164803	1	0.993116	1	12	5.94775	688	cellular amino acid metabolic process	BP
1928	GO:0006082	0.0169092	1	0.990589	1	25	16.9528	1961	organic acid metabolic process	BP
7872	GO:0042343	0.0171715	1	0.998974	1	2	0.1729	20	indole glucosinolate metabolic process	BP
3828	GO:0010200	0.0186168	1	0.995641	1	5	1.46965	170	response to chitin	BP
6977	GO:0033383	0.0186266	1	0.998823	1	2	0.20748	24	geranyl diphosphate metabolic process	BP
396	GO:0001101	0.0186835	1	0.990777	1	17	9.27608	1073	response to acid chemical	BP
3711	GO:0010035	0.0189468	1	0.990633	1	17	9.29337	1075	response to inorganic substance	BP
2309	GO:0006749	0.0189674	1	0.997529	1	3	0.587859	68	glutathione metabolic process	BP
10413	GO:0051704	0.0190958	1	0.98982	1	21	12.345	1428	multi-organism process	BP
11789	GO:0072490	0.0192023	1	0.999907	1	1	0.01729	2	toluene-containing compound metabolic process	BP
11790	GO:0072491	0.0192023	1	0.999907	1	1	0.01729	2	toluene-containing compound catabolic process	BP
3709	GO:0010033	0.0195817	1	0.98909	1	24	14.9558	1730	response to organic substance	BP
5691	GO:0022892	0.0207108	1	0.989043	1	20	12.1549	1406	substrate-specific transporter activity	MF
3865	GO:0010243	0.0207992	1	0.993432	1	7	2.87878	333	response to organonitrogen compound	BP
8408	GO:0043647	0.0214591	1	0.998571	1	2	0.15561	18	inositol phosphate metabolic process	BP
11256	GO:0070544	0.021547	1	0.999883	1	1	0.01729	2	histone H3-K36 demethylation	BP
4683	GO:0016109	0.0215824	1	0.997059	1	3	0.518699	60	tetraterpenoid biosynthetic process	BP
4688	GO:0016117	0.0215824	1	0.997059	1	3	0.518699	60	carotenoid biosynthetic process	BP
5070	GO:0016887	0.022061	1	0.990042	1	13	6.95922	805	ATPase activity	MF
11503	GO:0071366	0.0224596	1	0.999873	1	1	0.01729	2	cellular response to indolebutyric acid stimulus	BP
5261	GO:0018771	0.022554	1	0.999872	1	1	0.01729	2	2-hydroxy-6-oxonona-2,4-dienedioate hydrolase activity	MF
5277	GO:0018962	0.022554	1	0.999872	1	1	0.01729	2	3-phenylpropionate metabolic process	BP
5406	GO:0019380	0.022554	1	0.999872	1	1	0.01729	2	3-phenylpropionate catabolic process	BP
10681	GO:0052823	0.022554	1	0.999872	1	1	0.01729	2	2-hydroxy-6-oxonona-2,4,7-trienedioate hydrolase activity	MF
6686	GO:0032545	0.0225646	1	0.999872	1	1	0.01729	2	CURI complex	CC
7256	GO:0034456	0.0225646	1	0.999872	1	1	0.01729	2	UTP-C complex	CC
10782	GO:0055114	0.0227903	1	0.98683	1	26	15.4832	1791	oxidation-reduction process	BP
3032	GO:0008883	0.0228353	1	0.999869	1	1	0.01729	2	glutamyl-tRNA reductase activity	MF
9372	GO:0046857	0.0229004	1	0.999868	1	1	0.01729	2	oxidoreductase activity, acting on other nitrogenous compounds as donors, with NAD or NADP as acceptor	MF
3903	GO:0010290	0.0235178	1	0.999814	1	1	0.025935	3	chlorophyll catabolite transmembrane transporter activity	MF
4446	GO:0015431	0.0235178	1	0.999814	1	1	0.025935	3	glutathione S-conjugate-exporting ATPase activity	MF
11720	GO:0071997	0.0235178	1	0.999814	1	1	0.025935	3	glutathione S-conjugate-transporting ATPase activity	MF
6809	GO:0032942	0.0243248	1	0.999851	1	1	0.01729	2	inositol tetrakisphosphate 2-kinase activity	MF
8358	GO:0043546	0.0243907	1	0.999776	1	1	0.03458	4	molybdopterin cofactor binding	MF
9650	GO:0048367	0.0248273	1	0.991154	1	8	3.06897	355	shoot system development	BP
5513	GO:0019748	0.0249787	1	0.990438	1	9	4.45217	515	secondary metabolic process	BP
5031	GO:0016840	0.0254554	1	0.998084	1	2	0.24206	28	carbon-nitrogen lyase activity	MF
4905	GO:0016638	0.0254606	1	0.996286	1	3	0.631084	73	oxidoreductase activity, acting on the CH-NH2 group of donors	MF
4497	GO:0015718	0.0258776	1	0.996217	1	3	0.544634	63	monocarboxylic acid transport	BP
7305	GO:0034635	0.0261025	1	0.999771	1	1	0.025935	3	glutathione transport	BP
3719	GO:0010044	0.0263567	1	0.998003	1	2	0.198835	23	response to aluminum ion	BP
2751	GO:0008171	0.0268737	1	0.995995	1	3	0.657019	76	O-methyltransferase activity	MF
4685	GO:0016114	0.0269237	1	0.991971	1	6	2.12667	246	terpenoid biosynthetic process	BP
4770	GO:0016307	0.0269279	1	0.997907	1	2	0.250705	29	phosphatidylinositol phosphate kinase activity	MF
13413	GO:2000243	0.0269685	1	0.995985	1	3	0.596504	69	positive regulation of reproductive process	BP
5426	GO:0019432	0.0278647	1	0.997803	1	2	0.233415	27	triglyceride biosynthetic process	BP
4682	GO:0016108	0.0281779	1	0.995739	1	3	0.570569	66	tetraterpenoid metabolic process	BP
4687	GO:0016116	0.0281779	1	0.995739	1	3	0.570569	66	carotenoid metabolic process	BP
3978	GO:0010411	0.0284755	1	0.995652	1	3	0.717534	83	xyloglucan metabolic process	BP
1402	GO:0004764	0.0287525	1	0.999688	1	1	0.03458	4	shikimate 3-dehydrogenase (NADP+) activity	MF
7676	GO:0036381	0.0288992	1	0.999719	1	1	0.025935	3	pyridoxal 5'-phosphate synthase (glutamine hydrolysing) activity	MF
1888	GO:0006022	0.0295825	1	0.995409	1	3	0.778049	90	aminoglycan metabolic process	BP
5541	GO:0019825	0.0299455	1	0.999698	1	1	0.025935	3	oxygen binding	MF
2343	GO:0006811	0.0300545	1	0.984013	1	18	10.8927	1260	ion transport	BP
5115	GO:0017017	0.0302566	1	0.999769	1	1	0.01729	2	MAP kinase tyrosine/serine/threonine phosphatase activity	MF
3079	GO:0009001	0.0308649	1	0.99964	1	1	0.03458	4	serine O-acetyltransferase activity	MF
4801	GO:0016412	0.0308649	1	0.99964	1	1	0.03458	4	serine O-acyltransferase activity	MF
901	GO:0003855	0.0321442	1	0.999583	1	1	0.043225	5	3-dehydroquinate dehydratase activity	MF
2052	GO:0006333	0.0325755	1	0.997174	1	2	0.29393	34	chromatin assembly or disassembly	BP
7457	GO:0035299	0.0327497	1	0.999639	1	1	0.025935	3	inositol pentakisphosphate 2-kinase activity	MF
2099	GO:0006409	0.0328447	1	0.999637	1	1	0.025935	3	tRNA export from nucleus	BP
3404	GO:0009617	0.0330702	1	0.985979	1	10	4.72881	547	response to bacterium	BP
2906	GO:0008514	0.0330783	1	0.991017	1	5	1.51287	175	organic anion transmembrane transporter activity	MF
3110	GO:0009069	0.0333683	1	0.99458	1	3	0.752114	87	serine family amino acid metabolic process	BP
3026	GO:0008863	0.0340849	1	0.999498	1	1	0.0605149	7	formate dehydrogenase (NAD+) activity	MF
3417	GO:0009637	0.0347446	1	0.994299	1	3	0.596504	69	response to blue light	BP
12668	GO:1901564	0.0349032	1	0.979438	1	24	16.4946	1908	organonitrogen compound metabolic process	BP
9370	GO:0046855	0.0355988	1	0.999573	1	1	0.025935	3	inositol phosphate dephosphorylation	BP
11586	GO:0071545	0.0355988	1	0.999573	1	1	0.025935	3	inositol phosphate catabolic process	BP
7977	GO:0042623	0.0357709	1	0.984624	1	10	5.38583	623	ATPase activity, coupled	MF
1568	GO:0005319	0.0358507	1	0.994025	1	3	0.682954	79	lipid transporter activity	MF
4417	GO:0015293	0.0361053	1	0.989946	1	5	1.77222	205	symporter activity	MF
11875	GO:0080026	0.0373466	1	0.999529	1	1	0.025935	3	response to indolebutyric acid	BP
5690	GO:0022891	0.0380628	1	0.97957	1	17	10.6247	1229	substrate-specific transmembrane transporter activity	MF
857	GO:0003700	0.0381744	1	0.978437	1	20	12.3623	1430	DNA binding transcription factor activity	MF
3319	GO:0009416	0.0382429	1	0.981974	1	12	6.16388	713	response to light stimulus	BP
381	GO:0001071	0.0388405	1	0.978018	1	20	12.3883	1433
2925	GO:0008559	0.0389938	1	0.996277	1	2	0.285285	33	xenobiotic transmembrane transporting ATPase activity	MF
3531	GO:0009800	0.0390943	1	0.99942	1	1	0.03458	4	cinnamic acid biosynthetic process	BP
3532	GO:0009803	0.0390943	1	0.99942	1	1	0.03458	4	cinnamic acid metabolic process	BP
8884	GO:0045548	0.0390943	1	0.99942	1	1	0.03458	4	phenylalanine ammonia-lyase activity	MF
2294	GO:0006721	0.0395474	1	0.987098	1	6	2.36873	274	terpenoid metabolic process	BP
1205	GO:0004445	0.0398169	1	0.999332	1	1	0.0518699	6	inositol-polyphosphate 5-phosphatase activity	MF
9055	GO:0046030	0.0398169	1	0.999332	1	1	0.0518699	6	inositol trisphosphate phosphatase activity	MF
10635	GO:0052658	0.0398169	1	0.999332	1	1	0.0518699	6	inositol-1,4,5-trisphosphate 5-phosphatase activity	MF
10636	GO:0052659	0.0398169	1	0.999332	1	1	0.0518699	6	inositol-1,3,4,5-tetrakisphosphate 5-phosphatase activity	MF
10666	GO:0052743	0.0398169	1	0.999332	1	1	0.0518699	6	inositol tetrakisphosphate phosphatase activity	MF
9225	GO:0046460	0.039844	1	0.996156	1	2	0.27664	32	neutral lipid biosynthetic process	BP
9228	GO:0046463	0.039844	1	0.996156	1	2	0.27664	32	acylglycerol biosynthetic process	BP
7904	GO:0042430	0.0403395	1	0.992958	1	3	0.700244	81	indole-containing compound metabolic process	BP
3526	GO:0009791	0.0414857	1	0.980925	1	11	5.4377	629	post-embryonic development	BP
6261	GO:0031320	0.0415101	1	0.999345	1	1	0.03458	4	hexitol dehydrogenase activity	MF
9054	GO:0046029	0.0415101	1	0.999345	1	1	0.03458	4	mannitol dehydrogenase activity	MF
2370	GO:0006857	0.0424705	1	0.995711	1	2	0.36309	42	oligopeptide transport	BP
8072	GO:0042910	0.0425041	1	0.995741	1	2	0.29393	34	xenobiotic transmembrane transporter activity	MF
7873	GO:0042344	0.0445652	1	0.999244	1	1	0.03458	4	indole glucosinolate catabolic process	BP
9742	GO:0048578	0.0446869	1	0.999324	1	1	0.025935	3	positive regulation of long-day photoperiodism, flowering	BP
2821	GO:0008299	0.0452639	1	0.984754	1	6	2.36873	274	isoprenoid biosynthetic process	BP
9746	GO:0048582	0.0455385	1	0.991661	1	3	0.708889	82	positive regulation of post-embryonic development	BP
7979	GO:0042626	0.0473428	1	0.98385	1	6	3.04304	352	ATPase activity, coupled to transmembrane movement of substances	MF
3484	GO:0009725	0.047466	1	0.973824	1	17	10.3135	1193	response to hormone	BP
376	GO:0001047	0.0476049	1	0.994902	1	2	0.32851	38	core promoter binding	MF
10114	GO:0051031	0.0477245	1	0.999132	1	1	0.03458	4	tRNA transport	BP
8081	GO:0042946	0.0477431	1	0.999074	1	1	0.043225	5	glucoside transport	BP
8082	GO:0042947	0.0477431	1	0.999074	1	1	0.043225	5	glucoside transmembrane transporter activity	MF
12692	GO:1901656	0.0477431	1	0.999074	1	1	0.043225	5	glycoside transport	BP
12886	GO:1902417	0.0477431	1	0.999074	1	1	0.043225	5	(+)-abscisic acid D-glucopyranosyl ester transmembrane transporter activity	MF
12887	GO:1902418	0.0477431	1	0.999074	1	1	0.043225	5	(+)-abscisic acid D-glucopyranosyl ester transmembrane transport	BP
5065	GO:0016881	0.0477489	1	0.994869	1	2	0.3458	40	acid-amino acid ligase activity	MF
3411	GO:0009628	0.0478606	1	0.96958	1	29	19.8748	2299	response to abiotic stimulus	BP
3259	GO:0009266	0.0479679	1	0.977415	1	11	5.89588	682	response to temperature stimulus	BP
11635	GO:0071705	0.0480286	1	0.97936	1	9	4.25334	492	nitrogen compound transport	BP
3893	GO:0010279	0.0495324	1	0.998962	1	1	0.0518699	6	indole-3-acetic acid amido synthetase activity	MF
2258	GO:0006641	0.0497404	1	0.994539	1	2	0.337155	39	triglyceride metabolic process	BP
3426	GO:0009646	0.0502665	1	0.994439	1	2	0.354445	41	response to absence of light	BP
12304	GO:0097305	0.05112	1	0.977772	1	9	4.41759	511	response to alcohol	BP
1005	GO:0004031	0.0512505	1	0.998998	1	1	0.03458	4	aldehyde oxidase activity	MF
3147	GO:0009115	0.0512505	1	0.998998	1	1	0.03458	4	xanthine catabolic process	BP
4893	GO:0016623	0.0512505	1	0.998998	1	1	0.03458	4	oxidoreductase activity, acting on the aldehyde or oxo group of donors, oxygen as acceptor	MF
5249	GO:0018488	0.0512505	1	0.998998	1	1	0.03458	4	aryl-aldehyde oxidase activity	MF
9890	GO:0050302	0.0512505	1	0.998998	1	1	0.03458	4	indole-3-acetaldehyde oxidase activity	MF
5018	GO:0016820	0.0516359	1	0.982012	1	6	3.1122	360	hydrolase activity, acting on acid anhydrides, catalyzing transmembrane movement of substances	MF
12894	GO:1902456	0.0516798	1	0.998914	1	1	0.043225	5	regulation of stomatal opening	BP
87	GO:0000160	0.0519994	1	0.981878	1	6	2.61943	303	phosphorelay signal transduction system	BP
1360	GO:0004675	0.0520559	1	0.994145	1	2	0.32851	38	transmembrane receptor protein serine/threonine kinase activity	MF
2882	GO:0008447	0.0528838	1	0.998815	1	1	0.0518699	6	L-ascorbate oxidase activity	MF
7941	GO:0042545	0.0533297	1	0.986167	1	4	1.46965	170	cell wall modification	BP
3845	GO:0010219	0.0537675	1	0.998823	1	1	0.043225	5	regulation of vernalization response	BP
6696	GO:0032559	0.0539639	1	0.962059	1	48	37.6144	4351	adenyl ribonucleotide binding	MF
9416	GO:0046943	0.0544469	1	0.985821	1	4	1.19301	138	carboxylic acid transmembrane transporter activity	MF
1573	GO:0005342	0.0547434	1	0.985718	1	4	1.20165	139	organic acid transmembrane transporter activity	MF
10038	GO:0050832	0.0548429	1	0.980637	1	6	2.66266	308	defense response to fungus	BP
9613	GO:0048226	0.0552607	1	0.998641	1	1	0.0691599	8	Casparian strip	CC
7118	GO:0033993	0.0552617	1	0.974425	1	10	5.21293	603	response to lipid	BP
5955	GO:0030554	0.0553423	1	0.961016	1	48	37.6749	4358	adenyl nucleotide binding	MF
11747	GO:0072337	0.0556497	1	0.998738	1	1	0.043225	5	modified amino acid transport	BP
4800	GO:0016411	0.055669	1	0.99351	1	2	0.319865	37	acylglycerol O-acyltransferase activity	MF
5572	GO:0019899	0.056013	1	0.976602	1	8	4.12366	477	enzyme binding	MF
5479	GO:0019632	0.0561232	1	0.998664	1	1	0.0518699	6	shikimate metabolic process	BP
1316	GO:0004617	0.0565762	1	0.998695	1	1	0.043225	5	phosphoglycerate dehydrogenase activity	MF
8553	GO:0044272	0.0570909	1	0.981969	1	5	2.23041	258	sulfur compound biosynthetic process	BP
3489	GO:0009733	0.057695	1	0.979387	1	6	2.51569	291	response to auxin	BP
12315	GO:0097367	0.0600883	1	0.956834	1	53	43.1644	4993	carbohydrate derivative binding	MF
4708	GO:0016145	0.0604507	1	0.998447	1	1	0.0518699	6	S-glycoside catabolic process	BP
5520	GO:0019759	0.0604507	1	0.998447	1	1	0.0518699	6	glycosinolate catabolic process	BP
5523	GO:0019762	0.0604507	1	0.998447	1	1	0.0518699	6	glucosinolate catabolic process	BP
3882	GO:0010266	0.0607341	1	0.998388	1	1	0.0605149	7	response to vitamin B1	BP
9801	GO:0048731	0.0611283	1	0.974022	1	8	3.82109	442	system development	BP
1281	GO:0004568	0.0617675	1	0.992304	1	2	0.41496	48	chitinase activity	MF
9363	GO:0046838	0.0627762	1	0.998324	1	1	0.0518699	6	phosphorylated carbohydrate dephosphorylation	BP
2344	GO:0006812	0.0635096	1	0.968671	1	11	6.44916	746	cation transport	BP
1893	GO:0006029	0.063543	1	0.998282	1	1	0.0518699	6	proteoglycan metabolic process	BP
4313	GO:0015012	0.063543	1	0.998282	1	1	0.0518699	6	heparan sulfate proteoglycan biosynthetic process	BP
5786	GO:0030166	0.063543	1	0.998282	1	1	0.0518699	6	proteoglycan biosynthetic process	BP
5806	GO:0030201	0.063543	1	0.998282	1	1	0.0518699	6	heparan sulfate proteoglycan metabolic process	BP
6636	GO:0032440	0.0635758	1	0.99828	1	1	0.0518699	6	2-alkenal reductase [NAD(P)] activity	MF
4658	GO:0016053	0.0636435	1	0.967526	1	12	7.42605	859	organic acid biosynthetic process	BP
9187	GO:0046394	0.0636435	1	0.967526	1	12	7.42605	859	carboxylic acid biosynthetic process	BP
11655	GO:0071804	0.0642861	1	0.986458	1	3	0.803984	93	cellular potassium ion transport	BP
11656	GO:0071805	0.0642861	1	0.986458	1	3	0.803984	93	potassium ion transmembrane transport	BP
9927	GO:0050505	0.0648263	1	0.998161	1	1	0.0605149	7	hydroquinone glucosyltransferase activity	MF
7820	GO:0042178	0.064839	1	0.99807	1	1	0.0864499	10	xenobiotic catabolic process	BP
3284	GO:0009314	0.0658059	1	0.966257	1	12	6.69987	775	response to radiation	BP
2293	GO:0006720	0.0663357	1	0.975464	1	6	2.64537	306	isoprenoid metabolic process	BP
4441	GO:0015399	0.0666642	1	0.975273	1	6	3.32832	385	primary active transmembrane transporter activity	MF
4442	GO:0015405	0.0666642	1	0.975273	1	6	3.32832	385	P-P-bond-hydrolysis-driven transmembrane transporter activity	MF
107	GO:0000188	0.0669164	1	0.997999	1	1	0.0691599	8	inactivation of MAPK activity	BP
8525	GO:0044212	0.0674986	1	0.97769	1	5	1.97106	228	transcription regulatory region DNA binding	MF
3850	GO:0010224	0.0683593	1	0.985229	1	3	0.829919	96	response to UV-B	BP
5981	GO:0030643	0.069022	1	0.997869	1	1	0.0691599	8	cellular phosphate ion homeostasis	BP
11793	GO:0072502	0.069022	1	0.997869	1	1	0.0691599	8	cellular trivalent inorganic anion homeostasis	BP
350	GO:0000975	0.0691505	1	0.976987	1	5	1.9797	229	regulatory region DNA binding	MF
379	GO:0001067	0.0691505	1	0.976987	1	5	1.9797	229	regulatory region nucleic acid binding	MF
1641	GO:0005544	0.0692561	1	0.990814	1	2	0.39767	46	calcium-dependent phospholipid binding	MF
5034	GO:0016843	0.0692585	1	0.997897	1	1	0.0605149	7	amine-lyase activity	MF
2136	GO:0006468	0.0698614	1	0.958877	1	18	9.86394	1141	protein phosphorylation	BP
5102	GO:0016998	0.0699849	1	0.990625	1	2	0.458185	53	cell wall macromolecule catabolic process	BP
1896	GO:0006032	0.0699953	1	0.990609	1	2	0.48412	56	chitin catabolic process	BP
9168	GO:0046348	0.0699953	1	0.990609	1	2	0.48412	56	amino sugar catabolic process	BP
12576	GO:1901072	0.0699953	1	0.990609	1	2	0.48412	56	glucosamine-containing compound catabolic process	BP
1348	GO:0004659	0.0704868	1	0.990525	1	2	0.44954	52	prenyltransferase activity	MF
10070	GO:0050897	0.0708959	1	0.990466	1	2	0.406315	47	cobalt ion binding	MF
9757	GO:0048608	0.0711942	1	0.968776	1	8	3.9767	460	reproductive structure development	BP
12918	GO:1902578	0.0716304	1	0.95149	1	33	25.1569	2910
1894	GO:0006030	0.0716511	1	0.990252	1	2	0.50141	58	chitin metabolic process	BP
5992	GO:0030663	0.072762	1	0.997675	1	1	0.0605149	7	COPI-coated vesicle membrane	CC
13359	GO:2000067	0.0730007	1	0.997521	1	1	0.0950949	11	regulation of root morphogenesis	BP
3401	GO:0009612	0.0732164	1	0.989927	1	2	0.48412	56	response to mechanical stimulus	BP
2705	GO:0008061	0.073838	1	0.989784	1	2	0.50141	58	chitin binding	MF
3113	GO:0009072	0.0741636	1	0.983414	1	3	0.890434	103	aromatic amino acid family metabolic process	BP
1860	GO:0005984	0.0758859	1	0.982829	1	3	1.0374	120	disaccharide metabolic process	BP
677	GO:0002252	0.0759123	1	0.982871	1	3	0.855854	99	immune effector process	BP
1626	GO:0005516	0.075939	1	0.974011	1	5	2.36008	273	calmodulin binding	MF
1612	GO:0005471	0.0759879	1	0.997311	1	1	0.0950949	11	ATP:ADP antiporter activity	MF
8675	GO:0044765	0.0764428	1	0.948203	1	32	24.4307	2826
8485	GO:0044036	0.0768028	1	0.97364	1	5	2.25634	261	cell wall macromolecule metabolic process	BP
12552	GO:1900992	0.0789847	1	0.997198	1	1	0.0691599	8	(-)-secologanin metabolic process	BP
12553	GO:1900994	0.0789847	1	0.997198	1	1	0.0691599	8	(-)-secologanin biosynthetic process	BP
10576	GO:0052482	0.079066	1	0.988657	1	2	0.458185	53	defense response by cell wall thickening	BP
10582	GO:0052544	0.079066	1	0.988657	1	2	0.458185	53	defense response by callose deposition in cell wall	BP
1467	GO:0004854	0.0803084	1	0.997237	1	1	0.0518699	6	xanthine dehydrogenase activity	MF
9089	GO:0046110	0.0803084	1	0.997237	1	1	0.0518699	6	xanthine metabolic process	BP
7008	GO:0033549	0.0804059	1	0.99705	1	1	0.0778049	9	MAP kinase phosphatase activity	MF
4482	GO:0015691	0.0806733	1	0.996939	1	1	0.10374	12	cadmium ion transport	BP
11269	GO:0070574	0.0806733	1	0.996939	1	1	0.10374	12	cadmium ion transmembrane transport	BP
9364	GO:0046839	0.0816289	1	0.988132	1	2	0.389025	45	phospholipid dephosphorylation	BP
5019	GO:0016822	0.0820366	1	0.996927	1	1	0.0778049	9	hydrolase activity, acting on acid carbon-carbon bonds	MF
5020	GO:0016823	0.0820366	1	0.996927	1	1	0.0778049	9	hydrolase activity, acting on acid carbon-carbon bonds, in ketonic substances	MF
6692	GO:0032553	0.0823943	1	0.939685	1	51	42.0492	4864	ribonucleotide binding	MF
3137	GO:0009101	0.0826537	1	0.99688	1	1	0.0778049	9	glycoprotein biosynthetic process	BP
4706	GO:0016143	0.0826766	1	0.987824	1	2	0.475475	55	S-glycoside metabolic process	BP
5518	GO:0019757	0.0826766	1	0.987824	1	2	0.475475	55	glycosinolate metabolic process	BP
5521	GO:0019760	0.0826766	1	0.987824	1	2	0.475475	55	glucosinolate metabolic process	BP
1891	GO:0006026	0.0829231	1	0.987737	1	2	0.527344	61	aminoglycan catabolic process	BP
1152	GO:0004356	0.0839222	1	0.99671	1	1	0.0950949	11	glutamate-ammonia ligase activity	MF
2188	GO:0006542	0.0839222	1	0.99671	1	1	0.0950949	11	glutamine biosynthetic process	BP
1621	GO:0005506	0.0844024	1	0.96161	1	8	4.59914	532	iron ion binding	MF
12727	GO:1901804	0.085699	1	0.996601	1	1	0.0864499	10	beta-glucoside metabolic process	BP
12728	GO:1901806	0.085699	1	0.996601	1	1	0.0864499	10	beta-glucoside biosynthetic process	BP
8605	GO:0044426	0.0863107	1	0.996517	1	1	0.0950949	11	cell wall part	CC
2857	GO:0008395	0.0868331	1	0.996446	1	1	0.10374	12	steroid hydroxylase activity	MF
3570	GO:0009851	0.0868714	1	0.986805	1	2	0.535989	62	auxin biosynthetic process	BP
4730	GO:0016211	0.0872288	1	0.996413	1	1	0.10374	12	ammonia ligase activity	MF
2904	GO:0008509	0.0878953	1	0.965096	1	6	2.71453	314	anion transmembrane transporter activity	MF
2537	GO:0007178	0.088188	1	0.986516	1	2	0.492765	57	transmembrane receptor protein serine/threonine kinase signaling pathway	BP
2341	GO:0006809	0.0883107	1	0.996351	1	1	0.0950949	11	nitric oxide biosynthetic process	BP
9128	GO:0046209	0.0883107	1	0.996351	1	1	0.0950949	11	nitric oxide metabolic process	BP
8560	GO:0044283	0.0885035	1	0.949915	1	14	9.4144	1089	small molecule biosynthetic process	BP
3590	GO:0009881	0.0886115	1	0.986476	1	2	0.41496	48	photoreceptor activity	MF
5064	GO:0016880	0.0900871	1	0.996144	1	1	0.112385	13	acid-ammonia (or amide) ligase activity	MF
10581	GO:0052543	0.0903208	1	0.98599	1	2	0.510055	59	callose deposition in cell wall	BP
1530	GO:0005179	0.0909173	1	0.996166	1	1	0.0864499	10	hormone activity	MF
7905	GO:0042435	0.0909768	1	0.985835	1	2	0.50141	58	indole-containing compound biosynthetic process	BP
3832	GO:0010205	0.0910977	1	0.996055	1	1	0.112385	13	photoinhibition	BP
8174	GO:0043155	0.0910977	1	0.996055	1	1	0.112385	13	negative regulation of photosynthesis, light reaction	BP
12149	GO:0090351	0.0914469	1	0.996121	1	1	0.0864499	10	seedling development	BP
3618	GO:0009911	0.0919119	1	0.985618	1	2	0.48412	56	positive regulation of flower development	BP
2952	GO:0008652	0.092147	1	0.962925	1	6	3.12949	362	cellular amino acid biosynthetic process	BP
2167	GO:0006518	0.0921785	1	0.977363	1	3	1.15843	134	peptide metabolic process	BP
3781	GO:0010120	0.0939915	1	0.995771	1	1	0.12103	14	camalexin biosynthetic process	BP
10565	GO:0052317	0.0939915	1	0.995771	1	1	0.12103	14	camalexin metabolic process	BP
9428	GO:0046975	0.0939921	1	0.996008	1	1	0.0691599	8	histone methyltransferase activity (H3-K36 specific)	MF
6694	GO:0032555	0.0941897	1	0.930486	1	50	41.5219	4803	purine ribonucleotide binding	MF
9456	GO:0047196	0.0945253	1	0.995809	1	1	0.0950949	11	long-chain-alcohol O-fatty-acyltransferase activity	MF
4331	GO:0015086	0.0948351	1	0.995719	1	1	0.112385	13	cadmium ion transmembrane transporter activity	MF
12575	GO:1901071	0.0949966	1	0.984787	1	2	0.587859	68	glucosamine-containing compound metabolic process	BP
8257	GO:0043295	0.0966161	1	0.995661	1	1	0.0864499	10	glutathione binding	MF
12539	GO:1900750	0.0966161	1	0.995661	1	1	0.0864499	10	oligopeptide binding	MF
5130	GO:0017076	0.0966676	1	0.928508	1	50	41.5911	4811	purine nucleotide binding	MF
6414	GO:0031640	0.0966694	1	0.995523	1	1	0.12103	14	killing of cells of other organism	BP
8580	GO:0044364	0.0966694	1	0.995523	1	1	0.12103	14	disruption of cells of other organism	BP
7269	GO:0034485	0.0981011	1	0.995645	1	1	0.0691599	8	phosphatidylinositol-3,4,5-trisphosphate 5-phosphatase activity	MF
11979	GO:0080167	0.0981465	1	0.975278	1	3	1.08062	125	response to karrikin	BP
4560	GO:0015833	0.0992549	1	0.983706	1	2	0.579214	67	peptide transport	BP
4400	GO:0015217	0.0992618	1	0.995301	1	1	0.112385	13	ADP transmembrane transporter activity	MF
2256	GO:0006638	0.0993505	1	0.983753	1	2	0.475475	55	neutral lipid metabolic process	BP
2257	GO:0006639	0.0993505	1	0.983753	1	2	0.475475	55	acylglycerol metabolic process	BP
1861	GO:0005985	0.0995312	1	0.98365	1	2	0.553279	64	sucrose metabolic process	BP
6822	GO:0032957	0.10009	1	0.995463	1	1	0.0691599	8	inositol trisphosphate metabolic process	BP
10575	GO:0052386	0.100468	1	0.983418	1	2	0.535989	62	cell wall thickening	BP
2318	GO:0006768	0.10075	1	0.995228	1	1	0.0950949	11	biotin metabolic process	BP
3138	GO:0009102	0.10075	1	0.995228	1	1	0.0950949	11	biotin biosynthetic process	BP
8881	GO:0045543	0.10087	1	0.995178	1	1	0.10374	12	gibberellin 2-beta-dioxygenase activity	MF
563	GO:0001906	0.103523	1	0.994784	1	1	0.146965	17	cell killing	BP
9604	GO:0048194	0.103668	1	0.994811	1	1	0.129675	15	Golgi vesicle budding	BP
11820	GO:0072593	0.103746	1	0.966354	1	4	1.92783	223	reactive oxygen species metabolic process	BP
10580	GO:0052542	0.105191	1	0.982161	1	2	0.553279	64	defense response by callose deposition	BP
8048	GO:0042819	0.10608	1	0.994562	1	1	0.129675	15	vitamin B6 biosynthetic process	BP
8050	GO:0042823	0.10608	1	0.994562	1	1	0.129675	15	pyridoxal phosphate biosynthetic process	BP
3342	GO:0009506	0.106148	1	0.938217	1	14	9.50085	1099	plasmodesma	CC
1203	GO:0004439	0.1069	1	0.99473	1	1	0.0778049	9	phosphatidylinositol-4,5-bisphosphate 5-phosphatase activity	MF
1427	GO:0004805	0.107031	1	0.994601	1	1	0.0950949	11	trehalose-phosphatase activity	MF
5032	GO:0016841	0.107116	1	0.994592	1	1	0.0950949	11	ammonia-lyase activity	MF
5429	GO:0019439	0.107301	1	0.955072	1	6	3.24187	375	aromatic compound catabolic process	BP
1074	GO:0004144	0.107573	1	0.994432	1	1	0.12103	14	diacylglycerol O-acyltransferase activity	MF
11792	GO:0072501	0.107581	1	0.994404	1	1	0.129675	15	cellular divalent inorganic anion homeostasis	BP
3465	GO:0009700	0.10778	1	0.994383	1	1	0.129675	15	indole phytoalexin biosynthetic process	BP
9129	GO:0046217	0.10778	1	0.994383	1	1	0.129675	15	indole phytoalexin metabolic process	BP
4956	GO:0016726	0.107838	1	0.99457	1	1	0.0864499	10	oxidoreductase activity, acting on CH or CH2 groups, NAD or NADP as acceptor	MF
10440	GO:0051765	0.108161	1	0.994602	1	1	0.0778049	9	inositol tetrakisphosphate kinase activity	MF
8046	GO:0042816	0.108737	1	0.994256	1	1	0.13832	16	vitamin B6 metabolic process	BP
4328	GO:0015079	0.108811	1	0.97136	1	3	1.1152	129	potassium ion transmembrane transporter activity	MF
10668	GO:0052745	0.108994	1	0.994352	1	1	0.10374	12	inositol phosphate phosphatase activity	MF
5964	GO:0030599	0.109825	1	0.980847	1	2	0.648374	75	pectinesterase activity	MF
8835	GO:0045330	0.109825	1	0.980847	1	2	0.648374	75	aspartyl esterase activity	MF
3313	GO:0009409	0.110259	1	0.949902	1	7	3.76922	436	response to cold	BP
12669	GO:1901565	0.110307	1	0.957897	1	5	2.55027	295	organonitrogen compound catabolic process	BP
3880	GO:0010264	0.110843	1	0.994325	1	1	0.0778049	9	myo-inositol hexakisphosphate biosynthetic process	BP
6823	GO:0032958	0.110843	1	0.994325	1	1	0.0778049	9	inositol phosphate biosynthetic process	BP
6998	GO:0033517	0.110843	1	0.994325	1	1	0.0778049	9	myo-inositol hexakisphosphate metabolic process	BP
4888	GO:0016616	0.111046	1	0.953068	1	6	3.40613	394	oxidoreductase activity, acting on the CH-OH group of donors, NAD or NADP as acceptor	MF
3935	GO:0010340	0.111113	1	0.994125	1	1	0.10374	12	carboxyl-O-methyltransferase activity	MF
4006	GO:0010452	0.111927	1	0.994141	1	1	0.0864499	10	histone H3-K36 methylation	BP
8012	GO:0042744	0.112074	1	0.970076	1	3	1.29675	150	hydrogen peroxide catabolic process	BP
10563	GO:0052314	0.113365	1	0.993721	1	1	0.146965	17	phytoalexin metabolic process	BP
10564	GO:0052315	0.113365	1	0.993721	1	1	0.146965	17	phytoalexin biosynthetic process	BP
5063	GO:0016879	0.113389	1	0.969607	1	3	1.17572	136	ligase activity, forming carbon-nitrogen bonds	MF
5083	GO:0016903	0.114946	1	0.968949	1	3	1.40913	163	oxidoreductase activity, acting on the aldehyde or oxo group of donors	MF
10144	GO:0051094	0.114979	1	0.961374	1	4	1.85003	214	positive regulation of developmental process	BP
11300	GO:0070696	0.114984	1	0.993749	1	1	0.0950949	11	transmembrane receptor protein serine/threonine kinase binding	MF
551	GO:0001883	0.115264	1	0.913715	1	49	41.2366	4770	purine nucleoside binding	MF
6690	GO:0032550	0.115264	1	0.913715	1	49	41.2366	4770	purine ribonucleoside binding	MF
7294	GO:0034595	0.115429	1	0.99376	1	1	0.0864499	10	phosphatidylinositol phosphate 5-phosphatase activity	MF
1631	GO:0005524	0.116544	1	0.913566	1	45	37.0784	4289	ATP binding	MF
5706	GO:0030002	0.116569	1	0.993378	1	1	0.13832	16	cellular anion homeostasis	BP
5862	GO:0030320	0.116569	1	0.993378	1	1	0.13832	16	cellular monovalent inorganic anion homeostasis	BP
8049	GO:0042822	0.117003	1	0.993328	1	1	0.13832	16	pyridoxal phosphate metabolic process	BP
8291	GO:0043407	0.11858	1	0.993172	1	1	0.129675	15	negative regulation of MAP kinase activity	BP
4939	GO:0016705	0.118824	1	0.941765	1	8	5.02274	581	oxidoreductase activity, acting on paired donors, with incorporation or reduction of molecular oxygen	MF
6689	GO:0032549	0.118987	1	0.910688	1	49	41.3576	4784	ribonucleoside binding	MF
3510	GO:0009759	0.119096	1	0.993184	1	1	0.112385	13	indole glucosinolate biosynthetic process	BP
3715	GO:0010039	0.119648	1	0.978115	1	2	0.579214	67	response to iron ion	BP
291	GO:0000794	0.119751	1	0.993033	1	1	0.129675	15	condensed nuclear chromosome	CC
550	GO:0001882	0.119826	1	0.910005	1	49	41.3749	4786	nucleoside binding	MF
3616	GO:0009909	0.11992	1	0.959162	1	4	1.6339	189	regulation of flower development	BP
5705	GO:0030001	0.120687	1	0.943943	1	7	3.94212	456	metal ion transport	BP
3582	GO:0009867	0.121346	1	0.977621	1	2	0.579214	67	jasmonic acid mediated signaling pathway	BP
3714	GO:0010038	0.121386	1	0.940242	1	8	4.71152	545	response to metal ion	BP
8180	GO:0043168	0.122343	1	0.906454	1	57	48.9825	5666	anion binding	MF
6252	GO:0031304	0.123053	1	0.99249	1	1	0.181545	21	intrinsic component of mitochondrial inner membrane	CC
9121	GO:0046184	0.124842	1	0.992283	1	1	0.1729	20	aldehyde biosynthetic process	BP
92	GO:0000166	0.126375	1	0.902955	1	58	50.115	5797	nucleotide binding	MF
12607	GO:1901265	0.126375	1	0.902955	1	58	50.115	5797	nucleoside phosphate binding	MF
7293	GO:0034594	0.127508	1	0.992275	1	1	0.0950949	11	phosphatidylinositol trisphosphate phosphatase activity	MF
7906	GO:0042436	0.128406	1	0.9921	1	1	0.10374	12	indole-containing compound catabolic process	BP
11217	GO:0070401	0.128629	1	0.991842	1	1	0.15561	18	NADP+ binding	MF
7292	GO:0034593	0.129071	1	0.992079	1	1	0.0950949	11	phosphatidylinositol bisphosphate phosphatase activity	MF
1823	GO:0005911	0.129384	1	0.922265	1	14	9.9331	1149	cell-cell junction	CC
4772	GO:0016310	0.129669	1	0.917042	1	18	11.2039	1296	phosphorylation	BP
5752	GO:0030117	0.130147	1	0.974934	1	2	0.657019	76	membrane coat	CC
6859	GO:0033037	0.130208	1	0.974915	1	2	0.657019	76	polysaccharide localization	BP
10583	GO:0052545	0.130208	1	0.974915	1	2	0.657019	76	callose localization	BP
2434	GO:0006979	0.130433	1	0.934711	1	8	5.24751	607	response to oxidative stress	BP
1965	GO:0006145	0.130805	1	0.99174	1	1	0.112385	13	purine nucleobase catabolic process	BP
2338	GO:0006805	0.131451	1	0.991446	1	1	0.164255	19	xenobiotic metabolic process	BP
150	GO:0000295	0.131529	1	0.991461	1	1	0.15561	18	adenine nucleotide transmembrane transporter activity	MF
1577	GO:0005346	0.131529	1	0.991461	1	1	0.15561	18	purine ribonucleotide transmembrane transporter activity	MF
1578	GO:0005347	0.131529	1	0.991461	1	1	0.15561	18	ATP transmembrane transporter activity	MF
4399	GO:0015216	0.131529	1	0.991461	1	1	0.15561	18	purine nucleotide transmembrane transporter activity	MF
956	GO:0003955	0.132084	1	0.991447	1	1	0.13832	16	NAD(P)H dehydrogenase (quinone) activity	MF
2203	GO:0006559	0.132203	1	0.991371	1	1	0.15561	18	L-phenylalanine catabolic process	BP
12832	GO:1902222	0.132203	1	0.991371	1	1	0.15561	18	erythrose 4-phosphate/phosphoenolpyruvate family amino acid catabolic process	BP
3320	GO:0009423	0.132493	1	0.991471	1	1	0.12103	14	chorismate biosynthetic process	BP
3422	GO:0009642	0.13255	1	0.96199	1	3	1.20165	139	response to light intensity	BP
11743	GO:0072330	0.133251	1	0.940853	1	6	3.50987	406	monocarboxylic acid biosynthetic process	BP
4044	GO:0010508	0.134559	1	0.991115	1	1	0.13832	16	positive regulation of autophagy	BP
152	GO:0000302	0.134583	1	0.952192	1	4	1.93648	224	response to reactive oxygen species	BP
3580	GO:0009864	0.134784	1	0.991051	1	1	0.146965	17	induced systemic resistance, jasmonic acid mediated signaling pathway	BP
8381	GO:0043603	0.135691	1	0.951634	1	4	2.05751	238	cellular amide metabolic process	BP
8080	GO:0042939	0.135798	1	0.990831	1	1	0.1729	20	tripeptide transport	BP
11750	GO:0072341	0.136062	1	0.99091	1	1	0.13832	16	modified amino acid binding	MF
13411	GO:2000241	0.136651	1	0.94437	1	5	2.4206	280	regulation of reproductive process	BP
9750	GO:0048586	0.137496	1	0.990796	1	1	0.12103	14	regulation of long-day photoperiodism, flowering	BP
12583	GO:1901136	0.139707	1	0.958919	1	3	1.48694	172	carbohydrate derivative catabolic process	BP
894	GO:0003846	0.139983	1	0.990505	1	1	0.112385	13	2-acylglycerol O-acyltransferase activity	MF
12181	GO:0090430	0.139983	1	0.990505	1	1	0.112385	13	caffeoyl-CoA: alcohol caffeoyl transferase activity	MF
[truncated: 13,082 more rows]

## Sheet: top 500 up
internal ID	category	over represented P-Value	over represented FDR	under represented P-Value	under represented FDR	Genes in top-500 upreg	Expected genes	Genes in genome (background)	term	ontology
[truncated: 13,570 more rows]

[truncated: 12 more sheets: top 897 up, top 50 down, top 100 down, top 300 down, top 500 down, top 797 down, top 50 up-down, top 100 up-down, top 300 up-down, top 500 up-down, top 1000 up-down, top 1694 up-down]
